# Supplementary material for: Molecular mechanisms governing circulating immune cell heterogeneity across different species revealed by single‐cell sequencing
Source: Clin Transl Med. 2022 Jan 29;12(1):e689. doi: 10.1002/ctm2.689 (PMC8800483; doi:10.1002/ctm2.689)
Supplement: Supplementary file 7 — Supporting Information [file CTM2-12-e689-s014.xlsx]

## Sheet: 1a
Basic expression information of PBMCs scRNA-seq data of twelve species
Data sources	Species	Technology	Cells	Genes	DOI
Self-produced	Cat	10X Genomics	10214	16150	-
	Dog	10X Genomics	6868	16026	-
	Rabbit	10X Genomics	11533	20180	-
	Hamster	10X Genomics	12442	15999	-
	Goat	DNBelab C4	1043	12663	-
	Deer	DNBelab C4	3306	16026	-
	Pigeon	DNBelab C4	5072	16181	-
Public	Human	DNBelab C4	10718	20824	doi:10.1016/j.immuni.2020.07.009
	Monkey	Seq-Well	7105	22603	doi:10.1016/j.cell.2020.10.002
	Tiger	DNBelab C4	4755	18557	doi:10.1101/2021.08.13.456190
	Mouse	10X Genomics	1603	12430	doi:10.1016/j.cell.2020.06.029
	Zebrafish	inDrop	3298	22842	doi:10.1084/jem.20170976

## Sheet: 1b
Reference genome version of 6 self-produced dates (except Deer)
Scientific name	Species	Genome version	Link
Canis lupus familiaris	dog	GCF_000002285.3	https://www.ncbi.nlm.nih.gov/assembly/GCF_000002285.3/
Mesocricetus auratus	hamster	GCA_000349665.1	https://www.ncbi.nlm.nih.gov/assembly/GCA_000349665.1/
Columba livia domestica	pigeon	GCF_000337935.1	https://www.ncbi.nlm.nih.gov/assembly/GCF_000337935.1/
Capra aegagrus hircus	goat	GCA_001704415.1	https://www.ncbi.nlm.nih.gov/assembly/GCA_001704415.1/
Felis catus	cat	GCA_000181335.4	https://www.ncbi.nlm.nih.gov/assembly/GCA_000181335.4/
Oryctolagus cuniculus	rabbit	GCF_000003625.3	https://www.ncbi.nlm.nih.gov/assembly/GCF_000003625.3/
