# Supplementary material for: Molecular mechanisms governing circulating immune cell heterogeneity across different species revealed by single‐cell sequencing
Source: Clin Transl Med. 2022 Jan 29;12(1):e689. doi: 10.1002/ctm2.689 (PMC8800483; doi:10.1002/ctm2.689)
Supplement: Supplementary file 8 — Supporting Information [file CTM2-12-e689-s003.xlsx]

## Sheet: 2a.cat
Cell-type cluster specific differentially expressed gene (DEG) expression of cat PBMCs
cluster	gene	p_val	avg_log2FC	pct.1	pct.2	p_val_adj
B cells	CD79B	0	4.60125	0.995	0.087	0
B cells	CD79A	0	4.49725	0.99	0.089	0
B cells	ENSFCAG00000049975	0	3.69222	0.96	0.256	0
B cells	ENSFCAG00000050424	0	3.35675	0.418	0.057	0
B cells	DRA	0	3.28871	0.999	0.442	0
B cells	ENSFCAG00000025209	0	3.21376	0.863	0.066	0
B cells	FECA-DRB	0	3.14579	0.999	0.382	0
B cells	ENSFCAG00000040474	0	2.99862	0.994	0.311	0
B cells	PAX5	0	2.92391	0.651	0.012	0
B cells	BANK1	0	2.83581	0.684	0.044	0
B cells	IRF8	0	2.82375	0.782	0.098	0
B cells	PLAC8B	0	2.77574	0.832	0.184	0
B cells	FCRLA	0	2.74486	0.667	0.023	0
B cells	RALGPS2	0	2.55635	0.622	0.047	0
B cells	ENSFCAG00000028753	0	2.43274	0.751	0.15	0
B cells	MEF2C	0	2.41197	0.594	0.069	0
B cells	CHCHD10	0	2.40905	0.501	0.064	0
B cells	MS4A1	0	2.38009	0.541	0.016	0
B cells	ENSFCAG00000009442	0	2.36722	0.839	0.207	0
B cells	CD19	0	2.36077	0.613	0.057	0
B cells	SWAP70	0	2.31259	0.564	0.059	0
B cells	BCL11A	0	2.27583	0.512	0.029	0
B cells	TNFRSF13C	0	2.1181	0.475	0.023	0
B cells	SMARCE1	0	2.07894	0.733	0.26	0
B cells	SYCE2	0	1.96121	0.389	0.019	0
B cells	ID3	0	1.91903	0.518	0.106	0
B cells	CEBPZ	0	1.89176	0.48	0.104	0
B cells	NENF	0	1.8304	0.508	0.121	0
B cells	CMAH	0	1.8189	0.57	0.145	0
B cells	LY86	0	1.7574	0.44	0.075	0
B cells	MT-CO2	0	1.74531	0.998	0.604	0
B cells	MT-CYB	0	1.7123	0.896	0.379	0
B cells	MT-ND3	0	1.66092	0.779	0.325	0
B cells	MT-CO3	0	1.65827	0.986	0.491	0
B cells	CTSZ	0	1.61578	0.73	0.218	0
B cells	MT-ND2	0	1.56487	0.876	0.395	0
B cells	ENSFCAG00000034660	0	1.5489	0.718	0.297	0
B cells	ATP6	0	1.53395	0.931	0.422	0
B cells	ENSFCAG00000008411	0	1.52797	0.985	0.485	0
B cells	BTLA	0	1.51667	0.273	0.016	0
B cells	ZFP36L1	0	1.51013	0.773	0.371	0
B cells	PTPRCAP	0	1.48498	0.569	0.18	0
B cells	NDUFA4	0	1.46439	0.694	0.299	0
B cells	ENSFCAG00000009196	0	1.45755	0.998	0.719	0
B cells	ENSFCAG00000002739	0	1.42262	0.98	0.46	0
B cells	ENSFCAG00000048213	0	1.42006	0.99	0.88	0
B cells	RPS8	0	1.40514	0.998	0.575	0
B cells	ENSFCAG00000046197	0	1.38038	0.996	0.722	0
B cells	ENSFCAG00000030388	0	1.36215	0.996	0.761	0
B cells	STAP1	0	1.35637	0.237	0.014	0
B cells	ENSFCAG00000041509	0	1.34546	0.997	0.748	0
B cells	ENSFCAG00000046373	0	1.31815	0.999	0.638	0
B cells	ENSFCAG00000029233	0	1.3164	0.995	0.808	0
B cells	ENSFCAG00000032044	0	1.31527	0.987	0.77	0
B cells	RPS2	0	1.3136	0.905	0.391	0
B cells	RPS16	0	1.31303	0.994	0.606	0
B cells	RPL23A	0	1.30026	0.993	0.59	0
B cells	EEF1D	0	1.29959	0.906	0.429	0
B cells	ENSFCAG00000008331	0	1.28654	0.208	0.003	0
B cells	ENSFCAG00000011818	0	1.2721	0.998	0.782	0
B cells	RPS26	0	1.26714	0.988	0.51	0
B cells	RPS25	0	1.26419	0.989	0.682	0
B cells	RPL7A	0	1.26237	0.996	0.676	0
B cells	ENSFCAG00000037590	0	1.25897	0.994	0.581	0
B cells	RPS15	0	1.25574	0.999	0.783	0
B cells	RPL8	0	1.24936	0.996	0.631	0
B cells	ENSFCAG00000030450	0	1.2441	0.983	0.621	0
B cells	ENSFCAG00000005639	0	1.23812	0.998	0.65	0
B cells	RPL24	0	1.2352	0.988	0.66	0
B cells	RPLP0	0	1.23376	0.991	0.536	0
B cells	ENSFCAG00000000849	0	1.23295	0.998	0.789	0
B cells	ENSFCAG00000008839	0	1.21392	0.989	0.445	0
B cells	RPS17	0	1.21147	0.987	0.687	0
B cells	RPL26	0	1.20736	0.992	0.641	0
B cells	RTL5	0	1.20087	0.998	0.883	0
B cells	RPL36	0	1.18851	0.979	0.464	0
B cells	CAMK2A	0	1.18252	0.998	0.873	0
B cells	RPL19	0	1.18121	0.997	0.627	0
B cells	RPL29	0	1.1811	0.981	0.653	0
B cells	ENSFCAG00000008652	0	1.18091	0.983	0.584	0
B cells	ENSFCAG00000039538	0	1.16539	0.981	0.501	0
B cells	RPL17	0	1.16385	0.998	0.875	0
B cells	RPL27	0	1.16185	0.991	0.741	0
B cells	ENSFCAG00000042979	0	1.15435	0.964	0.421	0
B cells	RPL22	0	1.15171	0.933	0.398	0
B cells	CR2	0	1.14623	0.199	0.006	0
B cells	RPL3	0	1.14589	0.969	0.449	0
B cells	RPS7	0	1.14173	0.998	0.774	0
B cells	ENSFCAG00000011395	0	1.1342	0.996	0.672	0
B cells	ENSFCAG00000002165	0	1.13247	0.972	0.614	0
B cells	RPS27A	0	1.12205	0.997	0.74	0
B cells	RPL6	0	1.12164	0.995	0.721	0
B cells	ENSFCAG00000038588	0	1.10205	0.99	0.623	0
B cells	ENSFCAG00000037481	0	1.09678	0.98	0.729	0
B cells	RPL12	0	1.09104	0.988	0.676	0
B cells	FAU	0	1.08727	0.998	0.963	0
B cells	RPS5	0	1.07569	0.995	0.691	0
B cells	ENSFCAG00000012904	0	1.07317	0.952	0.63	0
B cells	ENSFCAG00000051847	0	1.06988	0.979	0.867	0
B cells	RPL9	0	1.06539	0.982	0.642	0
B cells	RPS3A	0	1.0613	0.999	0.896	0
B cells	ENSFCAG00000003039	0	1.03505	0.934	0.502	0
B cells	RPL18A	0	1.00712	0.992	0.593	0
B cells	RPL23	0	0.991309	0.995	0.896	0
B cells	DMRTC2	0	0.988855	0.99	0.561	0
B cells	RPLP2	0	0.949799	0.989	0.647	0
B cells	RPS9	0	0.921601	0.994	0.885	0
B cells	RPS15A	0	0.919757	0.994	0.876	0
B cells	RPL34	0	0.917327	0.987	0.81	0
B cells	RPLP1	0	0.894072	1	0.947	0
B cells	UBA52	0	0.849994	0.997	0.911	0
B cells	RPL41	0	0.692292	0.998	0.981	0
B cells	ENSFCAG00000042895	0	-1.29618	0.57	0.889	0
B cells	OAZ1	0	-1.40506	0.917	0.985	0
B cells	ENSFCAG00000014170	0	-1.49521	0.432	0.82	0
B cells	LDHA	0	-1.56084	0.597	0.922	0
B cells	RGS19	0	-1.61542	0.476	0.822	0
B cells	ENSFCAG00000029661	0	-1.63111	0.403	0.847	0
B cells	ENSFCAG00000043033	0	-1.87407	0.523	0.901	0
B cells	ITGB2	0	-1.87718	0.169	0.651	0
B cells	ATP6AP1	0	-1.95548	0.174	0.657	0
B cells	ZYX	0	-1.98262	0.123	0.599	0
B cells	ZFP36	0	-2.08332	0.558	0.901	0
B cells	LAPTM5	0	-2.12413	0.61	0.985	0
B cells	ENSFCAG00000004032	0	-2.14716	0.671	0.889	0
B cells	RFLNB	0	-2.15948	0.065	0.559	0
B cells	EHD1	0	-2.19079	0.164	0.672	0
B cells	PLEK	0	-2.24315	0.198	0.647	0
B cells	FCGR3A	0	-2.25119	0.101	0.627	0
B cells	ENSFCAG00000050268	0	-2.26905	0.162	0.619	0
B cells	ITM2B	0	-2.27839	0.378	0.915	0
B cells	NAPSA	0	-2.29878	0.552	0.75	0
B cells	BCL2A1	0	-2.3312	0.094	0.583	0
B cells	TIMP2	0	-2.34522	0.103	0.612	0
B cells	TKT	0	-2.35178	0.322	0.74	0
B cells	IL1RN	0	-2.39377	0.065	0.576	0
B cells	GAPDH	0	-2.4072	0.915	0.997	0
B cells	FGR	0	-2.45051	0.099	0.659	0
B cells	ACSL3	0	-2.48953	0.164	0.667	0
B cells	GGH	0	-2.54918	0.272	0.788	0
B cells	CFD	0	-2.58595	0.686	0.817	0
B cells	VIM	0	-2.6022	0.515	0.929	0
B cells	HOPX	0	-2.765	0.094	0.647	0
B cells	TREM1	0	-2.8478	0.091	0.683	0
B cells	CFP	0	-2.84988	0.081	0.576	0
B cells	ISG15	0	-2.89688	0.374	0.812	0
B cells	SOD2	0	-2.90875	0.099	0.647	0
B cells	UPP1	0	-2.98592	0.083	0.699	0
B cells	CSF3R	0	-3.02437	0.125	0.728	0
B cells	FOS	0	-3.04358	0.261	0.773	0
B cells	ALOX5AP	0	-3.04897	0.157	0.76	0
B cells	TALDO1	0	-3.08588	0.271	0.838	0
B cells	ENSFCAG00000038978	0	-3.11298	0.1	0.734	0
B cells	ENSFCAG00000025239	0	-3.14353	0.091	0.614	0
B cells	RGS2	0	-3.14805	0.114	0.689	0
B cells	DUSP1	0	-3.15178	0.297	0.824	0
B cells	IDO1	0	-3.20903	0.552	0.942	0
B cells	ENSFCAG00000040720	0	-3.23876	0.17	0.715	0
B cells	IL18	0	-3.25462	0.122	0.692	0
B cells	ENSFCAG00000042752	0	-3.26045	0.098	0.625	0
B cells	C5AR1	0	-3.3577	0.112	0.745	0
B cells	ENSFCAG00000024242	0	-3.41777	0.077	0.605	0
B cells	TYROBP	0	-3.68924	0.216	0.81	0
B cells	S100A9	0	-3.74556	0.465	0.879	0
B cells	S100A8	0	-3.8812	0.547	0.908	0
B cells	S100A12	0	-4.01674	0.578	0.902	0
B cells	FTL	1.01655e-307	-1.544	0.995	0.997	1.64172e-303
B cells	PACC1	3.25991e-307	1.29273	0.274	0.03	5.26476e-303
B cells	CARD19	1.2197e-306	-1.58464	0.221	0.691	1.96982e-302
B cells	ENSFCAG00000003338	1.33628e-306	0.752068	0.998	0.829	2.1581e-302
B cells	FGL2	1.35243e-306	-2.22795	0.045	0.5	2.18418e-302
B cells	PGLYRP1	8.44559e-305	-3.30384	0.072	0.529	1.36396e-300
B cells	PTMA	9.29083e-305	0.882669	0.976	0.815	1.50047e-300
B cells	ENSFCAG00000034865	7.71756e-302	0.89943	0.996	0.614	1.24639e-297
B cells	CCDC50	8.21961e-302	1.49716	0.34	0.062	1.32747e-297
B cells	ENSFCAG00000026237	1.35714e-299	1.0242	0.93	0.565	2.19177e-295
B cells	CEBPD	2.76201e-297	-2.14099	0.048	0.495	4.46064e-293
B cells	ARPC2	1.0461e-295	-1.03616	0.763	0.937	1.68945e-291
B cells	POU2F2	5.31409e-295	1.50426	0.341	0.064	8.58225e-291
B cells	EEF1A1	9.64339e-295	0.932235	0.999	0.563	1.55741e-290
B cells	ZCCHC7	6.56205e-293	1.57477	0.433	0.12	1.05977e-288
B cells	ENSFCAG00000015355	2.83364e-291	0.846371	0.994	0.782	4.57633e-287
B cells	ENSFCAG00000011942	1.7346e-290	0.850438	0.979	0.802	2.80138e-286
B cells	SAMD9L	7.75095e-290	-1.53621	0.543	0.851	1.25178e-285
B cells	MT-ND4	1.50921e-289	1.11156	0.859	0.394	2.43738e-285
B cells	ENSFCAG00000047977	1.04829e-288	-2.07498	0.081	0.521	1.69299e-284
B cells	AGBL4	1.96262e-288	1.18964	0.224	0.017	3.16963e-284
B cells	ENSFCAG00000015611	3.50518e-287	-1.17404	0.569	0.88	5.66086e-283
B cells	SMCHD1	7.65695e-284	1.50806	0.484	0.153	1.2366e-279
B cells	RPS6	1.32667e-283	1.00358	0.913	0.538	2.14256e-279
B cells	RPL21	1.00572e-282	0.835663	0.99	0.726	1.62424e-278
B cells	RPS21	9.3847e-278	1.04424	0.842	0.423	1.51563e-273
B cells	SLC40A1	2.7096e-277	-2.17541	0.063	0.493	4.37601e-273
B cells	SERPINB1	3.71343e-277	-2.15365	0.138	0.557	5.99718e-273
B cells	LCP1	5.2985e-277	-1.03245	0.63	0.906	8.55708e-273
B cells	SELL	3.61843e-275	-1.27211	0.702	0.901	5.84376e-271
B cells	ENSFCAG00000038592	4.23175e-275	-1.03074	0.872	0.971	6.83428e-271
B cells	ENSFCAG00000009194	3.12317e-273	0.77816	0.991	0.768	5.04391e-269
B cells	PLIN2	2.76213e-272	-2.29596	0.201	0.624	4.46083e-268
B cells	MIDN	6.00804e-272	-1.59662	0.234	0.667	9.70298e-268
B cells	TMBIM6	1.00786e-271	-1.40971	0.426	0.799	1.6277e-267
B cells	MARCKS	1.89809e-271	-1.92908	0.293	0.664	3.06541e-267
B cells	ENSFCAG00000010851	1.41638e-270	1.03263	0.856	0.486	2.28745e-266
B cells	TGFBI	4.64637e-270	-2.38125	0.066	0.484	7.50389e-266
B cells	CD40	1.01009e-269	1.33721	0.25	0.03	1.6313e-265
B cells	MCL1	1.8761e-267	-1.51416	0.331	0.734	3.0299e-263
B cells	FLAI-K	8.67385e-267	0.567099	1	0.992	1.40083e-262
B cells	GCNT2	2.08605e-266	-1.79233	0.121	0.552	3.36898e-262
B cells	HCK	1.60415e-262	-1.86267	0.112	0.531	2.59071e-258
B cells	MX1	4.18334e-261	-1.84171	0.27	0.669	6.7561e-257
B cells	RPL7	6.21332e-261	0.933457	0.896	0.463	1.00345e-256
B cells	BAK1	1.93557e-260	-1.73943	0.149	0.572	3.12594e-256
B cells	SRGN	1.33365e-257	-1.84401	0.046	0.454	2.15384e-253
B cells	TSC22D3	8.79977e-254	-1.63471	0.445	0.795	1.42116e-249
B cells	HSH2D	3.88337e-253	1.33489	0.42	0.117	6.27165e-249
B cells	RPS28	6.0669e-253	0.946392	0.852	0.456	9.79804e-249
B cells	TNFRSF1A	7.99577e-253	-1.79338	0.05	0.454	1.29132e-248
B cells	IRF7	1.67735e-252	-1.93554	0.099	0.513	2.70892e-248
B cells	ND1	4.13031e-252	1.37507	0.594	0.262	6.67044e-248
B cells	ENSFCAG00000050974	1.73311e-249	-2.17966	0.083	0.487	2.79897e-245
B cells	NAMPT	2.86023e-249	-2.12174	0.078	0.477	4.61927e-245
B cells	EBF1	4.94148e-243	0.927424	0.149	0.003	7.98049e-239
B cells	PPIA	5.41745e-243	0.754724	0.984	0.707	8.74919e-239
B cells	CALM3	2.38072e-239	-1.64033	0.16	0.564	3.84486e-235
B cells	CCPG1	2.28612e-238	-1.41197	0.3	0.699	3.69209e-234
B cells	ENSFCAG00000035042	1.49481e-236	1.35341	0.542	0.216	2.41412e-232
B cells	ENSFCAG00000001755	6.3942e-236	-1.50179	0.226	0.613	1.03266e-231
B cells	CAMP	1.72115e-235	-1.44698	0.053	0.436	2.77965e-231
B cells	TNFRSF17	1.14796e-233	1.06501	0.202	0.018	1.85395e-229
B cells	SSBP2	3.29641e-233	1.14985	0.182	0.013	5.32371e-229
B cells	CAST	1.66029e-231	-1.355	0.342	0.712	2.68136e-227
B cells	PTPRE	1.55921e-228	-1.59942	0.08	0.465	2.51813e-224
B cells	ENSFCAG00000035948	3.51456e-228	0.661163	0.992	0.897	5.67602e-224
B cells	TBC1D9B	4.44671e-227	-1.36411	0.277	0.665	7.18144e-223
B cells	ENSFCAG00000042777	8.60281e-227	-2.00809	0.048	0.416	1.38935e-222
B cells	ENSFCAG00000032046	3.49123e-224	0.694898	0.987	0.968	5.63834e-220
B cells	CSF2RB	3.27482e-223	-1.80768	0.046	0.415	5.28884e-219
B cells	C16orf74	3.47083e-222	1.36691	0.37	0.105	5.6054e-218
B cells	MAN2B1	4.01252e-222	-1.39422	0.329	0.681	6.48022e-218
B cells	ENSFCAG00000041899	5.37445e-221	-1.27349	0.444	0.767	8.67973e-217
B cells	ENSFCAG00000038450	9.52381e-220	0.743648	0.613	0.334	1.5381e-215
B cells	ENSFCAG00000046764	1.56779e-219	-1.10974	0.584	0.845	2.53198e-215
B cells	BLNK	2.79565e-219	1.24978	0.306	0.068	4.51497e-215
B cells	TMEM154	1.74381e-215	-1.5874	0.144	0.52	2.81625e-211
B cells	NIBAN3	5.37375e-215	0.994399	0.155	0.008	8.67861e-211
B cells	LY96	8.77018e-215	-1.61976	0.109	0.482	1.41638e-210
B cells	EEF1B2	1.2617e-214	0.94888	0.759	0.375	2.03765e-210
B cells	SERF2	2.09255e-214	0.584462	0.991	0.943	3.37947e-210
B cells	ENSFCAG00000042997	1.29948e-211	-1.75195	0.044	0.398	2.09866e-207
B cells	XPO6	3.56366e-211	-1.50498	0.163	0.543	5.75532e-207
B cells	GLIPR2	7.80824e-211	-1.61006	0.079	0.442	1.26103e-206
B cells	ENSFCAG00000040648	6.72646e-210	-1.74003	0.075	0.436	1.08632e-205
B cells	RPL31	7.86002e-210	0.820199	0.888	0.533	1.26939e-205
B cells	TMEM123	2.29812e-209	1.10721	0.627	0.293	3.71146e-205
B cells	ELANE	1.69029e-208	-1.53496	0.425	0.716	2.72981e-204
B cells	IFIT3	1.70231e-208	-2.5079	0.069	0.427	2.74923e-204
B cells	ENSFCAG00000039682	3.30825e-208	1.2909	0.422	0.154	5.34283e-204
B cells	NCL	8.74278e-208	1.07388	0.73	0.441	1.41196e-203
B cells	SLC25A6	1.27518e-207	0.796626	0.876	0.47	2.05941e-203
B cells	LMO2	5.90874e-207	1.10395	0.601	0.278	9.54261e-203
B cells	CLEC7A	3.62647e-205	-2.01068	0.048	0.396	5.85675e-201
B cells	SNX10	7.88127e-204	-1.65575	0.199	0.548	1.27283e-199
B cells	GMFG	1.11349e-202	-0.688317	0.962	0.988	1.79828e-198
B cells	GCNT1	5.12972e-200	1.01701	0.171	0.015	8.2845e-196
B cells	BIN1	8.71705e-200	1.30766	0.43	0.159	1.4078e-195
B cells	FCMR	1.30565e-198	0.902942	0.149	0.009	2.10862e-194
B cells	CLEC2D	2.19484e-198	-0.766011	0.913	0.982	3.54466e-194
B cells	ATP5MC2	2.59545e-198	1.08866	0.624	0.313	4.19165e-194
B cells	FCRL3	3.55099e-198	0.838052	0.136	0.006	5.73484e-194
B cells	MEGF9	8.58665e-195	-1.713	0.05	0.384	1.38674e-190
B cells	HP	1.67571e-194	-2.70103	0.057	0.399	2.70627e-190
B cells	RALBP1	2.0023e-194	-1.38475	0.273	0.633	3.23371e-190
B cells	UVRAG	2.01935e-194	1.30766	0.392	0.137	3.26125e-190
B cells	FCRL1	1.62843e-193	0.793787	0.132	0.005	2.62992e-189
B cells	RABAC1	6.70677e-193	-1.07874	0.475	0.774	1.08314e-188
B cells	METRNL	3.10884e-188	-1.672	0.054	0.385	5.02077e-184
B cells	RPL22L1	7.07403e-188	1.06768	0.621	0.318	1.14246e-183
B cells	LTB4R	8.30084e-187	-1.62012	0.04	0.362	1.34059e-182
B cells	COMMD3	1.5127e-183	1.32923	0.417	0.164	2.44301e-179
B cells	TPT1	1.95127e-183	-0.505932	0.994	0.992	3.15131e-179
B cells	ITGAM	5.94709e-183	-1.62612	0.055	0.378	9.60455e-179
B cells	NUCKS1	1.12944e-180	1.01412	0.642	0.347	1.82404e-176
B cells	SGK1	1.95284e-178	-1.91873	0.051	0.367	3.15383e-174
B cells	PRDX6	3.99639e-178	-1.43591	0.157	0.508	6.45418e-174
B cells	PSAP	4.05872e-178	-1.50056	0.136	0.465	6.55483e-174
B cells	FBXL5	1.048e-177	-1.43626	0.099	0.431	1.69251e-173
B cells	CASP4	1.33517e-177	-1.34434	0.158	0.499	2.15629e-173
B cells	VCAN	5.63484e-177	-2.08328	0.039	0.348	9.10027e-173
B cells	ENSFCAG00000028942	1.54886e-176	0.906401	0.707	0.341	2.50141e-172
B cells	ENSFCAG00000052734	1.02099e-175	1.22526	0.382	0.132	1.64889e-171
B cells	PGD	1.9168e-175	-1.42556	0.064	0.383	3.09564e-171
B cells	DDX60	8.21577e-173	-1.5516	0.13	0.46	1.32685e-168
B cells	CREG1	1.09669e-171	-1.44564	0.095	0.419	1.77115e-167
B cells	ENSFCAG00000007875	2.42726e-171	-1.57022	0.096	0.418	3.92003e-167
B cells	ENSFCAG00000011849	3.90202e-171	1.13529	0.522	0.24	6.30177e-167
B cells	ANXA2	5.43394e-171	-1.5451	0.218	0.536	8.77581e-167
B cells	ENSFCAG00000041769	2.01724e-170	-1.5774	0.045	0.349	3.25785e-166
B cells	ENSFCAG00000046512	2.79883e-170	1.1861	0.441	0.178	4.52011e-166
B cells	DEK	4.22692e-170	1.16447	0.555	0.292	6.82648e-166
B cells	DEGS1	8.64009e-170	-1.28182	0.133	0.463	1.39537e-165
B cells	KCTD17	5.49853e-169	-1.42929	0.069	0.383	8.88013e-165
B cells	GPCPD1	2.16182e-168	-1.32635	0.17	0.506	3.49135e-164
B cells	SPI1	5.25822e-168	-1.47587	0.073	0.383	8.49203e-164
B cells	MYL6	1.77741e-165	-0.955689	0.518	0.781	2.87052e-161
B cells	NDUFAF7	1.98632e-164	0.923917	0.152	0.016	3.20791e-160
B cells	R3HDM4	3.06969e-164	-1.32208	0.23	0.552	4.95755e-160
B cells	TPD52L2	9.73323e-164	-1.3272	0.118	0.437	1.57192e-159
B cells	ACTB	1.83124e-162	-0.829828	0.583	0.847	2.95745e-158
B cells	TM6SF1	1.3158e-160	-1.39477	0.073	0.376	2.12502e-156
B cells	ENSFCAG00000046288	3.84447e-160	0.919125	0.661	0.385	6.20882e-156
B cells	IFIT2	7.49627e-160	-1.86359	0.121	0.429	1.21065e-155
B cells	PLAUR	1.13922e-159	-1.48765	0.039	0.328	1.83984e-155
B cells	CD28	1.173e-159	-1.29934	0.023	0.306	1.8944e-155
B cells	NUCB2	4.06111e-159	1.2539	0.327	0.112	6.5587e-155
B cells	MIF	3.3041e-158	1.06411	0.492	0.233	5.33611e-154
B cells	TCF4	2.08596e-157	0.85367	0.149	0.017	3.36882e-153
B cells	RASAL2	7.33323e-157	1.23765	0.275	0.079	1.18432e-152
B cells	FYB1	7.7407e-157	-1.28203	0.021	0.3	1.25012e-152
B cells	CLEC4E	8.54739e-157	-1.54669	0.036	0.321	1.3804e-152
B cells	SH3D21	7.26954e-156	0.842382	0.147	0.016	1.17403e-151
B cells	CHPT1	7.71149e-156	-1.4704	0.027	0.303	1.24541e-151
B cells	PYGL	1.14356e-154	-1.38307	0.144	0.453	1.84685e-150
B cells	FOXO1	6.37714e-153	1.14842	0.256	0.069	1.02991e-148
B cells	SSR4	3.70608e-152	0.864209	0.655	0.348	5.98533e-148
B cells	HNRNPA2B1	1.34807e-151	0.915008	0.71	0.49	2.17714e-147
B cells	ENSFCAG00000000200	1.66109e-151	0.838249	0.781	0.568	2.68267e-147
B cells	CLEC12A	1.95408e-151	-1.33701	0.352	0.637	3.15584e-147
B cells	IL18RAP	7.67319e-149	-1.46053	0.05	0.326	1.23922e-144
B cells	NAP1L1	2.51489e-148	1.0975	0.493	0.251	4.06155e-144
B cells	IGSF6	5.4926e-148	-1.38184	0.035	0.308	8.87054e-144
B cells	MT-CO1	7.39178e-147	0.457252	0.938	0.694	1.19377e-142
B cells	RPL4	9.01562e-147	0.893294	0.608	0.325	1.45602e-142
B cells	EIF4EBP1	6.9829e-146	-1.6069	0.062	0.344	1.12774e-141
B cells	SESN1	8.43447e-145	0.81368	0.127	0.012	1.36217e-140
B cells	FGD2	8.6662e-145	0.943215	0.202	0.043	1.39959e-140
B cells	CD82	1.08262e-144	1.05402	0.242	0.063	1.74844e-140
B cells	CERS4	2.46109e-144	1.09275	0.395	0.168	3.97466e-140
B cells	ADGRE3	1.55413e-143	-1.33403	0.052	0.329	2.50992e-139
B cells	FTH1	2.47914e-143	-1.14621	0.992	0.995	4.00381e-139
B cells	EIF3I	6.75493e-143	0.902509	0.616	0.377	1.09092e-138
B cells	ENSFCAG00000052513	1.09461e-142	-1.31668	0.144	0.443	1.7678e-138
B cells	BRI3	2.71895e-141	-1.28044	0.062	0.339	4.39111e-137
B cells	MDM4	4.52455e-141	1.14905	0.282	0.091	7.30714e-137
B cells	ENSFCAG00000047925	8.74956e-141	-1.44761	0.042	0.305	1.41305e-136
B cells	CLDND1	8.44196e-139	1.20863	0.362	0.149	1.36338e-134
B cells	TRAPPC6A	1.76856e-138	1.03025	0.214	0.051	2.85622e-134
B cells	SYVN1	1.32356e-137	1.05792	0.312	0.109	2.13755e-133
B cells	ENSFCAG00000009435	3.92218e-137	-1.25951	0.134	0.422	6.33432e-133
B cells	COX7C	4.79144e-137	0.885893	0.549	0.284	7.73817e-133
B cells	RNH1	7.29476e-137	-1.01356	0.291	0.595	1.1781e-132
B cells	KIAA0232	1.37452e-136	-1.0987	0.244	0.551	2.21985e-132
B cells	NSMCE1	1.46912e-136	1.1892	0.41	0.195	2.37263e-132
B cells	NFATC1	6.10895e-136	0.930541	0.188	0.039	9.86595e-132
B cells	CYB5R4	1.48006e-134	-1.23095	0.135	0.418	2.39029e-130
B cells	RWDD1	5.44483e-134	1.07108	0.473	0.245	8.7934e-130
B cells	TLR8	9.13339e-134	-1.2517	0.085	0.362	1.47504e-129
B cells	CPD	1.50032e-133	-1.27336	0.039	0.294	2.42302e-129
B cells	PADI2	1.78166e-133	-1.26872	0.032	0.283	2.87738e-129
B cells	ENSFCAG00000024386	3.94935e-133	-0.742245	0.822	0.933	6.3782e-129
B cells	CD2	9.13717e-132	-1.60319	0.008	0.244	1.47565e-127
B cells	DDX5	2.28637e-131	-0.605333	0.888	0.971	3.69248e-127
B cells	ENSFCAG00000009212	6.74356e-131	-0.889377	0.418	0.709	1.08909e-126
B cells	RAMP1	6.6889e-130	-1.38324	0.033	0.278	1.08026e-125
B cells	DENND5B	7.10042e-130	0.670702	0.105	0.008	1.14672e-125
B cells	SERBP1	1.59384e-128	0.928024	0.565	0.34	2.57406e-124
B cells	ARHGAP9	5.43549e-128	-1.13719	0.122	0.404	8.77832e-124
B cells	ENSFCAG00000007421	5.7736e-128	-1.39703	0.108	0.379	9.32436e-124
B cells	CD44	2.05343e-127	-1.02444	0.221	0.51	3.31629e-123
B cells	ENSFCAG00000048211	1.2423e-126	-1.08767	0.27	0.556	2.00632e-122
B cells	NOP10	2.54838e-126	0.921668	0.575	0.344	4.11563e-122
B cells	IFI27L2	3.76031e-126	-1.34425	0.023	0.262	6.0729e-122
B cells	GYG1	9.12356e-126	-1.4027	0.04	0.283	1.47346e-121
B cells	MYL12A	1.14935e-125	-0.796822	0.599	0.822	1.8562e-121
B cells	ENSFCAG00000000629	5.91107e-125	0.491476	0.977	0.91	9.54638e-121
B cells	PRC1	6.80713e-125	0.671053	0.108	0.01	1.09935e-120
B cells	ENSFCAG00000012328	8.26782e-125	-1.19648	0.028	0.264	1.33525e-120
B cells	TRAF5	1.83012e-124	1.03564	0.266	0.088	2.95565e-120
B cells	EDEM2	3.77335e-124	-1.16236	0.118	0.387	6.09396e-120
B cells	ATP6V0B	1.271e-123	-1.02143	0.414	0.661	2.05267e-119
B cells	COMT	1.47896e-123	-1.10795	0.098	0.365	2.38851e-119
B cells	ENSFCAG00000027054	2.01381e-123	-1.20056	0.031	0.267	3.25231e-119
B cells	EVI2B	2.4777e-123	-1.26003	0.061	0.307	4.00149e-119
B cells	PLXNC1	2.65303e-123	-1.28859	0.064	0.309	4.28465e-119
B cells	ENSFCAG00000046320	3.08594e-123	1.03555	0.47	0.259	4.98379e-119
B cells	ENSFCAG00000053335	1.63456e-122	-1.3067	0.028	0.261	2.63981e-118
B cells	NCF4	3.94614e-122	-1.24559	0.081	0.334	6.37302e-118
B cells	NUGGC	6.03895e-122	0.675204	0.108	0.01	9.7529e-118
B cells	NCOR1	9.25416e-122	-0.84517	0.368	0.673	1.49455e-117
B cells	MYO1F	9.50926e-122	-1.15855	0.098	0.357	1.53575e-117
B cells	CORO1A	1.74251e-121	-0.519255	0.923	0.974	2.81415e-117
B cells	PTPN1	1.95271e-121	-1.06561	0.192	0.473	3.15363e-117
B cells	TLR2	3.64691e-121	-1.26653	0.035	0.268	5.88975e-117
B cells	ENSFCAG00000000877	5.52106e-120	0.736832	0.746	0.544	8.9165e-116
B cells	DKKL1	7.71705e-119	0.946135	0.211	0.056	1.2463e-114
B cells	IQGAP1	9.72534e-119	-0.818664	0.44	0.712	1.57064e-114
B cells	PEAK3	1.1125e-118	-1.23344	0.025	0.25	1.79668e-114
B cells	REL	1.50854e-118	1.10208	0.362	0.165	2.43629e-114
B cells	LPCAT2	2.13503e-118	-1.2242	0.036	0.265	3.44807e-114
B cells	SNF8	2.20901e-118	-0.892798	0.318	0.606	3.56756e-114
B cells	LYST	2.64521e-118	-1.10321	0.092	0.351	4.27201e-114
B cells	PABPN1	3.88604e-118	0.86359	0.604	0.399	6.27595e-114
B cells	IKZF3	3.9589e-118	0.91708	0.197	0.049	6.39363e-114
B cells	DNAJC3	1.89303e-117	-0.98676	0.199	0.48	3.05725e-113
B cells	PRPF4B	2.07595e-116	1.08025	0.448	0.241	3.35266e-112
B cells	ENSFCAG00000013689	2.38036e-116	0.560774	0.112	0.012	3.84427e-112
B cells	GADD45A	5.46697e-115	-1.31639	0.041	0.269	8.82916e-111
B cells	IFI30	6.75736e-115	0.907004	0.175	0.041	1.09131e-110
B cells	EPCAM	8.37688e-115	1.10914	0.243	0.078	1.35287e-110
B cells	TUBA1A	1.69064e-114	0.899306	0.386	0.18	2.73039e-110
B cells	GLUL	3.62966e-114	-1.09025	0.39	0.617	5.8619e-110
B cells	UCP2	9.74852e-114	-1.09511	0.396	0.64	1.57439e-109
B cells	NDFIP1	1.20974e-113	-1.02822	0.074	0.32	1.95373e-109
B cells	IL21R	3.19295e-113	1.02126	0.199	0.054	5.15661e-109
B cells	RPA3	5.57103e-113	0.799862	0.158	0.032	8.99722e-109
B cells	ENSFCAG00000034803	4.56305e-112	0.899897	0.457	0.248	7.36932e-108
B cells	RBM47	4.70089e-112	-1.14011	0.034	0.254	7.59194e-108
B cells	DHRS7	5.72661e-112	-1.07815	0.029	0.249	9.24847e-108
B cells	STK4	5.7309e-112	-0.882776	0.299	0.587	9.25541e-108
B cells	DNASE2	2.53706e-111	0.73829	0.138	0.024	4.09736e-107
B cells	ADA	1.65208e-110	0.745225	0.135	0.023	2.66811e-106
B cells	SARAF	1.96108e-110	-0.924729	0.344	0.622	3.16714e-106
B cells	PXN	4.52914e-110	-1.07898	0.038	0.259	7.31457e-106
B cells	HSP90AB1	7.97068e-110	0.636015	0.747	0.491	1.28727e-105
B cells	HNRNPDL	3.30274e-109	0.862924	0.582	0.386	5.33393e-105
B cells	RNF10	3.42957e-109	-0.996104	0.144	0.406	5.53875e-105
B cells	CTSH	1.72241e-108	0.711877	0.706	0.499	2.78169e-104
B cells	ENSFCAG00000034090	8.88706e-108	0.83644	0.542	0.346	1.43526e-103
B cells	SF3A1	1.08224e-107	0.985139	0.475	0.283	1.74783e-103
B cells	ICAM3	1.19635e-107	-1.1151	0.125	0.372	1.93211e-103
B cells	ENSFCAG00000043400	4.07448e-107	-1.24058	0.028	0.238	6.58029e-103
B cells	RETREG1	5.02566e-107	0.938358	0.246	0.084	8.11645e-103
B cells	TLN1	6.08161e-106	-0.83385	0.487	0.731	9.82179e-102
B cells	WDFY4	8.45463e-106	0.572161	0.104	0.012	1.36542e-101
B cells	E2F3	1.16868e-105	-1.15388	0.032	0.24	1.88742e-101
B cells	NOP53	4.12779e-105	0.874927	0.481	0.27	6.66638e-101
B cells	FGD4	1.24625e-104	-1.03913	0.058	0.28	2.01269e-100
B cells	CAB39	1.66602e-104	-0.847363	0.26	0.543	2.69062e-100
B cells	CD3E	2.73653e-104	-2.79785	0.069	0.279	4.4195e-100
B cells	ENSFCAG00000024749	1.62547e-103	-0.98786	0.186	0.445	2.62514e-99
B cells	ZFAND5	2.51585e-103	-1.03825	0.107	0.346	4.0631e-99
B cells	ENSFCAG00000030029	5.02839e-102	-2.33506	0.095	0.32	8.12086e-98
B cells	EIF3G	5.24447e-102	0.774809	0.585	0.364	8.46982e-98
B cells	GLRX3	5.53073e-102	1.01569	0.297	0.128	8.93213e-98
B cells	RGS18	8.16734e-102	-1.15063	0.028	0.232	1.31903e-97
B cells	ENSFCAG00000050078	2.73055e-101	-1.38479	0.105	0.335	4.40983e-97
B cells	C21orf91	8.743e-101	-0.954018	0.197	0.453	1.41199e-96
B cells	RSAD2	1.49654e-100	-1.64273	0.04	0.246	2.41692e-96
B cells	ENSFCAG00000051604	1.64505e-100	0.788961	0.14	0.028	2.65676e-96
B cells	REEP5	2.18667e-100	-0.941789	0.136	0.384	3.53147e-96
B cells	PRKD3	3.11544e-100	0.896388	0.198	0.059	5.03143e-96
B cells	RGS14	4.78903e-100	-0.936741	0.19	0.447	7.73428e-96
B cells	S100P	5.41745e-100	-1.32303	0.028	0.226	8.74918e-96
B cells	RSBN1L	2.26547e-99	0.837917	0.567	0.382	3.65874e-95
B cells	LFNG	2.69385e-98	-1.06253	0.108	0.34	4.35056e-94
B cells	ENSFCAG00000012898	6.71804e-98	0.972065	0.286	0.119	1.08496e-93
B cells	CIITA	1.09157e-97	0.646529	0.107	0.015	1.76289e-93
B cells	EIF3K	1.26811e-97	0.57039	0.838	0.653	2.04801e-93
B cells	ARHGAP15	1.32513e-97	-0.883993	0.236	0.497	2.14008e-93
B cells	PRELID3B	2.19381e-96	0.789994	0.546	0.351	3.543e-92
B cells	PLP2	2.2782e-96	-0.733434	0.556	0.763	3.67929e-92
B cells	MBOAT7	2.30231e-96	-1.0636	0.081	0.301	3.71823e-92
B cells	NEK6	2.57251e-96	-0.988791	0.035	0.232	4.1546e-92
B cells	ATP6V0A1	1.41025e-95	-1.01647	0.05	0.254	2.27756e-91
B cells	SEPTIN7	2.92382e-95	0.731753	0.693	0.537	4.72197e-91
B cells	TAPBPL	3.25677e-95	-1.30504	0.018	0.205	5.25968e-91
B cells	LTF	3.94786e-95	-1.17346	0.023	0.211	6.37579e-91
B cells	ENSFCAG00000007081	1.41399e-94	0.882649	0.232	0.08	2.2836e-90
B cells	MKNK2	1.58393e-94	0.942159	0.405	0.223	2.55805e-90
B cells	ENSFCAG00000039272	1.9532e-94	0.695915	0.546	0.31	3.15443e-90
B cells	CXCR4	2.22457e-94	0.783517	0.646	0.463	3.59268e-90
B cells	YBX1	3.1794e-94	0.661539	0.672	0.459	5.13472e-90
B cells	LAMP1	3.38355e-94	-0.811332	0.338	0.589	5.46444e-90
B cells	ARGLU1	3.70313e-94	0.810156	0.547	0.363	5.98056e-90
B cells	MATK	4.63601e-94	0.640162	0.114	0.019	7.48715e-90
B cells	ENSFCAG00000021897	1.07121e-93	0.896063	0.469	0.29	1.73001e-89
B cells	ENSFCAG00000011563	1.3912e-93	-0.875927	0.076	0.296	2.24678e-89
B cells	ENSFCAG00000036874	2.54416e-93	-0.987653	0.162	0.404	4.10882e-89
B cells	MDM2	2.7476e-93	0.888878	0.395	0.211	4.43738e-89
B cells	ENSFCAG00000036380	8.5205e-93	0.391585	0.972	0.932	1.37606e-88
B cells	METTL9	1.13699e-92	-0.890654	0.151	0.39	1.83624e-88
B cells	HNRNPA3	1.85065e-92	0.987533	0.346	0.172	2.9888e-88
B cells	ENSFCAG00000003970	5.83253e-92	0.744134	0.597	0.427	9.41953e-88
B cells	PNN	6.96731e-92	0.899818	0.401	0.217	1.12522e-87
B cells	ENSFCAG00000037161	8.68121e-92	-1.01783	0.084	0.301	1.40202e-87
B cells	SNRPD2	1.00334e-91	0.886112	0.435	0.248	1.62039e-87
B cells	PSTPIP2	1.71047e-91	-1.06497	0.026	0.21	2.76242e-87
B cells	ACTN1	1.92129e-91	-0.935438	0.09	0.305	3.10289e-87
B cells	LCP2	5.89764e-91	-0.805082	0.2	0.453	9.5247e-87
B cells	NME2	7.50702e-91	0.63932	0.651	0.423	1.21238e-86
B cells	BTG1	1.67943e-90	-0.77801	0.619	0.819	2.71228e-86
B cells	SLC3A2	2.44041e-90	-1.01771	0.072	0.28	3.94126e-86
B cells	MAG	2.96399e-90	0.731465	0.119	0.022	4.78684e-86
B cells	ATRX	3.87609e-90	0.917627	0.497	0.318	6.25989e-86
B cells	ENSFCAG00000014802	3.89222e-90	0.667824	0.646	0.436	6.28594e-86
B cells	ENSFCAG00000022625	5.00234e-90	0.861751	0.484	0.306	8.07878e-86
B cells	RAB8B	7.33307e-90	-0.950845	0.162	0.395	1.18429e-85
B cells	ID2	8.24996e-90	-1.21764	0.032	0.218	1.33237e-85
B cells	GLCCI1	2.3585e-89	0.751791	0.155	0.039	3.80898e-85
B cells	GRINA	1.39871e-88	-0.976165	0.04	0.228	2.25892e-84
B cells	MAPK3	2.04424e-88	-0.838968	0.077	0.289	3.30145e-84
B cells	CMIP	2.51039e-88	-0.864827	0.085	0.3	4.05429e-84
B cells	PARP1	3.26918e-88	0.948347	0.296	0.134	5.27973e-84
B cells	DOCK8	4.3209e-88	-0.792145	0.236	0.488	6.97825e-84
B cells	ENSFCAG00000011175	1.11543e-87	-0.475172	0.894	0.945	1.80143e-83
B cells	ENSFCAG00000038384	2.79961e-87	-0.986512	0.027	0.205	4.52136e-83
B cells	ENSFCAG00000041533	5.00393e-87	-0.805935	0.209	0.453	8.08135e-83
B cells	VAPA	1.19277e-86	-0.940491	0.111	0.324	1.92632e-82
B cells	ENSFCAG00000051169	7.33351e-86	-1.11085	0.081	0.28	1.18436e-81
B cells	MARCHF1	1.07375e-85	0.800495	0.185	0.058	1.73411e-81
B cells	ENSFCAG00000041619	2.45976e-85	0.682603	0.51	0.295	3.97251e-81
B cells	TMEM147	3.00384e-85	0.870591	0.424	0.251	4.85121e-81
B cells	ENSFCAG00000040822	3.08647e-85	-0.991876	0.083	0.286	4.98465e-81
B cells	GBGT1	4.9231e-85	-1.07124	0.033	0.213	7.95081e-81
B cells	SORL1	6.84908e-85	-1.05028	0.084	0.284	1.10613e-80
B cells	STX2	8.7878e-85	-1.01104	0.028	0.203	1.41923e-80
B cells	ENSFCAG00000052292	1.22585e-84	-0.841849	0.045	0.233	1.97975e-80
B cells	TMEM71	1.68533e-84	-1.02117	0.033	0.209	2.7218e-80
B cells	IFNGR1	2.19331e-84	-0.953369	0.105	0.311	3.54219e-80
B cells	LASP1	7.19503e-84	-0.813535	0.128	0.35	1.162e-79
B cells	PADI4	1.03689e-83	-1.1538	0.014	0.181	1.67457e-79
B cells	ENSFCAG00000049439	1.58903e-83	0.83039	0.39	0.211	2.56629e-79
B cells	IFRD1	2.15099e-83	-1.0622	0.049	0.233	3.47385e-79
B cells	ENSFCAG00000037731	3.31547e-83	0.916301	0.31	0.154	5.35448e-79
B cells	PTPRC	3.6768e-83	-0.418053	0.924	0.969	5.93802e-79
B cells	UBE2D3	3.83066e-83	-0.879095	0.103	0.311	6.18651e-79
B cells	ANTXR2	4.27078e-83	-0.936425	0.057	0.246	6.89731e-79
B cells	LUC7L3	1.07779e-82	0.842226	0.452	0.279	1.74063e-78
B cells	PTEN	1.50968e-82	-0.858119	0.129	0.344	2.43813e-78
B cells	RNF167	1.6724e-82	-0.734221	0.29	0.541	2.70093e-78
B cells	BCL3	3.562e-82	-0.947526	0.106	0.312	5.75264e-78
B cells	GRAMD1A	7.71152e-82	-0.906971	0.122	0.333	1.24541e-77
B cells	ITGAL	7.9192e-82	-0.938559	0.065	0.255	1.27895e-77
B cells	SBSN	4.46072e-81	0.973189	0.114	0.023	7.20407e-77
B cells	IL18R1	4.77628e-81	-0.988636	0.021	0.184	7.71369e-77
B cells	NFAM1	6.12415e-81	-0.865408	0.016	0.179	9.8905e-77
B cells	ARFIP1	9.50862e-81	-0.818506	0.169	0.395	1.53564e-76
B cells	GALK1	9.96117e-81	0.881558	0.27	0.12	1.60873e-76
B cells	PSMA7	1.15927e-80	0.74562	0.523	0.349	1.87222e-76
B cells	HSP90AA1	1.37697e-80	0.537298	0.831	0.697	2.22381e-76
B cells	PNPLA2	1.60268e-80	-0.885424	0.043	0.222	2.58832e-76
B cells	NCF2	1.7961e-80	-0.922809	0.058	0.244	2.9007e-76
B cells	HNRNPR	2.56591e-80	0.934062	0.362	0.201	4.14394e-76
B cells	ENSFCAG00000045539	3.14782e-80	-0.887159	0.056	0.241	5.08372e-76
B cells	S100A4	5.99694e-80	-2.8749	0.152	0.338	9.68507e-76
B cells	ENSFCAG00000026229	6.29671e-80	0.845093	0.43	0.261	1.01692e-75
B cells	CD63	6.76097e-80	-0.859645	0.246	0.483	1.0919e-75
B cells	NDUFA13	1.14104e-79	0.640422	0.559	0.359	1.84279e-75
B cells	TCF7	1.35487e-79	-1.11311	0.011	0.167	2.18811e-75
B cells	FAM214A	4.1984e-79	0.783694	0.191	0.065	6.78042e-75
B cells	GNAS	4.59299e-79	0.527144	0.788	0.61	7.41768e-75
B cells	SKAP2	4.84076e-79	-0.907844	0.074	0.262	7.81783e-75
B cells	SMC5	7.30797e-79	0.926132	0.256	0.112	1.18024e-74
B cells	WSCD1	1.0534e-78	-0.892213	0.023	0.186	1.70124e-74
B cells	PHF20L1	1.08357e-78	-0.781146	0.208	0.436	1.74997e-74
B cells	LPGAT1	4.17837e-78	-0.867203	0.067	0.253	6.74808e-74
B cells	RNASEH2C	8.39218e-78	0.850734	0.253	0.109	1.35534e-73
B cells	ENSFCAG00000050506	1.23349e-77	-1.00227	0.042	0.215	1.99208e-73
B cells	EIF3F	1.38397e-77	0.739833	0.493	0.318	2.23512e-73
B cells	JARID2	1.38714e-77	0.857028	0.202	0.074	2.24023e-73
B cells	NKAP	1.45631e-77	0.884122	0.315	0.16	2.35194e-73
B cells	ENSFCAG00000043449	5.3189e-77	-0.93321	0.03	0.194	8.59002e-73
B cells	UBE2S	1.26301e-76	-0.781268	0.227	0.458	2.03977e-72
B cells	DHX58	1.28488e-76	-0.925755	0.085	0.275	2.07507e-72
B cells	MSH6	2.43981e-76	0.846958	0.26	0.114	3.94029e-72
B cells	SSB	4.2184e-76	0.77954	0.437	0.268	6.81271e-72
B cells	CHSY1	1.08105e-75	-0.890189	0.052	0.227	1.74589e-71
B cells	NFE2L2	3.36311e-75	-0.962052	0.13	0.323	5.43143e-71
B cells	RAD23A	5.01737e-75	0.918704	0.276	0.132	8.10305e-71
B cells	SF3B6	5.20935e-75	0.730036	0.52	0.358	8.4131e-71
B cells	FUS	6.07725e-75	0.800324	0.465	0.304	9.81475e-71
B cells	ENSFCAG00000013840	8.50788e-75	-1.12112	0.016	0.169	1.37402e-70
B cells	KRT18	1.17685e-74	-0.927339	0.002	0.144	1.90061e-70
B cells	EZR	2.54962e-74	0.762807	0.556	0.407	4.11764e-70
B cells	FES	4.70285e-74	-0.862582	0.04	0.204	7.5951e-70
B cells	RGS10	7.49754e-74	-0.747311	0.021	0.177	1.21085e-69
B cells	STK40	8.10564e-74	-0.832374	0.104	0.299	1.30906e-69
B cells	CLEC5A	2.85363e-73	-1.00106	0.015	0.163	4.60862e-69
B cells	UQCR10	9.31883e-73	0.751185	0.485	0.317	1.50499e-68
B cells	ZNF318	9.70201e-73	0.684367	0.13	0.033	1.56687e-68
B cells	SCAF11	1.26547e-72	0.648411	0.648	0.528	2.04373e-68
B cells	YPEL3	1.64185e-72	0.431728	0.889	0.85	2.65159e-68
B cells	WARS1	1.80938e-72	-0.659055	0.447	0.673	2.92214e-68
B cells	WLS	2.73604e-72	-1.02871	0.021	0.17	4.41871e-68
B cells	SKAP1	3.65702e-72	-0.881061	0.019	0.169	5.90609e-68
B cells	RTN3	5.46498e-72	-0.741938	0.232	0.457	8.82595e-68
B cells	REV3L	5.532e-72	0.93299	0.263	0.123	8.93418e-68
B cells	PGP	9.64188e-72	-0.738962	0.066	0.245	1.55716e-67
B cells	LRPAP1	1.22898e-71	-0.861868	0.072	0.248	1.9848e-67
B cells	EIF1B	1.3744e-71	0.685408	0.608	0.481	2.21965e-67
B cells	TIPIN	1.77911e-71	0.728934	0.161	0.052	2.87326e-67
B cells	ZRANB2	1.85125e-71	0.79163	0.437	0.28	2.98977e-67
B cells	CCNJL	1.93012e-71	-0.946245	0.023	0.173	3.11714e-67
B cells	ENSFCAG00000025933	3.11838e-71	-1.00537	0.141	0.333	5.03619e-67
B cells	H3-3B	3.19019e-71	-0.922258	0.285	0.499	5.15216e-67
B cells	TSC22D4	4.77004e-71	-0.678933	0.23	0.462	7.70361e-67
B cells	EBAG9	4.98896e-71	0.852035	0.24	0.106	8.05717e-67
B cells	ENSFCAG00000043479	5.65908e-71	0.845344	0.201	0.077	9.13942e-67
B cells	PDE4B	6.00273e-71	0.678762	0.192	0.068	9.6944e-67
B cells	RGCC	1.16788e-70	-0.717113	0.01	0.152	1.88613e-66
B cells	ADGB	1.42608e-70	-0.810776	0.035	0.193	2.30312e-66
B cells	ENSFCAG00000041098	2.00734e-70	0.723813	0.47	0.317	3.24186e-66
B cells	ENSFCAG00000041115	2.32724e-70	-0.783953	0.014	0.158	3.75849e-66
B cells	SNX29	3.26367e-70	0.640894	0.113	0.027	5.27083e-66
B cells	STX8	4.22258e-70	0.897983	0.256	0.121	6.81946e-66
B cells	SETX	4.31266e-70	0.918286	0.266	0.128	6.96495e-66
B cells	IL16	4.36885e-70	0.677118	0.604	0.471	7.0557e-66
B cells	CSF1R	4.489e-70	-1.01447	0.019	0.163	7.24973e-66
B cells	EEF1G	8.39514e-70	0.536717	0.745	0.581	1.35582e-65
B cells	ENSFCAG00000042461	9.01228e-70	-1.10369	0.017	0.162	1.45548e-65
B cells	PFKFB2	1.76098e-69	-0.871512	0.02	0.165	2.84398e-65
B cells	BNIP3L	2.05292e-69	-0.724576	0.395	0.61	3.31547e-65
B cells	ENSFCAG00000045571	2.15433e-69	-0.875392	0.024	0.173	3.47924e-65
B cells	KLF6	2.686e-69	-0.81107	0.025	0.173	4.33788e-65
B cells	CTSW	2.83728e-69	-1.33501	0.01	0.149	4.5822e-65
B cells	ENSFCAG00000051478	9.19261e-69	-0.905481	0.068	0.235	1.48461e-64
B cells	NIBAN1	2.27563e-68	-0.780756	0.026	0.173	3.67514e-64
B cells	FCER1G	3.12722e-68	-0.711349	0.02	0.164	5.05045e-64
B cells	LPIN2	5.20283e-68	-0.800841	0.091	0.271	8.40256e-64
B cells	PTPN12	7.09647e-68	-0.766585	0.037	0.19	1.14608e-63
B cells	KARS1	1.03296e-67	0.792794	0.361	0.213	1.66822e-63
B cells	IL13RA1	1.87372e-67	-0.803867	0.017	0.157	3.02605e-63
B cells	ENSFCAG00000012627	3.26993e-67	-0.639387	0.352	0.58	5.28093e-63
B cells	EIF3E	3.56881e-67	0.644112	0.505	0.334	5.76364e-63
B cells	ENSFCAG00000051105	4.10372e-67	-0.809006	0.045	0.203	6.62751e-63
B cells	S100A10	4.4285e-67	-0.859166	0.053	0.215	7.15203e-63
B cells	ENSFCAG00000040725	4.58284e-67	-1.83692	0.114	0.286	7.40129e-63
B cells	TIAM2	5.5997e-67	-0.880373	0.028	0.174	9.04352e-63
B cells	ENSFCAG00000044914	8.06273e-67	0.80979	0.303	0.158	1.30213e-62
B cells	GFI1B	9.55063e-67	-0.983048	0.017	0.155	1.54243e-62
B cells	F5	2.09528e-66	-0.728294	0.015	0.153	3.38388e-62
B cells	RBPJ	3.3104e-66	-0.792179	0.173	0.37	5.3463e-62
B cells	FOXP1	6.16374e-66	0.772158	0.203	0.082	9.95444e-62
B cells	MDH1	9.28114e-66	0.748294	0.399	0.248	1.4989e-61
B cells	ENSFCAG00000016347	1.82059e-65	0.760712	0.401	0.252	2.94025e-61
B cells	ENSFCAG00000023050	2.14062e-65	0.78722	0.361	0.218	3.45709e-61
B cells	PXK	2.18644e-65	0.689193	0.15	0.048	3.53109e-61
B cells	PTP4A2	3.18288e-65	-0.709853	0.132	0.324	5.14036e-61
B cells	LRP10	3.43709e-65	-0.642833	0.265	0.487	5.55089e-61
B cells	NIFK	3.63725e-65	0.782637	0.438	0.288	5.87416e-61
B cells	RHOA	3.91979e-65	-0.568319	0.491	0.705	6.33046e-61
B cells	RARG	3.95253e-65	-0.773969	0.031	0.177	6.38333e-61
B cells	ITGB7	7.35472e-65	-0.714575	0.177	0.379	1.18779e-60
B cells	CD37	1.42676e-64	0.727915	0.509	0.365	2.30421e-60
B cells	MAPK13	2.74375e-64	-0.76728	0.017	0.151	4.43115e-60
B cells	ENSFCAG00000047225	1.32524e-63	-1.27293	0.021	0.157	2.14026e-59
B cells	IL7R	2.08014e-63	-0.917674	0.002	0.124	3.35943e-59
B cells	ENSFCAG00000025637	2.42992e-63	0.634181	0.501	0.343	3.92433e-59
B cells	TCEA1	3.10386e-63	0.827162	0.333	0.193	5.01273e-59
B cells	LTA4H	3.13742e-63	-0.740876	0.055	0.212	5.06693e-59
B cells	EIF3D	4.46769e-63	0.719711	0.437	0.286	7.21532e-59
B cells	UBL5	5.70133e-63	-0.566733	0.606	0.793	9.20764e-59
B cells	SLC39A10	9.18363e-63	0.773876	0.17	0.063	1.48316e-58
B cells	RNPS1	1.04583e-62	0.849084	0.333	0.194	1.68901e-58
B cells	TCIRG1	1.65732e-62	-0.741548	0.069	0.231	2.67657e-58
B cells	TCF7L2	1.68238e-62	-0.722123	0.009	0.135	2.71705e-58
B cells	NDUFB4	1.78933e-62	0.795675	0.367	0.224	2.88977e-58
B cells	IFNGR2	5.20083e-62	-0.799438	0.046	0.194	8.39935e-58
B cells	CD8A	6.82417e-62	-1.2634	0.008	0.132	1.1021e-57
B cells	ENSFCAG00000033007	1.83902e-61	-0.768736	0.024	0.158	2.97001e-57
B cells	PPP1R15A	4.28963e-61	-0.784716	0.107	0.282	6.92775e-57
B cells	NUDT15	4.39041e-61	0.796958	0.256	0.128	7.09051e-57
B cells	TNFRSF1B	1.11497e-60	-0.671637	0.021	0.154	1.80068e-56
B cells	ASAH1	1.1176e-60	-0.722574	0.017	0.146	1.80493e-56
B cells	IL4R	1.72236e-60	0.888323	0.283	0.149	2.78162e-56
B cells	PHACTR2	1.91835e-60	-0.763753	0.068	0.224	3.09813e-56
B cells	ARHGAP30	2.01933e-60	-0.638222	0.293	0.509	3.26122e-56
B cells	LGALS8	2.57166e-60	-0.701356	0.018	0.145	4.15324e-56
B cells	MAP3K1	5.12356e-60	0.804554	0.195	0.083	8.27455e-56
B cells	ENSFCAG00000050708	8.43994e-60	-0.747051	0.041	0.184	1.36305e-55
B cells	CD9	8.98942e-60	-0.837146	0.024	0.157	1.45179e-55
B cells	STX7	1.23787e-59	0.733685	0.292	0.153	1.99916e-55
B cells	EIF4B	2.20909e-59	0.677341	0.478	0.333	3.56769e-55
B cells	HIPK1	3.11732e-59	-0.68711	0.035	0.175	5.03447e-55
B cells	CTSF	4.18457e-59	-0.769346	0.069	0.223	6.75807e-55
B cells	AREL1	5.52239e-59	0.594092	0.119	0.034	8.91865e-55
B cells	GRK2	1.23769e-58	-0.656196	0.226	0.429	1.99887e-54
B cells	ZBTB10	1.31963e-58	0.590766	0.106	0.028	2.13121e-54
B cells	GMIP	3.87858e-58	-0.707288	0.15	0.333	6.26391e-54
B cells	ENSFCAG00000031916	4.04975e-58	0.477744	0.834	0.763	6.54034e-54
B cells	LETM1	9.09548e-58	-0.809423	0.033	0.166	1.46892e-53
B cells	PDE3B	1.32165e-57	-0.613574	0.025	0.155	2.13446e-53
B cells	MBOAT1	1.6929e-57	-0.562045	0.008	0.125	2.73403e-53
B cells	PADI6	1.71796e-57	-0.634178	0.014	0.135	2.77451e-53
B cells	ENSFCAG00000034954	2.16217e-57	-0.629909	0.433	0.643	3.49191e-53
B cells	MAPK14	2.56799e-57	-0.68622	0.052	0.197	4.14731e-53
B cells	KIF2A	3.54666e-57	0.715321	0.361	0.223	5.72785e-53
B cells	SLC25A11	5.6296e-57	-0.644275	0.202	0.397	9.0918e-53
B cells	EIF3L	6.17867e-57	0.680826	0.437	0.301	9.97856e-53
B cells	PPP1R10	8.17496e-57	-0.660337	0.264	0.465	1.32026e-52
B cells	ETS1	9.598e-57	0.700601	0.309	0.169	1.55008e-52
B cells	ATP6V1H	1.14356e-56	-0.658464	0.098	0.261	1.84685e-52
B cells	NOP56	1.19642e-56	0.778178	0.218	0.102	1.93222e-52
B cells	FILIP1L	1.2824e-56	-0.795238	0.02	0.145	2.07107e-52
B cells	ENSFCAG00000023762	1.4205e-56	-0.706229	0.091	0.251	2.29411e-52
B cells	MRPL1	1.96433e-56	0.809059	0.201	0.09	3.17239e-52
B cells	DDX58	2.16851e-56	-0.710013	0.156	0.335	3.50214e-52
B cells	EGLN3	2.95238e-56	-0.797913	0.017	0.137	4.7681e-52
B cells	ENSFCAG00000045525	3.68506e-56	0.745619	0.167	0.066	5.95138e-52
B cells	CD47	5.66906e-56	-0.670237	0.371	0.58	9.15554e-52
B cells	ATP6V1C1	7.86201e-56	-0.684912	0.053	0.194	1.26971e-51
B cells	SYNGR1	1.29863e-55	-0.707701	0.014	0.132	2.09729e-51
B cells	MOV10	1.39424e-55	-0.696225	0.034	0.165	2.2517e-51
B cells	ENSFCAG00000026006	2.11307e-55	-0.672078	0.015	0.134	3.41261e-51
B cells	GLIPR1	2.21388e-55	-0.65449	0.084	0.241	3.57541e-51
B cells	TPM3	3.72863e-55	-0.420329	0.745	0.873	6.02174e-51
B cells	UQCRB	4.10377e-55	0.689863	0.453	0.313	6.62758e-51
B cells	MOGAT1	6.98644e-55	-0.751555	0.015	0.131	1.12831e-50
B cells	HHEX	7.05913e-55	0.661127	0.392	0.246	1.14005e-50
B cells	GPX1	7.11139e-55	0.632415	0.403	0.258	1.14849e-50
B cells	ENSFCAG00000043022	9.77829e-55	-0.780058	0.024	0.146	1.57919e-50
B cells	UGCG	1.25979e-54	0.672773	0.177	0.072	2.03456e-50
B cells	ULK1	1.56106e-54	-0.744574	0.034	0.161	2.52112e-50
B cells	HMOX1	1.95416e-54	-0.659305	0.02	0.139	3.15598e-50
B cells	CSK	2.00532e-54	0.498567	0.695	0.62	3.23859e-50
B cells	ENSFCAG00000046778	2.29877e-54	-0.603115	0.233	0.431	3.71251e-50
B cells	UTP3	2.44644e-54	0.794174	0.274	0.149	3.95101e-50
B cells	CHMP2A	3.40576e-54	-0.561782	0.3	0.51	5.5003e-50
B cells	BOD1L1	4.02447e-54	-0.609215	0.32	0.524	6.49952e-50
B cells	PGS1	5.52458e-54	-0.779288	0.098	0.254	8.9222e-50
B cells	TMEM131	5.63031e-54	0.73928	0.19	0.084	9.09295e-50
B cells	ETHE1	6.93929e-54	-0.578057	0.097	0.257	1.12069e-49
B cells	PPM1G	8.33979e-54	0.74985	0.279	0.154	1.34688e-49
B cells	MGST2	1.79167e-53	-0.617195	0.024	0.147	2.89355e-49
B cells	ENSFCAG00000021911	3.09349e-53	0.711085	0.428	0.292	4.99599e-49
B cells	TRMT112	7.59336e-53	0.76936	0.28	0.157	1.22633e-48
B cells	SLA	9.54621e-53	0.742058	0.281	0.155	1.54171e-48
B cells	MXD1	1.1906e-52	-0.712016	0.021	0.138	1.92281e-48
B cells	ARID3A	2.41646e-52	-0.657683	0.039	0.166	3.90258e-48
B cells	EIF5B	3.2805e-52	0.854181	0.312	0.185	5.29801e-48
B cells	PTPN6	4.82797e-52	0.454997	0.765	0.684	7.79717e-48
B cells	NKG7	5.97754e-52	-1.04118	0.01	0.118	9.65373e-48
B cells	BACH1	6.52463e-52	-0.644215	0.047	0.179	1.05373e-47
B cells	EIF3H	7.24702e-52	0.653328	0.461	0.327	1.17039e-47
B cells	DKK3	1.16434e-51	-0.615075	0.003	0.105	1.88041e-47
B cells	RTRAF	1.18013e-51	0.728746	0.362	0.238	1.9059e-47
B cells	DDX18	1.43193e-51	0.789852	0.247	0.13	2.31257e-47
B cells	TMEM50A	3.28247e-51	-0.60742	0.362	0.553	5.30119e-47
B cells	SSH2	5.26886e-51	-0.646238	0.129	0.292	8.50921e-47
B cells	ENSFCAG00000043689	5.56314e-51	0.591177	0.476	0.342	8.98447e-47
B cells	RAB27A	1.12169e-50	-0.653643	0.04	0.165	1.81154e-46
B cells	ENSFCAG00000053095	1.19164e-50	-0.603867	0.012	0.12	1.9245e-46
B cells	SLC15A3	1.31876e-50	-0.607477	0.037	0.161	2.12979e-46
B cells	MBD2	1.58193e-50	-0.61501	0.236	0.423	2.55482e-46
B cells	FEM1C	2.03196e-50	-0.677594	0.087	0.234	3.28161e-46
B cells	TMEM243	2.27972e-50	0.689858	0.322	0.195	3.68174e-46
B cells	PGLYRP2	3.03203e-50	-0.717988	0.053	0.185	4.89673e-46
B cells	PAK2	3.05305e-50	-0.559162	0.288	0.481	4.93068e-46
B cells	BLOC1S6	3.34794e-50	0.545178	0.104	0.03	5.40692e-46
B cells	TMEM120A	8.45131e-50	-0.642906	0.073	0.213	1.36489e-45
B cells	STEAP4	9.69652e-50	-0.724625	0.014	0.119	1.56599e-45
B cells	PPIG	1.05143e-49	0.784905	0.396	0.271	1.69807e-45
B cells	MRAS	1.20935e-49	-0.542542	0.005	0.105	1.9531e-45
B cells	GBF1	1.22198e-49	0.755055	0.301	0.179	1.9735e-45
B cells	MAN1A1	1.48146e-49	-0.669124	0.114	0.267	2.39255e-45
B cells	UBE2H	1.84749e-49	-0.686391	0.097	0.246	2.9837e-45
B cells	SYNE1	2.07676e-49	-0.736896	0.112	0.266	3.35396e-45
B cells	RAB18	2.66092e-49	-0.57039	0.256	0.447	4.29739e-45
B cells	CD7	2.77978e-49	-1.4268	0.074	0.203	4.48934e-45
B cells	QPCT	2.97969e-49	-0.653421	0.062	0.198	4.8122e-45
B cells	IL17RA	4.30628e-49	-0.652932	0.014	0.119	6.95464e-45
B cells	ENSFCAG00000048073	4.34883e-49	-1.11734	0.012	0.116	7.02337e-45
B cells	HES4	6.56412e-49	-0.763365	0.018	0.125	1.06011e-44
B cells	ENSFCAG00000023131	1.11657e-48	0.373142	0.828	0.775	1.80326e-44
B cells	SYNGR2	1.14144e-48	0.477912	0.679	0.595	1.84342e-44
B cells	TPP2	1.17064e-48	0.634952	0.125	0.044	1.89058e-44
B cells	WIPI1	1.21141e-48	-0.658812	0.025	0.139	1.95642e-44
B cells	TXNIP	1.24256e-48	0.319898	0.875	0.731	2.00673e-44
B cells	ZAP70	1.37549e-48	-0.568561	0.022	0.135	2.22141e-44
B cells	ENSFCAG00000028656	1.52885e-48	0.524389	0.57	0.427	2.4691e-44
B cells	NEDD9	1.76398e-48	-0.7451	0.076	0.212	2.84883e-44
B cells	TRANK1	2.15636e-48	-0.673675	0.188	0.354	3.48253e-44
B cells	PNISR	2.18808e-48	0.563886	0.63	0.543	3.53374e-44
B cells	CD300LF	3.38081e-48	-0.566965	0.011	0.113	5.46001e-44
B cells	GDI1	3.42923e-48	-0.599195	0.123	0.279	5.53821e-44
B cells	SLC4A7	3.43231e-48	0.723178	0.18	0.082	5.54319e-44
B cells	PAPOLG	6.41539e-48	0.529322	0.103	0.031	1.03608e-43
B cells	IL1B	6.93936e-48	-1.17791	0.012	0.113	1.12071e-43
B cells	ENSFCAG00000051597	1.43524e-47	-0.634751	0.04	0.159	2.31791e-43
B cells	GLO1	1.55577e-47	0.74021	0.335	0.217	2.51257e-43
B cells	HERC1	2.20609e-47	-0.59258	0.113	0.263	3.56283e-43
B cells	IFI35	2.8947e-47	-0.563412	0.225	0.408	4.67494e-43
B cells	ENSFCAG00000042558	3.49126e-47	0.617536	0.4	0.274	5.63839e-43
B cells	EMD	5.2663e-47	0.743441	0.255	0.143	8.50508e-43
B cells	SPSB2	5.52564e-47	-0.564338	0.207	0.385	8.92391e-43
B cells	ARHGAP24	6.81203e-47	0.445244	0.1	0.029	1.10014e-42
B cells	RPL36AL	7.00702e-47	0.477875	0.544	0.382	1.13163e-42
B cells	XRN2	7.97729e-47	0.740967	0.273	0.16	1.28833e-42
B cells	CCT2	1.07652e-46	0.689512	0.302	0.184	1.73858e-42
B cells	CPEB4	1.42834e-46	-0.56114	0.046	0.168	2.30677e-42
B cells	HNRNPD	1.51473e-46	0.711987	0.39	0.272	2.44628e-42
B cells	IFIH1	1.75878e-46	-0.62531	0.057	0.185	2.84043e-42
B cells	ENSFCAG00000028856	2.35199e-46	0.605661	0.476	0.361	3.79847e-42
B cells	PKM	2.53183e-46	-0.5582	0.212	0.387	4.0889e-42
B cells	CB1H4orf48	3.59311e-46	0.615255	0.131	0.048	5.80287e-42
B cells	ZNRF1	3.76101e-46	-0.492887	0.009	0.107	6.07404e-42
B cells	RTF1	4.2129e-46	0.705632	0.413	0.292	6.80384e-42
B cells	LIMK2	4.75379e-46	-0.649145	0.039	0.155	7.67737e-42
B cells	IRAK4	5.54404e-46	-0.564362	0.058	0.186	8.95363e-42
B cells	CE3H7orf50	7.23697e-46	0.661735	0.382	0.26	1.16877e-41
B cells	ANP32B	8.39042e-46	0.721066	0.28	0.167	1.35505e-41
B cells	ENSFCAG00000022753	9.25521e-46	0.548455	0.104	0.033	1.49472e-41
B cells	MBD4	9.28788e-46	0.679132	0.156	0.066	1.49999e-41
B cells	HOMER3	1.44758e-45	-0.727221	0.059	0.182	2.33784e-41
B cells	ELL	2.42467e-45	-0.630732	0.064	0.192	3.91585e-41
B cells	ICAM2	2.58411e-45	0.680911	0.295	0.178	4.17334e-41
B cells	PCBP2	4.92278e-45	0.517262	0.57	0.465	7.95028e-41
B cells	CDK13	6.29206e-45	0.731712	0.247	0.138	1.01617e-40
B cells	CLECL1	7.19534e-45	0.685565	0.171	0.078	1.16205e-40
B cells	ATP8A1	7.54788e-45	0.547981	0.141	0.055	1.21898e-40
B cells	NFATC3	7.68322e-45	0.613818	0.139	0.054	1.24084e-40
B cells	PRKAR1A	7.95182e-45	-0.487929	0.265	0.45	1.28422e-40
B cells	RAC1	1.00062e-44	-0.579542	0.255	0.421	1.616e-40
B cells	MRPL20	1.11773e-44	0.582428	0.499	0.391	1.80513e-40
B cells	ENSFCAG00000026709	1.32623e-44	-0.482447	0.012	0.109	2.14186e-40
B cells	AHI1	1.41057e-44	0.708609	0.188	0.089	2.27807e-40
B cells	MYO9B	2.31246e-44	-0.553667	0.136	0.287	3.73462e-40
B cells	CEBPZOS	2.35515e-44	0.645942	0.279	0.157	3.80356e-40
B cells	MAP2K3	2.54337e-44	-0.569538	0.071	0.201	4.10755e-40
B cells	NPM1	3.5272e-44	0.714414	0.261	0.151	5.69643e-40
B cells	MVP	3.67816e-44	-0.549885	0.097	0.237	5.94023e-40
B cells	ENSFCAG00000003555	3.77117e-44	-0.642485	0.024	0.128	6.09044e-40
B cells	SPOP	4.6865e-44	0.687085	0.235	0.128	7.56871e-40
B cells	ABHD5	6.39513e-44	-0.624089	0.026	0.13	1.03281e-39
B cells	MYC	7.72966e-44	0.766362	0.248	0.14	1.24834e-39
B cells	B2M	7.93394e-44	-0.502816	0.638	0.799	1.28133e-39
B cells	APMAP	1.02759e-43	-0.543164	0.033	0.142	1.65956e-39
B cells	ENSFCAG00000043018	1.09925e-43	0.615346	0.185	0.087	1.77528e-39
B cells	FLII	1.10175e-43	-0.489384	0.076	0.208	1.77933e-39
B cells	SRPK1	1.16585e-43	-0.540645	0.143	0.298	1.88285e-39
B cells	SVIL	1.3764e-43	-0.542657	0.031	0.141	2.22289e-39
B cells	PNPLA8	1.41978e-43	0.729982	0.291	0.178	2.29295e-39
B cells	CLINT1	1.43279e-43	-0.549505	0.104	0.244	2.31396e-39
B cells	CD180	1.58323e-43	0.636089	0.132	0.052	2.55692e-39
B cells	LRRK2	1.80128e-43	-0.754527	0.162	0.31	2.90907e-39
B cells	ENSFCAG00000038141	2.19822e-43	0.648638	0.375	0.258	3.55012e-39
B cells	REPS2	2.51041e-43	-0.622442	0.012	0.105	4.05432e-39
B cells	RNF213	3.03653e-43	-0.609166	0.185	0.343	4.904e-39
B cells	PHF12	3.85447e-43	-0.617439	0.132	0.28	6.22497e-39
B cells	RAB3IL1	4.18132e-43	-0.698582	0.033	0.14	6.75284e-39
B cells	CASP10	5.18584e-43	0.695438	0.159	0.071	8.37513e-39
B cells	LONRF3	5.20531e-43	-0.564639	0.01	0.101	8.40657e-39
B cells	ENSFCAG00000007199	6.70861e-43	-0.672556	0.022	0.121	1.08344e-38
B cells	TIMP1	7.64323e-43	-0.728904	0.089	0.223	1.23438e-38
B cells	TRIM5	1.43102e-42	0.655343	0.176	0.083	2.3111e-38
B cells	SNRK	2.10939e-42	-0.471317	0.108	0.251	3.40666e-38
B cells	NLRP12	2.14138e-42	-0.598225	0.013	0.105	3.45832e-38
B cells	TAF1D	4.4642e-42	0.74961	0.258	0.152	7.20968e-38
B cells	TSTD1	4.51689e-42	0.750725	0.325	0.215	7.29478e-38
B cells	ABHD2	4.83094e-42	-0.585828	0.029	0.131	7.80196e-38
B cells	TXNRD1	6.25775e-42	-0.543554	0.076	0.204	1.01063e-37
B cells	TERF1	6.73194e-42	0.702917	0.206	0.107	1.08721e-37
B cells	RNPEP	8.47317e-42	-0.555492	0.188	0.347	1.36842e-37
B cells	ENSFCAG00000053491	8.87486e-42	0.590221	0.375	0.257	1.43329e-37
B cells	CHMP4B	1.20776e-41	-0.557922	0.048	0.16	1.95053e-37
B cells	ENSFCAG00000004264	1.25969e-41	-0.653568	0.031	0.133	2.0344e-37
B cells	FAS	1.61936e-41	-0.612315	0.019	0.114	2.61527e-37
B cells	PSME2	1.73283e-41	0.572713	0.439	0.315	2.79852e-37
B cells	HM13	2.09138e-41	-0.537229	0.172	0.327	3.37758e-37
B cells	SPTBN1	2.09681e-41	0.650134	0.233	0.127	3.38634e-37
B cells	ENSFCAG00000040585	2.1316e-41	-0.602412	0.012	0.102	3.44253e-37
B cells	HDGFL3	2.26368e-41	0.582713	0.118	0.044	3.65584e-37
B cells	ADSS2	2.28052e-41	-0.602935	0.204	0.361	3.68304e-37
B cells	SEC14L1	2.30881e-41	-0.512391	0.074	0.2	3.72873e-37
B cells	CLTB	2.32593e-41	0.721528	0.258	0.154	3.75637e-37
B cells	WIPI2	2.77417e-41	0.709799	0.295	0.187	4.48028e-37
B cells	ENSFCAG00000002225	3.13351e-41	0.52177	0.444	0.322	5.06062e-37
B cells	ARRDC2	3.51331e-41	-0.565074	0.224	0.386	5.67399e-37
B cells	ENSFCAG00000050739	3.63717e-41	0.658827	0.223	0.12	5.87403e-37
B cells	GOSR1	5.99053e-41	-0.559364	0.059	0.176	9.6747e-37
B cells	EGR1	5.99499e-41	-0.528489	0.013	0.103	9.68191e-37
B cells	ENSFCAG00000033294	8.58331e-41	-0.55764	0.079	0.205	1.3862e-36
B cells	STK38L	9.22737e-41	-0.616967	0.038	0.143	1.49022e-36
B cells	DENND4A	9.46751e-41	0.563958	0.125	0.049	1.529e-36
B cells	CTBP1	1.13183e-40	0.674967	0.222	0.123	1.82791e-36
B cells	SMC6	1.28714e-40	0.598556	0.259	0.147	2.07872e-36
B cells	ENSFCAG00000028757	1.49218e-40	0.704337	0.335	0.23	2.40987e-36
B cells	ENSFCAG00000002503	1.62619e-40	0.694058	0.229	0.129	2.6263e-36
B cells	ENSFCAG00000039184	1.912e-40	-0.573612	0.06	0.176	3.08788e-36
B cells	CALCOCO2	2.00663e-40	-0.590284	0.077	0.2	3.2407e-36
B cells	EPM2AIP1	4.81989e-40	0.662663	0.15	0.067	7.78413e-36
B cells	FFAR2	4.82953e-40	-0.560681	0.013	0.1	7.79969e-36
B cells	GRAMD1B	5.83625e-40	-0.532409	0.018	0.11	9.42554e-36
B cells	NDUFS5	6.48755e-40	0.552361	0.417	0.306	1.04774e-35
B cells	GSPT1	7.31719e-40	0.702049	0.266	0.162	1.18173e-35
B cells	ECM1	7.68405e-40	-0.5276	0.028	0.128	1.24097e-35
B cells	CHIC2	8.87916e-40	-0.520434	0.097	0.229	1.43398e-35
B cells	TRIM8	9.59937e-40	-0.559049	0.054	0.165	1.5503e-35
B cells	TMEM39B	1.12403e-39	0.539106	0.108	0.039	1.81531e-35
B cells	NFKBIA	1.44381e-39	-0.884486	0.426	0.571	2.33176e-35
B cells	ZDHHC18	1.45631e-39	-0.543721	0.064	0.181	2.35194e-35
B cells	RAB5C	1.93205e-39	-0.471474	0.19	0.35	3.12025e-35
B cells	RBM38	1.93289e-39	0.668932	0.185	0.092	3.12162e-35
B cells	MRPS15	2.14004e-39	-0.659076	0.272	0.435	3.45617e-35
B cells	NIN	2.3519e-39	-0.515724	0.107	0.242	3.79831e-35
B cells	NFE2	2.47717e-39	-0.51353	0.014	0.1	4.00063e-35
B cells	HDAC7	3.21721e-39	0.682819	0.292	0.183	5.19579e-35
B cells	SEC63	3.96157e-39	-0.500677	0.091	0.22	6.39793e-35
B cells	ENSFCAG00000012783	4.83823e-39	0.648525	0.202	0.107	7.81375e-35
B cells	NT5C3A	6.57059e-39	-0.575043	0.154	0.297	1.06115e-34
B cells	ARID4B	8.41679e-39	0.505591	0.622	0.55	1.35931e-34
B cells	GNB1	8.76999e-39	-0.503973	0.049	0.158	1.41635e-34
B cells	ZNF296	8.9509e-39	0.605177	0.153	0.069	1.44557e-34
B cells	ZC3H15	1.02769e-38	0.662876	0.335	0.229	1.65972e-34
B cells	PPP1R12A	1.07074e-38	-0.45574	0.368	0.55	1.72925e-34
B cells	MMP8	1.17158e-38	-0.620931	0.015	0.101	1.8921e-34
B cells	SH3BP2	1.2543e-38	-0.546927	0.11	0.243	2.0257e-34
B cells	SNTB2	1.30306e-38	-0.481281	0.053	0.165	2.10445e-34
B cells	SASS6	1.39564e-38	0.531964	0.119	0.046	2.25395e-34
B cells	RIPK2	1.46986e-38	-0.572658	0.041	0.144	2.37382e-34
B cells	MYCBP2	1.48922e-38	0.578678	0.465	0.359	2.40509e-34
B cells	SLC6A6	1.53484e-38	-0.515247	0.023	0.116	2.47876e-34
B cells	ADK	1.67316e-38	0.546362	0.117	0.045	2.70215e-34
B cells	SNRPB2	3.78136e-38	0.750751	0.258	0.16	6.10689e-34
B cells	MCUB	4.11357e-38	0.67423	0.29	0.187	6.64342e-34
B cells	DDIT3	4.49084e-38	-0.602982	0.03	0.127	7.2527e-34
B cells	PSTPIP1	4.76525e-38	-0.441013	0.092	0.221	7.69587e-34
B cells	OSBPL1A	5.55612e-38	-0.401365	0.023	0.116	8.97314e-34
B cells	DDX21	6.03993e-38	0.668062	0.193	0.101	9.75448e-34
B cells	TGS1	7.11114e-38	0.698827	0.196	0.105	1.14845e-33
B cells	APLP2	8.02063e-38	-0.421081	0.038	0.141	1.29533e-33
B cells	RBX1	8.06181e-38	0.735573	0.25	0.152	1.30198e-33
B cells	PSMA6	8.82292e-38	-0.498393	0.186	0.338	1.4249e-33
B cells	SQOR	1.16361e-37	-0.492041	0.02	0.108	1.87922e-33
B cells	HTATIP2	1.29317e-37	-0.513723	0.025	0.117	2.08848e-33
B cells	SSR2	1.38355e-37	-0.378167	0.629	0.767	2.23443e-33
B cells	ENSFCAG00000036587	1.41413e-37	-0.522177	0.19	0.344	2.28381e-33
B cells	CMTM6	2.201e-37	-0.501785	0.056	0.165	3.55461e-33
B cells	CFAP97	2.39222e-37	0.673178	0.153	0.071	3.86343e-33
B cells	CHD7	3.11415e-37	-0.572922	0.108	0.234	5.02935e-33
B cells	ATIC	7.50988e-37	0.671973	0.15	0.071	1.21285e-32
B cells	CHD9	7.96112e-37	0.716805	0.194	0.105	1.28572e-32
B cells	BPNT2	8.6952e-37	-0.537035	0.051	0.156	1.40428e-32
B cells	WDR45	8.99394e-37	-0.499721	0.167	0.311	1.45252e-32
B cells	RFTN1	1.02082e-36	0.518681	0.125	0.052	1.64862e-32
B cells	ENSFCAG00000000678	1.03324e-36	0.61789	0.404	0.3	1.66868e-32
B cells	DDX27	1.28811e-36	0.630844	0.147	0.068	2.0803e-32
B cells	TAF15	1.68351e-36	0.673482	0.181	0.094	2.71886e-32
B cells	SRSF11	1.76794e-36	0.703895	0.315	0.214	2.85522e-32
B cells	USF2	2.11304e-36	-0.536184	0.321	0.485	3.41257e-32
B cells	ATP6AP2	2.24212e-36	-0.524219	0.177	0.32	3.62102e-32
B cells	STAT1	2.38433e-36	-0.485745	0.23	0.391	3.85069e-32
B cells	TERF2IP	2.52251e-36	0.577126	0.419	0.319	4.07385e-32
B cells	KIAA0513	3.12665e-36	-0.460962	0.017	0.101	5.04954e-32
B cells	DBF4	3.49829e-36	0.607087	0.14	0.062	5.64974e-32
B cells	MSN	4.14852e-36	-0.483505	0.386	0.548	6.69985e-32
B cells	MFSD14B	4.32672e-36	-0.508348	0.051	0.155	6.98766e-32
B cells	NSMCE4A	4.39841e-36	0.644283	0.155	0.074	7.10343e-32
B cells	UBR5	7.10906e-36	-0.499382	0.103	0.225	1.14811e-31
B cells	ATP5ME	8.32848e-36	0.466305	0.59	0.482	1.34505e-31
B cells	TP53	8.93362e-36	0.682386	0.17	0.086	1.44278e-31
B cells	G6PD	9.02183e-36	-0.40571	0.038	0.136	1.45703e-31
B cells	EFHD2	9.06136e-36	-0.499841	0.024	0.113	1.46341e-31
B cells	HIF1A	9.2681e-36	0.580302	0.152	0.071	1.4968e-31
B cells	MYH9	1.15679e-35	-0.461935	0.236	0.396	1.86821e-31
B cells	METTL16	1.38488e-35	0.618431	0.14	0.064	2.23657e-31
B cells	EIF4A3	1.58904e-35	0.617232	0.354	0.253	2.56629e-31
B cells	COX20	1.85095e-35	0.669941	0.172	0.088	2.98928e-31
B cells	OAS1	2.15292e-35	-0.486836	0.018	0.101	3.47696e-31
B cells	GTF2B	2.16058e-35	-0.52197	0.488	0.647	3.48934e-31
B cells	DNAJC5	3.15793e-35	-0.454356	0.033	0.126	5.10006e-31
B cells	COX5B	3.16046e-35	0.368967	0.687	0.578	5.10414e-31
B cells	USP36	3.2446e-35	-0.467701	0.095	0.218	5.24003e-31
B cells	CARHSP1	3.78477e-35	-0.704796	0.191	0.327	6.1124e-31
B cells	PIK3AP1	4.67379e-35	0.45419	0.104	0.038	7.54817e-31
B cells	ENSFCAG00000029920	4.89039e-35	-0.39464	0.071	0.185	7.89798e-31
B cells	RPF1	5.35601e-35	0.683695	0.199	0.111	8.64995e-31
B cells	FAM177A1	5.36841e-35	-0.563113	0.125	0.25	8.66998e-31
B cells	CCT4	5.64129e-35	0.68043	0.244	0.151	9.11068e-31
B cells	HSPE1	5.81998e-35	0.591583	0.312	0.207	9.39927e-31
B cells	CCDC107	6.06526e-35	0.640213	0.194	0.106	9.79539e-31
B cells	ENSFCAG00000048121	6.58502e-35	0.442586	0.114	0.045	1.06348e-30
B cells	DNMT1	9.5297e-35	0.713237	0.2	0.112	1.53905e-30
B cells	BLVRA	1.21617e-34	-0.489119	0.054	0.157	1.96412e-30
B cells	H2AJ	1.76077e-34	-0.456104	0.059	0.165	2.84364e-30
B cells	SNRNP48	1.87779e-34	-0.479841	0.079	0.192	3.03263e-30
B cells	HOOK3	2.82838e-34	-0.442357	0.161	0.3	4.56783e-30
B cells	NOC3L	3.43627e-34	0.621987	0.151	0.073	5.54958e-30
B cells	CORO1C	3.48963e-34	-0.454029	0.03	0.119	5.63575e-30
B cells	NXT2	4.05773e-34	0.537983	0.112	0.045	6.55324e-30
B cells	CYBA	4.45256e-34	-0.485996	0.701	0.776	7.19089e-30
B cells	ARMC10	4.56922e-34	0.56357	0.141	0.066	7.37929e-30
B cells	ANXA7	4.66245e-34	-0.417416	0.023	0.107	7.52985e-30
B cells	ASAP1	4.75615e-34	-0.504847	0.089	0.203	7.68119e-30
B cells	SDF4	5.90399e-34	-0.438455	0.275	0.436	9.53494e-30
B cells	CD58	6.44025e-34	-0.453009	0.254	0.411	1.0401e-29
B cells	VASP	8.45139e-34	-0.515155	0.042	0.137	1.3649e-29
B cells	ANTKMT	8.92254e-34	0.700198	0.213	0.125	1.44099e-29
B cells	FARSB	9.49287e-34	-0.53586	0.025	0.109	1.5331e-29
B cells	U2SURP	1.02051e-33	0.579303	0.395	0.297	1.64812e-29
B cells	MDFIC	1.12461e-33	0.542822	0.101	0.039	1.81625e-29
B cells	ENSFCAG00000011786	1.16514e-33	0.665959	0.234	0.141	1.88171e-29
B cells	STK17B	1.37859e-33	-0.439574	0.204	0.353	2.22642e-29
B cells	CEP295	1.59571e-33	0.611304	0.162	0.082	2.57706e-29
B cells	WASF2	1.82213e-33	-0.417788	0.241	0.397	2.94274e-29
B cells	RAB2A	1.8789e-33	-0.434971	0.327	0.494	3.03442e-29
B cells	CCT3	1.92751e-33	-0.453896	0.404	0.574	3.11292e-29
B cells	IFIT1	2.0031e-33	-0.573887	0.027	0.111	3.23501e-29
B cells	ESF1	2.03654e-33	0.690079	0.181	0.097	3.28901e-29
B cells	UBN1	2.72107e-33	-0.445028	0.236	0.389	4.39452e-29
B cells	OS9	2.81018e-33	-0.480077	0.073	0.18	4.53844e-29
B cells	PSMC3	3.01368e-33	0.656236	0.275	0.182	4.8671e-29
B cells	GALNT1	3.05881e-33	-0.46582	0.203	0.352	4.93998e-29
B cells	QKI	3.46659e-33	-0.439525	0.039	0.131	5.59855e-29
B cells	HERPUD1	3.78759e-33	-0.467237	0.294	0.457	6.11696e-29
B cells	TOB1	4.21126e-33	0.481676	0.281	0.173	6.80118e-29
B cells	MKRN1	7.3445e-33	-0.451254	0.124	0.249	1.18614e-28
B cells	PHACTR4	9.43661e-33	-0.426793	0.139	0.271	1.52401e-28
B cells	ENSFCAG00000049044	1.07361e-32	0.513874	0.124	0.054	1.73388e-28
B cells	CUTA	1.23935e-32	0.640698	0.252	0.161	2.00155e-28
B cells	MRPL11	1.86928e-32	0.645368	0.27	0.178	3.01889e-28
B cells	PHF20	2.01882e-32	0.594148	0.26	0.165	3.26039e-28
B cells	ENSFCAG00000045562	2.20127e-32	0.518883	0.123	0.054	3.55506e-28
B cells	ZNF395	2.3217e-32	0.583388	0.132	0.06	3.74954e-28
B cells	OCIAD2	2.6744e-32	-0.456341	0.123	0.246	4.31916e-28
B cells	EEF2	2.72002e-32	0.428957	0.533	0.417	4.39284e-28
B cells	SAP30	3.75441e-32	-0.431393	0.053	0.151	6.06337e-28
B cells	MED29	3.81616e-32	0.651637	0.259	0.169	6.1631e-28
B cells	EFL1	3.98636e-32	0.510013	0.107	0.044	6.43797e-28
B cells	VPS36	4.27363e-32	-0.423027	0.098	0.215	6.9019e-28
B cells	GRN	4.8811e-32	-0.475234	0.086	0.195	7.88298e-28
B cells	ETV3	5.11867e-32	-0.384117	0.032	0.119	8.26665e-28
B cells	UBE2B	5.76765e-32	-0.425312	0.184	0.323	9.31475e-28
B cells	KDM7A	5.90226e-32	-0.437109	0.041	0.131	9.53215e-28
B cells	SON	7.54992e-32	0.384647	0.701	0.661	1.21931e-27
B cells	ORAI2	7.55178e-32	-0.496087	0.106	0.221	1.21961e-27
B cells	ENSFCAG00000046690	7.78751e-32	-0.504079	0.026	0.107	1.25768e-27
B cells	DERA	9.41258e-32	0.536112	0.145	0.07	1.52013e-27
B cells	ADD1	1.0102e-31	-0.390689	0.167	0.303	1.63147e-27
B cells	DUSP2	1.03596e-31	0.760173	0.181	0.098	1.67307e-27
B cells	RBIS	1.16296e-31	0.706597	0.234	0.147	1.87818e-27
B cells	BRD9	1.1702e-31	0.660906	0.206	0.121	1.88987e-27
B cells	SH3KBP1	1.20561e-31	-0.446192	0.197	0.338	1.94707e-27
B cells	KRAS	1.2194e-31	-0.399251	0.153	0.287	1.96933e-27
B cells	FKBP8	1.64814e-31	-0.41749	0.274	0.429	2.66174e-27
B cells	CHMP2B	1.7872e-31	-0.500418	0.102	0.215	2.88633e-27
B cells	HIPK3	2.10944e-31	-0.425354	0.109	0.227	3.40674e-27
B cells	BCL6	2.231e-31	-0.437804	0.046	0.139	3.60307e-27
B cells	PIK3CB	2.69183e-31	-0.511107	0.078	0.183	4.34731e-27
B cells	RB1CC1	2.70811e-31	-0.354047	0.139	0.272	4.3736e-27
B cells	PHF21A	3.45097e-31	-0.464181	0.053	0.148	5.57332e-27
B cells	HSPA8	4.06696e-31	0.417581	0.564	0.464	6.56815e-27
B cells	LYN	4.53879e-31	-0.531792	0.575	0.644	7.33015e-27
B cells	POLE4	5.20909e-31	0.662436	0.257	0.167	8.41268e-27
B cells	DCP2	5.94978e-31	-0.425082	0.09	0.2	9.60889e-27
B cells	MRPL14	1.03901e-30	0.620716	0.205	0.122	1.678e-26
B cells	HEXB	1.07646e-30	0.539708	0.368	0.267	1.73849e-26
B cells	TMF1	1.32959e-30	-0.42329	0.182	0.317	2.14729e-26
B cells	COX8A	1.44719e-30	-0.369994	0.083	0.192	2.33722e-26
B cells	TXNDC11	1.51296e-30	0.573106	0.146	0.073	2.44343e-26
B cells	ITPRID2	1.52326e-30	-0.389625	0.037	0.124	2.46007e-26
B cells	ENSFCAG00000033601	1.64253e-30	0.499338	0.397	0.296	2.65269e-26
B cells	MPHOSPH8	1.66062e-30	0.655975	0.249	0.159	2.68191e-26
B cells	USP46	1.66082e-30	0.592786	0.127	0.059	2.68222e-26
B cells	PLEKHF2	1.93761e-30	0.439901	0.102	0.041	3.12924e-26
B cells	TBC1D5	2.09712e-30	0.558799	0.115	0.051	3.38684e-26
B cells	MIER1	2.16684e-30	-0.421827	0.305	0.462	3.49945e-26
B cells	GPR108	2.36759e-30	-0.369361	0.074	0.178	3.82366e-26
B cells	TMSB10	2.54673e-30	0.354326	0.763	0.72	4.11297e-26
B cells	CB4H12orf57	2.90837e-30	0.594255	0.36	0.271	4.69702e-26
B cells	PHF11	3.49491e-30	-0.447529	0.122	0.237	5.64429e-26
B cells	ENSFCAG00000001479	3.57149e-30	-0.380444	0.079	0.185	5.76795e-26
B cells	ARF3	4.04357e-30	-0.426784	0.13	0.25	6.53037e-26
B cells	PPIB	4.08303e-30	0.591477	0.298	0.208	6.5941e-26
B cells	ENSFCAG00000018795	4.56588e-30	0.539594	0.41	0.319	7.37389e-26
B cells	UBR2	4.71942e-30	-0.508535	0.061	0.155	7.62187e-26
B cells	ITPA	5.19175e-30	0.653483	0.201	0.12	8.38468e-26
B cells	CHD6	5.59797e-30	0.654757	0.176	0.098	9.04072e-26
B cells	SDAD1	6.46628e-30	0.543265	0.132	0.063	1.0443e-25
B cells	HMGB2	7.14101e-30	-0.529343	0.13	0.245	1.15327e-25
B cells	FLT3LG	7.96266e-30	-0.403668	0.067	0.167	1.28597e-25
B cells	DIAPH1	9.26691e-30	-0.399052	0.107	0.221	1.49661e-25
B cells	PTCD3	9.2717e-30	0.506934	0.114	0.05	1.49738e-25
B cells	RBM6	1.25386e-29	0.645069	0.213	0.129	2.02498e-25
B cells	STAT3	1.61449e-29	-0.406627	0.128	0.247	2.60741e-25
B cells	PSME3IP1	1.72461e-29	-0.406827	0.3	0.457	2.78525e-25
B cells	SNX27	1.77672e-29	-0.380412	0.029	0.109	2.86941e-25
B cells	TFPT	1.99217e-29	-0.393441	0.06	0.155	3.21735e-25
B cells	ENSFCAG00000002344	2.24264e-29	0.632764	0.292	0.203	3.62186e-25
B cells	TGFBR2	2.62019e-29	-0.36205	0.22	0.366	4.2316e-25
B cells	BRIX1	2.98179e-29	0.64105	0.173	0.097	4.81559e-25
B cells	SAMSN1	3.14731e-29	-0.492421	0.042	0.126	5.08291e-25
B cells	ACTG1	3.81656e-29	-0.374479	0.11	0.224	6.16374e-25
B cells	RNMT	4.27341e-29	0.600217	0.2	0.118	6.90155e-25
B cells	CD2H1orf131	5.6814e-29	0.635593	0.217	0.134	9.17547e-25
B cells	ZZZ3	6.19758e-29	0.563038	0.142	0.071	1.00091e-24
B cells	ENSFCAG00000037885	6.21714e-29	-0.391991	0.256	0.401	1.00407e-24
B cells	BSCL2	8.83041e-29	-0.412026	0.089	0.195	1.42611e-24
B cells	RAP2C	8.85484e-29	-0.526644	0.065	0.157	1.43006e-24
B cells	MAGED2	9.42903e-29	-0.395214	0.05	0.138	1.52279e-24
B cells	GLA	1.08768e-28	-0.463888	0.044	0.13	1.7566e-24
B cells	DOCK10	1.19542e-28	0.632167	0.181	0.105	1.9306e-24
B cells	SMARCA4	1.3391e-28	0.570163	0.251	0.164	2.16265e-24
B cells	ARID5A	1.63482e-28	-0.437055	0.069	0.164	2.64023e-24
B cells	RALB	1.70549e-28	-0.438162	0.029	0.106	2.75436e-24
B cells	PSMB2	2.39592e-28	0.578035	0.26	0.176	3.8694e-24
B cells	SEPHS1	2.72928e-28	0.606291	0.142	0.073	4.40778e-24
B cells	ELOB	3.45518e-28	0.340305	0.695	0.62	5.58011e-24
B cells	ZNF175	3.52851e-28	-0.475619	0.041	0.122	5.69854e-24
B cells	FBL	3.67171e-28	0.5908	0.25	0.165	5.92981e-24
B cells	PSMC5	3.81439e-28	0.558451	0.347	0.265	6.16024e-24
B cells	ENSFCAG00000051459	3.94673e-28	0.517091	0.274	0.18	6.37398e-24
B cells	IRAK3	4.11697e-28	-0.462603	0.035	0.113	6.64891e-24
B cells	CA1H1orf35	6.17022e-28	0.546671	0.305	0.211	9.9649e-24
B cells	HNRNPM	6.22339e-28	0.600475	0.253	0.167	1.00508e-23
B cells	MACF1	6.66626e-28	-0.457467	0.124	0.236	1.0766e-23
B cells	CEP85L	6.85475e-28	-0.40119	0.1	0.206	1.10704e-23
B cells	EXOSC7	8.86598e-28	0.60064	0.264	0.181	1.43186e-23
B cells	ZNF655	9.43479e-28	-0.39409	0.086	0.188	1.52372e-23
B cells	NAA10	9.56927e-28	0.526327	0.388	0.304	1.54544e-23
B cells	FIS1	1.0024e-27	-0.362292	0.403	0.571	1.61888e-23
B cells	DDRGK1	1.42252e-27	0.600121	0.324	0.234	2.29737e-23
B cells	WDR5B	1.42494e-27	-0.436596	0.05	0.136	2.30128e-23
B cells	PLEC	1.43556e-27	-0.385161	0.049	0.134	2.31842e-23
B cells	FNBP1	1.51325e-27	-0.371941	0.233	0.371	2.44391e-23
B cells	LACTB	1.70637e-27	-0.394739	0.06	0.15	2.75579e-23
B cells	CGGBP1	1.74294e-27	-0.401362	0.196	0.326	2.81485e-23
B cells	TRPV2	1.74864e-27	-0.336323	0.028	0.102	2.82405e-23
B cells	ABCF1	1.88639e-27	0.614744	0.264	0.18	3.04653e-23
B cells	DENR	1.91656e-27	0.587639	0.186	0.108	3.09525e-23
B cells	CASP7	2.60064e-27	-0.389822	0.057	0.146	4.20003e-23
B cells	RBM26	2.75508e-27	0.598496	0.24	0.157	4.44945e-23
B cells	ENSA	2.94435e-27	0.585946	0.382	0.303	4.75513e-23
B cells	CHD2	3.46438e-27	0.609816	0.232	0.149	5.59498e-23
B cells	ADD3	3.47334e-27	0.515017	0.373	0.282	5.60944e-23
B cells	GOLGA4	3.57801e-27	0.687616	0.226	0.144	5.77848e-23
B cells	ENSFCAG00000027639	4.64293e-27	-0.316178	0.026	0.1	7.49833e-23
B cells	NASP	5.21173e-27	0.593048	0.197	0.119	8.41694e-23
B cells	UBE2G2	6.71318e-27	-0.342768	0.083	0.183	1.08418e-22
B cells	ARHGAP25	9.20301e-27	-0.453029	0.056	0.141	1.48629e-22
B cells	TIPARP	9.8416e-27	-0.385351	0.049	0.134	1.58942e-22
B cells	XRCC5	1.00646e-26	0.54721	0.131	0.066	1.62544e-22
B cells	ATP5PD	1.06121e-26	0.523835	0.378	0.293	1.71385e-22
B cells	GSAP	1.58285e-26	-0.35502	0.04	0.119	2.5563e-22
B cells	PKN1	2.36115e-26	-0.349489	0.331	0.484	3.81325e-22
B cells	PBXIP1	2.53655e-26	-0.398035	0.086	0.184	4.09652e-22
B cells	IMPDH2	2.5748e-26	0.61736	0.188	0.113	4.15831e-22
B cells	SIGIRR	3.29366e-26	0.486774	0.236	0.15	5.31926e-22
B cells	PRPF19	3.58086e-26	0.545588	0.157	0.087	5.78308e-22
B cells	TOMM22	3.8137e-26	0.516321	0.369	0.289	6.15913e-22
B cells	ATP5MC3	4.0125e-26	0.54847	0.326	0.243	6.48018e-22
B cells	ENSFCAG00000012133	4.60497e-26	0.55108	0.143	0.076	7.43703e-22
B cells	RBM17	4.86908e-26	0.583215	0.312	0.232	7.86357e-22
B cells	CHD4	4.89661e-26	0.55619	0.357	0.273	7.90803e-22
B cells	RSL24D1	5.79091e-26	0.619153	0.144	0.077	9.35232e-22
B cells	VPS26A	9.77749e-26	-0.323765	0.044	0.124	1.57906e-21
B cells	MINK1	9.88228e-26	-0.342759	0.04	0.118	1.59599e-21
B cells	HSD17B10	1.36204e-25	0.563751	0.201	0.125	2.1997e-21
B cells	IFI44	1.36721e-25	-0.428909	0.078	0.17	2.20804e-21
B cells	PSMA4	1.54206e-25	0.494138	0.43	0.352	2.49042e-21
B cells	ENSFCAG00000048418	1.55115e-25	-0.336673	0.472	0.633	2.50511e-21
B cells	JAK2	1.7317e-25	-0.381254	0.05	0.131	2.7967e-21
B cells	APEX1	1.80308e-25	0.521278	0.133	0.069	2.91197e-21
B cells	VPS13C	1.82343e-25	0.665122	0.265	0.186	2.94484e-21
B cells	SFPQ	1.99467e-25	0.537409	0.374	0.294	3.22139e-21
B cells	UBE4A	2.04326e-25	-0.314088	0.173	0.3	3.29986e-21
B cells	PAPOLA	2.04429e-25	-0.346347	0.333	0.489	3.30153e-21
B cells	SNX1	2.29736e-25	0.607553	0.206	0.132	3.71024e-21
B cells	CCDC85B	2.34604e-25	-0.250544	0.039	0.116	3.78886e-21
B cells	POLR1F	2.37696e-25	0.550338	0.149	0.082	3.83879e-21
B cells	ZDHHC20	2.44782e-25	-0.373763	0.067	0.155	3.95322e-21
B cells	SDCBP	3.19202e-25	-0.364027	0.032	0.104	5.15512e-21
B cells	NLRC5	3.62328e-25	-0.373375	0.034	0.107	5.8516e-21
B cells	MTDH	3.92203e-25	-0.349962	0.421	0.571	6.33407e-21
B cells	MACO1	5.07125e-25	0.576602	0.145	0.078	8.19007e-21
B cells	PPP2R3C	5.40459e-25	0.414801	0.1	0.044	8.72842e-21
B cells	NHP2	5.564e-25	0.576608	0.196	0.122	8.98585e-21
B cells	HYI	5.91504e-25	0.584794	0.165	0.096	9.55278e-21
B cells	RSRC1	6.28264e-25	0.585539	0.207	0.131	1.01465e-20
B cells	THRAP3	6.82099e-25	0.477707	0.451	0.38	1.10159e-20
B cells	RBM25	7.23143e-25	0.511409	0.407	0.328	1.16788e-20
B cells	BIN2	7.83812e-25	-0.353767	0.049	0.129	1.26586e-20
B cells	PIP4K2A	8.26715e-25	-0.347807	0.176	0.298	1.33515e-20
B cells	USP16	9.68421e-25	0.59086	0.254	0.175	1.564e-20
B cells	ZNHIT6	1.0745e-24	0.572565	0.128	0.066	1.73532e-20
B cells	ENSFCAG00000006903	1.10669e-24	-0.347707	0.437	0.59	1.78731e-20
B cells	SMS	1.29241e-24	-0.369779	0.284	0.424	2.08725e-20
B cells	PBX2	1.57123e-24	-0.34591	0.159	0.275	2.53754e-20
B cells	CNP	1.60883e-24	0.555885	0.218	0.14	2.59826e-20
B cells	PRELID1	1.92043e-24	-0.336474	0.178	0.298	3.10149e-20
B cells	LCK	2.03936e-24	-0.621274	0.115	0.21	3.29357e-20
B cells	CYSLTR1	2.22776e-24	-0.354089	0.041	0.115	3.59784e-20
B cells	ENSFCAG00000031005	3.09534e-24	0.524008	0.356	0.281	4.99898e-20
B cells	INPP5D	3.17065e-24	0.556	0.258	0.178	5.1206e-20
B cells	MRPL18	3.30698e-24	0.512846	0.353	0.277	5.34077e-20
B cells	PGM2L1	3.89084e-24	0.517215	0.149	0.082	6.2837e-20
B cells	CDK2AP2	4.12116e-24	-0.328259	0.241	0.377	6.65567e-20
B cells	LRRFIP1	4.49976e-24	-0.33287	0.309	0.447	7.26711e-20
B cells	EIF5	5.03969e-24	0.486397	0.433	0.364	8.13911e-20
B cells	SLC25A3	5.51631e-24	0.366734	0.457	0.36	8.90883e-20
B cells	TUBB2B	5.52649e-24	-0.417535	0.065	0.149	8.92528e-20
B cells	ENSFCAG00000025696	6.78742e-24	0.538303	0.134	0.072	1.09617e-19
B cells	SF3B2	7.15497e-24	0.455267	0.479	0.414	1.15553e-19
B cells	TARDBP	7.92458e-24	0.602874	0.233	0.158	1.27982e-19
B cells	KAT6B	8.07766e-24	0.529672	0.132	0.07	1.30454e-19
B cells	PRPF8	8.31602e-24	0.600236	0.205	0.132	1.34304e-19
B cells	ENSFCAG00000022178	1.09286e-23	0.571723	0.234	0.16	1.76497e-19
B cells	FBXO34	1.12327e-23	-0.390246	0.056	0.135	1.81408e-19
B cells	ENSFCAG00000031545	1.29019e-23	-0.409322	0.575	0.66	2.08366e-19
B cells	CARD9	1.33041e-23	-0.385826	0.118	0.218	2.14862e-19
B cells	BZW1	1.53566e-23	0.430023	0.441	0.364	2.4801e-19
B cells	ENSFCAG00000034520	1.62719e-23	0.574479	0.185	0.114	2.62792e-19
B cells	RP2	1.9309e-23	-0.368295	0.037	0.106	3.11841e-19
B cells	EEA1	1.97651e-23	0.579703	0.136	0.073	3.19207e-19
B cells	GNG5	2.09174e-23	-0.302915	0.087	0.18	3.37815e-19
B cells	PABPC1	2.27174e-23	0.477686	0.365	0.282	3.66887e-19
B cells	GNAI2	2.40931e-23	-0.310743	0.052	0.131	3.89104e-19
B cells	STT3B	2.42388e-23	-0.305356	0.045	0.12	3.91456e-19
B cells	SPNS1	3.03059e-23	0.389887	0.531	0.469	4.89441e-19
B cells	PGLS	3.18959e-23	-0.345477	0.311	0.452	5.15118e-19
B cells	CAPZB	3.32012e-23	-0.29575	0.061	0.142	5.362e-19
B cells	NOL7	3.6337e-23	0.580217	0.275	0.2	5.86843e-19
B cells	ZMYND8	3.86294e-23	0.581754	0.221	0.145	6.23865e-19
B cells	SRP14	4.05019e-23	-0.325348	0.505	0.656	6.54105e-19
B cells	LAGE3	4.2297e-23	0.575235	0.18	0.111	6.83097e-19
B cells	ENSFCAG00000013209	4.54329e-23	-0.357733	0.042	0.114	7.33741e-19
B cells	NUP153	4.56634e-23	-0.339347	0.048	0.122	7.37464e-19
B cells	PARP12	5.24323e-23	-0.342058	0.042	0.114	8.46782e-19
B cells	TRNT1	5.34938e-23	0.460068	0.109	0.053	8.63925e-19
B cells	RAB11A	6.65905e-23	-0.35302	0.132	0.233	1.07544e-18
B cells	SNRPD1	6.80537e-23	0.544838	0.228	0.155	1.09907e-18
B cells	ISCA1	8.98112e-23	0.521373	0.279	0.203	1.45045e-18
B cells	CP	1.18365e-22	-0.581051	0.116	0.207	1.9116e-18
B cells	ACTR3	1.324e-22	-0.330186	0.231	0.36	2.13826e-18
B cells	MGARP	1.46814e-22	0.487612	0.366	0.289	2.37104e-18
B cells	GIT2	1.82238e-22	-0.291754	0.155	0.267	2.94314e-18
B cells	SLK	1.91411e-22	-0.339243	0.118	0.217	3.09128e-18
B cells	AHCY	1.98967e-22	0.548243	0.179	0.111	3.21332e-18
B cells	GMPS	2.10341e-22	0.556838	0.184	0.115	3.39701e-18
B cells	CCT6A	2.10386e-22	0.567832	0.257	0.184	3.39773e-18
B cells	YWHAG	2.19751e-22	-0.346266	0.052	0.127	3.54897e-18
B cells	ARHGAP17	2.39115e-22	0.520588	0.163	0.097	3.86171e-18
B cells	METTL18	2.52134e-22	-0.331967	0.036	0.105	4.07197e-18
B cells	AKAP9	2.78639e-22	0.60059	0.23	0.155	4.50002e-18
B cells	DNAJB1	3.2473e-22	-0.464516	0.115	0.208	5.24439e-18
B cells	CCT7	3.31533e-22	0.554033	0.306	0.233	5.35425e-18
B cells	PA2G4	3.63827e-22	0.568147	0.181	0.113	5.8758e-18
B cells	TMX4	3.84694e-22	-0.368601	0.064	0.144	6.21281e-18
B cells	RAN	4.54234e-22	0.389112	0.428	0.35	7.33588e-18
B cells	EIF3M	4.86133e-22	0.490936	0.292	0.217	7.85104e-18
B cells	ENSFCAG00000006687	6.04074e-22	0.38583	0.113	0.056	9.7558e-18
B cells	KIF1B	6.90365e-22	-0.330635	0.042	0.112	1.11494e-17
B cells	STARD3	7.82632e-22	-0.334736	0.106	0.198	1.26395e-17
B cells	MPC2	9.8406e-22	0.463446	0.388	0.317	1.58926e-17
B cells	PDIA6	1.13644e-21	0.467285	0.253	0.178	1.83536e-17
B cells	NGDN	1.31229e-21	0.487232	0.111	0.057	2.11936e-17
B cells	ENSFCAG00000004779	1.31419e-21	0.550145	0.255	0.183	2.12242e-17
B cells	PPM1A	1.40041e-21	-0.296206	0.125	0.226	2.26166e-17
B cells	AMFR	1.64862e-21	0.391908	0.117	0.06	2.66252e-17
B cells	ST8SIA4	1.80884e-21	-0.414394	0.113	0.205	2.92128e-17
B cells	CYBB	1.82631e-21	0.446362	0.193	0.119	2.9495e-17
B cells	GINM1	2.13131e-21	-0.329872	0.101	0.191	3.44207e-17
B cells	RSL1D1	2.39081e-21	0.595451	0.23	0.159	3.86116e-17
B cells	DDIT4	2.44658e-21	-0.453326	0.041	0.108	3.95122e-17
B cells	GPI	2.45557e-21	-0.350575	0.189	0.304	3.96574e-17
B cells	AGTPBP1	3.9392e-21	-0.409849	0.052	0.122	6.3618e-17
B cells	IKZF1	4.04042e-21	-0.341119	0.07	0.15	6.52528e-17
B cells	TTF1	4.81409e-21	0.486179	0.184	0.114	7.77475e-17
B cells	NEMF	4.93005e-21	0.551312	0.181	0.115	7.96203e-17
B cells	PARP14	5.28846e-21	0.590363	0.303	0.231	8.54087e-17
B cells	CZIB	5.35078e-21	0.553061	0.271	0.202	8.64151e-17
B cells	RIOK3	5.73952e-21	-0.323391	0.074	0.155	9.26933e-17
B cells	JUNB	6.13842e-21	-0.370779	0.061	0.136	9.91356e-17
B cells	PLBD1	6.15626e-21	-1.73911	0.076	0.148	9.94236e-17
B cells	DCTN3	8.16855e-21	0.53309	0.257	0.186	1.31922e-16
B cells	LARP7	8.24654e-21	0.570275	0.17	0.105	1.33182e-16
B cells	ENSFCAG00000030232	8.60341e-21	-0.352065	0.119	0.213	1.38945e-16
B cells	ENSFCAG00000012541	8.64594e-21	0.540231	0.185	0.12	1.39632e-16
B cells	STX4	8.72717e-21	-0.302993	0.067	0.145	1.40944e-16
B cells	PICALM	9.41862e-21	-0.267743	0.047	0.117	1.52111e-16
B cells	ENSFCAG00000029320	9.52287e-21	0.626262	0.214	0.148	1.53794e-16
B cells	RASSF3	1.02178e-20	-0.341904	0.185	0.294	1.65018e-16
B cells	SERP1	1.11677e-20	-0.361157	0.293	0.413	1.80359e-16
B cells	TRAFD1	1.13667e-20	-0.36914	0.099	0.185	1.83572e-16
B cells	TBC1D10B	1.14834e-20	-0.264618	0.08	0.163	1.85456e-16
B cells	HCLS1	1.15073e-20	-0.305085	0.427	0.569	1.85843e-16
B cells	SP3	1.26324e-20	0.514271	0.23	0.159	2.04014e-16
B cells	ATF6	1.32109e-20	-0.282302	0.056	0.129	2.13356e-16
B cells	SHFL	1.51638e-20	0.601925	0.278	0.211	2.44895e-16
B cells	ZNF414	1.5238e-20	-0.322679	0.221	0.341	2.46094e-16
B cells	ZBED5	1.6426e-20	0.511096	0.144	0.083	2.65279e-16
B cells	METAP2	1.65398e-20	0.518519	0.126	0.07	2.67118e-16
B cells	ANXA5	1.73593e-20	-0.317236	0.137	0.238	2.80353e-16
B cells	KLRAP1	2.12089e-20	0.474467	0.124	0.068	3.42524e-16
B cells	ENSFCAG00000029444	2.12113e-20	0.454896	0.33	0.257	3.42563e-16
B cells	TSPYL2	2.18352e-20	0.448567	0.144	0.082	3.52638e-16
B cells	ENY2	2.4849e-20	0.560169	0.159	0.098	4.01312e-16
B cells	ENSFCAG00000016226	2.53536e-20	0.582379	0.227	0.16	4.0946e-16
B cells	RABGEF1	2.56935e-20	0.441263	0.121	0.065	4.1495e-16
B cells	SSBP4	2.78407e-20	-0.26154	0.092	0.18	4.49627e-16
B cells	SAMHD1	3.19119e-20	-0.453213	0.142	0.237	5.15377e-16
B cells	ERP44	3.28315e-20	0.553554	0.224	0.156	5.30229e-16
B cells	SMC3	3.31383e-20	0.54839	0.26	0.189	5.35183e-16
B cells	PPIH	3.32769e-20	0.551387	0.199	0.133	5.37422e-16
B cells	GUK1	3.3845e-20	-0.285326	0.207	0.322	5.46597e-16
B cells	PHF14	3.77609e-20	0.542564	0.163	0.101	6.09838e-16
B cells	RAB10	5.07297e-20	-0.260308	0.15	0.254	8.19284e-16
B cells	PLA1A	5.38876e-20	0.515077	0.153	0.092	8.70285e-16
B cells	BCL7C	6.43958e-20	0.517118	0.251	0.182	1.03999e-15
B cells	MAPKAPK2	6.44434e-20	-0.273137	0.056	0.127	1.04076e-15
B cells	BBX	6.621e-20	0.538573	0.269	0.2	1.06929e-15
B cells	SPAG7	8.63335e-20	-0.311214	0.256	0.374	1.39429e-15
B cells	PDCD4	9.21991e-20	0.484194	0.229	0.159	1.48902e-15
B cells	UBAP1	1.27402e-19	-0.284803	0.099	0.186	2.05754e-15
B cells	HERC5	1.84488e-19	-0.449153	0.078	0.152	2.97949e-15
B cells	CWC27	1.94731e-19	0.475353	0.132	0.076	3.14491e-15
B cells	ENSFCAG00000037073	2.21876e-19	-0.284732	0.219	0.334	3.5833e-15
B cells	PSMG1	2.31923e-19	0.514015	0.129	0.074	3.74556e-15
B cells	SH2D3C	2.72634e-19	-0.408246	0.149	0.24	4.40304e-15
B cells	FOXN3	2.83005e-19	0.514933	0.145	0.086	4.57054e-15
B cells	NSRP1	3.12922e-19	0.636045	0.204	0.139	5.0537e-15
B cells	PPP1R35	3.28686e-19	-0.310536	0.238	0.355	5.30828e-15
B cells	ADPRS	3.56527e-19	0.423817	0.11	0.058	5.75792e-15
B cells	N4BP2	3.72761e-19	0.533563	0.137	0.08	6.0201e-15
B cells	GABARAP	4.02631e-19	-0.318711	0.052	0.12	6.5025e-15
B cells	JMJD1C	4.42086e-19	-0.360139	0.333	0.458	7.13968e-15
B cells	PDCD5	5.22455e-19	0.511332	0.238	0.171	8.43765e-15
B cells	HMG20B	6.08996e-19	-0.279425	0.041	0.104	9.83528e-15
B cells	HAUS8	6.23142e-19	-0.35892	0.065	0.135	1.00637e-14
B cells	HNRNPH1	6.36687e-19	0.508736	0.283	0.215	1.02825e-14
B cells	RUFY1	6.36697e-19	0.548794	0.205	0.139	1.02827e-14
B cells	IGFLR1	7.25742e-19	-0.311275	0.069	0.142	1.17207e-14
B cells	SCARB2	8.37561e-19	-0.298069	0.042	0.104	1.35266e-14
B cells	TRA2B	8.8662e-19	0.459444	0.126	0.071	1.43189e-14
B cells	SNRPD3	9.57362e-19	0.493337	0.269	0.202	1.54614e-14
B cells	UQCRC2	9.60418e-19	0.571329	0.196	0.135	1.55107e-14
B cells	TBC1D15	1.17365e-18	-0.331373	0.09	0.17	1.89544e-14
B cells	ENSFCAG00000010773	1.34946e-18	0.490783	0.139	0.082	2.17937e-14
B cells	UPF3B	1.47804e-18	0.443765	0.361	0.286	2.38704e-14
B cells	H1-4	1.60295e-18	0.561324	0.165	0.106	2.58877e-14
B cells	CSNK1G3	1.62493e-18	0.512992	0.229	0.16	2.62426e-14
B cells	SUCLG2	1.62857e-18	-0.323957	0.057	0.124	2.63015e-14
B cells	DDX10	1.67294e-18	0.478344	0.101	0.053	2.70179e-14
B cells	MOB1A	1.77839e-18	0.556629	0.457	0.428	2.8721e-14
B cells	TMUB1	2.27594e-18	0.470257	0.15	0.092	3.67564e-14
B cells	ENSFCAG00000018984	2.39638e-18	-0.288908	0.199	0.306	3.87016e-14
B cells	TXNDC17	2.47023e-18	-0.277495	0.26	0.376	3.98942e-14
B cells	NCOA7	2.52685e-18	0.543948	0.156	0.099	4.08086e-14
B cells	FAM162A	3.18307e-18	0.517029	0.2	0.138	5.14066e-14
B cells	TMEM9B	3.54321e-18	0.511789	0.162	0.104	5.72229e-14
B cells	ZNF292	4.25581e-18	0.52346	0.286	0.219	6.87313e-14
B cells	CHD1	4.3719e-18	-0.289927	0.227	0.336	7.06062e-14
B cells	AKAP13	4.82473e-18	-0.253623	0.26	0.38	7.79194e-14
B cells	CCT5	5.02751e-18	0.556058	0.219	0.157	8.11942e-14
B cells	LONP2	5.28397e-18	-0.283232	0.073	0.145	8.53361e-14
B cells	CYFIP2	5.8567e-18	0.419348	0.178	0.114	9.45858e-14
B cells	TUFM	6.47044e-18	0.522333	0.195	0.135	1.04498e-13
B cells	ENSFCAG00000048564	7.44692e-18	0.356553	0.127	0.071	1.20268e-13
B cells	RERE	8.34025e-18	0.493241	0.14	0.085	1.34695e-13
B cells	GPATCH11	8.6121e-18	0.488165	0.114	0.064	1.39085e-13
B cells	PCOLCE	1.13336e-17	-0.333365	0.229	0.333	1.83037e-13
B cells	ENSFCAG00000031147	1.13978e-17	-0.314832	0.044	0.105	1.84075e-13
B cells	DDX6	1.25561e-17	0.487431	0.306	0.241	2.02781e-13
B cells	GADD45GIP1	1.37706e-17	0.568083	0.188	0.13	2.22396e-13
B cells	GBP1	1.4632e-17	-0.410973	0.165	0.257	2.36307e-13
B cells	ATP5F1B	2.31693e-17	0.427842	0.357	0.294	3.74184e-13
B cells	POLB	2.41687e-17	-0.260799	0.064	0.132	3.90324e-13
B cells	SH3GLB1	2.58668e-17	-0.274274	0.058	0.124	4.17748e-13
B cells	ENSFCAG00000005848	2.68762e-17	0.488248	0.255	0.191	4.34051e-13
B cells	PANK2	2.97197e-17	0.506925	0.174	0.115	4.79973e-13
B cells	NRROS	2.99529e-17	0.530472	0.226	0.165	4.83739e-13
B cells	ENSFCAG00000053749	3.678e-17	0.410771	0.354	0.284	5.93998e-13
B cells	LRCH4	4.02479e-17	-0.314187	0.292	0.408	6.50003e-13
B cells	MPHOSPH10	4.12208e-17	0.549614	0.156	0.1	6.65716e-13
B cells	MCM7	4.15894e-17	0.423651	0.108	0.059	6.71668e-13
B cells	IRF2	4.27439e-17	-0.283042	0.414	0.546	6.90314e-13
B cells	UBTF	4.36437e-17	0.485239	0.201	0.138	7.04845e-13
B cells	NDUFS7	4.59519e-17	0.463845	0.333	0.271	7.42123e-13
B cells	ATE1	4.62481e-17	0.527492	0.163	0.107	7.46907e-13
B cells	NIPA2	6.05806e-17	-0.260494	0.077	0.149	9.78377e-13
B cells	FEZ2	6.30374e-17	-0.308578	0.184	0.282	1.01805e-12
B cells	UBA7	6.43603e-17	-0.294979	0.042	0.1	1.03942e-12
B cells	DBNL	6.58843e-17	0.45279	0.247	0.182	1.06403e-12
B cells	AAMP	6.6972e-17	0.492388	0.181	0.123	1.0816e-12
B cells	WDR43	7.56077e-17	0.463547	0.123	0.072	1.22106e-12
B cells	SLC12A2	7.85309e-17	-0.259336	0.044	0.103	1.26827e-12
B cells	TTC4	8.21003e-17	0.499112	0.151	0.096	1.32592e-12
B cells	POLR2F	8.30836e-17	0.375813	0.438	0.391	1.3418e-12
B cells	NBN	9.63418e-17	-0.254857	0.064	0.13	1.55592e-12
B cells	DIS3	1.08613e-16	0.49867	0.135	0.082	1.75411e-12
B cells	RPS19BP1	1.1808e-16	0.448767	0.334	0.276	1.90699e-12
B cells	DCUN1D3	1.33253e-16	-0.267289	0.051	0.112	2.15204e-12
B cells	IFI44L	1.49037e-16	-0.415513	0.474	0.58	2.40695e-12
B cells	FNBP4	1.56235e-16	0.448189	0.342	0.283	2.5232e-12
B cells	SDE2	2.5755e-16	-0.288632	0.109	0.186	4.15943e-12
B cells	ENSFCAG00000051238	2.63648e-16	-0.40296	0.402	0.536	4.25791e-12
B cells	STAG2	2.97422e-16	-0.255801	0.09	0.165	4.80336e-12
B cells	PHB	3.10892e-16	0.496338	0.174	0.118	5.0209e-12
B cells	CENPC	3.16702e-16	0.466059	0.174	0.116	5.11474e-12
B cells	TLK1	3.35965e-16	0.471302	0.165	0.109	5.42583e-12
B cells	GNPDA2	3.3637e-16	0.536763	0.149	0.096	5.43238e-12
B cells	ANGPTL6	3.52564e-16	0.405455	0.107	0.06	5.69391e-12
B cells	HAT1	3.53524e-16	0.410715	0.119	0.069	5.70942e-12
B cells	PRRC2C	3.57279e-16	0.340547	0.591	0.56	5.77006e-12
B cells	EIF3A	3.59547e-16	0.479637	0.282	0.22	5.80668e-12
B cells	EIF2S1	4.09246e-16	0.533307	0.184	0.129	6.60932e-12
B cells	EPRS1	4.63958e-16	0.517626	0.153	0.1	7.49292e-12
B cells	RASA3	4.77306e-16	0.428451	0.199	0.139	7.7085e-12
B cells	HPF1	5.61567e-16	0.42853	0.104	0.059	9.06931e-12
B cells	CCM2	5.81986e-16	0.392373	0.44	0.393	9.39908e-12
B cells	ZPR1	6.01415e-16	0.451836	0.139	0.087	9.71285e-12
B cells	MARCKSL1	6.45299e-16	-0.382203	0.151	0.233	1.04216e-11
B cells	DNAJC2	8.34901e-16	0.566712	0.196	0.139	1.34836e-11
B cells	ENSFCAG00000044606	8.52945e-16	0.451971	0.139	0.087	1.37751e-11
B cells	STXBP2	1.00033e-15	-0.252001	0.212	0.314	1.61553e-11
B cells	ZCCHC2	1.01794e-15	-0.314898	0.072	0.136	1.64397e-11
B cells	CCT8	1.33405e-15	0.518656	0.187	0.131	2.15449e-11
B cells	ENSFCAG00000053109	1.47428e-15	0.30343	0.235	0.164	2.38097e-11
B cells	BLOC1S2	1.50153e-15	-0.308269	0.31	0.418	2.42497e-11
B cells	NR3C1	1.78403e-15	-0.25887	0.151	0.237	2.88121e-11
B cells	RAB14	1.80167e-15	0.444048	0.329	0.275	2.9097e-11
B cells	NSMAF	1.86481e-15	0.435841	0.163	0.108	3.01166e-11
B cells	ENSFCAG00000012020	2.27376e-15	0.506686	0.182	0.127	3.67212e-11
B cells	PCM1	2.77674e-15	0.509321	0.196	0.14	4.48444e-11
B cells	CBX1	2.90724e-15	0.390841	0.115	0.067	4.69519e-11
B cells	ENSFCAG00000010814	3.39391e-15	0.513429	0.209	0.153	5.48116e-11
B cells	MRPS28	3.48287e-15	0.451999	0.111	0.065	5.62483e-11
B cells	TUT4	3.58178e-15	0.457353	0.137	0.086	5.78458e-11
B cells	MT-ND6	4.11578e-15	0.450921	0.162	0.107	6.64698e-11
B cells	IFNAR1	4.82457e-15	-0.262399	0.064	0.126	7.79168e-11
B cells	STUB1	5.81555e-15	0.426728	0.342	0.288	9.39212e-11
B cells	ENSFCAG00000042762	6.30618e-15	0.392411	0.112	0.065	1.01845e-10
B cells	ENSFCAG00000012045	6.75362e-15	-0.258567	0.109	0.183	1.09071e-10
B cells	ATP2B1	7.285e-15	0.474699	0.246	0.188	1.17653e-10
B cells	EFR3A	8.49002e-15	0.493938	0.152	0.101	1.37114e-10
B cells	ARL14EP	8.88516e-15	0.493145	0.155	0.104	1.43495e-10
B cells	MRPL55	8.91495e-15	0.461533	0.271	0.214	1.43976e-10
B cells	KTN1	1.01245e-14	0.525837	0.196	0.142	1.63511e-10
B cells	RSBN1	1.16729e-14	0.450069	0.194	0.139	1.88518e-10
B cells	CNBP	1.21242e-14	0.420388	0.331	0.276	1.95806e-10
B cells	IL27RA	1.3414e-14	0.429616	0.113	0.067	2.16637e-10
B cells	TNKS1BP1	1.44779e-14	0.478676	0.161	0.11	2.33818e-10
B cells	ENSFCAG00000043222	1.49012e-14	0.417978	0.315	0.261	2.40654e-10
B cells	SH2B2	1.52663e-14	0.448378	0.162	0.108	2.4655e-10
B cells	PSMB1	1.55385e-14	0.347862	0.465	0.419	2.50947e-10
B cells	TRIP11	1.58847e-14	0.490123	0.22	0.163	2.56537e-10
B cells	MTMR3	1.6622e-14	-0.252174	0.055	0.112	2.68446e-10
B cells	FKBP3	1.67654e-14	0.447512	0.179	0.124	2.70761e-10
B cells	NDUFB10	1.71809e-14	0.5108	0.267	0.216	2.77471e-10
B cells	CYTIP	1.73985e-14	-0.266299	0.074	0.137	2.80986e-10
B cells	MYNN	1.76597e-14	0.405598	0.108	0.063	2.85203e-10
B cells	MAX	1.91971e-14	-0.253487	0.108	0.181	3.10032e-10
B cells	DNAJC21	1.9688e-14	0.430198	0.181	0.126	3.17962e-10
B cells	NUDC	2.11008e-14	0.467291	0.223	0.169	3.40778e-10
B cells	PUF60	2.34143e-14	0.424431	0.331	0.28	3.78141e-10
B cells	DDX3X	2.44996e-14	-0.301516	0.473	0.595	3.95668e-10
B cells	PBDC1	2.65277e-14	0.477868	0.132	0.085	4.28423e-10
B cells	TBPL1	2.69279e-14	-0.270143	0.097	0.167	4.34885e-10
B cells	ENSFCAG00000018860	2.75831e-14	-0.347643	0.37	0.466	4.45467e-10
B cells	ENSFCAG00000001269	2.9944e-14	0.496916	0.196	0.143	4.83595e-10
B cells	VAV3	3.04041e-14	0.49885	0.178	0.126	4.91026e-10
B cells	DDX24	3.36721e-14	0.456536	0.342	0.289	5.43804e-10
B cells	PDCD7	3.65491e-14	0.405496	0.129	0.081	5.90268e-10
B cells	ENSFCAG00000045921	4.2003e-14	0.475269	0.161	0.111	6.78349e-10
B cells	SNX5	4.69337e-14	0.410888	0.151	0.101	7.5798e-10
B cells	HNRNPA1	5.97599e-14	0.520079	0.155	0.106	9.65123e-10
B cells	ENSFCAG00000003280	8.67446e-14	0.493713	0.236	0.184	1.40093e-09
B cells	PCCB	8.81789e-14	0.413862	0.121	0.075	1.42409e-09
B cells	GRB2	9.28204e-14	0.327692	0.457	0.416	1.49905e-09
B cells	NOP58	9.91373e-14	0.43499	0.132	0.085	1.60107e-09
B cells	ZNF106	1.33545e-13	0.499666	0.16	0.111	2.15674e-09
B cells	LEO1	1.39883e-13	0.424499	0.124	0.077	2.25912e-09
B cells	NOL11	1.694e-13	0.397338	0.101	0.059	2.73582e-09
B cells	YEATS4	2.18794e-13	0.431255	0.111	0.067	3.53353e-09
B cells	ENSFCAG00000035590	2.38138e-13	0.482315	0.222	0.172	3.84593e-09
B cells	GPT	2.74117e-13	0.544698	0.187	0.136	4.427e-09
B cells	DMXL1	2.88759e-13	0.4294	0.104	0.062	4.66346e-09
B cells	ATP5F1A	3.11403e-13	0.436058	0.241	0.189	5.02916e-09
B cells	DKC1	3.13922e-13	0.419588	0.122	0.077	5.06985e-09
B cells	SHMT2	3.49429e-13	0.424856	0.123	0.079	5.64329e-09
B cells	SDHAF4	3.88996e-13	0.366081	0.1	0.058	6.28228e-09
B cells	ENSFCAG00000031750	4.34016e-13	0.480433	0.153	0.106	7.00935e-09
B cells	SF3A2	4.91081e-13	0.430869	0.15	0.102	7.93097e-09
B cells	ENSFCAG00000047875	4.96015e-13	0.407362	0.15	0.101	8.01064e-09
B cells	CTNNBL1	5.4188e-13	0.475744	0.192	0.142	8.75136e-09
B cells	XRCC6	5.95362e-13	0.435515	0.162	0.113	9.6151e-09
B cells	ZNF644	8.78999e-13	0.502937	0.25	0.202	1.41958e-08
B cells	MGA	9.13487e-13	0.374589	0.117	0.073	1.47528e-08
B cells	STARD10	9.31546e-13	-0.364472	0.159	0.229	1.50445e-08
B cells	SMN	9.46942e-13	0.397447	0.101	0.06	1.52931e-08
B cells	SUZ12	1.02371e-12	0.422724	0.151	0.103	1.65328e-08
B cells	ENSFCAG00000042806	1.22956e-12	-0.303112	0.353	0.458	1.98574e-08
B cells	PLCG2	1.23482e-12	0.398034	0.174	0.122	1.99423e-08
B cells	ENSFCAG00000013241	1.40956e-12	0.468753	0.21	0.161	2.27644e-08
B cells	PRDX1	1.41268e-12	0.45586	0.134	0.089	2.28147e-08
B cells	MYO1G	1.42158e-12	0.428947	0.304	0.256	2.29585e-08
B cells	HNRNPL	1.44688e-12	0.455043	0.232	0.183	2.33671e-08
B cells	PSMD4	1.5136e-12	0.461461	0.333	0.292	2.44447e-08
B cells	TXNDC15	1.94745e-12	0.448882	0.218	0.167	3.14514e-08
B cells	ABT1	2.36337e-12	0.451895	0.118	0.077	3.81685e-08
B cells	EML4	2.56713e-12	0.443219	0.192	0.142	4.14592e-08
B cells	ENSFCAG00000022298	2.72158e-12	0.416146	0.102	0.063	4.39535e-08
B cells	CCDC186	2.81472e-12	0.34219	0.416	0.37	4.54577e-08
B cells	U3.28	3.07953e-12	0.468172	0.205	0.156	4.97345e-08
B cells	BRD8	3.5746e-12	0.423226	0.121	0.078	5.77299e-08
B cells	RUBCNL	5.14395e-12	0.292742	0.166	0.113	8.30749e-08
B cells	MAP4K1	5.36178e-12	0.455624	0.14	0.097	8.65928e-08
B cells	DDX52	5.42667e-12	0.434848	0.141	0.095	8.76406e-08
B cells	SLC25A39	5.86653e-12	0.514206	0.142	0.1	9.47444e-08
B cells	BAZ1B	6.01409e-12	0.457553	0.146	0.1	9.71275e-08
B cells	R3HCC1	6.33092e-12	0.394626	0.11	0.069	1.02244e-07
B cells	MT-ND5	6.68191e-12	0.445155	0.14	0.096	1.07913e-07
B cells	METTL5	7.86729e-12	0.374475	0.11	0.069	1.27057e-07
B cells	ENSFCAG00000041326	8.6062e-12	0.391543	0.168	0.119	1.3899e-07
B cells	ENSFCAG00000002520	9.15164e-12	0.404351	0.121	0.08	1.47799e-07
B cells	CSGALNACT2	9.27079e-12	-0.250249	0.122	0.187	1.49723e-07
B cells	MRPL28	9.43304e-12	0.436773	0.259	0.214	1.52344e-07
B cells	AIMP1	9.61698e-12	0.491321	0.258	0.211	1.55314e-07
B cells	KMT2E	1.01284e-11	0.335492	0.513	0.493	1.63573e-07
B cells	GPATCH4	1.09415e-11	0.42438	0.109	0.069	1.76705e-07
B cells	SEPTIN9	1.19564e-11	0.389167	0.293	0.245	1.93096e-07
B cells	ASH1L	1.27404e-11	0.428083	0.134	0.09	2.05758e-07
B cells	RIF1	1.29344e-11	0.416549	0.119	0.078	2.08891e-07
B cells	PML	1.40475e-11	0.420381	0.168	0.121	2.26867e-07
B cells	PIK3CD	1.43835e-11	0.438273	0.211	0.163	2.32293e-07
B cells	STOML2	1.46503e-11	0.486227	0.142	0.099	2.36602e-07
B cells	ZFYVE16	1.6635e-11	0.401532	0.13	0.087	2.68656e-07
B cells	TRAPPC5	1.66874e-11	0.335927	0.466	0.445	2.69501e-07
B cells	SMAP1	1.73225e-11	0.383255	0.318	0.27	2.79758e-07
B cells	PSPC1	1.80415e-11	0.419233	0.147	0.102	2.9137e-07
B cells	PDIA4	1.85805e-11	0.430399	0.17	0.125	3.00075e-07
B cells	RAB3GAP1	1.97486e-11	0.380119	0.139	0.095	3.1894e-07
B cells	USP10	2.0126e-11	0.356013	0.101	0.063	3.25036e-07
B cells	THOC2	2.02735e-11	0.450671	0.243	0.195	3.27417e-07
B cells	CIZ1	2.05423e-11	0.394282	0.106	0.067	3.31759e-07
B cells	NAA16	2.25782e-11	0.379749	0.112	0.072	3.64638e-07
B cells	SMARCC1	2.41035e-11	0.395596	0.14	0.096	3.89271e-07
B cells	ENSFCAG00000040855	2.56961e-11	0.466718	0.197	0.151	4.14991e-07
B cells	LGALS1	3.19009e-11	-0.82716	0.152	0.203	5.15199e-07
B cells	BLOC1S1	3.38942e-11	0.415718	0.326	0.284	5.47391e-07
B cells	ETFA	3.48686e-11	0.444627	0.202	0.158	5.63127e-07
B cells	PHIP	4.62409e-11	0.38493	0.319	0.272	7.46791e-07
B cells	MPG	4.66555e-11	0.520297	0.197	0.155	7.53486e-07
B cells	TIMM50	6.34528e-11	0.445662	0.128	0.088	1.02476e-06
B cells	UBXN1	7.00218e-11	0.339705	0.426	0.399	1.13085e-06
B cells	TUBA4A	7.29365e-11	-0.306477	0.325	0.419	1.17792e-06
B cells	USP15	8.14031e-11	0.427867	0.285	0.242	1.31466e-06
B cells	LAMTOR2	8.24424e-11	-0.314736	0.724	0.751	1.33144e-06
B cells	RBM8A	8.50743e-11	0.438885	0.213	0.168	1.37395e-06
B cells	BIRC6	8.53803e-11	0.415344	0.148	0.106	1.37889e-06
B cells	TUBB	9.49469e-11	0.403403	0.133	0.092	1.53339e-06
B cells	KLF2	1.01722e-10	-0.250648	0.148	0.216	1.64282e-06
B cells	SNRNP200	1.03912e-10	0.42596	0.236	0.19	1.67819e-06
B cells	CWF19L2	1.22507e-10	0.35987	0.11	0.071	1.97849e-06
B cells	DHX29	1.29968e-10	0.482351	0.142	0.102	2.09898e-06
B cells	DUS4L	1.36038e-10	0.400575	0.104	0.067	2.19702e-06
B cells	SYK	1.54521e-10	0.277746	0.113	0.072	2.49551e-06
B cells	FAHD2A	1.72948e-10	0.387824	0.138	0.097	2.7931e-06
B cells	TCP1	1.80133e-10	0.418642	0.177	0.133	2.90914e-06
B cells	ENSFCAG00000053133	1.93099e-10	0.402443	0.224	0.178	3.11854e-06
B cells	CDV3	2.20043e-10	0.39218	0.305	0.264	3.55369e-06
B cells	TPR	2.37391e-10	0.33087	0.446	0.417	3.83386e-06
B cells	EPC1	2.39932e-10	0.415346	0.228	0.182	3.8749e-06
B cells	ZNF624	2.54e-10	0.403064	0.128	0.088	4.10211e-06
B cells	PBRM1	2.54911e-10	0.43925	0.185	0.142	4.11681e-06
B cells	CFDP1	3.16135e-10	0.426857	0.162	0.12	5.10558e-06
B cells	DIAPH2	3.23505e-10	0.429724	0.135	0.096	5.22461e-06
B cells	KHDRBS1	3.4801e-10	0.446536	0.159	0.117	5.62036e-06
B cells	MAK16	3.48034e-10	0.423068	0.112	0.075	5.62075e-06
B cells	SF1	3.71782e-10	0.349647	0.321	0.279	6.00428e-06
B cells	PYCARD	3.78419e-10	-0.407679	0.191	0.248	6.11147e-06
B cells	MRPL21	4.01822e-10	0.46813	0.163	0.123	6.48943e-06
B cells	PSMB7	4.53923e-10	0.401348	0.276	0.238	7.33085e-06
B cells	FCHSD2	4.58964e-10	0.288428	0.108	0.07	7.41227e-06
B cells	PDHA1	4.68225e-10	0.34549	0.117	0.078	7.56183e-06
B cells	CTCF	4.70118e-10	0.42351	0.276	0.235	7.59241e-06
B cells	FMC1-LUC7L2	5.04289e-10	0.428059	0.159	0.117	8.14427e-06
B cells	CETN3	5.85741e-10	0.428451	0.114	0.077	9.45972e-06
B cells	CTSC	6.14247e-10	0.429793	0.197	0.155	9.92008e-06
B cells	CA5B	6.33095e-10	0.380037	0.107	0.071	1.02245e-05
B cells	COMMD5	7.87908e-10	0.397616	0.135	0.096	1.27247e-05
B cells	PSMB4	8.32009e-10	0.357729	0.321	0.284	1.34369e-05
B cells	TMPO	8.43136e-10	0.342548	0.329	0.288	1.36167e-05
B cells	NDUFA3	9.1728e-10	0.399864	0.291	0.253	1.48141e-05
B cells	CWC15	9.25936e-10	0.388601	0.313	0.274	1.49539e-05
B cells	ZBTB38	1.05285e-09	0.37293	0.117	0.08	1.70036e-05
B cells	NAPRT	1.31397e-09	0.463938	0.221	0.182	2.12206e-05
B cells	TFAM	1.37559e-09	0.421163	0.144	0.105	2.22157e-05
B cells	MED4	1.40732e-09	0.404165	0.118	0.081	2.27282e-05
B cells	ABRACL	1.54134e-09	0.397603	0.25	0.21	2.48926e-05
B cells	SIVA1	1.71687e-09	0.425823	0.167	0.127	2.77275e-05
B cells	POLR2I	2.10156e-09	0.465056	0.212	0.172	3.39402e-05
B cells	METTL26	2.24117e-09	0.454212	0.139	0.102	3.6195e-05
B cells	ATF7IP	2.38108e-09	0.324266	0.48	0.47	3.84544e-05
B cells	HSPD1	2.40255e-09	0.412664	0.182	0.142	3.88012e-05
B cells	CEP43	2.58544e-09	0.321114	0.104	0.068	4.17549e-05
B cells	UBA2	2.65426e-09	0.353389	0.116	0.079	4.28664e-05
B cells	PSMD7	3.19863e-09	0.427287	0.214	0.176	5.16579e-05
B cells	TBRG1	3.68588e-09	0.40692	0.16	0.122	5.95269e-05
B cells	LPCAT1	3.96303e-09	0.37204	0.111	0.075	6.40029e-05
B cells	ENSFCAG00000018829	4.00662e-09	0.411965	0.133	0.096	6.4707e-05
B cells	MBNL1	4.45423e-09	0.370857	0.357	0.324	7.19359e-05
B cells	PRPF40A	4.52356e-09	0.363212	0.34	0.306	7.30554e-05
B cells	H1-2	4.6377e-09	0.354822	0.263	0.22	7.48989e-05
B cells	TRIM28	5.1596e-09	0.440356	0.17	0.132	8.33276e-05
B cells	ENSFCAG00000016258	5.43215e-09	-0.452428	0.408	0.466	8.77292e-05
B cells	MAGOH	5.44063e-09	0.423894	0.172	0.134	8.78661e-05
B cells	NDUFB2	6.74559e-09	0.427695	0.167	0.129	0.000108941
B cells	SKIL	6.76924e-09	0.393517	0.179	0.138	0.000109323
B cells	GTPBP6	8.04072e-09	0.397888	0.139	0.101	0.000129858
B cells	MTG1	8.44775e-09	0.349769	0.102	0.069	0.000136431
B cells	ZCCHC17	8.93143e-09	0.438026	0.163	0.124	0.000144243
B cells	IDH2	9.20798e-09	0.311249	0.227	0.185	0.000148709
B cells	PTBP1	1.00365e-08	0.416452	0.208	0.17	0.000162089
B cells	ENSFCAG00000047751	1.0131e-08	0.391416	0.169	0.131	0.000163616
B cells	SREK1IP1	1.02949e-08	0.441494	0.178	0.14	0.000166263
B cells	HNRNPH3	1.20099e-08	0.374112	0.134	0.098	0.00019396
B cells	DNAJC8	1.29142e-08	0.439666	0.183	0.147	0.000208565
B cells	SUPT16H	1.3785e-08	0.400306	0.167	0.129	0.000222628
B cells	LNPEP	1.39821e-08	0.418408	0.186	0.149	0.000225811
B cells	SNX2	1.4141e-08	0.256769	0.484	0.456	0.000228377
B cells	ENSFCAG00000003066	1.4402e-08	0.383351	0.119	0.085	0.000232592
B cells	GPN3	1.6055e-08	0.354561	0.114	0.08	0.000259288
B cells	FAM172A	1.60732e-08	0.351672	0.183	0.144	0.000259582
B cells	RALY	1.76666e-08	0.349362	0.385	0.365	0.000285316
B cells	SRSF5	1.9587e-08	0.390094	0.244	0.207	0.00031633
B cells	RBM42	2.18549e-08	0.373995	0.295	0.263	0.000352956
B cells	NHLRC2	2.42356e-08	0.364678	0.107	0.074	0.000391404
B cells	ENSFCAG00000042622	2.43392e-08	0.421156	0.236	0.2	0.000393079
B cells	DNPEP	3.24799e-08	0.418014	0.173	0.137	0.00052455
B cells	EHMT2	3.67363e-08	0.378568	0.128	0.094	0.000593291
B cells	SESN3	4.52923e-08	0.324813	0.117	0.082	0.00073147
B cells	LSM7	4.67292e-08	0.427967	0.14	0.107	0.000754676
B cells	MINDY2	6.15041e-08	0.358755	0.142	0.106	0.000993291
B cells	BTF3	6.22668e-08	0.394639	0.295	0.268	0.00100561
B cells	ENSFCAG00000029899	7.2808e-08	0.409322	0.132	0.1	0.00117585
B cells	USP34	7.95657e-08	0.411107	0.224	0.19	0.00128499
B cells	YTHDC1	8.937e-08	0.377188	0.189	0.153	0.00144333
B cells	ENSFCAG00000045961	9.1849e-08	0.293986	0.407	0.385	0.00148336
B cells	BUD23	9.41244e-08	0.375064	0.206	0.17	0.00152011
B cells	PSMB6	9.55402e-08	0.332666	0.288	0.256	0.00154297
B cells	PLCL2	9.95662e-08	0.393107	0.174	0.139	0.00160799
B cells	ENSFCAG00000025737	1.02971e-07	0.379337	0.239	0.203	0.00166299
B cells	ZC3H13	1.06342e-07	0.400267	0.241	0.205	0.00171742
B cells	ACIN1	1.15623e-07	0.333179	0.359	0.33	0.00186732
B cells	ENSFCAG00000009388	1.18275e-07	0.352981	0.126	0.093	0.00191015
B cells	ENSFCAG00000027606	1.22924e-07	0.377777	0.118	0.086	0.00198523
B cells	PPP4R3A	1.42796e-07	0.353225	0.123	0.09	0.00230616
B cells	PPP1CC	1.50338e-07	0.34132	0.117	0.084	0.00242796
B cells	CDC5L	1.65822e-07	0.294565	0.369	0.342	0.00267803
B cells	TOP2B	1.76938e-07	0.383176	0.236	0.203	0.00285756
B cells	LRRFIP2	1.8172e-07	0.389613	0.229	0.194	0.00293478
B cells	CEP20	1.93743e-07	0.324244	0.103	0.072	0.00312895
B cells	INO80	2.04961e-07	0.360414	0.118	0.086	0.00331012
B cells	ZNF428	2.19842e-07	0.422442	0.127	0.096	0.00355045
B cells	PKN2	2.27183e-07	0.321747	0.121	0.088	0.00366901
B cells	USP1	2.45513e-07	0.359925	0.172	0.138	0.00396503
B cells	ENSFCAG00000027242	2.71759e-07	0.340246	0.183	0.148	0.00438891
B cells	ILKAP	2.8877e-07	0.397945	0.16	0.128	0.00466363
B cells	RPN2	3.03978e-07	0.384983	0.229	0.198	0.00490924
B cells	CERS1	3.34232e-07	0.253954	0.356	0.325	0.00539784
B cells	ENSFCAG00000027020	3.45217e-07	-1.57492	0.072	0.109	0.00557526
B cells	ENSFCAG00000037684	3.99899e-07	0.342092	0.141	0.109	0.00645837
B cells	GRPEL1	4.44218e-07	0.352774	0.104	0.075	0.00717412
B cells	PDHB	4.72318e-07	0.362128	0.115	0.085	0.00762794
B cells	RSF1	5.08639e-07	0.382596	0.284	0.255	0.00821452
B cells	SAFB	5.39351e-07	0.336571	0.238	0.205	0.00871052
B cells	SNRNP70	5.7162e-07	0.345602	0.102	0.073	0.00923166
B cells	PRRC2A	5.84589e-07	0.383499	0.186	0.154	0.00944111
B cells	SSR3	6.03326e-07	0.260749	0.215	0.18	0.00974371
B cells	AK6	6.24979e-07	0.352914	0.116	0.086	0.0100934
B cells	CLPP	6.38293e-07	0.360338	0.11	0.081	0.0103084
B cells	ENSFCAG00000007342	6.427e-07	0.38001	0.122	0.092	0.0103796
B cells	SRP72	6.80586e-07	0.358651	0.135	0.104	0.0109915
B cells	TECR	7.45887e-07	0.402919	0.169	0.139	0.0120461
B cells	MALT1	7.97022e-07	0.336257	0.14	0.108	0.0128719
B cells	ENSFCAG00000048721	8.22949e-07	0.33738	0.164	0.13	0.0132906
B cells	THUMPD3	8.52521e-07	0.362369	0.112	0.083	0.0137682
B cells	DPY30	8.82386e-07	0.290671	0.333	0.306	0.0142505
B cells	MRPL51	9.07091e-07	0.390748	0.173	0.143	0.0146495
B cells	ENSFCAG00000044003	9.52349e-07	-0.300404	0.316	0.382	0.0153804
B cells	ERGIC2	1.02778e-06	0.35034	0.102	0.074	0.0165986
B cells	IRF3	1.11428e-06	0.338926	0.258	0.227	0.0179955
B cells	TIMM13	1.19123e-06	0.412367	0.115	0.087	0.0192384
B cells	TTC14	1.20027e-06	0.354201	0.14	0.11	0.0193843
B cells	ABHD17A	1.24667e-06	0.296816	0.326	0.305	0.0201338
B cells	RUVBL1	1.25187e-06	0.346337	0.109	0.081	0.0202177
B cells	COPS5	1.27531e-06	0.35072	0.12	0.091	0.0205962
B cells	HINT2	1.34173e-06	0.380838	0.15	0.12	0.0216689
B cells	ABHD16A	1.47829e-06	0.320331	0.173	0.14	0.0238743
B cells	ENSFCAG00000011231	1.90059e-06	0.292165	0.294	0.264	0.0306945
B cells	UPF2	2.06246e-06	0.283993	0.189	0.155	0.0333087
B cells	ST13	2.18971e-06	0.330778	0.204	0.173	0.0353638
B cells	EWSR1	2.22391e-06	0.320697	0.299	0.274	0.0359162
B cells	KAT8	2.25283e-06	0.309242	0.176	0.144	0.0363831
B cells	HSPA4	2.37003e-06	0.326378	0.219	0.189	0.038276
B cells	PQBP1	2.40951e-06	0.376131	0.201	0.173	0.0389135
B cells	TNFRSF14	2.60025e-06	0.391886	0.229	0.201	0.041994
B cells	CDC40	2.81761e-06	0.354329	0.217	0.186	0.0455044
B cells	ENSFCAG00000032640	2.871e-06	0.356087	0.254	0.23	0.0463666
B cells	RPS6KB1	2.87165e-06	0.32028	0.103	0.076	0.0463772
B cells	FUBP1	3.05422e-06	0.368434	0.132	0.104	0.0493256
B cells	RARS1	3.33031e-06	0.360698	0.115	0.088	0.0537845
B cells	MRPS14	3.33904e-06	0.382486	0.127	0.1	0.0539255
B cells	TMEM258	3.50094e-06	0.390195	0.135	0.107	0.0565402
B cells	AKR1A1	3.58772e-06	0.409238	0.167	0.14	0.0579417
B cells	CYP2J2	3.80289e-06	0.332667	0.107	0.08	0.0614167
B cells	ECH1	4.08966e-06	0.346411	0.204	0.176	0.066048
B cells	AQR	4.20456e-06	0.323264	0.12	0.091	0.0679036
B cells	CEP57	5.1861e-06	0.351989	0.179	0.149	0.0837554
B cells	ENSFCAG00000026323	5.55233e-06	0.340383	0.127	0.1	0.0896701
B cells	AKR1B1	8.00264e-06	0.392884	0.111	0.085	0.129243
B cells	POLR1H	8.03022e-06	0.290269	0.256	0.229	0.129688
B cells	ENSFCAG00000040313	9.15993e-06	0.251561	0.408	0.402	0.147933
B cells	DHX36	9.41141e-06	0.389281	0.186	0.158	0.151994
B cells	HNRNPU	9.95444e-06	0.328517	0.316	0.297	0.160764
B cells	ENSFCAG00000010324	1.01828e-05	0.339424	0.308	0.285	0.164452
B cells	CACYBP	1.06661e-05	0.26507	0.365	0.345	0.172258
B cells	DDX39A	1.17181e-05	0.378298	0.166	0.14	0.189248
B cells	ENSFCAG00000037907	1.40699e-05	0.38596	0.172	0.146	0.227229
B cells	CCDC66	1.57099e-05	0.371859	0.215	0.191	0.253715
B cells	ADAM10	1.57191e-05	0.283274	0.384	0.374	0.253863
B cells	ATG101	1.5976e-05	0.335977	0.214	0.189	0.258013
B cells	ZNF148	1.76982e-05	0.32711	0.256	0.23	0.285826
B cells	NECAP1	1.85164e-05	0.289226	0.171	0.142	0.299039
B cells	PDCD10	1.90137e-05	0.255859	0.392	0.383	0.307072
B cells	ENSFCAG00000045267	1.98609e-05	0.355241	0.153	0.127	0.320753
B cells	POMP	1.99637e-05	0.284114	0.356	0.342	0.322413
B cells	CNOT4	2.11414e-05	0.302998	0.132	0.105	0.341433
B cells	POP4	2.13294e-05	0.339883	0.118	0.092	0.34447
B cells	PDS5A	2.13435e-05	0.338615	0.122	0.097	0.344697
B cells	WASL	2.17567e-05	0.325053	0.11	0.086	0.35137
B cells	CCNQ	2.33333e-05	0.326641	0.123	0.097	0.376832
B cells	EIF4A2	2.82136e-05	0.306574	0.192	0.166	0.45565
B cells	MAP4K4	2.87075e-05	0.305666	0.132	0.106	0.463627
B cells	NMT1	2.87111e-05	0.397243	0.161	0.136	0.463685
B cells	DFFA	2.98664e-05	0.321763	0.133	0.107	0.482342
B cells	TMEM134	3.08385e-05	0.299693	0.191	0.164	0.498042
B cells	PSMA3	3.18355e-05	0.328836	0.212	0.188	0.514143
B cells	TCERG1	3.20251e-05	0.358033	0.1	0.077	0.517205
B cells	HIKESHI	3.2757e-05	0.358617	0.132	0.107	0.529026
B cells	ENSFCAG00000008345	3.59426e-05	0.286389	0.129	0.103	0.580474
B cells	TACC1	3.96908e-05	0.318537	0.177	0.152	0.641006
B cells	SMC1A	4.00364e-05	0.308536	0.168	0.141	0.646588
B cells	SMC4	4.24984e-05	0.250841	0.117	0.091	0.68635
B cells	SLC15A4	4.33572e-05	0.292435	0.16	0.133	0.700219
B cells	ENSFCAG00000043168	4.45126e-05	0.3473	0.105	0.082	0.718878
B cells	ENSFCAG00000041368	4.77315e-05	0.28872	0.265	0.245	0.770864
B cells	SP100	5.9633e-05	0.276234	0.346	0.332	0.963073
B cells	MDH2	6.22728e-05	0.283408	0.237	0.216	1
B cells	ENSFCAG00000001275	7.36472e-05	0.324566	0.174	0.149	1
B cells	ENSFCAG00000024233	8.91548e-05	0.370922	0.147	0.125	1
B cells	ENSFCAG00000049101	9.02883e-05	0.340828	0.143	0.12	1
B cells	EHMT1	9.25968e-05	0.298452	0.115	0.092	1
B cells	SEPTIN6	9.49407e-05	0.307328	0.188	0.164	1
B cells	H2AZ2	9.80144e-05	0.307603	0.241	0.219	1
B cells	FAM118A	0.000102402	0.328528	0.15	0.127	1
B cells	POLR2G	0.000104431	0.369669	0.151	0.129	1
B cells	PPP2R5E	0.000106732	0.360569	0.179	0.156	1
B cells	CALR	0.000107033	0.306701	0.168	0.145	1
B cells	MORC3	0.000110865	0.296613	0.221	0.197	1
B cells	TOMM20	0.000141423	0.312617	0.232	0.213	1
B cells	ZNF638	0.000141774	0.314967	0.219	0.197	1
B cells	SRRT	0.000151634	0.302645	0.101	0.08	1
B cells	ENSFCAG00000037096	0.000158323	0.351194	0.202	0.183	1
B cells	ENSFCAG00000037046	0.000158494	0.37356	0.114	0.093	1
B cells	LARS1	0.000158999	0.350566	0.121	0.1	1
B cells	SECISBP2	0.000159538	0.299474	0.111	0.089	1
B cells	MRPL41	0.00016335	0.376174	0.202	0.184	1
B cells	GTF2H5	0.00016663	0.336031	0.153	0.13	1
B cells	METTL23	0.000172166	0.346039	0.102	0.081	1
B cells	ERBIN	0.000192066	0.322428	0.182	0.161	1
B cells	SLF2	0.000204842	0.252623	0.106	0.084	1
B cells	PRDX4	0.000234848	0.35637	0.13	0.11	1
B cells	CCDC59	0.000277466	0.34304	0.112	0.091	1
B cells	CIAO2A	0.000279018	0.291486	0.101	0.081	1
B cells	BABAM1	0.000291781	0.323355	0.11	0.09	1
B cells	UBLCP1	0.000295898	0.288713	0.108	0.087	1
B cells	CISD1	0.000302183	0.345344	0.127	0.107	1
B cells	MAPRE2	0.000324023	0.255944	0.127	0.106	1
B cells	ENSFCAG00000043292	0.000332724	0.331831	0.142	0.121	1
B cells	CAPRIN1	0.000336645	0.306885	0.208	0.187	1
B cells	IWS1	0.000416519	0.29074	0.132	0.111	1
B cells	AFF1	0.000448052	0.301534	0.15	0.129	1
B cells	EIF2S2	0.000458058	0.397244	0.182	0.164	1
B cells	NAA35	0.000458555	0.274528	0.105	0.085	1
B cells	MRPL22	0.000460286	0.323728	0.161	0.142	1
B cells	SBNO1	0.000496094	0.302892	0.211	0.191	1
B cells	VPS35	0.000500405	0.308904	0.123	0.103	1
B cells	CLPTM1L	0.000500625	0.349548	0.203	0.187	1
B cells	TAF3	0.000544655	0.255288	0.187	0.165	1
B cells	CIR1	0.000547841	0.2671	0.276	0.258	1
B cells	PHF23	0.000550067	0.313652	0.174	0.155	1
B cells	NDUFS6	0.000576886	0.262465	0.294	0.283	1
B cells	ALDH7A1	0.000620409	0.312447	0.104	0.086	1
B cells	ENSFCAG00000009437	0.00064875	0.296848	0.172	0.153	1
B cells	REST	0.000654767	0.252741	0.3	0.288	1
B cells	PPP2R5A	0.000701744	0.285682	0.121	0.101	1
B cells	GLS	0.00071875	0.329422	0.111	0.092	1
B cells	APOBEC3Z3	0.000832153	0.279551	0.199	0.18	1
B cells	VTI1B	0.000879404	0.335444	0.164	0.146	1
B cells	CASP8AP2	0.000928438	0.310459	0.103	0.084	1
B cells	ENSFCAG00000030426	0.000989665	0.26034	0.107	0.088	1
B cells	ZMAT2	0.00101989	0.294681	0.153	0.134	1
B cells	HSPA9	0.00104818	0.306408	0.18	0.163	1
B cells	ENSFCAG00000025580	0.00110719	0.324881	0.196	0.18	1
B cells	PPP1R7	0.00115307	0.310462	0.146	0.128	1
B cells	PPP2R1A	0.00117533	0.308484	0.179	0.162	1
B cells	SENP6	0.00118006	0.316097	0.195	0.176	1
B cells	SLC66A2	0.00139063	0.257612	0.246	0.229	1
B cells	HBS1L	0.00142313	0.257761	0.1	0.082	1
B cells	ENSFCAG00000011836	0.00143985	0.356545	0.165	0.149	1
B cells	SPCS2	0.00148636	0.296527	0.139	0.122	1
B cells	VIRMA	0.00154815	0.325029	0.105	0.088	1
B cells	TRAF6	0.00163337	0.262443	0.248	0.232	1
B cells	RBBP6	0.0016429	0.312434	0.179	0.161	1
B cells	CD1H11orf58	0.00166606	0.327061	0.135	0.118	1
B cells	MLEC	0.00166818	0.379822	0.158	0.144	1
B cells	UQCC2	0.00173209	0.349152	0.163	0.147	1
B cells	BCLAF1	0.00190675	0.30362	0.215	0.2	1
B cells	PFDN1	0.00213652	0.305253	0.139	0.122	1
B cells	RBM45	0.00214009	0.302546	0.16	0.144	1
B cells	DAP3	0.00218662	0.277159	0.116	0.099	1
B cells	MRPL40	0.00232054	0.314141	0.1	0.084	1
B cells	CNOT6L	0.0024372	0.283604	0.202	0.186	1
B cells	RANBP2	0.00263783	0.313557	0.167	0.15	1
B cells	IQGAP2	0.00304933	0.373267	0.125	0.109	1
B cells	NDUFA6	0.00339419	0.321004	0.14	0.125	1
B cells	RSRC2	0.00391069	0.258251	0.311	0.306	1
B cells	SDF2L1	0.00404947	0.285867	0.155	0.141	1
B cells	DNTTIP2	0.00429468	0.266723	0.158	0.142	1
B cells	EPN1	0.00445239	0.273114	0.151	0.135	1
B cells	RLF	0.00449762	0.256097	0.174	0.157	1
B cells	EIF3B	0.00453461	0.260335	0.104	0.089	1
B cells	CDK12	0.00455552	0.251164	0.302	0.298	1
B cells	ENSFCAG00000029966	0.00491349	0.273417	0.116	0.101	1
B cells	SMARCA2	0.00498979	0.273313	0.159	0.144	1
B cells	ENSFCAG00000010544	0.00518548	0.283719	0.146	0.131	1
B cells	NDUFV1	0.00599966	0.339114	0.139	0.126	1
B cells	SREK1	0.00601178	0.288444	0.132	0.118	1
B cells	TRAF3IP3	0.00608679	0.260729	0.223	0.212	1
B cells	ENSFCAG00000003561	0.00610659	0.329458	0.166	0.155	1
B cells	SUGT1	0.0069119	0.262496	0.236	0.228	1
B cells	RNF8	0.00708439	0.262163	0.143	0.129	1
B cells	MIA3	0.00716046	0.267903	0.194	0.18	1
B cells	TBC1D7	0.00753453	0.260516	0.184	0.172	1
B cells	UQCRQ	0.00918377	0.316129	0.205	0.197	1
B cells	CHORDC1	0.00935924	0.285217	0.108	0.095	1
B cells	ZNHIT1	0.00965914	0.294267	0.227	0.219	1
B cells	ENSFCAG00000005792	0.00967255	0.271486	0.158	0.144	1
B cells	DNAJC7	0.0103423	0.268963	0.139	0.126	1
B cells	FLAD1	0.0126069	0.251433	0.1	0.086	1
B cells	NFIC	0.0131391	0.268043	0.145	0.132	1
B cells	PSMC2	0.0177154	0.269595	0.105	0.094	1
B cells	PSMC4	0.0189553	0.268065	0.108	0.096	1
B cells	PRR14L	0.0224116	0.262595	0.125	0.113	1
B cells	PSMD2	0.0245952	0.269449	0.189	0.181	1
B cells	SERHL2	0.025547	0.285862	0.106	0.095	1
B cells	DDX42	0.0257069	0.279249	0.151	0.142	1
B cells	USP8	0.0262228	0.286348	0.189	0.183	1
B cells	MAZ	0.0262382	0.299534	0.137	0.127	1
B cells	ENSFCAG00000023349	0.0269683	0.251317	0.151	0.141	1
B cells	ENSFCAG00000029260	0.0280636	0.264722	0.104	0.093	1
B cells	MRPL39	0.0302917	0.266904	0.105	0.095	1
B cells	DHX9	0.0303452	0.278258	0.19	0.184	1
B cells	APH1A	0.0311192	0.251182	0.105	0.094	1
B cells	CUX1	0.03327	0.252052	0.13	0.119	1
B cells	EXOSC4	0.0334341	0.255936	0.15	0.14	1
B cells	IFI6	0.0355069	0.483223	0.194	0.183	1
B cells	ARHGAP5	0.035781	0.320796	0.145	0.137	1
B cells	SYNCRIP	0.0385292	0.255072	0.144	0.135	1
B cells	POLR2B	0.0391113	0.273685	0.105	0.096	1
T cells	CD3E	0	3.8592	0.998	0.091	0
T cells	TAPBPL	0	2.74897	0.818	0.043	0
T cells	CD7	0	2.70513	0.733	0.071	0
T cells	TCF7	0	2.57712	0.739	0.02	0
T cells	CD2	0	2.56494	0.843	0.073	0
T cells	ENSFCAG00000053793	0	2.35157	0.996	0.409	0
T cells	KRT18	0	2.30873	0.664	0.011	0
T cells	LTB	0	2.25794	0.931	0.255	0
T cells	IL7R	0	2.17236	0.517	0.019	0
T cells	ENSFCAG00000003338	0	2.13185	1	0.838	0
T cells	LCK	0	2.06177	0.8	0.075	0
T cells	SKAP1	0	2.05456	0.663	0.038	0
T cells	GBP1	0	1.89405	0.746	0.142	0
T cells	EPB41	0	1.8519	0.814	0.194	0
T cells	RPLP2	0	1.8208	1	0.666	0
T cells	ENSFCAG00000034865	0	1.80545	0.999	0.637	0
T cells	MACF1	0	1.78573	0.657	0.129	0
T cells	CD8A	0	1.76148	0.45	0.042	0
T cells	ENSFCAG00000009194	0	1.74805	1	0.78	0
T cells	RPS5	0	1.73949	1	0.708	0
T cells	RPL36	0	1.73022	0.999	0.492	0
T cells	CTSW	0	1.72692	0.496	0.049	0
T cells	DKK3	0	1.72684	0.482	0.009	0
T cells	RPS21	0	1.72595	0.981	0.422	0
T cells	RPL3	0	1.72548	0.998	0.475	0
T cells	RPS26	0	1.70035	0.998	0.538	0
T cells	DMRTC2	0	1.68595	0.999	0.585	0
T cells	RPL8	0	1.67766	0.999	0.653	0
T cells	RPL18A	0	1.6666	0.999	0.616	0
T cells	ENSFCAG00000008839	0	1.66302	0.999	0.476	0
T cells	RPS28	0	1.65346	0.982	0.456	0
T cells	RPS15	0	1.65147	1	0.796	0
T cells	CHD3	0	1.63847	0.647	0.108	0
T cells	ENSFCAG00000028942	0	1.62398	0.967	0.314	0
T cells	EEF1D	0	1.62316	0.981	0.444	0
T cells	ENSFCAG00000005639	0	1.62026	1	0.671	0
T cells	RPL22	0	1.6122	0.993	0.42	0
T cells	RPS7	0	1.60989	0.999	0.788	0
T cells	ENSFCAG00000008652	0	1.60435	0.999	0.605	0
T cells	PSIP1	0	1.6038	0.801	0.239	0
T cells	RPS16	0	1.59871	0.999	0.629	0
T cells	ENSFCAG00000042979	0	1.59179	0.993	0.449	0
T cells	IFI6	0	1.58752	0.625	0.103	0
T cells	ENSFCAG00000009196	0	1.5826	1	0.736	0
T cells	ENSFCAG00000039538	0	1.57545	0.999	0.527	0
T cells	RPS27A	0	1.55837	1	0.755	0
T cells	ENSFCAG00000015355	0	1.54733	1	0.794	0
T cells	ENSFCAG00000039272	0	1.5368	0.858	0.266	0
T cells	ENSFCAG00000037590	0	1.53584	0.998	0.605	0
T cells	GIMAP6	0	1.53027	0.752	0.199	0
T cells	CAMK2A	0	1.52849	1	0.88	0
T cells	RPL21	0	1.5262	0.997	0.741	0
T cells	ENSFCAG00000046373	0	1.52423	1	0.66	0
T cells	RPL12	0	1.51537	0.999	0.693	0
T cells	RPL31	0	1.51102	0.986	0.536	0
T cells	RPL19	0	1.50793	0.998	0.65	0
T cells	LEF1	0	1.49483	0.405	0.004	0
T cells	SLFN5	0	1.48916	0.481	0.052	0
T cells	RPL7A	0	1.48048	0.999	0.695	0
T cells	IFI27L2	0	1.47876	0.599	0.139	0
T cells	ENSFCAG00000041619	0	1.47097	0.818	0.25	0
T cells	RPL6	0	1.46722	0.998	0.738	0
T cells	ENSFCAG00000053109	0	1.46247	0.582	0.103	0
T cells	ZAP70	0	1.45677	0.508	0.037	0
T cells	RPL17	0	1.45256	0.999	0.882	0
T cells	ENSFCAG00000011818	0	1.44414	0.999	0.795	0
T cells	ENSFCAG00000030450	0	1.43976	0.998	0.641	0
T cells	SMC6	0	1.42554	0.542	0.1	0
T cells	RPL9	0	1.42403	0.996	0.66	0
T cells	RPL23	0	1.42042	0.999	0.901	0
T cells	ENSFCAG00000010851	0	1.4127	0.977	0.486	0
T cells	ENSFCAG00000046197	0	1.40724	0.999	0.738	0
T cells	RPL7	0	1.39081	0.986	0.472	0
T cells	RPL34	0	1.38811	0.998	0.819	0
T cells	CD27	0	1.38599	0.381	0.006	0
T cells	RPL23A	0	1.3592	0.999	0.614	0
T cells	RPL29	0	1.35461	0.996	0.67	0
T cells	ENSFCAG00000011849	0	1.35311	0.765	0.211	0
T cells	SSBP4	0	1.34942	0.549	0.088	0
T cells	ENSFCAG00000041509	0	1.33594	0.998	0.763	0
T cells	SEPTIN1	0	1.33528	0.475	0.057	0
T cells	RPS8	0	1.33198	1	0.6	0
T cells	RPLP0	0	1.33146	0.998	0.563	0
T cells	ETS1	0	1.31895	0.614	0.12	0
T cells	EEF1A1	0	1.31685	0.999	0.59	0
T cells	RPS6	0	1.31514	0.988	0.546	0
T cells	ENSFCAG00000030388	0	1.31463	0.999	0.775	0
T cells	ENSFCAG00000038588	0	1.30768	0.999	0.644	0
T cells	ENSFCAG00000003039	0	1.30401	0.989	0.518	0
T cells	SAMHD1	0	1.29903	0.579	0.149	0
T cells	ENSFCAG00000012904	0	1.29406	0.991	0.643	0
T cells	TMEM123	0	1.28983	0.835	0.274	0
T cells	ENSFCAG00000037481	0	1.28893	0.998	0.741	0
T cells	ENSFCAG00000002739	0	1.27593	0.996	0.489	0
T cells	RPS25	0	1.27451	0.998	0.699	0
T cells	RDX	0	1.26718	0.44	0.059	0
T cells	ENSFCAG00000011395	0	1.26688	0.999	0.692	0
T cells	HSPE1	0	1.26243	0.615	0.157	0
T cells	FAM118A	0	1.25938	0.459	0.07	0
T cells	ENSFCAG00000002165	0	1.25704	0.996	0.632	0
T cells	RPL22L1	0	1.25672	0.806	0.302	0
T cells	ENSFCAG00000046512	0	1.25612	0.666	0.151	0
T cells	CMC1	0	1.24999	0.48	0.102	0
T cells	RPS15A	0	1.24762	0.999	0.883	0
T cells	RPL26	0	1.24234	0.996	0.662	0
T cells	OPTN	0	1.24182	0.625	0.177	0
T cells	EVL	0	1.23755	0.756	0.263	0
T cells	SSR4	0	1.23563	0.887	0.323	0
T cells	PDCD4	0	1.23466	0.507	0.111	0
T cells	RPL24	0	1.22434	0.998	0.678	0
T cells	RPL27	0	1.21848	0.997	0.756	0
T cells	RPS17	0	1.21275	0.998	0.704	0
T cells	ENSFCAG00000035948	0	1.21111	1	0.901	0
T cells	ENSFCAG00000008411	0	1.20887	0.993	0.514	0
T cells	RRP1B	0	1.20664	0.443	0.067	0
T cells	ENSFCAG00000029233	0	1.19592	0.999	0.819	0
T cells	MT-ND4	0	1.19566	0.963	0.403	0
T cells	UBA52	0	1.19235	1	0.915	0
T cells	NKG7	0	1.18474	0.376	0.043	0
T cells	ENSFCAG00000026237	0	1.18463	0.989	0.576	0
T cells	RPS2	0	1.17905	0.972	0.41	0
T cells	ENSFCAG00000000849	0	1.17489	0.999	0.802	0
T cells	RPLP1	0	1.16898	1	0.95	0
T cells	ENSFCAG00000046288	0	1.16667	0.852	0.366	0
T cells	RPS3A	0	1.16113	0.999	0.902	0
T cells	ENSFCAG00000030612	0	1.16059	1	0.913	0
T cells	RCAN3	0	1.15528	0.447	0.079	0
T cells	BZW2	0	1.15042	0.407	0.053	0
T cells	MCOLN2	0	1.14751	0.345	0.03	0
T cells	SIGIRR	0	1.14451	0.522	0.101	0
T cells	CDC14A	0	1.14215	0.383	0.059	0
T cells	ENSFCAG00000050739	0	1.14005	0.481	0.078	0
T cells	CEP112	0	1.12867	0.333	0.038	0
T cells	TEX30	0	1.12814	0.397	0.051	0
T cells	ENSFCAG00000046685	0	1.11988	0.313	0.015	0
T cells	ABCA5	0	1.11898	0.324	0.019	0
T cells	SLC25A6	0	1.11276	0.979	0.476	0
[truncated: 7,456 more rows]

## Sheet: 2b.deer
Cell-type cluster specific differentially expressed gene (DEG) of deer PBMC
cluster	gene	p_val	avg_log2FC	pct.1	pct.2	p_val_adj
B cells	PFKFB3.2	1.36121e-242	-3.31896	0.089	0.603	1.60759e-238
B cells	LAIR2.2	7.64119e-236	-4.53241	0.088	0.585	9.02424e-232
B cells	PSMB8.5	7.93265e-127	-2.65447	0.04	0.343	9.36846e-123
B cells	POU5F1.8	3.61876e-126	-2.27604	0.01	0.266	4.27376e-122
B cells	SLC25A15	6.02535e-119	-1.95312	0.005	0.239	7.11594e-115
B cells	NPIPA3	1.46315e-111	-1.97591	0.035	0.306	1.72798e-107
B cells	RBP5	7.85888e-104	-2.14119	0.008	0.221	9.28133e-100
B cells	TAMM41.1	1.64031e-100	-1.87537	0.011	0.226	1.93721e-96
B cells	KBTBD4	9.31645e-97	-2.01389	0.021	0.246	1.10027e-92
B cells	G4228-016640	6.02302e-95	-1.41399	0.382	0.705	7.11318e-91
B cells	COMT.3	1.39933e-92	-1.60845	0.008	0.204	1.65261e-88
B cells	G4228-016276	5.90184e-89	1.69774	0.573	0.208	6.97007e-85
B cells	PPIL2.13	9.53171e-88	1.39671	0.686	0.331	1.12569e-83
B cells	LILRB4.7	5.36281e-87	-1.67156	0.007	0.189	6.33348e-83
B cells	G4228-014827	2.91263e-77	-1.69231	0.005	0.163	3.43981e-73
B cells	PCGF2.3	2.82103e-76	-1.67189	0.011	0.183	3.33164e-72
B cells	AC275546.1	1.65674e-65	-1.41777	0.007	0.147	1.95661e-61
B cells	KIR3DL2.29	3.41797e-64	-1.397	0.006	0.142	4.03663e-60
B cells	G4228-018606	9.9214e-64	-1.54612	0.014	0.166	1.17172e-59
B cells	GPR1.4	1.49751e-62	0.373195	0.993	0.993	1.76856e-58
B cells	FCAR.37	3.20901e-61	-1.82288	0.009	0.145	3.78984e-57
B cells	PFKP.4	5.62043e-61	-1.36619	0.006	0.137	6.63773e-57
B cells	BTNL2.1	1.24287e-60	-1.42272	0.016	0.165	1.46783e-56
B cells	HLA-DMB.6	3.46933e-60	-1.38099	0.015	0.162	4.09728e-56
B cells	G4228-019954	3.73429e-60	1.4645	0.448	0.165	4.41019e-56
B cells	C21orf62.3	1.00548e-58	1.52657	0.426	0.151	1.18747e-54
B cells	G4228-019540	3.29503e-56	-1.37478	0.006	0.127	3.89142e-52
B cells	G4228-015831	1.46257e-53	-1.51147	0.193	0.43	1.7273e-49
B cells	AGER.28	5.0226e-52	-1.2468	0.006	0.119	5.93169e-48
B cells	G4228-015619	3.93084e-51	-1.43595	0.006	0.117	4.64232e-47
B cells	KIR2DL4.74	2.53939e-50	-1.27541	0.199	0.43	2.99902e-46
B cells	MED16.2	1.07573e-49	1.56261	0.316	0.084	1.27043e-45
B cells	G4228-018792	1.09756e-48	-1.06285	0.002	0.1	1.29622e-44
B cells	NRSN2.2	1.00183e-47	-1.11472	0.011	0.128	1.18316e-43
B cells	SSBP1.5	2.2673e-47	-1.21493	0.115	0.322	2.67768e-43
B cells	OR11A1.6	2.36305e-47	-1.05404	0.008	0.117	2.79076e-43
B cells	GP6.3	3.70525e-47	0.485505	0.955	0.928	4.37591e-43
B cells	G4228-015805	1.7435e-46	-1.19466	0.012	0.128	2.05907e-42
B cells	G4228-017811	3.85102e-45	0.466824	0.94	0.916	4.54806e-41
B cells	G4228-018415	5.18833e-45	-1.91831	0.013	0.126	6.12741e-41
B cells	DENND11	2.85695e-44	-1.33423	0.105	0.297	3.37406e-40
B cells	MICA.11	3.89061e-44	-1.10411	0.018	0.139	4.59481e-40
B cells	G4228-014724	6.00974e-44	-1.09297	0.01	0.115	7.09751e-40
B cells	SLC22A23	2.63501e-43	-0.882653	0.006	0.103	3.11195e-39
B cells	GSTT4.1	7.63384e-43	-1.10006	0.007	0.105	9.01557e-39
B cells	PIGP	9.72909e-43	0.414736	0.971	0.953	1.14901e-38
B cells	LILRB3.3	1.46927e-42	1.44854	0.386	0.161	1.73521e-38
B cells	DCLK1.2	1.52686e-42	-4.16939	0.055	0.206	1.80322e-38
B cells	TRIM39	2.2111e-42	1.22233	0.457	0.224	2.6113e-38
B cells	GTF2H2	6.6736e-42	-2.61503	0.014	0.122	7.88152e-38
B cells	PTPRA	2.2693e-41	-1.11858	0.007	0.102	2.68005e-37
B cells	G4228-018039	1.03151e-40	-1.2157	0.01	0.108	1.21821e-36
B cells	KRT40	1.64118e-39	1.24079	0.461	0.239	1.93823e-35
B cells	G4228-019760	9.9315e-39	1.01189	0.647	0.473	1.17291e-34
B cells	MUC6.2	1.55275e-38	-0.968143	0.306	0.517	1.8338e-34
B cells	RBCK1	2.30998e-38	1.50708	0.234	0.052	2.72809e-34
B cells	CTDP1.3	1.21618e-37	-0.756193	0.011	0.105	1.43631e-33
B cells	ZFY.1	9.50429e-36	-1.08452	0.034	0.155	1.12246e-31
B cells	CANX.1	1.09406e-35	-1.0148	0.041	0.167	1.29208e-31
B cells	G4228-017915	1.86216e-35	-0.94382	0.01	0.1	2.19921e-31
B cells	PUF60.5	2.92925e-35	-1.81337	0.109	0.27	3.45944e-31
B cells	G4228-016612	1.47625e-34	0.372877	0.98	0.981	1.74345e-30
B cells	PPFIA1.3	2.21166e-34	0.396809	0.946	0.91	2.61197e-30
B cells	EGFL8.5	2.70233e-34	-0.863421	0.017	0.114	3.19145e-30
B cells	G4228-017284	3.73514e-34	0.368951	0.958	0.934	4.4112e-30
B cells	TRPV5	7.81748e-34	-0.984027	0.067	0.212	9.23244e-30
B cells	GSTT2.1	2.35124e-33	0.355989	0.959	0.954	2.77682e-29
B cells	MGAT4B.3	3.18742e-33	1.50843	0.191	0.037	3.76435e-29
B cells	HLA-DRA.1	9.40362e-32	0.40284	0.942	0.911	1.11057e-27
B cells	G4228-016960	9.08252e-31	0.395614	0.933	0.909	1.07265e-26
B cells	AGER.13	1.89374e-30	0.390496	0.934	0.896	2.23651e-26
B cells	BTNL2.11	1.47581e-29	-0.993511	0.119	0.274	1.74293e-25
B cells	HLA-C.7	3.92013e-29	0.331459	0.961	0.948	4.62968e-25
B cells	TAP1.1	4.08693e-29	-0.824934	0.046	0.161	4.82667e-25
B cells	MUC4.26	6.87907e-29	-1.12284	0.038	0.145	8.12418e-25
B cells	G4228-017207	1.20387e-28	-0.987498	0.112	0.263	1.42177e-24
B cells	MAFIP	1.28068e-28	-1.25772	0.028	0.124	1.51249e-24
B cells	LILRB3.4	1.63148e-28	1.2658	0.22	0.068	1.92678e-24
B cells	G4228-014671	1.78742e-28	-0.801163	0.02	0.108	2.11094e-24
B cells	FTCD.1	2.0927e-28	-1.02146	0.055	0.176	2.47147e-24
B cells	RDH13.3	4.46595e-28	-1.02903	0.024	0.117	5.27429e-24
B cells	DCHS2.1	6.9228e-28	0.300754	0.966	0.969	8.17583e-24
B cells	PPP4R4.3	8.64663e-28	-1.07649	0.069	0.195	1.02117e-23
B cells	CU639417.1	1.2916e-27	-1.34429	0.032	0.129	1.52538e-23
B cells	G4228-017819	1.7686e-27	0.333261	0.955	0.95	2.08872e-23
B cells	G4228-015234	5.37857e-27	1.7496	0.17	0.039	6.35209e-23
B cells	HLA-DQB1.5	1.31019e-26	0.379411	0.915	0.869	1.54734e-22
B cells	RNH1	1.36118e-26	-1.81988	0.033	0.129	1.60756e-22
B cells	APOM	1.64702e-26	0.256562	0.986	0.985	1.94513e-22
B cells	LRCH1	6.02072e-26	0.499348	0.802	0.717	7.11047e-22
B cells	G4228-016139	9.97065e-26	-0.912182	0.065	0.185	1.17753e-21
B cells	KIR2DL4.29	1.02482e-25	0.395501	0.917	0.863	1.21031e-21
B cells	G4228-018178	1.15794e-25	-0.872168	0.057	0.172	1.36753e-21
B cells	BAG6.56	2.17002e-25	-1.1052	0.036	0.132	2.56279e-21
B cells	TMC4.8	4.6209e-25	0.323016	0.957	0.939	5.45728e-21
B cells	SERPINF2	5.44065e-25	0.374171	0.898	0.861	6.4254e-21
B cells	HLA-DMA.4	7.89488e-25	-0.81923	0.036	0.131	9.32385e-21
B cells	HLA-G.7	9.71681e-25	-0.758941	0.166	0.327	1.14755e-20
B cells	UCN3	1.58411e-24	-0.864603	0.052	0.159	1.87084e-20
B cells	KIR2DS1.12	2.43378e-24	0.368447	0.879	0.816	2.87429e-20
B cells	NDUFA3.5	3.66217e-24	-0.914355	0.199	0.357	4.32503e-20
B cells	GSTT1.5	4.2542e-24	-0.882288	0.046	0.149	5.02421e-20
B cells	UTY.2	4.74692e-24	-1.06989	0.066	0.178	5.60611e-20
B cells	ZFP57.10	5.21376e-24	-0.819804	0.121	0.262	6.15745e-20
B cells	G4228-018392	6.96551e-24	-0.93364	0.097	0.226	8.22627e-20
B cells	MAPT.5	6.98145e-23	-0.813347	0.337	0.5	8.24509e-19
B cells	OR10C1	1.55114e-22	-0.919851	0.037	0.128	1.83189e-18
B cells	LST1.10	1.60596e-22	0.387473	0.904	0.852	1.89664e-18
B cells	PSMB9.2	1.98031e-22	1.12827	0.199	0.071	2.33875e-18
B cells	LILRA6.1	3.11426e-22	-1.6111	0.048	0.141	3.67794e-18
B cells	G4228-014884	3.28248e-22	-0.651097	0.047	0.146	3.87661e-18
B cells	LRP6.1	4.66925e-22	-0.954344	0.178	0.323	5.51438e-18
B cells	LRRC37A3	4.3505e-21	0.381308	0.856	0.804	5.13794e-17
B cells	CDHR5.2	4.77687e-21	-0.807364	0.091	0.21	5.64149e-17
B cells	G4228-014177	7.46235e-21	0.331017	0.901	0.871	8.81304e-17
B cells	NELFE.1	9.46161e-21	0.384762	0.878	0.833	1.11742e-16
B cells	G4228-018257	1.37085e-20	-0.806394	0.108	0.232	1.61898e-16
B cells	PPT2.19	1.59185e-20	0.348433	0.894	0.868	1.87997e-16
B cells	OR2A5	3.75856e-20	1.06986	0.167	0.054	4.43886e-16
B cells	G4228-014629	5.12367e-20	-0.656413	0.356	0.515	6.05105e-16
B cells	SMN1.4	5.32237e-20	-0.821154	0.041	0.128	6.28572e-16
B cells	BTBD3.4	1.53492e-19	1.15556	0.226	0.1	1.81274e-15
B cells	HLA-G.23	1.97091e-19	-0.84289	0.236	0.379	2.32764e-15
B cells	AL662828.1	2.00961e-19	0.986078	0.275	0.142	2.37335e-15
B cells	AGER.45	2.74798e-19	0.357157	0.887	0.84	3.24537e-15
B cells	G4228-015551	5.34335e-19	-2.49879	0.057	0.146	6.31049e-15
B cells	RNF5.3	7.67716e-19	0.321398	0.906	0.851	9.06672e-15
B cells	HYOU1.5	2.71046e-18	1.00138	0.249	0.124	3.20105e-14
B cells	ASAP3.8	2.71216e-18	-0.656029	0.04	0.122	3.20306e-14
B cells	GABBR1.16	2.85819e-18	-0.64385	0.038	0.118	3.37552e-14
B cells	FCAR.1	3.94561e-18	0.286469	0.929	0.896	4.65977e-14
B cells	ITSN1.1	4.03352e-18	-0.683318	0.239	0.386	4.76358e-14
B cells	SON.5	4.13058e-18	0.352595	0.867	0.809	4.87822e-14
B cells	TMC4.6	1.04204e-17	-0.657882	0.074	0.173	1.23065e-13
B cells	G4228-018031	1.24242e-17	1.12386	0.159	0.055	1.4673e-13
B cells	G4228-018165	1.81656e-17	0.801423	0.404	0.27	2.14535e-13
B cells	G4228-016157	1.94126e-17	0.858414	0.141	0.043	2.29263e-13
B cells	G4228-014463	2.15691e-17	-0.817728	0.089	0.192	2.54731e-13
B cells	OOSP2	3.16492e-17	-0.767601	0.251	0.391	3.73776e-13
B cells	G4228-014558	3.8504e-17	0.929607	0.207	0.091	4.54733e-13
B cells	G4228-017427	5.44532e-17	-0.600373	0.116	0.233	6.43092e-13
B cells	G4228-018619	9.90418e-17	-0.83073	0.032	0.102	1.16968e-12
B cells	CCL5	1.14052e-16	-0.716109	0.063	0.155	1.34695e-12
B cells	RB1	1.153e-16	0.256406	0.952	0.926	1.36169e-12
B cells	GSTT2B	3.28888e-16	0.404319	0.743	0.634	3.88416e-12
B cells	IER3.4	4.29768e-16	-0.653208	0.26	0.397	5.07556e-12
B cells	G4228-017448	5.66921e-16	-0.67381	0.563	0.67	6.69534e-12
B cells	PCGF2.2	5.73054e-16	-0.559137	0.322	0.471	6.76776e-12
B cells	G4228-015186	5.82748e-16	0.65911	0.423	0.284	6.88226e-12
B cells	TMEM102	5.83971e-16	0.753291	0.359	0.227	6.8967e-12
B cells	GU182347.7	6.13247e-16	-0.487433	0.053	0.137	7.24245e-12
B cells	BACH1.2	6.5344e-16	0.350722	0.872	0.851	7.71713e-12
B cells	AC241409.1	7.02892e-16	-0.553146	0.038	0.111	8.30115e-12
B cells	ABHD16A	8.29278e-16	-0.6315	0.088	0.186	9.79377e-12
B cells	TCF19.2	1.03508e-15	0.273809	0.937	0.919	1.22243e-11
B cells	LILRB5.3	1.29339e-15	-0.849189	0.097	0.198	1.5275e-11
B cells	GPANK1.21	2.24981e-15	0.303028	0.883	0.86	2.65703e-11
B cells	G4228-015590	2.35903e-15	-0.425811	0.043	0.118	2.78601e-11
B cells	G4228-017634	2.67132e-15	-0.480602	0.135	0.251	3.15483e-11
B cells	G4228-015941	2.90021e-15	0.291566	0.901	0.855	3.42514e-11
B cells	STRA6.6	4.16875e-15	-0.680474	0.186	0.306	4.92329e-11
B cells	G4228-014513	4.66943e-15	0.845387	0.212	0.105	5.5146e-11
B cells	SLC22A23.1	5.22882e-15	-0.700151	0.257	0.39	6.17524e-11
B cells	RBCK1.5	5.25975e-15	-0.611862	0.091	0.188	6.21176e-11
B cells	G4228-019530	6.55059e-15	-0.622835	0.125	0.235	7.73624e-11
B cells	LST1.70	8.51156e-15	0.723022	0.474	0.353	1.00522e-10
B cells	G4228-020397	1.24727e-14	0.360229	0.78	0.716	1.47302e-10
B cells	GNL1.2	1.39829e-14	-0.724129	0.037	0.104	1.65139e-10
B cells	C21orf62.6	1.47488e-14	-0.745232	0.035	0.1	1.74184e-10
B cells	CYP2D7.5	1.6229e-14	0.85173	0.116	0.035	1.91665e-10
B cells	G4228-016871	1.63251e-14	-0.563436	0.081	0.173	1.92799e-10
B cells	INO80D	2.40156e-14	-0.608252	0.052	0.129	2.83624e-10
B cells	EEF1B2	2.55961e-14	-0.819647	0.066	0.15	3.0229e-10
B cells	G4228-016864	2.79388e-14	0.369104	0.807	0.768	3.29958e-10
B cells	TRIM39.33	3.50562e-14	-0.484675	0.046	0.12	4.14014e-10
B cells	TAS2R9	4.01556e-14	0.943292	0.123	0.041	4.74238e-10
B cells	G4228-016556	4.71928e-14	0.569736	0.664	0.561	5.57347e-10
B cells	FLOT1.13	4.97099e-14	-0.614205	0.053	0.129	5.87074e-10
B cells	DERL3.1	5.99663e-14	0.429413	0.702	0.629	7.08201e-10
B cells	PLCB4.4	7.58503e-14	-0.584973	0.09	0.182	8.95792e-10
B cells	MOG.31	8.28012e-14	0.352217	0.772	0.666	9.77882e-10
B cells	G4228-015678	1.04372e-13	-0.563836	0.128	0.233	1.23263e-09
B cells	SNHG32.7	1.6524e-13	0.8931	0.108	0.033	1.95149e-09
B cells	HLA-DOB	2.18973e-13	-0.529785	0.047	0.118	2.58607e-09
B cells	G4228-016095	2.2254e-13	0.316564	0.822	0.767	2.62819e-09
B cells	VSTM1.5	2.25463e-13	0.852763	0.135	0.052	2.66272e-09
B cells	G4228-014477	2.56204e-13	-0.665732	0.086	0.174	3.02577e-09
B cells	ZBTB22	2.75384e-13	-0.322259	0.885	0.894	3.25229e-09
B cells	G4228-017395	3.22501e-13	0.605156	0.469	0.347	3.80874e-09
B cells	G4228-020541	4.09445e-13	0.673484	0.133	0.05	4.83555e-09
B cells	MSH5-SAPCD1.4	4.14803e-13	-0.581003	0.133	0.236	4.89883e-09
B cells	SMARCA2.19	4.24317e-13	-0.423068	0.048	0.119	5.01118e-09
B cells	FRMPD4.1	6.16882e-13	0.305041	0.802	0.724	7.28537e-09
B cells	G4228-017509	6.82167e-13	-0.550318	0.042	0.107	8.0564e-09
B cells	VWA8	6.8556e-13	-0.783399	0.081	0.164	8.09646e-09
B cells	ZNF343.2	9.00603e-13	-0.502163	0.182	0.297	1.06361e-08
B cells	TBCE.6	1.22621e-12	0.715281	0.324	0.214	1.44816e-08
B cells	G4228-016796	1.46984e-12	0.486738	0.601	0.508	1.73588e-08
B cells	HLA-DMB.17	1.56064e-12	-0.734298	0.049	0.117	1.84312e-08
B cells	DDX39B.54	2.30808e-12	-0.62916	0.109	0.2	2.72584e-08
B cells	OR13A1.1	2.63468e-12	0.923291	0.215	0.117	3.11156e-08
B cells	G4228-017927	4.05422e-12	-0.428241	0.127	0.228	4.78803e-08
B cells	N4BP2L1.2	4.19126e-12	-0.535789	0.327	0.445	4.94987e-08
B cells	CCL4L2	4.57749e-12	-0.547758	0.37	0.492	5.40602e-08
B cells	G4228-017404	4.83136e-12	-0.501301	0.052	0.121	5.70584e-08
B cells	HLA-C.15	5.43251e-12	0.366001	0.749	0.657	6.4158e-08
B cells	CANX.2	5.77556e-12	-0.496647	0.073	0.151	6.82093e-08
B cells	G4228-015305	6.43189e-12	-0.518262	0.064	0.138	7.59606e-08
B cells	MGAT4C.4	7.83336e-12	0.521603	0.497	0.393	9.25119e-08
B cells	HLA-DMB.15	8.1028e-12	0.810335	0.105	0.035	9.56941e-08
B cells	FLOT1.23	8.71419e-12	0.747038	0.142	0.062	1.02915e-07
B cells	RTN4R	8.79498e-12	-0.481715	0.244	0.36	1.03869e-07
B cells	HPS5.2	1.0116e-11	0.28747	0.846	0.809	1.19469e-07
B cells	G4228-019892	1.47623e-11	-0.416609	0.048	0.112	1.74343e-07
B cells	G4228-015643	1.4938e-11	-0.512681	0.07	0.145	1.76418e-07
B cells	KIR3DL3.20	1.50178e-11	0.273547	0.869	0.84	1.7736e-07
B cells	KIR3DL2.27	1.51679e-11	0.590025	0.359	0.254	1.79133e-07
B cells	G4228-016639	1.72518e-11	0.894926	0.133	0.056	2.03743e-07
B cells	G4228-017785	1.74097e-11	-0.674122	0.094	0.176	2.05609e-07
B cells	KAT6B.11	1.95325e-11	-0.55981	0.139	0.235	2.30679e-07
B cells	LILRB4.17	2.18891e-11	-0.304229	0.045	0.108	2.5851e-07
B cells	KIR3DL1.11	2.27577e-11	-0.628783	0.194	0.3	2.68768e-07
B cells	G4228-015084	2.29606e-11	-0.482238	0.057	0.127	2.71164e-07
B cells	G4228-017062	2.43245e-11	-0.642657	0.058	0.127	2.87273e-07
B cells	LENG1.2	2.63649e-11	-0.479651	0.163	0.268	3.11369e-07
B cells	G4228-017289	2.64905e-11	0.575081	0.299	0.194	3.12853e-07
B cells	G4228-014807	2.96029e-11	-1.14343	0.087	0.16	3.4961e-07
B cells	HNRNPR.4	3.71915e-11	-0.593274	0.316	0.415	4.39232e-07
B cells	ZNF445	3.80314e-11	0.570733	0.421	0.315	4.49151e-07
B cells	EPHB6.1	3.82063e-11	-0.476108	0.079	0.157	4.51217e-07
B cells	G4228-018519	4.35157e-11	0.257751	0.897	0.853	5.13921e-07
B cells	CCHCR1.4	4.60725e-11	-0.492815	0.059	0.128	5.44116e-07
B cells	KU645196.2.4	5.28355e-11	-1.36707	0.304	0.391	6.23987e-07
B cells	CORO7.13	5.51937e-11	-0.627669	0.199	0.298	6.51837e-07
B cells	ABR.16	5.54212e-11	-0.564021	0.096	0.178	6.54524e-07
B cells	GNL1.1	5.84118e-11	-0.307684	0.086	0.167	6.89843e-07
B cells	CCL4L2.4	6.52317e-11	-0.321838	0.269	0.392	7.70386e-07
B cells	GPSM3.15	7.20891e-11	-0.509669	0.065	0.134	8.51372e-07
B cells	G4228-017108	7.33989e-11	-0.479136	0.121	0.21	8.66841e-07
B cells	BPY2.1	8.14075e-11	0.709846	0.252	0.157	9.61423e-07
B cells	G4228-014885	8.76929e-11	-0.425498	0.215	0.325	1.03565e-06
B cells	MRNIP.1	8.91395e-11	-0.404319	0.076	0.152	1.05274e-06
B cells	AMER2	9.19763e-11	-0.406928	0.066	0.136	1.08624e-06
B cells	KP420440.2.1	9.50023e-11	0.821853	0.176	0.095	1.12198e-06
B cells	AGER.42	9.80556e-11	-0.508838	0.406	0.526	1.15804e-06
B cells	G4228-014911	1.15546e-10	-0.466015	0.149	0.243	1.3646e-06
B cells	G4228-018800	1.25083e-10	-0.497691	0.083	0.158	1.47723e-06
B cells	G4228-014108	1.33576e-10	-0.451506	0.086	0.163	1.57753e-06
B cells	HSF1.3	1.47599e-10	-0.542629	0.046	0.105	1.74314e-06
B cells	IGLV3-16	1.54257e-10	-0.52525	0.163	0.26	1.82178e-06
B cells	KIR3DL1.9	2.02497e-10	-0.389236	0.07	0.141	2.39149e-06
B cells	HLA-DQB1.14	2.03969e-10	-0.558593	0.111	0.194	2.40887e-06
B cells	WRNIP1.3	2.18199e-10	0.681872	0.271	0.181	2.57692e-06
B cells	G4228-020217	2.26132e-10	-0.384293	0.068	0.137	2.67062e-06
B cells	KIR2DL1.18	2.47793e-10	0.633694	0.275	0.179	2.92643e-06
B cells	LILRB3	2.48436e-10	-0.475347	0.09	0.168	2.93403e-06
B cells	G4228-017497	2.55738e-10	-0.422393	0.227	0.33	3.02026e-06
B cells	CRIM1	2.9229e-10	0.673403	0.311	0.217	3.45195e-06
B cells	DERL3	3.40901e-10	-0.415462	0.076	0.148	4.02604e-06
B cells	TRIM27.1	3.60785e-10	0.738547	0.14	0.067	4.26087e-06
B cells	SERPINA1.5	3.79684e-10	-0.262883	0.062	0.129	4.48406e-06
B cells	HLA-DPA1.1	3.99931e-10	-0.327546	0.431	0.546	4.72319e-06
B cells	G4228-018705	4.24137e-10	-0.372722	0.058	0.123	5.00906e-06
B cells	G4228-019554	4.31239e-10	0.342887	0.699	0.626	5.09294e-06
B cells	SLC25A1	4.68315e-10	0.664301	0.128	0.058	5.5308e-06
B cells	SNRNP25	5.1644e-10	-0.435972	0.175	0.275	6.09916e-06
B cells	MYO19.4	5.46197e-10	-0.393967	0.055	0.117	6.45058e-06
B cells	G4228-017117	5.56339e-10	-0.43749	0.097	0.175	6.57036e-06
B cells	KIR2DS4.23	5.5824e-10	-0.432132	0.072	0.141	6.59281e-06
B cells	KATNAL1.1	6.19514e-10	-0.353573	0.076	0.148	7.31646e-06
B cells	SERP2	6.4855e-10	-0.386758	0.096	0.175	7.65938e-06
B cells	NFKBIL1.5	6.56671e-10	-0.305259	0.065	0.132	7.75529e-06
B cells	NLRP2.26	6.77073e-10	-0.439183	0.087	0.162	7.99624e-06
B cells	G4228-018388	7.46205e-10	-0.517059	0.243	0.348	8.81268e-06
B cells	G4228-015481	7.60174e-10	-0.303318	0.82	0.849	8.97765e-06
B cells	MFHAS1.1	7.92234e-10	-0.412112	0.069	0.137	9.35629e-06
B cells	PSMF1.1	1.12483e-09	-0.292609	0.056	0.118	1.32842e-05
B cells	G4228-015312	1.16439e-09	0.308763	0.788	0.744	1.37514e-05
B cells	MRAP.1	1.2239e-09	-0.38384	0.105	0.185	1.44543e-05
B cells	G4228-016394	1.26251e-09	-0.539072	0.144	0.229	1.49103e-05
B cells	G4228-014993	1.34655e-09	0.773997	0.31	0.225	1.59028e-05
B cells	USP16	1.47009e-09	-0.298186	0.074	0.145	1.73618e-05
B cells	DNAJC28.2	1.65016e-09	-0.341197	0.059	0.121	1.94884e-05
B cells	SMN1.3	1.69912e-09	-0.760387	0.105	0.181	2.00666e-05
B cells	G4228-016210	1.70032e-09	0.578952	0.377	0.285	2.00808e-05
B cells	LCP1	1.74208e-09	-0.354419	0.052	0.11	2.05739e-05
B cells	CNOT3.3	1.74598e-09	-0.493643	0.061	0.123	2.062e-05
B cells	SNRPD3	1.83921e-09	-0.453932	0.08	0.149	2.17211e-05
B cells	G4228-015455	1.85702e-09	-0.756176	0.143	0.224	2.19314e-05
B cells	MDC1.14	1.94345e-09	0.515324	0.229	0.138	2.29522e-05
B cells	G4228-017931	2.51856e-09	-0.406812	0.155	0.248	2.97442e-05
B cells	N4BP2L1.1	2.65031e-09	-0.386103	0.112	0.192	3.13002e-05
B cells	GABBR1.10	2.8294e-09	-0.442993	0.098	0.172	3.34153e-05
B cells	EEF1B2.4	3.06814e-09	-0.445912	0.179	0.271	3.62348e-05
B cells	EIF3K.2	3.0991e-09	-0.293447	0.101	0.179	3.66004e-05
B cells	G4228-016681	3.20006e-09	-0.719665	0.354	0.449	3.77928e-05
B cells	SINHCAF	3.22755e-09	0.395339	0.607	0.526	3.81174e-05
B cells	G4228-017498	3.52705e-09	-0.325003	0.194	0.294	4.16544e-05
B cells	MUC20.9	3.94083e-09	-0.459712	0.074	0.14	4.65412e-05
B cells	RBBP7.1	4.31455e-09	-0.32343	0.051	0.108	5.09548e-05
B cells	PSORS1C1.1	4.73092e-09	-0.32678	0.207	0.308	5.58721e-05
B cells	OR2A1	5.04956e-09	-0.446075	0.126	0.207	5.96353e-05
B cells	G4228-015487	5.35656e-09	-0.397888	0.06	0.121	6.3261e-05
B cells	TOP3A.3	5.39332e-09	-0.303598	0.649	0.709	6.36951e-05
B cells	MUC4.6	6.78987e-09	0.542167	0.301	0.213	8.01883e-05
B cells	SPAG11B.7	6.82958e-09	-0.555054	0.196	0.279	8.06573e-05
B cells	SMN1	7.72479e-09	-0.328769	0.105	0.181	9.12298e-05
B cells	WRNIP1.2	7.85421e-09	-0.378403	0.085	0.154	9.27582e-05
B cells	KLHL22	7.97269e-09	-0.41816	0.181	0.272	9.41574e-05
B cells	DMRT2.1	8.10142e-09	-0.388745	0.111	0.188	9.56778e-05
B cells	PTPRC	8.24003e-09	0.66823	0.123	0.058	9.73147e-05
B cells	G4228-016357	8.50412e-09	-0.344699	0.09	0.161	0.000100434
B cells	N4BP2L2.2	9.08386e-09	0.280277	0.748	0.668	0.00010728
B cells	CR847794.2	9.96351e-09	-0.58943	0.08	0.144	0.000117669
B cells	FCAR.64	1.03927e-08	-0.462341	0.354	0.451	0.000122738
B cells	TAP2.3	1.05888e-08	-0.493334	0.185	0.277	0.000125054
B cells	MUC21.5	1.08756e-08	-0.37333	0.077	0.142	0.000128441
B cells	PRSS55	1.17481e-08	-0.35892	0.124	0.205	0.000138745
B cells	TFPT.3	1.19293e-08	-0.265021	0.051	0.107	0.000140885
B cells	G4228-017251	1.2718e-08	-0.443275	0.078	0.143	0.0001502
B cells	TCP10L	1.39083e-08	-0.413935	0.11	0.185	0.000164257
B cells	BCR.1	1.43649e-08	-0.491434	0.074	0.136	0.000169649
B cells	HPS5.1	1.44499e-08	-0.521312	0.159	0.241	0.000170653
B cells	ZNF133	1.45542e-08	-0.527502	0.17	0.256	0.000171885
B cells	G4228-015238	1.46982e-08	-0.508092	0.083	0.148	0.000173586
B cells	G4228-019128	1.68248e-08	-0.516061	0.126	0.204	0.000198701
B cells	CLCN4.4	1.70525e-08	-0.416958	0.053	0.108	0.000201391
B cells	TMEM191C.2	2.23733e-08	0.613456	0.188	0.114	0.000264229
B cells	CCL3L1	2.31437e-08	0.621652	0.306	0.226	0.000273327
B cells	PLCB1.5	2.43981e-08	-0.393949	0.429	0.524	0.000288142
B cells	KIR2DL4.33	2.66738e-08	-0.362279	0.304	0.404	0.000315017
B cells	EGFL8.7	2.83273e-08	-0.395933	0.061	0.118	0.000334545
B cells	G4228-015617	2.88422e-08	-0.55478	0.504	0.36	0.000340626
B cells	G4228-018921	3.3851e-08	-0.312795	0.1	0.171	0.00039978
B cells	NLRP7.2	3.4925e-08	-0.457398	0.075	0.137	0.000412464
B cells	RUBCNL.1	3.51573e-08	0.274386	0.733	0.667	0.000415208
B cells	G4228-015820	3.64132e-08	0.634749	0.387	0.306	0.00043004
B cells	G4228-016326	3.93649e-08	-0.369014	0.147	0.228	0.0004649
B cells	G4228-016235	4.016e-08	-0.354246	0.106	0.178	0.000474289
B cells	LILRB4.13	4.34086e-08	-0.532689	0.097	0.163	0.000512655
B cells	HLA-DQB1.16	4.65985e-08	-0.379295	0.055	0.108	0.000550329
B cells	TRIM15.1	4.70488e-08	-0.404245	0.258	0.354	0.000555646
B cells	G4228-017640	4.85556e-08	-0.410603	0.599	0.675	0.000573441
B cells	ISM1	5.27452e-08	-0.497555	0.251	0.343	0.000622921
B cells	GFUS.3	5.3234e-08	-0.328193	0.196	0.287	0.000628694
B cells	CDY2B	5.57056e-08	-0.368875	0.078	0.141	0.000657883
B cells	NCR1.18	5.8139e-08	-0.339973	0.231	0.329	0.000686621
B cells	G4228-018479	5.94839e-08	-0.326481	0.276	0.371	0.000702504
B cells	KIF16B	7.20572e-08	-0.303647	0.1	0.169	0.000850996
B cells	G4228-017319	7.37366e-08	-0.308704	0.53	0.622	0.00087083
B cells	RCL1	7.43589e-08	-0.363624	0.123	0.197	0.000878179
B cells	G4228-018766	7.85196e-08	-0.403003	0.068	0.126	0.000927316
B cells	AC136352.2.1	8.06503e-08	-0.396722	0.053	0.105	0.00095248
B cells	FKBPL	8.44138e-08	-0.310751	0.119	0.194	0.000996927
B cells	LTC4S.1	8.64709e-08	-0.408157	0.129	0.203	0.00102122
B cells	G4228-017724	8.72459e-08	-0.451239	0.352	0.431	0.00103037
B cells	NHLRC3.1	9.69885e-08	-0.658645	0.101	0.163	0.00114543
B cells	KCNJ15.8	1.05431e-07	-0.281013	0.104	0.175	0.00124514
B cells	RNASEH2B.9	1.07777e-07	-0.310935	0.076	0.137	0.00127285
B cells	G4228-017577	1.07828e-07	-0.389186	0.14	0.217	0.00127345
B cells	G4228-016819	1.19482e-07	-0.358142	0.074	0.133	0.00141109
B cells	GGNBP2.1	1.21814e-07	-0.4011	0.11	0.177	0.00143862
B cells	KAT6B.9	1.21903e-07	-0.29287	0.129	0.205	0.00143968
B cells	KRTAP1-3	1.27637e-07	0.355525	0.45	0.369	0.0015074
B cells	PRAMEF5.1	1.28984e-07	-0.493405	0.055	0.106	0.0015233
B cells	G4228-018497	1.36388e-07	-0.330156	0.097	0.164	0.00161075
B cells	RPS6KA1.4	1.43239e-07	-0.290736	0.428	0.523	0.00169165
B cells	G4228-018433	1.43537e-07	-0.386399	0.122	0.194	0.00169517
B cells	MED15.9	1.44375e-07	-0.355363	0.061	0.116	0.00170507
B cells	G4228-014261	1.51873e-07	-0.315634	0.19	0.275	0.00179362
B cells	G4228-015956	1.61162e-07	-0.350743	0.098	0.164	0.00190332
B cells	G4228-015325	1.72091e-07	-0.278294	0.109	0.18	0.00203239
B cells	SMARCA2.14	1.72559e-07	-0.261293	0.114	0.186	0.00203792
B cells	GTF2H2C-2.2	1.73528e-07	0.390226	0.465	0.384	0.00204937
B cells	GPANK1.13	1.7666e-07	-0.332078	0.056	0.108	0.00208635
B cells	EIF3K.1	1.85351e-07	-0.422346	0.095	0.158	0.002189
B cells	HMGB1.2	1.85704e-07	-0.471738	0.074	0.13	0.00219316
B cells	HUNK	1.96798e-07	-0.253471	0.088	0.152	0.00232418
B cells	G4228-015997	2.05568e-07	-0.344601	0.09	0.153	0.00242776
B cells	TRIM39.31	2.27146e-07	-0.415452	0.339	0.43	0.0026826
B cells	G4228-016574	2.29997e-07	-0.287653	0.395	0.5	0.00271627
B cells	G4228-017888	2.43537e-07	-0.389129	0.539	0.609	0.00287617
B cells	EHMT2.14	2.72623e-07	-0.331094	0.407	0.5	0.00321968
B cells	AC243733.1	2.7356e-07	0.685522	0.158	0.097	0.00323074
B cells	G4228-014403	2.82217e-07	-0.273244	0.145	0.224	0.00333298
B cells	ERMP1.1	3.19694e-07	-0.307715	0.159	0.238	0.00377559
B cells	G4228-018166	3.3184e-07	-0.412305	0.257	0.343	0.00391903
B cells	FLOT1.16	3.38148e-07	-0.325452	0.251	0.344	0.00399353
B cells	G4228-015910	3.41919e-07	-0.26263	0.106	0.174	0.00403806
B cells	G4228-014998	3.42438e-07	-0.356031	0.164	0.243	0.0040442
B cells	PEX26	4.33668e-07	-0.350763	0.109	0.175	0.00512162
B cells	G4228-015675	5.21566e-07	-0.320396	0.084	0.143	0.0061597
B cells	TANGO2.7	5.50839e-07	-0.460454	0.122	0.189	0.00650541
B cells	POLR1H.3	6.22636e-07	0.488659	0.276	0.209	0.00735334
B cells	DAXX.12	7.1589e-07	-0.281491	0.122	0.192	0.00845466
B cells	G4228-018367	7.20829e-07	0.592826	0.213	0.146	0.00851299
B cells	G4228-016795	7.44108e-07	0.582228	0.163	0.1	0.00878792
B cells	G4228-015063	7.68351e-07	0.463437	0.361	0.28	0.00907422
B cells	G4228-018749	7.69161e-07	0.286747	0.51	0.416	0.00908379
B cells	KBTBD4.2	7.75383e-07	-0.355645	0.059	0.109	0.00915727
B cells	SPRYD7	7.88511e-07	-0.538979	0.141	0.208	0.00931231
B cells	KIR3DS1.10	8.04736e-07	-0.435287	0.09	0.149	0.00950393
B cells	PTPRK.5	8.29785e-07	-0.418916	0.062	0.112	0.00979976
B cells	TTYH1.3	1.0026e-06	-0.419059	0.096	0.157	0.0118407
B cells	G4228-018726	1.00367e-06	-0.283128	0.155	0.229	0.0118533
B cells	BRD2.15	1.05766e-06	-0.425576	0.191	0.267	0.012491
B cells	CORO7.10	1.05803e-06	-0.469529	0.221	0.297	0.0124953
B cells	RDM1.7	1.10609e-06	-0.264472	0.074	0.129	0.0130629
B cells	G4228-015849	1.22882e-06	-0.302552	0.06	0.109	0.0145124
B cells	SLC43A2.4	1.30227e-06	0.373665	0.487	0.422	0.0153798
B cells	C6orf47.4	1.31047e-06	-0.601148	0.062	0.11	0.0154767
B cells	PFDN6.1	1.33661e-06	-0.305919	0.063	0.113	0.0157853
B cells	LST1.6	1.34813e-06	0.544503	0.134	0.078	0.0159215
B cells	OR2W1.2	1.38674e-06	0.543897	0.1	0.051	0.0163774
B cells	G4228-018544	1.40966e-06	-0.342056	0.063	0.112	0.0166481
B cells	TRBV9	1.4248e-06	-0.299235	0.634	0.698	0.0168269
B cells	G4228-019512	1.48972e-06	-0.256557	0.084	0.143	0.0175936
B cells	DXO	1.50048e-06	-0.312076	0.129	0.197	0.0177207
B cells	G4228-017783	1.51136e-06	-0.444694	0.086	0.141	0.0178492
B cells	NDUFA3.7	1.548e-06	0.530875	0.106	0.055	0.0182819
B cells	HLA-G.9	1.5551e-06	-0.317047	0.1	0.161	0.0183657
B cells	HLA-F.11	1.57621e-06	-0.295141	0.141	0.213	0.018615
B cells	SLC27A3	1.60913e-06	-0.408224	0.063	0.112	0.0190038
B cells	GART.3	1.61566e-06	-0.375848	0.251	0.334	0.019081
B cells	HLA-DPB1.13	1.85506e-06	-0.423423	0.059	0.106	0.0219082
B cells	G4228-018868	1.93816e-06	0.571271	0.307	0.243	0.0228897
B cells	HLA-DPA1.4	2.09373e-06	-0.308114	0.166	0.241	0.0247269
B cells	LST1.42	2.28452e-06	-0.310262	0.204	0.283	0.0269802
B cells	CBSL.1	2.8438e-06	-0.261969	0.055	0.1	0.0335853
B cells	G4228-017025	2.91286e-06	0.293866	0.585	0.535	0.0344009
B cells	COL11A2.7	3.12143e-06	-0.366235	0.431	0.514	0.0368641
B cells	G4228-017992	3.27775e-06	-0.269644	0.274	0.359	0.0387103
B cells	G4228-014132	3.30503e-06	-0.332153	0.14	0.207	0.0390324
B cells	G4228-016434	3.83031e-06	0.329533	0.534	0.477	0.0452359
B cells	TAPBP.2	4.04363e-06	0.289664	0.439	0.369	0.0477553
B cells	IGLV1-47	4.16241e-06	-0.329385	0.081	0.134	0.049158
B cells	SNX5.2	4.24385e-06	0.520189	0.195	0.133	0.0501199
B cells	G4228-018468	4.27854e-06	-0.416094	0.087	0.14	0.0505296
B cells	TRIM39.25	4.51074e-06	-0.300714	0.279	0.364	0.0532718
B cells	HMOX2.6	4.65045e-06	-0.855698	0.056	0.1	0.0549218
B cells	MUC6.5	5.27709e-06	-0.276959	0.236	0.319	0.0623224
B cells	NCR1.23	5.42607e-06	-0.286321	0.129	0.193	0.0640819
B cells	SLC52A2	5.59377e-06	-0.590324	0.148	0.21	0.0660624
B cells	ARSH	5.92783e-06	-0.412029	0.066	0.113	0.0700077
B cells	LSM2.1	6.05976e-06	-0.346549	0.143	0.21	0.0715658
B cells	FCAR.12	6.22931e-06	-0.309616	0.152	0.221	0.0735681
B cells	PANK2.2	6.55094e-06	-0.294869	0.13	0.195	0.0773666
B cells	HLA-DQA1.9	6.60881e-06	-0.254559	0.554	0.636	0.0780501
B cells	G4228-015250	6.78921e-06	0.503102	0.305	0.243	0.0801806
B cells	G4228-016866	7.03743e-06	-0.250857	0.087	0.141	0.083112
B cells	C6orf136.9	7.04347e-06	-0.259451	0.179	0.253	0.0831833
B cells	DDX39B.41	7.23573e-06	-0.253208	0.069	0.117	0.085454
B cells	OR4M2	7.63641e-06	-0.408856	0.123	0.182	0.090186
B cells	IGKV1-33	7.71153e-06	-0.394433	0.404	0.478	0.0910731
B cells	SNTG2	7.71965e-06	-0.375517	0.095	0.15	0.0911691
B cells	IGHV4-39	8.42324e-06	0.40656	0.362	0.294	0.0994785
B cells	TNNI2	8.65495e-06	-0.292042	0.152	0.22	0.102215
B cells	IL33.2	9.03655e-06	-0.335364	0.083	0.133	0.106722
B cells	MID1.3	9.5638e-06	-0.312977	0.071	0.119	0.112948
B cells	KIR3DL2.3	1.0407e-05	0.564778	0.17	0.116	0.122907
B cells	G4228-018024	1.11125e-05	-0.256301	0.119	0.18	0.131238
B cells	HLA-C.1	1.13606e-05	-0.287651	0.351	0.427	0.134169
B cells	C6orf47	1.19972e-05	-0.285407	0.107	0.164	0.141687
B cells	NAP1L4.6	1.22559e-05	-0.309414	0.129	0.189	0.144742
B cells	G4228-017244	1.44363e-05	-0.383973	0.396	0.479	0.170493
B cells	G4228-015557	1.50539e-05	-0.324259	0.058	0.1	0.177787
B cells	PPP1R11.26	1.67028e-05	-0.30658	0.303	0.374	0.19726
B cells	DDR1.18	1.74881e-05	-0.306372	0.107	0.162	0.206534
B cells	G4228-013956	1.83409e-05	-0.383026	0.177	0.243	0.216605
B cells	G4228-017501	2.07233e-05	-0.362055	0.584	0.638	0.244743
B cells	G4228-018195	2.14409e-05	-0.255107	0.077	0.126	0.253217
B cells	PITRM1.11	2.15788e-05	-0.285817	0.293	0.373	0.254846
B cells	KIR2DL3.1	2.27164e-05	-0.307477	0.063	0.106	0.268281
B cells	RASSF7	3.14816e-05	-0.297071	0.207	0.279	0.371798
B cells	SNX5.3	3.29951e-05	-0.338292	0.061	0.102	0.389673
B cells	G4228-019103	3.86846e-05	-0.260955	0.126	0.184	0.456865
B cells	G4228-016759	3.97354e-05	-0.395708	0.092	0.14	0.469276
B cells	NRM.8	4.29178e-05	-0.302251	0.269	0.342	0.506859
B cells	ARL17B.4	4.51816e-05	0.622823	0.151	0.104	0.533594
B cells	AVP	4.53192e-05	-0.263155	0.104	0.157	0.53522
B cells	G4228-014735	4.86778e-05	0.513819	0.148	0.1	0.574885
B cells	SMARCA2.20	5.00717e-05	-0.254561	0.409	0.472	0.591346
B cells	GTF2H1	5.54103e-05	-0.321674	0.359	0.437	0.654396
B cells	CRYZL1.7	5.72116e-05	-0.336099	0.084	0.13	0.675668
B cells	TMEM249	5.80555e-05	0.420101	0.336	0.272	0.685636
B cells	G4228-014633	5.8184e-05	-0.29401	0.197	0.263	0.687153
B cells	G4228-015565	6.31901e-05	-0.263877	0.071	0.114	0.746275
B cells	G4228-014975	6.59462e-05	0.316456	0.368	0.316	0.778825
B cells	ASAP3.1	7.02699e-05	-0.291391	0.092	0.14	0.829888
B cells	PPIL2.12	7.49632e-05	-0.301252	0.197	0.263	0.885316
B cells	C6orf136.2	7.62793e-05	-0.312132	0.12	0.173	0.900858
B cells	SERPINA1.1	7.91806e-05	0.48476	0.115	0.071	0.935123
B cells	B3GALNT2.2	7.93895e-05	-0.333585	0.237	0.303	0.93759
B cells	PHF1.4	8.07484e-05	-0.302529	0.51	0.576	0.953639
B cells	FCAR.41	8.47661e-05	-0.290023	0.074	0.117	1
B cells	SNX5.1	8.5781e-05	0.363531	0.146	0.097	1
B cells	CCL4L2.7	8.86606e-05	-0.342286	0.085	0.13	1
B cells	HLA-DPA1.5	8.93214e-05	-0.313479	0.258	0.326	1
B cells	G4228-018744	9.06223e-05	-0.332456	0.123	0.176	1
B cells	G4228-018568	9.28434e-05	-0.288001	0.066	0.105	1
B cells	KAT14.5	9.51254e-05	-0.286199	0.136	0.191	1
B cells	COG6.2	9.62552e-05	-0.252557	0.18	0.243	1
B cells	NLRP2.9	0.000103204	-0.271859	0.074	0.116	1
B cells	DYRK1A.8	0.000108894	-0.344938	0.178	0.237	1
B cells	TANGO2.3	0.000110621	0.494519	0.227	0.176	1
B cells	LST1.1	0.000119352	0.370761	0.137	0.09	1
B cells	CDC45.3	0.000119767	0.518933	0.12	0.077	1
B cells	N4BP2L2.4	0.00012805	-0.265245	0.094	0.14	1
B cells	PFKFB3.1	0.000135659	-0.287945	0.346	0.413	1
B cells	DDR1.22	0.000137461	0.358917	0.42	0.369	1
B cells	AC139677.1.1	0.000138388	-0.293831	0.156	0.214	1
B cells	G4228-018115	0.000149218	0.524222	0.187	0.139	1
B cells	G4228-017668	0.000153279	-0.250809	0.068	0.107	1
B cells	SPAG11A.1	0.000154927	0.467125	0.231	0.18	1
B cells	G4228-017986	0.000155213	-0.259562	0.101	0.15	1
B cells	AC270170.1.1	0.000166495	-0.280754	0.301	0.369	1
B cells	ATAT1.1	0.000181872	-0.349951	0.227	0.285	1
B cells	G4228-016214	0.000188324	-0.268608	0.3	0.37	1
B cells	G4228-017729	0.000189629	0.612394	0.101	0.065	1
B cells	G4228-017124	0.000193156	0.309456	0.242	0.187	1
B cells	PITRM1.10	0.000208828	-0.25013	0.43	0.5	1
B cells	PRAMEF9	0.000237156	-0.359621	0.068	0.105	1
B cells	PPT2.27	0.000244611	-0.293244	0.1	0.145	1
B cells	ITM2B.2	0.000252579	-0.423108	0.146	0.196	1
B cells	NLRP7.11	0.000257338	-0.273599	0.2	0.258	1
B cells	PRR3.5	0.000282864	0.394926	0.236	0.187	1
B cells	COX8C	0.000301563	0.350266	0.284	0.233	1
B cells	PSORS1C1.3	0.000301564	-0.318601	0.135	0.185	1
B cells	LDHA	0.000319764	0.324655	0.434	0.392	1
B cells	NAPEPLD.3	0.000332196	-0.286326	0.074	0.113	1
B cells	IGLL5.1	0.000336999	0.40067	0.191	0.144	1
B cells	DDR1.13	0.000344668	-0.265602	0.115	0.162	1
B cells	G4228-019215	0.000350299	0.423594	0.261	0.219	1
B cells	NOMO1	0.000357884	-0.255807	0.067	0.104	1
B cells	PRAME	0.000365743	0.490909	0.185	0.141	1
B cells	FRG2.2	0.000386525	0.30322	0.459	0.418	1
B cells	G4228-017222	0.000391283	0.411898	0.19	0.145	1
B cells	MAPT.11	0.000403902	-0.281022	0.319	0.391	1
B cells	PIGW	0.000424345	0.455263	0.151	0.11	1
B cells	CDIP1.4	0.000444764	0.455144	0.258	0.213	1
B cells	G4228-015166	0.0004528	-0.271262	0.197	0.254	1
B cells	LZTS3	0.000466149	0.397292	0.176	0.132	1
B cells	G4228-016128	0.00047364	0.476502	0.186	0.143	1
B cells	CHODL.1	0.000487371	0.375848	0.376	0.332	1
B cells	PDXDC1.5	0.000501963	-0.450155	0.07	0.105	1
B cells	MUC20.8	0.000534647	-0.367969	0.154	0.203	1
B cells	HPS5	0.000535241	0.309857	0.347	0.29	1
B cells	G4228-016558	0.000548335	0.412905	0.131	0.091	1
B cells	ADGRG2.5	0.000562324	0.475432	0.127	0.088	1
B cells	TRIM39.20	0.000599269	0.322147	0.31	0.269	1
B cells	G4228-015021	0.000670541	-0.259644	0.097	0.138	1
B cells	G4228-018816	0.000679984	-0.283098	0.219	0.277	1
B cells	G4228-015475	0.000692949	-0.289773	0.33	0.389	1
B cells	ADGRG2.1	0.000702883	0.251865	0.496	0.456	1
B cells	G4228-015832	0.00071012	-0.315538	0.141	0.189	1
B cells	G4228-019340	0.000757454	0.386695	0.152	0.111	1
B cells	NFKBIL1	0.000785331	-0.273822	0.087	0.127	1
B cells	G4228-018456	0.000801465	-0.261219	0.078	0.116	1
B cells	SIRT2.7	0.000957892	0.323505	0.243	0.198	1
B cells	KIR2DS4.13	0.000972892	-0.32265	0.114	0.157	1
B cells	G4228-014459	0.000981149	-0.350312	0.074	0.108	1
B cells	G4228-020272	0.00104601	0.379554	0.113	0.078	1
B cells	AL110118.2.1	0.00109717	0.2724	0.421	0.38	1
B cells	G4228-016987	0.00112515	-0.265483	0.081	0.118	1
B cells	LILRB4.2	0.00122659	-0.256634	0.077	0.112	1
B cells	HLA-DQA1.1	0.0012417	-0.269654	0.128	0.172	1
B cells	G4228-016873	0.00124972	0.378179	0.177	0.135	1
B cells	HNRNPL.1	0.00129723	-0.282177	0.077	0.113	1
B cells	DXO.6	0.00134206	0.319504	0.367	0.325	1
B cells	G4228-015203	0.00137907	-0.408582	0.079	0.113	1
B cells	G4228-014134	0.00139645	-0.461119	0.603	0.612	1
B cells	G4228-017710	0.00159194	-0.25196	0.144	0.19	1
B cells	G4228-017971	0.00167738	0.402082	0.149	0.11	1
B cells	G4228-016712	0.00168301	-0.305549	0.139	0.184	1
B cells	LILRB5.5	0.0019747	0.282379	0.384	0.344	1
B cells	ATAT1	0.00198525	-0.597398	0.73	0.724	1
B cells	HLA-E.4	0.00200424	0.411693	0.104	0.072	1
B cells	G4228-017914	0.00283848	-0.341087	0.072	0.103	1
B cells	G4228-019846	0.00292266	0.270734	0.431	0.394	1
B cells	IGLV2-33	0.00301528	0.252281	0.215	0.174	1
B cells	NELFE.6	0.003371	0.329629	0.246	0.209	1
B cells	TRIM40.6	0.00370002	-0.258987	0.387	0.443	1
B cells	G4228-016021	0.00379354	0.465377	0.151	0.117	1
B cells	BDP1.4	0.00518122	-0.276427	0.225	0.272	1
B cells	COL11A2.16	0.00530904	-0.250347	0.074	0.104	1
B cells	GALNT9.1	0.00534384	0.31256	0.336	0.295	1
B cells	G4228-017204	0.00583977	0.377238	0.228	0.193	1
B cells	AC245049.1.3	0.00736649	0.408393	0.16	0.129	1
B cells	PRND	0.00776867	-0.302623	0.194	0.238	1
B cells	LILRB5.12	0.00860757	0.372444	0.21	0.178	1
B cells	G4228-014065	0.0102537	0.262586	0.164	0.131	1
B cells	NAP1L4.7	0.0103452	0.26494	0.369	0.343	1
B cells	G4228-018250	0.0109763	0.37908	0.197	0.166	1
B cells	FRG1.1	0.0111356	-0.269124	0.137	0.172	1
B cells	HLA-F.2	0.0120965	0.335452	0.173	0.142	1
B cells	NCF4	0.0127996	0.279881	0.148	0.118	1
B cells	G4228-017859	0.0138431	-0.301602	0.074	0.1	1
B cells	JAM2.2	0.0152107	0.261371	0.114	0.087	1
B cells	BAG6.64	0.0152178	0.366049	0.139	0.112	1
B cells	CISD3	0.015346	0.296843	0.149	0.12	1
B cells	CRIM1.2	0.0157345	0.447903	0.107	0.083	1
B cells	G4228-018220	0.015914	0.365764	0.105	0.081	1
B cells	ZNF35.2	0.0177041	0.426898	0.123	0.1	1
B cells	LAIR1.4	0.0179373	-0.250417	0.132	0.164	1
B cells	G4228-017851	0.0184711	0.359919	0.139	0.113	1
B cells	TRAPPC2.1	0.01918	0.323393	0.23	0.204	1
B cells	KIR2DS1.10	0.0207072	0.291159	0.321	0.293	1
B cells	AL133414.1	0.0223967	0.291466	0.247	0.215	1
B cells	G4228-018016	0.0228648	0.310579	0.224	0.198	1
B cells	DEFB106B.2	0.0229594	0.351064	0.14	0.116	1
B cells	SMARCA2.29	0.0230494	-0.274766	0.216	0.25	1
B cells	G4228-015416	0.0241343	-0.263797	0.076	0.1	1
B cells	KIR3DL2.23	0.0241878	0.313925	0.139	0.113	1
B cells	AP000295.1	0.0246761	0.380498	0.16	0.137	1
B cells	LILRA3.5	0.0254954	0.362084	0.185	0.157	1
B cells	G4228-017314	0.0293889	0.355171	0.167	0.141	1
B cells	C2.25	0.039698	0.29098	0.236	0.209	1
B cells	P2RX6	0.0461164	0.314034	0.136	0.114	1
B cells	HNRNPCL4.2	0.0463368	0.277778	0.241	0.218	1
T cells	LAIR2.2	0	4.01737	0.802	0.1	0
T cells	PFKFB3.2	0	3.48591	0.78	0.114	0
T cells	POU5F1.8	1.57033e-186	2.70479	0.374	0.017	1.85457e-182
T cells	SLC25A15	1.8572e-165	2.33079	0.33	0.014	2.19335e-161
T cells	RBP5	8.88241e-163	2.6052	0.319	0.012	1.04901e-158
T cells	PSMB8.5	3.03007e-156	2.86532	0.44	0.057	3.57851e-152
T cells	COMT.3	1.82841e-143	2.03356	0.293	0.013	2.15935e-139
T cells	NPIPA3	1.58434e-141	2.27909	0.397	0.049	1.8711e-137
T cells	KBTBD4	7.34609e-133	2.35225	0.333	0.03	8.67574e-129
T cells	TAMM41.1	1.62411e-120	2.13391	0.293	0.024	1.91807e-116
T cells	G4228-014827	5.06247e-113	2.07068	0.23	0.009	5.97877e-109
T cells	LILRB4.7	3.26931e-103	1.93748	0.245	0.018	3.86105e-99
T cells	KIR3DL2.29	4.22542e-102	1.83245	0.207	0.008	4.99022e-98
T cells	G4228-016276	1.99663e-100	-2.98973	0.094	0.552	2.35803e-96
T cells	PPIL2.13	3.11659e-99	-2.01977	0.201	0.671	3.68069e-95
T cells	BTNL2.1	1.23121e-92	1.83393	0.232	0.02	1.45406e-88
T cells	PCGF2.3	6.70216e-90	1.93606	0.235	0.022	7.91525e-86
T cells	HLA-DMB.6	1.07756e-87	1.71248	0.224	0.02	1.2726e-83
T cells	PFKP.4	1.14451e-77	1.63929	0.183	0.013	1.35166e-73
T cells	GPR1.4	1.18827e-70	-0.487943	0.991	0.994	1.40334e-66
T cells	GSTT4.1	2.98907e-69	1.49411	0.153	0.008	3.5301e-65
T cells	C21orf62.3	4.44732e-68	-2.24961	0.051	0.414	5.25228e-64
T cells	G4228-015619	7.03916e-67	1.70467	0.158	0.011	8.31325e-63
T cells	AC275546.1	1.07388e-66	1.54104	0.18	0.017	1.26826e-62
T cells	G4228-019954	6.36716e-65	-1.96817	0.073	0.433	7.51962e-61
T cells	G4228-018039	5.14069e-64	1.58935	0.155	0.011	6.07116e-60
T cells	AGPAT1.13	1.5637e-63	1.6999	0.132	0.006	1.84673e-59
T cells	DENND11	1.37059e-61	1.77841	0.367	0.113	1.61867e-57
T cells	NRSN2.2	1.42172e-57	1.29967	0.165	0.018	1.67905e-53
T cells	G4228-018792	1.35088e-55	1.2761	0.129	0.008	1.59539e-51
T cells	G4228-014724	1.437e-55	1.30242	0.152	0.015	1.69709e-51
T cells	PTPRA	6.25036e-55	1.34799	0.138	0.011	7.38167e-51
T cells	VWA7.4	6.25598e-54	1.40388	0.117	0.006	7.38831e-50
T cells	G4228-018415	2.39716e-53	2.20833	0.16	0.019	2.83105e-49
T cells	AGER.28	6.99813e-53	1.33483	0.146	0.014	8.26479e-49
T cells	LILRB3.3	1.4987e-52	-1.97649	0.07	0.379	1.76996e-48
T cells	G4228-016640	1.77308e-52	1.15002	0.692	0.43	2.09401e-48
T cells	MUC4.26	1.60364e-51	1.59732	0.204	0.038	1.8939e-47
T cells	FOXR1	1.66773e-51	1.25182	0.11	0.005	1.96959e-47
T cells	FCAR.60	1.1914e-50	1.4077	0.105	0.005	1.40704e-46
T cells	KP420441.3.1	1.43418e-50	0.991701	0.117	0.008	1.69376e-46
T cells	SSBP1.5	1.50223e-48	1.36002	0.367	0.132	1.77414e-44
T cells	PITRM1.12	3.44194e-46	1.36215	0.126	0.013	4.06494e-42
T cells	MAFIP	5.05685e-44	1.61253	0.168	0.03	5.97214e-40
T cells	MED16.2	3.15395e-43	-1.84405	0.04	0.295	3.72482e-39
T cells	HLA-G.23	6.05465e-43	1.33931	0.471	0.232	7.15054e-39
T cells	FCAR.37	7.82564e-42	1.17487	0.155	0.025	9.24208e-38
T cells	LRP6.1	1.79304e-41	1.41083	0.404	0.177	2.11758e-37
T cells	G4228-016139	4.5051e-41	1.32024	0.241	0.067	5.32053e-37
T cells	CU639417.1	2.16232e-40	1.77506	0.171	0.035	2.5537e-36
T cells	G4228-017915	1.08674e-39	1.13702	0.125	0.016	1.28344e-35
T cells	CANX.1	2.42768e-39	1.25557	0.201	0.049	2.86709e-35
T cells	CTDP1.3	2.43813e-38	0.864972	0.128	0.018	2.87944e-34
T cells	MDC1.14	1.25326e-37	-1.81735	0.022	0.246	1.4801e-33
T cells	HLA-C.15	1.37816e-37	-0.865704	0.563	0.76	1.62761e-33
T cells	TRIM39	2.34178e-37	-1.36036	0.172	0.438	2.76564e-33
T cells	MAPT.5	3.28828e-37	1.17758	0.563	0.344	3.88346e-33
T cells	HLA-DRA.1	6.33264e-37	-0.530561	0.883	0.945	7.47885e-33
T cells	GSTT2B	8.07559e-36	-0.818704	0.536	0.753	9.53728e-32
T cells	C8orf74	1.05863e-35	1.05954	0.114	0.015	1.25024e-31
T cells	G4228-017608	3.3354e-35	-1.15571	0.253	0.51	3.9391e-31
T cells	FTCD.1	6.44785e-35	1.38108	0.214	0.062	7.61491e-31
T cells	KIR2DL4.74	1.13385e-34	1.27839	0.431	0.23	1.33908e-30
T cells	PPP4R4.3	1.17116e-34	1.37993	0.236	0.076	1.38314e-30
T cells	G4228-017811	2.41741e-34	-0.486472	0.908	0.938	2.85497e-30
T cells	TRPV5	4.12573e-34	1.19697	0.242	0.079	4.87249e-30
T cells	HYOU1.5	8.94063e-34	-1.80814	0.043	0.252	1.05589e-29
T cells	OR11A1.6	3.40474e-33	0.956447	0.125	0.021	4.021e-29
T cells	MICA.11	1.18251e-32	1.16015	0.15	0.032	1.39655e-28
T cells	G4228-018178	1.69338e-32	1.23112	0.21	0.063	1.99988e-28
T cells	KRT40	3.23024e-32	-1.22879	0.19	0.443	3.81491e-28
T cells	IGLV5-37	3.46359e-32	1.18166	0.111	0.017	4.0905e-28
T cells	BAG6.56	3.65498e-32	1.45238	0.165	0.041	4.31653e-28
T cells	ZFY.1	3.954e-32	1.18496	0.175	0.045	4.66967e-28
T cells	G4228-015186	1.28187e-31	-1.09367	0.177	0.431	1.51389e-27
T cells	LILRB3.4	1.31746e-31	-1.62307	0.021	0.211	1.55592e-27
T cells	RBCK1	1.83254e-31	-1.67974	0.024	0.216	2.16423e-27
T cells	BTBD3.4	2.01391e-31	-2.01477	0.031	0.226	2.37843e-27
T cells	PSMB9.2	9.79619e-31	-1.49897	0.013	0.196	1.15693e-26
T cells	PIGP	1.69273e-30	-0.425739	0.935	0.973	1.99912e-26
T cells	TSEN34.4	2.62252e-30	0.858634	0.1	0.014	3.09719e-26
T cells	G4228-017207	4.46663e-30	1.1141	0.297	0.124	5.27509e-26
T cells	ZFP57.10	5.46275e-30	1.10382	0.306	0.129	6.45151e-26
T cells	SMN1.4	8.15211e-29	1.17723	0.163	0.044	9.62764e-25
T cells	G4228-015831	2.06989e-28	1.05379	0.41	0.231	2.44454e-24
T cells	G4228-018606	2.40675e-28	1.0506	0.153	0.038	2.84238e-24
T cells	LRCH1	3.53721e-28	-0.616233	0.667	0.803	4.17745e-24
T cells	HLA-C.7	2.30042e-27	-0.37969	0.932	0.963	2.7168e-23
T cells	OR10C1	4.3932e-27	1.18439	0.156	0.042	5.18837e-23
T cells	DEFA1	7.59546e-27	1.13429	0.129	0.029	8.97023e-23
T cells	GLIS3.3	1.03342e-26	1.22548	0.108	0.02	1.22047e-22
T cells	AL662828.1	1.84282e-26	-1.19569	0.077	0.273	2.17637e-22
T cells	SLC22A23	1.89657e-26	0.740413	0.105	0.019	2.23985e-22
T cells	G4228-019760	3.71073e-26	-0.939074	0.438	0.632	4.38238e-22
T cells	RB1	5.21291e-26	-0.393023	0.899	0.955	6.15645e-22
T cells	G4228-019540	1.66128e-25	0.806399	0.117	0.025	1.96197e-21
T cells	GP6.3	3.12845e-25	-0.413893	0.923	0.952	3.6947e-21
T cells	G4228-017640	3.31384e-25	0.777218	0.73	0.596	3.91364e-21
T cells	TAP1.1	6.50897e-25	0.90958	0.178	0.057	7.6871e-21
T cells	G4228-017284	6.67769e-25	-0.369579	0.923	0.957	7.88635e-21
T cells	G4228-014558	8.39787e-25	-1.41205	0.037	0.205	9.91789e-21
T cells	MGAT4B.3	9.94984e-25	-1.44767	0.019	0.174	1.17508e-20
T cells	KIR2DL4.29	2.07762e-24	-0.449791	0.838	0.916	2.45366e-20
T cells	G4228-018358	3.30635e-24	1.14079	0.117	0.027	3.9048e-20
T cells	G4228-018751	3.53205e-24	-0.38975	0.905	0.938	4.17135e-20
T cells	G4228-015234	6.63125e-24	-1.82729	0.013	0.158	7.83151e-20
T cells	G4228-014993	2.80173e-23	-1.46292	0.14	0.32	3.30885e-19
T cells	GTF2H2	6.96958e-23	0.844328	0.12	0.029	8.23107e-19
T cells	PPFIA1.3	1.23516e-22	-0.377278	0.896	0.945	1.45873e-18
T cells	CRIM1	1.95962e-22	-1.20264	0.137	0.319	2.31431e-18
T cells	VWA8	3.16691e-22	1.18362	0.208	0.082	3.74013e-18
T cells	KIR2DS1.12	4.40009e-22	-0.422146	0.792	0.877	5.19651e-18
T cells	POLR1H.14	6.75331e-22	0.917156	0.1	0.021	7.97566e-18
T cells	AGER.13	7.01323e-22	-0.387921	0.875	0.934	8.28262e-18
T cells	G4228-014463	8.34879e-22	1.12462	0.226	0.095	9.85992e-18
T cells	CCL4L2	1.12146e-21	0.901577	0.536	0.375	1.32444e-17
T cells	G4228-018392	2.17068e-21	1.1623	0.244	0.11	2.56358e-17
T cells	TASP1.2	4.74414e-21	-1.21268	0.016	0.15	5.60283e-17
T cells	G4228-016210	7.11046e-21	-0.999364	0.201	0.386	8.39745e-17
T cells	G4228-016157	8.476e-21	-1.1075	0.009	0.136	1.00102e-16
T cells	G4228-015805	1.11276e-20	0.808944	0.117	0.031	1.31417e-16
T cells	OR2A5	1.53215e-20	-1.14344	0.024	0.16	1.80947e-16
T cells	KIR2DL1.18	2.34982e-20	-1.06236	0.108	0.28	2.77513e-16
T cells	ITSN1.1	2.5014e-20	0.949729	0.413	0.252	2.95416e-16
T cells	PRSS21.3	2.98583e-20	1.10872	0.105	0.026	3.52627e-16
T cells	MSL3.14	9.36696e-20	0.757824	0.1	0.024	1.10624e-15
T cells	TAS2R9	1.17852e-19	-1.17462	0.004	0.121	1.39183e-15
T cells	SLC52A2	1.18013e-19	-1.48677	0.053	0.197	1.39373e-15
T cells	G4228-014513	1.22294e-19	-1.01241	0.058	0.21	1.44429e-15
T cells	G4228-014807	1.79121e-19	-1.78993	0.013	0.135	2.11542e-15
T cells	CORO7.13	2.55578e-19	1.00938	0.348	0.2	3.01838e-15
T cells	G4228-018031	2.98964e-19	-1.27877	0.024	0.153	3.53077e-15
T cells	PPT2.19	3.99347e-19	-0.394379	0.838	0.898	4.71629e-15
T cells	WRNIP1.3	4.22632e-19	-1.00003	0.113	0.276	4.99128e-15
T cells	ASAP3.8	4.84091e-19	0.884701	0.141	0.046	5.71711e-15
T cells	G4228-017395	1.15926e-18	-0.751291	0.276	0.47	1.36908e-14
T cells	OR13A1.1	1.18043e-18	-1.24921	0.065	0.215	1.39409e-14
T cells	MUC6.2	1.53109e-18	0.815702	0.481	0.344	1.80822e-14
T cells	AGER.45	2.62823e-18	-0.416917	0.82	0.886	3.10394e-14
T cells	G4228-016612	3.57099e-18	-0.307331	0.976	0.981	4.21733e-14
T cells	TMEM102	4.19303e-18	-0.844542	0.177	0.354	4.95197e-14
T cells	HLA-DMB.17	1.0292e-17	1.11977	0.144	0.052	1.21548e-13
T cells	G4228-014671	1.11261e-17	0.748059	0.11	0.032	1.31399e-13
T cells	TRIM27.1	1.41831e-17	-1.08956	0.022	0.141	1.67502e-13
T cells	G4228-016639	1.79913e-17	-1.27095	0.018	0.132	2.12477e-13
T cells	N4BP2L1.2	2.74587e-17	0.793807	0.478	0.335	3.24287e-13
T cells	G4228-020541	2.85438e-17	-1.03747	0.018	0.13	3.37103e-13
T cells	PCGF2.2	3.0442e-17	0.806544	0.484	0.339	3.5952e-13
T cells	HLA-DQB1.5	8.21197e-17	-0.345787	0.847	0.914	9.69834e-13
T cells	KIR3DL2.27	8.73228e-17	-0.714867	0.189	0.361	1.03128e-12
T cells	APP.5	1.1389e-16	0.627113	0.101	0.028	1.34505e-12
T cells	GSTT2.1	2.05087e-16	-0.296071	0.947	0.96	2.42207e-12
T cells	G4228-014629	3.01811e-16	0.745847	0.513	0.378	3.56438e-12
T cells	TMC4.8	3.14887e-16	-0.304395	0.93	0.957	3.71882e-12
T cells	LILRB5.3	3.29351e-16	1.15035	0.218	0.106	3.88964e-12
T cells	SLC25A1	4.51897e-16	-0.879891	0.019	0.128	5.3369e-12
T cells	TCF19.2	4.7931e-16	-0.323193	0.906	0.937	5.66065e-12
T cells	ABR.16	6.19647e-16	0.881356	0.211	0.099	7.31803e-12
T cells	KIR3DL1.11	1.0102e-15	0.916963	0.334	0.2	1.19304e-11
T cells	G4228-018749	1.26519e-15	-0.550674	0.331	0.519	1.49419e-11
T cells	G4228-017501	1.43679e-15	0.694687	0.669	0.584	1.69685e-11
T cells	FLOT1.23	1.56713e-15	-1.10395	0.03	0.139	1.85078e-11
T cells	LILRA3.5	1.69959e-15	-1.04223	0.073	0.203	2.00722e-11
T cells	UTY.2	1.91834e-15	0.957192	0.18	0.081	2.26555e-11
T cells	BTNL2.11	1.9365e-15	0.984868	0.262	0.144	2.28701e-11
T cells	G4228-015966	2.03002e-15	0.86534	0.111	0.036	2.39745e-11
T cells	NDUFA3.5	2.38149e-15	1.03191	0.349	0.223	2.81254e-11
T cells	LST1.70	3.91115e-15	-0.846731	0.312	0.468	4.61907e-11
T cells	SON.5	4.33179e-15	-0.379499	0.79	0.863	5.11584e-11
T cells	TRIM15.10	4.33545e-15	-0.271895	0.927	0.956	5.12017e-11
T cells	G4228-019128	5.44708e-15	0.894107	0.245	0.126	6.433e-11
T cells	IGLV10-54.1	5.5337e-15	0.795978	0.11	0.036	6.5353e-11
T cells	TMC4.6	5.93904e-15	0.862449	0.184	0.084	7.014e-11
T cells	HLA-DMB.15	6.24675e-15	-1.10345	0.009	0.102	7.37741e-11
T cells	G4228-016556	7.60145e-15	-0.704597	0.525	0.659	8.97731e-11
T cells	CDIP1.4	8.67208e-15	-1.016	0.134	0.272	1.02417e-10
T cells	LST1.10	8.86548e-15	-0.362698	0.845	0.899	1.04701e-10
T cells	AC243733.1	9.60546e-15	-0.996444	0.048	0.162	1.13441e-10
T cells	TRBV9	1.1167e-14	0.541689	0.724	0.636	1.31882e-10
T cells	CYP2D7.5	1.93617e-14	-0.932155	0.015	0.11	2.28661e-10
T cells	G4228-018619	3.4436e-14	0.880733	0.113	0.039	4.0669e-10
T cells	G4228-015941	4.09058e-14	-0.319361	0.841	0.899	4.83097e-10
T cells	G4228-018165	4.62943e-14	-0.776136	0.241	0.393	5.46735e-10
T cells	G4228-015617	5.57134e-14	0.584192	0.284	0.504	6.57975e-10
T cells	G4228-014570	5.66208e-14	-0.507648	0.374	0.536	6.68691e-10
T cells	G4228-018474	7.3512e-14	-0.928111	0.022	0.119	8.68177e-10
T cells	G4228-015678	8.43178e-14	0.831929	0.251	0.138	9.95794e-10
T cells	VSTM1.5	1.18769e-13	-0.865891	0.03	0.13	1.40266e-09
T cells	C2.1	1.25415e-13	-0.685576	0.305	0.454	1.48115e-09
T cells	CDHR5.2	1.26134e-13	0.837674	0.211	0.107	1.48964e-09
T cells	G4228-018412	1.44734e-13	0.661953	0.107	0.037	1.70931e-09
T cells	KP420440.2.1	1.4546e-13	-0.881253	0.059	0.174	1.71788e-09
T cells	G4228-017819	1.47968e-13	-0.260102	0.944	0.956	1.74751e-09
T cells	G4228-015551	1.77394e-13	2.53796	0.15	0.068	2.09502e-09
T cells	G4228-016095	2.68321e-13	-0.357327	0.733	0.823	3.16888e-09
T cells	PUF60.5	3.05062e-13	0.754764	0.244	0.137	3.60279e-09
T cells	G4228-020397	3.34961e-13	-0.391724	0.67	0.783	3.95589e-09
T cells	G4228-018868	4.32851e-13	-0.803564	0.177	0.315	5.11197e-09
T cells	FCAR.1	4.79605e-13	-0.27409	0.875	0.929	5.66413e-09
T cells	MUC4.6	5.20008e-13	-0.704048	0.162	0.302	6.14129e-09
T cells	CCL5	8.47418e-13	0.878812	0.162	0.074	1.0008e-08
T cells	OOSP2	8.85346e-13	0.649027	0.397	0.269	1.04559e-08
T cells	KIR2DL4.45	1.54874e-12	-0.309956	0.793	0.872	1.82907e-08
T cells	G4228-016960	1.68359e-12	-0.284778	0.899	0.932	1.98832e-08
T cells	SERPINF2	1.81201e-12	-0.301728	0.85	0.896	2.13999e-08
T cells	PPP1R11.27	2.07216e-12	-0.705536	0.193	0.33	2.44722e-08
T cells	STRA6.6	2.36176e-12	0.846482	0.312	0.201	2.78924e-08
T cells	FRMPD4.1	3.23228e-12	-0.331018	0.681	0.802	3.81732e-08
T cells	ARL17B.4	4.36205e-12	-0.921259	0.056	0.157	5.15158e-08
T cells	FLOT1.13	5.05747e-12	0.787384	0.14	0.061	5.97288e-08
T cells	G4228-019530	6.36701e-12	0.769513	0.242	0.138	7.51944e-08
T cells	RNF5.3	8.74378e-12	-0.285933	0.832	0.904	1.03264e-07
T cells	ZNF133	1.13109e-11	0.808881	0.285	0.174	1.33582e-07
T cells	KIR3DL2.3	1.24242e-11	-0.782958	0.07	0.174	1.4673e-07
T cells	G4228-014177	1.36171e-11	-0.278386	0.857	0.9	1.60818e-07
T cells	RUBCNL.1	1.81053e-11	-0.375405	0.624	0.735	2.13824e-07
T cells	HLA-DQB2	1.99816e-11	-0.86289	0.137	0.25	2.35983e-07
T cells	LST1.6	2.57765e-11	-0.738046	0.043	0.135	3.0442e-07
T cells	HLA-DMA.4	2.71519e-11	0.698598	0.122	0.051	3.20664e-07
T cells	G4228-017990	3.82908e-11	0.370623	0.834	0.78	4.52215e-07
T cells	C21orf62.6	3.86206e-11	0.627629	0.107	0.042	4.56109e-07
T cells	NCR3.8	3.93601e-11	-0.755113	0.103	0.212	4.64843e-07
T cells	G4228-014775	4.07618e-11	-0.453899	0.355	0.499	4.81397e-07
T cells	LILRB5.5	5.48553e-11	-0.555656	0.266	0.399	6.47841e-07
T cells	IGKV1-33	5.95005e-11	0.700324	0.504	0.408	7.02701e-07
T cells	G4228-018166	6.23048e-11	0.687473	0.373	0.261	7.35819e-07
T cells	G4228-018572	6.3893e-11	0.899886	0.108	0.044	7.54576e-07
T cells	G4228-015086	6.75221e-11	-0.680128	0.351	0.472	7.97437e-07
T cells	AP000295.1	6.84032e-11	-0.78258	0.074	0.173	8.07841e-07
T cells	SINHCAF	8.30914e-11	-0.447561	0.471	0.61	9.81309e-07
T cells	GABBR1.16	1.07773e-10	0.719869	0.116	0.049	1.2728e-06
T cells	LRRC37A3	1.07869e-10	-0.310918	0.788	0.853	1.27394e-06
T cells	GPANK1.21	1.08481e-10	-0.280796	0.844	0.884	1.28116e-06
T cells	SPRYD7	1.14692e-10	0.916243	0.235	0.143	1.35451e-06
T cells	CORO7.10	1.26029e-10	0.675876	0.333	0.222	1.4884e-06
T cells	SIRT2.7	1.32124e-10	-0.666727	0.14	0.252	1.56038e-06
T cells	LST1.1	1.45308e-10	-0.676389	0.049	0.141	1.71608e-06
T cells	G4228-015688	1.86406e-10	-0.674936	0.119	0.231	2.20145e-06
T cells	CR847794.2	1.93421e-10	0.862426	0.163	0.084	2.2843e-06
T cells	LILRB5.12	3.79731e-10	-0.719996	0.114	0.221	4.48462e-06
T cells	SNHG32.7	3.98685e-10	-0.833152	0.025	0.1	4.70847e-06
T cells	UCN3	4.19467e-10	0.660704	0.146	0.071	4.9539e-06
T cells	G4228-016574	4.97238e-10	0.496262	0.516	0.405	5.87238e-06
T cells	ZNF780A	5.11359e-10	0.684361	0.119	0.053	6.03915e-06
T cells	AGER.42	5.14166e-10	0.641466	0.519	0.425	6.0723e-06
T cells	FRG2.2	6.44483e-10	-0.510466	0.349	0.471	7.61134e-06
T cells	G4228-015312	6.7297e-10	-0.353923	0.71	0.791	7.94777e-06
T cells	DDX39B.54	7.65403e-10	0.756019	0.207	0.12	9.0394e-06
T cells	G4228-016796	8.56649e-10	-0.447916	0.475	0.597	1.0117e-05
T cells	SMOX.5	1.01154e-09	0.598754	0.443	0.344	1.19463e-05
T cells	COL11A2.7	1.07357e-09	0.607935	0.529	0.439	1.26789e-05
T cells	G4228-018065	1.15055e-09	-0.653242	0.144	0.253	1.3588e-05
T cells	NHLRC3.1	1.25029e-09	0.944626	0.183	0.104	1.47659e-05
T cells	GTF2H2C-2.2	1.80746e-09	-0.461002	0.333	0.467	2.13461e-05
T cells	PITRM1.16	1.86716e-09	-0.613465	0.152	0.264	2.20511e-05
T cells	MSH5-SAPCD1.4	2.29289e-09	0.744616	0.236	0.147	2.70791e-05
T cells	PTPRC	2.35e-09	-0.760737	0.04	0.118	2.77535e-05
T cells	G4228-014700	2.38462e-09	-0.402442	0.401	0.533	2.81624e-05
T cells	RBCK1.5	2.55365e-09	0.668378	0.187	0.104	3.01586e-05
T cells	G4228-015250	3.45652e-09	-0.53183	0.193	0.309	4.08215e-05
T cells	G4228-017062	5.46684e-09	0.889135	0.132	0.066	6.45634e-05
T cells	MUC20.9	5.678e-09	0.627306	0.153	0.08	6.70572e-05
T cells	HLA-G.7	6.16585e-09	0.643762	0.291	0.197	7.28187e-05
T cells	COX8C	6.74096e-09	-0.462157	0.175	0.292	7.96107e-05
T cells	SETD4.2	7.05602e-09	0.500125	0.661	0.61	8.33316e-05
T cells	TAPBP.2	7.5277e-09	-0.386001	0.319	0.442	8.89022e-05
T cells	CSNK2B.19	7.66419e-09	-0.436868	0.412	0.537	9.05141e-05
T cells	EHMT2.14	7.85343e-09	0.530867	0.505	0.419	9.2749e-05
T cells	TRIM40.6	8.86459e-09	0.57794	0.484	0.384	0.000104691
T cells	PIGW	9.16274e-09	-0.599313	0.07	0.155	0.000108212
T cells	PBX2.2	9.87296e-09	-0.838536	0.055	0.134	0.0001166
T cells	G4228-016864	1.1436e-08	-0.308992	0.736	0.81	0.000135059
T cells	G4228-019846	1.17874e-08	-0.51938	0.331	0.442	0.000139209
T cells	RCBTB2	1.30269e-08	-0.367242	0.591	0.695	0.000153847
T cells	FCAR.64	1.33672e-08	0.633812	0.455	0.367	0.000157867
T cells	CCL3L1	1.57761e-08	-0.610916	0.196	0.302	0.000186315
T cells	G4228-014884	1.60373e-08	0.428627	0.131	0.065	0.000189401
T cells	G4228-017404	2.71993e-08	0.510744	0.123	0.061	0.000321224
T cells	BACH1.2	2.80247e-08	-0.284426	0.837	0.873	0.000330972
T cells	NCR1.8	2.92664e-08	-0.464333	0.08	0.168	0.000345636
T cells	G4228-015305	2.99968e-08	0.603842	0.141	0.073	0.000354262
T cells	TBCE.6	3.30345e-08	-0.479847	0.199	0.313	0.000390137
T cells	MSH5.2	3.84666e-08	0.638755	0.312	0.222	0.000454291
T cells	BPY2.1	3.95943e-08	-0.472265	0.141	0.243	0.000467609
T cells	G4228-017509	4.3015e-08	0.65307	0.107	0.051	0.000508007
T cells	MRAP.1	4.30929e-08	0.500294	0.193	0.114	0.000508928
T cells	MED15.4	4.70641e-08	-0.647692	0.048	0.12	0.000555827
T cells	RNH1	4.80088e-08	0.916143	0.108	0.052	0.000566984
T cells	NLRP7.2	5.00554e-08	0.720909	0.149	0.081	0.000591154
T cells	KU645196.2.4	5.03742e-08	0.882237	0.397	0.315	0.000594919
T cells	TNXB.1	5.9618e-08	-0.583121	0.114	0.202	0.000704089
T cells	TANGO2.3	6.84824e-08	-0.595002	0.137	0.23	0.000808777
T cells	HLA-E.4	7.58333e-08	-0.55562	0.04	0.108	0.000895592
T cells	G4228-016795	8.75035e-08	-0.624933	0.079	0.16	0.00103342
T cells	G4228-016128	8.79398e-08	-0.604977	0.104	0.19	0.00103857
T cells	KCNJ15.13	9.04827e-08	-0.519626	0.125	0.215	0.0010686
T cells	TCF20.15	9.22417e-08	-0.493656	0.21	0.31	0.00108937
T cells	NELFE.1	9.38139e-08	-0.252391	0.82	0.875	0.00110794
T cells	G4228-019892	9.58861e-08	0.570576	0.113	0.056	0.00113241
T cells	PRAME	1.12206e-07	-0.611422	0.104	0.188	0.00132516
T cells	NDUFA3.7	1.15683e-07	-0.934199	0.039	0.103	0.00136622
T cells	DECR2.1	1.16667e-07	0.50528	0.104	0.049	0.00137784
T cells	HSF1.3	1.30368e-07	0.649931	0.108	0.053	0.00153965
T cells	BAG6.64	1.68979e-07	-0.747656	0.071	0.146	0.00199564
T cells	G4228-014459	1.72527e-07	0.659312	0.134	0.072	0.00203755
T cells	KIAA1143	1.83504e-07	-0.434562	0.352	0.468	0.00216718
T cells	TMEM50B.4	1.95723e-07	-1.02325	0.048	0.113	0.00231148
T cells	DERL3.1	2.15091e-07	-0.30741	0.606	0.698	0.00254022
T cells	EPHB6.1	2.72305e-07	0.622301	0.158	0.09	0.00321592
T cells	PRAMEF9	3.14894e-07	0.637489	0.126	0.068	0.0037189
T cells	LILRB4.13	3.16959e-07	0.672066	0.172	0.104	0.00374328
T cells	HLA-DPA1.5	3.37895e-07	0.561165	0.346	0.262	0.00399054
T cells	N4BP2L2.2	3.61563e-07	-0.266554	0.626	0.747	0.00427006
T cells	NFKBIL1.6	3.93004e-07	-0.613684	0.052	0.117	0.00464138
T cells	G4228-013956	4.3433e-07	0.677659	0.263	0.181	0.00512944
T cells	GU182347.7	4.58434e-07	0.485986	0.126	0.068	0.0054141
T cells	G4228-014975	4.67121e-07	-0.379218	0.273	0.372	0.0055167
T cells	HNRNPCL4.2	4.93953e-07	-0.425692	0.159	0.253	0.00583359
T cells	TRIM39.33	5.00701e-07	0.539642	0.113	0.058	0.00591328
T cells	MYO19.4	5.44746e-07	0.522372	0.119	0.063	0.00643345
T cells	TSPY1.1	5.76168e-07	-0.535931	0.086	0.164	0.00680455
T cells	SLC43A2.4	6.03734e-07	-0.37363	0.385	0.488	0.0071301
T cells	TRIM15.1	6.15288e-07	0.618561	0.354	0.271	0.00726655
T cells	CRIM1.2	6.22605e-07	-0.745396	0.051	0.112	0.00735297
T cells	G4228-015590	6.40519e-07	0.481017	0.108	0.055	0.00756453
T cells	G4228-016046	6.97417e-07	-0.473225	0.111	0.193	0.0082365
T cells	ARSH	7.77822e-07	0.642395	0.126	0.07	0.00918608
T cells	CNOT3.3	8.804e-07	0.624374	0.125	0.069	0.0103975
T cells	CCHCR1.4	8.91125e-07	0.556932	0.126	0.069	0.0105242
T cells	LCP1	9.17214e-07	0.396693	0.113	0.059	0.0108323
T cells	DDX24.4	9.46072e-07	0.498069	0.452	0.369	0.0111731
T cells	MGAT4C.4	1.09785e-06	-0.330857	0.376	0.487	0.0129656
T cells	G4228-015820	1.18922e-06	-0.466117	0.279	0.383	0.0140447
T cells	AC090958.3	1.50936e-06	0.378738	0.681	0.627	0.0178255
T cells	G4228-015487	1.66453e-06	0.527026	0.123	0.068	0.0196581
T cells	G4228-014065	1.71933e-06	-0.463568	0.094	0.169	0.0203053
T cells	G4228-018038	1.93344e-06	0.641327	0.108	0.058	0.0228339
T cells	MFHAS1.1	2.06055e-06	0.556495	0.137	0.079	0.0243351
T cells	G4228-017244	2.14741e-06	0.595404	0.481	0.407	0.0253609
T cells	G4228-020272	2.20586e-06	-0.508285	0.053	0.115	0.0260513
T cells	G4228-017117	2.39698e-06	0.487913	0.174	0.108	0.0283083
T cells	RTN4R	2.42531e-06	0.50955	0.345	0.264	0.0286429
T cells	ITM2B.2	2.47719e-06	0.707492	0.217	0.148	0.0292556
T cells	HLA-DQB1.7	2.59898e-06	0.529072	0.495	0.423	0.030694
T cells	TMEM191C.2	2.62834e-06	-0.384276	0.103	0.181	0.0310407
T cells	G4228-015146	2.89422e-06	-0.434548	0.138	0.22	0.0341807
T cells	G4228-017729	2.90685e-06	-0.556003	0.045	0.101	0.0343299
T cells	HLA-DPA1.4	3.07233e-06	0.522289	0.25	0.174	0.0362843
T cells	INTS3.4	3.09403e-06	0.499768	0.407	0.328	0.0365405
T cells	VARS1.6	3.11542e-06	-0.612711	0.083	0.15	0.0367931
T cells	PSMG4.3	3.20599e-06	-0.864326	0.045	0.1	0.0378628
T cells	FLII.5	3.2297e-06	0.570811	0.146	0.087	0.0381428
T cells	G4228-017251	3.30074e-06	0.534286	0.146	0.087	0.0389817
T cells	ZNF343.2	3.31292e-06	0.555971	0.278	0.203	0.0391256
T cells	G4228-014735	3.42882e-06	-0.523236	0.079	0.147	0.0404944
T cells	PDXDC1.5	3.62141e-06	0.634744	0.123	0.071	0.0427689
T cells	HPS5.1	3.63933e-06	0.692162	0.238	0.171	0.0429805
T cells	G4228-016806	3.64963e-06	0.352338	0.594	0.528	0.0431022
T cells	G4228-018220	3.76631e-06	-0.594592	0.052	0.109	0.0444802
T cells	G4228-016871	3.90535e-06	0.486908	0.159	0.097	0.0461221
T cells	G4228-018433	4.41302e-06	0.577068	0.198	0.131	0.0521178
T cells	PLCB4.4	4.84922e-06	0.519506	0.168	0.106	0.0572692
T cells	RBFOX2.2	5.0174e-06	-0.451255	0.155	0.237	0.0592555
T cells	IGHV1OR21-1	5.05807e-06	0.663188	0.103	0.055	0.0597358
T cells	LENG1.2	5.26352e-06	0.552893	0.256	0.181	0.0621621
T cells	G4228-017785	5.29619e-06	0.801563	0.166	0.107	0.062548
T cells	CACNA2D4	5.90789e-06	-0.342004	0.223	0.311	0.0697722
T cells	RDH13.2	6.52351e-06	-0.377863	0.25	0.34	0.0770426
T cells	AC245049.1.3	7.27854e-06	-0.520252	0.095	0.164	0.0859596
T cells	POLR1H.3	7.93745e-06	-0.321983	0.189	0.272	0.0937413
T cells	ZNF35.2	7.97275e-06	-0.613551	0.068	0.128	0.0941582
T cells	DXO.6	8.15937e-06	-0.327295	0.276	0.373	0.0963621
T cells	HLA-DQB1.14	8.34154e-06	0.562697	0.189	0.124	0.0985136
T cells	G4228-017108	8.68819e-06	0.54456	0.201	0.135	0.102608
T cells	MUC21.2	9.45327e-06	-0.338954	0.264	0.357	0.111643
T cells	TRIM39.20	9.64258e-06	-0.328304	0.23	0.314	0.113879
T cells	HLA-DPA1.1	9.81451e-06	0.331437	0.527	0.452	0.115909
T cells	TAP2.3	9.92471e-06	0.501803	0.273	0.199	0.117211
T cells	G4228-019215	1.00515e-05	-0.431396	0.189	0.263	0.118708
T cells	OR10C1.1	1.11976e-05	0.439059	0.129	0.076	0.132244
T cells	LAIR2	1.13695e-05	0.297556	0.333	0.248	0.134273
T cells	DDX39B.57	1.20134e-05	-0.459322	0.275	0.363	0.141878
T cells	G4228-015245	1.2215e-05	-0.316329	0.44	0.539	0.14426
T cells	CHCHD10.2	1.2383e-05	-0.339209	0.257	0.349	0.146243
T cells	KIR2DS4.23	1.4279e-05	0.427129	0.137	0.082	0.168635
T cells	G4228-017888	1.46089e-05	-0.351406	0.498	0.577	0.172531
T cells	KBTBD4.2	1.58884e-05	0.357203	0.114	0.065	0.187642
T cells	G4228-015235	1.59298e-05	0.29109	0.712	0.667	0.18813
T cells	OR10AC1	1.67918e-05	-0.373498	0.352	0.438	0.198311
T cells	G4228-018257	1.76778e-05	0.556814	0.196	0.134	0.208774
T cells	LST1.55	1.8187e-05	-0.512374	0.132	0.202	0.214788
T cells	G4228-017319	1.87503e-05	0.316528	0.599	0.548	0.221441
T cells	DDX39B.40	1.99051e-05	0.454357	0.172	0.111	0.235079
T cells	KIR3DS1.10	1.99102e-05	0.586152	0.153	0.097	0.235139
T cells	PLCB1.2	1.99967e-05	-0.27763	0.593	0.676	0.236161
T cells	TAS2R20.1	2.01224e-05	-0.352737	0.198	0.279	0.237646
T cells	KIR2DS4.13	2.01253e-05	0.577727	0.175	0.115	0.237679
T cells	PTPRK.5	2.06936e-05	0.553051	0.116	0.068	0.244391
T cells	G4228-018367	2.3e-05	-0.346466	0.132	0.207	0.27163
T cells	TNF	2.37436e-05	0.626498	0.101	0.057	0.280412
T cells	ZNF445	2.46895e-05	-0.288324	0.309	0.408	0.291583
T cells	LY6G5C.1	2.54794e-05	-0.573442	0.122	0.188	0.300911
T cells	GSTT1.5	2.73262e-05	0.409359	0.117	0.068	0.322723
T cells	G4228-015145	2.8036e-05	-0.304919	0.074	0.134	0.331105
T cells	G4228-017215	2.82155e-05	-0.494184	0.172	0.245	0.333225
T cells	MAPT.11	2.90809e-05	0.531287	0.395	0.328	0.343445
T cells	TRIM39.5	2.97553e-05	-0.421068	0.171	0.244	0.35141
T cells	G4228-018746	3.38848e-05	-0.471134	0.1	0.161	0.400179
T cells	BRD2.15	3.45736e-05	0.517717	0.267	0.201	0.408314
T cells	G4228-017914	3.46973e-05	0.617176	0.12	0.072	0.409775
T cells	MUC6.1	3.66662e-05	-0.334505	0.316	0.399	0.433028
T cells	LILRB3	4.06077e-05	0.438461	0.159	0.103	0.479577
T cells	HNRNPR.4	4.22186e-05	0.604123	0.389	0.336	0.498602
T cells	G4228-018766	4.30823e-05	0.501496	0.125	0.076	0.508802
T cells	G4228-019056	4.32495e-05	-0.514693	0.156	0.225	0.510777
T cells	SMARCA2.19	4.57347e-05	0.453923	0.105	0.061	0.540127
T cells	IFI27.1	5.03336e-05	0.500708	0.311	0.245	0.59444
T cells	OR5V1.5	5.22663e-05	-0.254414	0.578	0.682	0.617264
T cells	HMGB1.2	5.36871e-05	0.628359	0.129	0.082	0.634045
T cells	ITPK1.1	5.42182e-05	-0.455927	0.125	0.189	0.640317
T cells	G4228-017938	5.5698e-05	-0.267301	0.278	0.367	0.657793
T cells	KATNAL1.1	5.72822e-05	0.34311	0.14	0.088	0.676503
T cells	G4228-017427	5.80296e-05	0.513933	0.201	0.141	0.68533
T cells	BAG6.40	5.9894e-05	0.347821	0.477	0.399	0.707348
T cells	GALNT9.1	6.33474e-05	-0.283478	0.256	0.341	0.748133
T cells	IBTK.1	6.47059e-05	-0.396033	0.132	0.197	0.764177
T cells	RING1	6.55286e-05	-0.276903	0.08	0.139	0.773893
T cells	G4228-018471	6.69582e-05	-0.344746	0.172	0.246	0.790776
T cells	HLA-DOB	6.74637e-05	0.410058	0.104	0.06	0.796746
T cells	DDR1.22	6.93274e-05	-0.344776	0.343	0.419	0.818757
T cells	DCLK1.2	6.97067e-05	-3.46264	0.064	0.112	0.823237
T cells	OR2A1	7.07057e-05	0.489795	0.198	0.139	0.835034
T cells	IER3.4	7.31846e-05	0.530973	0.354	0.29	0.86431
T cells	G4228-016681	7.52392e-05	-0.459642	0.322	0.399	0.888575
T cells	ABHD16A	7.85775e-05	0.552293	0.159	0.108	0.928
T cells	SERF1B.3	8.03993e-05	-0.451234	0.105	0.166	0.949516
T cells	IGHV4-39	8.14566e-05	-0.400758	0.278	0.356	0.962002
T cells	G4228-014633	8.428e-05	0.517731	0.267	0.205	0.995347
T cells	IGLL5.1	8.48199e-05	-0.334172	0.123	0.19	1
T cells	RCL1	9.28106e-05	0.412718	0.193	0.134	1
T cells	PEX26	9.40646e-05	0.499836	0.172	0.119	1
T cells	SPAG11A.1	0.00010887	-0.361375	0.159	0.229	1
T cells	GABBR1.10	0.000116419	0.474963	0.162	0.111	1
T cells	SNRPD3	0.000118473	0.571418	0.138	0.092	1
T cells	G4228-019606	0.00012861	0.377682	0.11	0.066	1
T cells	G4228-018115	0.000146353	-0.504102	0.125	0.184	1
T cells	MUC20.8	0.000156948	0.598677	0.214	0.158	1
T cells	C6orf136.2	0.000157913	0.44682	0.18	0.126	1
T cells	VARS2.1	0.000162876	-0.250043	0.484	0.576	1
T cells	CCL4L2.7	0.000166721	0.586678	0.137	0.09	1
T cells	PDYN.5	0.00016818	0.40057	0.308	0.241	1
T cells	GEMIN8.2	0.000175561	0.370514	0.53	0.474	1
T cells	KAT6B.11	0.000175827	0.474681	0.215	0.157	1
T cells	NELFE.6	0.000182677	-0.393068	0.183	0.247	1
T cells	AL133414.1	0.000185584	-0.368184	0.181	0.251	1
T cells	LILRA2.3	0.000187946	0.381666	0.152	0.102	1
T cells	G4228-017141	0.000204411	0.367186	0.371	0.305	1
T cells	G4228-016987	0.000205873	0.479742	0.129	0.084	1
T cells	HLA-DQB2.11	0.000209017	-0.499066	0.058	0.104	1
T cells	G4228-016558	0.000225038	-0.358698	0.077	0.129	1
T cells	SERPINA1.5	0.000226209	0.326265	0.117	0.074	1
T cells	PLCB1.5	0.000240335	0.334076	0.516	0.444	1
T cells	CANX.2	0.00024152	0.402675	0.134	0.088	1
T cells	G4228-015005	0.00024152	-0.263246	0.221	0.294	1
T cells	MICA.10	0.000250373	0.427711	0.462	0.408	1
T cells	EXOC2	0.00027645	0.492391	0.108	0.068	1
T cells	G4228-016440	0.000290477	-0.294469	0.055	0.1	1
T cells	G4228-018195	0.000303365	0.489873	0.128	0.084	1
T cells	SYNJ1.1	0.000343952	-0.38692	0.07	0.118	1
T cells	G4228-016873	0.000366257	-0.316055	0.117	0.176	1
T cells	G4228-019340	0.000378882	-0.408484	0.098	0.15	1
T cells	RBBP9	0.000383665	-0.350973	0.068	0.116	1
T cells	FNDC3A.3	0.000391404	0.35148	0.474	0.42	1
T cells	KIR3DP1.1	0.000408167	-0.3846	0.068	0.116	1
T cells	G4228-015565	0.000421031	0.441505	0.117	0.076	1
T cells	FKBPL	0.000440831	0.425318	0.184	0.132	1
T cells	NLRP2.9	0.000455029	0.428911	0.12	0.079	1
T cells	G4228-015557	0.000463845	0.381388	0.103	0.063	1
T cells	DONSON.1	0.00047747	-0.40902	0.149	0.204	1
T cells	G4228-014132	0.00048119	0.48861	0.202	0.15	1
T cells	SMIM11B.3	0.000496255	-0.419884	0.086	0.136	1
T cells	G4228-017497	0.000506025	0.339203	0.308	0.247	1
T cells	SNX5.2	0.000528223	-0.357948	0.131	0.187	1
T cells	G4228-015643	0.000562174	0.394009	0.128	0.085	1
T cells	NAPEPLD.3	0.000570579	0.493463	0.119	0.078	1
T cells	CDC45.3	0.000579717	-0.35745	0.07	0.116	1
T cells	G4228-016042	0.000642395	-0.317116	0.201	0.263	1
T cells	NLRP10	0.000662541	-0.346122	0.104	0.154	1
T cells	GGNBP2.1	0.000670081	0.341398	0.169	0.121	1
T cells	PSORS1C1.3	0.000717759	0.504183	0.189	0.141	1
T cells	GPSM3.15	0.000719421	0.408389	0.119	0.078	1
T cells	HLA-DQB1.16	0.000746066	0.353417	0.101	0.064	1
T cells	G4228-020014	0.000755325	-0.293241	0.198	0.262	1
T cells	TARM1.6	0.000775409	-0.318583	0.122	0.177	1
T cells	RANBP1.1	0.000788849	0.443835	0.343	0.294	1
T cells	HLA-DMB.19	0.000795659	-0.353253	0.226	0.288	1
T cells	G4228-017634	0.000834804	0.336738	0.212	0.161	1
T cells	G4228-015021	0.000842219	0.494035	0.144	0.101	1
T cells	G4228-015907	0.000842258	0.306637	0.129	0.087	1
T cells	DDT.6	0.000936972	-0.301006	0.128	0.183	1
T cells	HLA-DMB.13	0.00095951	0.435228	0.122	0.082	1
T cells	TBCD.5	0.000978479	-0.340258	0.098	0.146	1
T cells	PRSS55	0.00103958	0.412588	0.189	0.139	1
T cells	UTP4.4	0.00111448	-0.28085	0.092	0.14	1
T cells	G4228-015416	0.00116727	0.536108	0.113	0.076	1
T cells	GTF2H1.2	0.00118505	-0.40542	0.091	0.136	1
T cells	HSPA1B.1	0.0012193	0.410384	0.499	0.459	1
T cells	PSMB3	0.00124542	-0.304691	0.168	0.224	1
T cells	FCAR.41	0.00129957	0.363172	0.119	0.079	1
T cells	EIF3K.2	0.00131501	0.28589	0.162	0.116	1
T cells	MAPT.1	0.00133803	-0.287856	0.077	0.122	1
T cells	TMEM42	0.00136273	-0.302662	0.07	0.111	1
T cells	DEFB106B.2	0.00140448	-0.368364	0.097	0.142	1
T cells	NDUFA3.1	0.00140612	-0.273699	0.086	0.131	1
T cells	PRR3.5	0.00150808	-0.289322	0.177	0.232	1
T cells	BRD2.18	0.00156049	-0.401048	0.077	0.119	1
T cells	PTPRA.1	0.00160039	0.304518	0.147	0.104	1
T cells	CUTA	0.00163133	0.440856	0.117	0.08	1
T cells	IGKV2-40.1	0.00179649	-0.392949	0.065	0.105	1
T cells	C1R.2	0.00186557	0.29841	0.452	0.401	1
T cells	GPANK1.13	0.00193283	0.396003	0.1	0.066	1
T cells	DONSON.4	0.00194644	-0.34362	0.086	0.129	1
T cells	LRRC37A2	0.00198413	0.388665	0.223	0.175	1
T cells	G4228-017851	0.00206965	-0.31557	0.095	0.14	1
T cells	HLA-G.2	0.00207515	-0.397563	0.114	0.16	1
T cells	LSP1.3	0.00217706	0.339919	0.129	0.09	1
T cells	HLA-DPB1.13	0.00228957	0.380664	0.101	0.067	1
T cells	N4BP2L2.4	0.00231261	0.413779	0.14	0.1	1
T cells	TRAPPC2.1	0.00241171	-0.33712	0.181	0.232	1
T cells	C21orf91.1	0.00246169	-0.370781	0.147	0.196	1
T cells	TUBGCP5.6	0.00276843	0.376626	0.339	0.291	1
T cells	G4228-017222	0.0028946	-0.305903	0.138	0.186	1
T cells	G4228-017314	0.00290883	-0.291571	0.12	0.169	1
T cells	G4228-018497	0.00303614	0.393129	0.15	0.11	1
T cells	G4228-017783	0.00310237	0.504326	0.132	0.096	1
T cells	LILRB1.10	0.00311365	0.335595	0.23	0.181	1
T cells	CORO7.8	0.00312067	0.286129	0.294	0.245	1
T cells	DERL3	0.00317389	0.365707	0.128	0.091	1
T cells	TRIM39.31	0.00323867	0.365142	0.406	0.358	1
T cells	G4228-018726	0.00324864	0.357159	0.212	0.169	1
T cells	PFDN6.1	0.0032571	0.345083	0.105	0.072	1
T cells	AC245175.1.1	0.00334816	0.300557	0.129	0.092	1
T cells	PITRM1.10	0.00336785	0.309207	0.486	0.443	1
T cells	G4228-018250	0.00341251	-0.27338	0.149	0.197	1
T cells	PRND	0.00357366	0.591309	0.242	0.199	1
T cells	KRT12	0.00377281	0.418026	0.278	0.238	1
T cells	G4228-015857	0.00378136	0.333243	0.419	0.375	1
T cells	CDK7.4	0.00382066	0.390237	0.235	0.188	1
T cells	G4228-020129	0.00396785	-0.292292	0.116	0.16	1
T cells	G4228-014086	0.0042143	-0.295282	0.067	0.103	1
T cells	IL33.2	0.00425675	0.415929	0.126	0.092	1
T cells	KIR3DL1.9	0.00433692	0.279236	0.12	0.085	1
T cells	G4228-016040	0.00449454	-0.311566	0.131	0.177	1
T cells	GU182359.6	0.00454565	0.40501	0.181	0.14	1
T cells	RNASEH2B.9	0.00459131	0.403372	0.123	0.088	1
T cells	G4228-016286	0.00464301	-0.253601	0.155	0.203	1
T cells	TANGO2.7	0.00489881	0.478939	0.175	0.135	1
T cells	G4228-017668	0.00517954	0.398396	0.105	0.074	1
T cells	OSCAR.20	0.00520454	0.37935	0.297	0.253	1
T cells	LY6G5C.5	0.00555169	0.282907	0.101	0.07	1
T cells	AMER2	0.00559938	0.333099	0.114	0.081	1
T cells	TSEN34.14	0.00562659	0.388837	0.103	0.071	1
T cells	DYRK1A.8	0.00576731	0.40462	0.229	0.188	1
T cells	OR4M2	0.00602862	0.537789	0.169	0.134	1
T cells	PI4KA	0.00604625	0.267187	0.364	0.318	1
T cells	G4228-018209	0.00619801	-0.279041	0.15	0.195	1
T cells	G4228-018515	0.0062977	-0.332738	0.263	0.308	1
T cells	AC037482.2	0.00632514	-0.431423	0.126	0.165	1
T cells	PIGP.2	0.00647212	-0.332338	0.105	0.145	1
T cells	NAP1L4.8	0.006479	-0.299681	0.134	0.177	1
T cells	FLOT1.16	0.0066208	0.327378	0.316	0.27	1
T cells	HLA-B.2	0.00701218	-0.320631	0.08	0.116	1
T cells	SNRNP25	0.00708313	0.367421	0.242	0.197	1
T cells	G4228-014108	0.00728164	0.315111	0.138	0.103	1
T cells	SNHG32.20	0.00732032	-0.291302	0.1	0.138	1
T cells	BAG6.45	0.00769032	0.42117	0.135	0.101	1
T cells	TRIM39.25	0.00774002	0.309357	0.342	0.297	1
T cells	G4228-015798	0.00786963	-0.311074	0.105	0.144	1
T cells	RPP21.3	0.00815019	-0.287611	0.071	0.106	1
T cells	G4228-015301	0.00822721	-0.314204	0.128	0.167	1
T cells	G4228-016394	0.00850997	0.418504	0.201	0.163	1
T cells	GUCD1	0.0085303	0.37581	0.267	0.225	1
T cells	SERPINA1.1	0.00854808	-0.357747	0.074	0.108	1
T cells	MED15.9	0.0085519	0.380887	0.103	0.072	1
T cells	G4228-016866	0.00872726	0.3428	0.131	0.097	1
T cells	G4228-016971	0.00875378	0.334773	0.132	0.099	1
T cells	TRIM15.5	0.0093623	-0.290692	0.089	0.125	1
T cells	G4228-018568	0.00945676	0.34103	0.101	0.072	1
T cells	NOMO1	0.00956149	0.347951	0.103	0.073	1
T cells	G4228-016357	0.00986621	0.338837	0.14	0.106	1
T cells	MBOAT7.7	0.0100462	-0.336515	0.138	0.178	1
T cells	EIF3K.1	0.0103784	0.407412	0.141	0.108	1
T cells	LUC7L	0.0105808	-0.306782	0.113	0.149	1
T cells	SCARF1	0.010809	0.364531	0.21	0.17	1
T cells	G4228-014110	0.0108847	0.419915	0.242	0.205	1
T cells	KIR2DL4.67	0.0110075	-0.34441	0.077	0.109	1
T cells	G4228-015207	0.0110561	0.453308	0.134	0.102	1
T cells	G4228-017613	0.0118126	0.392937	0.111	0.081	1
T cells	PITRM1.11	0.0124642	0.348127	0.348	0.311	1
T cells	SLC23A2.1	0.0125658	0.344666	0.166	0.132	1
T cells	G4228-014405	0.0129611	-0.355114	0.114	0.152	1
T cells	RRBP1.1	0.0133012	0.313374	0.141	0.107	1
T cells	CSNK2A1.15	0.0136987	-0.293361	0.101	0.135	1
T cells	G4228-018339	0.0143416	0.349211	0.367	0.331	1
T cells	DDX39B.41	0.0145632	0.273243	0.107	0.078	1
T cells	DMRT2.1	0.0151085	0.320145	0.163	0.128	1
T cells	G4228-016759	0.0153767	0.510278	0.131	0.101	1
T cells	C2.8	0.0161455	0.290249	0.159	0.126	1
T cells	AKR1C8P	0.0168903	0.314239	0.446	0.412	1
T cells	CCL23.2	0.016967	0.370233	0.195	0.16	1
T cells	CRYZL1.7	0.0171352	0.42809	0.122	0.093	1
T cells	COG6.2	0.0172802	0.334383	0.229	0.192	1
T cells	DDAH2.5	0.0182052	0.260019	0.128	0.096	1
T cells	G4228-014935	0.0189537	-0.268641	0.187	0.224	1
T cells	G4228-014723	0.0192781	0.360361	0.328	0.292	1
T cells	LST1.34	0.0194628	0.275439	0.101	0.074	1
T cells	SYNRG.1	0.019716	0.2547	0.134	0.103	1
T cells	MUC6.5	0.019864	0.250717	0.293	0.254	1
T cells	ASAP3.1	0.0203088	0.315014	0.131	0.101	1
T cells	MAPT.2	0.020918	0.300984	0.137	0.106	1
T cells	DDAH2.13	0.0214946	-0.252376	0.217	0.258	1
T cells	SMARCA2.29	0.0220313	0.512134	0.25	0.221	1
T cells	KAT14.5	0.0229723	0.396089	0.178	0.147	1
T cells	KIR3DL3.14	0.024127	0.292317	0.111	0.084	1
T cells	ASB13	0.0241447	-0.268464	0.097	0.127	1
T cells	G4228-016195	0.0250185	0.325079	0.105	0.079	1
T cells	ASB2.3	0.0251042	-0.332473	0.092	0.122	1
T cells	G4228-015026	0.0273524	0.414198	0.143	0.115	1
T cells	FCAR.65	0.0286601	0.28384	0.126	0.099	1
T cells	ZMYM2.2	0.0287195	-0.258976	0.152	0.186	1
T cells	MOG.8	0.028866	0.31012	0.471	0.445	1
T cells	VSTM1.23	0.0296686	0.362606	0.105	0.08	1
T cells	TRPC4	0.0298958	0.278197	0.397	0.368	1
T cells	NRM.3	0.0322409	0.253187	0.131	0.103	1
T cells	MUC4.23	0.0349305	0.290333	0.113	0.087	1
T cells	G4228-016516	0.0352491	0.491778	0.11	0.086	1
T cells	NAP1L4.6	0.035251	0.337043	0.171	0.142	1
T cells	KIR2DL4.33	0.0353578	0.266361	0.358	0.33	1
T cells	G4228-017859	0.036185	0.417501	0.101	0.077	1
T cells	G4228-019384	0.036202	0.261391	0.169	0.139	1
T cells	C2.31	0.0364116	0.266327	0.254	0.217	1
T cells	CBY2.1	0.0373476	-0.264824	0.1	0.128	1
T cells	DAXX.12	0.0388182	0.340526	0.168	0.137	1
T cells	HLA-F.11	0.0406477	0.308718	0.189	0.157	1
T cells	G4228-015832	0.0412388	0.322619	0.18	0.15	1
T cells	KLHL22	0.0419584	0.326413	0.233	0.203	1
T cells	DDX39B.49	0.0421851	0.309126	0.15	0.123	1
T cells	G4228-017444	0.0428067	0.42766	0.119	0.095	1
T cells	MAP4K1	0.0441933	0.257884	0.346	0.313	1
T cells	KRTAP3-2	0.0445036	0.325171	0.149	0.122	1
T cells	SIRPG	0.0463699	0.302527	0.104	0.081	1
T cells	G4228-016736	0.046717	0.296186	0.186	0.157	1
T cells	NEU1	0.0480204	-0.293158	0.119	0.147	1
T cells	G4228-017577	0.0486705	0.292704	0.187	0.158	1
T cells	G4228-019478	0.0495481	0.286321	0.229	0.197	1
NK cells	SAPCD1.3	0	2.26786	0.528	0.002	0
NK cells	PRSS21.2	0	1.71964	0.486	0.001	0
NK cells	AL133414.4	1.19533e-277	3.44518	0.653	0.01	1.41168e-273
NK cells	KLHL22.1	1.47369e-269	3.21485	0.653	0.01	1.74043e-265
NK cells	FLII.2	7.07634e-221	2.10816	0.486	0.006	8.35716e-217
NK cells	G4228-017359	7.40238e-203	1.6143	0.333	0.001	8.74221e-199
NK cells	G4228-015393	1.40146e-199	1.49651	0.306	0.001	1.65513e-195
NK cells	G4228-016865	3.71461e-176	1.36516	0.333	0.002	4.38695e-172
NK cells	FCAR.55	1.60911e-174	2.54346	0.653	0.023	1.90036e-170
NK cells	PPT2.4	1.06659e-171	0.876804	0.278	0.001	1.25964e-167
NK cells	G4228-014815	8.85668e-170	1.20268	0.306	0.002	1.04597e-165
NK cells	NLRP2.27	6.47109e-166	1.68118	0.403	0.006	7.64236e-162
NK cells	G4228-016926	2.50139e-162	1.69555	0.5	0.012	2.95414e-158
NK cells	VPS16.2	1.46304e-161	1.03684	0.319	0.003	1.72785e-157
NK cells	AL929561.4	5.14512e-159	0.616741	0.222	0	6.07639e-155
NK cells	KIR3DL1.28	5.07122e-156	2.24975	0.528	0.015	5.98911e-152
NK cells	BAG6.79	1.50128e-155	1.37215	0.347	0.004	1.77301e-151
NK cells	NDUFS3.2	1.61803e-148	2.1716	0.458	0.011	1.91089e-144
NK cells	G4228-017240	5.20742e-139	1.00675	0.333	0.005	6.14996e-135
NK cells	TBL1X.2	8.33909e-137	2.16276	0.389	0.008	9.84847e-133
NK cells	IL15RA.6	1.84505e-129	1.42953	0.181	0	2.179e-125
NK cells	HLA-F.15	1.84505e-129	0.89514	0.181	0	2.179e-125
NK cells	TBCE	1.84505e-129	0.731175	0.181	0	2.179e-125
NK cells	G4228-017748	6.44527e-127	1.31691	0.25	0.002	7.61186e-123
NK cells	G4228-015196	2.95988e-124	2.30032	0.611	0.031	3.49562e-120
NK cells	RPH3AL.4	1.81706e-123	1.09411	0.208	0.001	2.14595e-119
NK cells	G4228-015180	4.35012e-122	2.41447	0.486	0.019	5.1375e-118
NK cells	MDC1.11	2.00194e-121	1.38913	0.278	0.004	2.36429e-117
NK cells	G4228-017930	1.28229e-119	0.531928	0.167	0	1.51438e-115
NK cells	BTNL2.6	1.43754e-118	2.09013	0.319	0.006	1.69774e-114
NK cells	EVA1C	4.61109e-115	1.40149	0.319	0.006	5.4457e-111
NK cells	HLA-A.3	1.16711e-110	0.883002	0.208	0.002	1.37836e-106
NK cells	G4228-014456	3.18538e-110	1.16814	0.278	0.005	3.76194e-106
NK cells	RSPH14.1	4.65258e-110	1.24801	0.444	0.017	5.4947e-106
NK cells	G4228-014968	4.95355e-108	1.44699	0.458	0.019	5.85015e-104
NK cells	EGFL8.7	7.48933e-108	2.27019	0.778	0.063	8.8449e-104
NK cells	G4228-014421	2.14926e-107	0.796945	0.194	0.001	2.53828e-103
NK cells	G4228-018639	6.17881e-107	0.744725	0.278	0.005	7.29718e-103
NK cells	KIR3DL1.27	3.49592e-105	0.941872	0.208	0.002	4.12868e-101
NK cells	HMOX2.6	8.41218e-105	3.35369	0.708	0.056	9.93479e-101
NK cells	IGLC1	3.14433e-104	1.11248	0.236	0.003	3.71345e-100
NK cells	G4228-016435	4.30765e-104	1.08225	0.403	0.014	5.08733e-100
NK cells	G4228-018202	4.73832e-102	1.19008	0.167	0.001	5.59596e-98
NK cells	LRTM2.2	5.33854e-102	0.518604	0.167	0.001	6.30482e-98
NK cells	AP006285.2	2.24674e-100	0.677598	0.153	0	2.6534e-96
NK cells	TRBJ2-2P	2.30487e-100	0.780418	0.153	0	2.72205e-96
NK cells	ASMT.1	8.82086e-100	0.656044	0.222	0.003	1.04174e-95
NK cells	PTPRD.4	2.04672e-98	1.67506	0.389	0.014	2.41718e-94
NK cells	G4228-015461	5.86806e-96	1.4841	0.542	0.032	6.93018e-92
NK cells	AGER.7	1.47658e-95	1.07045	0.361	0.012	1.74384e-91
NK cells	STRA6.5	1.74181e-95	2.58867	0.375	0.014	2.05708e-91
NK cells	ZNF546.2	5.71058e-95	0.645752	0.167	0.001	6.74419e-91
NK cells	TMEM256.1	5.89867e-94	2.55718	0.486	0.026	6.96633e-90
NK cells	LENG1.1	1.6434e-93	1.42897	0.542	0.032	1.94085e-89
NK cells	FCAR.5	2.00031e-92	0.691158	0.153	0.001	2.36237e-88
NK cells	RNASEH2B.13	2.18483e-92	0.623448	0.181	0.002	2.58028e-88
NK cells	IRF4	5.71353e-92	0.631787	0.222	0.003	6.74767e-88
NK cells	DZANK1.1	1.97434e-91	0.552076	0.194	0.002	2.3317e-87
NK cells	G4228-017237	1.23745e-90	0.553042	0.139	0	1.46143e-86
NK cells	POLR1H.11	8.84777e-89	1.21313	0.222	0.004	1.04492e-84
NK cells	RS1	1.67614e-88	1.26101	0.264	0.006	1.97952e-84
NK cells	HNRNPCL2	2.62492e-86	1.1017	0.278	0.007	3.10003e-82
NK cells	IGLJ5	7.67611e-83	0.594878	0.139	0.001	9.06548e-79
NK cells	EGFL8.12	2.29484e-82	1.0835	0.375	0.017	2.71021e-78
NK cells	FCAR.45	4.1398e-81	1.61698	0.319	0.012	4.88911e-77
NK cells	G4228-016976	6.86607e-81	0.678093	0.125	0	8.10883e-77
NK cells	NFKBIL1.10	1.11871e-79	0.560657	0.153	0.001	1.3212e-75
NK cells	G4228-015525	2.23933e-79	1.18618	0.25	0.006	2.64465e-75
NK cells	G4228-018774	4.64855e-75	1.53021	0.458	0.03	5.48994e-71
NK cells	CLIC1	1.62134e-73	1.12311	0.444	0.028	1.91481e-69
NK cells	RNF24	2.44547e-73	0.391127	0.125	0.001	2.8881e-69
NK cells	GU182343.4	3.60872e-71	0.434867	0.111	0	4.2619e-67
NK cells	SMIM34A	5.75032e-70	0.676969	0.153	0.002	6.79113e-66
NK cells	TSBP1.13	6.5166e-70	0.510526	0.153	0.002	7.69611e-66
NK cells	NELFE.7	6.63408e-70	0.294946	0.153	0.002	7.83485e-66
NK cells	G4228-018990	1.47239e-69	1.80073	0.333	0.016	1.73889e-65
NK cells	G4228-017618	1.21348e-68	1.88742	0.431	0.029	1.43312e-64
NK cells	HLA-DMA.15	3.86918e-67	1.51321	0.583	0.054	4.5695e-63
NK cells	IGHV2-70D	4.6173e-67	0.353431	0.125	0.001	5.45303e-63
NK cells	BAG6.10	2.1623e-65	0.533634	0.181	0.004	2.55367e-61
NK cells	EGFL8.3	1.6015e-64	0.756196	0.361	0.021	1.89137e-60
NK cells	G4228-018450	2.53215e-64	1.56078	0.472	0.037	2.99047e-60
NK cells	G4228-016678	3.46834e-63	0.883093	0.25	0.009	4.09611e-59
NK cells	MIF	5.32481e-63	1.8392	0.569	0.056	6.2886e-59
NK cells	NAP1L4	9.27809e-62	0.515875	0.125	0.001	1.09574e-57
NK cells	CATSPERB.4	1.58611e-61	0.713035	0.139	0.002	1.8732e-57
NK cells	SAMSN1.2	3.83952e-60	1.44333	0.347	0.021	4.53448e-56
NK cells	KLHL22.3	6.04702e-60	1.1246	0.486	0.042	7.14154e-56
NK cells	SLC27A3	8.45064e-60	1.46908	0.611	0.066	9.9802e-56
NK cells	DZANK1.5	1.75819e-58	1.26741	0.347	0.022	2.07643e-54
NK cells	GCNT2.3	3.54823e-58	1.25959	0.5	0.046	4.19045e-54
NK cells	G4228-013992	1.09625e-55	0.965195	0.306	0.017	1.29467e-51
NK cells	KIR2DL4.79	7.09237e-54	0.793401	0.389	0.03	8.37609e-50
NK cells	CDKL5.2	3.35971e-53	0.497996	0.125	0.002	3.96782e-49
NK cells	G4228-016039	5.779e-53	0.311175	0.111	0.001	6.825e-49
NK cells	IRF7.4	1.46206e-52	0.640724	0.292	0.017	1.72669e-48
NK cells	TCEA3.1	3.26935e-52	1.02984	0.361	0.027	3.86111e-48
NK cells	BAG6.61	2.22902e-51	0.493706	0.208	0.008	2.63247e-47
NK cells	ZCCHC3	8.17701e-51	0.384234	0.153	0.004	9.65705e-47
NK cells	KIR3DL3.9	3.51377e-50	0.515468	0.181	0.006	4.14976e-46
NK cells	SNTG2	7.59159e-50	1.69612	0.681	0.1	8.96567e-46
NK cells	IGHV3-66	1.06578e-49	0.698231	0.361	0.028	1.25869e-45
NK cells	POLR1H.8	1.91677e-49	1.50767	0.444	0.043	2.26371e-45
NK cells	NLRP2.26	3.69418e-49	1.63817	0.681	0.098	4.36283e-45
NK cells	LST1.41	7.68595e-49	0.547118	0.306	0.02	9.07711e-45
NK cells	MDC1.19	1.36191e-48	0.424672	0.153	0.004	1.60841e-44
NK cells	TRIM13	8.46492e-47	1.0819	0.125	0.002	9.99707e-43
NK cells	HLA-DMB.21	1.40253e-46	0.606085	0.153	0.004	1.65639e-42
NK cells	G4228-018505	2.44604e-46	0.777206	0.389	0.035	2.88877e-42
NK cells	G4228-014829	5.40882e-46	0.650605	0.306	0.022	6.38782e-42
NK cells	MSL3.18	4.58636e-45	0.733395	0.25	0.015	5.41649e-41
NK cells	SPAG11B.7	1.4067e-44	2.07329	0.847	0.208	1.66131e-40
NK cells	C6orf52.2	2.8632e-44	1.14598	0.611	0.087	3.38144e-40
NK cells	AC270107.1	3.34166e-44	0.468955	0.292	0.02	3.9465e-40
NK cells	LILRA4.1	8.86146e-44	0.713163	0.278	0.019	1.04654e-39
NK cells	TRIM39.16	3.00193e-43	0.83885	0.444	0.048	3.54528e-39
NK cells	SERPINE3	8.66454e-43	0.357279	0.181	0.007	1.02328e-38
NK cells	SIRT2.6	1.4795e-42	0.463454	0.167	0.006	1.74729e-38
NK cells	DCP1B	2.39203e-42	0.604721	0.194	0.009	2.82499e-38
NK cells	RBBP7.1	3.34685e-42	1.22406	0.486	0.06	3.95263e-38
NK cells	ATAD1	2.96289e-41	0.753295	0.153	0.005	3.49917e-37
NK cells	RAB9A	6.6852e-41	0.979585	0.5	0.064	7.89522e-37
NK cells	HLA-DOA.3	9.4855e-41	1.09686	0.458	0.055	1.12024e-36
NK cells	AC254788.1	1.14894e-40	0.70499	0.236	0.015	1.35689e-36
NK cells	LPCAT1	1.34005e-40	0.826612	0.417	0.045	1.5826e-36
NK cells	KIR3DL1.21	1.62268e-40	1.2249	0.208	0.011	1.91638e-36
NK cells	DLGAP2.1	2.11067e-40	0.86551	0.333	0.03	2.4927e-36
NK cells	G4228-015643	1.14458e-39	1.55911	0.556	0.083	1.35175e-35
NK cells	G4228-018212	7.92468e-39	0.591671	0.278	0.021	9.35905e-35
NK cells	PRAME.6	1.90116e-38	0.991784	0.583	0.088	2.24528e-34
NK cells	G4228-015246	3.13255e-38	0.3378	0.181	0.009	3.69954e-34
NK cells	N4BP2L1.1	5.03309e-38	1.39939	0.681	0.125	5.94408e-34
NK cells	SMARCA2.19	1.53078e-37	0.74961	0.472	0.061	1.80786e-33
NK cells	LY6E.2	2.02227e-37	0.638417	0.125	0.004	2.3883e-33
NK cells	G4228-015003	2.51721e-37	0.693319	0.458	0.058	2.97282e-33
NK cells	MOG.6	5.62073e-37	0.827066	0.403	0.047	6.63809e-33
NK cells	G4228-017448	7.91833e-37	2.53462	0.986	0.588	9.35155e-33
NK cells	G4228-019024	9.67185e-37	1.04227	0.444	0.057	1.14225e-32
NK cells	NCR1.38	9.69212e-37	0.93136	0.514	0.073	1.14464e-32
NK cells	KAT6B.9	1.01747e-36	0.894091	0.75	0.139	1.20163e-32
NK cells	G4228-019394	1.42595e-36	0.946476	0.472	0.063	1.68405e-32
NK cells	CCHCR1.9	5.50024e-36	0.876434	0.389	0.045	6.49578e-32
NK cells	TOP3A.2	5.58418e-36	0.674315	0.264	0.021	6.59492e-32
NK cells	NLGN4Y.2	7.01928e-36	0.696459	0.403	0.048	8.28977e-32
NK cells	SERPINF1.1	1.20465e-35	0.51839	0.25	0.019	1.42269e-31
NK cells	PPFIA1.1	1.39057e-35	0.445372	0.125	0.004	1.64227e-31
NK cells	G4228-015898	1.46593e-35	0.884846	0.319	0.031	1.73126e-31
NK cells	TADA2A	5.64081e-35	1.53056	0.528	0.086	6.6618e-31
NK cells	NEU1.3	6.49514e-35	0.695101	0.528	0.079	7.67076e-31
NK cells	HLA-DPA1.9	9.68485e-35	0.975615	0.181	0.01	1.14378e-30
NK cells	G4228-019214	1.10989e-34	0.351143	0.111	0.003	1.31078e-30
NK cells	KU645196.6.2	1.42003e-34	0.930036	0.458	0.064	1.67705e-30
NK cells	SKIV2L.3	1.60904e-34	1.70323	0.819	0.207	1.90027e-30
NK cells	HLA-G.2	2.1959e-34	1.39631	0.681	0.139	2.59336e-30
NK cells	G4228-014892	3.64893e-34	0.499241	0.208	0.014	4.30939e-30
NK cells	POMP	6.7356e-34	0.814625	0.542	0.085	7.95474e-30
NK cells	FRG2.3	8.81426e-34	0.906152	0.5	0.076	1.04096e-29
NK cells	NCR1.27	1.33898e-33	0.503037	0.361	0.041	1.58133e-29
NK cells	PBX2.2	1.74547e-33	1.67282	0.583	0.108	2.0614e-29
NK cells	PPT2.24	1.97267e-33	0.67949	0.458	0.064	2.32972e-29
NK cells	GPANK1.19	2.36885e-33	0.855748	0.458	0.065	2.79761e-29
NK cells	TIAM1.3	3.44735e-33	1.00303	0.625	0.112	4.07132e-29
NK cells	VSTM1.24	5.91343e-33	0.990419	0.403	0.052	6.98376e-29
NK cells	FAM234A.2	6.382e-33	1.43987	0.528	0.088	7.53714e-29
NK cells	CCT8L2	7.31709e-33	0.781472	0.181	0.011	8.64149e-29
NK cells	TSEN34.11	7.38679e-33	0.620033	0.375	0.045	8.7238e-29
NK cells	EPHA1	7.66805e-33	1.10956	0.514	0.083	9.05597e-29
NK cells	AC242528.1	8.93888e-33	1.31046	0.542	0.093	1.05568e-28
NK cells	G4228-017349	9.46195e-33	0.72422	0.389	0.049	1.11746e-28
NK cells	G4228-016711	9.67225e-33	0.677151	0.278	0.026	1.14229e-28
NK cells	G4228-014209	9.893e-33	0.670221	0.319	0.034	1.16836e-28
NK cells	SMN1	2.66441e-32	1.29359	0.611	0.118	3.14666e-28
NK cells	G4228-015717	2.78784e-32	0.623679	0.375	0.046	3.29244e-28
NK cells	MOG.22	8.44941e-32	0.80724	0.361	0.044	9.97875e-28
NK cells	G4228-017470	1.0044e-31	0.687233	0.375	0.047	1.18619e-27
NK cells	G4228-014627	1.50098e-31	0.471716	0.139	0.006	1.77265e-27
NK cells	IL2RA.2	1.53479e-31	0.647552	0.528	0.086	1.81258e-27
NK cells	G4228-014711	1.68498e-31	1.14007	0.625	0.119	1.98996e-27
NK cells	BTNL2.7	1.71642e-31	0.447568	0.139	0.006	2.0271e-27
NK cells	PITRM1	3.07146e-31	0.610678	0.222	0.017	3.6274e-27
NK cells	KIR3DS1.7	3.14229e-31	0.531576	0.319	0.035	3.71104e-27
NK cells	MBOAT7.7	3.74194e-31	1.72318	0.681	0.158	4.41923e-27
NK cells	G4228-017662	3.78462e-31	1.17957	0.458	0.07	4.46964e-27
NK cells	G4228-015135	4.69808e-31	0.490062	0.25	0.022	5.54844e-27
NK cells	TUBGCP3	5.54021e-31	1.06928	0.264	0.025	6.54299e-27
NK cells	LILRA5.8	8.62191e-31	0.912867	0.5	0.081	1.01825e-26
NK cells	G4228-017926	1.24659e-30	0.690795	0.403	0.055	1.47222e-26
NK cells	G4228-017159	2.10382e-30	0.58221	0.236	0.02	2.48461e-26
NK cells	G4228-016221	2.25646e-30	0.586511	0.486	0.076	2.66488e-26
NK cells	ZNF780A.6	2.60702e-30	0.883735	0.417	0.06	3.07889e-26
NK cells	G4228-018116	2.89444e-30	0.981633	0.306	0.034	3.41833e-26
NK cells	RDM1.7	3.58398e-30	0.870179	0.5	0.082	4.23268e-26
NK cells	G4228-020101	4.28386e-30	0.764963	0.181	0.012	5.05924e-26
NK cells	MYT1.2	5.09733e-30	0.94705	0.611	0.118	6.01995e-26
NK cells	TRIM39.27	5.42606e-30	0.742869	0.403	0.056	6.40818e-26
NK cells	PSMF1.1	6.31167e-30	0.739189	0.444	0.067	7.45408e-26
NK cells	G4228-016712	7.79575e-30	0.993166	0.681	0.141	9.20678e-26
NK cells	SGSM1	9.89102e-30	0.440922	0.278	0.028	1.16813e-25
NK cells	RB1.3	1.15777e-29	0.567849	0.319	0.037	1.36733e-25
NK cells	FLOT1.20	1.33962e-29	0.912739	0.681	0.142	1.5821e-25
NK cells	GU182357.2	1.50405e-29	0.372076	0.222	0.018	1.77628e-25
NK cells	CANX.2	1.56705e-29	0.974496	0.514	0.088	1.85069e-25
NK cells	EEF1B2.4	1.67436e-29	1.50518	0.75	0.196	1.97742e-25
NK cells	ECH1.2	1.68547e-29	0.504243	0.236	0.021	1.99055e-25
NK cells	G4228-016596	2.86017e-29	1.0227	0.597	0.116	3.37786e-25
NK cells	SLC22A23.4	2.91779e-29	0.833916	0.514	0.088	3.44591e-25
NK cells	C6orf136.3	3.00873e-29	0.852236	0.389	0.054	3.55331e-25
NK cells	USP16	4.0018e-29	0.642282	0.514	0.087	4.72613e-25
NK cells	LAIR1.5	4.71682e-29	0.634647	0.319	0.038	5.57057e-25
NK cells	GU182355.3	7.31158e-29	0.724816	0.222	0.019	8.63497e-25
NK cells	G4228-018388	7.8654e-29	1.30974	0.889	0.262	9.28903e-25
NK cells	DEFB4B	1.05374e-28	0.658133	0.458	0.073	1.24447e-24
NK cells	G4228-015362	1.20421e-28	0.674763	0.403	0.058	1.42217e-24
NK cells	OR5V1.3	1.22304e-28	2.17358	0.194	0.015	1.44441e-24
NK cells	ADIPOR2	1.5295e-28	0.568042	0.292	0.032	1.80634e-24
NK cells	G4228-014403	1.53706e-28	1.28875	0.694	0.158	1.81527e-24
NK cells	FCAR.7	1.60748e-28	0.266133	0.125	0.006	1.89844e-24
NK cells	PPIL2.12	2.03681e-28	1.31533	0.778	0.205	2.40547e-24
NK cells	G4228-015860	2.14701e-28	0.558535	0.347	0.045	2.53562e-24
NK cells	TBCE.7	2.70438e-28	0.459229	0.222	0.019	3.19387e-24
NK cells	BTNL2.18	3.1913e-28	1.22557	0.625	0.129	3.76893e-24
NK cells	GU182347.7	3.5868e-28	0.989451	0.444	0.071	4.23601e-24
NK cells	LTA.3	4.6278e-28	0.654487	0.208	0.017	5.46544e-24
NK cells	HNRNPR.4	4.74579e-28	1.40819	0.944	0.334	5.60478e-24
NK cells	KIR3DL2.16	4.78042e-28	0.816443	0.472	0.079	5.64567e-24
NK cells	HLA-C.8	5.15857e-28	0.575712	0.292	0.033	6.09227e-24
NK cells	COL11A2.5	5.55601e-28	1.33194	0.694	0.159	6.56165e-24
NK cells	G4228-016356	6.52631e-28	0.427783	0.153	0.009	7.70757e-24
NK cells	AC243790.1	8.77997e-28	0.567842	0.403	0.059	1.03691e-23
NK cells	G4228-017724	9.0472e-28	1.80537	0.875	0.365	1.06847e-23
NK cells	KAT14.3	9.38398e-28	0.705036	0.528	0.095	1.10825e-23
NK cells	TBC1D3I.1	1.33703e-27	0.619395	0.181	0.013	1.57903e-23
NK cells	SYNJ1.1	1.33931e-27	1.29716	0.528	0.099	1.58172e-23
NK cells	SAP18	1.4497e-27	1.30803	0.778	0.196	1.7121e-23
NK cells	G4228-015849	1.52484e-27	0.639403	0.431	0.067	1.80083e-23
NK cells	G4228-020552	1.55499e-27	0.615546	0.347	0.046	1.83644e-23
NK cells	RPL21.3	1.61653e-27	0.692802	0.417	0.064	1.90912e-23
NK cells	G4228-016854	1.87245e-27	0.370675	0.194	0.015	2.21136e-23
NK cells	G4228-014886	1.9797e-27	0.386433	0.222	0.02	2.33803e-23
NK cells	EEF1B2	2.18553e-27	0.588312	0.486	0.084	2.58111e-23
NK cells	G4228-019419	2.70647e-27	0.343175	0.361	0.049	3.19635e-23
NK cells	IGLV3-16	3.51811e-27	1.17462	0.736	0.181	4.15489e-23
NK cells	PITRM1.5	3.5189e-27	0.344324	0.167	0.011	4.15582e-23
NK cells	LENG8.1	3.86402e-27	0.727956	0.597	0.118	4.5634e-23
NK cells	LST1.57	5.05248e-27	0.592403	0.264	0.028	5.96698e-23
NK cells	TAPBP	6.84188e-27	0.686074	0.528	0.097	8.08026e-23
NK cells	KIR2DL3.1	7.57634e-27	0.703463	0.431	0.069	8.94766e-23
NK cells	CDC42EP5	7.74696e-27	0.271215	0.25	0.025	9.14916e-23
NK cells	G4228-016042	1.20381e-26	1.52067	0.778	0.238	1.4217e-22
NK cells	TMEM159.1	1.2252e-26	0.343019	0.222	0.02	1.44696e-22
NK cells	DDX39B.32	1.22833e-26	1.08617	0.472	0.083	1.45066e-22
NK cells	TCP10L	1.53053e-26	0.999162	0.597	0.123	1.80756e-22
NK cells	PRR3.4	2.06274e-26	0.774244	0.431	0.071	2.4361e-22
NK cells	ZBTB22	2.12961e-26	1.29601	1	0.885	2.51507e-22
NK cells	G4228-017771	3.06185e-26	0.563112	0.347	0.048	3.61605e-22
NK cells	G4228-017677	3.12698e-26	0.562634	0.472	0.081	3.69297e-22
NK cells	TCF20.6	3.72574e-26	0.761482	0.458	0.079	4.4001e-22
NK cells	MRNIP.1	4.60173e-26	0.673343	0.5	0.091	5.43464e-22
NK cells	KAT6B.8	4.9002e-26	0.936965	0.278	0.032	5.78714e-22
NK cells	AC270129.4	7.71897e-26	0.772185	0.25	0.027	9.1161e-22
NK cells	G4228-016436	9.64202e-26	1.0214	0.528	0.102	1.13872e-21
NK cells	HLA-A.6	1.2112e-25	0.725518	0.375	0.056	1.43043e-21
NK cells	FCAR.38	1.21735e-25	0.558791	0.222	0.021	1.43769e-21
NK cells	GTF2H4.5	1.55146e-25	0.513781	0.125	0.006	1.83228e-21
NK cells	PSMB8.2	1.62847e-25	1.37386	0.75	0.217	1.92323e-21
NK cells	C17orf78.1	1.6943e-25	0.480026	0.125	0.006	2.00097e-21
NK cells	LST1.59	1.70423e-25	0.432542	0.333	0.045	2.0127e-21
NK cells	POTEB3.3	2.09535e-25	0.455439	0.167	0.012	2.4746e-21
NK cells	G4228-017497	2.35251e-25	1.28656	0.806	0.247	2.77832e-21
NK cells	MGAT4B.2	2.76947e-25	0.332484	0.292	0.036	3.27074e-21
NK cells	G4228-016326	3.7203e-25	0.991595	0.667	0.161	4.39368e-21
NK cells	CYP2D7.8	4.31476e-25	0.501888	0.417	0.068	5.09573e-21
NK cells	GABBR1	4.9334e-25	0.749183	0.542	0.109	5.82635e-21
NK cells	G4228-014638	8.19703e-25	0.876845	0.208	0.019	9.68069e-21
NK cells	IGKV1D-8	9.9056e-25	0.550911	0.375	0.058	1.16985e-20
NK cells	C2.14	1.11372e-24	0.331484	0.236	0.025	1.31531e-20
NK cells	LILRB5	1.11685e-24	0.70753	0.306	0.041	1.31901e-20
NK cells	KIR3DL2.14	1.20904e-24	0.761072	0.431	0.075	1.42787e-20
NK cells	G4228-018762	1.27483e-24	0.377874	0.306	0.04	1.50557e-20
NK cells	LILRA5.3	1.49688e-24	0.436234	0.347	0.05	1.76782e-20
NK cells	TRIM69	1.50782e-24	0.364088	0.208	0.019	1.78074e-20
NK cells	C6orf15.2	1.66175e-24	0.502637	0.153	0.011	1.96252e-20
NK cells	MUCL3.3	1.66369e-24	0.430535	0.5	0.093	1.96481e-20
NK cells	KIR3DL1.2	1.69071e-24	0.797272	0.181	0.015	1.99673e-20
NK cells	ZNF546.3	1.77814e-24	1.05776	0.986	0.919	2.09999e-20
NK cells	ATAT1.5	2.29658e-24	0.610115	0.292	0.037	2.71226e-20
NK cells	MDC1.2	2.37958e-24	0.558909	0.167	0.013	2.81029e-20
NK cells	FAM25C	2.38079e-24	0.772505	0.361	0.056	2.81171e-20
NK cells	CCL15.1	2.53749e-24	0.451707	0.333	0.047	2.99678e-20
NK cells	G4228-018579	2.9666e-24	0.401699	0.417	0.07	3.50356e-20
NK cells	MACROD2.1	2.99568e-24	0.618759	0.333	0.048	3.5379e-20
NK cells	ACACA	3.26813e-24	0.690365	0.542	0.109	3.85966e-20
NK cells	UBD.2	3.44696e-24	0.773835	0.25	0.028	4.07086e-20
NK cells	MBOAT7.2	3.54769e-24	0.7848	0.25	0.028	4.18983e-20
NK cells	G4228-016810	3.93361e-24	0.40137	0.222	0.023	4.64559e-20
NK cells	G4228-017478	3.96141e-24	0.401652	0.375	0.058	4.67843e-20
NK cells	WRNIP1.2	4.54651e-24	0.731942	0.5	0.098	5.36942e-20
NK cells	KIF16B.1	4.63452e-24	0.771359	0.514	0.102	5.47337e-20
NK cells	KAT14.1	4.77916e-24	0.718312	0.542	0.109	5.64418e-20
NK cells	KCNJ15.8	4.82047e-24	0.855043	0.556	0.117	5.69298e-20
NK cells	G4228-016802	5.00971e-24	0.405121	0.181	0.015	5.91647e-20
NK cells	PRB3	5.40164e-24	0.783702	0.417	0.071	6.37934e-20
NK cells	SIRPB2	6.85073e-24	0.257134	0.375	0.058	8.09071e-20
NK cells	CLIC1.12	8.2779e-24	0.543285	0.306	0.041	9.7762e-20
NK cells	LIPI.2	8.52875e-24	0.51382	0.389	0.063	1.00725e-19
NK cells	G4228-017789	8.81659e-24	0.57812	0.458	0.083	1.04124e-19
NK cells	G4228-018515	9.21149e-24	1.35006	0.833	0.287	1.08788e-19
NK cells	KIF16B	9.82241e-24	0.712955	0.542	0.112	1.16003e-19
NK cells	FLOT1.14	1.18757e-23	0.621812	0.319	0.046	1.40252e-19
NK cells	MTUS2.1	1.23046e-23	1.1831	0.736	0.206	1.45318e-19
NK cells	LILRB3.1	1.31242e-23	0.492015	0.236	0.026	1.54996e-19
NK cells	HNRNPL.1	1.58875e-23	0.630697	0.444	0.08	1.87631e-19
NK cells	CORO7.11	1.65104e-23	0.409922	0.319	0.045	1.94988e-19
NK cells	ERMP1.1	1.75056e-23	0.933129	0.681	0.173	2.06741e-19
NK cells	TRBV13	1.98812e-23	0.63701	0.222	0.024	2.34797e-19
NK cells	G4228-014935	2.01859e-23	1.294	0.722	0.205	2.38396e-19
NK cells	EEF1D.16	2.25467e-23	0.756967	0.444	0.082	2.66276e-19
NK cells	POSTN	2.28748e-23	0.271869	0.194	0.018	2.70152e-19
NK cells	RBFOX2.2	2.59135e-23	1.33944	0.722	0.209	3.06038e-19
NK cells	G4228-016797	3.51508e-23	0.409539	0.222	0.024	4.15131e-19
NK cells	GABBR1.16	3.89914e-23	0.269217	0.361	0.056	4.60488e-19
NK cells	COL11A2.17	3.93194e-23	1.15254	0.75	0.219	4.64362e-19
NK cells	G4228-018180	4.09749e-23	0.583355	0.333	0.05	4.83913e-19
NK cells	SEL1L2.1	4.85598e-23	0.732317	0.403	0.07	5.73491e-19
NK cells	NDUFA3.1	5.21943e-23	0.650518	0.542	0.113	6.16415e-19
NK cells	CYP2D7.7	5.38454e-23	0.504638	0.431	0.078	6.35915e-19
NK cells	G4228-017560	5.51726e-23	0.490256	0.208	0.021	6.51589e-19
NK cells	CDADC1	6.13071e-23	0.562192	0.444	0.081	7.24036e-19
NK cells	AK6.3	6.80721e-23	0.545839	0.236	0.027	8.03931e-19
NK cells	BTG3.3	6.85363e-23	0.517674	0.361	0.058	8.09413e-19
NK cells	ZNF780A.4	8.59646e-23	0.504913	0.403	0.069	1.01524e-18
NK cells	G4228-014108	9.21782e-23	0.781572	0.5	0.102	1.08862e-18
NK cells	G4228-017603	9.68208e-23	0.442237	0.472	0.091	1.14345e-18
NK cells	OR14J1.1	1.08143e-22	0.476521	0.181	0.016	1.27717e-18
NK cells	NCR1.23	1.09709e-22	0.680148	0.611	0.139	1.29567e-18
NK cells	GCSAM	1.18612e-22	0.684042	0.306	0.044	1.40081e-18
NK cells	MYT1	1.36427e-22	1.25284	0.708	0.195	1.61121e-18
NK cells	ASB11	1.36907e-22	0.419205	0.5	0.1	1.61687e-18
NK cells	SERPINA1.5	1.53152e-22	0.630062	0.417	0.075	1.80873e-18
NK cells	AL049634.2.2	1.59885e-22	0.381069	0.111	0.006	1.88824e-18
NK cells	KIR3DL3.16	1.64701e-22	0.493241	0.347	0.054	1.94512e-18
NK cells	POLR1H.12	1.98396e-22	0.475004	0.194	0.019	2.34305e-18
NK cells	DEFA1B	2.35559e-22	0.363771	0.139	0.01	2.78195e-18
NK cells	AC270170.1	2.60394e-22	0.532056	0.347	0.055	3.07526e-18
NK cells	G4228-014683	2.84456e-22	0.516519	0.153	0.012	3.35942e-18
NK cells	IFNGR2.1	2.88043e-22	0.57745	0.514	0.107	3.40178e-18
NK cells	G4228-014595	2.94558e-22	0.736368	0.194	0.019	3.47873e-18
NK cells	LILRB5.13	3.12899e-22	0.352634	0.181	0.016	3.69534e-18
NK cells	ABCF1.10	3.75065e-22	1.04903	0.292	0.041	4.42951e-18
NK cells	G4228-016554	4.26959e-22	0.457776	0.458	0.088	5.04238e-18
NK cells	IGLV1-50	4.83543e-22	0.4199	0.333	0.051	5.71065e-18
NK cells	KAT14.2	5.0564e-22	0.442996	0.5	0.101	5.97161e-18
NK cells	G4228-016871	5.21762e-22	0.952909	0.486	0.101	6.16201e-18
NK cells	CLIC1.1	5.72379e-22	0.656983	0.208	0.022	6.75979e-18
NK cells	GPANK1.8	6.1284e-22	0.256027	0.194	0.019	7.23764e-18
NK cells	G4228-015910	6.29821e-22	0.816243	0.542	0.118	7.43818e-18
NK cells	G4228-018201	6.36573e-22	0.700229	0.347	0.055	7.51793e-18
NK cells	LST1.20	6.40771e-22	0.431884	0.375	0.063	7.5675e-18
NK cells	G4228-017324	7.34798e-22	0.379612	0.278	0.037	8.67796e-18
NK cells	G4228-018153	8.81731e-22	0.47264	0.264	0.034	1.04132e-17
NK cells	GAB4	9.89508e-22	0.361751	0.347	0.056	1.16861e-17
NK cells	NXN	1.02365e-21	0.396141	0.278	0.038	1.20893e-17
NK cells	HLA-DQA1.3	1.06184e-21	0.498012	0.25	0.031	1.25403e-17
NK cells	OSCAR.7	1.11103e-21	0.784056	0.569	0.131	1.31212e-17
NK cells	NPIPA5	1.20238e-21	-0.834259	0.986	0.985	1.42001e-17
NK cells	LSM2.1	1.31451e-21	1.03452	0.625	0.154	1.55244e-17
NK cells	OSCAR.30	1.4287e-21	0.443362	0.361	0.06	1.6873e-17
NK cells	LILRA5.5	1.83683e-21	0.569434	0.486	0.099	2.1693e-17
NK cells	KIR2DL4.3	2.6696e-21	0.470182	0.306	0.045	3.1528e-17
NK cells	NPY4R2	2.78393e-21	0.723762	0.236	0.029	3.28782e-17
NK cells	TADA2A.4	3.06551e-21	0.627494	0.208	0.023	3.62037e-17
NK cells	NHS	3.10664e-21	0.49217	0.472	0.095	3.66894e-17
NK cells	G4228-017634	3.2608e-21	0.643807	0.653	0.16	3.85101e-17
NK cells	PLCB1	3.5182e-21	0.29305	0.139	0.01	4.155e-17
NK cells	FKBPL	4.05257e-21	0.370562	0.583	0.133	4.78609e-17
NK cells	G4228-018664	4.26648e-21	0.862899	0.417	0.081	5.03871e-17
NK cells	G4228-016746	4.78871e-21	0.479326	0.208	0.023	5.65547e-17
NK cells	RBM17.2	4.84997e-21	0.616509	0.208	0.023	5.72782e-17
NK cells	RPS9.8	4.91835e-21	0.485165	0.264	0.036	5.80857e-17
NK cells	OR10C1.2	5.01406e-21	0.526019	0.194	0.02	5.9216e-17
NK cells	SMN1.3	5.13534e-21	0.986881	0.528	0.12	6.06484e-17
NK cells	HMOX2.8	5.27602e-21	0.33322	0.167	0.015	6.23098e-17
NK cells	ERICH1	6.32723e-21	0.407114	0.389	0.07	7.47245e-17
NK cells	KIR2DL4.81	6.66939e-21	1.01809	0.764	0.225	7.87655e-17
NK cells	MSH5.36	7.00845e-21	0.39091	0.431	0.083	8.27697e-17
NK cells	CCHCR1.4	7.03893e-21	0.998583	0.389	0.074	8.31297e-17
NK cells	CHORDC1.3	7.42446e-21	0.350144	0.125	0.008	8.76829e-17
NK cells	LST1.29	7.59128e-21	0.935741	0.292	0.044	8.96531e-17
NK cells	KIR2DL3	7.59565e-21	0.354404	0.111	0.006	8.97046e-17
NK cells	LILRB4.15	7.62285e-21	0.29567	0.278	0.039	9.00258e-17
NK cells	G4228-017908	9.16494e-21	0.462796	0.306	0.047	1.08238e-16
NK cells	GPSM3.13	1.01284e-20	0.806421	0.611	0.151	1.19616e-16
NK cells	HLA-E.4	1.04723e-20	0.869205	0.431	0.087	1.23678e-16
NK cells	BRD2.18	1.05576e-20	1.02542	0.472	0.102	1.24685e-16
NK cells	LTA	1.16269e-20	0.557559	0.333	0.055	1.37314e-16
NK cells	GJB6.2	1.23049e-20	0.311733	0.139	0.011	1.45321e-16
NK cells	G4228-015055	1.23156e-20	0.873023	0.278	0.04	1.45447e-16
NK cells	KIAA1671	1.25893e-20	0.837345	0.708	0.196	1.4868e-16
NK cells	TRIM40.1	1.37744e-20	0.523766	0.347	0.059	1.62676e-16
NK cells	LENG8.3	1.38204e-20	1.22309	0.833	0.309	1.63219e-16
NK cells	MUC20	1.41918e-20	0.687033	0.361	0.063	1.67605e-16
NK cells	TAS2R31	1.46288e-20	0.33584	0.347	0.058	1.72766e-16
NK cells	G4228-016547	1.58378e-20	0.489736	0.375	0.067	1.87045e-16
NK cells	G4228-014415	1.73327e-20	0.472623	0.222	0.027	2.04699e-16
NK cells	TC2N.2	1.74907e-20	0.360328	0.292	0.043	2.06565e-16
NK cells	G4228-018705	1.89373e-20	0.573553	0.389	0.071	2.23649e-16
NK cells	CDSN	1.97821e-20	0.677457	0.333	0.056	2.33627e-16
NK cells	ZNF343.2	2.01985e-20	0.960363	0.722	0.207	2.38544e-16
NK cells	BAG6.48	2.13667e-20	0.301552	0.208	0.024	2.5234e-16
NK cells	G4228-017931	2.16271e-20	1.12265	0.653	0.174	2.55416e-16
NK cells	FCAR.12	2.1924e-20	0.89551	0.639	0.164	2.58922e-16
NK cells	USP16.2	2.22486e-20	0.638359	0.389	0.072	2.62756e-16
NK cells	HDHD5	2.38303e-20	0.619393	0.472	0.099	2.81435e-16
NK cells	PRH2	2.48898e-20	0.796471	0.611	0.152	2.93949e-16
NK cells	KIR2DS4.9	2.56804e-20	0.301399	0.306	0.047	3.03286e-16
NK cells	AGER.3	2.65863e-20	0.667896	0.236	0.03	3.13984e-16
NK cells	C2.37	2.718e-20	0.718716	0.569	0.136	3.20996e-16
NK cells	COG6.4	2.9671e-20	0.446134	0.278	0.04	3.50414e-16
NK cells	TMEM249.1	3.10241e-20	0.95363	0.556	0.135	3.66394e-16
NK cells	C2.35	3.1694e-20	0.868032	0.319	0.053	3.74306e-16
NK cells	G4228-015025	3.23232e-20	0.625191	0.333	0.056	3.81737e-16
NK cells	DMRT2.1	3.54816e-20	0.744516	0.542	0.126	4.19038e-16
NK cells	AVP	3.67579e-20	0.347283	0.514	0.112	4.3411e-16
NK cells	G4228-018497	3.76662e-20	0.604598	0.5	0.11	4.44838e-16
NK cells	G4228-015956	3.8971e-20	0.740953	0.5	0.11	4.60247e-16
NK cells	G4228-015084	4.34082e-20	0.397049	0.389	0.072	5.12651e-16
NK cells	G4228-015710	4.50505e-20	0.79684	0.389	0.074	5.32046e-16
NK cells	G4228-016236	5.24421e-20	0.692278	0.514	0.116	6.19341e-16
NK cells	ATP6V1G2	5.29215e-20	0.316943	0.486	0.102	6.25003e-16
NK cells	MTMR6	5.37559e-20	0.476498	0.236	0.03	6.34857e-16
NK cells	CSNK2A1.15	6.05741e-20	0.516075	0.528	0.119	7.15381e-16
NK cells	G4228-018065	6.29275e-20	1.04485	0.736	0.22	7.43173e-16
NK cells	G4228-019269	7.93847e-20	0.319695	0.292	0.044	9.37533e-16
NK cells	TNNI2	8.15721e-20	0.783583	0.639	0.163	9.63366e-16
NK cells	G4228-018105	8.28035e-20	0.269511	0.222	0.027	9.7791e-16
NK cells	PYCR3	8.3262e-20	0.263538	0.486	0.102	9.83324e-16
NK cells	ZNF660	8.81604e-20	0.462683	0.278	0.041	1.04117e-15
NK cells	LST1.26	9.33127e-20	0.508508	0.208	0.024	1.10202e-15
NK cells	PRRC2A.7	9.4574e-20	0.401892	0.319	0.052	1.11692e-15
NK cells	G4228-018106	9.48677e-20	0.365662	0.486	0.104	1.12039e-15
NK cells	ECH1.3	9.51017e-20	0.490723	0.458	0.095	1.12315e-15
NK cells	NCR1.32	9.72763e-20	0.746199	0.556	0.133	1.14883e-15
NK cells	FCAR.72	1.11756e-19	0.45218	0.25	0.034	1.31983e-15
NK cells	TNNI2.2	1.17519e-19	0.58894	0.472	0.102	1.3879e-15
NK cells	MSH5.5	1.30664e-19	0.519795	0.542	0.126	1.54314e-15
NK cells	G4228-015325	1.32222e-19	0.628938	0.528	0.122	1.56154e-15
NK cells	G4228-017927	1.41443e-19	0.378803	0.611	0.149	1.67044e-15
NK cells	UBR7.1	1.42053e-19	0.438698	0.486	0.105	1.67765e-15
NK cells	FLT3	1.61565e-19	0.439941	0.264	0.038	1.90808e-15
NK cells	G4228-018683	1.69128e-19	0.591962	0.611	0.151	1.99741e-15
NK cells	FCAR.3	1.69427e-19	0.257945	0.236	0.031	2.00094e-15
NK cells	TRIM39.30	1.88583e-19	0.71772	0.611	0.157	2.22716e-15
NK cells	AC270107.3	1.89733e-19	0.467813	0.264	0.038	2.24074e-15
NK cells	LST1.56	1.9164e-19	0.414282	0.292	0.045	2.26327e-15
NK cells	HLA-G.17	2.11858e-19	0.614189	0.278	0.042	2.50204e-15
NK cells	AP000295.1	2.30216e-19	0.620806	0.583	0.143	2.71885e-15
NK cells	G4228-016385	2.73325e-19	0.388882	0.458	0.096	3.22796e-15
NK cells	VPS28.2	2.88366e-19	0.556267	0.542	0.127	3.4056e-15
NK cells	SMARCA2.14	2.95599e-19	0.548585	0.542	0.128	3.49102e-15
NK cells	MAGI1.2	2.9823e-19	0.84353	0.75	0.221	3.5221e-15
NK cells	SMIM11B.3	3.07779e-19	0.676524	0.514	0.117	3.63487e-15
NK cells	G4228-018430	3.09737e-19	0.452812	0.319	0.053	3.65799e-15
NK cells	AKR1E2.2	3.53444e-19	0.306952	0.194	0.022	4.17418e-15
NK cells	G4228-018544	3.573e-19	0.7552	0.375	0.071	4.21971e-15
NK cells	NSF.3	3.81655e-19	0.632442	0.236	0.032	4.50734e-15
NK cells	SIRPB1.4	4.59859e-19	0.40581	0.389	0.075	5.43094e-15
NK cells	PPT2.5	4.8813e-19	0.59825	0.5	0.114	5.76482e-15
NK cells	AC270156.1	6.02771e-19	0.590664	0.292	0.047	7.11873e-15
NK cells	G4228-018324	6.21161e-19	0.337721	0.25	0.035	7.33591e-15
NK cells	IDI1.1	7.38957e-19	0.763276	0.472	0.105	8.72708e-15
NK cells	MICB.5	7.51211e-19	1.08731	0.847	0.331	8.87181e-15
NK cells	ZNF707.9	8.00975e-19	0.605245	0.569	0.14	9.45951e-15
NK cells	KRT23.2	8.62175e-19	0.544339	0.111	0.007	1.01823e-14
NK cells	G4228-014261	1.04448e-18	0.867432	0.694	0.206	1.23353e-14
NK cells	ATP6V1G2.3	1.13207e-18	0.423762	0.153	0.014	1.33698e-14
NK cells	LAMP5	1.14896e-18	0.312044	0.236	0.032	1.35692e-14
NK cells	DEFB128	1.18085e-18	0.766834	0.722	0.209	1.39458e-14
NK cells	TRIM39.33	1.26907e-18	0.318977	0.347	0.063	1.49878e-14
NK cells	VPS52	1.28203e-18	0.605713	0.736	0.211	1.51408e-14
NK cells	G4228-016876	1.29911e-18	0.566057	0.403	0.081	1.53425e-14
NK cells	OR5V1.5	1.3091e-18	1.43695	0.931	0.655	1.54605e-14
NK cells	SACS.3	1.37204e-18	0.575487	0.181	0.02	1.62038e-14
NK cells	G4228-019198	1.38468e-18	0.658942	0.486	0.112	1.6353e-14
NK cells	G4228-015167	1.4364e-18	0.354366	0.347	0.063	1.69639e-14
NK cells	FAM120B	1.495e-18	0.384888	0.125	0.01	1.76559e-14
NK cells	FTCD	1.49707e-18	1.05125	0.625	0.174	1.76804e-14
NK cells	G4228-014199	1.59955e-18	0.566687	0.306	0.052	1.88906e-14
NK cells	LENG8.7	1.66127e-18	0.457242	0.389	0.077	1.96196e-14
NK cells	EHMT2.13	1.67942e-18	0.568326	0.417	0.086	1.98339e-14
NK cells	ZFP57.5	1.94118e-18	0.547273	0.306	0.052	2.29253e-14
NK cells	CT476828.6	2.06558e-18	0.407975	0.208	0.026	2.43945e-14
NK cells	TRIM15.2	2.08716e-18	0.295476	0.361	0.067	2.46494e-14
NK cells	KIR2DL1.10	2.08725e-18	0.312849	0.306	0.051	2.46505e-14
NK cells	TSBP1.1	2.8728e-18	0.457268	0.208	0.026	3.39277e-14
NK cells	G4228-015009	3.09552e-18	0.597698	0.458	0.103	3.65581e-14
NK cells	SMIM11B.1	3.12238e-18	0.32475	0.139	0.012	3.68753e-14
NK cells	MOG.16	3.25315e-18	0.446915	0.208	0.026	3.84197e-14
NK cells	TAS2R20.1	3.33334e-18	0.987348	0.764	0.251	3.93667e-14
NK cells	PLCB4.1	3.38565e-18	0.608383	0.458	0.103	3.99845e-14
NK cells	EIF3K.1	3.40144e-18	0.45968	0.472	0.107	4.0171e-14
NK cells	TTC3.5	3.54215e-18	0.290271	0.403	0.081	4.18328e-14
NK cells	ZNF43	3.64473e-18	0.393625	0.458	0.101	4.30443e-14
NK cells	RXRB	3.86472e-18	0.260378	0.208	0.026	4.56423e-14
NK cells	RAD17.7	3.94227e-18	0.26856	0.444	0.095	4.65582e-14
NK cells	LTC4S	4.21141e-18	1.0022	0.861	0.324	4.97368e-14
NK cells	KIAA2026	4.6259e-18	0.762325	0.708	0.212	5.46319e-14
NK cells	MUC4.45	4.95961e-18	0.503693	0.236	0.033	5.8573e-14
NK cells	BTNL2.11	5.04972e-18	0.66259	0.597	0.158	5.96372e-14
NK cells	G4228-017938	5.3039e-18	1.11022	0.847	0.337	6.2639e-14
NK cells	G4228-014154	5.43386e-18	0.508593	0.361	0.07	6.41739e-14
NK cells	EIF3K.2	5.46733e-18	0.486431	0.5	0.117	6.45692e-14
NK cells	DZANK1	5.47867e-18	0.725906	0.667	0.187	6.4703e-14
NK cells	HLCS.2	5.67538e-18	0.622372	0.389	0.08	6.70263e-14
NK cells	NEU1	6.71566e-18	0.449495	0.542	0.132	7.9312e-14
NK cells	G4228-015176	6.83536e-18	0.511857	0.236	0.034	8.07257e-14
NK cells	G4228-015161	6.85605e-18	0.529542	0.431	0.093	8.097e-14
NK cells	AIF1.4	7.60256e-18	0.494866	0.347	0.066	8.97862e-14
NK cells	ELF1.2	8.07147e-18	0.556755	0.278	0.045	9.53241e-14
NK cells	ARL17B.4	8.14272e-18	0.83842	0.514	0.128	9.61656e-14
NK cells	NDUFS1.2	8.2077e-18	0.80179	0.583	0.156	9.69329e-14
NK cells	ATAT1.16	8.8555e-18	0.501112	0.5	0.12	1.04583e-13
NK cells	OR2T6.1	9.96981e-18	0.49126	0.292	0.049	1.17743e-13
NK cells	BORCS5.1	1.0162e-17	0.272592	0.236	0.034	1.20013e-13
NK cells	BAG6.60	1.03278e-17	0.394949	0.181	0.021	1.21972e-13
NK cells	IGLV1-47	1.03949e-17	0.767101	0.417	0.091	1.22764e-13
NK cells	G4228-015775	1.09728e-17	0.520333	0.458	0.104	1.29589e-13
NK cells	IGHV3-72	1.09733e-17	0.697842	0.597	0.159	1.29595e-13
NK cells	G4228-014673	1.12832e-17	0.329028	0.222	0.03	1.33254e-13
NK cells	ZNF343	1.17367e-17	0.302689	0.458	0.102	1.3861e-13
NK cells	G4228-017523	1.18242e-17	0.428847	0.264	0.041	1.39644e-13
NK cells	G4228-015794	1.21943e-17	0.272738	0.375	0.075	1.44015e-13
NK cells	G4228-014219	1.22122e-17	0.708488	0.361	0.072	1.44227e-13
NK cells	G4228-017814	1.40008e-17	0.469064	0.153	0.015	1.6535e-13
NK cells	CBY2.1	1.41971e-17	0.485331	0.486	0.114	1.67668e-13
NK cells	G4228-018028	1.5008e-17	0.65107	0.181	0.021	1.77245e-13
NK cells	TTC3.6	1.62665e-17	0.533685	0.181	0.021	1.92107e-13
NK cells	G4228-015418	1.67537e-17	0.498117	0.458	0.105	1.97862e-13
NK cells	TMEM255B	1.70109e-17	0.567077	0.361	0.071	2.00899e-13
NK cells	G4228-017868	1.79498e-17	0.817602	0.403	0.086	2.11987e-13
NK cells	OR10C1.5	1.86003e-17	1.03115	0.264	0.042	2.1967e-13
NK cells	NLRP7.11	1.95085e-17	0.849057	0.681	0.208	2.30396e-13
NK cells	LILRB4.1	2.08623e-17	0.272583	0.556	0.136	2.46384e-13
NK cells	PHF11	2.184e-17	0.314209	0.236	0.034	2.5793e-13
NK cells	NCR1.10	2.26618e-17	0.77523	0.375	0.077	2.67636e-13
NK cells	G4228-016933	2.4764e-17	0.305669	0.222	0.031	2.92463e-13
NK cells	CLIC1.2	2.65204e-17	0.430996	0.5	0.119	3.13206e-13
NK cells	KIR2DL4.71	2.78812e-17	0.47527	0.167	0.018	3.29277e-13
NK cells	G4228-018971	2.91846e-17	0.487889	0.194	0.024	3.4467e-13
NK cells	HLA-DQB1.13	2.91847e-17	0.835193	0.319	0.059	3.44671e-13
NK cells	PPP1R11.24	3.079e-17	0.49449	0.361	0.072	3.6363e-13
NK cells	NRIP1	3.13287e-17	0.345912	0.194	0.024	3.69992e-13
NK cells	MSRA.3	3.27621e-17	0.555686	0.194	0.024	3.86921e-13
NK cells	G4228-017091	3.56631e-17	0.633878	0.139	0.013	4.21182e-13
NK cells	KBTBD6	4.04982e-17	0.509156	0.125	0.011	4.78284e-13
NK cells	HLA-DPB1.8	4.38573e-17	0.553251	0.194	0.025	5.17955e-13
NK cells	DXO	4.55739e-17	0.373929	0.556	0.141	5.38228e-13
NK cells	KIR3DL2.37	5.12741e-17	0.544314	0.361	0.073	6.05547e-13
NK cells	OSCAR.28	5.7826e-17	0.265182	0.167	0.019	6.82924e-13
NK cells	ARHGAP27.8	5.81934e-17	0.508237	0.403	0.086	6.87264e-13
NK cells	G4228-016164	6.25318e-17	0.499174	0.361	0.072	7.385e-13
NK cells	TMSB4X.1	6.52915e-17	0.515318	0.264	0.043	7.71092e-13
NK cells	SMOX.4	6.59486e-17	0.407454	0.236	0.035	7.78853e-13
NK cells	DDAH2	6.60531e-17	0.369059	0.361	0.073	7.80087e-13
NK cells	G4228-019089	6.74086e-17	0.336208	0.431	0.095	7.96096e-13
NK cells	G4228-019111	7.86427e-17	0.635445	0.361	0.074	9.2877e-13
NK cells	PLCB1.5	8.11212e-17	1.17381	0.861	0.45	9.58041e-13
NK cells	KCNJ15.13	8.7348e-17	0.917093	0.639	0.186	1.03158e-12
NK cells	RGL2	8.84749e-17	0.317398	0.222	0.032	1.04489e-12
NK cells	KU645196.6.1	8.87282e-17	0.464363	0.514	0.129	1.04788e-12
NK cells	G4228-017920	9.02673e-17	0.289723	0.417	0.091	1.06606e-12
NK cells	IGHV3-20	9.24867e-17	0.501841	0.167	0.019	1.09227e-12
NK cells	SOCS7	9.29215e-17	0.38513	0.5	0.121	1.0974e-12
NK cells	G4228-018268	9.67993e-17	0.579939	0.306	0.056	1.1432e-12
NK cells	G4228-015633	1.01006e-16	0.812758	0.722	0.23	1.19288e-12
NK cells	G4228-017546	1.0129e-16	0.471295	0.278	0.048	1.19624e-12
NK cells	ARHGAP27.5	1.05043e-16	0.593111	0.25	0.04	1.24055e-12
NK cells	G4228-015430	1.10279e-16	0.96165	0.389	0.085	1.30239e-12
NK cells	VPS11.1	1.18293e-16	0.613701	0.333	0.065	1.39704e-12
NK cells	CDKL5.5	1.2276e-16	0.260687	0.236	0.036	1.4498e-12
NK cells	G4228-017811	1.23187e-16	-1.03415	0.903	0.933	1.45484e-12
NK cells	MSL3.2	1.27084e-16	1.34708	0.403	0.091	1.50086e-12
NK cells	LST1.70	1.33244e-16	1.11348	0.944	0.425	1.57361e-12
NK cells	G4228-017393	1.46325e-16	0.301799	0.278	0.047	1.72809e-12
NK cells	TRBV6-2	1.48844e-16	0.459244	0.194	0.025	1.75784e-12
NK cells	G4228-019103	1.55052e-16	0.581254	0.528	0.135	1.83116e-12
NK cells	SERF1B.10	1.56554e-16	0.630393	0.528	0.138	1.84891e-12
NK cells	NCR1.24	1.56603e-16	0.42388	0.319	0.061	1.84948e-12
NK cells	DAXX.12	1.65185e-16	0.442288	0.528	0.135	1.95083e-12
NK cells	LST1.42	1.67136e-16	0.839387	0.708	0.218	1.97388e-12
NK cells	G4228-015997	1.75809e-16	0.372404	0.444	0.102	2.0763e-12
NK cells	G4228-018983	1.82367e-16	0.620522	0.111	0.009	2.15376e-12
NK cells	CDHR5.2	1.93009e-16	0.840434	0.472	0.12	2.27943e-12
NK cells	VPREB3	2.04705e-16	0.602497	0.292	0.053	2.41757e-12
NK cells	AC243733.1	2.08111e-16	0.564981	0.514	0.13	2.45779e-12
NK cells	G4228-015113	2.16461e-16	0.254885	0.306	0.056	2.55641e-12
NK cells	APOM.3	2.30032e-16	0.490149	0.486	0.12	2.71667e-12
NK cells	G4228-017498	2.32652e-16	0.814901	0.681	0.215	2.74762e-12
NK cells	RNASEH2B.9	2.39542e-16	0.277212	0.403	0.088	2.82899e-12
NK cells	ERMARD.2	2.47417e-16	0.558339	0.417	0.094	2.92199e-12
NK cells	G4228-017014	2.69793e-16	0.253445	0.208	0.029	3.18625e-12
NK cells	ZMYM2.2	2.70493e-16	0.65408	0.597	0.17	3.19452e-12
NK cells	GNL1.1	2.82582e-16	0.38519	0.444	0.104	3.3373e-12
NK cells	GGT1.12	2.86666e-16	0.39697	0.181	0.023	3.38553e-12
NK cells	G4228-017577	2.90173e-16	0.35615	0.583	0.155	3.42694e-12
NK cells	PDYN.4	2.94136e-16	0.329694	0.278	0.048	3.47375e-12
NK cells	G4228-019102	2.99812e-16	0.60542	0.722	0.22	3.54077e-12
NK cells	FCAR.61	3.00165e-16	0.312187	0.236	0.036	3.54494e-12
NK cells	ABHD16A	3.01627e-16	0.584854	0.458	0.111	3.56222e-12
NK cells	G4228-014925	3.1177e-16	0.337907	0.347	0.07	3.68201e-12
NK cells	MOG.11	3.12435e-16	0.30684	0.264	0.044	3.68985e-12
NK cells	ADAMTS5	3.13119e-16	0.346225	0.236	0.036	3.69794e-12
NK cells	HLA-DQB2	3.56606e-16	0.503074	0.708	0.216	4.21152e-12
NK cells	SNHG32.20	3.58475e-16	0.296363	0.5	0.122	4.23359e-12
NK cells	GFUS.3	3.9607e-16	0.70699	0.694	0.214	4.67758e-12
NK cells	FRG1.6	4.09109e-16	1.0269	0.722	0.259	4.83157e-12
NK cells	GLDC.1	4.80641e-16	0.646002	0.236	0.037	5.67638e-12
NK cells	G4228-019512	5.38377e-16	0.330391	0.417	0.096	6.35823e-12
NK cells	KIR2DL5B.4	5.40179e-16	0.495209	0.194	0.026	6.37952e-12
NK cells	G4228-018921	5.79882e-16	0.301727	0.472	0.115	6.84841e-12
NK cells	TMEM42	6.42749e-16	0.40524	0.417	0.096	7.59087e-12
NK cells	RCAN1.5	6.49745e-16	0.649197	0.667	0.2	7.67349e-12
NK cells	ALG5.3	6.90373e-16	0.357081	0.167	0.02	8.1533e-12
NK cells	G4228-015951	7.17822e-16	0.442342	0.264	0.045	8.47748e-12
NK cells	DYRK1A.2	7.47941e-16	0.292863	0.222	0.033	8.83318e-12
NK cells	NRIP1.1	7.9913e-16	0.734962	0.708	0.227	9.43773e-12
NK cells	IFNGR2.4	8.07633e-16	0.49042	0.486	0.122	9.53815e-12
NK cells	ADAMTS1	8.24439e-16	0.499015	0.194	0.027	9.73663e-12
NK cells	DCHS2.1	8.54349e-16	-0.81683	0.986	0.966	1.00899e-11
NK cells	LSP1.5	8.71752e-16	1.02199	0.819	0.351	1.02954e-11
NK cells	CABIN1.3	9.52466e-16	0.548707	0.472	0.117	1.12486e-11
NK cells	KIR3DL1.9	9.62208e-16	0.365648	0.389	0.086	1.13637e-11
NK cells	UTP4.1	9.76588e-16	0.528508	0.597	0.167	1.15335e-11
NK cells	PPP1R18.7	9.98593e-16	0.563218	0.139	0.014	1.17934e-11
NK cells	B3GALNT2.2	1.0155e-15	0.98645	0.722	0.247	1.19931e-11
NK cells	G4228-015038	1.05211e-15	0.283739	0.319	0.062	1.24254e-11
NK cells	ZFP57.12	1.05942e-15	0.454763	0.139	0.014	1.25118e-11
NK cells	G4228-018503	1.06995e-15	0.49373	0.514	0.133	1.26361e-11
NK cells	GU182357.1	1.07343e-15	0.47919	0.472	0.118	1.26773e-11
NK cells	G4228-017776	1.07786e-15	0.544849	0.375	0.083	1.27295e-11
NK cells	DNAJC18.3	1.08599e-15	0.533506	0.5	0.129	1.28256e-11
NK cells	IFNGR2.3	1.1263e-15	0.427681	0.528	0.137	1.33016e-11
NK cells	NOSTRIN.4	1.15138e-15	0.263229	0.347	0.071	1.35978e-11
NK cells	LTC4S.1	1.15242e-15	0.618276	0.528	0.143	1.36101e-11
NK cells	G4228-015455	1.15548e-15	0.652401	0.569	0.159	1.36462e-11
NK cells	G4228-015487	1.17773e-15	0.588186	0.347	0.073	1.3909e-11
NK cells	G4228-017068	1.38108e-15	0.654048	0.181	0.024	1.63105e-11
NK cells	DHX36	1.38203e-15	0.522101	0.306	0.059	1.63217e-11
NK cells	SIRT2	1.40302e-15	0.666918	0.375	0.083	1.65696e-11
NK cells	SLC2A11.2	1.63252e-15	0.324098	0.236	0.038	1.92801e-11
NK cells	LILRB4.17	1.68096e-15	0.333345	0.306	0.059	1.98521e-11
NK cells	G4228-015005	1.75844e-15	0.944815	0.778	0.268	2.07671e-11
NK cells	G4228-018489	1.79145e-15	0.497885	0.528	0.14	2.11571e-11
NK cells	G4228-019364	1.80009e-15	0.514399	0.625	0.183	2.12591e-11
NK cells	PRAMEF25.2	1.82802e-15	0.897578	0.181	0.024	2.15889e-11
NK cells	G4228-018194	1.82893e-15	0.262481	0.111	0.009	2.15996e-11
NK cells	KIR3DL2.20	1.83201e-15	0.56103	0.681	0.203	2.1636e-11
NK cells	HSPA1A.1	1.93116e-15	0.62012	0.153	0.017	2.2807e-11
NK cells	G4228-014982	1.94622e-15	0.365365	0.528	0.139	2.29849e-11
NK cells	G4228-017590	2.04982e-15	0.436058	0.333	0.069	2.42084e-11
NK cells	ZC3H3	2.14004e-15	0.261382	0.125	0.012	2.52739e-11
NK cells	ZNF707.4	2.18865e-15	0.835958	0.292	0.056	2.58479e-11
NK cells	MUC4.25	2.19242e-15	0.332223	0.208	0.031	2.58925e-11
NK cells	G4228-017067	2.42062e-15	0.579149	0.208	0.031	2.85876e-11
NK cells	NCR3.10	2.71256e-15	0.972095	0.722	0.25	3.20353e-11
NK cells	AGBL2.2	3.03924e-15	0.651432	0.458	0.116	3.58934e-11
NK cells	CRYBB3	3.06113e-15	1.07379	0.806	0.389	3.6152e-11
NK cells	G4228-017687	3.08045e-15	0.440739	0.403	0.093	3.63801e-11
NK cells	G4228-018311	3.20549e-15	0.473482	0.458	0.116	3.78568e-11
NK cells	HLA-B.5	3.21286e-15	0.457135	0.444	0.111	3.79439e-11
NK cells	G4228-018516	3.26899e-15	0.465548	0.444	0.109	3.86067e-11
NK cells	BCR.2	3.82943e-15	0.529456	0.5	0.131	4.52256e-11
NK cells	PSMB9	4.18385e-15	0.359545	0.222	0.035	4.94113e-11
NK cells	PARN.2	4.28388e-15	0.812048	0.111	0.01	5.05927e-11
NK cells	NSFL1C.1	4.39478e-15	0.687722	0.431	0.105	5.19023e-11
NK cells	CYSLTR2.2	4.48659e-15	0.297611	0.125	0.012	5.29866e-11
NK cells	RAD21L1.1	4.6797e-15	0.475774	0.444	0.11	5.52673e-11
NK cells	TRIM26	4.75311e-15	0.368082	0.139	0.015	5.61342e-11
NK cells	PYCR3.3	4.92845e-15	0.309969	0.444	0.11	5.8205e-11
NK cells	MUC21	5.07252e-15	0.43013	0.333	0.07	5.99064e-11
NK cells	C6orf15	5.22571e-15	0.443425	0.222	0.035	6.17157e-11
NK cells	KLHL22	5.24828e-15	0.544453	0.653	0.199	6.19822e-11
NK cells	G4228-015847	5.63287e-15	0.488514	0.208	0.032	6.65242e-11
NK cells	RAB36	5.77429e-15	0.516209	0.278	0.052	6.81944e-11
NK cells	TMC4.8	6.12855e-15	-0.898775	0.944	0.952	7.23781e-11
NK cells	AC270239.1	6.20892e-15	0.641259	0.444	0.114	7.33273e-11
NK cells	MSH5-SAPCD1.4	6.24698e-15	0.549911	0.556	0.156	7.37768e-11
NK cells	PFKFB3.1	6.39489e-15	0.90069	0.847	0.356	7.55237e-11
NK cells	MSH5.14	6.40986e-15	0.620143	0.556	0.156	7.57005e-11
NK cells	G4228-017282	6.60215e-15	0.584206	0.403	0.096	7.79713e-11
NK cells	TAP2.12	6.83667e-15	0.510731	0.292	0.056	8.07411e-11
NK cells	AC139677.1	7.07173e-15	0.404007	0.583	0.166	8.35171e-11
NK cells	G4228-017106	7.22285e-15	0.403942	0.333	0.071	8.53019e-11
NK cells	G4228-016842	7.72636e-15	0.39608	0.375	0.085	9.12483e-11
NK cells	DDX39B.21	7.75939e-15	0.385739	0.25	0.044	9.16384e-11
NK cells	ABCF1.6	7.93312e-15	0.472997	0.306	0.061	9.36901e-11
NK cells	RING1	7.98482e-15	0.25962	0.472	0.119	9.43007e-11
NK cells	MTMR9	8.11635e-15	0.357586	0.208	0.032	9.58541e-11
NK cells	IGKV2-40.1	8.31728e-15	0.586472	0.389	0.091	9.8227e-11
NK cells	HLA-DQA1.12	8.54881e-15	0.326121	0.236	0.04	1.00961e-10
NK cells	G4228-015560	9.16033e-15	0.27165	0.333	0.071	1.08183e-10
NK cells	PLCB1.9	9.39616e-15	0.631779	0.194	0.028	1.10969e-10
NK cells	G4228-018510	9.80273e-15	0.747963	0.194	0.029	1.1577e-10
NK cells	KIR2DL4.33	9.99179e-15	0.824322	0.819	0.325	1.18003e-10
NK cells	HLA-DOA.2	1.05539e-14	0.289127	0.264	0.048	1.24641e-10
NK cells	AK3	1.06215e-14	0.578883	0.167	0.022	1.2544e-10
NK cells	PEX26	1.07852e-14	0.546255	0.472	0.122	1.27373e-10
NK cells	G4228-016091	1.27129e-14	0.655871	0.472	0.125	1.5014e-10
NK cells	TUBB8.3	1.2787e-14	0.497125	0.111	0.01	1.51014e-10
NK cells	G4228-019283	1.45847e-14	0.460107	0.403	0.097	1.72245e-10
NK cells	G4228-020014	1.4835e-14	0.663507	0.722	0.239	1.75201e-10
NK cells	RAD17.8	1.55521e-14	0.778785	0.139	0.015	1.8367e-10
NK cells	XG.1	1.63002e-14	0.423597	0.472	0.123	1.92506e-10
NK cells	SIRPB1.1	1.78707e-14	0.385165	0.139	0.015	2.11054e-10
NK cells	LST1	1.80977e-14	0.341941	0.139	0.015	2.13734e-10
NK cells	G4228-017496	1.81001e-14	0.28255	0.306	0.062	2.13762e-10
NK cells	G4228-014468	1.82046e-14	0.380735	0.347	0.076	2.14997e-10
NK cells	SIRT2.7	1.82531e-14	0.817987	0.653	0.22	2.15569e-10
NK cells	COG3.1	1.83207e-14	0.345084	0.208	0.032	2.16367e-10
NK cells	G4228-018478	1.8488e-14	0.394368	0.458	0.118	2.18343e-10
NK cells	PTPMT1	1.96625e-14	0.35479	0.292	0.058	2.32214e-10
NK cells	G4228-015039	2.27661e-14	0.417975	0.667	0.206	2.68867e-10
NK cells	G4228-017699	2.30577e-14	0.306293	0.361	0.081	2.72312e-10
NK cells	FAM110A.4	2.3228e-14	0.320859	0.222	0.036	2.74323e-10
NK cells	G4228-015750	2.40637e-14	0.641546	0.181	0.025	2.84193e-10
[truncated: 3,171 more rows]

## Sheet: 2c.dog
Cell-type cluster specific differentially expressed gene (DEG) expression of dog PBMCs
cluster	gene	p_val	avg_log2FC	pct.1	pct.2	p_val_adj
B cells	IGHM	0	4.6514	0.71	0.093	0
B cells	ENSCAFG00000006485	0	3.28194	0.936	0.111	0
B cells	STMN1	0	3.23774	0.979	0.157	0
B cells	TNFRSF13C	0	3.05027	0.82	0.043	0
B cells	ENSCAFG00000050027	0	2.34792	0.758	0.063	0
B cells	SMC6	0	2.34697	0.947	0.201	0
B cells	ENSCAFG00000046009	0	2.23875	0.772	0.077	0
B cells	POU2AF1	0	1.82424	0.603	0.003	0
B cells	FCRLA	0	1.72686	0.635	0.005	0
B cells	MS4A1	0	1.62525	0.518	0.001	0
B cells	DLA-DOA	0	1.58241	0.507	0.021	0
B cells	RALGPS2	0	1.57827	0.646	0.042	0
B cells	CD19	0	1.41888	0.523	0.002	0
B cells	MKI67	0	1.36834	0.358	0.009	0
B cells	CD22	0	1.34468	0.425	0.003	0
B cells	EPHX1	0	1.28648	0.63	0.067	0
B cells	ENSCAFG00000030087	0	1.25201	0.354	0.013	0
B cells	C5H16orf74	0	1.21383	0.68	0.072	0
B cells	GSPT2	0	1.13091	0.646	0.065	0
B cells	TCF3	0	1.11369	0.637	0.057	0
B cells	SPC24	0	1.09316	0.354	0.004	0
B cells	CDC20	0	1.01903	0.308	0.006	0
B cells	BLNK	0	1.01866	0.466	0.003	0
B cells	VPREB3	0	1.00475	0.228	0	0
B cells	PAX5	0	0.915127	0.265	0	0
B cells	RRM2	0	0.88039	0.304	0.004	0
B cells	DERL3	0	0.869439	0.34	0.005	0
B cells	POLD1	0	0.850682	0.432	0.015	0
B cells	MYBL2	0	0.82492	0.368	0.003	0
B cells	BTLA	0	0.784832	0.304	0.002	0
B cells	CENPE	0	0.784786	0.304	0.007	0
B cells	FCMR	0	0.770885	0.404	0.018	0
B cells	CCNB2	0	0.641137	0.281	0.003	0
B cells	ORC6	0	0.610253	0.331	0.008	0
B cells	KIF22	0	0.594601	0.279	0.001	0
B cells	ARHGEF39	0	0.586924	0.306	0.007	0
B cells	AGBL4	0	0.580157	0.233	0.001	0
B cells	NUF2	0	0.575217	0.244	0.001	0
B cells	CENPM	0	0.57202	0.329	0.003	0
B cells	TNFRSF13B	0	0.555973	0.256	0.001	0
B cells	KIF15	0	0.472016	0.292	0.005	0
B cells	CDCA3	0	0.418034	0.228	0.001	0
B cells	CDKN3	0	0.375151	0.251	0.002	0
B cells	RAD51AP1	0	0.370962	0.279	0.005	0
B cells	MZB1	5.7684e-306	1.12443	0.237	0.002	9.24444e-302
B cells	IGFBP7	2.72943e-305	0.946037	0.297	0.007	4.37418e-301
B cells	CENPU	1.84453e-304	0.387421	0.251	0.003	2.95604e-300
B cells	KIF11	2.26179e-304	0.549821	0.26	0.003	3.62474e-300
B cells	MTFR2	2.03003e-303	0.467106	0.265	0.004	3.25332e-299
B cells	DLGAP5	6.63374e-302	0.429762	0.224	0.001	1.06312e-297
B cells	ENSCAFG00000007705	7.64711e-302	0.690412	0.228	0.001	1.22553e-297
B cells	CCNA2	1.3595e-301	0.507562	0.226	0.001	2.17874e-297
B cells	ZBTB32	3.57876e-300	0.529999	0.242	0.002	5.73532e-296
B cells	CENPF	1.29683e-297	1.43141	0.322	0.011	2.0783e-293
B cells	SKA3	2.78443e-292	0.267479	0.247	0.003	4.46233e-288
B cells	SGO1	5.7506e-292	0.328943	0.244	0.003	9.21592e-288
B cells	CENPK	7.32566e-291	0.29423	0.258	0.004	1.17401e-286
B cells	NCAPG	9.31798e-291	0.352902	0.237	0.002	1.4933e-286
B cells	GINS2	3.90213e-289	0.304273	0.26	0.004	6.25355e-285
B cells	ARPC5L	3.59538e-286	1.58539	0.868	0.167	5.76196e-282
B cells	SMC2	1.07919e-284	0.973011	0.386	0.021	1.72951e-280
B cells	NMRAL1	2.96019e-282	0.966026	0.425	0.028	4.744e-278
B cells	CEP55	2.97058e-282	0.332636	0.237	0.003	4.76065e-278
B cells	RBM11	1.46995e-281	0.45639	0.242	0.003	2.35574e-277
B cells	CENPH	5.591e-281	0.27523	0.242	0.003	8.96014e-277
B cells	TK1	5.63765e-281	1.10217	0.347	0.016	9.0349e-277
B cells	KNL1	3.29772e-280	0.587652	0.301	0.009	5.28492e-276
B cells	CLSPN	7.52185e-280	0.514959	0.26	0.005	1.20545e-275
B cells	KIF23	9.77169e-280	0.479554	0.221	0.002	1.56601e-275
B cells	KIFC1	2.044e-277	0.436812	0.263	0.005	3.27571e-273
B cells	ENSCAFG00000047066	1.16552e-276	3.29293	0.269	0.006	1.86786e-272
B cells	ENSCAFG00000016482	1.50245e-276	0.673301	0.304	0.01	2.40783e-272
B cells	ENSCAFG00000046771	1.04793e-275	0.731547	0.203	0.001	1.67942e-271
B cells	NDC80	1.81369e-275	0.508273	0.279	0.007	2.90662e-271
B cells	NIBAN3	4.9091e-275	1.09412	0.272	0.007	7.86733e-271
B cells	PSAT1	1.35935e-273	0.387573	0.233	0.003	2.17849e-269
B cells	BUB1	1.95066e-272	0.290859	0.201	0.001	3.12613e-268
B cells	DNPH1	5.42324e-272	0.399317	0.281	0.008	8.69128e-268
B cells	GYPC	8.14283e-272	0.848832	0.491	0.041	1.30497e-267
B cells	SPTBN1	5.74175e-271	1.24304	0.726	0.107	9.20173e-267
B cells	SRM	1.15617e-270	1.09243	0.425	0.03	1.85287e-266
B cells	ENSCAFG00000031806	1.0906e-269	6.10114	0.712	0.121	1.74779e-265
B cells	CHEK1	2.66324e-269	0.321697	0.274	0.007	4.26811e-265
B cells	GTSE1	3.9385e-269	0.316159	0.201	0.001	6.31183e-265
B cells	TOP2A	4.61078e-268	1.15889	0.263	0.006	7.38924e-264
B cells	EBF1	2.13491e-266	0.572884	0.201	0.001	3.42141e-262
B cells	SP140	1.45218e-265	1.91925	0.687	0.112	2.32726e-261
B cells	TYMS	1.47056e-265	1.43727	0.495	0.047	2.35672e-261
B cells	ENSCAFG00000045424	1.55285e-265	0.326062	0.24	0.004	2.48859e-261
B cells	ENSCAFG00000030258	2.60585e-265	4.90832	0.411	0.028	4.17614e-261
B cells	CLEC2D	1.24402e-264	1.35167	0.836	0.138	1.99366e-260
B cells	TCF4	1.42743e-263	1.07647	0.525	0.056	2.2876e-259
B cells	BRCA2	4.19542e-261	0.70231	0.342	0.017	6.72358e-257
B cells	MCM3	9.27149e-261	0.532559	0.299	0.011	1.48585e-256
B cells	ENSCAFG00000003970	9.44858e-261	0.360723	0.253	0.006	1.51423e-256
B cells	ENSCAFG00000008661	1.24644e-260	0.919748	0.295	0.011	1.99754e-256
B cells	BIN1	3.89207e-258	1.31059	0.621	0.082	6.23743e-254
B cells	ENSCAFG00000017824	6.94697e-257	2.0289	0.941	0.258	1.11332e-252
B cells	MT-CYB	3.90661e-256	2.39929	0.982	0.424	6.26074e-252
B cells	PARP1	1.07278e-255	1.03993	0.63	0.082	1.71923e-251
B cells	TPX2	5.53192e-255	0.756977	0.297	0.011	8.86546e-251
B cells	FCER2	5.22307e-254	1.25493	0.445	0.038	8.37049e-250
B cells	CKAP2	6.49413e-254	0.597979	0.326	0.015	1.04075e-249
B cells	HELLS	2.82867e-252	0.406197	0.297	0.011	4.53322e-248
B cells	H1-5	4.93406e-251	1.13619	0.274	0.009	7.90732e-247
B cells	TNFRSF17	3.1829e-250	0.753732	0.212	0.003	5.10091e-246
B cells	ID3	9.71293e-250	0.883717	0.315	0.014	1.55659e-245
B cells	UHRF1	3.60359e-249	0.271483	0.219	0.003	5.77511e-245
B cells	PLEKHA8	6.74624e-249	0.387856	0.279	0.009	1.08115e-244
B cells	CDC6	2.84454e-247	0.255878	0.212	0.003	4.55866e-243
B cells	TRIP13	3.54622e-244	0.313538	0.26	0.008	5.68318e-240
B cells	NEIL1	1.58111e-243	0.544779	0.356	0.021	2.53389e-239
B cells	CENPP	3.94823e-240	0.291777	0.24	0.006	6.32743e-236
B cells	JCHAIN	5.19886e-240	2.36845	0.304	0.014	8.3317e-236
B cells	ENSCAFG00000029046	7.6071e-240	0.573227	0.308	0.014	1.21911e-235
B cells	ENSCAFG00000017264	8.86524e-240	1.16042	0.358	0.023	1.42074e-235
B cells	DCTPP1	3.3584e-239	0.942962	0.37	0.025	5.38217e-235
B cells	GEN1	2.2239e-238	0.360961	0.205	0.003	3.56403e-234
B cells	ENSCAFG00000048539	1.27887e-237	0.944285	0.413	0.034	2.04951e-233
B cells	SEPTIN11	3.56659e-234	0.93849	0.571	0.069	5.71582e-230
B cells	MT-ATP6	7.30315e-234	2.19713	0.989	0.522	1.1704e-229
B cells	ODC1	6.14198e-230	2.04099	0.929	0.267	9.84314e-226
B cells	SHMT2	1.29673e-229	0.789526	0.404	0.034	2.07814e-225
B cells	ICAM2	8.96252e-229	0.934419	0.678	0.107	1.43633e-224
B cells	SLC16A11	3.74233e-227	0.563468	0.169	0.001	5.99746e-223
B cells	MT-ND1	3.8956e-227	2.21756	0.959	0.373	6.24309e-223
B cells	MT-ND4	5.88305e-227	2.09875	0.986	0.477	9.42818e-223
B cells	TXNDC5	6.45107e-227	1.13698	0.251	0.009	1.03385e-222
B cells	PLK1	1.02499e-226	0.786129	0.244	0.008	1.64265e-222
B cells	SKA2	1.33088e-226	0.580788	0.374	0.028	2.13286e-222
B cells	NME1	1.08576e-225	2.11598	0.715	0.151	1.74004e-221
B cells	PRDX1	1.80714e-225	1.76826	0.961	0.324	2.89612e-221
B cells	MT-CO3	8.73098e-225	2.07651	0.998	0.554	1.39923e-220
B cells	APEX1	2.57407e-224	1.27827	0.685	0.127	4.1252e-220
B cells	MT-CO2	6.17421e-221	1.99222	0.995	0.542	9.89478e-217
B cells	ASPM	2.38608e-220	0.753697	0.237	0.007	3.82393e-216
B cells	SPATS2L	2.59272e-220	0.845278	0.329	0.021	4.15509e-216
B cells	SPATS2	3.86836e-219	0.584866	0.345	0.024	6.19944e-215
B cells	RFC4	4.29578e-219	0.9566	0.468	0.053	6.88442e-215
B cells	CORO1B	2.03464e-218	1.68942	0.966	0.265	3.26071e-214
B cells	ETS1	1.32989e-217	1.01282	0.89	0.168	2.13129e-213
B cells	STRBP	1.10181e-216	0.585605	0.406	0.035	1.76577e-212
B cells	UBE2C	2.09125e-216	0.385126	0.192	0.003	3.35143e-212
B cells	HMGB3	5.3475e-216	0.488	0.297	0.016	8.5699e-212
B cells	CCR10	3.94714e-214	0.65379	0.189	0.003	6.32569e-210
B cells	C9H17orf99	4.81191e-213	0.954944	0.507	0.06	7.71157e-209
B cells	FTH1.1	1.30714e-210	-3.56181	0.986	0.999	2.09482e-206
B cells	VEGFB	6.33005e-210	0.755346	0.502	0.062	1.01445e-205
B cells	KIF20B	2.46925e-207	0.855491	0.432	0.045	3.95722e-203
B cells	MT-ND2	7.39979e-205	1.86383	0.943	0.35	1.18589e-200
B cells	FAIM	1.2142e-204	0.576954	0.404	0.037	1.94588e-200
B cells	RAD18	1.59983e-203	0.347073	0.276	0.014	2.56389e-199
B cells	RFC3	3.0577e-203	0.488169	0.372	0.031	4.90028e-199
B cells	BUB1B	7.30541e-203	0.317719	0.21	0.006	1.17077e-198
B cells	CDT1	3.18217e-201	0.266233	0.215	0.006	5.09975e-197
B cells	ADK	3.19601e-201	0.774979	0.534	0.074	5.12193e-197
B cells	CBX5	6.76131e-200	0.771916	0.477	0.06	1.08357e-195
B cells	LDHB	3.59153e-197	1.02955	0.621	0.108	5.75578e-193
B cells	RPS23	4.01922e-197	1.68262	1	0.621	6.44121e-193
B cells	KIF4A	5.93154e-197	0.352912	0.237	0.009	9.50589e-193
B cells	TCOF1	2.80863e-196	0.792036	0.486	0.062	4.50112e-192
B cells	TEC	4.62687e-196	0.433835	0.295	0.018	7.41502e-192
B cells	EBAG9	8.90944e-196	1.07582	0.737	0.154	1.42783e-191
B cells	CIP2A	1.31998e-195	0.277486	0.26	0.013	2.1154e-191
B cells	IDH2	1.56241e-195	0.655537	0.438	0.05	2.50392e-191
B cells	CCND2	7.23355e-195	0.827528	0.502	0.065	1.15925e-190
B cells	ENSCAFG00000014139	7.70092e-195	1.0269	0.139	0	1.23415e-190
B cells	ENSCAFG00000028509	1.23287e-194	0.351458	0.142	0	1.9758e-190
B cells	ENSCAFG00000030556	1.26395e-194	1.12602	0.756	0.165	2.02561e-190
B cells	COQ10B	1.932e-194	1.8189	0.954	0.348	3.09622e-190
B cells	MTHFD1L	6.06115e-192	0.298413	0.263	0.014	9.7136e-188
B cells	IMPDH2	2.58867e-191	1.43085	0.715	0.172	4.1486e-187
B cells	NT5DC2	4.39169e-191	0.589656	0.306	0.022	7.03813e-187
B cells	HAUS1	1.01919e-190	0.44434	0.372	0.034	1.63335e-186
B cells	S100A8	3.5872e-189	-5.26829	0.523	0.937	5.74884e-185
B cells	RASSF7	4.34882e-189	0.521699	0.39	0.038	6.96941e-185
B cells	FBL	1.45567e-188	1.47487	0.751	0.2	2.33286e-184
B cells	CDC26	3.56794e-187	0.965051	0.635	0.117	5.71798e-183
B cells	CRIP2	4.46706e-187	0.385349	0.21	0.007	7.15891e-183
B cells	NOP58	5.57837e-186	1.17835	0.669	0.142	8.93989e-182
B cells	HMGA1	1.9878e-185	1.15887	0.518	0.081	3.18564e-181
B cells	RPSA	2.65865e-185	1.57415	0.998	0.572	4.26075e-181
B cells	MT-ND3	4.94989e-185	1.39351	0.842	0.255	7.93269e-181
B cells	TIMM8A	1.93922e-184	0.396595	0.317	0.024	3.1078e-180
B cells	CCNE2	8.65454e-184	0.286559	0.21	0.007	1.38698e-179
B cells	CDK4	1.38943e-183	1.24971	0.692	0.164	2.2267e-179
B cells	PRKD2	1.80917e-183	0.559091	0.445	0.052	2.89938e-179
B cells	TUBB6	2.74943e-183	0.639341	0.29	0.02	4.40623e-179
B cells	IGSF9	3.25882e-183	0.628471	0.409	0.045	5.22258e-179
B cells	ZNHIT3	3.76715e-182	0.487112	0.395	0.041	6.03723e-178
B cells	PLEKHO1	3.90142e-181	1.4074	0.731	0.172	6.25241e-177
B cells	IRF4	1.24505e-180	1.05543	0.333	0.03	1.99531e-176
B cells	ENSCAFG00000038146	1.12678e-179	0.457306	0.329	0.028	1.80578e-175
B cells	PPA1	1.9185e-178	1.14025	0.575	0.107	3.07458e-174
B cells	LBHD1	1.08374e-177	0.953345	0.612	0.119	1.7368e-173
B cells	S1PR1	6.31985e-177	0.844735	0.591	0.1	1.01282e-172
B cells	RARRES2	1.39684e-176	1.62909	0.251	0.015	2.23858e-172
B cells	PRMT1	3.57379e-176	1.18559	0.735	0.187	5.72735e-172
B cells	BCAT2	4.39531e-176	0.534713	0.388	0.042	7.04393e-172
B cells	RPS27A	4.69563e-176	1.48867	1	0.534	7.52522e-172
B cells	ATAD5	8.84009e-176	0.578591	0.365	0.037	1.41671e-171
B cells	EXOSC8	9.00293e-176	0.534115	0.377	0.039	1.44281e-171
B cells	MCM7	2.66261e-174	0.882163	0.475	0.07	4.2671e-170
B cells	DKC1	3.74631e-174	1.07647	0.573	0.108	6.00383e-170
B cells	MSH6	3.08707e-173	0.614384	0.4	0.046	4.94733e-169
B cells	NPM1	6.50066e-173	1.7568	0.966	0.389	1.0418e-168
B cells	ENSCAFG00000007374	7.75583e-173	0.739851	0.546	0.09	1.24295e-168
B cells	CHAF1A	9.68011e-173	0.444263	0.297	0.023	1.55133e-168
B cells	ENSCAFG00000013035	1.04647e-172	0.346395	0.174	0.004	1.67708e-168
B cells	MCM6	4.02565e-172	1.02535	0.425	0.057	6.4515e-168
B cells	CENPW	2.36388e-171	0.820524	0.4	0.048	3.78835e-167
B cells	GCDH	1.66345e-170	0.43242	0.315	0.027	2.66584e-166
B cells	RPLP0	5.09148e-170	1.47557	1	0.538	8.1596e-166
B cells	ENSCAFG00000013905	6.61149e-170	1.61687	0.995	0.516	1.05956e-165
B cells	DUT	5.13007e-169	1.36134	0.541	0.1	8.22146e-165
B cells	MEF2C	1.17129e-168	1.08383	0.578	0.111	1.87711e-164
B cells	RRM1	1.61592e-168	0.294524	0.265	0.017	2.58968e-164
B cells	PPP3CC	7.27338e-167	0.397581	0.288	0.022	1.16563e-162
B cells	RASGRP1	4.21101e-166	0.328055	0.283	0.021	6.74856e-162
B cells	ZBTB38	5.0253e-166	0.676944	0.495	0.077	8.05354e-162
B cells	ACAT1	8.89122e-166	0.882904	0.658	0.146	1.42491e-161
B cells	NAPSA	1.67963e-165	0.635497	0.249	0.016	2.69177e-161
B cells	DUS2	1.75268e-165	0.556698	0.292	0.024	2.80884e-161
B cells	ENSCAFG00000014444	3.03816e-165	0.864595	0.582	0.113	4.86895e-161
B cells	DNASE2	4.14342e-165	1.07626	0.667	0.148	6.64024e-161
B cells	DENND5B	8.18084e-165	0.484055	0.468	0.067	1.31106e-160
B cells	DNMT1	4.90435e-164	0.750678	0.461	0.069	7.85971e-160
B cells	NFKBID	5.37798e-164	-4.44844	0.329	0.842	8.61876e-160
B cells	PRIM2	6.8851e-164	0.367988	0.297	0.024	1.10341e-159
B cells	CYFIP2	1.07759e-163	0.312989	0.372	0.04	1.72694e-159
B cells	B2M	1.1399e-163	-1.53024	0.998	0.993	1.8268e-159
B cells	ENSCAFG00000032392	1.88521e-163	1.7723	0.954	0.408	3.02124e-159
B cells	WRAP73	3.23149e-163	0.506711	0.397	0.048	5.17878e-159
B cells	TRMT112	3.62674e-163	1.22206	0.92	0.322	5.81221e-159
B cells	LTB	1.89362e-162	2.2239	0.76	0.213	3.03472e-158
B cells	SNRPG	7.54232e-162	1.40802	0.986	0.423	1.20873e-157
B cells	SEPTIN1	9.48546e-162	0.679872	0.703	0.141	1.52014e-157
B cells	GGH	1.95891e-161	-4.16251	0.514	0.872	3.13935e-157
B cells	HLTF	2.08256e-161	0.882881	0.692	0.156	3.33751e-157
B cells	ENSCAFG00000030873	1.05675e-160	0.255953	0.231	0.013	1.69355e-156
B cells	RCN3	1.08853e-160	0.302016	0.256	0.017	1.74447e-156
B cells	HINT2	2.02544e-160	0.721724	0.543	0.095	3.24597e-156
B cells	ENSCAFG00000017228	2.1904e-160	0.691886	0.591	0.109	3.51033e-156
B cells	MT-ND5	9.37247e-160	1.19113	0.749	0.212	1.50203e-155
B cells	SERPINA1	1.0544e-159	-4.77563	0.174	0.813	1.68978e-155
B cells	IMMP1L	5.91478e-159	0.493558	0.45	0.063	9.47902e-155
B cells	EMB	1.41951e-158	-3.96674	0.221	0.825	2.27491e-154
B cells	NOP56	1.6502e-158	1.11054	0.653	0.156	2.64461e-154
B cells	MCM10	2.34832e-158	0.269667	0.237	0.014	3.76342e-154
B cells	CDK1	1.43571e-157	0.359395	0.24	0.015	2.30086e-153
B cells	SSB	2.21065e-157	1.23445	0.813	0.263	3.54279e-153
B cells	SEPTIN6	5.34167e-157	1.29741	0.911	0.302	8.56055e-153
B cells	ENSCAFG00000032728	5.52292e-157	1.316	0.911	0.34	8.85103e-153
B cells	HSP90AB1	1.33247e-156	1.66888	0.979	0.437	2.13541e-152
B cells	ALDH5A1	2.96157e-156	0.298081	0.276	0.022	4.74621e-152
B cells	SSRP1	4.00937e-156	1.14513	0.626	0.152	6.42542e-152
B cells	ENSCAFG00000005091	4.52682e-156	0.70619	0.425	0.061	7.25468e-152
B cells	MAP4K1	5.00451e-156	0.636519	0.486	0.079	8.02023e-152
B cells	ENSCAFG00000049609	5.42074e-156	0.321077	0.123	0.001	8.68728e-152
B cells	MFSD13A	1.87115e-153	0.40823	0.347	0.038	2.9987e-149
B cells	MIS18BP1	3.97534e-153	0.738486	0.445	0.067	6.37088e-149
B cells	CD79A	4.35681e-153	1.51432	1	0.625	6.98223e-149
B cells	SYTL1	9.14314e-153	0.503907	0.409	0.054	1.46528e-148
B cells	ENSCAFG00000048887	2.89437e-152	0.408061	0.247	0.017	4.63852e-148
B cells	ENSCAFG00000032036	6.29799e-152	0.621279	0.438	0.065	1.00932e-147
B cells	FCRL1	1.58347e-151	0.436153	0.155	0.004	2.53767e-147
B cells	PSIP1	1.61112e-151	1.07425	0.877	0.266	2.58199e-147
B cells	TCEA1	2.49799e-151	1.10818	0.858	0.287	4.00328e-147
B cells	NUDT1	3.28209e-151	0.644082	0.441	0.067	5.25987e-147
B cells	ND4L	3.5677e-151	0.94957	0.626	0.144	5.71759e-147
B cells	COMMD4	4.21281e-151	0.910938	0.644	0.146	6.75144e-147
B cells	MT-CO1	4.66585e-151	1.49627	0.986	0.53	7.47748e-147
B cells	MAD2L2	5.00707e-150	0.362223	0.333	0.036	8.02432e-146
B cells	HMGN3	1.71662e-149	0.941123	0.717	0.181	2.75106e-145
B cells	RPL7A	1.98794e-149	1.21096	1	0.69	3.18588e-145
B cells	ASNS	2.00309e-149	0.2609	0.116	0.001	3.21015e-145
B cells	ENSCAFG00000029170	4.12948e-149	0.390629	0.24	0.017	6.6179e-145
B cells	RPL9	5.98327e-149	1.31762	1	0.64	9.58879e-145
B cells	XRCC1	1.68646e-148	0.461813	0.326	0.035	2.70272e-144
B cells	GMFG	1.97533e-148	-1.92139	0.959	0.963	3.16567e-144
B cells	PYCR3	4.47179e-148	0.462801	0.37	0.046	7.1665e-144
B cells	IFT27	4.61418e-148	0.480453	0.352	0.04	7.39468e-144
B cells	HAT1	4.93841e-148	0.401224	0.347	0.04	7.91429e-144
B cells	UMPS	6.00035e-148	0.834031	0.619	0.141	9.61616e-144
B cells	RPL13	6.34036e-148	1.41765	0.995	0.523	1.01611e-143
B cells	GOLPH3L	6.39703e-148	0.269598	0.258	0.02	1.02519e-143
B cells	RANBP1	6.93e-148	0.530175	0.384	0.051	1.1106e-143
B cells	SRPK1	9.03561e-148	0.649287	0.646	0.144	1.44805e-143
B cells	FAM185A	9.07508e-148	0.311668	0.221	0.014	1.45437e-143
B cells	NSD2	9.12824e-148	0.314021	0.265	0.021	1.46289e-143
B cells	RPL14	1.13994e-147	1.28942	0.998	0.599	1.82687e-143
B cells	RPS3	1.65531e-147	1.32801	0.998	0.507	2.65279e-143
B cells	RPL3	2.71884e-147	1.38297	0.995	0.445	4.35722e-143
B cells	RPL5	2.91609e-147	1.40263	0.998	0.545	4.67332e-143
B cells	RPS15A	3.36462e-147	1.37306	1	0.67	5.39214e-143
B cells	GCAT	5.82404e-147	0.536038	0.329	0.036	9.33361e-143
B cells	ENSCAFG00000033183	7.00624e-147	0.387524	0.247	0.018	1.12282e-142
B cells	RPL15	9.63813e-147	1.33366	0.998	0.514	1.54461e-142
B cells	DNAJC9	1.35665e-146	0.435887	0.326	0.035	2.17417e-142
B cells	RASAL2	1.57849e-146	0.701811	0.537	0.101	2.52968e-142
B cells	RSL1D1	3.6648e-146	0.995957	0.628	0.154	5.87322e-142
B cells	NUCKS1	7.3279e-146	1.37642	0.865	0.342	1.17437e-141
B cells	EIF3I	3.31264e-145	1.13984	0.861	0.318	5.30884e-141
B cells	NUP37	1.39394e-144	0.535378	0.413	0.059	2.23393e-140
B cells	ZEB1	3.25067e-144	0.397673	0.299	0.029	5.20953e-140
B cells	RPS5	4.50822e-144	1.32137	1	0.57	7.22487e-140
B cells	GAPDH	6.15536e-144	-3.00203	0.801	0.943	9.86458e-140
B cells	GPATCH4	1.58892e-143	0.704581	0.489	0.088	2.5464e-139
B cells	ILF2	1.97748e-143	1.09957	0.763	0.24	3.1691e-139
B cells	MRPL39	3.51879e-143	0.889678	0.692	0.186	5.63921e-139
B cells	ENSCAFG00000042212	1.00871e-142	1.09585	1	0.773	1.61656e-138
B cells	RPL8	1.44175e-142	1.22981	1	0.72	2.31054e-138
B cells	RPS4X	3.44403e-142	1.33506	0.995	0.629	5.5194e-138
B cells	PDIA4	4.25386e-142	1.33169	0.603	0.149	6.81723e-138
B cells	CHPF	6.39992e-142	0.285589	0.201	0.011	1.02565e-137
B cells	MRPS26	7.72941e-142	0.863343	0.655	0.166	1.23871e-137
B cells	SLC38A1	1.87287e-141	0.41438	0.37	0.048	3.00145e-137
B cells	ENSCAFG00000044682	4.35458e-141	1.24628	0.982	0.427	6.97864e-137
B cells	PLA2G7	5.35544e-141	-4.4635	0.128	0.77	8.58263e-137
B cells	PTMA	6.47508e-141	1.25961	0.998	0.801	1.0377e-136
B cells	PDCD5	8.35357e-141	1.09775	0.717	0.216	1.33874e-136
B cells	AJUBA	9.21567e-141	0.363388	0.329	0.037	1.4769e-136
B cells	PDCD4	1.36001e-140	0.914045	0.653	0.159	2.17954e-136
B cells	SEC11C	4.15296e-140	0.848999	0.943	0.437	6.65553e-136
B cells	CFAP46	6.04047e-140	0.510789	0.135	0.003	9.68046e-136
B cells	ZC3H14	7.6671e-140	0.581839	0.507	0.093	1.22873e-135
B cells	ENSCAFG00000050001	1.34134e-139	0.633187	0.283	0.028	2.14962e-135
B cells	MRPL51	1.70614e-139	0.697755	0.454	0.08	2.73427e-135
B cells	ANP32E	2.13353e-139	0.832384	0.612	0.141	3.4192e-135
B cells	AGPAT3	2.31125e-139	0.560344	0.413	0.062	3.70401e-135
B cells	ENSCAFG00000047343	4.24895e-139	0.25533	0.128	0.002	6.80936e-135
B cells	LSM5	5.24659e-139	0.849475	0.523	0.111	8.40818e-135
B cells	ENSCAFG00000028473	8.70173e-139	0.533003	0.459	0.077	1.39454e-134
B cells	HSD17B10	9.94448e-139	0.867221	0.721	0.207	1.5937e-134
B cells	DDX39A	1.14261e-138	0.920587	0.511	0.105	1.83114e-134
B cells	FANCL	2.91378e-138	0.46734	0.361	0.046	4.66962e-134
B cells	CEP41	3.20336e-138	0.29617	0.263	0.023	5.13371e-134
B cells	ENOPH1	5.91153e-138	0.378204	0.317	0.036	9.47382e-134
B cells	EBNA1BP2	6.29188e-138	0.947651	0.573	0.134	1.00834e-133
B cells	CCT8	7.05148e-138	0.993662	0.628	0.164	1.13007e-133
B cells	PMS2	1.99714e-137	0.389958	0.301	0.032	3.20062e-133
B cells	IMP4	2.40568e-137	0.876494	0.664	0.189	3.85535e-133
B cells	GH1	6.63861e-137	0.334034	0.11	0.001	1.0639e-132
B cells	FARSA	1.20632e-136	0.454985	0.37	0.05	1.93324e-132
B cells	LYAR	1.31833e-136	0.757646	0.498	0.096	2.11275e-132
B cells	ENSCAFG00000046356	1.74602e-136	0.300888	0.105	0.001	2.79817e-132
B cells	SMAP1	3.37105e-136	0.680808	0.715	0.184	5.40244e-132
B cells	ENSCAFG00000002833	5.18805e-136	0.440138	0.454	0.075	8.31437e-132
B cells	MPP6	6.21032e-136	0.32888	0.281	0.027	9.95266e-132
B cells	RPS8	9.60728e-136	1.07729	1	0.805	1.53966e-131
B cells	ENSCAFG00000011856	1.0117e-135	0.718344	0.639	0.155	1.62134e-131
B cells	RPS12	1.5025e-135	1.16705	1	0.741	2.4079e-131
B cells	POP5	1.52709e-135	0.690831	0.507	0.099	2.44732e-131
B cells	POLD2	1.79806e-135	0.329308	0.295	0.03	2.88156e-131
B cells	MT-ND6	2.10919e-135	0.611588	0.454	0.078	3.38018e-131
B cells	PNN	2.26056e-135	1.14899	0.861	0.297	3.62277e-131
B cells	GABARAP	2.51383e-135	-1.94619	0.97	0.964	4.02866e-131
B cells	RPS17	3.13577e-135	1.22206	0.998	0.579	5.02538e-131
B cells	TUBG1	6.62785e-135	0.414765	0.377	0.053	1.06218e-130
B cells	FKBP3	1.06657e-134	0.40335	0.356	0.047	1.70929e-130
B cells	SLC39A10	1.31454e-134	0.581978	0.363	0.05	2.10668e-130
B cells	TFB2M	3.07022e-134	0.501343	0.427	0.069	4.92034e-130
B cells	ATXN10	5.25913e-134	0.539922	0.452	0.077	8.42828e-130
B cells	SUZ12	5.74335e-134	0.550478	0.459	0.08	9.20429e-130
B cells	RPL10A	2.30441e-133	1.2675	0.995	0.546	3.69304e-129
B cells	SERBP1	2.62482e-133	1.1914	0.918	0.363	4.20654e-129
B cells	ENSCAFG00000046992	3.96191e-133	1.27646	1	0.656	6.34935e-129
B cells	SMARCE1	1.08411e-132	0.916953	0.772	0.239	1.7374e-128
B cells	ENSCAFG00000023594	1.09589e-132	0.378745	0.183	0.01	1.75627e-128
B cells	INCENP	1.51487e-132	0.535266	0.326	0.04	2.42773e-128
B cells	ENSCAFG00000043945	1.62708e-132	0.47472	0.404	0.063	2.60757e-128
B cells	ISG20	1.69321e-132	-3.88447	0.422	0.847	2.71354e-128
B cells	ENSCAFG00000049566	1.76025e-132	0.966698	0.658	0.179	2.82098e-128
B cells	SWAP70	1.76301e-132	0.742958	0.349	0.049	2.8254e-128
B cells	MBD4	1.86254e-132	0.78053	0.502	0.1	2.9849e-128
B cells	MRPL40	2.33045e-132	0.882392	0.664	0.18	3.73478e-128
B cells	ENSCAFG00000000697	3.0102e-132	0.51196	0.167	0.007	4.82415e-128
B cells	C30H15orf61	3.39573e-132	0.340535	0.285	0.029	5.442e-128
B cells	ZNRD2	5.51693e-132	0.568347	0.454	0.08	8.84144e-128
B cells	OGA	6.70957e-132	0.985622	0.801	0.268	1.07528e-127
B cells	RPS6	8.64712e-132	1.2473	0.995	0.571	1.38579e-127
B cells	ALDH7A1	8.91718e-132	0.365198	0.324	0.039	1.42907e-127
B cells	RPL22L1	1.78861e-131	1.09807	0.881	0.343	2.86642e-127
B cells	S100P	2.38006e-131	-4.14512	0.187	0.744	3.81429e-127
B cells	CEACAM28	2.46412e-131	-4.17522	0.178	0.758	3.94899e-127
B cells	CCT2	3.25934e-131	0.858686	0.575	0.136	5.22341e-127
B cells	TRIM37	1.22794e-130	0.342959	0.299	0.033	1.9679e-126
B cells	RAN	1.27393e-130	1.32252	0.829	0.317	2.04159e-126
B cells	ERH	1.60762e-130	1.16566	0.865	0.356	2.57637e-126
B cells	NCAPD2	2.00479e-130	0.289281	0.288	0.03	3.21288e-126
B cells	GALE	3.04457e-130	0.406801	0.379	0.055	4.87924e-126
B cells	CDA	3.46946e-130	-3.88762	0.11	0.729	5.56016e-126
B cells	SIVA1	5.81053e-130	0.94232	0.575	0.141	9.31195e-126
B cells	TIMM50	7.29102e-130	0.663795	0.55	0.12	1.16846e-125
B cells	TCP1	2.57757e-129	1.03425	0.74	0.242	4.13082e-125
B cells	CCT6A	4.38913e-129	1.1035	0.783	0.277	7.03401e-125
B cells	RTN4IP1	6.03644e-129	0.257542	0.244	0.021	9.674e-125
B cells	CD74	8.3754e-129	1.25928	0.852	0.279	1.34224e-124
B cells	SOD2	1.38241e-128	-4.05134	0.361	0.786	2.21545e-124
B cells	PMEPA1	1.49e-128	0.598442	0.534	0.107	2.38787e-124
B cells	ENSCAFG00000013515	1.71692e-128	1.16156	0.712	0.241	2.75153e-124
B cells	MRPS11	2.23304e-128	0.667577	0.514	0.107	3.57867e-124
B cells	TBRG4	2.29025e-128	0.516479	0.372	0.055	3.67035e-124
B cells	MRTO4	3.326e-128	0.775055	0.541	0.122	5.33025e-124
B cells	ITM2B	1.09398e-127	-3.22388	0.495	0.869	1.75321e-123
B cells	POLR3GL	1.41699e-127	0.493526	0.482	0.089	2.27086e-123
B cells	FOXO1	3.11928e-127	0.486658	0.247	0.022	4.99896e-123
B cells	ENSCAFG00000035349	3.86763e-127	0.918352	0.708	0.221	6.19827e-123
B cells	TIPIN	1.05758e-126	0.495627	0.379	0.057	1.69488e-122
B cells	OAZ1	2.74097e-126	-1.80016	0.984	0.978	4.39268e-122
B cells	ENSCAFG00000000814	4.26714e-126	1.44823	0.975	0.401	6.83851e-122
B cells	CAPG	4.46548e-126	-1.78765	0.932	0.926	7.15638e-122
B cells	AURKA	6.5333e-126	0.40569	0.221	0.018	1.04703e-121
B cells	RPL36	7.33956e-126	1.01638	0.863	0.309	1.17624e-121
B cells	IFI30	7.45537e-126	1.56257	0.817	0.279	1.1948e-121
B cells	FCER1G	1.33697e-125	-2.94571	0.178	0.747	2.14263e-121
B cells	RAD17	2.33843e-125	0.495618	0.511	0.101	3.74757e-121
B cells	OXA1L	3.73378e-125	0.713173	0.562	0.13	5.98375e-121
B cells	RBBP7	4.58067e-125	0.732916	0.541	0.12	7.34098e-121
B cells	CCT5	6.26505e-125	1.09662	0.735	0.252	1.00404e-120
B cells	DYRK1B	8.68179e-125	1.10067	0.993	0.608	1.39134e-120
B cells	GMNN	9.62179e-125	0.642806	0.418	0.073	1.54199e-120
B cells	RUNDC3B	1.13644e-124	0.563501	0.436	0.077	1.82125e-120
B cells	MCM4	1.19552e-124	0.28567	0.249	0.023	1.91594e-120
B cells	ENSCAFG00000031852	1.89226e-124	0.277724	0.267	0.027	3.03254e-120
B cells	TUT4	2.6489e-124	0.625413	0.525	0.109	4.24513e-120
B cells	EZH2	2.9173e-124	0.273184	0.267	0.027	4.67527e-120
B cells	PINX1	2.95686e-124	0.384594	0.306	0.037	4.73866e-120
B cells	POLR1F	2.96932e-124	0.661127	0.521	0.113	4.75863e-120
B cells	GADD45GIP1	3.56225e-124	0.712316	0.564	0.133	5.70886e-120
B cells	NOP10	5.27586e-124	1.11478	0.824	0.311	8.45509e-120
B cells	ENSCAFG00000019360	5.63802e-124	-2.74152	0.767	0.864	9.03549e-120
B cells	RPL24	5.75214e-124	1.15808	1	0.687	9.21839e-120
B cells	EFR3A	9.34921e-124	0.488533	0.45	0.082	1.4983e-119
B cells	KAT2A	1.02166e-123	0.280721	0.244	0.023	1.63731e-119
B cells	MDFIC	1.38145e-123	0.655395	0.45	0.083	2.21391e-119
B cells	PRMT5	1.52588e-123	0.356639	0.311	0.038	2.44538e-119
B cells	GPR183	1.74797e-123	0.311055	0.169	0.009	2.8013e-119
B cells	NAP1L1	2.91549e-123	0.996848	0.897	0.369	4.67236e-119
B cells	RPL35	3.81337e-123	1.16147	0.995	0.55	6.11131e-119
B cells	TEX9	5.22764e-123	0.293846	0.119	0.003	8.37781e-119
B cells	ENSCAFG00000009523	5.56206e-123	1.13543	1	0.655	8.91376e-119
B cells	IARS1	3.0103e-122	0.276667	0.247	0.023	4.8243e-118
B cells	LAP3	5.00633e-122	1.26273	0.484	0.108	8.02314e-118
B cells	CEP57	5.61557e-122	0.610103	0.514	0.107	8.9995e-118
B cells	MRPL32	6.16515e-122	0.657223	0.498	0.106	9.88026e-118
B cells	PRDX4	6.26127e-122	0.964834	0.505	0.107	1.00343e-117
B cells	ENSCAFG00000018784	1.40302e-121	1.08738	1	0.663	2.24848e-117
B cells	AFF3	1.67524e-121	0.530213	0.402	0.067	2.68474e-117
B cells	VIM	2.2898e-121	-2.23099	0.881	0.927	3.66963e-117
B cells	ILF3	2.60613e-121	0.757004	0.527	0.119	4.17659e-117
B cells	ENSCAFG00000023152	2.86862e-121	0.254135	0.199	0.014	4.59724e-117
B cells	CKS1B	3.09459e-121	0.741249	0.484	0.102	4.95939e-117
B cells	REXO2	3.61663e-121	0.781312	0.559	0.133	5.79602e-117
B cells	PA2G4	4.07742e-121	1.00444	0.644	0.19	6.53448e-117
B cells	ANGPTL6	7.90295e-121	0.315298	0.313	0.039	1.26653e-116
B cells	PADI3	7.9887e-121	-3.91154	0.098	0.695	1.28027e-116
B cells	KNOP1	1.10635e-120	0.371716	0.32	0.041	1.77304e-116
B cells	ATP5MC1	1.78038e-120	1.28509	0.779	0.291	2.85324e-116
B cells	ENSCAFG00000007990	2.12065e-120	1.14848	1	0.73	3.39856e-116
B cells	ENSCAFG00000023972	2.28287e-120	0.302558	0.326	0.043	3.65853e-116
B cells	UQCC3	4.31099e-120	0.5085	0.409	0.07	6.9088e-116
B cells	MPHOSPH8	4.53725e-120	0.736174	0.559	0.13	7.27139e-116
B cells	ENSCAFG00000045013	7.87726e-120	-2.1931	0.845	0.878	1.26241e-115
B cells	RPS13	1.11097e-119	1.17047	1	0.606	1.78044e-115
B cells	NUDCD1	1.20664e-119	0.327343	0.317	0.041	1.93377e-115
B cells	COX11	1.51332e-119	0.391247	0.34	0.048	2.42525e-115
B cells	RPL32	2.01317e-119	1.25568	1	0.668	3.22631e-115
B cells	CDIP1	2.47528e-119	0.252444	0.317	0.041	3.96689e-115
B cells	DNLZ	2.55208e-119	0.536258	0.555	0.124	4.08996e-115
B cells	BTK	3.74516e-119	0.718723	0.568	0.139	6.002e-115
B cells	ACTB	4.36135e-119	-1.26862	1	0.998	6.9895e-115
B cells	MRPL19	5.29103e-119	0.496355	0.409	0.07	8.47941e-115
B cells	ATP5PB	5.33687e-119	1.02648	0.87	0.354	8.55287e-115
B cells	GNL3	9.35942e-119	0.44914	0.374	0.059	1.49994e-114
B cells	ZNF326	9.65134e-119	0.7755	0.735	0.222	1.54672e-114
B cells	MYO5A	1.5702e-118	0.363329	0.461	0.086	2.5164e-114
B cells	CCT4	1.93248e-118	0.928079	0.726	0.241	3.097e-114
B cells	MRPL28	2.39147e-118	0.947985	0.806	0.288	3.83257e-114
B cells	PTRH1	2.63184e-118	0.280085	0.292	0.035	4.21778e-114
B cells	ENSCAFG00000008311	2.85123e-118	1.01243	0.909	0.368	4.56939e-114
B cells	STOML2	3.26813e-118	0.699659	0.566	0.138	5.2375e-114
B cells	POLR2E	4.42544e-118	0.951211	0.74	0.254	7.09221e-114
B cells	LIPT1	5.27306e-118	0.346837	0.311	0.04	8.45061e-114
B cells	MYG1	8.77271e-118	0.750179	0.607	0.159	1.40592e-113
B cells	PAK1IP1	1.059e-117	0.47964	0.372	0.06	1.69715e-113
B cells	LCP1	1.6775e-117	-1.76887	0.927	0.939	2.68836e-113
B cells	TRIM59	2.2439e-117	0.426188	0.372	0.058	3.59607e-113
B cells	MRPS12	2.64507e-117	0.752772	0.527	0.124	4.23899e-113
B cells	CCT3	3.11494e-117	0.908676	0.728	0.237	4.992e-113
B cells	BUB3	3.47981e-117	0.566966	0.468	0.095	5.57675e-113
B cells	CCDC50	3.48307e-117	0.909155	0.6	0.153	5.58196e-113
B cells	YIF1A	3.69214e-117	0.490484	0.441	0.084	5.91703e-113
B cells	FTL	5.00319e-117	-1.85724	0.995	0.995	8.01812e-113
B cells	GTPBP4	5.9335e-117	0.626734	0.459	0.092	9.50903e-113
B cells	GMPS	1.24018e-116	0.671243	0.541	0.127	1.98751e-112
B cells	MPI	1.85792e-116	0.335362	0.34	0.049	2.9775e-112
B cells	GOLM1	2.17423e-116	0.551842	0.299	0.04	3.48442e-112
B cells	RPL18	2.25554e-116	1.01829	1	0.686	3.61472e-112
B cells	C9H17orf64	3.21673e-116	-4.64938	0.112	0.694	5.15513e-112
B cells	PARK7	3.93329e-116	0.799313	0.758	0.249	6.30349e-112
B cells	OXLD1	4.45627e-116	0.513691	0.477	0.097	7.14163e-112
B cells	POLD3	4.49436e-116	0.275832	0.235	0.022	7.20266e-112
B cells	BDH1	5.33411e-116	0.334832	0.5	0.1	8.54845e-112
B cells	TRAP1	5.72878e-116	0.581453	0.461	0.093	9.18095e-112
B cells	ZNF706	6.14118e-116	0.567267	0.573	0.14	9.84185e-112
B cells	SURF2	6.21051e-116	0.424064	0.374	0.06	9.95296e-112
B cells	EPRS1	8.05582e-116	0.779397	0.553	0.137	1.29103e-111
B cells	ENSCAFG00000041236	1.0218e-115	0.792922	0.63	0.184	1.63754e-111
B cells	DDX21	1.09431e-115	0.764548	0.562	0.139	1.75374e-111
B cells	ENSCAFG00000019472	1.43582e-115	1.00267	0.728	0.25	2.30104e-111
B cells	TFAM	2.79982e-115	0.396918	0.425	0.075	4.487e-111
B cells	CLPB	3.48238e-115	0.3013	0.279	0.033	5.58087e-111
B cells	ENSCAFG00000049156	3.64585e-115	1.13577	0.776	0.307	5.84284e-111
B cells	DLA-DRA	4.52211e-115	1.32953	0.959	0.387	7.24713e-111
B cells	RRP9	4.83097e-115	0.278519	0.235	0.023	7.74211e-111
B cells	ENSCAFG00000015834	5.78345e-115	1.1623	0.966	0.439	9.26855e-111
B cells	NUP85	6.54012e-115	0.449743	0.372	0.06	1.04812e-110
B cells	RPS18	7.80299e-115	1.1819	0.998	0.531	1.25051e-110
B cells	THOC3	9.6836e-115	0.392042	0.377	0.06	1.55189e-110
B cells	RPS15	9.71079e-115	1.12081	0.986	0.528	1.55625e-110
B cells	EMC8	1.07299e-114	0.733589	0.505	0.118	1.71958e-110
B cells	RPL22	1.14737e-114	1.13013	0.998	0.543	1.83878e-110
B cells	THYN1	1.18367e-114	0.260419	0.292	0.036	1.89694e-110
B cells	PUS1	1.34354e-114	0.556721	0.463	0.095	2.15315e-110
B cells	PTRH2	1.64635e-114	0.387476	0.354	0.054	2.63845e-110
B cells	RPL7	1.66285e-114	1.13439	0.998	0.543	2.66488e-110
B cells	AIG1	2.19484e-114	0.431358	0.379	0.063	3.51744e-110
B cells	ADCK5	2.35471e-114	0.269801	0.267	0.03	3.77366e-110
B cells	CD3D	2.4915e-114	0.608442	0.689	0.169	3.99288e-110
B cells	ENSCAFG00000003222	2.6138e-114	0.777577	0.614	0.171	4.18887e-110
B cells	AURKB	2.86688e-114	0.668112	0.295	0.039	4.59447e-110
B cells	DDX46	3.38039e-114	0.807503	0.742	0.238	5.41742e-110
B cells	RPL36A-HNRNPH2	6.26156e-114	1.17502	0.995	0.495	1.00348e-109
B cells	NOL11	8.12941e-114	0.372403	0.333	0.048	1.30282e-109
B cells	HNRNPA3	1.09843e-113	1.07745	0.717	0.245	1.76035e-109
B cells	MRPL46	1.19645e-113	0.480424	0.434	0.081	1.91743e-109
B cells	AIFM1	1.34718e-113	0.410348	0.388	0.066	2.15899e-109
B cells	ARHGAP45	1.3909e-113	-3.46589	0.751	0.838	2.22905e-109
B cells	MTHFD1	1.51993e-113	0.326357	0.336	0.048	2.43584e-109
B cells	THOC6	1.79961e-113	0.554038	0.47	0.097	2.88406e-109
B cells	ENSCAFG00000008873	2.53191e-113	1.16266	0.993	0.522	4.05763e-109
B cells	RIOK1	2.62022e-113	0.508087	0.427	0.081	4.19916e-109
B cells	NOLC1	3.09073e-113	0.665581	0.523	0.12	4.95321e-109
B cells	RPL28	3.40426e-113	1.07306	0.998	0.668	5.45566e-109
B cells	RPS7	4.09292e-113	1.16438	0.998	0.793	6.55932e-109
B cells	AAAS	4.17753e-113	0.285721	0.34	0.05	6.69491e-109
B cells	SRSF2	4.26081e-113	0.36198	0.336	0.05	6.82838e-109
B cells	BARD1	6.37634e-113	0.573318	0.436	0.084	1.02187e-108
B cells	ENSCAFG00000031952	6.89203e-113	1.11259	1	0.611	1.10452e-108
B cells	PRPF19	7.51482e-113	0.788852	0.646	0.186	1.20433e-108
B cells	ARFRP1	8.33267e-113	0.48723	0.591	0.149	1.33539e-108
B cells	ENSCAFG00000000314	9.26407e-113	0.505935	0.413	0.076	1.48466e-108
B cells	ZRANB2	1.26283e-112	0.689186	0.626	0.17	2.02382e-108
B cells	NIFK	1.69101e-112	0.939615	0.769	0.28	2.71001e-108
B cells	NUP93	1.72243e-112	0.31741	0.329	0.047	2.76036e-108
B cells	VAMP5	2.78106e-112	0.594454	0.6	0.152	4.45692e-108
B cells	HNRNPD	3.18806e-112	1.05881	0.895	0.394	5.10919e-108
B cells	RPL23	3.26478e-112	1.02604	0.995	0.687	5.23214e-108
B cells	DCPS	4.34989e-112	0.752991	0.626	0.18	6.97114e-108
B cells	RUVBL2	7.89183e-112	0.418563	0.39	0.068	1.26474e-107
B cells	WDR74	8.14495e-112	0.448378	0.363	0.059	1.30531e-107
B cells	RANGRF	1.4643e-111	0.516457	0.377	0.065	2.34668e-107
B cells	NHP2	1.59523e-111	0.808298	0.689	0.222	2.55651e-107
B cells	ATAD2	1.65669e-111	0.407121	0.326	0.047	2.65501e-107
B cells	ENSCAFG00000042489	2.07438e-111	0.771198	0.58	0.146	3.32441e-107
B cells	LSM4	2.18528e-111	0.760213	0.596	0.161	3.50213e-107
B cells	PPP1R14B	2.92201e-111	0.903557	0.642	0.193	4.68282e-107
B cells	P2RY10	3.39567e-111	0.274282	0.194	0.015	5.4419e-107
B cells	RFC2	3.48546e-111	0.618633	0.671	0.195	5.58579e-107
B cells	METAP2	3.89433e-111	0.693695	0.559	0.139	6.24105e-107
B cells	ENSCAFG00000046342	6.46102e-111	1.06214	0.541	0.142	1.03544e-106
B cells	SMC1A	7.54424e-111	0.620855	0.521	0.122	1.20904e-106
B cells	TIMM9.1	1.40675e-110	0.738142	0.644	0.184	2.25445e-106
B cells	ENSCAFG00000013366	1.84711e-110	1.13503	0.897	0.379	2.96019e-106
B cells	SRFBP1	2.01356e-110	0.389632	0.352	0.055	3.22693e-106
B cells	ITGB1BP1	2.21858e-110	0.630708	0.621	0.172	3.5555e-106
B cells	PER3	3.73772e-110	0.304922	0.126	0.005	5.99008e-106
B cells	ENSCAFG00000043319	4.05279e-110	0.392416	0.267	0.032	6.49499e-106
B cells	SH3BGRL3	4.25938e-110	-1.40804	0.986	0.953	6.82608e-106
B cells	COPS3	4.31282e-110	0.45608	0.498	0.109	6.91172e-106
B cells	HMMR	5.39974e-110	0.446093	0.365	0.061	8.65362e-106
B cells	IKZF3	2.91411e-109	0.522286	0.331	0.05	4.67015e-105
B cells	BRIX1	3.38068e-109	0.616236	0.495	0.111	5.41787e-105
B cells	ENSCAFG00000041676	3.80527e-109	0.643762	0.76	0.234	6.09833e-105
B cells	PHPT1	4.23034e-109	0.827192	0.667	0.204	6.77954e-105
B cells	ENSCAFG00000024271	6.12683e-109	0.510664	0.436	0.086	9.81886e-105
B cells	NUDC	6.56028e-109	0.488302	0.473	0.101	1.05135e-104
B cells	TRIM28	6.58482e-109	0.661922	0.543	0.139	1.05528e-104
B cells	PTRHD1	7.8613e-109	0.438779	0.459	0.094	1.25985e-104
B cells	GADD45A	8.36229e-109	-3.24987	0.393	0.77	1.34014e-104
B cells	OXCT1	1.46995e-108	0.250507	0.267	0.032	2.35575e-104
B cells	COMMD3	1.57783e-108	0.759901	0.676	0.197	2.52863e-104
B cells	GLO1	1.60624e-108	0.73363	0.669	0.198	2.57417e-104
B cells	WDR46	3.70056e-108	0.436227	0.363	0.061	5.93051e-104
B cells	CPSF6	4.68381e-108	0.383319	0.404	0.074	7.50628e-104
B cells	CDC16	5.15178e-108	0.414258	0.422	0.08	8.25624e-104
B cells	ENSCAFG00000029884	5.56455e-108	1.00003	1	0.76	8.91775e-104
B cells	ENSCAFG00000045775	6.11685e-108	0.933743	0.607	0.185	9.80286e-104
B cells	UBAP2	6.65101e-108	0.269872	0.295	0.039	1.06589e-103
B cells	PABPC4	7.20019e-108	0.390766	0.352	0.057	1.1539e-103
B cells	C1QBP	7.4555e-108	0.660474	0.491	0.114	1.19482e-103
B cells	DDX47	7.55434e-108	0.416651	0.388	0.069	1.21066e-103
B cells	THOC1	7.9951e-108	0.335309	0.311	0.044	1.28129e-103
B cells	METTL3	1.34e-107	0.27428	0.311	0.044	2.14748e-103
B cells	USP1	1.63493e-107	0.695239	0.559	0.147	2.62014e-103
B cells	ENSCAFG00000031129	2.34649e-107	0.762085	0.737	0.25	3.76048e-103
B cells	PXK	3.01326e-107	0.539	0.436	0.088	4.82905e-103
B cells	POLR1C	4.45175e-107	0.264993	0.253	0.029	7.13437e-103
B cells	RSRC1	5.11063e-107	0.594034	0.507	0.116	8.1903e-103
B cells	PMPCA	7.47418e-107	0.427664	0.395	0.072	1.19781e-102
B cells	EIF2S1	7.70304e-107	0.758969	0.553	0.146	1.23449e-102
B cells	RPL26	7.70711e-107	0.956613	0.9	0.344	1.23514e-102
B cells	SUB1	1.43814e-106	1.21864	0.902	0.426	2.30477e-102
B cells	CETN3	1.70001e-106	0.396288	0.432	0.084	2.72443e-102
B cells	GMPPB	2.2946e-106	0.554738	0.372	0.067	3.67733e-102
B cells	SGO2	2.72696e-106	0.553628	0.317	0.047	4.37022e-102
B cells	RACK1	4.0778e-106	1.07193	0.979	0.434	6.53508e-102
B cells	ZCCHC7	4.3174e-106	0.592843	0.573	0.145	6.91907e-102
B cells	UBE2S	4.98102e-106	1.48238	0.525	0.144	7.98258e-102
B cells	NOP14	5.1148e-106	0.492223	0.427	0.085	8.19697e-102
B cells	ENSCAFG00000046514	6.02914e-106	0.560228	0.493	0.112	9.6623e-102
B cells	SDF2L1	6.5795e-106	1.35179	0.76	0.29	1.05443e-101
B cells	EEF1B2	9.40339e-106	1.12098	0.995	0.488	1.50699e-101
B cells	SUMO2	1.09304e-105	1.01495	0.977	0.477	1.7517e-101
B cells	FYB1	1.33991e-105	-2.73042	0.189	0.697	2.14733e-101
B cells	ZNF250	1.61085e-105	0.456773	0.422	0.082	2.58155e-101
B cells	TEX30	1.82497e-105	0.318441	0.347	0.056	2.9247e-101
B cells	S100A12	3.20986e-105	-5.48687	0.489	0.789	5.14411e-101
B cells	ENSCAFG00000010865	3.31618e-105	0.685877	0.441	0.094	5.31451e-101
B cells	RPAP3	3.6114e-105	0.376012	0.379	0.067	5.78764e-101
B cells	BCL11A	7.83548e-105	0.444416	0.26	0.032	1.25571e-100
B cells	USP14	7.8568e-105	0.544852	0.479	0.105	1.25913e-100
B cells	DNAJC19	1.21869e-104	0.815883	0.861	0.34	1.95307e-100
B cells	EEF1D	1.49133e-104	1.10926	0.963	0.442	2.39e-100
B cells	RPL35A	1.88142e-104	1.10538	1	0.597	3.01516e-100
B cells	UBR7	1.99945e-104	0.256517	0.272	0.034	3.20432e-100
B cells	LUC7L3	2.01864e-104	0.788591	0.774	0.268	3.23508e-100
B cells	ENSCAFG00000006102	2.2163e-104	1.01352	1	0.696	3.55184e-100
B cells	SPCS1	2.47118e-104	0.32482	0.324	0.049	3.96032e-100
B cells	ENSCAFG00000013864	2.49578e-104	0.898325	0.781	0.306	3.99974e-100
B cells	MRPL15	2.86167e-104	0.57772	0.505	0.12	4.58611e-100
B cells	ENSCAFG00000008186	3.42977e-104	0.757499	0.804	0.291	5.49655e-100
B cells	ENSCAFG00000030359	4.26557e-104	0.983853	0.913	0.387	6.836e-100
B cells	TOMM34	4.40035e-104	0.396062	0.368	0.064	7.05201e-100
B cells	RPP21	5.19023e-104	0.433813	0.534	0.129	8.31787e-100
B cells	TMSB10	7.54475e-104	1.69416	0.991	0.548	1.20912e-99
B cells	SMARCC1	9.30802e-104	0.65211	0.553	0.14	1.4917e-99
B cells	UXT	1.14348e-103	0.675395	0.616	0.175	1.83254e-99
B cells	ATP5IF1	1.1853e-103	0.898499	0.893	0.384	1.89956e-99
B cells	EXOSC7	3.63974e-103	0.637378	0.603	0.167	5.83305e-99
B cells	CDO1	5.24263e-103	0.374859	0.105	0.003	8.40185e-99
B cells	OSGEP	6.08233e-103	0.667777	0.516	0.132	9.74754e-99
B cells	HAX1	7.04195e-103	0.715863	0.566	0.156	1.12854e-98
B cells	HPF1	7.11483e-103	0.316616	0.352	0.058	1.14022e-98
B cells	RFC1	7.77968e-103	0.536956	0.45	0.095	1.24677e-98
B cells	NUBP2	1.00004e-102	0.682446	0.694	0.223	1.60266e-98
B cells	RPL27A	1.09531e-102	0.997707	0.87	0.358	1.75534e-98
B cells	DHX29	1.13808e-102	0.445507	0.493	0.11	1.82388e-98
B cells	RAD23A	1.84192e-102	0.563668	0.541	0.136	2.95186e-98
B cells	DDX24	2.3338e-102	0.694936	0.719	0.235	3.74015e-98
B cells	ESF1	3.14064e-102	0.592689	0.523	0.126	5.03319e-98
B cells	SDAD1	4.397e-102	0.61759	0.489	0.114	7.04663e-98
B cells	MLH1	8.06444e-102	0.286568	0.317	0.048	1.29241e-97
B cells	CCDC91	1.00035e-101	0.571941	0.438	0.093	1.60316e-97
B cells	HAUS3	1.99868e-101	0.382984	0.372	0.067	3.20309e-97
B cells	RRAS2	2.26326e-101	0.351292	0.313	0.047	3.6271e-97
B cells	RPL27	2.29638e-101	0.930379	1	0.685	3.68019e-97
B cells	ENSCAFG00000017667	2.47842e-101	0.924573	0.71	0.262	3.97191e-97
B cells	HUS1	2.77806e-101	0.661682	0.493	0.124	4.45212e-97
B cells	CECR2	2.88344e-101	0.276847	0.112	0.004	4.621e-97
B cells	ALYREF	1.04432e-100	1.0238	0.74	0.297	1.67363e-96
B cells	WDR43	1.13477e-100	0.428349	0.393	0.075	1.81859e-96
B cells	ENSCAFG00000000443	1.36976e-100	0.670382	0.452	0.104	2.19518e-96
B cells	KRTCAP2	1.78655e-100	1.00608	0.954	0.472	2.86313e-96
B cells	ALKBH3	1.9351e-100	0.304734	0.329	0.053	3.10119e-96
B cells	SMN	2.45305e-100	0.710557	0.639	0.2	3.93125e-96
B cells	UCHL3	2.93615e-100	0.475271	0.461	0.106	4.70548e-96
B cells	YARS1	3.79696e-100	0.288075	0.269	0.035	6.08501e-96
B cells	RNASEK	4.07763e-100	-1.93219	0.845	0.859	6.53481e-96
B cells	NUP88	4.74863e-100	0.36903	0.4	0.077	7.61015e-96
B cells	C10H12orf45	6.6249e-100	0.32653	0.368	0.065	1.06171e-95
B cells	CYB5A	7.81131e-100	0.321671	0.368	0.065	1.25184e-95
B cells	HNRNPDL	1.29747e-99	0.812175	0.76	0.277	2.07933e-95
B cells	SETX	1.76099e-99	0.79783	0.559	0.151	2.82215e-95
B cells	GPR18	2.1621e-99	0.348475	0.263	0.034	3.46498e-95
B cells	ENSCAFG00000043173	3.03758e-99	1.05741	0.993	0.519	4.86803e-95
B cells	TP53I13	3.47773e-99	0.263772	0.297	0.043	5.5734e-95
B cells	UTP18	4.59424e-99	0.417189	0.411	0.082	7.36274e-95
B cells	LIG1	5.5846e-99	0.432932	0.37	0.069	8.94989e-95
B cells	MYCBP	6.15959e-99	0.308696	0.381	0.07	9.87136e-95
B cells	ENSCAFG00000009692	7.89031e-99	0.761542	0.847	0.325	1.2645e-94
B cells	ENSCAFG00000019044	1.10932e-98	1.06359	0.998	0.629	1.77779e-94
B cells	DENR	1.4105e-98	0.451199	0.457	0.101	2.26046e-94
B cells	FH	1.9469e-98	0.481588	0.425	0.089	3.1201e-94
B cells	GAR1	2.03606e-98	0.425009	0.429	0.091	3.263e-94
B cells	H2AZ2	2.36487e-98	0.982171	0.774	0.32	3.78993e-94
B cells	FBXO6	2.54998e-98	0.729084	0.671	0.209	4.0866e-94
B cells	NAA15	5.05867e-98	0.478514	0.404	0.082	8.10703e-94
B cells	ENSCAFG00000015635	5.24474e-98	0.52581	0.441	0.097	8.40522e-94
B cells	ALCAM	6.82132e-98	0.265576	0.176	0.014	1.09318e-93
B cells	UTP6	6.89047e-98	0.31112	0.299	0.045	1.10427e-93
B cells	CUTA	7.95188e-98	0.58773	0.546	0.144	1.27437e-93
B cells	RUFY3	8.40932e-98	0.609655	0.479	0.114	1.34768e-93
B cells	MUTYH	9.7028e-98	0.50861	0.461	0.106	1.55497e-93
B cells	RPS27	1.23898e-97	1.08682	1	0.631	1.98559e-93
B cells	TRMT2A	1.29767e-97	0.614057	0.525	0.132	2.07964e-93
B cells	SNRNP40	1.51607e-97	0.489675	0.5	0.123	2.42965e-93
B cells	ZNF292	2.39341e-97	0.775129	0.671	0.206	3.83567e-93
B cells	URI1	3.04545e-97	0.498072	0.546	0.14	4.88063e-93
B cells	MRPS34	3.06715e-97	0.7649	0.63	0.206	4.91542e-93
B cells	POLR2H	3.18591e-97	0.750304	0.628	0.2	5.10574e-93
B cells	MPHOSPH10	4.34175e-97	0.410835	0.42	0.087	6.95809e-93
B cells	RBM28	4.89613e-97	0.400038	0.326	0.054	7.84653e-93
B cells	RPL12	5.8061e-97	1.08609	0.993	0.528	9.30485e-93
B cells	SRP19	5.92431e-97	0.931907	0.893	0.427	9.4943e-93
B cells	GOT1	1.23226e-96	0.383949	0.386	0.075	1.97482e-92
B cells	ENSCAFG00000016065	1.56069e-96	0.699893	0.715	0.235	2.50116e-92
B cells	HSDL2	1.81899e-96	0.719624	0.689	0.234	2.91512e-92
B cells	MRPS5	1.86757e-96	0.554896	0.514	0.129	2.99296e-92
B cells	RPL13A	2.01e-96	0.949216	1	0.666	3.22123e-92
B cells	CCDC6	2.03128e-96	0.329606	0.279	0.04	3.25532e-92
B cells	RPS24	2.24713e-96	0.993825	1	0.746	3.60125e-92
B cells	ENSCAFG00000014766	2.36147e-96	0.338355	0.187	0.017	3.7845e-92
B cells	TUFM	3.2056e-96	0.618331	0.5	0.127	5.13729e-92
B cells	PPIL6	3.23853e-96	0.285183	0.297	0.045	5.19007e-92
B cells	VARS1	3.39784e-96	0.449594	0.361	0.067	5.44538e-92
B cells	CCNH	3.44568e-96	0.254682	0.427	0.089	5.52205e-92
B cells	ENSCAFG00000012274	4.28572e-96	0.271199	0.285	0.041	6.8683e-92
B cells	SLC25A39	4.57919e-96	0.664446	0.546	0.151	7.33861e-92
B cells	TBC1D10C	8.10735e-96	0.334085	0.539	0.129	1.29928e-91
B cells	EIF2S2	9.25891e-96	0.860358	0.721	0.267	1.48383e-91
B cells	GSPT1	9.62142e-96	0.801171	0.548	0.161	1.54193e-91
B cells	ENSCAFG00000003760	9.75127e-96	0.664906	0.653	0.202	1.56274e-91
B cells	PRKDC	1.11634e-95	0.355573	0.297	0.046	1.78905e-91
B cells	MRPL35	1.56366e-95	0.465775	0.406	0.085	2.50592e-91
B cells	ARHGDIB	2.39876e-95	0.441329	0.541	0.137	3.84425e-91
B cells	SEPHS1	2.68816e-95	0.28048	0.258	0.034	4.30805e-91
B cells	ENSCAFG00000009583	2.79343e-95	0.342857	0.363	0.068	4.47674e-91
B cells	TIMM10	3.45642e-95	0.552696	0.518	0.133	5.53926e-91
B cells	FLAD1	4.47094e-95	0.470068	0.395	0.081	7.16513e-91
B cells	SP110	6.90599e-95	0.84104	0.598	0.18	1.10675e-90
B cells	ENSCAFG00000000118	7.99324e-95	0.919501	0.708	0.268	1.281e-90
B cells	PIH1D1	2.18253e-94	0.386539	0.406	0.084	3.49772e-90
B cells	MCUB	2.44647e-94	0.656086	0.55	0.152	3.92071e-90
B cells	PEBP1	2.94794e-94	0.351981	0.331	0.057	4.72437e-90
B cells	CD164	3.75426e-94	0.26255	0.347	0.062	6.01657e-90
B cells	TARS1	7.42946e-94	0.298547	0.315	0.052	1.19064e-89
B cells	HNRNPR	7.52382e-94	0.588841	0.575	0.163	1.20577e-89
B cells	RAD50	9.76403e-94	0.642689	0.594	0.174	1.56478e-89
B cells	GTF2H5	1.04873e-93	0.599519	0.76	0.273	1.6807e-89
B cells	ENSCAFG00000017317	1.19698e-93	0.437367	0.475	0.112	1.91829e-89
B cells	ENSCAFG00000004842	1.27634e-93	0.886325	0.783	0.324	2.04547e-89
B cells	TIMP2	1.30785e-93	-3.21231	0.08	0.605	2.09596e-89
B cells	ENSCAFG00000002202	1.48661e-93	0.337094	0.356	0.066	2.38244e-89
B cells	CEP164	1.65477e-93	0.298442	0.242	0.031	2.65193e-89
B cells	SNRPD1	1.81406e-93	0.968892	0.804	0.345	2.90722e-89
B cells	EXOSC1	1.87881e-93	0.408538	0.368	0.071	3.01097e-89
B cells	NACA	1.89611e-93	1.04817	0.989	0.574	3.03871e-89
B cells	LSM7	2.23611e-93	0.902394	0.644	0.234	3.58359e-89
B cells	NRM	2.32631e-93	0.486219	0.523	0.137	3.72815e-89
B cells	ENSCAFG00000015445	2.55079e-93	0.765605	0.792	0.288	4.08789e-89
B cells	DAZAP1	3.50789e-93	0.483759	0.452	0.105	5.62175e-89
B cells	BOLA3	4.09798e-93	0.48189	0.521	0.133	6.56743e-89
B cells	ENSCAFG00000015122	4.41547e-93	0.987551	1	0.609	7.07623e-89
B cells	MRPL13	4.45406e-93	0.265771	0.299	0.047	7.13807e-89
B cells	UFL1	5.13913e-93	0.46521	0.459	0.106	8.23597e-89
B cells	TMEM126A	5.49538e-93	0.358477	0.368	0.07	8.8069e-89
B cells	N4BP2	1.0877e-92	0.470763	0.356	0.067	1.74314e-88
B cells	TOMM7	1.19651e-92	0.578516	0.614	0.189	1.91753e-88
B cells	PDCD2L	1.45901e-92	0.288627	0.276	0.041	2.33822e-88
B cells	ZNF593	3.81717e-92	0.790336	0.557	0.168	6.11739e-88
B cells	ENSCAFG00000035509	3.89409e-92	0.742562	0.804	0.299	6.24067e-88
B cells	PPIH	4.27929e-92	0.442452	0.53	0.143	6.85799e-88
B cells	ENSCAFG00000048610	4.87456e-92	0.957259	0.829	0.37	7.81197e-88
B cells	SUPT16H	5.22568e-92	0.4445	0.452	0.104	8.37468e-88
B cells	ANAPC13	7.84443e-92	0.305491	0.342	0.062	1.25715e-87
B cells	MTX1	7.85977e-92	0.475847	0.413	0.09	1.25961e-87
B cells	ENSCAFG00000012395	8.0527e-92	0.923258	1	0.705	1.29053e-87
B cells	LSM6	1.31906e-91	0.701771	0.836	0.338	2.11392e-87
B cells	ENSCAFG00000018651	1.4097e-91	0.417733	0.427	0.095	2.25919e-87
B cells	GET3	2.25689e-91	0.534964	0.527	0.14	3.6169e-87
B cells	RIOK2	2.55833e-91	0.499573	0.539	0.145	4.09997e-87
B cells	NCL	2.86541e-91	1.00074	0.92	0.428	4.5921e-87
B cells	TSFM	4.20193e-91	0.593578	0.555	0.161	6.73401e-87
B cells	METTL5	5.28697e-91	0.39684	0.498	0.124	8.4729e-87
B cells	UCHL5	6.11796e-91	0.524462	0.516	0.14	9.80465e-87
B cells	HSCB	7.41065e-91	0.449791	0.489	0.12	1.18763e-86
B cells	ITGA4	7.54855e-91	0.662872	0.543	0.154	1.20973e-86
B cells	ACP5	7.93672e-91	0.283359	0.842	0.275	1.27194e-86
B cells	ENSCAFG00000018430	9.98086e-91	0.411651	0.438	0.099	1.59953e-86
B cells	SNRPD2	1.0252e-90	0.943723	0.963	0.506	1.64299e-86
B cells	CPSF3	1.15765e-90	0.334859	0.304	0.05	1.85525e-86
B cells	SYNCRIP	1.32721e-90	0.752214	0.594	0.186	2.12698e-86
B cells	SNRPB	1.6013e-90	0.721352	0.852	0.366	2.56624e-86
B cells	MRPL11	1.70023e-90	0.45473	0.486	0.121	2.72479e-86
B cells	SLC27A3	1.88499e-90	0.416749	0.279	0.043	3.02089e-86
B cells	PACC1	1.91194e-90	0.312648	0.203	0.022	3.06407e-86
B cells	ENSCAFG00000046386	2.14968e-90	0.980623	0.902	0.417	3.44507e-86
B cells	ACOT13	2.32367e-90	0.366728	0.454	0.107	3.72391e-86
B cells	ATE1	2.35161e-90	0.613314	0.47	0.116	3.76869e-86
B cells	RWDD1	2.39079e-90	0.716215	0.767	0.295	3.83148e-86
B cells	C5AR1	2.92876e-90	-3.10606	0.075	0.585	4.69363e-86
B cells	NPRL2	3.65057e-90	0.279984	0.402	0.083	5.8504e-86
B cells	TECR	3.94345e-90	0.471918	0.475	0.121	6.31977e-86
B cells	CSNK1G1	9.35242e-90	1.48993	0.941	0.47	1.49882e-85
B cells	TMA16	1.07481e-89	0.389566	0.397	0.083	1.72249e-85
B cells	CAD	1.13194e-89	0.402668	0.432	0.097	1.81405e-85
B cells	FAF1	1.26987e-89	0.355965	0.336	0.061	2.03509e-85
B cells	ENSCAFG00000030257	1.28734e-89	0.515667	0.466	0.115	2.06309e-85
B cells	MRPL24	1.35909e-89	0.369178	0.422	0.094	2.17808e-85
B cells	SRP68	1.38922e-89	0.380113	0.459	0.109	2.22636e-85
B cells	ENSCAFG00000010086	1.53893e-89	0.816187	0.733	0.298	2.46628e-85
B cells	CALM3	1.76444e-89	1.02805	0.594	0.212	2.8277e-85
B cells	PORCN	2.37598e-89	0.339368	0.482	0.117	3.80774e-85
B cells	GEMIN6	3.61005e-89	0.426738	0.409	0.09	5.78547e-85
B cells	MACF1	4.96324e-89	0.802769	0.705	0.238	7.95409e-85
B cells	MRPL55	5.04983e-89	0.80035	0.719	0.267	8.09285e-85
B cells	RNPS1	6.67557e-89	0.362769	0.402	0.085	1.06983e-84
B cells	NASP	6.86557e-89	0.949202	0.584	0.197	1.10028e-84
B cells	SPOP	7.4034e-89	0.383079	0.525	0.138	1.18647e-84
B cells	UBFD1	8.11424e-89	0.357103	0.354	0.068	1.30039e-84
B cells	PSMG1	9.05517e-89	0.508533	0.489	0.126	1.45118e-84
B cells	RPS6KB1	1.04978e-88	0.35477	0.434	0.098	1.68237e-84
B cells	ENSCAFG00000047363	1.0641e-88	0.783479	0.79	0.329	1.70532e-84
B cells	BZW2	1.16942e-88	0.380313	0.395	0.084	1.87411e-84
B cells	UPF3B	1.20449e-88	0.388883	0.468	0.113	1.93032e-84
B cells	FCGR1A	1.42358e-88	-3.25721	0.055	0.575	2.28142e-84
B cells	ITCH	1.44638e-88	0.323969	0.301	0.05	2.31797e-84
B cells	NAXE	1.5539e-88	0.63559	0.598	0.184	2.49028e-84
B cells	OLA1	2.17034e-88	0.371957	0.317	0.056	3.47819e-84
B cells	NUFIP1	2.17987e-88	0.282609	0.304	0.051	3.49346e-84
B cells	C4H1orf131	2.2856e-88	0.615038	0.639	0.205	3.66291e-84
B cells	MTDH	3.41906e-88	1.21914	0.92	0.467	5.47939e-84
B cells	ENSCAFG00000041061	3.54213e-88	0.281902	0.285	0.045	5.67662e-84
B cells	ENSCAFG00000042676	3.67915e-88	-4.20799	0.16	0.629	5.8962e-84
B cells	DBP	4.42593e-88	0.41036	0.336	0.063	7.09299e-84
B cells	CLEC2B	4.67202e-88	0.416733	0.427	0.095	7.48737e-84
B cells	MRPS31	5.866e-88	0.553592	0.621	0.194	9.40085e-84
B cells	BACE2	7.61141e-88	0.270131	0.139	0.009	1.2198e-83
B cells	MTIF2	1.01391e-87	0.373207	0.413	0.091	1.62488e-83
B cells	CD2AP	1.27905e-87	0.488211	0.336	0.064	2.0498e-83
B cells	MRPL21	1.43405e-87	0.866754	0.87	0.379	2.29821e-83
B cells	MRPS15	1.60718e-87	0.34034	0.372	0.075	2.57567e-83
B cells	BAZ1B	1.72743e-87	0.529598	0.475	0.119	2.76839e-83
B cells	DLA-12	2.34557e-87	-0.889195	0.998	0.98	3.75901e-83
B cells	DIXDC1	2.38689e-87	0.61323	0.242	0.035	3.82522e-83
B cells	NSRP1	2.557e-87	0.439024	0.445	0.104	4.09785e-83
B cells	SPO11	2.6436e-87	0.323636	0.459	0.11	4.23663e-83
B cells	ENSCAFG00000032173	2.7335e-87	-2.86424	0.064	0.575	4.38071e-83
B cells	ENSCAFG00000030635	2.78127e-87	0.386285	0.477	0.118	4.45727e-83
B cells	MRPL20	3.3402e-87	0.802814	0.868	0.396	5.35301e-83
B cells	PLAC8	3.40204e-87	0.779049	0.639	0.191	5.4521e-83
B cells	ATP6V0E1	3.41293e-87	-1.44182	0.941	0.9	5.46957e-83
B cells	RNASEH2C	3.56593e-87	0.488262	0.539	0.159	5.71475e-83
B cells	SLC25A4	3.92893e-87	0.436996	0.562	0.161	6.2965e-83
B cells	ZNF106	4.12305e-87	0.408488	0.374	0.077	6.6076e-83
B cells	ENSCAFG00000043577	4.50869e-87	-1.54602	0.941	0.873	7.22563e-83
B cells	TAF15	4.75253e-87	0.577066	0.63	0.2	7.6164e-83
B cells	ENSCAFG00000035134	4.88523e-87	0.368411	0.381	0.08	7.82906e-83
B cells	ACYP1	5.68625e-87	0.259813	0.279	0.043	9.11278e-83
B cells	SMC4	6.40492e-87	0.949793	0.566	0.184	1.02645e-82
B cells	NUDT5	8.67568e-87	0.377416	0.418	0.095	1.39036e-82
B cells	ENSCAFG00000041860	8.95744e-87	0.608961	0.619	0.202	1.43552e-82
B cells	RPS14	1.12238e-86	0.971092	1	0.72	1.79873e-82
B cells	MRPS35	1.75307e-86	0.357514	0.4	0.087	2.80947e-82
B cells	ENSCAFG00000028760	1.89016e-86	0.442415	0.489	0.123	3.02918e-82
B cells	THOC2	2.04507e-86	0.577223	0.66	0.215	3.27743e-82
B cells	MRPS28	2.14401e-86	0.525769	0.486	0.127	3.43599e-82
B cells	LGALS3	2.59914e-86	-2.92646	0.128	0.616	4.16538e-82
B cells	SLC2A4RG	3.08825e-86	0.441174	0.553	0.155	4.94924e-82
B cells	UTP20	3.1374e-86	0.308998	0.276	0.043	5.028e-82
B cells	SCFD1	3.99568e-86	0.361316	0.42	0.095	6.40348e-82
B cells	U2SURP	4.18449e-86	0.625538	0.694	0.24	6.70606e-82
B cells	NCAPH2	4.18483e-86	0.411486	0.466	0.114	6.70661e-82
B cells	PARL	4.40841e-86	0.495379	0.5	0.134	7.06492e-82
B cells	PBRM1	4.47129e-86	0.475454	0.557	0.158	7.16569e-82
B cells	MRPS9	5.10794e-86	0.576222	0.564	0.169	8.18598e-82
B cells	ENSCAFG00000042747	6.70098e-86	0.735956	0.655	0.235	1.0739e-81
B cells	HNRNPA1	7.38687e-86	0.872555	0.703	0.27	1.18382e-81
B cells	ENSCAFG00000020361	1.20777e-85	0.475713	0.486	0.126	1.93557e-81
B cells	RGS2	1.41574e-85	-3.67872	0.057	0.561	2.26886e-81
B cells	SNRPC	1.62806e-85	0.625844	0.676	0.241	2.60912e-81
B cells	ENSCAFG00000032762	1.70987e-85	0.367608	0.212	0.026	2.74024e-81
B cells	PSMB2	1.83097e-85	0.861197	0.861	0.416	2.93431e-81
B cells	MRPS18C	2.30815e-85	0.51964	0.637	0.212	3.69904e-81
B cells	ATP5F1A	2.34102e-85	0.912409	0.82	0.351	3.75171e-81
B cells	ARG2	2.48376e-85	-2.92151	0.096	0.581	3.98047e-81
B cells	EXOSC5	2.83985e-85	0.493178	0.432	0.105	4.55114e-81
B cells	NOL8	5.43848e-85	0.359287	0.374	0.078	8.71572e-81
B cells	WDFY4	7.55161e-85	0.496581	0.39	0.086	1.21022e-80
B cells	COQ9	9.32118e-85	0.353011	0.388	0.083	1.49381e-80
B cells	HSPA9	9.76873e-85	0.523548	0.562	0.171	1.56554e-80
B cells	HARS1	1.02155e-84	0.34418	0.406	0.091	1.63713e-80
B cells	TUBB4B	1.85378e-84	0.706211	0.687	0.246	2.97086e-80
B cells	ARL1	2.0015e-84	0.364912	0.388	0.084	3.2076e-80
B cells	PHIP	2.1766e-84	0.543917	0.68	0.224	3.48821e-80
B cells	NT5C	2.68521e-84	0.76468	0.664	0.237	4.30332e-80
B cells	TARBP2	3.06179e-84	0.479449	0.479	0.125	4.90682e-80
B cells	ENSCAFG00000011598	3.90428e-84	0.255581	0.224	0.029	6.257e-80
B cells	EIF1AX	4.97325e-84	0.32222	0.377	0.081	7.97013e-80
B cells	ATRX	5.49896e-84	0.772537	0.781	0.293	8.81263e-80
B cells	MTX2	5.62938e-84	0.336864	0.418	0.097	9.02165e-80
B cells	NDUFV1	5.86137e-84	0.650061	0.621	0.216	9.39343e-80
B cells	PRPF4B	6.76554e-84	0.59851	0.76	0.277	1.08424e-79
B cells	NVL	7.95414e-84	0.274849	0.285	0.047	1.27473e-79
B cells	ENY2	1.11683e-83	0.561032	0.575	0.181	1.78983e-79
B cells	SRP72	1.18364e-83	0.619329	0.539	0.163	1.8969e-79
B cells	CLTA	1.26845e-83	-1.80212	0.879	0.861	2.03282e-79
B cells	RPL11	1.29311e-83	0.870188	1	0.794	2.07233e-79
B cells	ENSCAFG00000042472	1.31016e-83	0.617977	0.699	0.251	2.09966e-79
B cells	STT3A	1.55877e-83	0.495132	0.427	0.106	2.49809e-79
B cells	NDUFA6	1.87213e-83	0.641056	0.849	0.347	3.00027e-79
B cells	ENSCAFG00000003361	2.20101e-83	0.260381	0.279	0.045	3.52733e-79
B cells	ENSCAFG00000002897	2.42494e-83	0.351031	0.575	0.171	3.88621e-79
B cells	SMIM4	2.81675e-83	0.576173	0.518	0.147	4.51412e-79
B cells	DMAC1	2.976e-83	0.357404	0.484	0.125	4.76934e-79
B cells	LRPPRC	2.99669e-83	0.409214	0.342	0.068	4.80249e-79
B cells	MESD	3.03647e-83	0.619958	0.541	0.166	4.86625e-79
B cells	METTL26	3.60968e-83	0.518527	0.644	0.216	5.78487e-79
B cells	MRPS18A	3.75607e-83	0.417119	0.447	0.112	6.01947e-79
B cells	NME2	4.51745e-83	0.929689	0.97	0.495	7.23967e-79
B cells	POLE3	4.59453e-83	0.42276	0.466	0.117	7.36319e-79
B cells	SMARCA4	5.36733e-83	0.540397	0.534	0.156	8.60169e-79
B cells	PSMD13	7.68595e-83	0.641306	0.676	0.246	1.23175e-78
B cells	ENSCAFG00000003574	8.36441e-83	0.342683	0.425	0.1	1.34048e-78
B cells	SNX5	9.58256e-83	0.430846	0.454	0.113	1.5357e-78
B cells	DAP3	1.02087e-82	0.364027	0.425	0.101	1.63604e-78
B cells	ENSCAFG00000000713	1.2466e-82	0.347687	0.363	0.076	1.99781e-78
B cells	RPL19	1.25852e-82	0.932384	1	0.739	2.0169e-78
B cells	CALR	1.80472e-82	1.09143	0.575	0.203	2.89225e-78
B cells	BDP1	1.9911e-82	0.608419	0.623	0.199	3.19094e-78
B cells	PSMG4	2.5935e-82	0.623228	0.603	0.197	4.15634e-78
B cells	DPP3	3.20343e-82	0.357822	0.365	0.077	5.13382e-78
B cells	HYPK	4.08199e-82	0.66523	0.658	0.241	6.5418e-78
B cells	UBE2I	4.33848e-82	0.413848	0.502	0.136	6.95285e-78
B cells	ALDH16A1	4.41937e-82	0.320229	0.304	0.054	7.08248e-78
B cells	EIF2B5	4.59983e-82	0.351566	0.409	0.093	7.37168e-78
B cells	POLR1E	5.27873e-82	0.380711	0.395	0.088	8.45969e-78
B cells	DLA-DQA1	6.50085e-82	0.902883	0.6	0.195	1.04183e-77
B cells	ENSCAFG00000044635	7.02928e-82	0.805056	0.703	0.293	1.12651e-77
B cells	GNAS	7.15968e-82	0.930302	0.95	0.528	1.14741e-77
B cells	SRSF7	9.34532e-82	0.372508	0.345	0.07	1.49768e-77
B cells	CNPY3	1.05403e-81	0.483345	0.669	0.226	1.68919e-77
B cells	POLR2G	1.06578e-81	0.630522	0.557	0.181	1.70802e-77
B cells	TCERG1	1.20445e-81	0.411784	0.441	0.108	1.93024e-77
B cells	CHRAC1	1.23107e-81	0.45176	0.514	0.142	1.97291e-77
B cells	NAA50	1.32738e-81	0.256742	0.384	0.084	2.12726e-77
B cells	HIF1A	1.66504e-81	0.788401	0.742	0.273	2.66839e-77
B cells	SF3A2	1.68823e-81	0.341354	0.477	0.124	2.70556e-77
B cells	RBM10	1.72101e-81	0.360279	0.397	0.089	2.75809e-77
B cells	STMN3	1.83739e-81	0.385748	0.249	0.038	2.9446e-77
B cells	RPS10	2.92389e-81	0.896907	1	0.721	4.68583e-77
B cells	SREK1	3.20501e-81	0.587867	0.612	0.196	5.13634e-77
B cells	NDUFAF1	3.47807e-81	0.265614	0.361	0.074	5.57396e-77
B cells	AASDHPPT	3.50349e-81	0.280599	0.352	0.071	5.61469e-77
B cells	BOP1	3.59566e-81	0.347696	0.313	0.059	5.76241e-77
B cells	MDM2	3.81927e-81	0.283694	0.274	0.045	6.12077e-77
B cells	MATR3	4.68685e-81	0.697916	0.845	0.359	7.51115e-77
B cells	EFTUD2	4.72735e-81	0.364373	0.349	0.071	7.57605e-77
B cells	DHRS7	5.156e-81	-2.81557	0.521	0.746	8.26301e-77
B cells	IPO5	5.50146e-81	0.28923	0.317	0.06	8.81664e-77
B cells	NRIP1	5.95343e-81	0.514239	0.189	0.022	9.54097e-77
B cells	ENSCAFG00000049108	7.00584e-81	0.860404	0.913	0.45	1.12276e-76
B cells	GSTA4	7.35031e-81	0.315815	0.331	0.065	1.17796e-76
B cells	FAM98A	8.617e-81	0.288566	0.324	0.062	1.38096e-76
B cells	GALK1	8.79613e-81	-1.17923	0.995	0.971	1.40967e-76
B cells	NEURL3	9.27013e-81	0.5427	0.212	0.029	1.48563e-76
B cells	REEP4	1.06477e-80	0.303493	0.283	0.049	1.7064e-76
B cells	ENSCAFG00000005978	1.12303e-80	0.704745	0.792	0.302	1.79977e-76
B cells	DDX49	1.49771e-80	0.337077	0.333	0.066	2.40023e-76
B cells	TUBA1B	1.63521e-80	1.56447	0.9	0.499	2.62059e-76
B cells	ENSCAFG00000019273	1.95014e-80	0.298295	0.267	0.043	3.12529e-76
B cells	FUT8	2.26611e-80	0.336678	0.345	0.07	3.63167e-76
B cells	TSEN54	2.52464e-80	0.323074	0.313	0.058	4.04599e-76
B cells	CASP8AP2	2.56408e-80	0.427944	0.402	0.094	4.1092e-76
B cells	ENSCAFG00000002541	2.62236e-80	0.887971	0.884	0.426	4.20259e-76
B cells	SLC25A6	2.66945e-80	0.906945	0.998	0.549	4.27806e-76
B cells	SACS	3.07494e-80	0.279908	0.288	0.05	4.9279e-76
B cells	TAF9	3.09745e-80	0.43945	0.507	0.143	4.96398e-76
B cells	POLR1D	4.03656e-80	0.70597	0.758	0.293	6.46899e-76
B cells	PNPO	4.19806e-80	0.286365	0.409	0.094	6.72781e-76
B cells	AATF	4.67978e-80	0.392328	0.395	0.091	7.49981e-76
B cells	EIF2B3	5.79191e-80	0.322423	0.324	0.063	9.28211e-76
B cells	CARD11	6.89648e-80	0.356347	0.279	0.047	1.10523e-75
B cells	FIP1L1	6.92656e-80	0.404933	0.523	0.148	1.11005e-75
B cells	RPS11	7.32063e-80	0.877888	0.998	0.594	1.1732e-75
B cells	ENSCAFG00000008221	9.32965e-80	-1.93084	0.758	0.801	1.49517e-75
B cells	ACADSB	9.41054e-80	0.375566	0.422	0.102	1.50813e-75
B cells	EIF3J	1.05471e-79	0.568297	0.553	0.17	1.69028e-75
B cells	PRPSAP1	1.16486e-79	0.315853	0.386	0.086	1.86681e-75
B cells	ENSCAFG00000007270	1.53919e-79	0.403012	0.491	0.134	2.46671e-75
B cells	KMT2A	1.91747e-79	0.492874	0.523	0.147	3.07293e-75
B cells	SFPQ	3.05245e-79	0.635031	0.669	0.242	4.89185e-75
B cells	EIF5B	3.21329e-79	0.654605	0.703	0.263	5.14962e-75
B cells	PSD2	3.31343e-79	0.311087	0.317	0.059	5.3101e-75
B cells	TXNL4A	3.47404e-79	0.606091	0.534	0.169	5.5675e-75
B cells	MTSS1	4.26839e-79	0.370619	0.151	0.014	6.84053e-75
B cells	WDR75	4.64161e-79	0.29544	0.279	0.048	7.43864e-75
B cells	NDUFB8	4.9994e-79	0.683193	0.831	0.373	8.01203e-75
B cells	RPL4	5.80704e-79	0.835399	0.872	0.379	9.30636e-75
B cells	CLPP	8.0167e-79	0.348892	0.395	0.09	1.28476e-74
B cells	MRPS30	9.77183e-79	0.423368	0.454	0.119	1.56603e-74
B cells	CNST	1.04579e-78	0.338855	0.217	0.03	1.67598e-74
B cells	SNRNP70	1.13502e-78	0.536	0.582	0.191	1.81899e-74
B cells	SLC25A5	1.212e-78	0.920796	0.774	0.335	1.94235e-74
B cells	ENSCAFG00000042598	1.23711e-78	-1.411	0.925	0.874	1.98259e-74
B cells	PRELID2	1.5271e-78	0.383581	0.372	0.085	2.44733e-74
B cells	PDIA5	1.59539e-78	0.415934	0.329	0.067	2.55677e-74
B cells	LRP8	1.76914e-78	0.545405	0.751	0.31	2.83522e-74
B cells	RABL6	1.84718e-78	0.468958	0.509	0.146	2.9603e-74
B cells	LARP4	2.19892e-78	0.273263	0.313	0.06	3.52398e-74
B cells	EIF2B1	2.4095e-78	0.333232	0.299	0.055	3.86146e-74
B cells	EVA1B	2.71153e-78	0.435311	0.45	0.114	4.3455e-74
B cells	LEO1	2.91883e-78	0.410569	0.473	0.127	4.67772e-74
B cells	C30H15orf48	3.57587e-78	-3.83749	0.187	0.6	5.73069e-74
B cells	HNRNPAB	3.57613e-78	0.695298	0.658	0.253	5.73111e-74
B cells	ENSCAFG00000022711	3.92817e-78	0.80911	0.993	0.751	6.29529e-74
B cells	AMDHD1	4.23981e-78	0.657904	0.635	0.245	6.79472e-74
B cells	PSMA5	4.89544e-78	0.675426	0.61	0.222	7.84544e-74
B cells	ENSCAFG00000016140	6.82414e-78	0.569286	0.61	0.207	1.09364e-73
B cells	SRGN	6.87609e-78	-2.74895	0.096	0.554	1.10196e-73
B cells	AHSA1	7.2427e-78	0.504313	0.582	0.192	1.16071e-73
B cells	GUK1	8.79212e-78	0.662081	0.58	0.197	1.40902e-73
B cells	PPM1G	9.28231e-78	0.412398	0.493	0.139	1.48758e-73
B cells	GDI2	1.09563e-77	0.255333	0.283	0.05	1.75585e-73
B cells	CWC27	1.28349e-77	0.465814	0.491	0.136	2.05692e-73
B cells	LAS1L	1.34185e-77	0.360504	0.308	0.059	2.15045e-73
B cells	ZNHIT6	1.38032e-77	0.356644	0.315	0.061	2.2121e-73
B cells	MRPS25	1.58269e-77	0.53041	0.685	0.255	2.53642e-73
B cells	ENSCAFG00000030083	1.63172e-77	0.651548	0.642	0.224	2.61499e-73
B cells	EXOC6	1.66986e-77	0.369031	0.548	0.16	2.67612e-73
B cells	GJC2	1.75632e-77	0.371083	0.418	0.102	2.81468e-73
B cells	BANF1	1.78559e-77	0.657827	0.861	0.402	2.86159e-73
B cells	TM2D2	1.79636e-77	0.254021	0.347	0.073	2.87885e-73
B cells	SNRPB2	1.88786e-77	0.57435	0.685	0.254	3.02549e-73
B cells	DDX10	1.93658e-77	0.383924	0.388	0.09	3.10356e-73
B cells	RARS1	2.18602e-77	0.405152	0.495	0.139	3.50332e-73
B cells	CDK5RAP3	2.49286e-77	0.322554	0.427	0.104	3.99506e-73
B cells	DSE	3.12375e-77	0.267813	0.251	0.04	5.00612e-73
B cells	PSMB6	5.04867e-77	0.782944	0.742	0.335	8.091e-73
B cells	KIAA0586	5.4861e-77	0.26174	0.267	0.045	8.79202e-73
B cells	UBA2	5.51939e-77	0.502452	0.546	0.167	8.84537e-73
B cells	POLDIP2	8.4723e-77	0.328245	0.422	0.104	1.35777e-72
B cells	PABPN1	8.70806e-77	0.669971	0.822	0.371	1.39555e-72
B cells	UQCR10	1.08108e-76	0.653815	0.747	0.304	1.73254e-72
B cells	EIF3A	1.16072e-76	0.803919	0.772	0.319	1.86017e-72
B cells	ENSCAFG00000029470	1.33787e-76	-3.532	0.082	0.542	2.14407e-72
B cells	NDUFAF3	1.52314e-76	0.656708	0.733	0.278	2.44099e-72
B cells	SSNA1	2.32048e-76	0.609357	0.58	0.198	3.7188e-72
B cells	IDH3A	2.48225e-76	0.373137	0.381	0.089	3.97806e-72
B cells	GOT2	2.49732e-76	0.386898	0.388	0.091	4.00221e-72
B cells	PHF5A	2.67663e-76	0.339858	0.53	0.156	4.28957e-72
B cells	ZNF318	3.92788e-76	0.465134	0.199	0.026	6.29483e-72
B cells	CCDC34	4.60433e-76	0.271144	0.189	0.023	7.3789e-72
B cells	RPF1	5.39394e-76	0.522326	0.598	0.198	8.64434e-72
B cells	MAIP1	6.61764e-76	0.414859	0.436	0.112	1.06054e-71
B cells	CEBPZ	6.62467e-76	0.47058	0.541	0.162	1.06167e-71
B cells	TGS1	6.68174e-76	0.534788	0.505	0.144	1.07082e-71
B cells	NUDCD2	9.2491e-76	0.290485	0.473	0.127	1.48226e-71
B cells	MAP4K4	1.02132e-75	0.403821	0.454	0.122	1.63677e-71
B cells	BMS1	1.06789e-75	0.368836	0.354	0.078	1.71141e-71
B cells	CSE1L	1.15149e-75	0.254787	0.299	0.056	1.84538e-71
B cells	VCP	1.20452e-75	0.637385	0.664	0.263	1.93036e-71
B cells	HNRNPA2B1	1.29703e-75	0.776614	0.815	0.365	2.07863e-71
B cells	CCDC58	1.38521e-75	0.394541	0.445	0.117	2.21994e-71
B cells	PSMC5	1.3927e-75	0.567595	0.662	0.246	2.23194e-71
B cells	SF3B6	1.47555e-75	0.612665	0.719	0.307	2.36471e-71
B cells	ALG5	1.65899e-75	0.429508	0.482	0.137	2.6587e-71
B cells	APIP	1.67242e-75	0.502628	0.557	0.179	2.68022e-71
B cells	EMC6	1.94088e-75	0.387588	0.534	0.161	3.11045e-71
B cells	CDKN2AIPNL	2.76815e-75	0.356414	0.493	0.136	4.43624e-71
B cells	PFN1	2.83231e-75	-0.86587	0.991	0.978	4.53906e-71
B cells	PSMC4	2.84063e-75	0.499606	0.539	0.167	4.5524e-71
B cells	GORASP2	2.89564e-75	0.304536	0.404	0.099	4.64055e-71
B cells	TIMM21	3.22968e-75	0.25563	0.342	0.071	5.17589e-71
B cells	RPS21	3.54705e-75	0.816477	0.916	0.433	5.68451e-71
B cells	NIPSNAP3B	3.91986e-75	0.308524	0.331	0.069	6.28197e-71
B cells	GRPEL1	4.26975e-75	0.265511	0.384	0.089	6.84269e-71
B cells	AIMP1	4.35678e-75	0.508199	0.584	0.191	6.98217e-71
B cells	FUS	4.37631e-75	0.599548	0.63	0.228	7.01348e-71
B cells	EIF2A	4.47282e-75	0.493455	0.562	0.177	7.16814e-71
B cells	C6H7orf26	4.87416e-75	0.377695	0.413	0.102	7.81132e-71
B cells	LARP7	5.44419e-75	0.492212	0.555	0.173	8.72486e-71
B cells	ENSCAFG00000008879	5.44803e-75	0.644802	0.637	0.244	8.73101e-71
B cells	CHD7	6.90948e-75	0.418076	0.5	0.142	1.10731e-70
B cells	EIF4B	6.9102e-75	0.853826	0.95	0.443	1.10743e-70
B cells	ASF1A	8.14754e-75	0.304884	0.345	0.073	1.30573e-70
B cells	MLEC	8.81785e-75	0.72244	0.482	0.15	1.41315e-70
B cells	SMCHD1	8.95878e-75	0.792345	0.824	0.344	1.43573e-70
B cells	SLC20A1	1.04714e-74	0.32759	0.623	0.208	1.67815e-70
B cells	COX16	1.48344e-74	0.263627	0.313	0.062	2.37735e-70
B cells	MRPL1	1.53532e-74	0.346692	0.443	0.115	2.4605e-70
B cells	CMC1	1.58808e-74	0.272469	0.324	0.066	2.54505e-70
B cells	PQBP1	1.64482e-74	0.469454	0.548	0.167	2.63598e-70
B cells	POU2F1	1.90066e-74	0.363846	0.242	0.039	3.04599e-70
B cells	ETAA1	2.04572e-74	0.330453	0.297	0.057	3.27847e-70
B cells	PRPF8	2.31701e-74	0.440734	0.584	0.185	3.71325e-70
B cells	RPL21	2.43965e-74	0.887604	0.995	0.633	3.90978e-70
B cells	DNAJC8	2.46319e-74	0.561248	0.733	0.281	3.94751e-70
B cells	GTF3A	2.59329e-74	0.55506	0.623	0.229	4.15601e-70
B cells	GLRX3	2.63521e-74	0.607033	0.644	0.241	4.22319e-70
B cells	GPALPP1	2.70129e-74	0.340459	0.402	0.098	4.32908e-70
B cells	ENSCAFG00000025115	2.79015e-74	0.883111	0.806	0.34	4.47149e-70
B cells	CNOT2	3.44953e-74	0.335308	0.466	0.126	5.52822e-70
B cells	DRG1	3.54127e-74	0.393403	0.489	0.141	5.67525e-70
B cells	PWP1	5.23775e-74	0.335639	0.349	0.077	8.39402e-70
B cells	KLF6	6.12511e-74	-2.1105	0.594	0.756	9.8161e-70
B cells	MGST1	6.74851e-74	-2.75433	0.094	0.537	1.08152e-69
B cells	NBN	7.03676e-74	0.258717	0.352	0.077	1.12771e-69
B cells	NDUFB4	7.19505e-74	0.718684	0.817	0.383	1.15308e-69
B cells	SOD1	7.2887e-74	0.561927	0.614	0.221	1.16809e-69
B cells	SECISBP2	7.32831e-74	0.407857	0.463	0.13	1.17443e-69
B cells	MDN1	7.59732e-74	0.262934	0.219	0.032	1.21755e-69
B cells	PPIE	8.72448e-74	0.414558	0.434	0.115	1.39819e-69
B cells	NOC2L	1.09273e-73	0.3736	0.329	0.07	1.75121e-69
B cells	COMMD10	1.14383e-73	0.393504	0.45	0.12	1.83311e-69
B cells	CEP135	1.4863e-73	0.342492	0.26	0.045	2.38194e-69
B cells	COX5A	1.8318e-73	0.907834	0.872	0.438	2.93564e-69
B cells	SIRT5	1.86178e-73	0.534152	0.735	0.302	2.98368e-69
B cells	AIF1	2.1874e-73	-2.77151	0.082	0.527	3.50553e-69
B cells	FGL2	2.34005e-73	-2.78848	0.089	0.535	3.75016e-69
B cells	ENSCAFG00000012933	3.00342e-73	0.460166	0.605	0.201	4.81328e-69
B cells	MTF2	4.2162e-73	0.296051	0.379	0.088	6.75688e-69
B cells	CCDC59	4.45815e-73	0.348682	0.521	0.156	7.14464e-69
B cells	RGS19	4.6621e-73	-1.81753	0.877	0.837	7.47148e-69
B cells	ENSCAFG00000049043	6.55233e-73	0.746651	0.998	0.743	1.05008e-68
B cells	BOD1L1	6.9068e-73	0.619701	0.71	0.26	1.10688e-68
B cells	MLLT10	7.47617e-73	0.38843	0.429	0.112	1.19813e-68
B cells	VDAC2	8.37239e-73	0.729672	0.806	0.364	1.34176e-68
B cells	ENSCAFG00000046381	9.3407e-73	0.330274	0.477	0.134	1.49694e-68
B cells	GLOD4	1.20403e-72	0.357796	0.45	0.121	1.92957e-68
B cells	RSL24D1	1.32698e-72	0.562474	0.598	0.203	2.12661e-68
B cells	TPP2	1.3376e-72	0.331753	0.416	0.106	2.14364e-68
B cells	DIPK1A	1.3981e-72	0.305328	0.295	0.058	2.2406e-68
B cells	TRABD	1.54226e-72	0.334937	0.411	0.103	2.47162e-68
B cells	ENSCAFG00000017038	1.87103e-72	0.400185	0.352	0.08	2.99852e-68
B cells	TMEM131	2.976e-72	0.546724	0.447	0.125	4.76934e-68
B cells	ANKHD1	3.16292e-72	0.469627	0.548	0.172	5.0689e-68
B cells	SLIRP	3.90987e-72	0.270912	0.409	0.104	6.26596e-68
B cells	ZNF280D	4.61848e-72	0.473773	0.249	0.044	7.40157e-68
B cells	CLIC1	5.28755e-72	-1.12266	0.92	0.888	8.47382e-68
B cells	H2AZ1	6.28439e-72	1.46321	0.783	0.41	1.00714e-67
B cells	SLC4A7	6.59219e-72	0.424049	0.365	0.086	1.05646e-67
B cells	TTC3	7.14376e-72	0.411859	0.523	0.157	1.14486e-67
B cells	BCCIP	7.37634e-72	0.397299	0.571	0.183	1.18213e-67
B cells	ENSCAFG00000042602	7.50445e-72	0.63796	0.626	0.242	1.20266e-67
B cells	MRPL3	1.08573e-71	0.377361	0.509	0.151	1.73999e-67
B cells	SELL	1.10803e-71	-2.24169	0.607	0.82	1.77573e-67
B cells	SRP54	1.18835e-71	0.345063	0.491	0.144	1.90445e-67
B cells	PFDN6	1.94418e-71	0.551424	0.724	0.291	3.11574e-67
B cells	HOPX	2.13245e-71	0.496007	0.509	0.146	3.41746e-67
B cells	EEF1A1	3.09048e-71	0.912275	0.998	0.525	4.95281e-67
B cells	ZNF24	3.61845e-71	0.422541	0.543	0.169	5.79893e-67
B cells	UGDH	3.95206e-71	0.251057	0.283	0.054	6.33357e-67
B cells	ARPC2	3.99844e-71	-1.55401	0.861	0.854	6.40791e-67
B cells	ENSCAFG00000042176	4.15027e-71	0.835135	0.952	0.421	6.65123e-67
B cells	XRN2	4.18673e-71	0.468276	0.546	0.174	6.70966e-67
B cells	RCC2	4.59594e-71	0.482373	0.461	0.135	7.36545e-67
B cells	PDS5A	8.72277e-71	0.394341	0.473	0.133	1.39791e-66
B cells	MTCH2	1.28339e-70	0.487878	0.447	0.128	2.05676e-66
B cells	GMPPA	1.30807e-70	0.334211	0.354	0.083	2.09631e-66
B cells	MRPL38	1.46455e-70	0.261694	0.313	0.065	2.34708e-66
B cells	RHOH	1.54883e-70	0.299355	0.199	0.028	2.48215e-66
B cells	GOLGB1	1.56506e-70	0.7399	0.63	0.232	2.50816e-66
B cells	ATIC	1.70334e-70	0.59398	0.489	0.149	2.72977e-66
B cells	DDX20	1.75391e-70	0.272629	0.258	0.046	2.81081e-66
B cells	FBXW7	1.97011e-70	0.292493	0.477	0.135	3.1573e-66
B cells	NDUFS3	2.00018e-70	0.493081	0.553	0.185	3.20549e-66
B cells	NOP53	2.07892e-70	0.725056	0.904	0.383	3.33167e-66
B cells	CKAP4	2.31478e-70	0.49244	0.315	0.068	3.70967e-66
B cells	CAMTA1	2.33539e-70	0.286094	0.404	0.102	3.7427e-66
B cells	TPK1	2.55798e-70	0.338126	0.427	0.113	4.09941e-66
B cells	ST13	4.42033e-70	0.579976	0.747	0.3	7.08402e-66
B cells	PLBD1	4.79681e-70	-3.38409	0.135	0.547	7.68737e-66
B cells	TOMM70	5.29519e-70	0.292016	0.381	0.092	8.48607e-66
B cells	SPTAN1	5.50222e-70	0.50755	0.548	0.174	8.81786e-66
B cells	PCCB	6.55289e-70	0.325189	0.292	0.058	1.05017e-65
B cells	ENSCAFG00000006946	8.61072e-70	0.338642	0.466	0.131	1.37995e-65
B cells	TAF6L	9.38957e-70	0.274473	0.381	0.093	1.50477e-65
B cells	MSRB1	9.95035e-70	-3.41581	0.425	0.685	1.59464e-65
B cells	HTATSF1	1.1232e-69	0.411708	0.42	0.111	1.80004e-65
B cells	ABCF1	1.32365e-69	0.303244	0.395	0.098	2.12128e-65
B cells	MPLKIP	1.65307e-69	0.2833	0.381	0.093	2.64921e-65
B cells	ZNF428	1.72124e-69	0.337208	0.363	0.086	2.75845e-65
B cells	PHF23	1.96047e-69	0.331854	0.484	0.14	3.14185e-65
B cells	FNBP4	2.17476e-69	0.398684	0.614	0.209	3.48528e-65
B cells	RUVBL1	2.29093e-69	0.271321	0.299	0.061	3.67145e-65
B cells	LARS1	2.43557e-69	0.348131	0.384	0.095	3.90324e-65
B cells	SINHCAF	3.01237e-69	0.408091	0.395	0.102	4.82762e-65
B cells	PCMTD1	3.21389e-69	0.602014	0.411	0.114	5.15058e-65
B cells	USP5	3.4474e-69	0.25762	0.322	0.069	5.52481e-65
B cells	DDX1	5.49663e-69	0.366655	0.436	0.121	8.80891e-65
B cells	STX10	6.18135e-69	0.383462	0.443	0.123	9.90623e-65
B cells	CHD4	6.25371e-69	0.488699	0.637	0.223	1.00222e-64
B cells	ITPR2	6.48321e-69	0.435017	0.541	0.172	1.039e-64
B cells	CKAP5	6.68865e-69	0.265461	0.231	0.038	1.07192e-64
B cells	RNASEH2B	7.21395e-69	0.602062	0.482	0.151	1.15611e-64
B cells	ZNF511	7.56218e-69	0.331205	0.436	0.118	1.21192e-64
B cells	UTP25	7.96599e-69	0.250411	0.258	0.047	1.27663e-64
B cells	COPS5	9.95248e-69	0.387424	0.539	0.173	1.59498e-64
B cells	THUMPD3	1.03432e-68	0.377368	0.447	0.125	1.6576e-64
B cells	HYOU1	1.27417e-68	0.306239	0.251	0.045	2.04199e-64
B cells	PUM3	1.50711e-68	0.405532	0.427	0.117	2.41529e-64
B cells	TOMM6	1.91657e-68	0.509391	0.737	0.304	3.07149e-64
B cells	NFIC	2.28419e-68	0.726579	0.534	0.184	3.66064e-64
B cells	IMMT	2.44513e-68	0.515321	0.637	0.23	3.91857e-64
B cells	SNRPN	2.50658e-68	0.340761	0.642	0.227	4.01704e-64
B cells	FAM214A	2.7132e-68	0.361341	0.482	0.139	4.34817e-64
B cells	SPI1	3.18887e-68	-2.30382	0.584	0.695	5.11048e-64
B cells	NANS	3.43622e-68	0.819799	0.79	0.394	5.50689e-64
B cells	TRA2B	3.64135e-68	0.53421	0.742	0.306	5.83563e-64
B cells	CCDC56	3.96487e-68	0.490056	0.646	0.238	6.35411e-64
B cells	RNF8	4.33628e-68	0.273866	0.326	0.072	6.94932e-64
B cells	HDGFL2	5.13949e-68	0.294571	0.354	0.082	8.23655e-64
B cells	ZNF296	5.23242e-68	0.406272	0.413	0.11	8.38548e-64
B cells	DNAJC7	6.01279e-68	0.369882	0.422	0.114	9.6361e-64
B cells	ZNF770	6.36804e-68	0.378007	0.311	0.067	1.02054e-63
B cells	ENSCAFG00000014751	6.60662e-68	0.553083	0.703	0.267	1.05878e-63
B cells	RRP15	8.006e-68	0.271996	0.304	0.063	1.28304e-63
B cells	MTRES1	1.0517e-67	0.280744	0.306	0.065	1.68545e-63
B cells	COIL	1.09327e-67	0.37096	0.384	0.096	1.75207e-63
B cells	SRRT	1.20279e-67	0.366677	0.477	0.14	1.92759e-63
B cells	DLD	1.23501e-67	0.2982	0.461	0.131	1.97922e-63
B cells	ENSCAFG00000040846	1.2768e-67	0.550447	0.644	0.25	2.0462e-63
B cells	ZNHIT1	1.38579e-67	0.476934	0.559	0.182	2.22087e-63
B cells	INTS10	1.50824e-67	0.30737	0.411	0.107	2.41711e-63
B cells	ENSCAFG00000032063	1.51986e-67	0.495407	0.498	0.157	2.43572e-63
B cells	TTF1	1.79519e-67	0.328445	0.578	0.188	2.87697e-63
B cells	RIF1	1.88994e-67	0.412016	0.532	0.167	3.02881e-63
B cells	EWSR1	2.08993e-67	0.497132	0.603	0.22	3.34933e-63
B cells	MCTS1	2.2678e-67	0.420586	0.637	0.225	3.63437e-63
B cells	ILKAP	2.95528e-67	0.300532	0.454	0.128	4.73613e-63
B cells	LUC7L2	3.18202e-67	0.497542	0.614	0.229	5.09951e-63
B cells	NDUFA10	4.0965e-67	0.336287	0.45	0.128	6.56505e-63
B cells	ARFGAP1	4.24354e-67	0.323888	0.409	0.108	6.8007e-63
B cells	DXO	4.50093e-67	0.252299	0.251	0.045	7.21319e-63
B cells	DDX54	5.37109e-67	0.29885	0.265	0.05	8.60771e-63
B cells	NGDN	5.90736e-67	0.279309	0.436	0.119	9.46714e-63
B cells	PCNP	7.31199e-67	0.367787	0.584	0.207	1.17182e-62
B cells	CAND1	7.69228e-67	0.279047	0.372	0.091	1.23277e-62
B cells	NSMCE2	9.23012e-67	0.292733	0.372	0.092	1.47922e-62
B cells	GHITM	1.00645e-66	0.253086	0.441	0.123	1.61294e-62
B cells	MCRS1	1.05694e-66	0.35441	0.514	0.16	1.69384e-62
B cells	PDCL3	1.09353e-66	0.351683	0.445	0.125	1.75249e-62
B cells	PPIG	1.17662e-66	0.592036	0.795	0.341	1.88565e-62
B cells	BCLAF1	1.29863e-66	0.4026	0.664	0.246	2.08119e-62
B cells	NDUFAF8	1.53405e-66	0.368192	0.452	0.13	2.45847e-62
B cells	CEP63	1.70117e-66	0.313185	0.32	0.07	2.7263e-62
B cells	TNRC6B	1.97622e-66	0.260163	0.578	0.188	3.16709e-62
B cells	HIKESHI	1.99498e-66	0.442513	0.635	0.232	3.19716e-62
B cells	MRPL58	2.17304e-66	0.406189	0.516	0.165	3.48251e-62
B cells	MBNL1	2.29449e-66	0.489829	0.753	0.304	3.67715e-62
B cells	NDUFS4	2.56631e-66	0.479319	0.71	0.278	4.11276e-62
B cells	ENSCAFG00000004703	2.59896e-66	0.688981	0.82	0.377	4.16509e-62
B cells	FKBP2	2.84813e-66	0.754638	0.584	0.226	4.56441e-62
B cells	SCAPER	2.87913e-66	0.36416	0.377	0.095	4.61409e-62
B cells	SNRNP25	3.21936e-66	0.274689	0.372	0.093	5.15935e-62
B cells	SLC25A3	3.40408e-66	0.824552	0.872	0.415	5.45537e-62
B cells	TP53	4.13224e-66	0.494163	0.395	0.107	6.62233e-62
B cells	REX1BD	4.18787e-66	0.510237	0.562	0.194	6.71147e-62
B cells	HRAS	4.66678e-66	0.382015	0.368	0.092	7.47899e-62
B cells	MAP3K1	5.80857e-66	0.489314	0.354	0.089	9.30882e-62
B cells	DDX56	5.96444e-66	0.392713	0.406	0.109	9.55861e-62
B cells	ENSCAFG00000007919	6.25796e-66	0.286641	0.422	0.114	1.0029e-61
B cells	LRBA	6.34611e-66	0.364016	0.233	0.041	1.01703e-61
B cells	ARGLU1	7.23843e-66	0.420222	0.708	0.27	1.16003e-61
B cells	SH3BP5	7.4159e-66	0.276622	0.507	0.158	1.18847e-61
B cells	SCARB2	7.53022e-66	-2.63101	0.183	0.551	1.20679e-61
B cells	ENSCAFG00000017118	9.45276e-66	0.429327	0.555	0.187	1.5149e-61
B cells	NAA38	9.95037e-66	0.369983	0.578	0.194	1.59465e-61
B cells	ENSCAFG00000002179	1.20573e-65	0.680481	0.861	0.408	1.9323e-61
B cells	FAM162A	1.60649e-65	0.349237	0.445	0.13	2.57456e-61
B cells	MRPL17	1.63787e-65	0.280446	0.372	0.093	2.62486e-61
B cells	NIP7	1.65298e-65	0.325365	0.564	0.191	2.64907e-61
B cells	YTHDF2	1.71063e-65	0.380866	0.575	0.193	2.74145e-61
B cells	ENSCAFG00000008701	1.96222e-65	0.544846	0.566	0.2	3.14465e-61
B cells	LYZ	2.38665e-65	-3.15877	0.756	0.774	3.82485e-61
B cells	UBA5	2.75924e-65	0.349484	0.443	0.128	4.42196e-61
B cells	TAF3	2.79891e-65	0.276601	0.313	0.069	4.48553e-61
B cells	RBM8A	3.08959e-65	0.545299	0.719	0.321	4.95138e-61
B cells	ENSCAFG00000017655	3.14493e-65	-1.98984	0.685	0.745	5.04007e-61
B cells	SCP2	3.57222e-65	0.393337	0.612	0.214	5.72483e-61
B cells	PSMD11	3.58546e-65	0.316995	0.454	0.132	5.74607e-61
B cells	PSPH	3.69686e-65	0.252674	0.313	0.069	5.92459e-61
B cells	ZC3H15	4.62217e-65	0.498037	0.692	0.278	7.40749e-61
B cells	ANXA4	8.6948e-65	0.285951	0.285	0.059	1.39343e-60
B cells	KDM1A	1.2779e-64	0.333591	0.368	0.092	2.04796e-60
B cells	SEC13	1.34741e-64	0.440697	0.498	0.165	2.15935e-60
B cells	TMEM132B	1.42169e-64	0.281778	0.377	0.096	2.2784e-60
B cells	ENSCAFG00000037735	1.59074e-64	-0.840405	0.995	0.956	2.54932e-60
B cells	PUF60	1.71828e-64	0.476284	0.724	0.3	2.75372e-60
B cells	EGLN2	2.08064e-64	0.303839	0.452	0.132	3.33443e-60
B cells	GOLGA4	2.76675e-64	0.609075	0.623	0.232	4.43399e-60
B cells	ENSCAFG00000015964	3.58672e-64	0.446658	0.765	0.327	5.74807e-60
B cells	MRPL37	3.77213e-64	0.270885	0.29	0.061	6.04521e-60
B cells	CASP6	3.94519e-64	0.323978	0.441	0.126	6.32256e-60
B cells	CTSC	4.09406e-64	0.516362	0.635	0.226	6.56113e-60
B cells	EIF3D	4.48669e-64	0.615805	0.783	0.326	7.19037e-60
B cells	ENSCAFG00000025524	7.78795e-64	-2.49326	0.053	0.47	1.2481e-59
B cells	MICOS13	8.74213e-64	0.489351	0.676	0.265	1.40101e-59
B cells	OPA1	1.03084e-63	0.410646	0.411	0.114	1.65203e-59
B cells	PRDM1	1.11632e-63	0.299233	0.313	0.07	1.78902e-59
B cells	ATP5F1D	1.31634e-63	0.72519	0.749	0.341	2.10957e-59
B cells	MRPS23	1.40171e-63	0.414127	0.514	0.166	2.24638e-59
B cells	PRDX3	1.45215e-63	0.630639	0.527	0.193	2.32722e-59
B cells	AKR1B1	1.51222e-63	0.449644	0.432	0.128	2.42349e-59
B cells	MRPL18	1.57001e-63	0.318101	0.42	0.116	2.5161e-59
B cells	COPS6	1.77462e-63	0.397558	0.589	0.21	2.84401e-59
B cells	DLA-DMA	2.15885e-63	0.679002	0.676	0.262	3.45977e-59
B cells	TOPBP1	2.17245e-63	0.31695	0.361	0.091	3.48157e-59
B cells	BIRC6	2.18214e-63	0.413778	0.47	0.142	3.4971e-59
B cells	MAN1A2	2.51946e-63	0.380547	0.546	0.186	4.03769e-59
B cells	PRICKLE2	2.87054e-63	0.387107	0.781	0.349	4.60033e-59
B cells	ENSCAFG00000048414	3.06711e-63	0.359303	0.4	0.109	4.91535e-59
B cells	RPS26	3.72543e-63	0.776333	1	0.76	5.97037e-59
B cells	NSMCE1	3.75288e-63	0.364181	0.457	0.137	6.01437e-59
B cells	PFDN1	7.80147e-63	0.291994	0.493	0.153	1.25026e-58
B cells	CFDP1	8.00049e-63	0.466065	0.514	0.167	1.28216e-58
B cells	UBA52	9.47979e-63	0.725384	1	0.766	1.51923e-58
B cells	UQCRC2	1.08206e-62	0.582484	0.605	0.231	1.7341e-58
B cells	CTNNBL1	1.15953e-62	0.338406	0.539	0.176	1.85827e-58
B cells	FANCG	1.1768e-62	0.253365	0.247	0.047	1.88594e-58
B cells	ENSCAFG00000019232	1.30717e-62	0.340714	0.463	0.138	2.09487e-58
B cells	ENSCAFG00000041056	1.77001e-62	0.494451	0.461	0.141	2.83662e-58
B cells	SAP18	2.08352e-62	0.442356	0.79	0.369	3.33905e-58
B cells	NENF	2.22005e-62	0.372375	0.441	0.131	3.55785e-58
B cells	PGLS	2.2235e-62	-1.92598	0.792	0.777	3.56338e-58
B cells	IBTK	2.88042e-62	0.284154	0.299	0.067	4.61616e-58
B cells	GTF2F2	3.15042e-62	0.43229	0.527	0.178	5.04887e-58
B cells	NDUFS7	3.87607e-62	0.573004	0.753	0.338	6.21179e-58
B cells	ENSCAFG00000025063	4.70955e-62	-2.55007	0.518	0.699	7.54752e-58
B cells	WBP4	5.9024e-62	0.338623	0.639	0.239	9.45919e-58
B cells	MNAT1	6.60196e-62	0.271981	0.32	0.074	1.05803e-57
B cells	ENSCAFG00000014991	8.48268e-62	0.301809	0.566	0.196	1.35943e-57
B cells	CTU2	8.55415e-62	0.263413	0.249	0.048	1.37089e-57
B cells	UBAC1	8.69529e-62	0.374228	0.498	0.16	1.39351e-57
B cells	ENSCAFG00000001588	9.06017e-62	0.276883	0.354	0.089	1.45198e-57
B cells	EIF1	1.08454e-61	-0.899325	0.993	0.98	1.73808e-57
B cells	MOSPD3	1.11833e-61	0.266849	0.358	0.091	1.79223e-57
B cells	ENSCAFG00000002215	1.40637e-61	0.668526	0.909	0.44	2.25386e-57
B cells	CAPRIN1	1.73453e-61	0.50857	0.555	0.197	2.77976e-57
B cells	PDCD11	2.0376e-61	0.261675	0.301	0.068	3.26546e-57
B cells	EBPL	2.18366e-61	0.388213	0.263	0.055	3.49954e-57
B cells	SAMM50	2.32322e-61	0.291441	0.308	0.071	3.7232e-57
B cells	PFKP	3.10105e-61	0.48728	0.479	0.154	4.96974e-57
B cells	DNAJC1	3.21328e-61	0.303749	0.452	0.133	5.14961e-57
B cells	OGFOD3	3.51841e-61	0.281302	0.313	0.073	5.6386e-57
B cells	IDH3G	3.58095e-61	0.47834	0.612	0.231	5.73883e-57
B cells	CYCS	3.66069e-61	0.741691	0.642	0.279	5.86663e-57
B cells	DICER1	3.84285e-61	0.30954	0.384	0.102	6.15856e-57
B cells	ZFC3H1	4.88701e-61	0.361402	0.443	0.132	7.83193e-57
B cells	CSTB	5.43115e-61	-2.1819	0.747	0.754	8.70397e-57
B cells	ENSCAFG00000031286	5.81275e-61	0.437212	0.685	0.294	9.31551e-57
B cells	ZNF644	6.89956e-61	0.42623	0.5	0.162	1.10572e-56
B cells	CYC1	7.97152e-61	0.590021	0.603	0.25	1.27752e-56
B cells	TAMM41	1.126e-60	0.272795	0.281	0.06	1.80453e-56
B cells	ENSCAFG00000044677	1.16605e-60	0.704247	0.957	0.561	1.86871e-56
B cells	PSMD7	1.2941e-60	0.394208	0.683	0.286	2.07392e-56
B cells	PLPP1	1.72415e-60	0.3715	0.217	0.039	2.76312e-56
B cells	DDX18	1.86509e-60	0.358532	0.445	0.135	2.989e-56
B cells	BET1	1.91038e-60	0.254908	0.429	0.127	3.06157e-56
B cells	RDX	1.91906e-60	0.321114	0.482	0.148	3.07548e-56
B cells	ETFA	2.03971e-60	0.460796	0.603	0.243	3.26884e-56
B cells	SMC3	2.51626e-60	0.431758	0.58	0.214	4.03256e-56
B cells	SF3A1	2.5747e-60	0.29854	0.356	0.093	4.12622e-56
B cells	DUSP11	3.39553e-60	0.298132	0.55	0.194	5.44167e-56
B cells	NOL10	5.24502e-60	0.279581	0.308	0.072	8.40567e-56
B cells	MRPL27	8.67703e-60	0.373944	0.621	0.252	1.39058e-55
B cells	ENSCAFG00000048823	8.76146e-60	0.286231	0.479	0.152	1.40411e-55
B cells	ENSCAFG00000025112	8.99941e-60	0.454918	0.532	0.192	1.44225e-55
B cells	ENSCAFG00000022709	1.0048e-59	0.565674	0.966	0.574	1.61029e-55
B cells	ZC3H18	1.0945e-59	0.285047	0.466	0.143	1.75404e-55
B cells	PHACTR2	1.1306e-59	-2.35457	0.153	0.523	1.8119e-55
B cells	TMPO	1.44825e-59	0.54273	0.468	0.157	2.32097e-55
B cells	PMS1	1.7173e-59	0.318547	0.263	0.055	2.75215e-55
B cells	DHX9	1.79699e-59	0.325849	0.47	0.148	2.87986e-55
B cells	EHMT2	1.96023e-59	0.275937	0.315	0.075	3.14147e-55
B cells	HUWE1	2.14469e-59	0.348512	0.432	0.128	3.43707e-55
B cells	HENMT1	2.64835e-59	0.30462	0.146	0.018	4.24425e-55
B cells	ENSCAFG00000002703	2.68555e-59	0.475715	0.651	0.261	4.30386e-55
B cells	FAM126A	3.52852e-59	0.339735	0.363	0.098	5.6548e-55
B cells	MKKS	3.95704e-59	0.338338	0.598	0.23	6.34156e-55
B cells	ERICH1	5.25348e-59	0.337117	0.427	0.127	8.41922e-55
B cells	DDX39B	5.42758e-59	0.388043	0.505	0.168	8.69824e-55
B cells	STRAP	5.70029e-59	0.256592	0.598	0.216	9.13528e-55
B cells	ALKBH7	6.29653e-59	0.327068	0.443	0.133	1.00908e-54
B cells	GCSH	7.66815e-59	0.346949	0.457	0.141	1.2289e-54
B cells	SLC35B1	8.62987e-59	0.374415	0.406	0.124	1.38302e-54
B cells	DUS1L	9.67538e-59	0.360729	0.557	0.2	1.55058e-54
B cells	POLR2F	1.20713e-58	0.36929	0.676	0.284	1.93455e-54
B cells	RPS28	1.23489e-58	0.715781	1	0.691	1.97903e-54
B cells	CHD9	1.26884e-58	0.409619	0.452	0.141	2.03345e-54
B cells	CREB3	1.38624e-58	0.270052	0.429	0.128	2.22159e-54
B cells	WDR5	1.57702e-58	0.383885	0.523	0.178	2.52733e-54
B cells	POLR2I	1.6223e-58	0.386992	0.6	0.23	2.5999e-54
B cells	RALA	1.64993e-58	0.262969	0.491	0.157	2.64418e-54
B cells	ENSCAFG00000014370	1.87311e-58	0.272721	0.596	0.22	3.00185e-54
B cells	CUEDC2	2.80509e-58	0.30296	0.509	0.169	4.49544e-54
B cells	LRRCC1	2.93929e-58	0.301189	0.429	0.127	4.71051e-54
B cells	MGA	2.94843e-58	0.282881	0.304	0.072	4.72516e-54
B cells	RRP8	3.24332e-58	0.294535	0.354	0.093	5.19774e-54
B cells	SDR39U1	3.56675e-58	0.266431	0.237	0.047	5.71607e-54
B cells	CEP290	4.14257e-58	0.268459	0.192	0.031	6.63888e-54
B cells	NDUFA9	6.78274e-58	0.521061	0.543	0.201	1.087e-53
B cells	PSMA3	9.4865e-58	0.473338	0.628	0.258	1.52031e-53
B cells	GTF2F1	1.09843e-57	0.361899	0.58	0.215	1.76034e-53
B cells	SF3B4	1.51895e-57	0.34928	0.438	0.137	2.43427e-53
B cells	DHX36	1.58672e-57	0.262445	0.644	0.245	2.54288e-53
B cells	UBE2Q2	1.69631e-57	0.256634	0.393	0.111	2.7185e-53
B cells	FXR1	1.962e-57	0.332145	0.628	0.237	3.1443e-53
B cells	SMG1	2.17855e-57	0.354917	0.664	0.269	3.49135e-53
B cells	NDUFB5	2.47493e-57	0.415464	0.573	0.224	3.96632e-53
B cells	RBM26	3.369e-57	0.318726	0.438	0.134	5.39916e-53
B cells	ENSCAFG00000024792	3.57532e-57	-2.29273	0.071	0.453	5.72981e-53
B cells	RUBCNL	4.88013e-57	0.379833	0.242	0.05	7.82089e-53
B cells	ZMYM1	5.38078e-57	0.323914	0.283	0.065	8.62323e-53
B cells	GRK6	7.58086e-57	0.3561	0.648	0.254	1.21491e-52
B cells	SETDB2	7.65964e-57	0.25953	0.324	0.082	1.22753e-52
B cells	SNX10	8.74228e-57	-2.5464	0.557	0.678	1.40104e-52
B cells	DRAM2	9.75247e-57	0.340627	0.493	0.165	1.56293e-52
B cells	AOAH	1.09877e-56	-2.29916	0.171	0.515	1.76088e-52
B cells	CCAR1	1.16829e-56	0.443305	0.603	0.233	1.8723e-52
B cells	DNAJC21	1.45346e-56	0.271755	0.363	0.098	2.32932e-52
B cells	ENSCAFG00000046442	1.61881e-56	0.605856	0.916	0.506	2.5943e-52
B cells	CHD2	1.71976e-56	0.365812	0.614	0.229	2.75609e-52
B cells	UFD1	2.48101e-56	0.367155	0.521	0.185	3.97607e-52
B cells	TXNL1	3.08659e-56	0.345606	0.801	0.379	4.94657e-52
B cells	SLC39A7	3.39797e-56	0.310354	0.639	0.251	5.44559e-52
B cells	RBX1	3.50687e-56	0.490227	0.865	0.421	5.62011e-52
B cells	USP21	5.7509e-56	0.523574	0.829	0.382	9.21639e-52
B cells	ENSCAFG00000029044	5.7842e-56	0.383556	0.459	0.148	9.26975e-52
B cells	HOMER2	6.83875e-56	0.363245	0.511	0.175	1.09598e-51
B cells	GARS1	8.88253e-56	0.398719	0.432	0.135	1.42351e-51
B cells	CNTRL	9.35668e-56	0.312274	0.598	0.22	1.4995e-51
B cells	PIK3C3	1.09374e-55	0.258557	0.292	0.07	1.75282e-51
B cells	MRPL10	1.09726e-55	0.255975	0.34	0.09	1.75847e-51
B cells	TLN1	1.21961e-55	-1.6906	0.788	0.75	1.95454e-51
B cells	NEMF	1.28197e-55	0.295307	0.388	0.112	2.05449e-51
B cells	EIF4A3	1.3297e-55	0.391063	0.742	0.342	2.13098e-51
B cells	TRIM34	1.4119e-55	0.403627	0.518	0.178	2.26272e-51
B cells	NDUFS6	1.45025e-55	0.529275	0.737	0.351	2.32418e-51
B cells	CYBA	1.47296e-55	-1.36751	0.941	0.842	2.36057e-51
B cells	DTNBP1	2.89397e-55	0.313677	0.55	0.197	4.63788e-51
B cells	CCSER2	4.13677e-55	0.337788	0.251	0.055	6.62959e-51
B cells	USP10	4.71549e-55	0.252576	0.253	0.055	7.55704e-51
B cells	COQ5	6.48666e-55	0.382918	0.537	0.198	1.03955e-50
B cells	ENSCAFG00000045333	7.70782e-55	0.732882	0.998	0.624	1.23525e-50
B cells	FAM53B	7.83892e-55	0.440789	0.336	0.092	1.25627e-50
B cells	UBL4A	1.2801e-54	0.338398	0.623	0.239	2.05148e-50
B cells	COA8	1.30421e-54	0.255313	0.404	0.121	2.09012e-50
B cells	SNX3	1.44835e-54	-1.37093	0.918	0.806	2.32113e-50
B cells	SSR3	1.62056e-54	0.869071	0.884	0.493	2.59711e-50
B cells	PCM1	2.05295e-54	0.407933	0.548	0.197	3.29005e-50
B cells	HDAC2	2.68294e-54	0.394767	0.573	0.224	4.29968e-50
B cells	PSMD1	3.0284e-54	0.391067	0.53	0.198	4.85331e-50
B cells	CDK13	3.03393e-54	0.395849	0.425	0.136	4.86218e-50
B cells	WDR61	3.16795e-54	0.310835	0.445	0.143	5.07696e-50
B cells	MPC2	3.25072e-54	0.364452	0.687	0.293	5.20961e-50
B cells	HSP90B1	3.55467e-54	1.67538	0.856	0.456	5.69671e-50
B cells	CDC5L	3.77468e-54	0.304131	0.653	0.259	6.04931e-50
B cells	ENSCAFG00000000370	4.80468e-54	-1.85234	0.833	0.805	7.69999e-50
B cells	ATP10D	5.35982e-54	0.34973	0.411	0.125	8.58965e-50
B cells	ENSCAFG00000017001	5.72447e-54	0.289914	0.457	0.148	9.17403e-50
B cells	YIF1B	6.60529e-54	0.288359	0.381	0.111	1.05856e-49
B cells	ENSCAFG00000023205	6.96001e-54	0.36607	0.548	0.206	1.11541e-49
B cells	ENSCAFG00000048619	7.74561e-54	0.727312	0.993	0.652	1.24131e-49
B cells	VPS36	8.17192e-54	0.312862	0.596	0.226	1.30963e-49
B cells	THTPA	8.25759e-54	0.263365	0.301	0.075	1.32336e-49
B cells	NUCB2	8.34312e-54	0.553345	0.605	0.249	1.33707e-49
B cells	SAP30	8.9707e-54	0.32601	0.466	0.153	1.43764e-49
B cells	CTCF	9.0795e-54	0.258322	0.562	0.207	1.45508e-49
B cells	ARPC3	9.85326e-54	-1.04987	0.968	0.921	1.57908e-49
B cells	DNTTIP2	1.11618e-53	0.297125	0.721	0.305	1.78879e-49
B cells	FDPS	1.27342e-53	0.31711	0.509	0.182	2.04079e-49
B cells	USE1	1.32703e-53	0.256783	0.537	0.189	2.12669e-49
B cells	HSPH1	1.82957e-53	0.265632	0.276	0.065	2.93208e-49
B cells	OSTC	1.83275e-53	0.307859	0.436	0.145	2.93717e-49
B cells	ATP5F1B	1.98423e-53	0.687055	0.772	0.391	3.17992e-49
B cells	MLX	2.08581e-53	0.276857	0.386	0.112	3.34271e-49
B cells	SMIM20	3.58204e-53	0.413904	0.731	0.306	5.74057e-49
B cells	TNFRSF1A	3.75213e-53	-2.10222	0.105	0.462	6.01316e-49
B cells	ZCRB1	4.51182e-53	0.274295	0.74	0.314	7.23065e-49
B cells	PTDSS1	4.77407e-53	0.25257	0.258	0.058	7.65093e-49
B cells	SMC5	5.0106e-53	0.284208	0.409	0.125	8.02999e-49
B cells	CHCHD2	5.81714e-53	0.709673	0.9	0.509	9.32255e-49
B cells	SP100	5.88594e-53	0.429945	0.724	0.309	9.43281e-49
B cells	ENSCAFG00000004260	6.41736e-53	0.58623	0.918	0.473	1.02845e-48
B cells	ENSCAFG00000046244	6.94858e-53	0.42733	0.479	0.17	1.11358e-48
B cells	SPCS2	7.41486e-53	0.551754	0.676	0.308	1.18831e-48
B cells	ENSCAFG00000043730	1.15577e-52	0.660319	0.957	0.464	1.85223e-48
B cells	HNRNPM	1.28329e-52	0.513403	0.785	0.386	2.0566e-48
B cells	PPAN	1.33098e-52	0.381956	0.441	0.146	2.13303e-48
B cells	KHDRBS1	1.69929e-52	0.365405	0.505	0.181	2.72328e-48
B cells	RHOT1	2.26889e-52	0.290647	0.326	0.087	3.63612e-48
B cells	NAGA	2.6051e-52	0.285123	0.386	0.116	4.17493e-48
B cells	ZNF362	2.72028e-52	0.270007	0.24	0.052	4.35952e-48
B cells	DNAJA1	2.76011e-52	0.368748	0.735	0.326	4.42335e-48
B cells	MNDA	3.09253e-52	0.5433	0.893	0.412	4.95609e-48
B cells	ENSCAFG00000003326	3.53301e-52	0.504059	0.717	0.327	5.662e-48
B cells	ENSCAFG00000024474	3.59051e-52	0.542228	0.751	0.323	5.75416e-48
B cells	WDR90	3.83425e-52	0.357973	0.482	0.166	6.14477e-48
B cells	LAMTOR4	4.52015e-52	-1.69369	0.824	0.782	7.24399e-48
B cells	ATP5PF	6.23566e-52	0.558407	0.897	0.496	9.99327e-48
B cells	NDUFB10	9.83065e-52	0.46827	0.721	0.321	1.57546e-47
B cells	ENSCAFG00000042497	1.00264e-51	0.348714	0.756	0.354	1.60684e-47
B cells	EIF3E	1.21512e-51	0.45722	0.742	0.316	1.94735e-47
B cells	REV3L	1.41119e-51	0.347471	0.509	0.183	2.26157e-47
B cells	NDUFB11	1.5162e-51	0.442815	0.767	0.37	2.42987e-47
B cells	DNAJB11	1.93628e-51	0.594806	0.479	0.183	3.10308e-47
B cells	HERC2	2.10892e-51	0.395322	0.509	0.182	3.37975e-47
B cells	LMAN1	2.99395e-51	1.49175	0.393	0.139	4.7981e-47
B cells	MANF	3.02283e-51	1.05656	0.568	0.254	4.84439e-47
B cells	ENSCAFG00000030220	3.09209e-51	0.308465	0.71	0.322	4.95539e-47
B cells	RETREG3	3.1468e-51	0.291691	0.317	0.086	5.04306e-47
B cells	ELP5	3.2868e-51	0.260655	0.388	0.118	5.26743e-47
B cells	CXCL8	4.27805e-51	-2.83114	0.08	0.435	6.85601e-47
B cells	TPR	4.41804e-51	0.344454	0.744	0.336	7.08036e-47
B cells	EEF2	6.83924e-51	0.365755	0.509	0.183	1.09606e-46
B cells	KARS1	7.20574e-51	0.465002	0.726	0.309	1.15479e-46
B cells	HNRNPF	9.19711e-51	0.250745	0.53	0.19	1.47393e-46
B cells	TBCA	1.1266e-50	0.34564	0.751	0.337	1.80549e-46
B cells	SSR4	1.13555e-50	0.707832	0.947	0.474	1.81984e-46
B cells	ENSCAFG00000049186	1.89617e-50	0.339131	0.655	0.276	3.0388e-46
B cells	EIF2S3	3.28164e-50	0.412443	0.742	0.336	5.25915e-46
B cells	POLR2B	3.9255e-50	0.269652	0.363	0.106	6.29101e-46
B cells	ALOX5AP	4.52527e-50	-2.33308	0.107	0.451	7.25221e-46
B cells	TRAF3	5.18333e-50	0.339234	0.326	0.092	8.30681e-46
B cells	PSMB4	6.28385e-50	0.462649	0.774	0.386	1.00705e-45
B cells	MYCBP2	8.00374e-50	0.487667	0.845	0.409	1.28268e-45
B cells	CACYBP	8.65908e-50	0.395868	0.758	0.369	1.3877e-45
B cells	SPCS3	9.43565e-50	0.943897	0.63	0.319	1.51216e-45
B cells	PSMC2	1.03392e-49	0.319225	0.594	0.244	1.65697e-45
B cells	SQOR	1.4639e-49	-2.21046	0.087	0.435	2.34605e-45
B cells	CFAP97	1.52672e-49	0.306205	0.349	0.102	2.44672e-45
B cells	HMGB1	1.70348e-49	0.900298	0.984	0.715	2.73e-45
B cells	YTHDC2	1.92433e-49	0.266546	0.384	0.116	3.08393e-45
B cells	BOLA1	2.62592e-49	0.310146	0.498	0.177	4.20831e-45
B cells	THRAP3	9.93077e-49	0.279076	0.63	0.258	1.5915e-44
B cells	ENSCAFG00000017143	1.10487e-48	0.408085	0.527	0.202	1.77066e-44
B cells	JPT1	1.16551e-48	0.681631	0.582	0.26	1.86785e-44
B cells	ARRDC1	1.59567e-48	0.289495	0.384	0.119	2.55722e-44
B cells	CCDC107	1.62925e-48	0.259963	0.349	0.102	2.61103e-44
B cells	RNF144A	1.94615e-48	0.529268	0.269	0.071	3.1189e-44
B cells	TOP2B	2.02212e-48	0.433271	0.553	0.215	3.24065e-44
B cells	RFTN1	2.7665e-48	0.293041	0.212	0.045	4.43359e-44
B cells	ZMYND11	3.12284e-48	0.262158	0.258	0.063	5.00467e-44
B cells	HEATR1	3.20721e-48	0.251205	0.279	0.071	5.13988e-44
B cells	OGT	3.33893e-48	0.418528	0.687	0.302	5.35097e-44
B cells	ENSCAFG00000018753	3.37428e-48	0.524132	0.758	0.384	5.40762e-44
B cells	ENSCAFG00000042554	4.71462e-48	-0.904461	0.986	0.884	7.55564e-44
B cells	EIF3M	5.63514e-48	0.527135	0.831	0.382	9.03087e-44
B cells	RPL34	6.50715e-48	0.740043	0.991	0.599	1.04284e-43
B cells	ENSCAFG00000044008	7.46252e-48	0.280726	0.543	0.208	1.19594e-43
B cells	ACOT9	7.85656e-48	0.296176	0.365	0.11	1.25909e-43
B cells	ABTB1	9.68832e-48	-2.64007	0.486	0.658	1.55265e-43
B cells	RDH11	1.60988e-47	0.268243	0.621	0.256	2.58e-43
B cells	TREM1	2.31389e-47	-2.04515	0.027	0.369	3.70824e-43
B cells	HSPA4	2.77155e-47	0.302128	0.486	0.178	4.44169e-43
B cells	ANAPC11	2.89566e-47	0.333025	0.82	0.389	4.64059e-43
B cells	USO1	3.12561e-47	0.281026	0.411	0.138	5.00911e-43
B cells	PSTPIP2	4.11278e-47	-1.65198	0.123	0.478	6.59113e-43
B cells	HNRNPH1	4.21268e-47	0.319154	0.662	0.284	6.75124e-43
B cells	MAP2K5	6.63012e-47	0.253635	0.26	0.065	1.06254e-42
B cells	PLEK	1.00052e-46	-2.22047	0.221	0.519	1.60343e-42
B cells	ENSCAFG00000043522	1.2718e-46	0.4595	0.511	0.201	2.03818e-42
B cells	PSMD2	1.32759e-46	0.309361	0.539	0.218	2.12759e-42
B cells	PRSS57	1.38694e-46	-1.96118	0.087	0.419	2.22271e-42
B cells	CILP2	1.68527e-46	0.306486	0.715	0.325	2.70082e-42
B cells	ENSCAFG00000047391	2.0055e-46	0.493094	0.895	0.47	3.21402e-42
B cells	ETFB	2.39902e-46	0.370564	0.619	0.263	3.84468e-42
B cells	CIAO2B	2.65709e-46	0.251234	0.6	0.237	4.25825e-42
B cells	QARS1	2.68086e-46	0.260393	0.468	0.166	4.29635e-42
B cells	ZC3H13	2.7808e-46	0.307118	0.589	0.237	4.45651e-42
B cells	PAXX	2.95172e-46	0.297166	0.749	0.338	4.73042e-42
B cells	BANK1	3.19935e-46	0.858517	0.495	0.21	5.12728e-42
B cells	DDX23	4.26797e-46	0.266463	0.363	0.113	6.83985e-42
B cells	USP25	4.92726e-46	0.279802	0.267	0.069	7.89642e-42
B cells	HDLBP	5.47747e-46	0.307207	0.409	0.138	8.77819e-42
B cells	NDUFB6	7.86844e-46	0.261135	0.384	0.125	1.261e-41
B cells	ENSCAFG00000019220	1.57589e-45	0.373131	0.699	0.31	2.52552e-41
B cells	PNISR	1.61321e-45	0.414964	0.836	0.402	2.58533e-41
B cells	ENSCAFG00000003668	1.91505e-45	0.38739	0.523	0.2	3.06906e-41
B cells	EIF3L	2.03221e-45	0.289228	0.493	0.181	3.25682e-41
B cells	UQCRB	2.71268e-45	0.440077	0.817	0.434	4.34734e-41
B cells	PRPF40A	2.91945e-45	0.376975	0.733	0.339	4.67872e-41
B cells	DCTN3	2.93103e-45	0.290956	0.705	0.32	4.69726e-41
B cells	JUP	4.77964e-45	0.251485	0.114	0.015	7.65985e-41
B cells	ENSCAFG00000023531	4.84964e-45	0.387676	0.201	0.044	7.77204e-41
B cells	UQCC2	5.83932e-45	0.250771	0.772	0.374	9.3581e-41
B cells	SRSF11	6.25556e-45	0.250041	0.674	0.299	1.00252e-40
B cells	DEK	7.20584e-45	0.523785	0.699	0.343	1.15481e-40
B cells	TFPT	1.18128e-44	0.575192	1	0.769	1.89312e-40
B cells	CNN2	1.47952e-44	0.451396	0.822	0.414	2.37108e-40
B cells	ENSCAFG00000044300	1.71866e-44	0.280219	0.4	0.133	2.75432e-40
B cells	ENSCAFG00000032180	2.10416e-44	0.279652	0.534	0.205	3.37213e-40
B cells	PLAUR	2.80536e-44	-2.10393	0.075	0.398	4.49587e-40
B cells	MCFD2	3.53116e-44	0.256133	0.479	0.174	5.65904e-40
B cells	SKP1	5.18268e-44	0.295533	0.833	0.418	8.30577e-40
B cells	SF3B2	5.79549e-44	0.303332	0.783	0.382	9.28784e-40
B cells	BTF3	6.87142e-44	0.624202	0.986	0.604	1.10121e-39
B cells	CRELD2	8.63119e-44	0.486584	0.356	0.119	1.38323e-39
B cells	CSTF2T	1.11209e-43	0.278239	0.37	0.119	1.78223e-39
B cells	ENSCAFG00000006821	1.85005e-43	0.445557	0.852	0.431	2.96489e-39
B cells	ELOC	1.97434e-43	0.319556	0.532	0.224	3.16408e-39
B cells	ENSCAFG00000002834	2.36915e-43	0.407508	0.178	0.037	3.7968e-39
B cells	LRRK2	2.88609e-43	-2.1056	0.132	0.441	4.62524e-39
B cells	RPS19BP1	3.14889e-43	0.291614	0.646	0.302	5.04641e-39
B cells	MAPK13	4.27821e-43	-2.25716	0.032	0.352	6.85626e-39
B cells	COX5B	4.28061e-43	0.587993	0.936	0.565	6.8601e-39
B cells	SEC61B	4.93807e-43	1.06465	0.721	0.389	7.91375e-39
B cells	CNBP	5.098e-43	0.531504	0.959	0.557	8.17006e-39
B cells	EIF3H	6.52493e-43	0.428685	0.785	0.361	1.04569e-38
B cells	PHF20	6.89589e-43	0.275465	0.386	0.13	1.10514e-38
B cells	ENSCAFG00000045318	7.32327e-43	0.276716	0.454	0.167	1.17363e-38
B cells	CCPG1	9.58878e-43	-2.12238	0.404	0.595	1.5367e-38
B cells	IL17RA	1.21161e-42	-1.93218	0.537	0.631	1.94172e-38
B cells	VASP	1.22673e-42	-1.62244	0.696	0.728	1.96597e-38
B cells	PTGR1	1.72921e-42	-2.15523	0.66	0.661	2.77123e-38
B cells	NDUFA12	2.92916e-42	0.296978	0.783	0.391	4.69428e-38
B cells	PDIA6	3.09242e-42	0.420486	0.347	0.117	4.95591e-38
B cells	SARNP	4.03655e-42	0.3244	0.605	0.282	6.46897e-38
B cells	SDHC	5.94623e-42	0.355118	0.557	0.235	9.52942e-38
B cells	DPYD	6.48559e-42	-1.7441	0.021	0.333	1.03938e-37
B cells	ENSCAFG00000046399	7.956e-42	-2.20038	0.178	0.464	1.27503e-37
B cells	COPE	1.23751e-41	0.432678	0.779	0.418	1.98323e-37
B cells	UVRAG	2.29316e-41	0.304756	0.228	0.058	3.67503e-37
B cells	VPS35	4.09547e-41	0.266595	0.475	0.182	6.5634e-37
B cells	APRT	5.14264e-41	0.366112	0.667	0.299	8.2416e-37
B cells	DAPP1	5.66164e-41	-0.279047	0.285	0.078	9.07335e-37
B cells	PTPRC	5.93827e-41	-1.33582	0.808	0.729	9.51668e-37
B cells	UQCRQ	2.17805e-40	0.339322	0.735	0.38	3.49054e-36
B cells	MDH1	7.03764e-40	0.386277	0.806	0.418	1.12785e-35
B cells	ENSCAFG00000018497	1.05111e-39	0.387222	0.817	0.437	1.68451e-35
B cells	TMEM37	1.06665e-39	0.532869	0.164	0.035	1.70941e-35
B cells	MARK3	2.46688e-39	0.301232	0.836	0.432	3.95342e-35
B cells	EIF4A1	4.88485e-39	0.614586	0.959	0.515	7.82846e-35
B cells	SYNE2	6.41361e-39	0.34958	0.11	0.016	1.02784e-34
B cells	MARCKS	7.39428e-39	-2.14922	0.123	0.42	1.18501e-34
B cells	ENSCAFG00000011134	1.04975e-38	0.362327	0.865	0.493	1.68234e-34
B cells	NDUFS8	2.53709e-38	0.38182	0.731	0.387	4.06593e-34
B cells	PRRC2C	4.18812e-38	0.444876	0.906	0.495	6.71189e-34
B cells	RPN1	6.73222e-38	0.413356	0.409	0.16	1.07891e-33
B cells	MAP7D3	6.82244e-38	0.252431	0.502	0.2	1.09336e-33
B cells	EDF1	6.96318e-38	0.309695	0.881	0.479	1.11592e-33
B cells	CANX	8.23614e-38	0.594586	0.525	0.245	1.31992e-33
B cells	HCK	1.71783e-37	-1.7559	0.075	0.367	2.75299e-33
B cells	ENSCAFG00000014648	2.70897e-37	0.33178	0.788	0.38	4.34139e-33
B cells	CD53	3.52586e-37	0.258768	0.326	0.11	5.65054e-33
B cells	AK2	3.65277e-37	0.270908	0.434	0.169	5.85393e-33
B cells	ENSCAFG00000046600	5.71323e-37	0.592061	0.658	0.327	9.15602e-33
B cells	LTA4H	5.79907e-37	0.252194	0.525	0.221	9.29359e-33
B cells	ARHGAP17	1.19265e-36	0.270221	0.361	0.127	1.91134e-32
B cells	CIITA	2.68328e-36	0.342701	0.192	0.048	4.30023e-32
B cells	ARHGDIA	2.76212e-36	0.346989	0.799	0.412	4.42658e-32
B cells	GYG1	3.37848e-36	-2.83287	0.295	0.502	5.41435e-32
B cells	FIBP	4.2611e-36	0.294046	0.541	0.237	6.82885e-32
B cells	CCR7	1.54665e-35	0.309784	0.146	0.029	2.47866e-31
B cells	ATP5F1C	3.79209e-35	0.334962	0.811	0.443	6.07721e-31
B cells	SSR2	5.37087e-35	0.61102	0.852	0.481	8.60736e-31
B cells	ASH1L	5.38738e-35	0.275921	0.393	0.15	8.63381e-31
B cells	HSP90AA1	6.87842e-35	0.426165	0.799	0.444	1.10234e-30
B cells	ZFP36	7.7467e-35	-2.09245	0.347	0.535	1.24149e-30
B cells	CD4	9.54577e-35	-2.48108	0.041	0.313	1.52981e-30
B cells	LCN2	1.55603e-34	-1.829	0.016	0.287	2.49369e-30
B cells	SLAMF9	1.60176e-34	-1.65349	0.037	0.308	2.56697e-30
B cells	DDX60	1.77697e-34	-1.95177	0.062	0.339	2.84777e-30
B cells	CD40	2.12323e-34	0.461727	0.269	0.091	3.40269e-30
B cells	CFP	2.47686e-34	-1.68946	0.039	0.309	3.96941e-30
B cells	NLRP3	6.71238e-34	-1.45785	0.03	0.303	1.07573e-29
B cells	FOS	7.02853e-34	-2.03445	0.071	0.341	1.12639e-29
B cells	GSTP1	9.16301e-34	0.507628	0.45	0.204	1.46846e-29
B cells	ENSCAFG00000028453	9.18348e-34	-1.52604	0.018	0.283	1.47174e-29
B cells	FABP3	1.37355e-33	0.569249	0.306	0.104	2.20125e-29
B cells	GPCPD1	1.61829e-33	-2.13579	0.511	0.608	2.59346e-29
B cells	ENSCAFG00000049827	2.39358e-33	-1.3464	0.788	0.741	3.83595e-29
B cells	C20H19orf38	3.21334e-33	-1.45197	0.03	0.295	5.1497e-29
B cells	GLRX	5.85115e-33	-2.0383	0.411	0.534	9.37706e-29
B cells	EIF3F	6.20903e-33	0.490887	0.957	0.486	9.9506e-29
B cells	VPS13C	1.08722e-32	0.319288	0.443	0.184	1.74238e-28
B cells	VCAN	1.13007e-32	-1.82563	0.011	0.267	1.81105e-28
B cells	ENSCAFG00000043616	1.15631e-32	0.365226	0.922	0.56	1.85311e-28
B cells	CYSTM1	1.38962e-32	-2.45273	0.459	0.577	2.22701e-28
B cells	PSME2	1.58101e-32	0.31037	0.822	0.418	2.53373e-28
B cells	DHDDS	3.12457e-32	0.674359	0.877	0.585	5.00744e-28
B cells	CASP4	3.3572e-32	-1.58166	0.064	0.323	5.38025e-28
B cells	TKT	3.38075e-32	-1.60968	0.801	0.707	5.41799e-28
B cells	ENSCAFG00000029657	4.55449e-32	0.259218	0.626	0.292	7.29903e-28
B cells	PECAM1	5.54769e-32	0.442865	0.29	0.106	8.89073e-28
B cells	IL2RB	6.06447e-32	0.290653	0.304	0.103	9.71893e-28
B cells	ENSCAFG00000000842	9.79378e-32	-1.75674	0.568	0.622	1.56955e-27
B cells	IGKC	1.07e-31	4.76042	0.119	0.023	1.71479e-27
B cells	TBXAS1	1.24679e-31	-1.82639	0.066	0.325	1.9981e-27
B cells	SEC61G	2.80877e-31	0.509043	0.909	0.573	4.50133e-27
B cells	CRIP1	6.3984e-31	0.709339	0.973	0.647	1.02541e-26
B cells	PYGL	6.55065e-31	-1.88511	0.105	0.354	1.04981e-26
B cells	HDGFL3	8.03069e-31	0.277652	0.199	0.056	1.287e-26
B cells	SEC61A1	1.27238e-30	0.392232	0.422	0.187	2.03912e-26
B cells	LTF	1.7231e-30	-2.81171	0.062	0.309	2.76144e-26
B cells	HNRNPK	1.72332e-30	0.360225	0.947	0.595	2.76179e-26
B cells	MAFB	2.1502e-30	-2.66716	0.043	0.288	3.44591e-26
B cells	ACOT7	3.71116e-30	-0.727587	0.295	0.097	5.94751e-26
B cells	S100A11	4.09055e-30	-0.932512	0.852	0.801	6.55552e-26
B cells	AMD1	8.12844e-30	-0.254897	0.279	0.091	1.30266e-25
B cells	TBCE	9.27277e-30	0.287843	0.285	0.099	1.48605e-25
B cells	ENSCAFG00000014493	9.47631e-30	-1.52188	0.018	0.258	1.51867e-25
B cells	OAS1	1.52448e-29	-2.21216	0.112	0.358	2.44313e-25
B cells	FOXP1	1.62061e-29	0.255609	0.171	0.046	2.59719e-25
B cells	FAM107B	2.43121e-29	-0.264179	0.429	0.166	3.89625e-25
B cells	CD68	3.27915e-29	-1.82268	0.03	0.268	5.25517e-25
B cells	FKBP11	9.01212e-29	0.940465	0.406	0.193	1.44428e-24
B cells	MED29	1.38376e-28	-0.267146	0.571	0.251	2.21761e-24
B cells	ENSCAFG00000032358	2.30752e-28	4.86266	0.265	0.096	3.69804e-24
B cells	RPN2	3.76246e-28	0.362325	0.651	0.348	6.02972e-24
B cells	ENSCAFG00000009113	7.45246e-28	0.285323	0.584	0.295	1.19433e-23
B cells	ENSCAFG00000018277	8.66199e-28	-1.93378	0.215	0.417	1.38817e-23
B cells	MLH3	9.28895e-28	0.276906	0.263	0.093	1.48865e-23
B cells	PARP4	2.22681e-27	0.308462	0.459	0.212	3.56868e-23
B cells	ENSCAFG00000005768	6.46675e-27	-1.84641	0.126	0.35	1.03636e-22
B cells	SAT1	9.83844e-27	-1.99448	0.635	0.628	1.57671e-22
B cells	TMBIM6	1.29785e-26	-0.825446	0.911	0.816	2.07994e-22
B cells	ENSCAFG00000042877	1.37692e-26	0.281161	0.792	0.46	2.20665e-22
B cells	COTL1	2.43778e-26	-1.91676	0.379	0.514	3.90678e-22
B cells	TBC1D5	2.48459e-26	0.270322	0.196	0.062	3.98181e-22
B cells	RHEB	2.92288e-26	-0.270955	0.783	0.411	4.68421e-22
B cells	ENSCAFG00000023111	4.61233e-26	0.313582	0.737	0.378	7.39171e-22
B cells	RETN	6.39363e-26	-1.9055	0.062	0.281	1.02464e-21
B cells	BCL2	6.47543e-26	0.291644	0.176	0.051	1.03775e-21
B cells	PSMA7	1.64382e-25	0.286382	0.911	0.568	2.63439e-21
B cells	BCL2A1	1.99196e-25	-1.95218	0.683	0.616	3.19232e-21
B cells	PYCARD	2.12341e-25	-1.13849	0.018	0.229	3.40297e-21
B cells	NAA10	2.51236e-25	-0.337827	0.623	0.31	4.02631e-21
B cells	LPCAT2	2.69307e-25	-1.39058	0.018	0.227	4.31591e-21
B cells	UBE2D2	2.76818e-25	-0.252031	0.386	0.158	4.43629e-21
B cells	POU2F2	3.60526e-25	0.294221	0.233	0.083	5.77779e-21
B cells	SRI	3.87746e-25	-1.89135	0.525	0.583	6.21402e-21
B cells	RASGRP2	4.45534e-25	-0.333981	0.68	0.33	7.14012e-21
B cells	CD300H	5.7229e-25	-1.6705	0.03	0.239	9.17151e-21
B cells	IGSF6	7.1328e-25	-1.38457	0.021	0.229	1.1431e-20
B cells	CSF1R	1.28383e-24	-0.960474	0.023	0.229	2.05746e-20
B cells	IL13RA1	2.48636e-24	-1.44082	0.037	0.25	3.98464e-20
B cells	MRPL44	2.61809e-24	-0.273107	0.393	0.163	4.19575e-20
B cells	ENSCAFG00000033956	3.99012e-24	-1.67562	0.18	0.381	6.39457e-20
B cells	ENSCAFG00000023691	9.8004e-24	-1.51106	0.059	0.269	1.57061e-19
B cells	YWHAH	1.09069e-23	-0.93699	0.466	0.21	1.74794e-19
B cells	PLP2	1.09983e-23	-0.926227	0.705	0.705	1.7626e-19
B cells	GNAI2	1.21519e-23	-1.1175	0.833	0.708	1.94746e-19
B cells	TGFBI	1.47431e-23	-0.922664	0.021	0.219	2.36272e-19
B cells	SKAP2	1.62886e-23	-2.0297	0.379	0.495	2.61042e-19
B cells	CAST	2.46486e-23	-1.43558	0.336	0.484	3.95018e-19
B cells	ENSCAFG00000042042	3.60859e-23	-1.86525	0.039	0.239	5.78313e-19
B cells	CCS	6.29955e-23	-1.86741	0.409	0.51	1.00957e-18
B cells	ENSCAFG00000049181	6.36872e-23	-1.85842	0.034	0.23	1.02065e-18
B cells	STAG2	1.00093e-22	-0.319228	0.523	0.241	1.60409e-18
B cells	CRIPT	1.03613e-22	-0.314455	0.438	0.191	1.6605e-18
B cells	SLMAP	1.03935e-22	-0.274365	0.279	0.104	1.66566e-18
B cells	DERL2	1.21039e-22	-0.254736	0.493	0.226	1.93977e-18
B cells	HDGF	4.085e-22	-0.293979	0.37	0.156	6.54662e-18
B cells	TBC1D9	6.34388e-22	0.52462	0.205	0.08	1.01667e-17
B cells	TRIM22	7.54495e-22	0.288334	0.217	0.08	1.20915e-17
B cells	ADGRE3	8.24836e-22	-2.08327	0.05	0.24	1.32188e-17
B cells	OAS2	1.12404e-21	-1.18093	0.048	0.243	1.80139e-17
B cells	CDK3	1.70163e-21	-0.302941	0.406	0.177	2.72703e-17
B cells	PPP2R5C	1.95287e-21	-0.270591	0.379	0.162	3.12967e-17
B cells	GTF2A2	2.22656e-21	-0.250142	0.783	0.435	3.56828e-17
B cells	ANPEP	2.56977e-21	-0.659732	0.005	0.181	4.11832e-17
B cells	SORL1	3.66428e-21	-1.64563	0.1	0.293	5.87238e-17
B cells	APP	5.56004e-21	-0.951105	0.046	0.233	8.91052e-17
B cells	BPI	5.66341e-21	-1.72737	0.037	0.219	9.07619e-17
B cells	DDX5	6.86137e-21	-0.685884	0.989	0.843	1.0996e-16
B cells	ENSCAFG00000024944	9.90972e-21	-1.13565	0.03	0.211	1.58813e-16
B cells	UBB	1.05415e-20	0.31246	0.957	0.603	1.68939e-16
B cells	CCNDBP1	1.11234e-20	-0.251182	0.447	0.207	1.78264e-16
B cells	CD48	1.6749e-20	-1.04073	0.861	0.693	2.68419e-16
B cells	IL18	1.70166e-20	-2.08247	0.043	0.226	2.72708e-16
B cells	SEC14L1	2.02084e-20	-1.62869	0.518	0.569	3.2386e-16
B cells	OSTF1	2.83035e-20	-0.27048	0.598	0.3	4.53592e-16
B cells	ENSCAFG00000008408	3.07855e-20	-0.408969	0.333	0.14	4.93369e-16
B cells	MXD1	3.38613e-20	-1.64881	0.037	0.215	5.42661e-16
B cells	TAF12	3.49954e-20	-0.36422	0.447	0.208	5.60836e-16
B cells	GLIPR1	7.70476e-20	-1.92849	0.58	0.596	1.23476e-15
B cells	ENSCAFG00000015217	8.6963e-20	-0.398224	0.404	0.184	1.39367e-15
B cells	BID	9.15153e-20	-0.422309	0.425	0.193	1.46662e-15
B cells	STBD1	1.08724e-19	-1.2703	0.059	0.237	1.74242e-15
B cells	TNFSF13	1.82258e-19	-0.854443	0.025	0.195	2.92087e-15
B cells	CNOT10	2.42266e-19	-0.276282	0.368	0.162	3.88256e-15
B cells	QDPR	7.06023e-19	-0.296833	0.333	0.143	1.13147e-14
B cells	UBE2M	8.03121e-19	-0.358099	0.269	0.107	1.28708e-14
B cells	PDCD10	9.53931e-19	-0.286638	0.646	0.343	1.52877e-14
B cells	SFT2D1	1.23142e-18	-0.404514	0.514	0.252	1.97348e-14
B cells	SULF2	2.02991e-18	-0.525263	0.009	0.165	3.25313e-14
B cells	IQGAP1	2.52911e-18	-1.27211	0.687	0.61	4.05315e-14
B cells	TRDMT1	2.562e-18	-0.304616	0.317	0.137	4.10586e-14
B cells	PHF20L1	2.57527e-18	-0.274227	0.537	0.268	4.12713e-14
B cells	ATP6V0B	2.73086e-18	-1.88627	0.461	0.512	4.37647e-14
B cells	LSP1	3.65579e-18	-0.591397	0.975	0.768	5.85876e-14
B cells	ENSCAFG00000031808	3.87458e-18	-1.36908	0.034	0.199	6.2094e-14
B cells	LRRC25	4.30609e-18	-0.719625	0.027	0.189	6.90094e-14
B cells	SEC23B	4.38531e-18	-0.582326	0.237	0.092	7.0279e-14
B cells	PLXNC1	4.45301e-18	-1.50102	0.174	0.329	7.1364e-14
B cells	SH2B2	6.55329e-18	-1.26175	0.151	0.318	1.05023e-13
B cells	LRG1	7.00374e-18	-1.69405	0.039	0.2	1.12242e-13
B cells	ARHGAP15	9.20959e-18	-0.289679	0.317	0.139	1.47593e-13
B cells	ENSCAFG00000028613	1.04279e-17	0.315405	0.943	0.554	1.67118e-13
B cells	ANXA1	1.08273e-17	-1.82144	0.37	0.464	1.73518e-13
B cells	C12H6orf136	1.08747e-17	-0.272976	0.37	0.171	1.74278e-13
B cells	GADD45B	2.12524e-17	-0.751567	0.518	0.252	3.40591e-13
B cells	PFDN5	3.02052e-17	0.273817	0.961	0.581	4.84068e-13
B cells	GDE1	3.72923e-17	-0.481015	0.244	0.099	5.97646e-13
B cells	EMP3	4.24622e-17	-1.08904	0.858	0.667	6.805e-13
B cells	ALOX5	5.00245e-17	-1.52363	0.03	0.183	8.01693e-13
B cells	NFE2	5.77419e-17	-0.945986	0.018	0.168	9.25372e-13
B cells	TUSC3	9.09145e-17	-0.253222	0.299	0.132	1.457e-12
B cells	EIF3K	9.78531e-17	0.39759	0.993	0.581	1.56819e-12
B cells	RGS10	9.81608e-17	-1.18086	0.075	0.236	1.57312e-12
B cells	CLEC4E	1.32316e-16	-0.637934	0.007	0.149	2.1205e-12
B cells	MMP14	1.45058e-16	-0.481839	0.009	0.152	2.3247e-12
B cells	TIMM8B	1.50652e-16	-0.516633	0.541	0.292	2.41435e-12
B cells	NSFL1C	2.12142e-16	-0.333974	0.473	0.238	3.39979e-12
B cells	WARS1	2.14048e-16	-0.365753	0.521	0.267	3.43034e-12
B cells	DUSP1	2.49763e-16	-1.12845	0.03	0.18	4.00271e-12
B cells	HSPA8	2.89171e-16	0.475289	0.954	0.6	4.63426e-12
B cells	SERPINE2	2.97247e-16	-1.63087	0.039	0.188	4.76369e-12
B cells	TLR2	3.1302e-16	-1.11812	0.034	0.185	5.01646e-12
B cells	NT5C3A	4.38333e-16	-0.366028	0.169	0.06	7.02473e-12
B cells	OGFRL1	4.60834e-16	-0.956614	0.082	0.241	7.38533e-12
B cells	RNF130	5.46666e-16	-1.53613	0.333	0.439	8.76087e-12
B cells	LY96	6.48719e-16	-1.56627	0.199	0.335	1.03964e-11
B cells	ENSCAFG00000006577	9.71907e-16	-0.319993	0.553	0.289	1.55758e-11
B cells	SLC11A1	1.0033e-15	-0.935714	0.041	0.189	1.6079e-11
B cells	MILR1	1.07552e-15	-1.54237	0.249	0.39	1.72362e-11
B cells	PSAP	1.36191e-15	-1.02554	0.107	0.262	2.1826e-11
B cells	TNFSF9	1.41082e-15	-1.31838	0.034	0.178	2.26098e-11
B cells	TCF7L2	1.90285e-15	-0.494644	0.016	0.153	3.0495e-11
B cells	HK3	2.25872e-15	-0.700847	0.009	0.143	3.61982e-11
B cells	QPCT	3.13233e-15	-1.2398	0.009	0.14	5.01987e-11
B cells	STX11	3.91777e-15	-1.4959	0.041	0.183	6.27861e-11
B cells	CLEC12A	4.36707e-15	-0.91586	0.094	0.25	6.99866e-11
B cells	SELPLG	4.37359e-15	-0.345281	0.386	0.188	7.00912e-11
B cells	LAPTM4A	1.13073e-14	-0.397719	0.224	0.093	1.81211e-10
B cells	NSD3	1.56265e-14	-0.283938	0.664	0.366	2.5043e-10
B cells	ITGAM	1.83129e-14	-0.921725	0.037	0.171	2.93482e-10
B cells	COMMD6	1.87321e-14	-0.344431	0.568	0.305	3.00201e-10
B cells	METRNL	1.95838e-14	-0.916629	0.146	0.291	3.1385e-10
B cells	HSPB1	1.96388e-14	-1.11615	0.153	0.299	3.14731e-10
B cells	XDH	2.06151e-14	-0.405746	0.009	0.134	3.30378e-10
B cells	TIMP1	2.08703e-14	-2.44424	0.397	0.443	3.34467e-10
B cells	CYP4F22	2.21209e-14	-1.37666	0.018	0.147	3.5451e-10
B cells	PAFAH1B1	2.5425e-14	-0.28848	0.648	0.358	4.07461e-10
B cells	TCIRG1	3.1981e-14	-0.998826	0.121	0.264	5.12528e-10
B cells	GLUL	5.55368e-14	-1.55107	0.443	0.482	8.90033e-10
B cells	TFEC	5.7757e-14	-0.564016	0.032	0.161	9.25614e-10
B cells	DNASE1L1	5.89966e-14	-0.294621	0.479	0.252	9.4548e-10
B cells	ADD1	5.92185e-14	-0.272244	0.338	0.164	9.49035e-10
B cells	DEGS1	7.00028e-14	-0.320466	0.454	0.234	1.12186e-09
B cells	TLR4	9.43565e-14	-0.823492	0.025	0.155	1.51216e-09
B cells	TRAF6	1.22906e-13	-0.3298	0.374	0.187	1.9697e-09
B cells	ZFAND5	1.32885e-13	-1.73335	0.546	0.532	2.12961e-09
B cells	SLC46A2	1.33978e-13	-0.630655	0.064	0.205	2.14713e-09
B cells	APOBR	1.36706e-13	-1.39168	0.221	0.342	2.19085e-09
B cells	SLC16A7	1.37977e-13	-0.511317	0.021	0.145	2.21122e-09
B cells	STOM	1.54067e-13	-0.678608	0.034	0.164	2.46907e-09
B cells	AAMDC	2.06295e-13	-0.56616	0.331	0.158	3.30608e-09
B cells	MCM3AP	2.57854e-13	-0.284054	0.228	0.1	4.13237e-09
B cells	NIBAN1	2.61302e-13	-1.49339	0.098	0.23	4.18763e-09
B cells	ENSCAFG00000014478	2.90285e-13	-0.301571	0.372	0.186	4.65211e-09
B cells	IER5L	3.06057e-13	-0.870062	0.043	0.172	4.90488e-09
B cells	ENSCAFG00000037189	3.88098e-13	-1.07806	0.002	0.112	6.21965e-09
B cells	RBM12	3.97753e-13	-0.279522	0.623	0.345	6.3744e-09
B cells	HSPA5	5.31022e-13	-0.369612	0.479	0.274	8.51016e-09
B cells	SHTN1	5.90865e-13	-0.335553	0.009	0.123	9.46921e-09
B cells	ENSCAFG00000024183	5.93816e-13	-0.29487	0.326	0.16	9.51649e-09
B cells	ENSCAFG00000044090	7.07121e-13	-1.58835	0.007	0.117	1.13323e-08
B cells	RRBP1	9.02728e-13	0.31369	0.352	0.199	1.44671e-08
B cells	ETS2	9.49662e-13	-0.87089	0.023	0.142	1.52193e-08
B cells	CIB1	1.07358e-12	-0.287331	0.687	0.391	1.72051e-08
B cells	CYP27A1	1.66758e-12	-0.774967	0.011	0.122	2.67246e-08
B cells	EXOC7	1.69122e-12	-0.313167	0.297	0.144	2.71035e-08
B cells	LRMDA	1.94216e-12	-0.334544	0.011	0.124	3.11251e-08
B cells	ZEB2	2.10017e-12	-1.05935	0.242	0.354	3.36573e-08
B cells	ENSCAFG00000046266	2.18253e-12	-0.566251	0.018	0.131	3.49773e-08
B cells	ENSCAFG00000014612	2.74677e-12	-1.04298	0.002	0.105	4.40197e-08
B cells	NFKBIA	2.94633e-12	-1.74707	0.29	0.389	4.72179e-08
B cells	NCF4	3.04022e-12	-1.63572	0.256	0.362	4.87225e-08
B cells	RIOK3	3.12661e-12	-0.259615	0.311	0.156	5.0107e-08
B cells	TNFSF13B	3.12848e-12	-0.520261	0.034	0.153	5.0137e-08
B cells	YY1	3.27312e-12	-0.311563	0.74	0.428	5.2455e-08
B cells	SEMA7A	3.42404e-12	-0.34632	0.477	0.258	5.48736e-08
B cells	SYPL1	3.70782e-12	-0.472808	0.269	0.128	5.94215e-08
B cells	SERPINB10	4.08846e-12	-0.348873	0.011	0.118	6.55217e-08
B cells	ENSCAFG00000041734	4.80694e-12	-0.469548	0.507	0.27	7.70361e-08
B cells	DDA1	5.37449e-12	-0.293582	0.276	0.133	8.61316e-08
B cells	TM2D3	5.53641e-12	-0.42535	0.42	0.221	8.87266e-08
B cells	ATG3	5.55636e-12	-1.3308	0.763	0.628	8.90462e-08
B cells	ENSCAFG00000005852	5.63487e-12	-0.326032	0.005	0.107	9.03045e-08
B cells	ZNF512B	5.93229e-12	-0.303443	0.42	0.222	9.50709e-08
B cells	ANTXR2	6.33623e-12	-1.60029	0.475	0.489	1.01544e-07
B cells	TRIM8	6.44061e-12	-1.42765	0.242	0.343	1.03217e-07
B cells	NOD2	6.64891e-12	-0.441926	0.009	0.113	1.06555e-07
B cells	DENND5A	7.04152e-12	-0.678211	0.018	0.127	1.12847e-07
B cells	TMEM154	7.19543e-12	-0.514648	0.329	0.166	1.15314e-07
B cells	NLRP1	8.09818e-12	-0.28241	0.002	0.102	1.29781e-07
B cells	EPB41L3	9.27114e-12	-0.277704	0.007	0.109	1.48579e-07
B cells	GPR137B	9.55658e-12	-1.14853	0.05	0.168	1.53154e-07
B cells	GALNT12	9.67382e-12	-0.452714	0.037	0.151	1.55033e-07
B cells	WDR45	1.03067e-11	-0.434164	0.473	0.253	1.65175e-07
B cells	TBC1D8	1.28059e-11	-0.706576	0.08	0.2	2.05228e-07
B cells	PPP1R2	1.28982e-11	-0.342412	0.605	0.354	2.06707e-07
B cells	FN1	1.3857e-11	-0.746303	0.032	0.143	2.22072e-07
B cells	KCMF1	1.60363e-11	-0.438635	0.395	0.208	2.56997e-07
B cells	SH2D3C	1.75848e-11	-0.279655	0.422	0.231	2.81813e-07
B cells	TMEM179B	2.02485e-11	-0.367806	0.575	0.319	3.24502e-07
B cells	FXYD1	2.2931e-11	-0.494477	0.03	0.139	3.67493e-07
B cells	MARCKSL1	2.63758e-11	-1.30615	0.075	0.192	4.22698e-07
B cells	PDE6D	2.96011e-11	-0.532211	0.493	0.263	4.74388e-07
B cells	JKAMP	3.00769e-11	-0.37022	0.192	0.084	4.82012e-07
B cells	LPGAT1	3.158e-11	-0.290583	0.388	0.204	5.06102e-07
B cells	ANKRD22	3.3172e-11	-0.893284	0.018	0.122	5.31614e-07
B cells	CIB2	3.39186e-11	-0.414551	0.384	0.202	5.43579e-07
B cells	HVCN1	3.51063e-11	-0.402494	0.548	0.311	5.62613e-07
B cells	MARCO	3.61544e-11	-1.24793	0.03	0.138	5.7941e-07
B cells	SPPL2A	3.7031e-11	-0.365923	0.274	0.134	5.93458e-07
B cells	VPS4B	5.77056e-11	-0.382442	0.55	0.307	9.2479e-07
B cells	RBM48	6.17935e-11	-0.280504	0.295	0.151	9.90303e-07
B cells	GSN	6.28182e-11	-1.47344	0.126	0.242	1.00672e-06
B cells	PIAS1	6.51093e-11	-0.29845	0.322	0.168	1.04344e-06
B cells	CLK4	6.60353e-11	-0.364727	0.281	0.142	1.05828e-06
B cells	CISD2	6.63848e-11	-0.479376	0.29	0.146	1.06388e-06
B cells	TBPL1	6.6698e-11	-0.422651	0.256	0.124	1.0689e-06
B cells	SLC25A33	6.88295e-11	-0.338496	0.116	0.043	1.10306e-06
B cells	PGD	7.01011e-11	-1.07979	0.114	0.229	1.12344e-06
B cells	DGAT2	7.23765e-11	-0.834024	0.007	0.101	1.15991e-06
B cells	MX2	8.30332e-11	-1.3373	0.242	0.347	1.33069e-06
B cells	CD55	8.63324e-11	-1.10712	0.023	0.124	1.38356e-06
B cells	CSF3R	8.65539e-11	-0.816448	0.014	0.111	1.38711e-06
B cells	TM2D1	8.73287e-11	-0.331923	0.393	0.209	1.39953e-06
B cells	ENSCAFG00000030793	8.75257e-11	-4.25121	0.091	0.203	1.40269e-06
B cells	DYNC1LI1	9.17242e-11	-0.271742	0.381	0.204	1.46997e-06
B cells	TMC4	9.40512e-11	-1.47548	0.365	0.416	1.50726e-06
B cells	LRRFIP1	1.03324e-10	-0.96457	0.724	0.606	1.65587e-06
B cells	ENSCAFG00000010572	1.0513e-10	-0.884117	0.87	0.72	1.68481e-06
B cells	RRAGD	1.12545e-10	-1.1208	0.08	0.193	1.80365e-06
B cells	CCDC167	1.13701e-10	-0.429476	0.324	0.167	1.82217e-06
B cells	PIR	1.1549e-10	-0.943027	0.041	0.149	1.85084e-06
B cells	ENSCAFG00000031869	1.24826e-10	-1.73855	0.112	0.226	2.00047e-06
B cells	PYURF	1.25262e-10	-0.352149	0.708	0.418	2.00745e-06
B cells	GNAI3	1.25391e-10	-0.636194	0.584	0.329	2.00952e-06
B cells	UBL5	1.27093e-10	-0.686164	0.932	0.749	2.03679e-06
B cells	TSPAN8	1.30677e-10	-0.858482	0.011	0.106	2.09423e-06
B cells	COP1	1.46828e-10	-0.295449	0.326	0.168	2.35307e-06
B cells	CLEC5A	1.72506e-10	-1.08849	0.011	0.105	2.76458e-06
B cells	LSM14A	2.32258e-10	-0.475055	0.438	0.239	3.72217e-06
B cells	NDUFA2	2.33512e-10	-0.301435	0.779	0.46	3.74227e-06
B cells	UBE2B	2.52e-10	-1.43822	0.733	0.63	4.03856e-06
B cells	SPHK1	2.75122e-10	-0.400251	0.039	0.145	4.4091e-06
B cells	CA13	2.83626e-10	-0.603793	0.037	0.14	4.54539e-06
B cells	SLC2A6	3.04314e-10	-0.476308	0.025	0.124	4.87694e-06
B cells	TRAPPC5	3.14121e-10	-0.329353	0.822	0.484	5.0341e-06
B cells	PCYT2	3.61793e-10	-0.373262	0.566	0.328	5.79809e-06
B cells	EIF4G3	3.67757e-10	-0.279006	0.349	0.186	5.89367e-06
B cells	RHOA	3.90955e-10	-0.330454	0.388	0.214	6.26544e-06
B cells	CYTIP	3.93693e-10	-0.309273	0.169	0.075	6.30932e-06
B cells	PPM1D	4.58127e-10	-0.257262	0.205	0.099	7.34194e-06
B cells	STARD3NL	4.67052e-10	-0.394117	0.253	0.126	7.48497e-06
B cells	RAB21	4.74402e-10	-0.418609	0.345	0.187	7.60277e-06
B cells	MARCHF1	4.83037e-10	-1.05983	0.228	0.33	7.74115e-06
B cells	GTF2B	5.51952e-10	-0.716787	0.55	0.31	8.84559e-06
B cells	MFAP3L	6.35052e-10	-0.675222	0.032	0.13	1.01774e-05
B cells	MAP2K2	6.36949e-10	-0.321478	0.24	0.119	1.02077e-05
B cells	NCF2	6.71831e-10	-0.53314	0.025	0.121	1.07668e-05
B cells	REL	7.84611e-10	-0.255664	0.623	0.377	1.25742e-05
B cells	AZIN1	8.97104e-10	-0.324035	0.336	0.181	1.4377e-05
B cells	C17H1orf162	9.58631e-10	-1.05688	0.023	0.115	1.5363e-05
B cells	CSGALNACT2	9.99253e-10	-0.447612	0.272	0.141	1.6014e-05
B cells	CTSH	1.2064e-09	-0.749253	0.105	0.219	1.93337e-05
B cells	SPINT2	1.27492e-09	-0.343256	0.322	0.174	2.04318e-05
B cells	ENSCAFG00000030466	1.35729e-09	-1.14436	0.068	0.169	2.1752e-05
B cells	BSCL2	1.46296e-09	-0.346844	0.361	0.197	2.34454e-05
B cells	NFE2L2	1.62864e-09	-1.15316	0.205	0.297	2.61005e-05
B cells	CX3CR1	1.7267e-09	-0.324707	0.016	0.103	2.76721e-05
B cells	RAP2C	1.77474e-09	-0.290878	0.42	0.235	2.84419e-05
B cells	TOB1	2.00873e-09	-0.316977	0.32	0.175	3.21919e-05
B cells	SGMS1	2.23321e-09	-0.551372	0.048	0.144	3.57895e-05
B cells	S100A5	2.30036e-09	-1.4565	0.162	0.274	3.68656e-05
B cells	PTPN1	2.6768e-09	-1.74343	0.505	0.484	4.28984e-05
B cells	IRF2	2.94758e-09	-0.320664	0.292	0.156	4.72379e-05
B cells	ATP6V1C1	3.28338e-09	-0.295928	0.326	0.179	5.26195e-05
B cells	CALML4	3.52369e-09	-1.32642	0.249	0.323	5.64706e-05
B cells	MOCS2	3.64428e-09	-0.337781	0.384	0.214	5.84032e-05
B cells	STMP1	3.68332e-09	-0.471993	0.658	0.387	5.90289e-05
B cells	SGK1	3.76486e-09	-0.815607	0.027	0.117	6.03357e-05
B cells	ILK	4.69738e-09	-0.496785	0.521	0.297	7.52803e-05
B cells	PHF3	5.01012e-09	-0.331228	0.639	0.38	8.02922e-05
B cells	UBXN1	5.32062e-09	-0.306159	0.717	0.428	8.52683e-05
B cells	RGS18	5.50136e-09	-1.08288	0.053	0.149	8.81647e-05
B cells	NSUN6	6.08323e-09	-0.415641	0.299	0.163	9.74898e-05
B cells	ENSCAFG00000000580	7.01069e-09	-0.342495	0.326	0.179	0.000112353
B cells	CAPZB	7.29911e-09	-0.375388	0.384	0.215	0.000116976
[truncated: 14,421 more rows]

## Sheet: 2d.goat
Cell-type cluster specific differentially expressed gene (DEG) expression of goat PBMCs
cluster	gene	p_val	avg_log2FC	pct.1	pct.2	p_val_adj
B cells	ENSCHIG00000009275	2.0201e-123	4.52387	0.918	0.456	4.04021e-120
B cells	BANK1	4.6109e-87	2.63452	0.829	0.434	9.2218e-84
B cells	ENSCHIG00000013343	1.07342e-79	2.82993	0.827	0.432	2.14683e-76
B cells	ENSCHIG00000015976	3.15309e-77	2.24707	0.811	0.373	6.30618e-74
B cells	KIF11	6.81324e-77	0.257329	0.617	0.054	1.36265e-73
B cells	SPECC1	5.08835e-75	0.271895	0.678	0.129	1.01767e-71
B cells	ENSCHIG00000010572	2.77901e-68	2.12725	0.781	0.396	5.55802e-65
B cells	BTLA	1.00083e-66	1.44496	0.758	0.45	2.00165e-63
B cells	CD3EAP	1.14332e-66	0.251971	0.59	0.027	2.28664e-63
B cells	TPD52	4.61793e-63	1.70304	0.737	0.367	9.23586e-60
B cells	LRIF1	1.22089e-59	0.284589	0.693	0.224	2.44177e-56
B cells	HMGCS1	2.16628e-59	0.287169	0.699	0.22	4.33256e-56
B cells	MS4A1	1.13375e-58	3.0714	0.747	0.415	2.2675e-55
B cells	DAPK1	1.96571e-58	0.334984	0.648	0.151	3.93143e-55
B cells	ENSCHIG00000009663	4.57828e-58	-1.98397	0.848	0.909	9.15656e-55
B cells	ENSCHIG00000016214	3.9352e-55	1.58925	0.72	0.353	7.8704e-52
B cells	ENSCHIG00000026533	1.64035e-53	0.25151	0.585	0.037	3.2807e-50
B cells	PCNX4	1.77065e-53	0.467148	0.638	0.143	3.54129e-50
B cells	RANBP9	5.73495e-53	0.463762	0.661	0.207	1.14699e-49
B cells	PPT1	7.36539e-53	0.303151	0.64	0.16	1.47308e-49
B cells	EAF2	1.03361e-48	0.423632	0.634	0.189	2.06722e-45
B cells	PDIA5	2.34067e-47	0.596925	0.625	0.112	4.68133e-44
B cells	PLAC8	1.30992e-43	0.899185	0.846	0.423	2.61984e-40
B cells	PHYH	1.33507e-41	0.275371	0.56	0.05	2.67014e-38
B cells	DHRS9	2.42773e-41	1.30668	0.65	0.276	4.85547e-38
B cells	RGS16	1.07096e-40	0.399174	0.579	0.058	2.14192e-37
B cells	CD82	1.15728e-40	0.796396	0.653	0.257	2.31455e-37
B cells	JCHAIN	1.70052e-40	2.74286	0.693	0.417	3.40104e-37
B cells	ENSCHIG00000006747	2.18555e-40	0.468249	0.808	0.502	4.37109e-37
B cells	FGL2	3.42424e-40	-0.297225	0.392	0.039	6.84847e-37
B cells	CWF19L1	4.29237e-39	0.320233	0.67	0.34	8.58474e-36
B cells	IFI6	5.88733e-39	-0.810298	0.996	0.979	1.17747e-35
B cells	ACTN4	1.13366e-38	0.28344	0.598	0.151	2.26732e-35
B cells	BTK	1.28802e-38	1.74569	0.682	0.367	2.57604e-35
B cells	TRABD2B	1.63822e-38	0.416356	0.606	0.183	3.27643e-35
B cells	SPTLC2	2.98948e-38	0.815268	0.726	0.409	5.97895e-35
B cells	CXCL10	3.09635e-38	1.41093	0.699	0.488	6.19269e-35
B cells	KANSL1L	1.03711e-37	0.441813	0.644	0.247	2.07421e-34
B cells	TIMELESS	1.4633e-37	0.250513	0.613	0.149	2.92659e-34
B cells	ADNP2	1.63158e-36	0.252953	0.535	0.05	3.26316e-33
B cells	ENSCHIG00000015151	1.78833e-36	2.13434	0.665	0.405	3.57665e-33
B cells	ACSL1	6.67038e-35	-0.376151	0.164	0.342	1.33408e-31
B cells	C3	2.84627e-34	-0.360862	0.139	0.237	5.69254e-31
B cells	COPS2	4.321e-34	0.381383	0.659	0.322	8.64199e-31
B cells	VAV3	6.13591e-34	0.266072	0.672	0.305	1.22718e-30
B cells	CD40	8.25959e-34	1.42872	0.636	0.328	1.65192e-30
B cells	PIM3	4.91491e-33	2.10782	0.695	0.463	9.82982e-30
B cells	PDE4B	7.49326e-33	0.34327	0.648	0.282	1.49865e-29
B cells	AHSA1	1.78804e-32	0.25687	0.648	0.29	3.57608e-29
B cells	MRPS25	4.52537e-32	0.276476	0.53	0.023	9.05074e-29
B cells	ENSCHIG00000011183	5.23515e-32	0.829967	0.528	0.062	1.04703e-28
B cells	PHACTR1	4.05372e-31	1.16223	0.619	0.297	8.10745e-28
B cells	RAB31	4.76248e-31	0.41052	0.549	0.044	9.52497e-28
B cells	MTPN	1.65661e-30	0.931467	0.88	0.581	3.31322e-27
B cells	MEF2C	1.45588e-29	1.50402	0.632	0.378	2.91176e-26
B cells	LYN	4.62623e-29	1.5858	0.661	0.415	9.25246e-26
B cells	GALNT10	3.49295e-28	-0.460675	0.653	0.245	6.98589e-25
B cells	NNT	4.15752e-28	-0.376469	0.246	0.419	8.31504e-25
B cells	TREML2	4.45457e-28	-0.421346	0.728	0.359	8.90915e-25
B cells	HCCS	2.18046e-26	0.316983	0.539	0.154	4.36093e-23
B cells	UTP18	2.88374e-26	0.509276	0.67	0.403	5.76749e-23
B cells	CEP70	4.48614e-26	0.574951	0.657	0.382	8.97229e-23
B cells	ENSCHIG00000005530	9.18956e-26	-0.459864	0.676	0.334	1.83791e-22
B cells	CALM2	1.03773e-25	0.907149	0.895	0.643	2.07547e-22
B cells	USPL1	1.3595e-25	-0.351769	0.282	0.429	2.71901e-22
B cells	EEA1	2.14753e-25	0.397107	0.714	0.429	4.29507e-22
B cells	PAX5	2.40756e-25	1.21781	0.646	0.458	4.81512e-22
B cells	RALGPS2	3.94487e-25	1.69021	0.678	0.459	7.88975e-22
B cells	ENSCHIG00000025817	4.02107e-25	0.306999	0.629	0.305	8.04215e-22
B cells	PARP1	4.89774e-25	0.806984	0.869	0.573	9.79548e-22
B cells	PTPN6	1.30516e-24	0.86134	0.669	0.403	2.61032e-21
B cells	KYNU	1.70779e-24	0.672884	0.602	0.293	3.41558e-21
B cells	TBK1	1.76225e-24	-0.468379	0.257	0.349	3.52451e-21
B cells	NEBL	3.33362e-24	1.51532	0.585	0.224	6.66723e-21
B cells	MLH3	5.08591e-24	-0.278704	0.61	0.257	1.01718e-20
B cells	GPX1	7.48721e-24	0.440484	0.914	0.672	1.49744e-20
B cells	MGST3	8.51641e-24	0.256543	0.587	0.228	1.70328e-20
B cells	AFDN	1.21176e-23	-0.367274	0.653	0.34	2.42351e-20
B cells	CASP8	1.45917e-23	-0.369771	0.688	0.375	2.91835e-20
B cells	IL7R	3.82941e-23	-3.13076	0.701	0.699	7.65882e-20
B cells	ENSCHIG00000016369	5.10947e-23	-0.444771	0.552	0.205	1.02189e-19
B cells	FGR	9.46166e-23	0.350241	0.554	0.172	1.89233e-19
B cells	STX7	1.02316e-22	1.73007	0.613	0.351	2.04632e-19
B cells	REV3L	1.17863e-22	-0.459268	0.69	0.351	2.35726e-19
B cells	PDZD8	1.20595e-22	-0.327663	0.269	0.386	2.41189e-19
B cells	GRAMD1A	1.24864e-22	0.811224	0.619	0.365	2.49728e-19
B cells	CCDC50	1.31319e-22	0.671851	0.632	0.384	2.62637e-19
B cells	TRIR	1.34615e-22	0.279152	0.657	0.436	2.69229e-19
B cells	TRAF5	6.75245e-22	0.43053	0.512	0.16	1.35049e-18
B cells	NFKBID	8.91628e-22	1.72434	0.598	0.303	1.78326e-18
B cells	ELL3	1.15223e-21	0.434395	0.59	0.303	2.30447e-18
B cells	ENSCHIG00000025307	1.22029e-21	1.10106	0.587	0.34	2.44058e-18
B cells	LMO2	1.29497e-21	1.69796	0.533	0.154	2.58994e-18
B cells	LCOR	1.9976e-21	-0.323099	0.63	0.326	3.99519e-18
B cells	FER	2.36052e-21	-0.390578	0.65	0.334	4.72105e-18
B cells	WWP1	7.70891e-21	0.673918	0.589	0.278	1.54178e-17
B cells	ENSCHIG00000022046	7.75538e-21	-0.342813	0.229	0.346	1.55108e-17
B cells	MSMO1	1.06413e-20	-0.375337	0.286	0.427	2.12826e-17
B cells	STAP1	1.15006e-20	0.58546	0.606	0.344	2.30013e-17
B cells	NAAA	1.53546e-20	-0.587824	0.318	0.432	3.07092e-17
B cells	MYH11	1.75304e-20	0.465364	0.528	0.164	3.50608e-17
B cells	FCHSD2	2.31301e-20	0.489724	0.653	0.436	4.62601e-17
B cells	EDRF1	2.39436e-20	-0.380746	0.56	0.245	4.78873e-17
B cells	VAV1	2.88585e-20	0.599278	0.611	0.328	5.7717e-17
B cells	ZC3H7B	2.98064e-20	0.273969	0.615	0.34	5.96128e-17
B cells	MTCH2	3.00008e-20	0.373741	0.524	0.104	6.00015e-17
B cells	ENSCHIG00000016867	3.03922e-20	-0.592772	0.309	0.421	6.07845e-17
B cells	RGS18	3.05517e-20	1.00547	0.598	0.365	6.11034e-17
B cells	MAP3K7	3.72599e-20	0.320402	0.587	0.297	7.45198e-17
B cells	ENSCHIG00000005392	8.51966e-20	0.372308	0.484	0.015	1.70393e-16
B cells	FUCA1	8.64507e-20	-0.30999	0.259	0.369	1.72901e-16
B cells	DEK	1.12586e-19	0.52863	0.884	0.62	2.25172e-16
B cells	ENSCHIG00000021753	1.32776e-19	-0.324727	0.25	0.386	2.65551e-16
B cells	RRP1B	2.66819e-19	0.450783	0.507	0.203	5.33637e-16
B cells	ENSCHIG00000011113	3.65784e-19	0.546337	0.768	0.535	7.31568e-16
B cells	ARL4A	4.34419e-19	-0.488315	0.528	0.199	8.68838e-16
B cells	CDK19	5.21942e-19	0.372963	0.59	0.307	1.04388e-15
B cells	NFXL1	5.30742e-19	-0.291912	0.297	0.39	1.06148e-15
B cells	RDX	8.33351e-19	0.593301	0.213	0.029	1.6667e-15
B cells	AASDHPPT	9.76505e-19	0.251484	0.57	0.28	1.95301e-15
B cells	ENSCHIG00000011509	1.17607e-18	1.416	0.6	0.39	2.35214e-15
B cells	U3	1.44964e-18	1.10021	0.644	0.369	2.89927e-15
B cells	CYTH1	1.64879e-18	-0.539319	0.615	0.282	3.29759e-15
B cells	PCM1	1.65122e-18	-0.303897	0.655	0.332	3.30244e-15
B cells	SNRPB2	2.44825e-18	0.442753	0.655	0.371	4.89649e-15
B cells	TM6SF1	2.45194e-18	-0.408337	0.556	0.28	4.90388e-15
B cells	ARPC5L	3.07784e-18	0.419683	0.604	0.411	6.15567e-15
B cells	TOMM20	3.09733e-18	0.313995	0.604	0.351	6.19466e-15
B cells	WRN	3.23353e-18	0.553549	0.63	0.39	6.46705e-15
B cells	AP4E1	5.1428e-18	-0.33259	0.158	0.22	1.02856e-14
B cells	ENSCHIG00000007023	5.5243e-18	0.509516	0.64	0.375	1.10486e-14
B cells	CNOT6L	1.41595e-17	0.492853	0.6	0.373	2.83189e-14
B cells	MSH3	2.06141e-17	0.300863	0.581	0.328	4.12282e-14
B cells	ADGRG5	2.31277e-17	1.28511	0.598	0.344	4.62554e-14
B cells	HDLBP	5.53963e-17	0.262327	0.533	0.212	1.10793e-13
B cells	ISG15	5.57525e-17	0.442183	0.998	0.942	1.11505e-13
B cells	CCDC18	5.77784e-17	0.427207	0.611	0.34	1.15557e-13
B cells	FASLG	1.17749e-16	-0.691468	0.67	0.34	2.35497e-13
B cells	TES	1.22886e-16	0.681422	0.585	0.375	2.45771e-13
B cells	RNF214	2.29199e-16	0.498701	0.6	0.344	4.58397e-13
B cells	FCRLA	2.52696e-16	0.783952	0.56	0.309	5.05392e-13
B cells	ZEB1	2.82223e-16	0.253757	0.648	0.429	5.64446e-13
B cells	NLRP3	1.35676e-15	-0.340669	0.469	0.183	2.71352e-12
B cells	CST3	2.05254e-15	-0.59004	0.722	0.405	4.10509e-12
B cells	HSP90AB1	2.6421e-15	0.570329	0.92	0.712	5.28419e-12
B cells	ENSCHIG00000016308	3.0301e-15	1.22281	0.486	0.073	6.06021e-12
B cells	EMC2	4.0572e-15	-0.464403	0.263	0.313	8.11439e-12
B cells	DCT	6.3195e-15	0.564156	0.457	0.025	1.2639e-11
B cells	CD247	9.97864e-15	-0.57708	0.531	0.257	1.99573e-11
B cells	DUSP1	1.04472e-14	0.510766	0.623	0.438	2.08944e-11
B cells	DAPL1	1.40307e-14	-0.587144	0.438	0.212	2.80614e-11
B cells	CPNE3	1.57362e-14	-0.624348	0.623	0.34	3.14725e-11
B cells	SYK	2.39963e-14	1.95058	0.602	0.446	4.79926e-11
B cells	ENSCHIG00000020368	2.53686e-14	0.297864	0.989	0.975	5.07372e-11
B cells	CYBB	2.81997e-14	1.18564	0.528	0.201	5.63994e-11
B cells	JUN	2.85994e-14	0.33771	0.792	0.521	5.71989e-11
B cells	ENSCHIG00000006729	3.1192e-14	0.760772	0.526	0.205	6.23839e-11
B cells	PTPRR	4.1101e-14	-0.658423	0.648	0.344	8.22019e-11
B cells	MRE11	6.14339e-14	-0.268272	0.324	0.405	1.22868e-10
B cells	ITGAL	6.3406e-14	-1.17875	0.672	0.371	1.26812e-10
B cells	NCAPG	9.31254e-14	0.480634	0.488	0.058	1.86251e-10
B cells	ZFP36	9.60012e-14	1.10152	0.625	0.431	1.92002e-10
B cells	ENSCHIG00000013015	1.10632e-13	-2.44199	0.735	0.687	2.21265e-10
B cells	LMAN1	1.11853e-13	-0.286523	0.349	0.456	2.23705e-10
B cells	AIF1	1.22682e-13	-0.482504	0.341	0.041	2.45364e-10
B cells	PGRMC1	3.42229e-13	-0.650229	0.484	0.263	6.84458e-10
B cells	MAPRE2	3.65159e-13	-0.498277	0.543	0.253	7.30318e-10
B cells	ENSCHIG00000013150	4.24002e-13	0.257652	0.621	0.367	8.48004e-10
B cells	DYRK1A	4.39855e-13	-0.495971	0.309	0.4	8.7971e-10
B cells	ENSCHIG00000022155	4.8162e-13	0.263742	0.488	0.207	9.63239e-10
B cells	FCN1	4.91083e-13	-0.918543	0.457	0.195	9.82167e-10
B cells	MCOLN2	7.14347e-13	-0.30549	0.535	0.243	1.42869e-09
B cells	RETREG1	9.53428e-13	-0.66023	0.646	0.388	1.90686e-09
B cells	F2R	1.3622e-12	-2.23007	0.613	0.631	2.7244e-09
B cells	RPRD2	1.69169e-12	-0.424515	0.427	0.475	3.38339e-09
B cells	RMDN1	2.02411e-12	-0.369905	0.331	0.386	4.04821e-09
B cells	TRNT1	2.20387e-12	0.438822	0.566	0.375	4.40773e-09
B cells	ENSCHIG00000014470	3.35461e-12	-0.600489	0.716	0.467	6.70922e-09
B cells	RASGRP3	3.55267e-12	0.839582	0.543	0.332	7.10533e-09
B cells	ENSCHIG00000012764	6.40948e-12	0.291614	0.453	0.046	1.2819e-08
B cells	MTBP	6.98737e-12	-0.256001	0.587	0.322	1.39747e-08
B cells	IFI30	7.75483e-12	0.353592	0.625	0.502	1.55097e-08
B cells	CD83	9.51537e-12	0.334705	0.503	0.154	1.90307e-08
B cells	TBL1XR1	1.47523e-11	-0.481965	0.423	0.473	2.95046e-08
B cells	SNX3	1.5161e-11	0.253239	0.335	0.402	3.0322e-08
B cells	IDO1	1.81997e-11	-1.37751	0.636	0.382	3.63993e-08
B cells	ENSCHIG00000023816	2.22602e-11	1.02674	0.215	0.027	4.45204e-08
B cells	FAM114A2	2.25526e-11	-0.363905	0.282	0.334	4.51053e-08
B cells	ENSCHIG00000014983	2.30444e-11	1.24688	0.539	0.315	4.60888e-08
B cells	APLF	2.72793e-11	0.809978	0.535	0.313	5.45585e-08
B cells	TM9SF3	2.73789e-11	-0.271312	0.621	0.359	5.47578e-08
B cells	ENSCHIG00000023176	2.94541e-11	-0.259288	0.587	0.328	5.89082e-08
B cells	EML4	3.42407e-11	-0.93706	0.741	0.45	6.84815e-08
B cells	MYO5A	4.0615e-11	-0.488626	0.606	0.344	8.123e-08
B cells	WDR76	4.28005e-11	-0.251414	0.623	0.39	8.56009e-08
B cells	PLOD3	6.54611e-11	-0.310787	0.41	0.436	1.30922e-07
B cells	PIK3C2A	8.04907e-11	-0.601671	0.613	0.32	1.60981e-07
B cells	ZNF318	8.9182e-11	1.05166	0.583	0.405	1.78364e-07
B cells	ENDOD1	9.82779e-11	-0.37737	0.36	0.423	1.96556e-07
B cells	ENSCHIG00000027118	1.13816e-10	-0.379499	0.341	0.392	2.27631e-07
B cells	NDUFB2	1.15797e-10	0.367115	0.505	0.255	2.31594e-07
B cells	CEP120	1.31918e-10	-0.328103	0.619	0.359	2.63836e-07
B cells	ENSCHIG00000014081	1.46705e-10	-0.477638	0.596	0.336	2.93409e-07
B cells	TMTC3	1.64797e-10	-0.396328	0.21	0.292	3.29595e-07
B cells	CAB39L	1.70277e-10	0.385206	0.549	0.344	3.40553e-07
B cells	H1-4	1.83999e-10	0.778967	0.562	0.324	3.67999e-07
B cells	ENSCHIG00000020216	1.95775e-10	-0.294138	0.467	0.193	3.91551e-07
B cells	KIAA0040	2.04306e-10	1.1637	0.467	0.166	4.08611e-07
B cells	USP39	2.23645e-10	-0.266589	0.608	0.396	4.4729e-07
B cells	ENSCHIG00000000162	2.66516e-10	0.330784	0.488	0.205	5.33031e-07
B cells	VPS26C	2.95334e-10	-0.267911	0.316	0.382	5.90667e-07
B cells	DEAF1	3.08737e-10	-0.276782	0.282	0.112	6.17474e-07
B cells	CHD6	3.58574e-10	-0.427181	0.57	0.322	7.17147e-07
B cells	TMCC3	4.35423e-10	0.27553	0.455	0.062	8.70847e-07
B cells	ENSCHIG00000008839	4.84157e-10	0.378877	0.543	0.276	9.68314e-07
B cells	ENSCHIG00000000407	5.44393e-10	0.49851	0.688	0.506	1.08879e-06
B cells	KRR1	7.24754e-10	0.533165	0.589	0.386	1.44951e-06
B cells	NARS1	7.77717e-10	-0.295063	0.632	0.394	1.55543e-06
B cells	ENSCHIG00000012599	8.16547e-10	-0.763043	0.72	0.436	1.63309e-06
B cells	ENSCHIG00000022895	8.19476e-10	-0.615704	0.573	0.328	1.63895e-06
B cells	ENSCHIG00000021423	8.26296e-10	-0.967392	0.851	0.809	1.65259e-06
B cells	THAP5	8.47762e-10	-0.325266	0.53	0.272	1.69552e-06
B cells	SHFL	8.82169e-10	-0.372144	0.44	0.201	1.76434e-06
B cells	BCAS3	9.23645e-10	-0.59313	0.265	0.292	1.84729e-06
B cells	PATJ	9.28121e-10	-0.589011	0.619	0.359	1.85624e-06
B cells	ZRSR2	1.26952e-09	-0.486406	0.644	0.376	2.53904e-06
B cells	TNFRSF1B	1.35396e-09	-0.561829	0.305	0.386	2.70792e-06
B cells	BLK	1.70431e-09	-0.552465	0.604	0.413	3.40861e-06
B cells	HEATR5B	1.72633e-09	-0.314581	0.691	0.475	3.45265e-06
B cells	ENSCHIG00000010392	1.80531e-09	0.379414	0.293	0.197	3.61061e-06
B cells	CDK8	2.00087e-09	-0.572031	0.636	0.394	4.00175e-06
B cells	NUGGC	2.05158e-09	1.44814	0.507	0.236	4.10315e-06
B cells	HMGXB4	2.20313e-09	-0.49056	0.615	0.351	4.40626e-06
B cells	HHEX	2.35659e-09	0.411554	0.286	0.137	4.71317e-06
B cells	SELL	2.36758e-09	-0.384925	0.602	0.363	4.73516e-06
B cells	ENSCHIG00000019851	3.74039e-09	-0.43488	0.651	0.419	7.48078e-06
B cells	RAB11FIP2	4.20516e-09	-0.523748	0.27	0.303	8.41031e-06
B cells	CENPE	6.60861e-09	0.353975	0.276	0.031	1.32172e-05
B cells	CCT2	7.22771e-09	0.445027	0.67	0.486	1.44554e-05
B cells	HMGCR	7.38512e-09	0.389404	0.579	0.425	1.47702e-05
B cells	ENSCHIG00000001740	8.42397e-09	-1.59507	0.581	0.587	1.68479e-05
B cells	ZNF277	8.8053e-09	0.3006	0.469	0.212	1.76106e-05
B cells	HLA-DRA	1.07184e-08	1.44547	0.558	0.458	2.14368e-05
B cells	LCP1	1.20242e-08	-1.32019	0.775	0.72	2.40485e-05
B cells	PROM1	1.22467e-08	-0.54763	0.558	0.359	2.44933e-05
B cells	ENSCHIG00000022348	1.27094e-08	-0.598193	0.533	0.33	2.54189e-05
B cells	ENSCHIG00000015075	1.4225e-08	-0.297485	0.389	0.427	2.84501e-05
B cells	DTX3L	1.62524e-08	-0.621243	0.722	0.504	3.25047e-05
B cells	SPCS1	1.67394e-08	0.495289	0.495	0.243	3.34788e-05
B cells	CD226	1.6811e-08	-0.595896	0.55	0.288	3.36219e-05
B cells	DOK2	1.84537e-08	-0.568067	0.632	0.415	3.69073e-05
B cells	EXOC6	2.1156e-08	-0.45124	0.394	0.421	4.23119e-05
B cells	SLC41A2	2.20499e-08	-0.35137	0.343	0.355	4.40999e-05
B cells	CDK17	2.34444e-08	-0.399529	0.41	0.444	4.68887e-05
B cells	ENSCHIG00000018589	2.41103e-08	-0.759955	0.585	0.371	4.82206e-05
B cells	NOLC1	2.41983e-08	0.557127	0.636	0.467	4.83965e-05
B cells	BMT2	2.52594e-08	-0.29109	0.229	0.203	5.05188e-05
B cells	ENSCHIG00000009410	2.91529e-08	-0.379845	0.665	0.421	5.83058e-05
B cells	FH	3.89224e-08	0.474039	0.549	0.344	7.78447e-05
B cells	CD2AP	4.66295e-08	0.363026	0.482	0.21	9.3259e-05
B cells	ENSCHIG00000013568	4.70466e-08	-0.352149	0.604	0.396	9.40932e-05
B cells	MIF	4.90721e-08	-0.287851	0.575	0.346	9.81442e-05
B cells	TGS1	4.98114e-08	0.388096	0.61	0.436	9.96227e-05
B cells	HSPB8	5.85365e-08	0.485342	0.251	0.021	0.000117073
B cells	SH2D3C	5.92808e-08	0.317845	0.324	0.311	0.000118562
B cells	ENSCHIG00000016358	6.23986e-08	-0.353405	0.592	0.38	0.000124797
B cells	GATA3	6.57692e-08	-2.53033	0.655	0.614	0.000131538
B cells	ARID5B	6.82343e-08	-0.453485	0.712	0.467	0.000136469
B cells	ENSCHIG00000015759	7.19588e-08	-0.548954	0.743	0.523	0.000143918
B cells	ARAP2	7.28624e-08	-0.723007	0.674	0.421	0.000145725
B cells	CFAP20	7.88892e-08	-0.413336	0.278	0.313	0.000157778
B cells	PDIA3	7.93469e-08	-1.41979	0.71	0.705	0.000158694
B cells	RRBP1	7.99856e-08	-0.740059	0.598	0.347	0.000159971
B cells	RELL1	1.06034e-07	-0.25728	0.43	0.158	0.000212068
B cells	MRPS5	1.14415e-07	-0.285344	0.31	0.349	0.000228831
B cells	ENSCHIG00000007406	1.16113e-07	-0.3505	0.539	0.326	0.000232226
B cells	RPAP3	1.2542e-07	-0.407824	0.632	0.438	0.00025084
B cells	ENSCHIG00000020926	1.31603e-07	-1.92282	0.575	0.568	0.000263205
B cells	ENSCHIG00000016311	1.35598e-07	-0.912126	0.707	0.438	0.000271195
B cells	TMEM156	1.59906e-07	-1.4645	0.533	0.527	0.000319811
B cells	BATF3	1.63978e-07	-0.352526	0.472	0.247	0.000327956
B cells	TMA16	1.8979e-07	0.257277	0.516	0.344	0.000379579
B cells	PRDM1	2.02217e-07	-0.646149	0.602	0.376	0.000404434
B cells	TLE5	2.34312e-07	-0.650628	0.509	0.319	0.000468624
B cells	MBD4	3.01913e-07	0.413726	0.53	0.357	0.000603827
B cells	ARHGEF12	3.85319e-07	0.504101	0.474	0.114	0.000770638
B cells	ENSCHIG00000006714	4.44468e-07	0.489475	0.558	0.431	0.000888937
B cells	ENSCHIG00000023667	4.76648e-07	-0.875751	0.617	0.388	0.000953296
B cells	HAVCR2	4.78153e-07	-1.13543	0.413	0.423	0.000956305
B cells	ENSCHIG00000017205	4.89907e-07	1.29768	0.469	0.112	0.000979813
B cells	ITGA6	4.932e-07	-1.09574	0.632	0.409	0.000986399
B cells	DNAJC1	6.68866e-07	-0.842754	0.669	0.448	0.00133773
B cells	MED28	6.91972e-07	0.616025	0.503	0.317	0.00138394
B cells	TIAM1	7.17754e-07	-0.88487	0.455	0.276	0.00143551
B cells	MEAF6	7.59327e-07	-0.275699	0.318	0.29	0.00151865
B cells	BRPF1	7.76777e-07	-0.302938	0.261	0.301	0.00155355
B cells	ENSCHIG00000020146	9.61361e-07	-1.39912	0.678	0.423	0.00192272
B cells	NFKBIZ	1.05606e-06	-0.566565	0.67	0.436	0.00211213
B cells	RAB21	1.29681e-06	0.292103	0.444	0.216	0.00259362
B cells	ENSCHIG00000001000	1.3504e-06	0.449671	0.528	0.332	0.00270081
B cells	DDX27	1.37422e-06	0.302571	0.51	0.301	0.00274845
B cells	UBXN2A	1.46942e-06	-0.495084	0.366	0.394	0.00293885
B cells	RGS10	1.47405e-06	-1.02198	0.61	0.411	0.0029481
B cells	ENSCHIG00000009184	1.50235e-06	-0.907731	0.411	0.452	0.00300471
B cells	PLCL1	1.55642e-06	-0.803408	0.52	0.353	0.00311285
B cells	IFIT3	1.60199e-06	-0.376938	0.686	0.45	0.00320398
B cells	ENSCHIG00000024498	2.19264e-06	-0.381483	0.371	0.191	0.00438528
B cells	PTBP3	2.26908e-06	0.361471	0.573	0.461	0.00453816
B cells	INPP4A	2.28965e-06	0.605632	0.453	0.185	0.00457929
B cells	VPS36	2.30176e-06	-0.378107	0.587	0.369	0.00460352
B cells	DPP4	2.35357e-06	-0.362169	0.539	0.303	0.00470713
B cells	ENSCHIG00000025780	2.47108e-06	-0.403999	0.619	0.4	0.00494217
B cells	CEP350	2.51608e-06	-0.257556	0.718	0.519	0.00503216
B cells	ENSCHIG00000013794	2.65943e-06	-0.553562	0.436	0.243	0.00531886
B cells	ENSCHIG00000014133	2.68507e-06	-1.50488	0.528	0.533	0.00537014
B cells	TDRD7	2.8127e-06	-0.482919	0.676	0.469	0.00562539
B cells	ENSCHIG00000013881	2.85548e-06	-0.260602	0.276	0.245	0.00571096
B cells	SH2D1A	3.00764e-06	-1.39502	0.596	0.415	0.00601528
B cells	BMP2K	3.7701e-06	0.614753	0.459	0.137	0.0075402
B cells	TXNL1	4.0057e-06	-0.254139	0.602	0.415	0.00801141
B cells	ZC3HAV1	4.07254e-06	-0.936807	0.64	0.398	0.00814509
B cells	ENSCHIG00000017954	4.74597e-06	0.260836	0.509	0.336	0.00949194
B cells	PHRF1	5.04008e-06	-0.353798	0.341	0.326	0.0100802
B cells	BRCA2	5.61901e-06	0.289502	0.537	0.342	0.011238
B cells	SLBP	5.83873e-06	0.522801	0.474	0.255	0.0116775
B cells	FBXL17	5.95157e-06	-0.340686	0.568	0.376	0.0119031
B cells	ENSCHIG00000019082	6.04672e-06	0.461113	0.512	0.34	0.0120934
B cells	SPR	6.11613e-06	-0.349279	0.28	0.311	0.0122323
B cells	TARS1	7.05274e-06	-0.982569	0.453	0.477	0.0141055
B cells	DR1	7.5688e-06	-0.385871	0.341	0.349	0.0151376
B cells	CCNQ	7.90418e-06	-0.252494	0.585	0.326	0.0158084
B cells	THOC7	8.10301e-06	-0.446254	0.328	0.344	0.016206
B cells	ENSCHIG00000012975	8.7964e-06	1.48561	0.533	0.403	0.0175928
B cells	ENSCHIG00000010165	9.48154e-06	2.01366	0.524	0.403	0.0189631
B cells	ZMYM4	9.9247e-06	0.405483	0.495	0.326	0.0198494
B cells	ENSCHIG00000001881	1.02621e-05	-2.0725	0.699	0.6	0.0205242
B cells	TP53INP1	1.11862e-05	-0.336291	0.646	0.421	0.0223725
B cells	RFLNB	1.12191e-05	-0.326119	0.535	0.346	0.0224382
B cells	ENSCHIG00000025646	1.18329e-05	-0.327886	0.966	0.944	0.0236657
B cells	ENSCHIG00000016679	1.22205e-05	-1.05766	0.562	0.585	0.0244409
B cells	NBEA	1.31909e-05	-1.15496	0.564	0.347	0.0263818
B cells	PIGK	1.53082e-05	-0.269995	0.366	0.382	0.0306164
B cells	PRF1	1.75317e-05	-0.767409	0.493	0.288	0.0350634
B cells	ENSCHIG00000020130	1.77292e-05	-0.296076	0.341	0.367	0.0354584
B cells	NPDC1	1.81765e-05	-0.644004	0.579	0.39	0.0363531
B cells	PHACTR2	2.06841e-05	-0.321229	0.571	0.405	0.0413681
B cells	NEK3	2.10955e-05	-0.348989	0.368	0.384	0.042191
B cells	RTF1	2.49884e-05	0.252807	0.617	0.45	0.0499768
B cells	ENSCHIG00000006766	2.87091e-05	-0.302392	0.49	0.328	0.0574182
B cells	SYNE1	2.92987e-05	-0.965796	0.684	0.517	0.0585975
B cells	ENSCHIG00000021774	3.13198e-05	-0.939971	0.531	0.471	0.0626397
B cells	MX1	3.4564e-05	0.348727	0.975	0.847	0.069128
B cells	TXK	3.46618e-05	-0.528234	0.438	0.286	0.0693235
B cells	ITPKB	3.83838e-05	-0.52982	0.549	0.367	0.0767675
B cells	HSPB1	4.02529e-05	-0.683984	0.514	0.257	0.0805059
B cells	NSFL1C	4.30131e-05	-0.457495	0.45	0.469	0.0860262
B cells	PPP1R16B	5.14418e-05	-0.852151	0.541	0.363	0.102884
B cells	CEP290	5.87869e-05	-0.844626	0.396	0.388	0.117574
B cells	NOM1	6.02744e-05	-0.277682	0.522	0.336	0.120549
B cells	PPIG	6.17139e-05	-0.351188	0.594	0.394	0.123428
B cells	FYB1	6.20904e-05	-2.27074	0.686	0.589	0.124181
B cells	GLS	7.23352e-05	-0.471684	0.701	0.508	0.14467
B cells	TLK2	7.91188e-05	-0.316711	0.617	0.45	0.158238
B cells	ENSCHIG00000017883	8.02578e-05	-0.552852	0.509	0.359	0.160516
B cells	EML6	8.25158e-05	-0.439903	0.57	0.355	0.165032
B cells	USP1	8.2736e-05	-0.259779	0.68	0.479	0.165472
B cells	CEP78	9.28937e-05	-0.364847	0.282	0.282	0.185787
B cells	AHI1	9.54277e-05	-0.526924	0.749	0.571	0.190855
B cells	SLC9B2	9.77932e-05	0.704278	0.35	0.268	0.195586
B cells	ENSCHIG00000009892	9.88421e-05	-0.442685	0.381	0.367	0.197684
B cells	ITGB7	0.000107633	-0.566845	0.505	0.355	0.215266
B cells	RORA	0.000112861	-2.06932	0.518	0.49	0.225722
B cells	ENSCHIG00000010859	0.000114662	-0.723774	0.554	0.361	0.229324
B cells	SYT8	0.000116436	0.55396	0.32	0.27	0.232873
B cells	SLAMF1	0.000119165	-0.539651	0.562	0.388	0.238331
B cells	SETD5	0.000131319	-0.606484	0.566	0.371	0.262637
B cells	OSBPL8	0.000132095	-0.471797	0.39	0.396	0.26419
B cells	USP40	0.000143786	-0.264058	0.615	0.434	0.287572
B cells	PRDX4	0.000148327	-0.403686	0.417	0.405	0.296654
B cells	SLC2A3	0.000151972	0.342962	0.537	0.34	0.303945
B cells	ABLIM1	0.000161207	-0.382018	0.421	0.243	0.322413
B cells	TAOK3	0.000161237	-0.532466	0.43	0.438	0.322475
B cells	TAF3	0.000165232	-0.29781	0.571	0.376	0.330465
B cells	PQBP1	0.000166009	-0.359495	0.438	0.45	0.332019
B cells	SPPL2A	0.000169512	-0.579492	0.48	0.486	0.339024
B cells	SPCS3	0.000188631	-0.477142	0.45	0.458	0.377261
B cells	IPO5	0.000216616	-0.562792	0.509	0.471	0.433232
B cells	SNW1	0.000225213	0.335735	0.608	0.475	0.450425
B cells	SMC4	0.000235144	-0.787576	0.699	0.49	0.470289
B cells	ACBD3	0.000254135	-0.313672	0.497	0.295	0.50827
B cells	CD74	0.000273257	1.48447	0.528	0.465	0.546513
B cells	IL21R	0.000273897	-0.690755	0.451	0.319	0.547795
B cells	TPM2	0.00027869	-0.391995	0.419	0.403	0.55738
B cells	ENSCHIG00000011083	0.000283202	-1.54441	0.541	0.369	0.566403
B cells	SNAI1	0.000285514	0.951124	0.349	0.351	0.571028
B cells	DNASE2	0.000285981	0.478143	0.434	0.124	0.571962
B cells	ATP4B	0.000293582	-1.04369	0.55	0.382	0.587163
B cells	CFAP54	0.000294327	-1.05113	0.522	0.33	0.588654
B cells	SAMHD1	0.000331748	-2.11008	0.756	0.649	0.663496
B cells	ATE1	0.000334455	-0.372495	0.581	0.402	0.66891
B cells	COTL1	0.000334904	-0.546876	0.659	0.452	0.669809
B cells	ENSCHIG00000024423	0.000371467	-1.17867	0.478	0.322	0.742933
B cells	SCAPER	0.000403758	-0.645599	0.621	0.454	0.807515
B cells	GLYR1	0.000436446	-0.294218	0.419	0.405	0.872892
B cells	AGO2	0.000527072	-0.265387	0.488	0.434	1
B cells	KIF27	0.000540471	-0.334505	0.516	0.32	1
B cells	ALMS1	0.000546768	-0.352792	0.581	0.417	1
B cells	SNRK	0.000577585	-0.401712	0.581	0.378	1
B cells	NCOA2	0.00059586	-0.448825	0.608	0.444	1
B cells	SERP1	0.000669383	0.260207	0.354	0.355	1
B cells	ZNF148	0.000677375	-0.365331	0.592	0.425	1
B cells	HSDL2	0.000719746	0.280707	0.509	0.367	1
B cells	COBLL1	0.000733401	0.293805	0.509	0.386	1
B cells	FAM114A1	0.000747004	-0.260799	0.442	0.328	1
B cells	MDFIC	0.000788832	-1.1534	0.547	0.361	1
B cells	ENSCHIG00000013285	0.000791877	-0.344172	0.476	0.288	1
B cells	OPTN	0.000819401	-0.880312	0.743	0.542	1
B cells	GTPBP4	0.000819631	-0.259637	0.436	0.413	1
B cells	SENP7	0.000932676	-0.317501	0.373	0.367	1
B cells	DAPP1	0.000937171	-0.304539	0.482	0.448	1
B cells	ENSCHIG00000000431	0.00095586	-1.87568	0.697	0.606	1
B cells	BHLHE40	0.000975152	0.865149	0.51	0.388	1
B cells	SIGIRR	0.00100537	-0.568415	0.56	0.459	1
B cells	EPB41	0.00112494	-1.67492	0.629	0.56	1
B cells	ADGRG1	0.00113132	-0.883197	0.505	0.32	1
B cells	ZFR	0.00113877	-0.358267	0.634	0.461	1
B cells	ELK3	0.0012373	-0.32751	0.408	0.403	1
B cells	DTNBP1	0.00125634	0.511646	0.381	0.403	1
B cells	XPO1	0.00130763	-0.288275	0.564	0.386	1
B cells	ENSCHIG00000009467	0.00134534	0.353492	0.43	0.153	1
B cells	NDUFS6	0.00139971	-0.342911	0.533	0.367	1
B cells	TCF12	0.00152036	-0.293423	0.429	0.388	1
B cells	ENSCHIG00000010136	0.00155259	-1.35487	0.6	0.376	1
B cells	RCAN3	0.00155306	-0.78268	0.602	0.407	1
B cells	TOX2	0.00166212	-0.704138	0.493	0.454	1
B cells	ENSCHIG00000026519	0.00166292	0.498879	0.52	0.431	1
B cells	DDX58	0.00173862	-0.753775	0.804	0.641	1
B cells	SLC30A1	0.00180365	0.403809	0.44	0.162	1
B cells	ENSCHIG00000003159	0.00181969	-0.349278	0.59	0.434	1
B cells	TOP2A	0.00190212	0.473763	0.114	0.023	1
B cells	ENSCHIG00000023552	0.00192388	-1.62509	0.695	0.589	1
B cells	SLK	0.00209035	-0.585038	0.638	0.452	1
B cells	THAP6	0.00209095	-0.261307	0.429	0.218	1
B cells	CDKAL1	0.00229997	-0.465661	0.651	0.498	1
B cells	BRWD3	0.00250394	-0.725879	0.472	0.44	1
B cells	ENSCHIG00000025723	0.00262014	-1.09579	0.543	0.471	1
B cells	CALR	0.00263025	-0.72168	0.613	0.427	1
B cells	METTL9	0.00266847	-0.271792	0.6	0.409	1
B cells	MLLT3	0.00282351	-1.18821	0.667	0.454	1
B cells	PWWP2A	0.00288669	-0.448509	0.482	0.442	1
B cells	CARD6	0.00295637	-0.525376	0.265	0.249	1
B cells	S100A13	0.0032933	-0.981228	0.512	0.479	1
B cells	TRAPPC11	0.00340552	-0.287588	0.362	0.288	1
B cells	OCIAD2	0.00344511	-0.262623	0.531	0.367	1
B cells	ENSCHIG00000018865	0.00348218	-2.37032	0.646	0.541	1
B cells	PHF13	0.0035509	-0.306359	0.558	0.334	1
B cells	DNAJC7	0.0036317	-0.475549	0.518	0.475	1
B cells	ENSCHIG00000011347	0.00371574	-0.878339	0.474	0.278	1
B cells	PPIP5K2	0.00402424	-0.519406	0.585	0.423	1
B cells	FCHO2	0.00413595	-0.442259	0.562	0.367	1
B cells	ENSCHIG00000018729	0.00438596	-0.33302	0.061	0.122	1
B cells	CD163	0.00444242	-0.474154	0.114	0.025	1
B cells	NR4A2	0.00460512	0.265684	0.389	0.384	1
B cells	PCF11	0.00519647	-0.324583	0.59	0.432	1
B cells	SCML4	0.00521929	-0.470995	0.583	0.448	1
B cells	ENSCHIG00000026505	0.00525831	-0.415248	0.223	0.199	1
B cells	NUCB2	0.00532478	-1.57068	0.701	0.485	1
B cells	HIPK3	0.00555373	-0.477022	0.634	0.456	1
B cells	PPP4R3B	0.00572414	-0.402298	0.577	0.429	1
B cells	DDIT3	0.0063346	0.473285	0.543	0.429	1
B cells	SGK1	0.00633674	-0.357431	0.539	0.386	1
B cells	ESF1	0.00638542	-0.397602	0.533	0.382	1
B cells	TRAK2	0.00643049	-0.705878	0.659	0.446	1
B cells	TTC37	0.00651113	-0.426777	0.56	0.396	1
B cells	MICU1	0.00686797	-0.528364	0.497	0.429	1
B cells	ENSCHIG00000000866	0.00703582	-0.590125	0.526	0.376	1
B cells	LONRF1	0.00708557	0.302483	0.335	0.197	1
B cells	ST6GALNAC4	0.00744959	0.366798	0.373	0.143	1
B cells	ENSCHIG00000006738	0.00756154	-0.460969	0.333	0.299	1
B cells	MS4A8	0.0076381	-0.305042	0.223	0.039	1
B cells	DYNLRB1	0.00780551	-0.653979	0.41	0.355	1
B cells	ENSCHIG00000018784	0.00794846	-0.327412	0.4	0.388	1
B cells	AKAP10	0.00828461	-0.298455	0.535	0.465	1
B cells	APPBP2	0.00844383	-0.310293	0.423	0.394	1
B cells	ENSCHIG00000007678	0.008781	0.783359	0.432	0.149	1
B cells	TALDO1	0.0090101	-0.824171	0.568	0.417	1
B cells	RAB18	0.00902234	0.319831	0.512	0.369	1
B cells	SERPINB1	0.0093355	-0.705117	0.516	0.342	1
B cells	QSER1	0.00954455	-0.635262	0.581	0.485	1
B cells	TLK1	0.00996648	-0.382357	0.552	0.392	1
B cells	SATB1	0.00999054	-0.43117	0.478	0.423	1
B cells	MALT1	0.0100808	-0.988228	0.55	0.49	1
B cells	TOMM70	0.0102836	-0.423648	0.451	0.429	1
B cells	STRN	0.010461	-0.41158	0.549	0.407	1
B cells	CLK4	0.0105708	-0.518584	0.539	0.373	1
B cells	ENSCHIG00000017462	0.0107157	1.90374	0.444	0.199	1
B cells	ENSCHIG00000026299	0.0107357	-0.410383	0.665	0.456	1
B cells	BIN1	0.0111969	0.39312	0.333	0.095	1
B cells	PHTF2	0.0114496	-0.414201	0.512	0.351	1
B cells	ENSCHIG00000024184	0.0116112	-1.43206	0.566	0.373	1
B cells	NCOA7	0.0128557	1.00863	0.495	0.448	1
B cells	TTC17	0.012939	0.287004	0.375	0.338	1
B cells	CEP162	0.0133656	-0.92254	0.491	0.444	1
B cells	CD2	0.0135342	-0.63263	0.501	0.367	1
B cells	MYO9A	0.0136001	-0.438208	0.448	0.403	1
B cells	GBP2	0.0136567	-1.53386	0.737	0.651	1
B cells	SAMSN1	0.0143464	-1.29053	0.655	0.483	1
B cells	CDKN1B	0.0160461	-0.701629	0.499	0.432	1
B cells	EIF1AX	0.0163185	-0.335561	0.613	0.463	1
B cells	ENSCHIG00000006955	0.0166399	-0.56319	0.608	0.463	1
B cells	BHLHE41	0.0170201	0.833819	0.421	0.124	1
B cells	CD4	0.0177458	-1.03174	0.596	0.442	1
B cells	ITGB1	0.0179662	-1.84741	0.737	0.627	1
B cells	UBE2H	0.0185281	-0.407857	0.562	0.403	1
B cells	TFAM	0.0191085	-0.491319	0.43	0.388	1
B cells	ENSCHIG00000018658	0.019619	0.31585	0.39	0.207	1
B cells	PSMB7	0.0197789	-0.261458	0.623	0.475	1
B cells	CD96	0.0201055	-0.516657	0.505	0.371	1
B cells	SWAP70	0.0206356	1.17411	0.484	0.382	1
B cells	ECE1	0.0206448	-0.5241	0.512	0.456	1
B cells	ENSCHIG00000015100	0.0209776	-1.58858	0.712	0.502	1
B cells	TAF1B	0.0211735	0.263687	0.411	0.147	1
B cells	UBASH3B	0.0212688	-0.264893	0.589	0.436	1
B cells	CWC27	0.0215231	-0.458987	0.512	0.481	1
B cells	CCPG1	0.021532	-0.630008	0.518	0.355	1
B cells	TEC	0.0228671	0.730304	0.459	0.295	1
B cells	HIVEP1	0.0236084	-0.634706	0.61	0.446	1
B cells	PAK1IP1	0.0241913	0.369861	0.377	0.197	1
B cells	THEMIS	0.024431	-0.512724	0.617	0.423	1
B cells	RAD17	0.024705	-0.305396	0.571	0.423	1
B cells	CD44	0.025875	-0.941829	0.581	0.44	1
B cells	FOXO1	0.0261688	-1.09997	0.558	0.384	1
B cells	APLP2	0.0265127	-0.888039	0.579	0.415	1
B cells	H1-3	0.0265214	0.449925	0.451	0.334	1
B cells	IL2RA	0.0274342	-0.63131	0.549	0.386	1
B cells	GADD45A	0.0281202	-0.380903	0.516	0.367	1
B cells	ZC3H13	0.0295362	-0.359709	0.539	0.386	1
B cells	ENSCHIG00000012479	0.0303454	-0.479597	0.579	0.525	1
B cells	HAUS6	0.0305454	-0.260174	0.44	0.398	1
B cells	CHD8	0.0306484	-0.273091	0.413	0.365	1
B cells	OAS1	0.0307953	-0.577673	0.85	0.672	1
B cells	SHLD2	0.0311201	-0.536054	0.541	0.477	1
B cells	NMD3	0.0313702	-0.325706	0.531	0.469	1
B cells	ENSCHIG00000012731	0.0315161	-1.02945	0.564	0.436	1
B cells	ENSCHIG00000018633	0.0315335	0.942347	0.459	0.324	1
B cells	ENSCHIG00000024565	0.0341827	-0.477658	0.451	0.429	1
B cells	ZBTB32	0.0354749	0.260672	0.36	0.017	1
B cells	ICOS	0.035934	-0.675701	0.453	0.365	1
B cells	RPAP2	0.0366026	-0.552706	0.545	0.403	1
B cells	PTPRA	0.037729	-0.384276	0.596	0.405	1
B cells	RICTOR	0.0383648	-0.37221	0.573	0.5	1
B cells	ENSCHIG00000014326	0.0384421	-0.427322	0.463	0.292	1
B cells	PIH1D1	0.0388346	-0.887063	0.423	0.375	1
B cells	ENSCHIG00000021733	0.0391913	-0.867515	0.56	0.407	1
B cells	CD84	0.0399609	-0.96225	0.67	0.438	1
B cells	FAM177A1	0.0406928	-0.310558	0.482	0.407	1
B cells	ZNF608	0.0414142	0.651252	0.444	0.239	1
B cells	BDP1	0.0416527	-0.603293	0.67	0.51	1
B cells	ENSCHIG00000007298	0.0416687	0.69252	0.442	0.313	1
B cells	PHF20	0.042243	-0.322156	0.581	0.458	1
B cells	USP46	0.0426239	-0.484242	0.545	0.436	1
B cells	ENSCHIG00000018472	0.0446662	1.13294	0.328	0.091	1
B cells	NBR1	0.0462033	-0.444902	0.432	0.405	1
B cells	MED14	0.0468148	0.277197	0.505	0.375	1
B cells	SYNE2	0.0482546	-2.08409	0.56	0.459	1
B cells	HIVEP2	0.0486725	-0.760257	0.638	0.5	1
T cells	ENSCHIG00000009275	1.48036e-87	-4.33484	0.459	0.853	2.96071e-84
T cells	TUBG1	3.59199e-72	-0.365987	0.034	0.626	7.18399e-69
T cells	ENSCHIG00000013343	1.14735e-69	-3.04067	0.408	0.791	2.29471e-66
T cells	BANK1	2.04156e-66	-2.72977	0.436	0.774	4.08311e-63
T cells	LRIF1	1.15704e-65	-0.299533	0.17	0.669	2.31408e-62
T cells	ENSCHIG00000015976	2.48435e-56	-2.70516	0.39	0.74	4.9687e-53
T cells	ENSCHIG00000010572	3.11641e-51	-2.04254	0.388	0.735	6.23282e-48
T cells	ENSCHIG00000009663	3.0291e-49	1.6543	0.92	0.848	6.05821e-46
T cells	ENSCHIG00000016214	6.45969e-49	-1.8392	0.33	0.687	1.29194e-45
T cells	CD82	2.90618e-46	-1.03092	0.209	0.634	5.81236e-43
T cells	PDIA5	1.89774e-45	-0.706783	0.083	0.577	3.79548e-42
T cells	BTLA	4.04421e-45	-1.29427	0.45	0.717	8.08841e-42
T cells	RBBP8	8.09257e-45	-0.269747	0.021	0.517	1.61851e-41
T cells	DAPK1	3.3419e-44	-0.294559	0.142	0.586	6.68379e-41
T cells	CLEC3B	4.03932e-44	-1.3408	0.229	0.638	8.07863e-41
T cells	NUDT12	6.79245e-44	-0.268724	0.028	0.554	1.35849e-40
T cells	RAB39A	7.19222e-44	-0.286842	0.05	0.516	1.43844e-40
T cells	FGL2	1.71229e-43	-0.267535	0.007	0.367	3.42458e-40
T cells	VAV3	1.49479e-41	-0.78625	0.261	0.654	2.98958e-38
T cells	ENSCHIG00000026533	4.51126e-39	-0.268239	0.028	0.517	9.02252e-36
T cells	SPTLC2	5.00926e-38	-0.727433	0.372	0.71	1.00185e-34
T cells	TPD52	1.33387e-37	-1.53309	0.399	0.664	2.66774e-34
T cells	PCNX4	7.49928e-37	-0.391339	0.135	0.577	1.49986e-33
T cells	RANBP9	2.15085e-36	-0.349317	0.213	0.595	4.30169e-33
T cells	MS4A1	4.54079e-35	-2.88834	0.438	0.685	9.08159e-32
T cells	ALCAM	5.0346e-35	-0.563646	0.339	0.675	1.00692e-31
T cells	KANSL1L	8.65424e-35	-0.478723	0.229	0.603	1.73085e-31
T cells	ENSCHIG00000025817	3.60906e-33	-0.379902	0.266	0.613	7.21813e-30
T cells	CXCL10	7.79655e-33	-1.66572	0.468	0.685	1.55931e-29
T cells	PPT1	9.75038e-33	-0.303319	0.158	0.577	1.95008e-29
T cells	TRABD2B	1.22244e-32	-0.367162	0.161	0.565	2.44487e-29
T cells	ENSCHIG00000005530	8.51193e-32	0.290661	0.289	0.662	1.70239e-28
T cells	EAF2	8.90472e-32	-0.371784	0.193	0.572	1.78094e-28
T cells	MTPN	1.04746e-31	-1.14261	0.553	0.86	2.09492e-28
T cells	BTK	1.99493e-31	-1.97171	0.369	0.638	3.98985e-28
T cells	ENSCHIG00000006747	2.28337e-31	-0.548307	0.502	0.766	4.56674e-28
T cells	PDE4B	8.55836e-31	-0.446701	0.259	0.614	1.71167e-27
T cells	REV3L	1.25396e-30	0.322937	0.305	0.677	2.50791e-27
T cells	RGS16	2.25211e-30	-0.350875	0.048	0.516	4.50422e-27
T cells	ACSL1	4.78362e-30	0.384226	0.33	0.196	9.56725e-27
T cells	DHRS9	7.14882e-30	-1.23759	0.275	0.6	1.42976e-26
T cells	IL7R	9.07436e-30	2.68968	0.732	0.677	1.81487e-26
T cells	ACTN4	1.01195e-29	-0.250464	0.142	0.544	2.02391e-26
T cells	PHYH	1.25143e-29	-0.25169	0.044	0.496	2.50285e-26
T cells	ENSCHIG00000011183	1.98995e-29	-0.719419	0.041	0.479	3.97989e-26
T cells	C3	2.22497e-29	0.290685	0.239	0.152	4.44995e-26
T cells	ANKRD49	2.47772e-29	-0.250788	0.122	0.535	4.95544e-26
T cells	GPX1	1.53769e-28	-1.15566	0.656	0.893	3.07538e-25
T cells	MPZL3	5.28291e-28	0.311637	0.25	0.572	1.05658e-24
T cells	IFI35	6.31638e-27	-0.36264	0.222	0.573	1.26328e-23
T cells	MGST3	3.89083e-26	-0.337147	0.188	0.567	7.78166e-23
T cells	BNIP2	4.68803e-26	-0.256478	0.271	0.601	9.37606e-23
T cells	AHSA1	2.40124e-25	-0.319344	0.282	0.605	4.80248e-22
T cells	RAB31	2.95336e-25	-0.384318	0.03	0.491	5.90671e-22
T cells	LYN	8.14573e-25	-1.93758	0.417	0.626	1.62915e-21
T cells	PIM3	1.295e-24	-2.19078	0.463	0.664	2.59e-21
T cells	ENSCHIG00000022046	1.4883e-24	0.434242	0.374	0.224	2.9766e-21
T cells	CCDC18	3.49037e-24	-0.379519	0.294	0.608	6.98074e-21
T cells	DUSP1	1.12068e-23	-1.71526	0.394	0.629	2.24136e-20
T cells	USPL1	2.7417e-23	0.409823	0.427	0.303	5.4834e-20
T cells	JCHAIN	8.58213e-23	-2.48915	0.443	0.638	1.71643e-19
T cells	PTPN6	9.33889e-23	-1.28497	0.394	0.639	1.86778e-19
T cells	FUCA1	1.12553e-22	0.337004	0.39	0.259	2.25105e-19
T cells	SLC35F2	1.62611e-22	-0.283239	0.268	0.582	3.25222e-19
T cells	STX7	2.81295e-22	-1.76861	0.319	0.601	5.6259e-19
T cells	CD247	2.85341e-22	0.589045	0.213	0.526	5.70682e-19
T cells	NNT	1.51776e-21	0.355754	0.427	0.264	3.03553e-18
T cells	PLAC8	1.93077e-21	-0.586864	0.456	0.764	3.86155e-18
T cells	KYNU	2.90298e-21	-0.612156	0.284	0.567	5.80596e-18
T cells	ENSCHIG00000010802	3.3316e-21	-0.348399	0.404	0.623	6.66319e-18
T cells	CD40	3.94887e-21	-1.30411	0.344	0.583	7.89774e-18
T cells	CYTH1	4.33147e-21	0.438598	0.245	0.596	8.66294e-18
T cells	N4BP2	4.61532e-21	0.326202	0.422	0.677	9.23064e-18
T cells	TNFRSF1B	5.33946e-21	0.388354	0.433	0.282	1.06789e-17
T cells	ENSCHIG00000015151	6.54521e-21	-1.96973	0.431	0.611	1.30904e-17
T cells	FGR	7.88375e-21	-0.746004	0.144	0.522	1.57675e-17
T cells	SNRPB2	9.5295e-21	-0.59921	0.335	0.643	1.9059e-17
T cells	MYO1G	1.52876e-20	-0.338804	0.356	0.611	3.05751e-17
T cells	NEBL	1.60413e-20	-1.43567	0.202	0.552	3.20826e-17
T cells	RDX	1.8016e-20	-0.523409	0.032	0.186	3.60321e-17
T cells	SYNE1	1.82422e-20	-1.37391	0.456	0.705	3.64843e-17
T cells	HSP90AB1	2.41492e-20	-0.773561	0.688	0.909	4.82983e-17
T cells	ITGAL	3.21955e-20	-0.255823	0.333	0.659	6.4391e-17
T cells	GRAMD1A	3.83282e-20	-0.746772	0.335	0.606	7.66564e-17
T cells	PHACTR1	6.98526e-20	-1.05749	0.307	0.568	1.39705e-16
T cells	MEF2C	1.31387e-19	-1.36616	0.385	0.593	2.62775e-16
T cells	COPS2	1.40338e-19	-0.278766	0.339	0.601	2.80676e-16
T cells	ENSCHIG00000020766	2.67074e-19	-0.497221	0.317	0.651	5.34147e-16
T cells	CNOT6L	4.33826e-19	-0.430101	0.337	0.595	8.67653e-16
T cells	CALM2	8.71738e-19	-0.848339	0.658	0.85	1.74348e-15
T cells	TBK1	3.21006e-18	0.515448	0.339	0.277	6.42011e-15
T cells	MTRF1	5.69665e-18	-0.287826	0.011	0.402	1.13933e-14
T cells	NFXL1	6.25396e-18	0.407284	0.399	0.303	1.25079e-14
T cells	KIF20B	9.04783e-18	-0.295099	0.271	0.582	1.80957e-14
T cells	IFI6	9.12163e-18	0.422324	0.977	0.995	1.82433e-14
T cells	FCHSD2	1.11818e-17	-0.41501	0.415	0.639	2.23636e-14
T cells	ACTB	1.44563e-17	-0.684587	0.541	0.781	2.89125e-14
T cells	H1-4	1.45259e-17	-1.08463	0.275	0.565	2.90518e-14
T cells	FCN1	2.01652e-17	-0.723893	0.161	0.446	4.03303e-14
T cells	MSMO1	2.18673e-17	0.399588	0.433	0.3	4.37346e-14
T cells	PAX5	2.39739e-17	-1.11295	0.454	0.623	4.79478e-14
T cells	EEA1	2.8192e-17	-0.266767	0.433	0.672	5.63841e-14
T cells	GATA3	3.57223e-17	2.48157	0.642	0.629	7.14445e-14
T cells	TREML2	4.35594e-17	0.332317	0.374	0.667	8.71187e-14
T cells	DEK	6.23225e-17	-0.598991	0.606	0.858	1.24645e-13
T cells	C4orf47	7.19232e-17	0.254098	0.317	0.249	1.43846e-13
T cells	RRP1B	8.19144e-17	-0.338085	0.19	0.474	1.63829e-13
T cells	ENSCHIG00000016867	1.00101e-16	0.6899	0.415	0.328	2.00202e-13
T cells	ZFP36	1.31601e-16	-1.16787	0.397	0.623	2.63203e-13
T cells	CCDC50	1.54598e-16	-0.702902	0.383	0.6	3.09195e-13
T cells	MRPS25	2.29615e-16	-0.291608	0.018	0.465	4.5923e-13
T cells	ENSCHIG00000021753	3.55057e-16	0.476372	0.383	0.27	7.10115e-13
T cells	RMDN1	4.26272e-16	0.524044	0.417	0.316	8.52544e-13
[truncated: 1,862 more rows]

[truncated: 8 more sheets: 2e.hamster, 2f.human, 2g.monkey, 2h.mouse, 2i.pigeon, 2j.rabbit, 2k.tiger, 2l.zebrafish]
