# Supplementary material for: Molecular mechanisms governing circulating immune cell heterogeneity across different species revealed by single‐cell sequencing
Source: Clin Transl Med. 2022 Jan 29;12(1):e689. doi: 10.1002/ctm2.689 (PMC8800483; doi:10.1002/ctm2.689)
Supplement: Supplementary file 9 — Supporting Information [file CTM2-12-e689-s011.xlsx]

## Sheet: 3a.cat
Cell-type cluster specific gene ontology (GO) terms enrichment of cat PBMCs
Cluster	ONTOLOGY	ID	Description	GeneRatio	BgRatio	pvalue	p.adjust	qvalue	geneID	Count
B cells	BP	GO:0042119	neutrophil activation	133/1496	500/18862	3.27166e-37	1.83606e-33	1.4261e-33	ADAM10/ADGRE3/ANXA2/ARHGAP9/ASAH1/ATP6AP2/ATP6V0A1/ATP8A1/B2M/BIN2/BRI3/C5AR1/CAB39/CAMP/CCT2/CCT8/CD44/CD47/CD58/CD63/CDK13/CFD/CFP/CLEC12A/CLEC5A/CMTM6/COMMD3/CREG1/CTSC/CTSH/CTSZ/CYBA/CYBB/DBNL/DDX3X/DEGS1/DERA/DIAPH1/DNAJC3/DNAJC5/EEF1A1/EEF2/ELANE/ERP44/FCER1G/FGL2/FGR/FTH1/FTL/GGH/GLA/GLIPR1/GMFG/GPI/GRN/GYG1/HEXB/HP/HSP90AA1/HSP90AB1/HSPA8/IL18/IL18RAP/IMPDH2/IQGAP1/IQGAP2/ITGAL/ITGAM/ITGB…	133
B cells	BP	GO:0043312	neutrophil degranulation	130/1496	485/18862	9.31394e-37	2.1099e-33	1.6388e-33	ADAM10/ADGRE3/ANXA2/ARHGAP9/ASAH1/ATP6AP2/ATP6V0A1/ATP8A1/B2M/BIN2/BRI3/C5AR1/CAB39/CAMP/CCT2/CCT8/CD44/CD47/CD58/CD63/CDK13/CFD/CFP/CLEC12A/CLEC5A/CMTM6/COMMD3/CREG1/CTSC/CTSH/CTSZ/CYBA/CYBB/DBNL/DDX3X/DEGS1/DERA/DIAPH1/DNAJC3/DNAJC5/EEF1A1/EEF2/ELANE/ERP44/FCER1G/FGL2/FGR/FTH1/FTL/GGH/GLA/GLIPR1/GMFG/GPI/GRN/GYG1/HEXB/HP/HSP90AA1/HSP90AB1/HSPA8/IMPDH2/IQGAP1/IQGAP2/ITGAL/ITGAM/ITGB2/LAMP1/LAMTO…	130
B cells	BP	GO:0002446	neutrophil mediated immunity	132/1496	499/18862	1.1743e-36	2.1099e-33	1.6388e-33	ADAM10/ADGRE3/ANXA2/ARHGAP9/ASAH1/ATP6AP2/ATP6V0A1/ATP8A1/B2M/BIN2/BRI3/C5AR1/CAB39/CAMP/CCT2/CCT8/CD44/CD47/CD58/CD63/CDK13/CFD/CFP/CLEC12A/CLEC5A/CMTM6/COMMD3/CREG1/CTSC/CTSH/CTSZ/CYBA/CYBB/DBNL/DDX3X/DEGS1/DERA/DIAPH1/DNAJC3/DNAJC5/EEF1A1/EEF2/ELANE/ERP44/FCER1G/FGL2/FGR/FTH1/FTL/GGH/GLA/GLIPR1/GMFG/GPI/GRN/GYG1/HEXB/HP/HSP90AA1/HSP90AB1/HSPA8/IMPDH2/IQGAP1/IQGAP2/IRAK4/ITGAL/ITGAM/ITGB2/KMT2E…	132
B cells	BP	GO:0006402	mRNA catabolic process	112/1496	375/18862	1.73992e-36	2.1099e-33	1.6388e-33	APEX1/CARHSP1/CNOT4/CNOT6L/DCP2/DDX5/DDX6/DHX36/DHX9/DIS3/EIF3E/EIF4A3/EXOSC4/EXOSC7/FUS/GSPT1/HBS1L/HNRNPD/HNRNPM/HNRNPR/HNRNPU/HSPA8/LSM7/MAGOH/MAPK14/MAPKAPK2/METTL16/MOV10/NPM1/PABPC1/POLR2G/PPP2R1A/PSMA3/PSMA4/PSMA6/PSMA7/PSMB1/PSMB2/PSMB4/PSMB6/PSMB7/PSMC2/PSMC3/PSMC4/PSMC5/PSMD2/PSMD4/PSMD7/PSME2/RBM8A/RNH1/RNPS1/RPL12/RPL17/RPL18A/RPL19/RPL21/RPL22/RPL23/RPL23A/RPL24/RPL26/RPL27/RPL29/RPL…	112
B cells	BP	GO:0002283	neutrophil activation involved in immune response	130/1496	488/18862	1.87981e-36	2.1099e-33	1.6388e-33	ADAM10/ADGRE3/ANXA2/ARHGAP9/ASAH1/ATP6AP2/ATP6V0A1/ATP8A1/B2M/BIN2/BRI3/C5AR1/CAB39/CAMP/CCT2/CCT8/CD44/CD47/CD58/CD63/CDK13/CFD/CFP/CLEC12A/CLEC5A/CMTM6/COMMD3/CREG1/CTSC/CTSH/CTSZ/CYBA/CYBB/DBNL/DDX3X/DEGS1/DERA/DIAPH1/DNAJC3/DNAJC5/EEF1A1/EEF2/ELANE/ERP44/FCER1G/FGL2/FGR/FTH1/FTL/GGH/GLA/GLIPR1/GMFG/GPI/GRN/GYG1/HEXB/HP/HSP90AA1/HSP90AB1/HSPA8/IMPDH2/IQGAP1/IQGAP2/ITGAL/ITGAM/ITGB2/LAMP1/LAMTO…	130
B cells	BP	GO:0006401	RNA catabolic process	117/1496	414/18862	1.612e-35	1.50776e-32	1.17111e-32	APEX1/CARHSP1/CNOT4/CNOT6L/DCP2/DDX5/DDX6/DHX36/DHX9/DIS3/DKC1/EIF3E/EIF4A3/EXOSC4/EXOSC7/FUS/GSPT1/HBS1L/HNRNPD/HNRNPM/HNRNPR/HNRNPU/HSPA8/LSM7/MAGOH/MAPK14/MAPKAPK2/METTL16/MOV10/NPM1/PABPC1/POLR2G/PPP2R1A/PSMA3/PSMA4/PSMA6/PSMA7/PSMB1/PSMB2/PSMB4/PSMB6/PSMB7/PSMC2/PSMC3/PSMC4/PSMC5/PSMD2/PSMD4/PSMD7/PSME2/RBM8A/RNASEH2C/RNH1/RNPS1/RPL12/RPL17/RPL18A/RPL19/RPL21/RPL22/RPL23/RPL23A/RPL24/RPL26/R…	117
B cells	BP	GO:0006413	translational initiation	75/1496	193/18862	3.03026e-33	2.42941e-30	1.88697e-30	BANK1/COPS5/DDX3X/DENR/DHX29/DNAJC3/EIF1B/EIF2S1/EIF2S2/EIF3A/EIF3B/EIF3D/EIF3E/EIF3F/EIF3G/EIF3H/EIF3I/EIF3K/EIF3L/EIF3M/EIF4A2/EIF4B/EIF4EBP1/EIF5/EIF5B/KHDRBS1/NPM1/PABPC1/POLR2G/PPP1R15A/RPL12/RPL17/RPL18A/RPL19/RPL21/RPL22/RPL23/RPL23A/RPL24/RPL26/RPL27/RPL29/RPL3/RPL31/RPL34/RPL36/RPL4/RPL41/RPL6/RPL7/RPL7A/RPL8/RPL9/RPLP0/RPLP1/RPLP2/RPS15/RPS15A/RPS16/RPS17/RPS2/RPS21/RPS25/RPS26/RPS27A/R…	75
B cells	BP	GO:0019080	viral gene expression	75/1496	198/18862	2.28931e-32	1.60595e-29	1.24737e-29	CHD1/DENR/DHX9/EIF3A/EIF3B/EIF3D/EIF3F/EIF3G/EIF3L/GTF2B/LARP7/MDFIC/NUCKS1/NUP153/PCBP2/POLR2B/POLR2F/POLR2G/POLR2I/PSMC3/PTBP1/RANBP2/REST/RPL12/RPL17/RPL18A/RPL19/RPL21/RPL22/RPL23/RPL23A/RPL24/RPL26/RPL27/RPL29/RPL3/RPL31/RPL34/RPL36/RPL4/RPL41/RPL6/RPL7/RPL7A/RPL8/RPL9/RPLP0/RPLP1/RPLP2/RPS15/RPS15A/RPS16/RPS17/RPS2/RPS21/RPS25/RPS26/RPS27A/RPS28/RPS3A/RPS5/RPS6/RPS7/RPS8/RPS9/RSF1/SHFL/SMAR…	75
B cells	BP	GO:0000956	nuclear-transcribed mRNA catabolic process	74/1496	208/18862	7.10291e-30	4.42906e-27	3.44013e-27	CNOT4/CNOT6L/DCP2/DDX5/DDX6/DHX36/DIS3/EIF3E/EIF4A3/EXOSC4/EXOSC7/GSPT1/HBS1L/LSM7/MAGOH/PABPC1/POLR2G/PPP2R1A/RBM8A/RNPS1/RPL12/RPL17/RPL18A/RPL19/RPL21/RPL22/RPL23/RPL23A/RPL24/RPL26/RPL27/RPL29/RPL3/RPL31/RPL34/RPL36/RPL4/RPL41/RPL6/RPL7/RPL7A/RPL8/RPL9/RPLP0/RPLP1/RPLP2/RPS15/RPS15A/RPS16/RPS17/RPS2/RPS21/RPS25/RPS26/RPS27A/RPS28/RPS3A/RPS5/RPS6/RPS7/RPS8/RPS9/SECISBP2/SSB/THRAP3/TNKS1BP1/TOB…	74
B cells	BP	GO:0000184	nuclear-transcribed mRNA catabolic process, nonsense-mediated decay	55/1496	120/18862	4.53731e-29	2.54634e-26	1.97779e-26	DCP2/EIF3E/EIF4A3/GSPT1/MAGOH/PABPC1/PPP2R1A/RBM8A/RNPS1/RPL12/RPL17/RPL18A/RPL19/RPL21/RPL22/RPL23/RPL23A/RPL24/RPL26/RPL27/RPL29/RPL3/RPL31/RPL34/RPL36/RPL4/RPL41/RPL6/RPL7/RPL7A/RPL8/RPL9/RPLP0/RPLP1/RPLP2/RPS15/RPS15A/RPS16/RPS17/RPS2/RPS21/RPS25/RPS26/RPS27A/RPS28/RPS3A/RPS5/RPS6/RPS7/RPS8/RPS9/SECISBP2/UBA52/UPF2/UPF3B	55
B cells	BP	GO:0008380	RNA splicing	117/1496	481/18862	6.28648e-29	3.20725e-26	2.49113e-26	ACIN1/AQR/CDC40/CDC5L/CDK12/CDK13/CIR1/CTNNBL1/CWC15/CWC27/CWF19L2/DDX39A/DDX42/DDX5/DHX9/DNAJC8/EIF4A3/FAM172A/FUS/HNRNPA1/HNRNPA2B1/HNRNPA3/HNRNPD/HNRNPH1/HNRNPH3/HNRNPL/HNRNPM/HNRNPR/HNRNPU/HSPA8/IWS1/KHDRBS1/LARP7/LSM7/LUC7L3/MAGOH/MBNL1/METTL16/MPHOSPH10/NCL/NSRP1/PABPC1/PABPN1/PAPOLA/PCBP2/PDCD7/PNN/POLR2B/POLR2F/POLR2G/POLR2I/PPIG/PPIH/PPP2R1A/PQBP1/PRDX6/PRPF19/PRPF40A/PRPF4B/PRPF8/PSPC1/…	117
B cells	BP	GO:0070972	protein localization to endoplasmic reticulum	60/1496	152/18862	2.87695e-27	1.34546e-24	1.04504e-24	CHMP4B/DDRGK1/GBF1/HERPUD1/LRRK2/MAN1A1/MIA3/OS9/PPP1R15A/RAB10/RAB3GAP1/RPL12/RPL17/RPL18A/RPL19/RPL21/RPL22/RPL23/RPL23A/RPL24/RPL26/RPL27/RPL29/RPL3/RPL31/RPL34/RPL36/RPL4/RPL41/RPL6/RPL7/RPL7A/RPL8/RPL9/RPLP0/RPLP1/RPLP2/RPS15/RPS15A/RPS16/RPS17/RPS2/RPS21/RPS25/RPS26/RPS27A/RPS28/RPS3A/RPS5/RPS6/RPS7/RPS8/RPS9/SEC63/SPCS2/SRP14/SRP72/SSR3/UBA52/VAPA	60
B cells	BP	GO:0072599	establishment of protein localization to endoplasmic reticulum	53/1496	124/18862	3.11635e-26	1.3453e-23	1.04492e-23	CHMP4B/HERPUD1/MAN1A1/RAB10/RAB3GAP1/RPL12/RPL17/RPL18A/RPL19/RPL21/RPL22/RPL23/RPL23A/RPL24/RPL26/RPL27/RPL29/RPL3/RPL31/RPL34/RPL36/RPL4/RPL41/RPL6/RPL7/RPL7A/RPL8/RPL9/RPLP0/RPLP1/RPLP2/RPS15/RPS15A/RPS16/RPS17/RPS2/RPS21/RPS25/RPS26/RPS27A/RPS28/RPS3A/RPS5/RPS6/RPS7/RPS8/RPS9/SEC63/SPCS2/SRP14/SRP72/SSR3/UBA52	53
B cells	BP	GO:0022613	ribonucleoprotein complex biogenesis	111/1496	473/18862	4.55487e-26	1.82585e-23	1.41817e-23	ABT1/BRIX1/BUD23/CHD7/DDX10/DDX18/DDX21/DDX27/DDX3X/DDX52/DENR/DHX29/DHX9/DIS3/DKC1/EFL1/EIF2S2/EIF3A/EIF3B/EIF3D/EIF3E/EIF3F/EIF3G/EIF3H/EIF3I/EIF3K/EIF3L/EIF3M/EIF4A3/EIF4B/EIF5/ESF1/EXOSC4/EXOSC7/FBL/GLUL/GTF2H5/HSP90AA1/HSP90AB1/LUC7L3/MAK16/METTL16/METTL5/MPHOSPH10/MRPL1/MRPL20/MRPL22/NGDN/NHP2/NIFK/NOL11/NOP10/NOP53/NOP56/NOP58/NPM1/PA2G4/POP4/PRPF19/PRPF8/PTEN/PUF60/RAN/RBIS/RIOK3/RPF1/RPL…	111
B cells	BP	GO:0019083	viral transcription	64/1496	180/18862	5.55266e-26	2.07743e-23	1.61358e-23	CHD1/DHX9/GTF2B/LARP7/MDFIC/NUCKS1/NUP153/POLR2B/POLR2F/POLR2G/POLR2I/PSMC3/RANBP2/REST/RPL12/RPL17/RPL18A/RPL19/RPL21/RPL22/RPL23/RPL23A/RPL24/RPL26/RPL27/RPL29/RPL3/RPL31/RPL34/RPL36/RPL4/RPL41/RPL6/RPL7/RPL7A/RPL8/RPL9/RPLP0/RPLP1/RPLP2/RPS15/RPS15A/RPS16/RPS17/RPS2/RPS21/RPS25/RPS26/RPS27A/RPS28/RPS3A/RPS5/RPS6/RPS7/RPS8/RPS9/RSF1/SMARCA4/TARDBP/TPR/TRIM8/UBA52/USF2/ZFP36	64
B cells	BP	GO:0000375	RNA splicing, via transesterification reactions	97/1496	386/18862	2.85051e-25	9.99817e-23	7.76577e-23	AQR/CDC40/CDC5L/CDK13/CTNNBL1/CWC15/CWC27/CWF19L2/DDX39A/DDX42/DDX5/DHX9/DNAJC8/EIF4A3/FAM172A/FUS/HNRNPA1/HNRNPA2B1/HNRNPA3/HNRNPD/HNRNPH1/HNRNPH3/HNRNPL/HNRNPM/HNRNPR/HNRNPU/HSPA8/KHDRBS1/LARP7/LSM7/LUC7L3/MAGOH/MBNL1/METTL16/MPHOSPH10/NCL/NSRP1/PABPC1/PABPN1/PAPOLA/PCBP2/PDCD7/PNN/POLR2B/POLR2F/POLR2G/POLR2I/PPIH/PQBP1/PRDX6/PRPF19/PRPF40A/PRPF4B/PRPF8/PSPC1/PTBP1/PUF60/QKI/RALY/RBM17/RBM25/RB…	97
B cells	BP	GO:0045047	protein targeting to ER	51/1496	120/18862	3.75088e-25	1.23823e-22	9.61757e-23	CHMP4B/HERPUD1/MAN1A1/RPL12/RPL17/RPL18A/RPL19/RPL21/RPL22/RPL23/RPL23A/RPL24/RPL26/RPL27/RPL29/RPL3/RPL31/RPL34/RPL36/RPL4/RPL41/RPL6/RPL7/RPL7A/RPL8/RPL9/RPLP0/RPLP1/RPLP2/RPS15/RPS15A/RPS16/RPS17/RPS2/RPS21/RPS25/RPS26/RPS27A/RPS28/RPS3A/RPS5/RPS6/RPS7/RPS8/RPS9/SEC63/SPCS2/SRP14/SRP72/SSR3/UBA52	51
B cells	BP	GO:0000377	RNA splicing, via transesterification reactions with bulged adenosine as nucleophile	96/1496	383/18862	6.2384e-25	1.84263e-22	1.4312e-22	AQR/CDC40/CDC5L/CDK13/CTNNBL1/CWC15/CWC27/CWF19L2/DDX39A/DDX42/DDX5/DHX9/DNAJC8/EIF4A3/FAM172A/FUS/HNRNPA1/HNRNPA2B1/HNRNPA3/HNRNPD/HNRNPH1/HNRNPH3/HNRNPL/HNRNPM/HNRNPR/HNRNPU/HSPA8/KHDRBS1/LARP7/LSM7/LUC7L3/MAGOH/MBNL1/METTL16/NCL/NSRP1/PABPC1/PABPN1/PAPOLA/PCBP2/PDCD7/PNN/POLR2B/POLR2F/POLR2G/POLR2I/PPIH/PQBP1/PRDX6/PRPF19/PRPF40A/PRPF4B/PRPF8/PSPC1/PTBP1/PUF60/QKI/RALY/RBM17/RBM25/RBM42/RBM6/R…	96
B cells	BP	GO:0000398	mRNA splicing, via spliceosome	96/1496	383/18862	6.2384e-25	1.84263e-22	1.4312e-22	AQR/CDC40/CDC5L/CDK13/CTNNBL1/CWC15/CWC27/CWF19L2/DDX39A/DDX42/DDX5/DHX9/DNAJC8/EIF4A3/FAM172A/FUS/HNRNPA1/HNRNPA2B1/HNRNPA3/HNRNPD/HNRNPH1/HNRNPH3/HNRNPL/HNRNPM/HNRNPR/HNRNPU/HSPA8/KHDRBS1/LARP7/LSM7/LUC7L3/MAGOH/MBNL1/METTL16/NCL/NSRP1/PABPC1/PABPN1/PAPOLA/PCBP2/PDCD7/PNN/POLR2B/POLR2F/POLR2G/POLR2I/PPIH/PQBP1/PRDX6/PRPF19/PRPF40A/PRPF4B/PRPF8/PSPC1/PTBP1/PUF60/QKI/RALY/RBM17/RBM25/RBM42/RBM6/R…	96
B cells	BP	GO:0006614	SRP-dependent cotranslational protein targeting to membrane	47/1496	105/18862	1.78385e-24	5.00547e-22	3.88785e-22	RPL12/RPL17/RPL18A/RPL19/RPL21/RPL22/RPL23/RPL23A/RPL24/RPL26/RPL27/RPL29/RPL3/RPL31/RPL34/RPL36/RPL4/RPL41/RPL6/RPL7/RPL7A/RPL8/RPL9/RPLP0/RPLP1/RPLP2/RPS15/RPS15A/RPS16/RPS17/RPS2/RPS21/RPS25/RPS26/RPS27A/RPS28/RPS3A/RPS5/RPS6/RPS7/RPS8/RPS9/SEC63/SRP14/SRP72/SSR3/UBA52	47
B cells	BP	GO:0006613	cotranslational protein targeting to membrane	48/1496	110/18862	2.29571e-24	6.13502e-22	4.76519e-22	RPL12/RPL17/RPL18A/RPL19/RPL21/RPL22/RPL23/RPL23A/RPL24/RPL26/RPL27/RPL29/RPL3/RPL31/RPL34/RPL36/RPL4/RPL41/RPL6/RPL7/RPL7A/RPL8/RPL9/RPLP0/RPLP1/RPLP2/RPS15/RPS15A/RPS16/RPS17/RPS2/RPS21/RPS25/RPS26/RPS27A/RPS28/RPS3A/RPS5/RPS6/RPS7/RPS8/RPS9/SEC63/SRP14/SRP72/SSR2/SSR3/UBA52	48
B cells	BP	GO:0002181	cytoplasmic translation	46/1496	102/18862	3.73885e-24	9.53746e-22	7.40793e-22	CNBP/CPEB4/DENR/DHX29/DHX36/DHX9/EEF2/EIF2S2/EIF3A/EIF3B/EIF3D/EIF3E/EIF3F/EIF3G/EIF3H/EIF3I/EIF3K/EIF3L/EIF3M/EIF4A2/EIF4B/EIF5/GSPT1/PKM/RPL17/RPL18A/RPL19/RPL22/RPL22L1/RPL24/RPL26/RPL29/RPL31/RPL36/RPL41/RPL6/RPL8/RPL9/RPLP0/RPLP1/RPLP2/RPS21/RPS26/RPS28/RWDD1/ZC3H15	46
B cells	BP	GO:1903311	regulation of mRNA metabolic process	85/1496	334/18862	1.14333e-22	2.78972e-20	2.16683e-20	APEX1/CARHSP1/CNOT6L/DCP2/DDX5/DHX36/DHX9/DIS3/EXOSC4/EXOSC7/FAM172A/FUS/HNRNPA1/HNRNPA2B1/HNRNPD/HNRNPL/HNRNPM/HNRNPR/HNRNPU/HSPA8/IWS1/KHDRBS1/LARP7/LEO1/MAGOH/MAPK14/MAPKAPK2/MBNL1/METTL16/MOV10/NCL/NPM1/NSRP1/PABPC1/PABPN1/PAPOLA/POLR2G/PRDX6/PRPF19/PSMA3/PSMA4/PSMA6/PSMA7/PSMB1/PSMB2/PSMB4/PSMB6/PSMB7/PSMC2/PSMC3/PSMC4/PSMC5/PSMD2/PSMD4/PSMD7/PSME2/PTBP1/PUF60/QKI/RBM25/RBM42/RBM8A/REST/RNPS…	85
B cells	BP	GO:0006605	protein targeting	95/1496	441/18862	1.1333e-19	2.65003e-17	2.05833e-17	BNIP3L/CHMP4B/ECH1/ERBIN/FIS1/GABARAP/GDI1/GRPEL1/HERPUD1/HOMER3/HSP90AA1/HSPA4/HSPA8/HSPD1/ITGAM/ITGB2/LAPTM5/LONP2/LRRK2/MAN1A1/MGARP/NDUFA13/OS9/PDCD5/RAB27A/RAB8B/RABGEF1/RPL12/RPL17/RPL18A/RPL19/RPL21/RPL22/RPL23/RPL23A/RPL24/RPL26/RPL27/RPL29/RPL3/RPL31/RPL34/RPL36/RPL4/RPL41/RPL6/RPL7/RPL7A/RPL8/RPL9/RPLP0/RPLP1/RPLP2/RPS15/RPS15A/RPS16/RPS17/RPS2/RPS21/RPS25/RPS26/RPS27A/RPS28/RPS3A/RPS5/…	95
B cells	BP	GO:0042254	ribosome biogenesis	75/1496	307/18862	4.989e-19	1.11993e-16	8.69871e-17	ABT1/BRIX1/BUD23/CHD7/DDX10/DDX18/DDX21/DDX27/DDX3X/DDX52/DHX29/DIS3/DKC1/EFL1/EIF4A3/ESF1/EXOSC4/EXOSC7/FBL/GLUL/GTF2H5/MAK16/METTL16/METTL5/MPHOSPH10/MRPL1/MRPL20/MRPL22/NGDN/NHP2/NIFK/NOL11/NOP10/NOP53/NOP56/NOP58/NPM1/PA2G4/POP4/PTEN/RAN/RBIS/RIOK3/RPF1/RPL23A/RPL24/RPL26/RPL27/RPL3/RPL6/RPL7/RPL7A/RPLP0/RPS15/RPS16/RPS17/RPS2/RPS21/RPS25/RPS28/RPS5/RPS6/RPS7/RPS8/RPS9/RSL1D1/RSL24D1/SDAD1/TR…	75
B cells	BP	GO:0006612	protein targeting to membrane	58/1496	211/18862	1.53415e-17	3.31141e-15	2.57203e-15	CHMP4B/FIS1/GDI1/ITGAM/ITGB2/RAB8B/RABGEF1/RPL12/RPL17/RPL18A/RPL19/RPL21/RPL22/RPL23/RPL23A/RPL24/RPL26/RPL27/RPL29/RPL3/RPL31/RPL34/RPL36/RPL4/RPL41/RPL6/RPL7/RPL7A/RPL8/RPL9/RPLP0/RPLP1/RPLP2/RPS15/RPS15A/RPS16/RPS17/RPS2/RPS21/RPS25/RPS26/RPS27A/RPS28/RPS3A/RPS5/RPS6/RPS7/RPS8/RPS9/SDCBP/SEC63/SRP14/SRP72/SSR2/SSR3/UBA52/ZDHHC18/ZDHHC20	58
B cells	BP	GO:0090150	establishment of protein localization to membrane	79/1496	354/18862	1.73027e-17	3.59639e-15	2.79339e-15	ACSL3/CALM3/CHMP4B/CSK/FIS1/GDI1/GOLGA4/HSP90AA1/HSPA4/ITGAM/ITGB2/KRT18/MACF1/NDUFA13/NMT1/PDCD5/RAB10/RAB11A/RAB3GAP1/RAB8B/RABGEF1/RFTN1/RPL12/RPL17/RPL18A/RPL19/RPL21/RPL22/RPL23/RPL23A/RPL24/RPL26/RPL27/RPL29/RPL3/RPL31/RPL34/RPL36/RPL4/RPL41/RPL6/RPL7/RPL7A/RPL8/RPL9/RPLP0/RPLP1/RPLP2/RPS15/RPS15A/RPS16/RPS17/RPS2/RPS21/RPS25/RPS26/RPS27A/RPS28/RPS3A/RPS5/RPS6/RPS7/RPS8/RPS9/SDCBP/SEC63/SPT…	79
B cells	BP	GO:0031349	positive regulation of defense response	79/1496	361/18862	5.73241e-17	1.14894e-14	8.92403e-15	CARD9/CD28/CD47/CLEC4E/CTSC/CYBA/DHX9/ETS1/FCER1G/FFAR2/GRN/HCK/HMGB2/HSP90AA1/ICAM2/ICAM3/IDO1/IFI35/IL16/IL18/IL18RAP/IL1B/IRF3/IRF7/JAK2/KARS1/KRAS/LAMP1/LRRK2/LYN/MALT1/MAPK13/MAPK3/MEF2C/MGST2/MMP8/NFKBIA/NLRC5/NLRP12/PAK2/PDCD4/PLCG2/PQBP1/PSMA3/PSMA4/PSMA6/PSMA7/PSMB1/PSMB2/PSMB4/PSMB6/PSMB7/PSMC2/PSMC3/PSMC4/PSMC5/PSMD2/PSMD4/PSMD7/PSME2/PSPC1/PYCARD/RIOK3/RIPK2/S100A12/S100A8/S100A9/SFPQ…	79
B cells	BP	GO:0006403	RNA localization	60/1496	234/18862	1.55811e-16	3.01521e-14	2.34197e-14	CCT2/CCT3/CCT4/CCT5/CCT6A/CCT7/CCT8/CDC40/CETN3/DCP2/DDX39A/DHX36/DHX9/DKC1/EIF4A3/ENY2/FBL/HHEX/HNRNPA1/HNRNPA2B1/HNRNPU/IWS1/KHDRBS1/MAGOH/MRPL18/MVP/NHP2/NOP10/NOP58/NPM1/NUP153/NXT2/PABPN1/QKI/RAN/RANBP2/RBM8A/RFTN1/RNPS1/RPS15/RTRAF/RUVBL1/SDAD1/SFPQ/SRSF11/SRSF5/SSB/TCP1/TERF1/TGFBR2/THOC2/TOMM20/TPR/UPF2/UPF3B/YBX1/YTHDC1/ZFP36/ZFP36L1/ZNHIT6	60
B cells	BP	GO:0002831	regulation of response to biotic stimulus	85/1496	420/18862	5.30874e-16	9.93089e-14	7.71351e-14	CARD9/CD180/CLEC4E/CYBA/DDX58/DDX60/DHX58/DHX9/FCER1G/FFAR2/FGL2/FGR/FOXP1/GRN/HCK/HERC5/HMGB2/HSP90AA1/HSP90AB1/HSPD1/ICAM2/ICAM3/IFI35/IFIT1/IFNGR1/IFNGR2/IL18RAP/IRAK3/IRF3/IRF7/JAK2/KRAS/LAMP1/LTF/LY86/LY96/LYN/MALT1/MAPK3/NLRC5/NOP53/PAK2/PARP14/PCBP2/PLCG2/PPP2R3C/PQBP1/PSMA3/PSMA4/PSMA6/PSMA7/PSMB1/PSMB2/PSMB4/PSMB6/PSMB7/PSMC2/PSMC3/PSMC4/PSMC5/PSMD2/PSMD4/PSMD7/PSME2/PSPC1/PTPN1/PTPN6/PY…	85
B cells	BP	GO:0043487	regulation of RNA stability	52/1496	198/18862	5.69345e-15	1.0307e-12	8.00563e-13	APEX1/CARHSP1/CNOT6L/DCP2/DHX36/DHX9/DIS3/DKC1/EXOSC4/EXOSC7/FUS/HNRNPD/HNRNPM/HNRNPR/HNRNPU/HSPA8/MAPK14/MAPKAPK2/METTL16/MOV10/NPM1/PABPC1/PSMA3/PSMA4/PSMA6/PSMA7/PSMB1/PSMB2/PSMB4/PSMB6/PSMB7/PSMC2/PSMC3/PSMC4/PSMC5/PSMD2/PSMD4/PSMD7/PSME2/RPS27A/SERBP1/SYNCRIP/TAF15/TARDBP/THRAP3/TNFRSF1B/UBA52/VIM/YBX1/ZCCHC17/ZFP36/ZFP36L1	52
B cells	BP	GO:0043620	regulation of DNA-templated transcription in response to stress	38/1496	115/18862	8.87119e-15	1.55579e-12	1.20841e-12	ATF6/BACH1/BCLAF1/CHD6/DDIT3/DNAJB1/EGLN3/EGR1/ELOB/HIF1A/HMOX1/INO80/KLF2/NFE2L2/PSMA3/PSMA4/PSMA6/PSMA7/PSMB1/PSMB2/PSMB4/PSMB6/PSMB7/PSMC2/PSMC3/PSMC4/PSMC5/PSMD2/PSMD4/PSMD7/PSME2/RBPJ/RBX1/RGS14/RPS27A/TMBIM6/TP53/UBA52	38
B cells	BP	GO:0002833	positive regulation of response to biotic stimulus	60/1496	258/18862	1.92898e-14	3.28044e-12	2.54798e-12	CARD9/CD180/CLEC4E/CYBA/DDX60/DHX58/DHX9/FCER1G/FFAR2/GRN/HCK/HMGB2/HSP90AA1/HSPD1/ICAM2/ICAM3/IFI35/IL18RAP/IRF3/IRF7/KRAS/LAMP1/LY86/LY96/LYN/MALT1/NLRC5/PAK2/PLCG2/PQBP1/PSMA3/PSMA4/PSMA6/PSMA7/PSMB1/PSMB2/PSMB4/PSMB6/PSMB7/PSMC2/PSMC3/PSMC4/PSMC5/PSMD2/PSMD4/PSMD7/PSME2/PSPC1/PYCARD/RIOK3/SFPQ/SLC15A4/SYK/TLR8/TRAF6/TRIM5/TYROBP/USP15/XRCC5/XRCC6	60
B cells	BP	GO:0043618	regulation of transcription from RNA polymerase II promoter in response to stress	36/1496	109/18862	4.56344e-14	7.42473e-12	5.76693e-12	ATF6/BACH1/CHD6/DDIT3/DNAJB1/EGLN3/EGR1/ELOB/HIF1A/HMOX1/INO80/KLF2/NFE2L2/PSMA3/PSMA4/PSMA6/PSMA7/PSMB1/PSMB2/PSMB4/PSMB6/PSMB7/PSMC2/PSMC3/PSMC4/PSMC5/PSMD2/PSMD4/PSMD7/PSME2/RBPJ/RBX1/RPS27A/TMBIM6/TP53/UBA52	36
B cells	BP	GO:0006364	rRNA processing	55/1496	228/18862	4.67612e-14	7.42473e-12	5.76693e-12	ABT1/BUD23/CHD7/DDX10/DDX18/DDX21/DDX27/DDX52/DIS3/DKC1/EIF4A3/ESF1/EXOSC4/EXOSC7/FBL/GTF2H5/MAK16/METTL16/METTL5/MPHOSPH10/MRPL1/NGDN/NHP2/NIFK/NOL11/NOP10/NOP53/NOP56/NOP58/PA2G4/POP4/RIOK3/RPF1/RPL26/RPL27/RPL7/RPL7A/RPS15/RPS16/RPS17/RPS2/RPS21/RPS25/RPS28/RPS6/RPS7/RPS8/RPS9/RSL1D1/TRMT112/USP36/UTP3/WDR43/XRN2/ZNHIT6	55
B cells	BP	GO:0043488	regulation of mRNA stability	49/1496	188/18862	4.76283e-14	7.42473e-12	5.76693e-12	APEX1/CARHSP1/CNOT6L/DCP2/DHX36/DHX9/DIS3/EXOSC4/EXOSC7/FUS/HNRNPD/HNRNPM/HNRNPR/HNRNPU/HSPA8/MAPK14/MAPKAPK2/METTL16/MOV10/NPM1/PABPC1/PSMA3/PSMA4/PSMA6/PSMA7/PSMB1/PSMB2/PSMB4/PSMB6/PSMB7/PSMC2/PSMC3/PSMC4/PSMC5/PSMD2/PSMD4/PSMD7/PSME2/RPS27A/SERBP1/SYNCRIP/TAF15/TARDBP/THRAP3/UBA52/VIM/YBX1/ZFP36/ZFP36L1	49
B cells	BP	GO:0043484	regulation of RNA splicing	42/1496	145/18862	6.19825e-14	9.40124e-12	7.30213e-12	CDK12/DDX5/FAM172A/FUS/HNRNPA1/HNRNPA2B1/HNRNPH1/HNRNPH3/HNRNPL/HNRNPU/HSPA8/KHDRBS1/LARP7/MAGOH/MBNL1/METTL16/NCL/NSRP1/PQBP1/PRDX6/PRPF19/PTBP1/PUF60/QKI/RBM25/RBM38/RBM42/RBM8A/REST/RNPS1/RPS26/SETX/SF1/SNRNP70/SON/SRPK1/SRSF5/THRAP3/TMBIM6/TRA2B/YTHDC1/ZPR1	42
B cells	BP	GO:0061013	regulation of mRNA catabolic process	52/1496	210/18862	7.51654e-14	1.11007e-11	8.62215e-12	APEX1/CARHSP1/CNOT6L/DCP2/DHX36/DHX9/DIS3/EXOSC4/EXOSC7/FUS/HNRNPD/HNRNPM/HNRNPR/HNRNPU/HSPA8/MAPK14/MAPKAPK2/METTL16/MOV10/NPM1/PABPC1/POLR2G/PSMA3/PSMA4/PSMA6/PSMA7/PSMB1/PSMB2/PSMB4/PSMB6/PSMB7/PSMC2/PSMC3/PSMC4/PSMC5/PSMD2/PSMD4/PSMD7/PSME2/RPS27A/SECISBP2/SERBP1/SYNCRIP/TAF15/TARDBP/THRAP3/TOB1/UBA52/VIM/YBX1/ZFP36/ZFP36L1	52
B cells	BP	GO:0002429	immune response-activating cell surface receptor signaling pathway	87/1496	481/18862	2.22437e-13	3.12079e-11	2.42398e-11	ACTB/ACTG1/ACTR3/ADA/ARPC2/BLNK/C5AR1/CARD9/CD19/CD28/CD3E/CD47/CD79A/CD79B/CLEC4E/CR2/CSK/CYFIP2/EZR/FCER1G/FCGR3A/FCRL3/FFAR2/FGR/FOXP1/FYB1/GBP1/GRB2/HCK/HSP90AA1/HSP90AB1/ICAM2/ICAM3/INPP5D/KHDRBS1/KRAS/LAPTM5/LCK/LCP2/LYN/MALT1/MAPK3/MEF2C/MS4A1/MYO1G/NFAM1/PAK2/PAX5/PDE4B/PIK3CB/PIK3CD/PLCG2/PLCL2/PSMA3/PSMA4/PSMA6/PSMA7/PSMB1/PSMB2/PSMB4/PSMB6/PSMB7/PSMC2/PSMC3/PSMC4/PSMC5/PSMD2/PSMD4/PSMD…	87
B cells	BP	GO:0002757	immune response-activating signal transduction	87/1496	481/18862	2.22437e-13	3.12079e-11	2.42398e-11	ACTB/ACTG1/ACTR3/ADA/ARPC2/BLNK/C5AR1/CARD9/CD19/CD28/CD3E/CD47/CD79A/CD79B/CLEC4E/CR2/CSK/CYFIP2/EZR/FCER1G/FCGR3A/FCRL3/FFAR2/FGR/FOXP1/FYB1/GBP1/GRB2/HCK/HSP90AA1/HSP90AB1/ICAM2/ICAM3/INPP5D/KHDRBS1/KRAS/LAPTM5/LCK/LCP2/LYN/MALT1/MAPK3/MEF2C/MS4A1/MYO1G/NFAM1/PAK2/PAX5/PDE4B/PIK3CB/PIK3CD/PLCG2/PLCL2/PSMA3/PSMA4/PSMA6/PSMA7/PSMB1/PSMB2/PSMB4/PSMB6/PSMB7/PSMC2/PSMC3/PSMC4/PSMC5/PSMD2/PSMD4/PSMD…	87
B cells	BP	GO:0006913	nucleocytoplasmic transport	69/1496	340/18862	2.74247e-13	3.75384e-11	2.91568e-11	AKAP13/ANP32B/CALR/CDC40/DDX39A/DHX9/E2F3/EIF4A3/EMD/ENY2/HCLS1/HHEX/HIKESHI/HNRNPA1/HNRNPA2B1/HSP90AB1/HSPA9/HTATIP2/IL1B/IWS1/JAK2/KHDRBS1/LRRK2/MAGOH/MALT1/MAPK14/MDFIC/NEMF/NFKBIA/NPM1/NUP153/NXT2/PABPN1/PML/PPM1A/PPP1CC/PPP1R10/PPP1R12A/RAN/RANBP2/RBM8A/RGS14/RNPS1/RPL23/RPS15/RSRC1/SDAD1/SNRPD1/SNRPD2/SNRPD3/SP100/SRSF11/SRSF5/SSB/STAT3/SYK/TARDBP/TCF7L2/THOC2/TP53/TPR/TRIM28/TXNIP/UBR5/UPF…	69
B cells	BP	GO:0050684	regulation of mRNA processing	40/1496	139/18862	3.10081e-13	4.08691e-11	3.17438e-11	DDX5/DHX36/DHX9/FAM172A/HNRNPA1/HNRNPA2B1/HNRNPL/HNRNPU/HSPA8/IWS1/KHDRBS1/LARP7/LEO1/MAGOH/MBNL1/METTL16/NCL/NSRP1/PABPN1/PAPOLA/PRDX6/PRPF19/PTBP1/PUF60/QKI/RBM25/RBM42/RBM8A/REST/RNPS1/SAFB/SF1/SNRNP70/SON/SRPK1/THRAP3/TRA2B/VIRMA/YTHDC1/ZFP36L1	40
B cells	BP	GO:0016072	rRNA metabolic process	55/1496	238/18862	3.13146e-13	4.08691e-11	3.17438e-11	ABT1/BUD23/CHD7/DDX10/DDX18/DDX21/DDX27/DDX52/DIS3/DKC1/EIF4A3/ESF1/EXOSC4/EXOSC7/FBL/GTF2H5/MAK16/METTL16/METTL5/MPHOSPH10/MRPL1/NGDN/NHP2/NIFK/NOL11/NOP10/NOP53/NOP56/NOP58/PA2G4/POP4/RIOK3/RPF1/RPL26/RPL27/RPL7/RPL7A/RPS15/RPS16/RPS17/RPS2/RPS21/RPS25/RPS28/RPS6/RPS7/RPS8/RPS9/RSL1D1/TRMT112/USP36/UTP3/WDR43/XRN2/ZNHIT6	55
B cells	BP	GO:0051169	nuclear transport	69/1496	343/18862	4.26144e-13	5.43528e-11	4.22168e-11	AKAP13/ANP32B/CALR/CDC40/DDX39A/DHX9/E2F3/EIF4A3/EMD/ENY2/HCLS1/HHEX/HIKESHI/HNRNPA1/HNRNPA2B1/HSP90AB1/HSPA9/HTATIP2/IL1B/IWS1/JAK2/KHDRBS1/LRRK2/MAGOH/MALT1/MAPK14/MDFIC/NEMF/NFKBIA/NPM1/NUP153/NXT2/PABPN1/PML/PPM1A/PPP1CC/PPP1R10/PPP1R12A/RAN/RANBP2/RBM8A/RGS14/RNPS1/RPL23/RPS15/RSRC1/SDAD1/SNRPD1/SNRPD2/SNRPD3/SP100/SRSF11/SRSF5/SSB/STAT3/SYK/TARDBP/TCF7L2/THOC2/TP53/TPR/TRIM28/TXNIP/UBR5/UPF…	69
B cells	BP	GO:0009615	response to virus	71/1496	359/18862	4.63505e-13	5.78043e-11	4.48977e-11	AGBL4/AIMP1/BCL3/BNIP3L/CARD9/CCT5/CD40/CXCR4/DDIT4/DDX21/DDX3X/DDX58/DDX60/DHX36/DHX58/DHX9/DNAJC3/EEF1G/EXOSC4/FGL2/FGR/GBF1/GBP1/HERC5/HIF1A/HSP90AA1/IFI44/IFI44L/IFI6/IFIH1/IFIT1/IFIT2/IFIT3/IFNAR1/IFNGR1/IFNGR2/IRAK3/IRF2/IRF3/IRF7/ISG15/LGALS8/LYST/MAPK14/MOV10/MX1/NLRC5/NOP53/NT5C3A/OAS1/PCBP2/PHB/PML/POU2F2/PQBP1/PTPRC/PYCARD/RIOK3/RPS15A/RSAD2/SAMHD1/SEC14L1/SHFL/STAT1/TLR8/TPT1/TRIM5/TT…	71
B cells	BP	GO:0045088	regulation of innate immune response	65/1496	315/18862	6.11953e-13	7.46583e-11	5.79885e-11	CARD9/CLEC4E/DHX58/DHX9/FCER1G/FFAR2/FGR/GRN/HCK/HMGB2/HSP90AA1/HSP90AB1/ICAM2/ICAM3/IFI35/IFNGR1/IFNGR2/IL18RAP/IRAK3/IRF3/IRF7/JAK2/KRAS/LAMP1/LYN/MALT1/NLRC5/PAK2/PARP14/PLCG2/PQBP1/PSMA3/PSMA4/PSMA6/PSMA7/PSMB1/PSMB2/PSMB4/PSMB6/PSMB7/PSMC2/PSMC3/PSMC4/PSMC5/PSMD2/PSMD4/PSMD7/PSME2/PSPC1/PTPN1/PTPN6/PYCARD/RIOK3/SAMHD1/SFPQ/SLC15A4/STAT1/SYK/TLR8/TRAF6/TRAFD1/TRIM5/TYROBP/XRCC5/XRCC6	65
B cells	BP	GO:0001819	positive regulation of cytokine production	80/1496	437/18862	1.10067e-12	1.31425e-10	1.0208e-10	ATP6AP2/B2M/BCL3/C5AR1/CARD9/CD2/CD28/CD3E/CD40/CD58/CLEC7A/CSF1R/CYBA/DDIT3/DDX21/DDX3X/DDX58/DHX36/DHX58/DHX9/EGR1/ELANE/FCER1G/FFAR2/FGR/GAPDH/HIF1A/HMGB2/HMOX1/HSP90AA1/HSPD1/IDO1/IFIH1/IFNGR1/IL16/IL17RA/IL18/IL18R1/IL1B/IL27RA/IL4R/IRF3/IRF7/IRF8/JAK2/LAPTM5/LRRFIP1/LY96/MALT1/MAPK13/MAPK14/MAPKAPK2/MIF/MMP8/NFAM1/NLRP12/PDE4B/PLCG2/POLR2F/POU2F2/PQBP1/PTPRC/PYCARD/RGCC/RIOK3/RIPK2/RSAD2/SO…	80
B cells	BP	GO:0022618	ribonucleoprotein complex assembly	52/1496	224/18862	1.15031e-12	1.34491e-10	1.04462e-10	ABT1/BRIX1/DENR/DHX29/DHX9/EIF2S2/EIF3A/EIF3B/EIF3D/EIF3E/EIF3F/EIF3G/EIF3H/EIF3I/EIF3K/EIF3L/EIF3M/EIF4B/EIF5/HSP90AA1/HSP90AB1/LUC7L3/MRPL20/NOP53/PRPF19/PRPF8/PUF60/RPL23A/RPL24/RPL3/RPL6/RPLP0/RPS15/RPS28/RPS5/RSL24D1/RUVBL1/SCAF11/SETX/SF1/SF3A1/SF3A2/SNRNP200/SNRPD1/SNRPD2/SNRPD3/SRPK1/SRSF5/TGS1/XRCC5/YTHDC1/ZNHIT6	52
B cells	BP	GO:0061418	regulation of transcription from RNA polymerase II promoter in response to hypoxia	28/1496	77/18862	2.04598e-12	2.34328e-10	1.82007e-10	BACH1/EGLN3/EGR1/ELOB/HIF1A/NFE2L2/PSMA3/PSMA4/PSMA6/PSMA7/PSMB1/PSMB2/PSMB4/PSMB6/PSMB7/PSMC2/PSMC3/PSMC4/PSMC5/PSMD2/PSMD4/PSMD7/PSME2/RBPJ/RBX1/RPS27A/TP53/UBA52	28
B cells	BP	GO:0001732	formation of cytoplasmic translation initiation complex	13/1496	16/18862	2.08902e-12	2.34471e-10	1.82118e-10	EIF2S2/EIF3A/EIF3B/EIF3D/EIF3E/EIF3F/EIF3G/EIF3H/EIF3I/EIF3K/EIF3L/EIF3M/EIF5	13
B cells	BP	GO:0002218	activation of innate immune response	40/1496	148/18862	2.86808e-12	3.15602e-10	2.45134e-10	CARD9/CLEC4E/FCER1G/FFAR2/HCK/HSP90AA1/ICAM2/ICAM3/KRAS/LYN/MALT1/PAK2/PLCG2/PQBP1/PSMA3/PSMA4/PSMA6/PSMA7/PSMB1/PSMB2/PSMB4/PSMB6/PSMB7/PSMC2/PSMC3/PSMC4/PSMC5/PSMD2/PSMD4/PSMD7/PSME2/PSPC1/PYCARD/SFPQ/SYK/TRAF6/TRIM5/TYROBP/XRCC5/XRCC6	40
B cells	BP	GO:0045089	positive regulation of innate immune response	51/1496	223/18862	3.46962e-12	3.74452e-10	2.90844e-10	CARD9/CLEC4E/DHX9/FCER1G/FFAR2/HCK/HMGB2/HSP90AA1/ICAM2/ICAM3/IFI35/IL18RAP/IRF3/IRF7/KRAS/LAMP1/LYN/MALT1/NLRC5/PAK2/PLCG2/PQBP1/PSMA3/PSMA4/PSMA6/PSMA7/PSMB1/PSMB2/PSMB4/PSMB6/PSMB7/PSMC2/PSMC3/PSMC4/PSMC5/PSMD2/PSMD4/PSMD7/PSME2/PSPC1/PYCARD/RIOK3/SFPQ/SLC15A4/SYK/TLR8/TRAF6/TRIM5/TYROBP/XRCC5/XRCC6	51
B cells	BP	GO:0071826	ribonucleoprotein complex subunit organization	52/1496	231/18862	4.06669e-12	4.30609e-10	3.34462e-10	ABT1/BRIX1/DENR/DHX29/DHX9/EIF2S2/EIF3A/EIF3B/EIF3D/EIF3E/EIF3F/EIF3G/EIF3H/EIF3I/EIF3K/EIF3L/EIF3M/EIF4B/EIF5/HSP90AA1/HSP90AB1/LUC7L3/MRPL20/NOP53/PRPF19/PRPF8/PUF60/RPL23A/RPL24/RPL3/RPL6/RPLP0/RPS15/RPS28/RPS5/RSL24D1/RUVBL1/SCAF11/SETX/SF1/SF3A1/SF3A2/SNRNP200/SNRPD1/SNRPD2/SNRPD3/SRPK1/SRSF5/TGS1/XRCC5/YTHDC1/ZNHIT6	52
B cells	BP	GO:1990173	protein localization to nucleoplasm	12/1496	14/18862	4.65543e-12	4.8382e-10	3.75793e-10	CCT2/CCT3/CCT4/CCT5/CCT6A/CCT7/CCT8/DKC1/LARP7/NOP53/TBRG1/TCP1	12
B cells	BP	GO:0034248	regulation of cellular amide metabolic process	85/1496	494/18862	6.8164e-12	6.95521e-10	5.40224e-10	BANK1/BCL3/BIN1/CALR/CAPRIN1/CD28/CNBP/CNOT6L/CPEB4/DDX3X/DDX6/DHX29/DHX36/DHX9/DNAJC3/EEF2/EIF1B/EIF2S1/EIF3B/EIF3D/EIF3E/EIF3H/EIF3K/EIF4A2/EIF4A3/EIF4B/EIF4EBP1/EIF5/EIF5B/EPRS1/GAPDH/GSAP/GSPT1/HNRNPD/HNRNPR/IFNGR1/KHDRBS1/MAGOH/MAPK3/METTL16/METTL5/MKNK2/MOV10/MTG1/NCL/NEMF/NFE2L2/NGDN/NIBAN1/NPM1/NSMAF/PA2G4/PABPC1/PADI6/PICALM/PKM/POLR2G/PPP1R15A/PTCD3/QKI/RBM8A/RGS2/RPL22/RPL26/RPS6KB1/RP…	85
B cells	BP	GO:0048024	regulation of mRNA splicing, via spliceosome	31/1496	100/18862	1.70297e-11	1.70662e-09	1.32557e-09	DDX5/FAM172A/HNRNPA1/HNRNPA2B1/HNRNPL/HNRNPU/HSPA8/KHDRBS1/LARP7/MAGOH/MBNL1/METTL16/NCL/NSRP1/PRDX6/PRPF19/PTBP1/PUF60/QKI/RBM25/RBM42/RBM8A/REST/RNPS1/SF1/SNRNP70/SON/SRPK1/THRAP3/TRA2B/YTHDC1	31
B cells	BP	GO:1904874	positive regulation of telomerase RNA localization to Cajal body	12/1496	15/18862	2.1587e-11	2.12537e-09	1.65082e-09	CCT2/CCT3/CCT4/CCT5/CCT6A/CCT7/CCT8/DKC1/NHP2/NOP10/RUVBL1/TCP1	12
B cells	BP	GO:1904872	regulation of telomerase RNA localization to Cajal body	13/1496	18/18862	2.74678e-11	2.65775e-09	2.06432e-09	CCT2/CCT3/CCT4/CCT5/CCT6A/CCT7/CCT8/DCP2/DKC1/NHP2/NOP10/RUVBL1/TCP1	13
B cells	BP	GO:0006417	regulation of translation	75/1496	425/18862	3.53436e-11	3.36184e-09	2.6112e-09	BANK1/BCL3/CALR/CAPRIN1/CD28/CNBP/CNOT6L/CPEB4/DDX3X/DDX6/DHX29/DHX36/DHX9/DNAJC3/EEF2/EIF1B/EIF2S1/EIF3B/EIF3D/EIF3E/EIF3H/EIF3K/EIF4A2/EIF4A3/EIF4B/EIF4EBP1/EIF5/EIF5B/EPRS1/GAPDH/GSPT1/HNRNPD/HNRNPR/KHDRBS1/MAGOH/MAPK3/METTL16/METTL5/MKNK2/MOV10/MTG1/NCL/NEMF/NGDN/NIBAN1/NPM1/PA2G4/PABPC1/PADI6/PKM/POLR2G/PPP1R15A/PTCD3/QKI/RBM8A/RGS2/RPL22/RPL26/RPS6KB1/RPS9/SECISBP2/SHFL/SHMT2/STAT3/SYNCRIP/…	75
B cells	BP	GO:1903131	mononuclear cell differentiation	73/1496	411/18862	4.75202e-11	4.44473e-09	3.4523e-09	ACIN1/ADA/B2M/BAK1/BCL3/BCL6/BLNK/CD19/CD2/CD28/CD3E/CD79A/CD79B/CD8A/CHD7/CR2/CSF1R/DOCK10/EGR1/FCER1G/FCRL3/FES/FGL2/FOXP1/HHEX/IKZF1/IKZF3/IL18/IL18R1/IL1B/IL4R/IL7R/INPP5D/IRF7/IRF8/KLF6/LCK/LFNG/LGALS1/LYN/MALT1/MS4A1/MYC/MYH9/NDFIP1/NFAM1/NKAP/PGLYRP2/PIK3CD/PLCG2/PLCL2/PPP2R3C/PRELID1/PTPN6/PTPRC/RBPJ/RIPK2/RPL22/RPS6/RSAD2/SP3/SPI1/STAT3/SYK/SYVN1/TCF7/TCIRG1/TGFBR2/TP53/TRAF6/XRCC6/ZAP70…	73
B cells	BP	GO:0006457	protein folding	50/1496	233/18862	6.62496e-11	6.09496e-09	4.73407e-09	AMFR/ATF6/B2M/CALR/CCT2/CCT3/CCT4/CCT5/CCT6A/CCT7/CCT8/CHORDC1/CWC27/DFFA/DNAJB1/DNAJC2/DNAJC21/DNAJC3/DNAJC5/DNAJC7/ERP44/FKBP8/GNAI2/GNB1/GRN/GRPEL1/HSP90AA1/HSP90AB1/HSPA8/HSPA9/HSPD1/HSPE1/MLEC/NUDC/PDCD5/PDIA4/PDIA6/PFDN1/PPIA/PPIB/PPIG/PPIH/PRDX4/RANBP2/RP2/SDF2L1/SNRNP70/ST13/TCP1/UBXN1	50
B cells	BP	GO:0042113	B cell activation	62/1496	326/18862	7.85492e-11	6.75436e-09	5.24624e-09	ADA/BAK1/BANK1/BCL3/BCL6/BLNK/CD180/CD19/CD28/CD40/CD79A/CD79B/CR2/DOCK10/FCRL1/FCRL3/HHEX/HSPD1/IKZF3/IL27RA/IL7R/INPP5D/KLF6/LAPTM5/LFNG/LGALS1/LYN/MALT1/MEF2C/MIF/MS4A1/MSH6/NBN/NDFIP1/NFAM1/PHB/PIK3CD/PKN1/PLCG2/PLCL2/PPP2R3C/PTPN6/PTPRC/RBPJ/RIF1/RNF8/SAMSN1/SH3KBP1/SKAP2/SLC15A4/SLC39A10/SP3/SWAP70/SYK/SYVN1/TCIRG1/TNFRSF13C/TP53/TYROBP/VAV3/ZAP70/ZFP36L1	62
B cells	BP	GO:0019081	viral translation	12/1496	16/18862	8.0081e-11	6.75436e-09	5.24624e-09	DENR/DHX9/EIF3A/EIF3B/EIF3D/EIF3F/EIF3G/EIF3L/PCBP2/PTBP1/SHFL/SSB	12
B cells	BP	GO:0090670	RNA localization to Cajal body	13/1496	19/18862	8.06383e-11	6.75436e-09	5.24624e-09	CCT2/CCT3/CCT4/CCT5/CCT6A/CCT7/CCT8/DCP2/DKC1/NHP2/NOP10/RUVBL1/TCP1	13
B cells	BP	GO:0090671	telomerase RNA localization to Cajal body	13/1496	19/18862	8.06383e-11	6.75436e-09	5.24624e-09	CCT2/CCT3/CCT4/CCT5/CCT6A/CCT7/CCT8/DCP2/DKC1/NHP2/NOP10/RUVBL1/TCP1	13
B cells	BP	GO:0090672	telomerase RNA localization	13/1496	19/18862	8.06383e-11	6.75436e-09	5.24624e-09	CCT2/CCT3/CCT4/CCT5/CCT6A/CCT7/CCT8/DCP2/DKC1/NHP2/NOP10/RUVBL1/TCP1	13
B cells	BP	GO:0090685	RNA localization to nucleus	13/1496	19/18862	8.06383e-11	6.75436e-09	5.24624e-09	CCT2/CCT3/CCT4/CCT5/CCT6A/CCT7/CCT8/DCP2/DKC1/NHP2/NOP10/RUVBL1/TCP1	13
B cells	BP	GO:0070203	regulation of establishment of protein localization to telomere	10/1496	11/18862	9.78326e-11	7.84338e-09	6.0921e-09	CCT2/CCT3/CCT4/CCT5/CCT6A/CCT7/CCT8/DKC1/TCP1/TERF1	10
B cells	BP	GO:1904869	regulation of protein localization to Cajal body	10/1496	11/18862	9.78326e-11	7.84338e-09	6.0921e-09	CCT2/CCT3/CCT4/CCT5/CCT6A/CCT7/CCT8/DKC1/LARP7/TCP1	10
B cells	BP	GO:1904871	positive regulation of protein localization to Cajal body	10/1496	11/18862	9.78326e-11	7.84338e-09	6.0921e-09	CCT2/CCT3/CCT4/CCT5/CCT6A/CCT7/CCT8/DKC1/LARP7/TCP1	10
B cells	BP	GO:0002183	cytoplasmic translational initiation	17/1496	34/18862	1.1292e-10	8.92549e-09	6.9326e-09	DENR/DHX29/EIF2S2/EIF3A/EIF3B/EIF3D/EIF3E/EIF3F/EIF3G/EIF3H/EIF3I/EIF3K/EIF3L/EIF3M/EIF4A2/EIF4B/EIF5	17
B cells	BP	GO:0000380	alternative mRNA splicing, via spliceosome	25/1496	73/18862	1.39558e-10	1.08778e-08	8.44899e-09	CDK13/DDX5/DHX9/FAM172A/HNRNPA1/HNRNPL/HNRNPM/HNRNPU/KHDRBS1/MAGOH/MBNL1/NSRP1/PQBP1/PTBP1/PUF60/RBM17/RBM25/RBM8A/REST/RNPS1/RSRC1/SFPQ/THRAP3/TRA2B/YTHDC1	25
B cells	BP	GO:0042590	antigen processing and presentation of exogenous peptide antigen via MHC class I	26/1496	80/18862	2.25323e-10	1.73221e-08	1.34544e-08	B2M/CALR/CYBA/CYBB/FCER1G/IFI30/LNPEP/NCF2/NCF4/PSMA3/PSMA4/PSMA6/PSMA7/PSMB1/PSMB2/PSMB4/PSMB6/PSMB7/PSMC2/PSMC3/PSMC4/PSMC5/PSMD2/PSMD4/PSMD7/PSME2	26
B cells	BP	GO:0051607	defense response to virus	52/1496	260/18862	4.13133e-10	3.09134e-08	2.4011e-08	AGBL4/AIMP1/BNIP3L/CARD9/CD40/DDIT4/DDX21/DDX58/DDX60/DHX36/DHX58/DHX9/DNAJC3/EXOSC4/FGL2/GBP1/HERC5/HSP90AA1/IFI44L/IFI6/IFIH1/IFIT1/IFIT2/IFIT3/IRF2/IRF3/IRF7/ISG15/LYST/MOV10/MX1/NLRC5/NOP53/NT5C3A/OAS1/PCBP2/PHB/PML/PQBP1/PTPRC/PYCARD/RIOK3/RSAD2/SAMHD1/SEC14L1/SHFL/STAT1/TLR8/TRIM5/TTC4/USP15/ZNF175	52
B cells	BP	GO:0140546	defense response to symbiont	52/1496	260/18862	4.13133e-10	3.09134e-08	2.4011e-08	AGBL4/AIMP1/BNIP3L/CARD9/CD40/DDIT4/DDX21/DDX58/DDX60/DHX36/DHX58/DHX9/DNAJC3/EXOSC4/FGL2/GBP1/HERC5/HSP90AA1/IFI44L/IFI6/IFIH1/IFIT1/IFIT2/IFIT3/IRF2/IRF3/IRF7/ISG15/LYST/MOV10/MX1/NLRC5/NOP53/NT5C3A/OAS1/PCBP2/PHB/PML/PQBP1/PTPRC/PYCARD/RIOK3/RSAD2/SAMHD1/SEC14L1/SHFL/STAT1/TLR8/TRIM5/TTC4/USP15/ZNF175	52
B cells	BP	GO:0050851	antigen receptor-mediated signaling pathway	60/1496	323/18862	4.19578e-10	3.09825e-08	2.40647e-08	ADA/BLNK/CD19/CD28/CD3E/CD79A/CD79B/CSK/EZR/FCRL3/FOXP1/FYB1/GBP1/INPP5D/KHDRBS1/LAPTM5/LCK/LCP2/LYN/MALT1/MEF2C/MS4A1/NFAM1/PAK2/PAX5/PDE4B/PIK3CB/PIK3CD/PLCG2/PLCL2/PSMA3/PSMA4/PSMA6/PSMA7/PSMB1/PSMB2/PSMB4/PSMB6/PSMB7/PSMC2/PSMC3/PSMC4/PSMC5/PSMD2/PSMD4/PSMD7/PSME2/PTPN6/PTPRC/RFTN1/RIPK2/SH2B2/SKAP1/SLC39A10/STAP1/STOML2/SYK/TRAF6/VAV3/ZAP70	60
B cells	BP	GO:0002221	pattern recognition receptor signaling pathway	45/1496	208/18862	4.47967e-10	3.26493e-08	2.53593e-08	CD300LF/CD40/CLEC4E/CYBA/DDX3X/DDX58/DDX60/DHX58/ERBIN/FCRL3/FFAR2/HSPD1/IFI35/IFIH1/IRAK3/IRAK4/IRF3/IRF7/ITGAM/ITGB2/LTF/LY96/LYN/MAP3K1/MAPKAPK2/NFKBIA/NOP53/PHB/PIK3AP1/RFTN1/RIOK3/RIPK2/RPS27A/RSAD2/S100A8/S100A9/SEC14L1/SLC15A3/SLC15A4/TLR2/TLR8/TRAF6/UBA52/UBE2D3/USP15	45
B cells	BP	GO:0002758	innate immune response-activating signal transduction	32/1496	119/18862	4.90465e-10	3.52883e-08	2.74091e-08	CARD9/CLEC4E/FCER1G/FFAR2/HCK/ICAM2/ICAM3/KRAS/LYN/MALT1/PAK2/PLCG2/PSMA3/PSMA4/PSMA6/PSMA7/PSMB1/PSMB2/PSMB4/PSMB6/PSMB7/PSMC2/PSMC3/PSMC4/PSMC5/PSMD2/PSMD4/PSMD7/PSME2/SYK/TRAF6/TYROBP	32
B cells	BP	GO:0071453	cellular response to oxygen levels	48/1496	231/18862	5.06318e-10	3.59678e-08	2.79369e-08	ATP6AP1/BACH1/BNIP3L/CPEB4/CYBB/EGLN3/EGR1/EIF4EBP1/ELOB/FAM162A/FAS/FOXO1/GNB1/HIF1A/HMOX1/MDM2/MDM4/MGARP/MYC/NFE2L2/NOP53/PSMA3/PSMA4/PSMA6/PSMA7/PSMB1/PSMB2/PSMB4/PSMB6/PSMB7/PSMC2/PSMC3/PSMC4/PSMC5/PSMD2/PSMD4/PSMD7/PSME2/PTEN/RBPJ/RBX1/RGCC/RPS27A/STUB1/TMBIM6/TP53/UBA52/ZFP36L1	48
B cells	BP	GO:0038093	Fc receptor signaling pathway	49/1496	239/18862	5.43687e-10	3.6847e-08	2.86198e-08	ACTB/ACTG1/ACTR3/ARPC2/CD47/CYFIP2/FCER1G/FCGR3A/FGR/FOS/GRB2/HCK/HSP90AA1/HSP90AB1/LCP2/LYN/MALT1/MAP3K1/MAPK3/MYO1G/NFATC1/NFATC3/PAK2/PIK3CB/PLCG2/PSMA3/PSMA4/PSMA6/PSMA7/PSMB1/PSMB2/PSMB4/PSMB6/PSMB7/PSMC2/PSMC3/PSMC4/PSMC5/PSMD2/PSMD4/PSMD7/PSME2/PTPRC/RAC1/SYK/TRAF6/VAV3/WASF2/WASL	49
B cells	BP	GO:0070202	regulation of establishment of protein localization to chromosome	10/1496	12/18862	5.44958e-10	3.6847e-08	2.86198e-08	CCT2/CCT3/CCT4/CCT5/CCT6A/CCT7/CCT8/DKC1/TCP1/TERF1	10
B cells	BP	GO:1903405	protein localization to nuclear body	10/1496	12/18862	5.44958e-10	3.6847e-08	2.86198e-08	CCT2/CCT3/CCT4/CCT5/CCT6A/CCT7/CCT8/DKC1/LARP7/TCP1	10
B cells	BP	GO:1904867	protein localization to Cajal body	10/1496	12/18862	5.44958e-10	3.6847e-08	2.86198e-08	CCT2/CCT3/CCT4/CCT5/CCT6A/CCT7/CCT8/DKC1/LARP7/TCP1	10
B cells	BP	GO:0030098	lymphocyte differentiation	64/1496	358/18862	5.69418e-10	3.80425e-08	2.95484e-08	ADA/B2M/BAK1/BCL3/BCL6/BLNK/CD19/CD2/CD28/CD3E/CD79A/CD79B/CD8A/CHD7/CR2/DOCK10/EGR1/FCER1G/FCRL3/FGL2/FOXP1/HHEX/IKZF1/IKZF3/IL18/IL18R1/IL1B/IL4R/IL7R/INPP5D/KLF6/LCK/LFNG/LGALS1/MALT1/MS4A1/NDFIP1/NFAM1/NKAP/PGLYRP2/PIK3CD/PLCG2/PLCL2/PPP2R3C/PRELID1/PTPN6/PTPRC/RBPJ/RIPK2/RPL22/RPS6/RSAD2/SP3/SPI1/STAT3/SYK/SYVN1/TCF7/TCIRG1/TGFBR2/TP53/XRCC6/ZAP70/ZFP36L1	64
B cells	BP	GO:0000723	telomere maintenance	38/1496	161/18862	7.49096e-10	4.93276e-08	3.83137e-08	APEX1/ATRX/CCT2/CCT3/CCT4/CCT5/CCT6A/CCT7/CCT8/DCP2/DHX36/DKC1/HNRNPA1/HNRNPA2B1/HNRNPD/HNRNPU/HSP90AA1/HSP90AB1/MAPK3/MYC/NBN/NHP2/NOP10/PARP1/PML/POLE4/PPP1R10/RIF1/RPA3/SMC5/SMC6/SP100/TCP1/TERF1/TERF2IP/TNKS1BP1/XRCC5/XRCC6	38
B cells	BP	GO:0030099	myeloid cell differentiation	71/1496	419/18862	7.55912e-10	4.93276e-08	3.83137e-08	ACIN1/ACTN1/ADD1/ANXA2/ATP6AP1/B2M/BCL6/CNOT4/CSF1R/CSF3R/DNASE2/DPY30/ETS1/EVI2B/FES/FOS/FOXP1/G6PD/GLO1/GNAS/H3-3B/HCLS1/HIF1A/HMGB2/HSPA9/IKZF1/INPP5D/IRF7/IRF8/ISG15/JAK2/JUNB/KAT8/KLF2/KMT2E/LEO1/LTF/LYN/MAPK14/MEF2C/MOV10/MYC/MYH9/NDFIP1/NFE2/NFKBIA/NME2/NRROS/PARP1/PIK3CD/PIP4K2A/PML/PTPN6/RARG/RBPJ/RPS6/SMAP1/SNRK/SNX10/SP3/SPI1/STAT1/STAT3/TCIRG1/TGFBR2/TLR2/TRAF6/TYROBP/WASF2/ZFP36/ZFP3…	71
B cells	BP	GO:0006414	translational elongation	34/1496	134/18862	7.66365e-10	4.9435e-08	3.83971e-08	DAP3/EEF1A1/EEF1B2/EEF1D/EEF1G/EEF2/EFL1/EIF4A3/GADD45GIP1/HBS1L/MRPL1/MRPL11/MRPL14/MRPL18/MRPL20/MRPL21/MRPL22/MRPL28/MRPL39/MRPL40/MRPL41/MRPL51/MRPL55/MRPS14/MRPS15/MRPS28/NEMF/PTCD3/RPLP1/RPLP2/SECISBP2/SHFL/TUFM/USP16	34
B cells	BP	GO:0032204	regulation of telomere maintenance	25/1496	79/18862	9.4237e-10	6.00975e-08	4.66789e-08	ATRX/CCT2/CCT3/CCT4/CCT5/CCT6A/CCT7/CCT8/DCP2/DHX36/DKC1/HNRNPA1/HNRNPA2B1/HNRNPD/HNRNPU/MAPK3/MYC/NBN/PARP1/PML/PPP1R10/TCP1/TERF1/TERF2IP/XRCC5	25
B cells	BP	GO:0070498	interleukin-1-mediated signaling pathway	29/1496	103/18862	9.78292e-10	6.16873e-08	4.79137e-08	EGR1/IL1B/IL1RN/IRAK3/IRAK4/MAPK3/NFKBIA/PSMA3/PSMA4/PSMA6/PSMA7/PSMB1/PSMB2/PSMB4/PSMB6/PSMB7/PSMC2/PSMC3/PSMC4/PSMC5/PSMD2/PSMD4/PSMD7/PSME2/RBX1/RIPK2/RPS27A/TRAF6/UBA52	29
B cells	BP	GO:0071456	cellular response to hypoxia	44/1496	206/18862	1.07048e-09	6.67503e-08	5.18462e-08	BACH1/BNIP3L/CYBB/EGLN3/EGR1/EIF4EBP1/ELOB/FAM162A/GNB1/HIF1A/HMOX1/MDM2/MDM4/MGARP/MYC/NFE2L2/NOP53/PSMA3/PSMA4/PSMA6/PSMA7/PSMB1/PSMB2/PSMB4/PSMB6/PSMB7/PSMC2/PSMC3/PSMC4/PSMC5/PSMD2/PSMD4/PSMD7/PSME2/PTEN/RBPJ/RBX1/RGCC/RPS27A/STUB1/TMBIM6/TP53/UBA52/ZFP36L1	44
B cells	BP	GO:1904851	positive regulation of establishment of protein localization to telomere	9/1496	10/18862	1.12843e-09	6.95907e-08	5.40524e-08	CCT2/CCT3/CCT4/CCT5/CCT6A/CCT7/CCT8/DKC1/TCP1	9
B cells	BP	GO:0036294	cellular response to decreased oxygen levels	45/1496	214/18862	1.17589e-09	7.17294e-08	5.57136e-08	BACH1/BNIP3L/CPEB4/CYBB/EGLN3/EGR1/EIF4EBP1/ELOB/FAM162A/GNB1/HIF1A/HMOX1/MDM2/MDM4/MGARP/MYC/NFE2L2/NOP53/PSMA3/PSMA4/PSMA6/PSMA7/PSMB1/PSMB2/PSMB4/PSMB6/PSMB7/PSMC2/PSMC3/PSMC4/PSMC5/PSMD2/PSMD4/PSMD7/PSME2/PTEN/RBPJ/RBX1/RGCC/RPS27A/STUB1/TMBIM6/TP53/UBA52/ZFP36L1	45
B cells	BP	GO:0034470	ncRNA processing	68/1496	400/18862	1.50548e-09	9.08467e-08	7.05624e-08	ABT1/BUD23/CHD7/DDX10/DDX18/DDX21/DDX27/DDX52/DIS3/DKC1/DUS4L/EIF4A3/ESF1/EXOSC4/EXOSC7/FBL/GTF2H5/HNRNPA2B1/HSD17B10/KARS1/LAGE3/LARP7/MAK16/METTL16/METTL5/MPHOSPH10/MRPL1/NGDN/NHP2/NIFK/NOL11/NOP10/NOP53/NOP56/NOP58/PA2G4/POP4/RIOK3/RPF1/RPL26/RPL27/RPL7/RPL7A/RPS15/RPS16/RPS17/RPS2/RPS21/RPS25/RPS28/RPS6/RPS7/RPS8/RPS9/RSL1D1/RTRAF/SRRT/SSB/STAT3/THUMPD3/TRMT112/TRNT1/TUT4/USP36/UTP3/WDR43/XRN…	68
B cells	BP	GO:0051236	establishment of RNA localization	43/1496	201/18862	1.56953e-09	9.37043e-08	7.27819e-08	CDC40/CETN3/DDX39A/DHX9/EIF4A3/ENY2/HHEX/HNRNPA1/HNRNPA2B1/HNRNPU/IWS1/KHDRBS1/MAGOH/MRPL18/MVP/NPM1/NUP153/NXT2/PABPN1/QKI/RAN/RANBP2/RBM8A/RFTN1/RNPS1/RPS15/RTRAF/SDAD1/SFPQ/SRSF11/SRSF5/SSB/TERF1/TGFBR2/THOC2/TOMM20/TPR/UPF2/UPF3B/YBX1/YTHDC1/ZFP36/ZFP36L1	43
B cells	BP	GO:0002220	innate immune response activating cell surface receptor signaling pathway	31/1496	118/18862	1.70254e-09	1.00575e-07	7.81188e-08	CARD9/CLEC4E/FCER1G/FFAR2/ICAM2/ICAM3/KRAS/LYN/MALT1/PAK2/PLCG2/PSMA3/PSMA4/PSMA6/PSMA7/PSMB1/PSMB2/PSMB4/PSMB6/PSMB7/PSMC2/PSMC3/PSMC4/PSMC5/PSMD2/PSMD4/PSMD7/PSME2/SYK/TRAF6/TYROBP	31
B cells	BP	GO:0051052	regulation of DNA metabolic process	62/1496	353/18862	2.17225e-09	1.26128e-07	9.79662e-08	ATRX/BABAM1/BCL6/CCT2/CCT3/CCT4/CCT5/CCT6A/CCT7/CCT8/CD28/CD40/CERS1/DCP2/DEK/DFFA/DHX36/DHX9/DKC1/DNAJC2/DUSP1/FUS/H1-2/H1-4/HNRNPA1/HNRNPA2B1/HNRNPD/HNRNPU/HSP90AA1/HSP90AB1/IL27RA/IL7R/MAPK3/MBD2/MPHOSPH8/MSH6/MYC/NBN/NDFIP1/NPM1/NUCKS1/PARP1/PML/PPP1R10/PTPRC/RGCC/RIF1/RLF/RNF8/SLC15A4/SLF2/SMCHD1/SPI1/TCP1/TERF1/TERF2IP/TP53/TRIM28/UBE2B/UBR5/USP1/XRCC5	62
B cells	BP	GO:0009895	negative regulation of catabolic process	57/1496	312/18862	2.18005e-09	1.26128e-07	9.79662e-08	ANXA2/BSCL2/CHMP4B/DDIT4/DDRGK1/DFFA/DHX36/DHX9/DKC1/EIF3H/FEZ2/FUS/HERC1/HMOX1/HNRNPD/HNRNPU/HP/HSP90AB1/IL1B/IRAK3/LRRK2/MAPK14/MAPKAPK2/MCL1/MDM4/METTL16/MYCBP2/NCOR1/NOP53/PABPC1/PDE3B/PHB/PHF23/PML/PSME3IP1/RPL23/RPS7/SDCBP/SECISBP2/SMARCC1/SNRNP70/SORL1/STAT3/SYNCRIP/TAF15/TARDBP/THRAP3/TIMP1/TIMP2/TMEM39B/TOB1/TP53/UBXN1/USP36/YBX1/ZCCHC17/ZFP36	57
B cells	BP	GO:0032200	telomere organization	39/1496	174/18862	2.21647e-09	1.26927e-07	9.85863e-08	APEX1/ATRX/CCT2/CCT3/CCT4/CCT5/CCT6A/CCT7/CCT8/DCP2/DHX36/DKC1/H3-3B/HNRNPA1/HNRNPA2B1/HNRNPD/HNRNPU/HSP90AA1/HSP90AB1/MAPK3/MYC/NBN/NHP2/NOP10/PARP1/PML/POLE4/PPP1R10/RIF1/RPA3/SMC5/SMC6/SP100/TCP1/TERF1/TERF2IP/TNKS1BP1/XRCC5/XRCC6	39
B cells	BP	GO:0050852	T cell receptor signaling pathway	43/1496	204/18862	2.534e-09	1.43645e-07	1.11572e-07	ADA/CD28/CD3E/CSK/EZR/FYB1/GBP1/INPP5D/KHDRBS1/LAPTM5/LCK/LCP2/MALT1/PAK2/PDE4B/PIK3CB/PIK3CD/PLCG2/PSMA3/PSMA4/PSMA6/PSMA7/PSMB1/PSMB2/PSMB4/PSMB6/PSMB7/PSMC2/PSMC3/PSMC4/PSMC5/PSMD2/PSMD4/PSMD7/PSME2/PTPN6/PTPRC/RFTN1/RIPK2/SKAP1/STOML2/TRAF6/ZAP70	43
B cells	BP	GO:0002223	stimulatory C-type lectin receptor signaling pathway	30/1496	114/18862	2.97241e-09	1.66812e-07	1.29566e-07	CARD9/CLEC4E/FCER1G/ICAM2/ICAM3/KRAS/LYN/MALT1/PAK2/PLCG2/PSMA3/PSMA4/PSMA6/PSMA7/PSMB1/PSMB2/PSMB4/PSMB6/PSMB7/PSMC2/PSMC3/PSMC4/PSMC5/PSMD2/PSMD4/PSMD7/PSME2/SYK/TRAF6/TYROBP	30
B cells	BP	GO:0050657	nucleic acid transport	42/1496	198/18862	3.17327e-09	1.74592e-07	1.35609e-07	CDC40/CETN3/DDX39A/DHX9/EIF4A3/ENY2/HHEX/HNRNPA1/HNRNPA2B1/HNRNPU/IWS1/KHDRBS1/MAGOH/MRPL18/MVP/NPM1/NUP153/NXT2/PABPN1/QKI/RAN/RANBP2/RBM8A/RFTN1/RNPS1/RPS15/RTRAF/SDAD1/SFPQ/SRSF11/SRSF5/SSB/TGFBR2/THOC2/TOMM20/TPR/UPF2/UPF3B/YBX1/YTHDC1/ZFP36/ZFP36L1	42
B cells	BP	GO:0050658	RNA transport	42/1496	198/18862	3.17327e-09	1.74592e-07	1.35609e-07	CDC40/CETN3/DDX39A/DHX9/EIF4A3/ENY2/HHEX/HNRNPA1/HNRNPA2B1/HNRNPU/IWS1/KHDRBS1/MAGOH/MRPL18/MVP/NPM1/NUP153/NXT2/PABPN1/QKI/RAN/RANBP2/RBM8A/RFTN1/RNPS1/RPS15/RTRAF/SDAD1/SFPQ/SRSF11/SRSF5/SSB/TGFBR2/THOC2/TOMM20/TPR/UPF2/UPF3B/YBX1/YTHDC1/ZFP36/ZFP36L1	42
B cells	BP	GO:0016579	protein deubiquitination	53/1496	283/18862	3.25554e-09	1.77379e-07	1.37774e-07	ACTB/BABAM1/COPS5/DDX58/EIF3F/ENY2/HIF1A/IFIH1/INO80/MDM2/MDM4/MINDY2/MYC/NFKBIA/NOP53/POLB/PSMA3/PSMA4/PSMA6/PSMA7/PSMB1/PSMB2/PSMB4/PSMB6/PSMB7/PSMC2/PSMC3/PSMC4/PSMC5/PSMD2/PSMD4/PSMD7/PSME2/PTEN/RAD23A/RHOA/RPS27A/RUVBL1/SHMT2/TFPT/TOMM20/TP53/TRAF6/UBA52/UBXN1/USP1/USP10/USP15/USP16/USP34/USP36/USP46/USP8	53
B cells	BP	GO:0032206	positive regulation of telomere maintenance	19/1496	51/18862	4.51294e-09	2.43525e-07	1.89151e-07	ATRX/CCT2/CCT3/CCT4/CCT5/CCT6A/CCT7/CCT8/DHX36/DKC1/HNRNPA1/HNRNPA2B1/HNRNPD/MAPK3/NBN/PML/PPP1R10/TCP1/XRCC5	19
B cells	BP	GO:2001252	positive regulation of chromosome organization	37/1496	164/18862	4.70362e-09	2.51397e-07	1.95265e-07	ATF7IP/ATRX/BCL6/CCT2/CCT3/CCT4/CCT5/CCT6A/CCT7/CCT8/CTBP1/DHX36/DKC1/DNMT1/HNRNPA1/HNRNPA2B1/HNRNPD/IL1B/JARID2/KMT2E/LRRK2/MAPK3/MIER1/MPHOSPH8/NBN/PML/PPP1R10/RIF1/RTF1/SFPQ/SLF2/SMC5/TCP1/TP53/TPR/TRIM28/XRCC5	37
B cells	BP	GO:0050792	regulation of viral process	40/1496	186/18862	4.94121e-09	2.61605e-07	2.03193e-07	CD28/CHMP2A/CHMP2B/CHMP4B/CIITA/CXCR4/DDX3X/DHX9/IFIT1/ISG15/LARP7/LGALS1/LTF/MDFIC/MPHOSPH8/MX1/OAS1/PABPC1/PKN2/PML/POLR2B/POLR2F/POLR2G/POLR2I/PPIA/PPIH/RAD23A/RSAD2/RSF1/SHFL/SNF8/SRPK1/STAT1/TMEM39B/TOP2B/TRIM28/TRIM5/TRIM8/VAPA/ZFP36	40
B cells	BP	GO:0010833	telomere maintenance via telomere lengthening	24/1496	80/18862	6.74402e-09	3.53459e-07	2.74538e-07	CCT2/CCT3/CCT4/CCT5/CCT6A/CCT7/CCT8/DCP2/DHX36/DKC1/HNRNPA1/HNRNPA2B1/HNRNPU/HSP90AA1/HSP90AB1/MAPK3/NHP2/NOP10/PARP1/TCP1/TERF1/TERF2IP/TNKS1BP1/XRCC5	24
B cells	BP	GO:0048872	homeostasis of number of cells	48/1496	249/18862	6.80214e-09	3.53459e-07	2.74538e-07	ACIN1/ADA/ADD1/B2M/BAK1/BCL6/CORO1A/DNASE2/DOCK10/ETS1/FAS/G6PD/HCLS1/HIF1A/HMGB2/HMOX1/HSPA9/IKZF1/IL7R/INPP5D/ISG15/JAK2/KLF2/KMT2E/KRAS/LYN/MAPK14/MEF2C/PDE4B/PIK3CB/PIK3CD/PKN1/POLB/PPP2R3C/RPS17/RPS6/SKIL/SLC15A4/SMAP1/SP3/SPI1/STAT1/STAT3/TCIRG1/TNFRSF17/TSC22D3/ZFP36/ZFP36L1	48
B cells	BP	GO:0002262	myeloid cell homeostasis	34/1496	145/18862	6.93663e-09	3.57141e-07	2.77398e-07	ACIN1/ADD1/B2M/BAK1/BCL6/DNASE2/ETS1/G6PD/HCLS1/HIF1A/HMGB2/HMOX1/HSPA9/IKZF1/INPP5D/ISG15/JAK2/KLF2/KMT2E/LYN/MAPK14/PDE4B/PIK3CB/PIK3CD/RPS17/RPS6/SLC15A4/SMAP1/SP3/SPI1/STAT1/STAT3/ZFP36/ZFP36L1	34
B cells	BP	GO:1904814	regulation of protein localization to chromosome, telomeric region	10/1496	14/18862	7.12474e-09	3.63491e-07	2.82331e-07	CCT2/CCT3/CCT4/CCT5/CCT6A/CCT7/CCT8/DKC1/TCP1/TERF1	10
B cells	BP	GO:0002474	antigen processing and presentation of peptide antigen via MHC class I	27/1496	99/18862	7.85613e-09	3.97194e-07	3.08508e-07	B2M/CALR/CYBA/CYBB/FCER1G/IFI30/LNPEP/NCF2/NCF4/PSMA3/PSMA4/PSMA6/PSMA7/PSMB1/PSMB2/PSMB4/PSMB6/PSMB7/PSMC2/PSMC3/PSMC4/PSMC5/PSMD2/PSMD4/PSMD7/PSME2/TAPBPL	27
B cells	BP	GO:0002479	antigen processing and presentation of exogenous peptide antigen via MHC class I, TAP-dependent	23/1496	75/18862	8.67762e-09	4.34811e-07	3.37726e-07	B2M/CALR/CYBA/CYBB/NCF2/NCF4/PSMA3/PSMA4/PSMA6/PSMA7/PSMB1/PSMB2/PSMB4/PSMB6/PSMB7/PSMC2/PSMC3/PSMC4/PSMC5/PSMD2/PSMD4/PSMD7/PSME2	23
B cells	BP	GO:0034504	protein localization to nucleus	51/1496	275/18862	9.04044e-09	4.48982e-07	3.48733e-07	BCL3/CALR/CCT2/CCT3/CCT4/CCT5/CCT6A/CCT7/CCT8/CHCHD10/DKC1/E2F3/GLUL/HCLS1/HHEX/HIKESHI/HNRNPU/HSP90AB1/JAK2/LARP7/LIMK2/LRRK2/MAPK14/MDFIC/MDM2/MORC3/NFKBIA/NOP53/NUP153/NXT2/PARP1/PML/PPP1R10/RAN/RANBP2/RPL23/SP100/STAT3/SYK/SYNE1/TAF3/TARDBP/TBRG1/TCP1/TP53/TPR/TRIM28/TRIM8/TXNIP/UBR5/ZPR1	51
B cells	BP	GO:0070646	protein modification by small protein removal	54/1496	300/18862	9.83495e-09	4.84155e-07	3.76053e-07	ACTB/BABAM1/COPS5/DDX58/EIF3F/ENY2/HIF1A/IFIH1/INO80/MDM2/MDM4/MINDY2/MYC/NFKBIA/NOP53/POLB/PSMA3/PSMA4/PSMA6/PSMA7/PSMB1/PSMB2/PSMB4/PSMB6/PSMB7/PSMC2/PSMC3/PSMC4/PSMC5/PSMD2/PSMD4/PSMD7/PSME2/PTEN/RAD23A/RHOA/RPS27A/RUVBL1/SENP6/SHMT2/TFPT/TOMM20/TP53/TRAF6/UBA52/UBXN1/USP1/USP10/USP15/USP16/USP34/USP36/USP46/USP8	54
B cells	BP	GO:0010948	negative regulation of cell cycle process	61/1496	359/18862	1.06978e-08	5.22053e-07	4.05488e-07	ADAM10/ARID3A/ATRX/BABAM1/BCL6/CALR/CDK2AP2/CHMP2A/CNOT4/CNOT6L/DCUN1D3/DUSP1/EHMT1/EHMT2/EPC1/EVI2B/FOXN3/GADD45A/GFI1B/HSP90AB1/MAX/MDM2/MDM4/MGA/MIF/NAA10/NBN/NOP53/NPM1/PML/PPP1R10/PRKAR1A/PSMA3/PSMA4/PSMA6/PSMA7/PSMB1/PSMB2/PSMB4/PSMB6/PSMB7/PSMC2/PSMC3/PSMC4/PSMC5/PSMD2/PSMD4/PSMD7/PSME2/PTEN/RBX1/RGCC/RPL23/RPL26/SUZ12/TERF1/TNKS1BP1/TP53/TPR/ZFP36L1/ZNF655	61
B cells	BP	GO:0070482	response to oxygen levels	64/1496	385/18862	1.12169e-08	5.42666e-07	4.21499e-07	ADA/AHCY/ATP6/ATP6AP1/BACH1/BNIP3L/CPEB4/CXCR4/CYB5R4/CYBB/DDIT4/EGLN3/EGR1/EIF4EBP1/ELOB/ETS1/FAM162A/FAS/FOXO1/GNB1/HIF1A/HMOX1/LDHA/MDM2/MDM4/MGARP/MYC/NFE2L2/NOP53/PKM/PML/POLB/PSMA3/PSMA4/PSMA6/PSMA7/PSMB1/PSMB2/PSMB4/PSMB6/PSMB7/PSMC2/PSMC3/PSMC4/PSMC5/PSMD2/PSMD4/PSMD7/PSME2/PTEN/RBPJ/RBX1/REST/RGCC/RPS27A/SOD2/STUB1/TGFBR2/TLR2/TMBIM6/TP53/UBA52/UCP2/ZFP36L1	64
B cells	BP	GO:0032479	regulation of type I interferon production	31/1496	128/18862	1.40798e-08	6.75347e-07	5.24555e-07	DDX3X/DDX58/DHX36/DHX58/DHX9/HERC5/HMGB2/HSP90AA1/HSPD1/IFIH1/IRF3/IRF7/IRF8/ISG15/LRRFIP1/NLRC5/PCBP2/PLCG2/POLR2F/PQBP1/PYCARD/REL/RIOK3/RIPK2/STAT1/SYK/TLR2/TLR8/UBA7/XRCC5/XRCC6	31
B cells	BP	GO:0031330	negative regulation of cellular catabolic process	48/1496	255/18862	1.50579e-08	7.16143e-07	5.56242e-07	ANXA2/CHMP4B/DDRGK1/DFFA/DHX36/DHX9/DKC1/EIF3H/FEZ2/FUS/HERC1/HMOX1/HNRNPD/HNRNPU/HP/HSP90AB1/LRRK2/MAPK14/MAPKAPK2/MCL1/METTL16/NOP53/PABPC1/PHF23/PML/PSME3IP1/RPL23/RPS7/SDCBP/SECISBP2/SMARCC1/SNRNP70/SORL1/STAT3/SYNCRIP/TAF15/TARDBP/THRAP3/TIMP1/TIMP2/TMEM39B/TOB1/TP53/UBXN1/USP36/YBX1/ZCCHC17/ZFP36	48
B cells	BP	GO:0032481	positive regulation of type I interferon production	23/1496	77/18862	1.51989e-08	7.16776e-07	5.56733e-07	DDX3X/DDX58/DHX36/DHX58/DHX9/HMGB2/HSP90AA1/HSPD1/IFIH1/IRF3/IRF7/LRRFIP1/PLCG2/POLR2F/PQBP1/RIOK3/RIPK2/STAT1/SYK/TLR2/TLR8/XRCC5/XRCC6	23
B cells	BP	GO:0007568	aging	54/1496	304/18862	1.57785e-08	7.37906e-07	5.73146e-07	ADA/AMFR/APEX1/ATP2B1/ATP6/B2M/BAK1/BCL2A1/BCL6/CACYBP/CALR/CNP/CTSC/EEF2/EIF2S1/FOS/GRB2/ID2/INPP5D/ITGB2/KRAS/LRRK2/MAPK14/MAPK3/MBD2/MIF/MORC3/MSH6/NEK6/NFE2L2/NPM1/PAX5/PDCD4/PICALM/PML/POLB/PTEN/RPN2/RPS6KB1/RSL1D1/SEC63/SLC12A2/SMC5/SMC6/SOD2/SPI1/TGFBR2/TIMP1/TIMP2/TNFRSF1B/TP53/UCP2/YBX1/YPEL3	54
B cells	BP	GO:0051168	nuclear export	41/1496	201/18862	1.60118e-08	7.42632e-07	5.76816e-07	AKAP13/ANP32B/CALR/CDC40/DDX39A/DHX9/EIF4A3/EMD/ENY2/HHEX/HNRNPA1/HNRNPA2B1/HSPA9/IL1B/IWS1/KHDRBS1/MAGOH/MALT1/NEMF/NPM1/NUP153/PABPN1/PPM1A/RAN/RANBP2/RBM8A/RNPS1/RPS15/SDAD1/SP100/SRSF11/SRSF5/SSB/TCF7L2/THOC2/TP53/TPR/UPF2/UPF3B/XPO6/YTHDC1	41
B cells	BP	GO:0032606	type I interferon production	31/1496	129/18862	1.71438e-08	7.88614e-07	6.12532e-07	DDX3X/DDX58/DHX36/DHX58/DHX9/HERC5/HMGB2/HSP90AA1/HSPD1/IFIH1/IRF3/IRF7/IRF8/ISG15/LRRFIP1/NLRC5/PCBP2/PLCG2/POLR2F/PQBP1/PYCARD/REL/RIOK3/RIPK2/STAT1/SYK/TLR2/TLR8/UBA7/XRCC5/XRCC6	31
B cells	BP	GO:0042273	ribosomal large subunit biogenesis	22/1496	72/18862	1.96225e-08	8.95294e-07	6.95392e-07	BRIX1/DDX18/MAK16/MRPL1/MRPL20/NHP2/NIFK/NOP53/NPM1/RPF1/RPL23A/RPL24/RPL26/RPL3/RPL6/RPL7/RPL7A/RPLP0/RSL1D1/RSL24D1/SDAD1/ZNHIT6	22
B cells	BP	GO:0030183	B cell differentiation	32/1496	137/18862	2.10995e-08	9.54924e-07	7.41708e-07	ADA/BAK1/BCL3/BCL6/BLNK/CD19/CD79A/CD79B/CR2/DOCK10/FCRL3/HHEX/IKZF3/INPP5D/KLF6/LFNG/LGALS1/MALT1/MS4A1/NFAM1/PLCG2/PLCL2/PPP2R3C/PTPN6/PTPRC/RBPJ/SP3/SYK/SYVN1/TCIRG1/TP53/ZFP36L1	32
B cells	BP	GO:1904816	positive regulation of protein localization to chromosome, telomeric region	9/1496	12/18862	2.14296e-08	9.60939e-07	7.4638e-07	CCT2/CCT3/CCT4/CCT5/CCT6A/CCT7/CCT8/DKC1/TCP1	9
B cells	BP	GO:0070671	response to interleukin-12	18/1496	50/18862	2.15749e-08	9.60939e-07	7.4638e-07	ANXA2/CD47/HNRNPA2B1/HNRNPDL/HSPA9/JAK2/LCP1/MIF/MSN/PAK2/PDCD4/PPIA/PSME2/RIPK2/RPLP0/SOD2/TALDO1/TCP1	18
B cells	BP	GO:0097193	intrinsic apoptotic signaling pathway	51/1496	283/18862	2.41929e-08	1.06906e-06	8.30359e-07	ARMC10/BAK1/BCL2A1/BCL3/BCLAF1/CASP4/CD44/DDIT3/DDIT4/DDX3X/DDX5/FIS1/GPX1/GRINA/HERPUD1/HIF1A/HIPK1/HMOX1/IFI6/JAK2/LCK/LRRK2/MCL1/MDM2/MIF/MSH6/NBN/NDUFA13/NFE2L2/PARP1/PDCD10/PLAUR/PML/POLB/PPIA/PPP1R15A/PTPN1/PYCARD/RPL26/RPS7/S100A8/S100A9/SFPQ/SKIL/SOD2/SYVN1/TMBIM6/TNFRSF1A/TNFRSF1B/TP53/TPT1	51
B cells	BP	GO:0033209	tumor necrosis factor-mediated signaling pathway	37/1496	174/18862	2.52811e-08	1.10842e-06	8.6093e-07	CASP4/CD40/FAS/HIPK1/JAK2/KRT18/LAPTM5/NFKBIA/PSMA3/PSMA4/PSMA6/PSMA7/PSMB1/PSMB2/PSMB4/PSMB6/PSMB7/PSMC2/PSMC3/PSMC4/PSMC5/PSMD2/PSMD4/PSMD7/PSME2/PYCARD/STAT1/SYK/TNFRSF13C/TNFRSF14/TNFRSF17/TNFRSF1A/TNFRSF1B/TP53/TRAF5/TRAF6/TXNDC17	37
B cells	BP	GO:0002285	lymphocyte activation involved in immune response	39/1496	189/18862	2.55894e-08	1.11324e-06	8.64673e-07	ADA/BCL3/BCL6/CD180/CD19/CD28/CD40/CORO1A/DOCK10/FCER1G/FGL2/FOXP1/HSPD1/IL18/IL18R1/IL27RA/IL4R/ITGAL/LAMP1/LCP1/LFNG/LGALS1/MALT1/MSH6/NBN/NDFIP1/PGLYRP2/PLCG2/PLCL2/PTPRC/RAB27A/RIF1/RIPK2/RNF8/RPS6/SLC15A4/STAT3/SWAP70/TP53	39
B cells	BP	GO:0043903	regulation of biological process involved in symbiotic interaction	40/1496	197/18862	2.73117e-08	1.17902e-06	9.15771e-07	CD28/CHMP2A/CHMP2B/CHMP4B/CIITA/CXCR4/DDX3X/DHX9/IFIT1/ISG15/LARP7/LGALS1/LTF/MDFIC/MPHOSPH8/MX1/OAS1/PABPC1/PKN2/PML/POLR2B/POLR2F/POLR2G/POLR2I/PPIA/PPIH/RAD23A/RSAD2/RSF1/SHFL/SNF8/SRPK1/STAT1/TMEM39B/TOP2B/TRIM28/TRIM5/TRIM8/VAPA/ZFP36	40
B cells	BP	GO:0034660	ncRNA metabolic process	75/1496	492/18862	2.93264e-08	1.25633e-06	9.75817e-07	ABT1/AIMP1/BUD23/CHD7/DDX10/DDX18/DDX21/DDX27/DDX52/DIS3/DKC1/DUS4L/EIF4A3/EPRS1/ESF1/EXOSC4/EXOSC7/FARSB/FBL/GTF2H5/HNRNPA2B1/HSD17B10/KARS1/LAGE3/LARP7/LARS1/MAK16/METTL16/METTL5/MPHOSPH10/MRPL1/NGDN/NHP2/NIFK/NOL11/NOP10/NOP53/NOP56/NOP58/PA2G4/POP4/RAN/RARS1/RIOK3/RPF1/RPL26/RPL27/RPL7/RPL7A/RPS15/RPS16/RPS17/RPS2/RPS21/RPS25/RPS28/RPS6/RPS7/RPS8/RPS9/RSL1D1/RTRAF/SRRT/SSB/STAT3/THUMPD3/TRMT1…	75
B cells	BP	GO:0007004	telomere maintenance via telomerase	21/1496	68/18862	3.33457e-08	1.4177e-06	1.10115e-06	CCT2/CCT3/CCT4/CCT5/CCT6A/CCT7/CCT8/DCP2/DKC1/HNRNPA1/HNRNPU/HSP90AA1/HSP90AB1/MAPK3/NHP2/NOP10/TCP1/TERF1/TERF2IP/TNKS1BP1/XRCC5	21
B cells	BP	GO:0009896	positive regulation of catabolic process	70/1496	450/18862	3.75934e-08	1.58627e-06	1.23209e-06	ABHD5/AGBL4/AREL1/ATF6/BNIP3L/CALCOCO2/CNOT6L/CTSC/DDRGK1/DHX36/ELOB/EZR/FBXL5/FOXO1/HERPUD1/HIF1A/HMOX1/HNRNPD/HNRNPR/HSP90AA1/IL1B/LAPTM5/LPCAT1/LRRK2/MAPK3/MDM2/METTL16/MOV10/MSN/MTDH/NDFIP1/NDUFA13/NFE2L2/NOP53/OAZ1/PABPC1/PFKFB2/PIK3CB/PIP4K2A/PNPLA2/POLR2G/PSMC2/PSMC3/PSMC4/PTEN/PTPN1/RAB3GAP1/RAD23A/RALB/RBX1/RIPK2/SESN1/SESN3/SH3GLB1/SNF8/SNX1/SORL1/STUB1/TARDBP/TIPARP/TNFRSF1B/TOB1/TRIM5…	70
B cells	BP	GO:1903706	regulation of hemopoiesis	66/1496	415/18862	3.90137e-08	1.63392e-06	1.26909e-06	ACIN1/ADA/ATP6AP1/B2M/BCL6/CD2/CD28/CNOT4/CSF3R/DPY30/ETS1/EVI2B/FCRL3/FES/FGL2/FOS/FOXP1/GFI1B/GNAS/H3-3B/HCLS1/HIF1A/HMGB2/HSPA9/IKZF3/IL18/IL4R/IL7R/INPP5D/IRF7/ISG15/KMT2E/LEO1/LTF/LYN/MALT1/MAPK14/MEF2C/MOV10/MYC/NDFIP1/NFAM1/NFE2/NFKBIA/NKAP/NME2/PGLYRP2/PPP2R3C/PRELID1/PTPN6/PTPRC/RARG/RIPK2/SMAP1/SPI1/STAT1/STAT3/SYK/TCF7/TGFBR2/TRAF6/TYROBP/XRCC6/ZAP70/ZFP36/ZFP36L1	66
B cells	BP	GO:0038061	NIK/NF-kappaB signaling	38/1496	185/18862	4.3763e-08	1.81924e-06	1.41304e-06	BCL3/CALR/DDX3X/HDAC7/IFI35/IL18/IL18R1/IL1B/LAPTM5/MALT1/MMP8/NFKBIA/NLRP12/PDCD4/PHB/PPM1A/PSMA3/PSMA4/PSMA6/PSMA7/PSMB1/PSMB2/PSMB4/PSMB6/PSMB7/PSMC2/PSMC3/PSMC4/PSMC5/PSMD2/PSMD4/PSMD7/PSME2/REL/RHOA/TERF2IP/TLR2/TRAF6	38
B cells	BP	GO:0006278	RNA-dependent DNA biosynthetic process	22/1496	75/18862	4.48621e-08	1.85122e-06	1.43788e-06	CCT2/CCT3/CCT4/CCT5/CCT6A/CCT7/CCT8/DCP2/DKC1/HNRNPA1/HNRNPU/HSP90AA1/HSP90AB1/MAPK3/NHP2/NOP10/PPIA/TCP1/TERF1/TERF2IP/TNKS1BP1/XRCC5	22
B cells	BP	GO:0034250	positive regulation of cellular amide metabolic process	35/1496	163/18862	4.62437e-08	1.8943e-06	1.47134e-06	BCL3/CD28/CNBP/DDX3X/DHX29/DHX36/DHX9/DNAJC3/EEF2/EIF3D/EIF3E/EIF4A3/GSAP/HNRNPD/IFNGR1/KHDRBS1/MAPK3/METTL5/NFE2L2/NIBAN1/NPM1/NSMAF/PABPC1/PICALM/PKM/POLR2G/PPP1R15A/RPL26/RPS6KB1/RPS9/TNFRSF1A/UPF3B/UQCC2/USP16/VIM	35
B cells	BP	GO:0031663	lipopolysaccharide-mediated signaling pathway	19/1496	58/18862	5.15054e-08	2.08671e-06	1.62079e-06	CD180/HCK/IL18/IL1B/IRF3/LTF/LY86/LY96/LYN/MALT1/MAPK14/MAPK3/MTDH/NFKBIA/RIPK2/SIGIRR/TLR2/TRAF6/TRIM5	19
B cells	BP	GO:0033044	regulation of chromosome organization	49/1496	273/18862	5.16843e-08	2.08671e-06	1.62079e-06	ATF7IP/ATRX/BCL6/CCT2/CCT3/CCT4/CCT5/CCT6A/CCT7/CCT8/CTBP1/CTCF/DCP2/DHX36/DKC1/DNMT1/DUSP1/H3-3B/HNRNPA1/HNRNPA2B1/HNRNPD/HNRNPU/IL1B/JARID2/KMT2E/LRRK2/MAPK3/MIER1/MPHOSPH8/MYC/NAA10/NBN/NEK6/PARP1/PML/PPP1R10/RIF1/RTF1/SENP6/SFPQ/SLF2/SMC5/TCP1/TERF1/TERF2IP/TP53/TPR/TRIM28/XRCC5	49
B cells	BP	GO:0034101	erythrocyte homeostasis	29/1496	121/18862	5.23597e-08	2.09888e-06	1.63024e-06	ACIN1/ADD1/B2M/BCL6/DNASE2/ETS1/G6PD/HCLS1/HIF1A/HMGB2/HMOX1/HSPA9/IKZF1/INPP5D/ISG15/JAK2/KLF2/KMT2E/LYN/MAPK14/RPS17/RPS6/SMAP1/SP3/SPI1/STAT1/STAT3/ZFP36/ZFP36L1	29
B cells	BP	GO:0071897	DNA biosynthetic process	39/1496	194/18862	5.38645e-08	2.14388e-06	1.6652e-06	CCT2/CCT3/CCT4/CCT5/CCT6A/CCT7/CCT8/CERS1/DCP2/DKC1/DNAJC2/DUSP1/HNRNPA1/HNRNPA2B1/HNRNPD/HNRNPU/HSP90AA1/HSP90AB1/ISG15/MAPK3/MYC/NHP2/NOP10/PHB/POLB/POLE4/PPIA/REV3L/RGCC/RPA3/RPS27A/TCP1/TERF1/TERF2IP/TNKS1BP1/TP53/UBA52/USP10/XRCC5	39
B cells	BP	GO:0007249	I-kappaB kinase/NF-kappaB signaling	50/1496	282/18862	5.66792e-08	2.24003e-06	1.73987e-06	AKAP13/ASH1L/BCL3/CARD19/CARD9/CASP10/CD40/DDRGK1/DDX21/DHX36/ECM1/EEF1D/HMOX1/IL1B/IRAK4/IRF3/LGALS1/LTF/LY96/MALT1/MIER1/MTDH/NDFIP1/NEK6/NFKBIA/NLRP12/PPM1A/PRDX4/PYCARD/REL/RHOA/RIOK3/RIPK2/RPS27A/S100A12/S100A4/STAT1/TERF2IP/TLR2/TLR8/TMEM9B/TNFRSF1A/TRAF5/TRAF6/TRIM5/TRIM8/UBA52/USP10/VAPA/WLS	50
B cells	BP	GO:0071347	cellular response to interleukin-1	37/1496	180/18862	6.43207e-08	2.52425e-06	1.96063e-06	CD40/CD47/EGR1/GBP1/HIF1A/IL1B/IL1RN/IRAK3/IRAK4/KLF2/MAPK13/MAPK3/NFKBIA/PSMA3/PSMA4/PSMA6/PSMA7/PSMB1/PSMB2/PSMB4/PSMB6/PSMB7/PSMC2/PSMC3/PSMC4/PSMC5/PSMD2/PSMD4/PSMD7/PSME2/PYCARD/RBX1/RIPK2/RPS27A/TRAF6/UBA52/USP10	37
B cells	BP	GO:0034341	response to interferon-gamma	39/1496	197/18862	8.28888e-08	3.23036e-06	2.50908e-06	ACTR3/B2M/CALCOCO2/CAMK2A/CD40/CD44/CD47/CD58/CIITA/EPRS1/GAPDH/GBP1/HCK/HSP90AB1/IFI30/IFNGR1/IFNGR2/IRF2/IRF3/IRF7/IRF8/JAK2/NLRC5/OAS1/PARP14/PML/RPS6KB1/SHFL/SP100/STAT1/STX4/STX8/SYNCRIP/TLR2/TP53/TRIM5/TRIM8/VIM/ZYX	39
B cells	BP	GO:0043331	response to dsRNA	18/1496	54/18862	8.52407e-08	3.29911e-06	2.56248e-06	CARD9/DDX21/DDX58/DHX36/DHX9/IFIH1/IFIT1/IRAK3/IRF3/MAPK3/NFKBIA/NPM1/PQBP1/RALB/RFTN1/RIOK3/RIPK2/SLC3A2	18
B cells	BP	GO:0071349	cellular response to interleukin-12	17/1496	49/18862	9.97014e-08	3.83236e-06	2.97666e-06	ANXA2/CD47/HNRNPA2B1/HNRNPDL/HSPA9/JAK2/LCP1/MIF/MSN/PAK2/PDCD4/PPIA/PSME2/RPLP0/SOD2/TALDO1/TCP1	17
B cells	BP	GO:0060333	interferon-gamma-mediated signaling pathway	24/1496	91/18862	1.0595e-07	4.04483e-06	3.1417e-06	B2M/CAMK2A/CD44/CIITA/GBP1/HCK/HSP90AB1/IFI30/IFNGR1/IFNGR2/IRF2/IRF3/IRF7/IRF8/JAK2/NLRC5/OAS1/PARP14/PML/SP100/STAT1/TP53/TRIM5/TRIM8	24
B cells	BP	GO:1900182	positive regulation of protein localization to nucleus	23/1496	85/18862	1.16532e-07	4.41875e-06	3.43213e-06	CCT2/CCT3/CCT4/CCT5/CCT6A/CCT7/CCT8/DKC1/HCLS1/HSP90AB1/JAK2/LARP7/LIMK2/MAPK14/PARP1/RAN/TARDBP/TCP1/TPR/TRIM28/TRIM8/UBR5/ZPR1	23
B cells	BP	GO:0001666	response to hypoxia	57/1496	348/18862	1.18775e-07	4.47358e-06	3.47472e-06	ADA/AHCY/BACH1/BNIP3L/CXCR4/CYBB/DDIT4/EGLN3/EGR1/EIF4EBP1/ELOB/ETS1/FAM162A/GNB1/HIF1A/HMOX1/LDHA/MDM2/MDM4/MGARP/MYC/NFE2L2/NOP53/PKM/PML/PSMA3/PSMA4/PSMA6/PSMA7/PSMB1/PSMB2/PSMB4/PSMB6/PSMB7/PSMC2/PSMC3/PSMC4/PSMC5/PSMD2/PSMD4/PSMD7/PSME2/PTEN/RBPJ/RBX1/REST/RGCC/RPS27A/SOD2/STUB1/TGFBR2/TLR2/TMBIM6/TP53/UBA52/UCP2/ZFP36L1	57
B cells	BP	GO:0002312	B cell activation involved in immune response	22/1496	79/18862	1.25309e-07	4.68788e-06	3.64116e-06	ADA/BCL3/BCL6/CD180/CD19/CD28/CD40/DOCK10/HSPD1/IL27RA/LFNG/LGALS1/MSH6/NBN/NDFIP1/PLCG2/PLCL2/PTPRC/RIF1/RNF8/SLC15A4/SWAP70	22
B cells	BP	GO:0010952	positive regulation of peptidase activity	39/1496	200/18862	1.26135e-07	4.68788e-06	3.64116e-06	ANP32B/APH1A/BAK1/CARD9/CASP10/CASP8AP2/CLEC7A/CTSH/CYFIP2/DDRGK1/DDX3X/EGLN3/FAM162A/FAS/FIS1/GRN/HSPD1/HSPE1/JAK2/LAPTM5/LCK/LYN/MALT1/MYC/NDUFA13/NLRP12/PCOLCE/PDCD5/PICALM/PML/PRELID1/PSME2/PYCARD/REST/RIPK2/S100A8/S100A9/STAT3/SYK	39
B cells	BP	GO:0071346	cellular response to interferon-gamma	36/1496	177/18862	1.27619e-07	4.71183e-06	3.65977e-06	ACTR3/B2M/CAMK2A/CD44/CD47/CD58/CIITA/EPRS1/GAPDH/GBP1/HCK/HSP90AB1/IFI30/IFNGR1/IFNGR2/IRF2/IRF3/IRF7/IRF8/JAK2/NLRC5/OAS1/PARP14/PML/RPS6KB1/SP100/STAT1/STX4/STX8/SYNCRIP/TLR2/TP53/TRIM5/TRIM8/VIM/ZYX	36
B cells	BP	GO:0031331	positive regulation of cellular catabolic process	61/1496	384/18862	1.32583e-07	4.86312e-06	3.77728e-06	ABHD5/AGBL4/ATF6/BNIP3L/CALCOCO2/CNOT6L/CTSC/DDRGK1/DHX36/ELOB/EZR/FBXL5/FOXO1/HERPUD1/HIF1A/HMOX1/HNRNPD/HNRNPR/HSP90AA1/IL1B/LAPTM5/LRRK2/MAPK3/MDM2/METTL16/MOV10/MSN/MTDH/NFE2L2/NOP53/PABPC1/PFKFB2/PIK3CB/PIP4K2A/PNPLA2/POLR2G/PSMC2/PSMC3/PSMC4/PTEN/PTPN1/RAB3GAP1/RAD23A/RALB/RBX1/RIPK2/SESN1/SESN3/SH3GLB1/STUB1/TARDBP/TNFRSF1B/TOB1/TRIM5/TRIM8/ULK1/UQCC2/UVRAG/VPS35/ZFP36/ZFP36L1	61
B cells	BP	GO:0042110	T cell activation	71/1496	474/18862	1.384e-07	5.0435e-06	3.91738e-06	ADA/B2M/BCL3/BCL6/BTLA/CD2/CD28/CD3E/CD44/CD47/CD7/CD8A/CHD7/CLEC7A/CLECL1/CORO1A/CSK/DOCK8/EGR1/FCER1G/FGL2/FOXP1/GRB2/HSPD1/IDO1/IL18/IL18R1/IL1B/IL27RA/IL4R/IL7R/ITGAL/LAPTM5/LCK/LCP1/LFNG/LGALS1/LYN/MALT1/MSN/MYH9/NDFIP1/NKAP/PAK2/PIK3CD/PRELID1/PRKAR1A/PTPN6/PTPRC/PYCARD/RAB27A/RAC1/RIPK2/RPL22/RPS6/RSAD2/SP3/STAT3/STOML2/SYK/TCF7/TCIRG1/TGFBR2/TNFRSF13C/TNFRSF14/TNFRSF1B/TP53/TRAF6/WDFY4/ZA…	71
B cells	BP	GO:0070198	protein localization to chromosome, telomeric region	13/1496	30/18862	1.55063e-07	5.61427e-06	4.36071e-06	ATRX/CCT2/CCT3/CCT4/CCT5/CCT6A/CCT7/CCT8/DKC1/TCP1/TERF1/TERF2IP/XRCC5	13
B cells	BP	GO:0036293	response to decreased oxygen levels	58/1496	360/18862	1.64742e-07	5.92648e-06	4.60321e-06	ADA/AHCY/BACH1/BNIP3L/CPEB4/CXCR4/CYBB/DDIT4/EGLN3/EGR1/EIF4EBP1/ELOB/ETS1/FAM162A/GNB1/HIF1A/HMOX1/LDHA/MDM2/MDM4/MGARP/MYC/NFE2L2/NOP53/PKM/PML/PSMA3/PSMA4/PSMA6/PSMA7/PSMB1/PSMB2/PSMB4/PSMB6/PSMB7/PSMC2/PSMC3/PSMC4/PSMC5/PSMD2/PSMD4/PSMD7/PSME2/PTEN/RBPJ/RBX1/REST/RGCC/RPS27A/SOD2/STUB1/TGFBR2/TLR2/TMBIM6/TP53/UBA52/UCP2/ZFP36L1	58
B cells	BP	GO:1902036	regulation of hematopoietic stem cell differentiation	21/1496	74/18862	1.69447e-07	6.02761e-06	4.68176e-06	HSPA9/LMO2/NFE2L2/OCIAD2/PSMA3/PSMA4/PSMA6/PSMA7/PSMB1/PSMB2/PSMB4/PSMB6/PSMB7/PSMC2/PSMC3/PSMC4/PSMC5/PSMD2/PSMD4/PSMD7/PSME2	21
B cells	BP	GO:0019882	antigen processing and presentation	43/1496	234/18862	1.69701e-07	6.02761e-06	4.68176e-06	B2M/CALR/CAPZB/CD8A/CTSF/CTSH/CYBA/CYBB/DCTN3/FCER1G/FGL2/IFI30/KIF2A/LNPEP/MARCHF1/NCF2/NCF4/OSBPL1A/PSMA3/PSMA4/PSMA6/PSMA7/PSMB1/PSMB2/PSMB4/PSMB6/PSMB7/PSMC2/PSMC3/PSMC4/PSMC5/PSMD2/PSMD4/PSMD7/PSME2/PYCARD/RAB10/RAB27A/RAB8B/RFTN1/TAPBPL/TRAF6/WDFY4	43
B cells	BP	GO:0075522	IRES-dependent viral translational initiation	8/1496	11/18862	2.04202e-07	7.20743e-06	5.59815e-06	DENR/EIF3A/EIF3B/EIF3D/EIF3F/PCBP2/PTBP1/SSB	8
B cells	BP	GO:0000381	regulation of alternative mRNA splicing, via spliceosome	18/1496	57/18862	2.16883e-07	7.60716e-06	5.90863e-06	DDX5/FAM172A/HNRNPA1/HNRNPL/HNRNPU/KHDRBS1/MAGOH/MBNL1/NSRP1/PTBP1/PUF60/RBM25/RBM8A/REST/RNPS1/THRAP3/TRA2B/YTHDC1	18
B cells	BP	GO:0019079	viral genome replication	29/1496	129/18862	2.30231e-07	7.97971e-06	6.198e-06	CD28/CTBP1/DDX3X/DEK/EEA1/GRK2/HSPA8/IFIT1/ISG15/LTF/MPHOSPH8/MX1/NUCKS1/OAS1/PABPC1/PCBP2/PHB/PKN2/PPIA/PPIB/PPIH/RAD23A/RSAD2/SHFL/SRPK1/TMEM39B/TOP2B/TRIM28/VAPA	29
B cells	BP	GO:0070200	establishment of protein localization to telomere	10/1496	18/18862	2.31566e-07	7.97971e-06	6.198e-06	CCT2/CCT3/CCT4/CCT5/CCT6A/CCT7/CCT8/DKC1/TCP1/TERF1	10
B cells	BP	GO:0060218	hematopoietic stem cell differentiation	23/1496	88/18862	2.32192e-07	7.97971e-06	6.198e-06	HSPA9/LMO2/NFE2L2/OCIAD2/PSMA3/PSMA4/PSMA6/PSMA7/PSMB1/PSMB2/PSMB4/PSMB6/PSMB7/PSMC2/PSMC3/PSMC4/PSMC5/PSMD2/PSMD4/PSMD7/PSME2/TP53/XRCC5	23
B cells	BP	GO:0032727	positive regulation of interferon-alpha production	11/1496	22/18862	2.34096e-07	7.97971e-06	6.198e-06	DDX3X/DDX58/DHX36/DHX9/HSPD1/IFIH1/IRF3/IRF7/RIPK2/STAT1/TLR8	11
B cells	BP	GO:0030218	erythrocyte differentiation	27/1496	115/18862	2.34614e-07	7.97971e-06	6.198e-06	ACIN1/ADD1/B2M/BCL6/DNASE2/ETS1/G6PD/HCLS1/HIF1A/HMGB2/HSPA9/IKZF1/INPP5D/ISG15/JAK2/KLF2/KMT2E/LYN/MAPK14/RPS6/SMAP1/SP3/SPI1/STAT1/STAT3/ZFP36/ZFP36L1	27
B cells	BP	GO:0070661	leukocyte proliferation	52/1496	312/18862	2.41497e-07	8.12704e-06	6.31243e-06	ADA/BCL6/CD180/CD19/CD28/CD3E/CD40/CD79A/CLECL1/CORO1A/CR2/CSF1R/DOCK8/FCRL3/FLT3LG/HHEX/HSPD1/IDO1/IKZF3/IL18/IL1B/IL27RA/IL7R/INPP5D/LYN/MALT1/MAPK3/MEF2C/MIF/MS4A1/MSN/NDFIP1/PKN1/PLCL2/PRKAR1A/PTPN6/PTPRC/PYCARD/RIPK2/RPS6/SLC39A10/SYK/TCIRG1/TGFBR2/TNFRSF13C/TNFRSF14/TNFRSF1B/TP53/TRAF6/TYROBP/VAV3/ZAP70	52
B cells	BP	GO:0031647	regulation of protein stability	50/1496	295/18862	2.41842e-07	8.12704e-06	6.31243e-06	ATF7IP/CALR/CCT2/CCT3/CCT4/CCT5/CCT6A/CCT7/CCT8/CMTM6/CTSH/DDRGK1/GAPDH/GRN/HSP90AA1/HSP90AB1/HSPA8/HSPD1/IFI30/KRAS/LAMP1/LRRK2/MDM2/MDM4/MORC3/NAA16/NOP53/PDCD10/PHB/PPIB/PTEN/PYCARD/RAD23A/RPL23/RPS7/SERF2/SH3GLB1/STK4/STUB1/SUGT1/SYVN1/TARDBP/TBRG1/TCP1/TP53/TYROBP/UBE2B/USP36/USP8/VPS35	50
B cells	BP	GO:1904358	positive regulation of telomere maintenance via telomere lengthening	14/1496	36/18862	2.63104e-07	8.75409e-06	6.79947e-06	CCT2/CCT3/CCT4/CCT5/CCT6A/CCT7/CCT8/DHX36/DKC1/HNRNPA1/HNRNPA2B1/MAPK3/TCP1/XRCC5	14
B cells	BP	GO:0010950	positive regulation of endopeptidase activity	36/1496	182/18862	2.63621e-07	8.75409e-06	6.79947e-06	ANP32B/APH1A/BAK1/CARD9/CASP10/CASP8AP2/CLEC7A/CTSH/CYFIP2/DDX3X/EGLN3/FAM162A/FAS/FIS1/HSPD1/HSPE1/JAK2/LAPTM5/LCK/LYN/MALT1/MYC/NDUFA13/NLRP12/PDCD5/PICALM/PML/PRELID1/PSME2/PYCARD/REST/RIPK2/S100A8/S100A9/STAT3/SYK	36
B cells	BP	GO:0071887	leukocyte apoptotic process	25/1496	102/18862	2.70587e-07	8.93256e-06	6.93809e-06	ADA/BAK1/BCL6/DFFA/DOCK8/FAS/FOXP1/HCLS1/HIF1A/IDO1/IL7R/IRF3/IRF7/LYN/MEF2C/PIK3CB/PIK3CD/PKN1/PRELID1/PTEN/RPS6/SLC39A10/TCP1/TP53/TSC22D3	25
B cells	BP	GO:0019058	viral life cycle	56/1496	348/18862	2.79132e-07	9.16076e-06	7.11534e-06	CD28/CHMP2A/CHMP2B/CHMP4B/CIITA/CLEC5A/CR2/CTBP1/CXCR4/DDX3X/DDX6/DEK/EEA1/GRK2/HSP90AB1/HSPA8/IFIT1/ISG15/ITGB7/LAMP1/LGALS1/LTF/MPHOSPH8/MX1/NUCKS1/NUP153/OAS1/PABPC1/PCBP2/PHB/PKN2/PML/PPIA/PPIB/PPIH/RAD23A/RAN/RANBP2/RPS27A/RSAD2/SCARB2/SHFL/SIVA1/SNF8/SRPK1/TMEM39B/TNFRSF14/TOP2B/TPR/TRIM28/TRIM5/TRIM8/UBA52/UBAP1/UVRAG/VAPA	56
B cells	BP	GO:0042255	ribosome assembly	19/1496	64/18862	2.99112e-07	9.68373e-06	7.52154e-06	ABT1/BRIX1/DDX3X/DHX29/EFL1/MRPL20/MRPL22/NOP53/NPM1/RPL23A/RPL24/RPL3/RPL6/RPLP0/RPS15/RPS28/RPS5/RSL24D1/XRCC5	19
B cells	BP	GO:0016241	regulation of macroautophagy	33/1496	160/18862	3.00244e-07	9.68373e-06	7.52154e-06	ATG101/ATP6V0A1/ATP6V0B/ATP6V1C1/ATP6V1H/BNIP3L/CALCOCO2/CHMP4B/FEZ2/GAPDH/HIF1A/HMOX1/LAMTOR2/LRRK2/MAPK3/PHF23/PIP4K2A/RAB3GAP1/RALB/RB1CC1/RIPK2/SESN1/SESN3/SH3GLB1/SNX5/TMEM39B/TP53/ULK1/USP36/UVRAG/VPS13C/VPS26A/VPS35	33
B cells	BP	GO:2001242	regulation of intrinsic apoptotic signaling pathway	33/1496	160/18862	3.00244e-07	9.68373e-06	7.52154e-06	ARMC10/BCLAF1/CD44/DDIT3/DDX3X/FIS1/GPX1/GRINA/HERPUD1/HIF1A/LCK/LRRK2/MCL1/MDM2/MIF/NDUFA13/NFE2L2/PARP1/PLAUR/PPIA/PTPN1/PYCARD/RPL26/RPS7/S100A8/S100A9/SFPQ/SKIL/SOD2/SYVN1/TMBIM6/TP53/TPT1	33
B cells	BP	GO:0035722	interleukin-12-mediated signaling pathway	16/1496	47/18862	3.19593e-07	1.02489e-05	7.96051e-06	ANXA2/HNRNPA2B1/HNRNPDL/HSPA9/JAK2/LCP1/MIF/MSN/PAK2/PDCD4/PPIA/PSME2/RPLP0/SOD2/TALDO1/TCP1	16
B cells	BP	GO:0002700	regulation of production of molecular mediator of immune response	31/1496	146/18862	3.47221e-07	1.10716e-05	8.59954e-06	B2M/BCL6/CD28/CD40/CLEC7A/DDX21/DDX58/DHX36/FCRL3/FFAR2/GPI/HMOX1/IL18/IL18R1/IL1B/IL27RA/IL4R/IRAK3/LAPTM5/MALT1/NDFIP1/PKN1/PTPRC/RIF1/RSAD2/SLC15A4/STX4/TMBIM6/TNFRSF14/TNFRSF1B/TRAF6	31
B cells	BP	GO:0046651	lymphocyte proliferation	48/1496	282/18862	3.67981e-07	1.16673e-05	9.0622e-06	ADA/BCL6/CD180/CD19/CD28/CD3E/CD40/CD79A/CLECL1/CORO1A/CR2/DOCK8/FCRL3/FLT3LG/HSPD1/IDO1/IKZF3/IL18/IL1B/IL27RA/IL7R/INPP5D/LYN/MALT1/MEF2C/MIF/MS4A1/MSN/NDFIP1/PKN1/PLCL2/PRKAR1A/PTPN6/PTPRC/PYCARD/RIPK2/RPS6/SLC39A10/SYK/TGFBR2/TNFRSF13C/TNFRSF14/TNFRSF1B/TP53/TRAF6/TYROBP/VAV3/ZAP70	48
B cells	BP	GO:0038095	Fc-epsilon receptor signaling pathway	34/1496	169/18862	3.7056e-07	1.16831e-05	9.07446e-06	FCER1G/FOS/GRB2/LCP2/LYN/MALT1/MAP3K1/MAPK3/NFATC1/NFATC3/PAK2/PIK3CB/PLCG2/PSMA3/PSMA4/PSMA6/PSMA7/PSMB1/PSMB2/PSMB4/PSMB6/PSMB7/PSMC2/PSMC3/PSMC4/PSMC5/PSMD2/PSMD4/PSMD7/PSME2/RAC1/SYK/TRAF6/VAV3	34
B cells	BP	GO:0098586	cellular response to virus	20/1496	71/18862	3.78778e-07	1.18754e-05	9.22387e-06	DDX3X/DDX58/DDX60/DHX58/GBF1/HIF1A/HSP90AA1/IFI6/IFIH1/IRF3/IRF7/LGALS8/MAPK14/NOP53/PHB/POU2F2/RIOK3/SEC14L1/USP15/WDFY4	20
B cells	BP	GO:0071103	DNA conformation change	56/1496	352/18862	4.09219e-07	1.27585e-05	9.90979e-06	ACIN1/ANP32B/ATF7IP/ATRX/CENPC/CHD1/CHD2/CHD4/CHD6/CHD7/CHD9/CTCF/DDX3X/DHX36/DHX9/DNMT1/FAM172A/GTF2H5/H1-2/H1-4/H3-3B/HAT1/HHEX/HMGB2/HNRNPA2B1/INO80/KAT6B/MBD2/MCM7/MPHOSPH8/NAA10/NAP1L1/NASP/NBN/NPM1/PADI4/PARP1/RBX1/RNF8/RPS27A/RSF1/RUVBL1/SETX/SMC4/SMC5/SMCHD1/SRPK1/TOP2B/TP53/TPR/TRIM28/TSPYL2/UBA52/UBN1/XRCC5/XRCC6	56
B cells	BP	GO:0043330	response to exogenous dsRNA	16/1496	48/18862	4.44247e-07	1.37667e-05	1.06928e-05	CARD9/DDX21/DDX58/DHX36/DHX9/IFIH1/IFIT1/IRAK3/IRF3/MAPK3/NFKBIA/PQBP1/RALB/RFTN1/RIPK2/SLC3A2	16
B cells	BP	GO:0048524	positive regulation of viral process	23/1496	91/18862	4.4646e-07	1.37667e-05	1.06928e-05	CD28/CHMP2A/CHMP2B/CHMP4B/DDX3X/DHX9/IFIT1/LGALS1/MDFIC/PABPC1/PKN2/POLR2B/POLR2F/POLR2G/POLR2I/PPIA/PPIH/RAD23A/RSF1/SRPK1/TMEM39B/TOP2B/VAPA	23
B cells	BP	GO:0045727	positive regulation of translation	29/1496	133/18862	4.57109e-07	1.4018e-05	1.0888e-05	BCL3/CD28/CNBP/DDX3X/DHX29/DHX36/DHX9/DNAJC3/EEF2/EIF3D/EIF3E/EIF4A3/HNRNPD/KHDRBS1/MAPK3/METTL5/NIBAN1/NPM1/PABPC1/PKM/POLR2G/PPP1R15A/RPL26/RPS6KB1/RPS9/UPF3B/UQCC2/USP16/VIM	29
B cells	BP	GO:0006119	oxidative phosphorylation	31/1496	148/18862	4.76381e-07	1.45278e-05	1.1284e-05	ANTKMT/ATP5F1A/ATP5F1B/ATP5MC2/ATP5MC3/ATP5ME/ATP5PD/ATP6/CHCHD10/COX5B/COX7C/COX8A/ND1/NDUFA13/NDUFA3/NDUFA4/NDUFA6/NDUFB10/NDUFB2/NDUFB4/NDUFS5/NDUFS6/NDUFS7/NDUFV1/SHMT2/STOML2/UQCC2/UQCR10/UQCRB/UQCRC2/UQCRQ	31
B cells	BP	GO:0031098	stress-activated protein kinase signaling cascade	47/1496	276/18862	4.7891e-07	1.45278e-05	1.1284e-05	AKR1B1/CARD9/CCM2/CLEC7A/COPS5/DBNL/DUSP1/EZR/FAS/FOXO1/GADD45A/HIPK3/IL1B/IRAK4/LYN/MAP2K3/MAP4K1/MAP4K4/MAPK13/MAPK14/MAPK3/MAPKAPK2/MDFIC/MINK1/MMP8/MYC/NCOR1/PAK2/PDCD10/PDCD4/PKN1/PPIA/PTPN1/PYCARD/RB1CC1/RIPK2/RPS27A/SDCBP/SH2D3C/SPI1/STK4/SYK/TRAF5/TRAF6/UBA52/ZFP36/ZFP36L1	47
B cells	BP	GO:2000736	regulation of stem cell differentiation	26/1496	112/18862	4.93914e-07	1.49024e-05	1.1575e-05	CDK12/CDK13/DHX36/HNRNPU/HSPA9/LMO2/NFE2L2/OCIAD2/PSMA3/PSMA4/PSMA6/PSMA7/PSMB1/PSMB2/PSMB4/PSMB6/PSMB7/PSMC2/PSMC3/PSMC4/PSMC5/PSMD2/PSMD4/PSMD7/PSME2/REST	26
B cells	BP	GO:0032943	mononuclear cell proliferation	48/1496	285/18862	5.06969e-07	1.52145e-05	1.18174e-05	ADA/BCL6/CD180/CD19/CD28/CD3E/CD40/CD79A/CLECL1/CORO1A/CR2/DOCK8/FCRL3/FLT3LG/HSPD1/IDO1/IKZF3/IL18/IL1B/IL27RA/IL7R/INPP5D/LYN/MALT1/MEF2C/MIF/MS4A1/MSN/NDFIP1/PKN1/PLCL2/PRKAR1A/PTPN6/PTPRC/PYCARD/RIPK2/RPS6/SLC39A10/SYK/TGFBR2/TNFRSF13C/TNFRSF14/TNFRSF1B/TP53/TRAF6/TYROBP/VAV3/ZAP70	48
B cells	BP	GO:1904356	regulation of telomere maintenance via telomere lengthening	18/1496	60/18862	5.13858e-07	1.53392e-05	1.19143e-05	CCT2/CCT3/CCT4/CCT5/CCT6A/CCT7/CCT8/DCP2/DHX36/DKC1/HNRNPA1/HNRNPA2B1/HNRNPU/MAPK3/PARP1/TCP1/TERF1/XRCC5	18
B cells	BP	GO:0032728	positive regulation of interferon-beta production	13/1496	33/18862	5.92043e-07	1.75796e-05	1.36544e-05	DDX3X/DDX58/DHX58/DHX9/HMGB2/HSP90AA1/IFIH1/IRF3/IRF7/RIOK3/RIPK2/TLR2/TLR8	13
B cells	BP	GO:0002224	toll-like receptor signaling pathway	32/1496	157/18862	5.96897e-07	1.76305e-05	1.36939e-05	CD300LF/CD40/CYBA/DDX3X/FCRL3/HSPD1/IFI35/IRAK3/IRAK4/IRF3/IRF7/ITGAM/ITGB2/LTF/LY96/LYN/MAP3K1/MAPKAPK2/NFKBIA/PIK3AP1/RFTN1/RIPK2/RPS27A/RSAD2/S100A8/S100A9/SLC15A4/TLR2/TLR8/TRAF6/UBA52/UBE2D3	32
B cells	BP	GO:0015931	nucleobase-containing compound transport	44/1496	253/18862	6.07903e-07	1.78615e-05	1.38734e-05	CD47/CDC40/CETN3/DDX39A/DHX9/EIF4A3/ENY2/HHEX/HNRNPA1/HNRNPA2B1/HNRNPU/IWS1/KHDRBS1/MAGOH/MRPL18/MVP/NPM1/NUP153/NXT2/PABPN1/QKI/RAN/RANBP2/RBM8A/RFTN1/RNPS1/RPS15/RTRAF/SDAD1/SFPQ/SLC25A6/SRSF11/SRSF5/SSB/TGFBR2/THOC2/TOMM20/TPR/UPF2/UPF3B/YBX1/YTHDC1/ZFP36/ZFP36L1	44
B cells	BP	GO:0042176	regulation of protein catabolic process	59/1496	383/18862	6.12377e-07	1.78993e-05	1.39027e-05	AGBL4/ANXA2/AREL1/CTSC/DDRGK1/EEF1A1/EIF3H/ELOB/EZR/FBXL5/FOXO1/GPX1/HERPUD1/HSP90AA1/HSP90AB1/IL1B/IRAK3/LAPTM5/LPCAT1/LRRK2/MDM2/MDM4/MSN/MYCBP2/NDFIP1/NDUFA13/NFE2L2/NOP53/NUDT15/OAZ1/PHB/PML/PSMC2/PSMC3/PSMC4/PSMD2/PSME2/PSME3IP1/PTEN/RAD23A/RBX1/RPL23/RPS7/SDCBP/SMARCC1/SNF8/SNRNP70/SNX1/SORL1/STUB1/TIMP1/TIMP2/TIPARP/TMF1/TNFRSF1B/UBXN1/UQCC2/USP8/VPS35	59
B cells	BP	GO:0002697	regulation of immune effector process	68/1496	465/18862	6.23699e-07	1.81357e-05	1.40864e-05	B2M/BCL6/C5AR1/CD19/CD28/CD40/CD47/CFP/CLEC7A/CR2/DDX21/DDX58/DDX60/DHX36/DHX58/DHX9/FCRL3/FES/FFAR2/FGL2/FGR/GPI/GRN/HERC5/HMOX1/HSP90AA1/HSPD1/IFIT1/IL18/IL18R1/IL18RAP/IL1B/IL27RA/IL4R/IL7R/IRAK3/ITGAM/ITGB2/LAMP1/LAPTM5/LYN/MALT1/NDFIP1/PCBP2/PGLYRP2/PHB/PKN1/PQBP1/PTPN6/PTPRC/PYCARD/RIF1/RIOK3/RIPK2/RSAD2/SEC14L1/SLC15A4/STAP1/STAT1/STX4/STX7/STXBP2/SYK/TMBIM6/TNFRSF14/TNFRSF1B/TRAF6/TYROBP	68
B cells	BP	GO:0071356	cellular response to tumor necrosis factor	49/1496	296/18862	6.54958e-07	1.89465e-05	1.47161e-05	ASAH1/CASP4/CD40/CD58/DHX9/ERBIN/FAS/GBP1/HIPK1/JAK2/KLF2/KRT18/LAPTM5/MAPK14/MAPK3/NFE2L2/NFKBIA/PRPF8/PSMA3/PSMA4/PSMA6/PSMA7/PSMB1/PSMB2/PSMB4/PSMB6/PSMB7/PSMC2/PSMC3/PSMC4/PSMC5/PSMD2/PSMD4/PSMD7/PSME2/PYCARD/STAT1/SYK/TNFRSF13C/TNFRSF14/TNFRSF17/TNFRSF1A/TNFRSF1B/TP53/TRAF5/TRAF6/TXNDC17/ZFP36/ZFP36L1	49
B cells	BP	GO:0032623	interleukin-2 production	18/1496	61/18862	6.75278e-07	1.9335e-05	1.50179e-05	CARD9/CD28/CD3E/CLEC7A/EZR/GBP1/HDAC7/HOMER3/IL1B/LAPTM5/MALT1/PDE4B/PTPRC/RIPK2/SPTBN1/STOML2/TRAF6/ZFP36	18
B cells	BP	GO:0046824	positive regulation of nucleocytoplasmic transport	18/1496	61/18862	6.75278e-07	1.9335e-05	1.50179e-05	ANP32B/DHX9/EMD/HCLS1/HSP90AB1/IL1B/JAK2/KHDRBS1/MAPK14/PPM1A/RAN/TARDBP/TCF7L2/TP53/TPR/TRIM28/UBR5/ZPR1	18
B cells	BP	GO:0006446	regulation of translational initiation	21/1496	80/18862	7.12047e-07	2.02843e-05	1.57552e-05	BANK1/DDX3X/DHX29/DNAJC3/EIF1B/EIF2S1/EIF3B/EIF3E/EIF3H/EIF3K/EIF4A2/EIF4B/EIF4EBP1/EIF5/EIF5B/KHDRBS1/NPM1/POLR2G/PPP1R15A/RPS6KB1/TPR	21
B cells	BP	GO:2000278	regulation of DNA biosynthetic process	25/1496	107/18862	7.15958e-07	2.02927e-05	1.57617e-05	CCT2/CCT3/CCT4/CCT5/CCT6A/CCT7/CCT8/CERS1/DCP2/DKC1/DNAJC2/DUSP1/HNRNPA1/HNRNPA2B1/HNRNPD/HNRNPU/HSP90AA1/HSP90AB1/MAPK3/MYC/RGCC/TCP1/TERF1/TP53/XRCC5	25
B cells	BP	GO:0045862	positive regulation of proteolysis	57/1496	367/18862	7.224e-07	2.03724e-05	1.58236e-05	AGBL4/ANP32B/APH1A/BAK1/CARD9/CASP10/CASP8AP2/CLEC7A/CTSC/CTSH/CYFIP2/DDRGK1/DDX3X/EGLN3/ELOB/FAM162A/FAS/FIS1/GRN/HERPUD1/HSPD1/HSPE1/IL1B/JAK2/LAPTM5/LCK/LRRK2/LYN/MALT1/MDM2/MYC/MYH9/NDUFA13/NFE2L2/NLRP12/NOP53/PCOLCE/PDCD5/PICALM/PML/PRELID1/PSMC2/PSMC3/PSMC4/PSME2/PTEN/PYCARD/RAD23A/RBX1/REST/RIPK2/S100A8/S100A9/STAT3/STUB1/SYK/TNFRSF1B	57
B cells	BP	GO:0032386	regulation of intracellular transport	55/1496	350/18862	7.73272e-07	2.1698e-05	1.68533e-05	ANP32B/ANTKMT/ANXA2/ARFIP1/BNIP3L/DHX9/EDEM2/EHD1/EMD/EZR/FIS1/GDI1/HCLS1/HSP90AB1/IL1B/ITGAM/ITGB2/IWS1/JAK2/KHDRBS1/LAMP1/LCP1/LRRK2/MAPK14/MAPK3/MDFIC/MSN/NMT1/NUP153/OAZ1/OS9/PCM1/PDCD10/PDCD5/PPM1A/PPP1CC/PPP1R12A/PTPN1/RAN/REEP5/SH3GLB1/SORL1/SP100/TARDBP/TCF7L2/TP53/TPR/TRIM28/UBE2D3/UBE2G2/UBL5/UBR5/USP36/YWHAG/ZPR1	55
B cells	BP	GO:0070555	response to interleukin-1	38/1496	206/18862	7.87878e-07	2.19979e-05	1.70862e-05	CD40/CD47/EGR1/ETS1/GBP1/HIF1A/IL1B/IL1RN/IRAK3/IRAK4/KLF2/MAPK13/MAPK3/NFKBIA/PSMA3/PSMA4/PSMA6/PSMA7/PSMB1/PSMB2/PSMB4/PSMB6/PSMB7/PSMC2/PSMC3/PSMC4/PSMC5/PSMD2/PSMD4/PSMD7/PSME2/PYCARD/RBX1/RIPK2/RPS27A/TRAF6/UBA52/USP10	38
B cells	BP	GO:0051092	positive regulation of NF-kappaB transcription factor activity	32/1496	159/18862	8.01993e-07	2.22811e-05	1.73062e-05	CAMK2A/CD40/DDRGK1/DHX9/IL18/IL18R1/IL18RAP/IL1B/IRAK3/ITGB2/KRAS/LRRFIP1/LTF/MALT1/MTDH/NPM1/PPIA/PSMA6/PYCARD/RIPK2/RPS27A/S100A12/S100A8/S100A9/STAT3/TERF2IP/TLR2/TRAF5/TRAF6/TRIM5/TRIM8/UBA52	32
B cells	BP	GO:0034340	response to type I interferon	24/1496	101/18862	8.5639e-07	2.36752e-05	1.8389e-05	EGR1/HSP90AB1/IFI35/IFI6/IFIT1/IFIT2/IFIT3/IFNAR1/IRF2/IRF3/IRF7/IRF8/ISG15/MX1/NLRC5/OAS1/PTPN1/PTPN6/RSAD2/SAMHD1/SHFL/SHMT2/SP100/STAT1	24
B cells	BP	GO:0006521	regulation of cellular amino acid metabolic process	18/1496	62/18862	8.81472e-07	2.42351e-05	1.88239e-05	OAZ1/PSMA3/PSMA4/PSMA6/PSMA7/PSMB1/PSMB2/PSMB4/PSMB6/PSMB7/PSMC2/PSMC3/PSMC4/PSMC5/PSMD2/PSMD4/PSMD7/PSME2	18
B cells	BP	GO:0006611	protein export from nucleus	35/1496	183/18862	8.85282e-07	2.42351e-05	1.88239e-05	ANP32B/CALR/CDC40/DDX39A/EIF4A3/EMD/ENY2/HHEX/HNRNPA2B1/HSPA9/IL1B/IWS1/MAGOH/NPM1/NUP153/PABPN1/PPM1A/RAN/RANBP2/RBM8A/RNPS1/RPS15/SDAD1/SP100/SRSF11/SRSF5/SSB/TCF7L2/THOC2/TP53/TPR/UPF2/UPF3B/XPO6/YTHDC1	35
B cells	BP	GO:0032496	response to lipopolysaccharide	52/1496	326/18862	9.69482e-07	2.64113e-05	2.05142e-05	C5AR1/CD180/CD40/CNP/CSF2RB/ELANE/ERBIN/FOS/FOXP1/HCK/HMGB2/IDO1/IFNAR1/IL18/IL1B/IRAK3/IRF3/IRF8/JAK2/LTF/LY86/LY96/LYN/MALT1/MAPK14/MAPK3/MAPKAPK2/MEF2C/MGST2/MTDH/NFKBIA/NUGGC/PABPN1/PDCD4/PDE4B/PLCG2/PRPF8/PYCARD/RHOA/RIPK2/RPS6KB1/S100A8/S100A9/SIGIRR/SOD2/STAP1/TLR2/TNFRSF1B/TRAF6/TRIM5/VIM/ZFP36	52
B cells	BP	GO:0002244	hematopoietic progenitor cell differentiation	32/1496	161/18862	1.07083e-06	2.90315e-05	2.25493e-05	CSF1R/DHX36/EEF2/HSPA9/LMO2/NFE2L2/OCIAD2/PLEK/PRRC2C/PSMA3/PSMA4/PSMA6/PSMA7/PSMB1/PSMB2/PSMB4/PSMB6/PSMB7/PSMC2/PSMC3/PSMC4/PSMC5/PSMD2/PSMD4/PSMD7/PSME2/PTPN6/PTPRC/RBM47/SPI1/TP53/XRCC5	32
B cells	BP	GO:0002703	regulation of leukocyte mediated immunity	38/1496	209/18862	1.1418e-06	3.08067e-05	2.39281e-05	B2M/BCL6/CD28/CD40/CLEC7A/DDX21/DDX58/DHX36/FES/FGR/HMOX1/HSPD1/IL18/IL18R1/IL18RAP/IL1B/IL27RA/IL4R/IL7R/ITGAM/ITGB2/LAMP1/LYN/MALT1/NDFIP1/PTPN6/PTPRC/RIF1/RSAD2/SLC15A4/STAP1/STX4/STX7/STXBP2/SYK/TNFRSF1B/TRAF6/TYROBP	38
B cells	BP	GO:1901532	regulation of hematopoietic progenitor cell differentiation	22/1496	89/18862	1.18852e-06	3.19138e-05	2.47881e-05	DHX36/HSPA9/LMO2/NFE2L2/OCIAD2/PSMA3/PSMA4/PSMA6/PSMA7/PSMB1/PSMB2/PSMB4/PSMB6/PSMB7/PSMC2/PSMC3/PSMC4/PSMC5/PSMD2/PSMD4/PSMD7/PSME2	22
B cells	BP	GO:0002237	response to molecule of bacterial origin	54/1496	346/18862	1.20713e-06	3.22591e-05	2.50562e-05	B2M/C5AR1/CARD9/CD180/CD40/CNP/CSF2RB/ELANE/ERBIN/FOS/FOXP1/HCK/HMGB2/IDO1/IFNAR1/IL18/IL1B/IRAK3/IRF3/IRF8/JAK2/LTF/LY86/LY96/LYN/MALT1/MAPK14/MAPK3/MAPKAPK2/MEF2C/MGST2/MTDH/NFKBIA/NUGGC/PABPN1/PDCD4/PDE4B/PLCG2/PRPF8/PYCARD/RHOA/RIPK2/RPS6KB1/S100A8/S100A9/SIGIRR/SOD2/STAP1/TLR2/TNFRSF1B/TRAF6/TRIM5/VIM/ZFP36	54
B cells	BP	GO:0016236	macroautophagy	50/1496	311/18862	1.23098e-06	3.26988e-05	2.53978e-05	ATG101/ATP6V0A1/ATP6V0B/ATP6V1C1/ATP6V1H/BNIP3L/CALCOCO2/CHMP2A/CHMP2B/CHMP4B/DDRGK1/FEZ2/GABARAP/GAPDH/HIF1A/HMOX1/LAMTOR2/LGALS8/LRRK2/MAPK3/MTMR3/PHF23/PIP4K2A/RAB3GAP1/RALB/RB1CC1/RETREG1/RIPK2/RUBCNL/SESN1/SESN3/SH3GLB1/SNF8/SNX5/TBC1D5/TCIRG1/TMEM39B/TOMM20/TOMM22/TP53/ULK1/USP36/UVRAG/VPS13C/VPS26A/VPS35/VPS36/WDR45/WIPI1/WIPI2	50
B cells	BP	GO:0042100	B cell proliferation	23/1496	96/18862	1.23524e-06	3.26988e-05	2.53978e-05	ADA/BCL6/CD180/CD19/CD40/CD79A/CR2/FCRL3/HSPD1/IKZF3/IL7R/INPP5D/LYN/MEF2C/MIF/MS4A1/PKN1/PLCL2/PTPRC/SLC39A10/TNFRSF13C/TYROBP/VAV3	23
B cells	BP	GO:0046822	regulation of nucleocytoplasmic transport	24/1496	103/18862	1.2511e-06	3.29633e-05	2.56032e-05	ANP32B/DHX9/EMD/HCLS1/HSP90AB1/IL1B/IWS1/JAK2/KHDRBS1/MAPK14/MDFIC/NUP153/PPM1A/PPP1CC/PPP1R12A/RAN/SP100/TARDBP/TCF7L2/TP53/TPR/TRIM28/UBR5/ZPR1	24
B cells	BP	GO:0034612	response to tumor necrosis factor	51/1496	320/18862	1.26113e-06	3.30723e-05	2.56879e-05	ADAM10/ASAH1/CASP4/CD40/CD58/DHX9/ERBIN/FAS/GBP1/HIPK1/JAK2/KLF2/KRT18/LAPTM5/MAPK14/MAPK3/NFE2L2/NFKBIA/PRPF8/PSMA3/PSMA4/PSMA6/PSMA7/PSMB1/PSMB2/PSMB4/PSMB6/PSMB7/PSMC2/PSMC3/PSMC4/PSMC5/PSMD2/PSMD4/PSMD7/PSME2/PYCARD/RPS6KB1/STAT1/SYK/TNFRSF13C/TNFRSF14/TNFRSF17/TNFRSF1A/TNFRSF1B/TP53/TRAF5/TRAF6/TXNDC17/ZFP36/ZFP36L1	51
B cells	BP	GO:0090263	positive regulation of canonical Wnt signaling pathway	30/1496	147/18862	1.29188e-06	3.37211e-05	2.61918e-05	ATP6AP2/CSNK1G3/DDX3X/HHEX/LRRK2/PPM1A/PSMA3/PSMA4/PSMA6/PSMA7/PSMB1/PSMB2/PSMB4/PSMB6/PSMB7/PSMC2/PSMC3/PSMC4/PSMC5/PSMD2/PSMD4/PSMD7/PSME2/RBPJ/RUVBL1/UBE2B/UBR5/USP34/USP8/WLS	30
B cells	BP	GO:0017038	protein import	36/1496	194/18862	1.31626e-06	3.41983e-05	2.65625e-05	E2F3/GRPEL1/HCLS1/HIKESHI/HSP90AA1/HSP90AB1/HSPA4/HSPA8/HSPD1/JAK2/LONP2/LRRK2/MAPK14/MDFIC/NFKBIA/NUP153/NXT2/PDCD5/PML/PPP1R10/RAB8B/RAN/RANBP2/RPL23/STAT3/SYK/TARDBP/TIMM50/TOMM20/TOMM22/TP53/TPR/TRIM28/TXNIP/UBR5/ZPR1	36
B cells	BP	GO:1902369	negative regulation of RNA catabolic process	19/1496	70/18862	1.37481e-06	3.55549e-05	2.76162e-05	DHX36/DHX9/DKC1/FUS/HNRNPD/HNRNPU/MAPK14/MAPKAPK2/METTL16/PABPC1/SECISBP2/SYNCRIP/TAF15/TARDBP/THRAP3/TOB1/YBX1/ZCCHC17/ZFP36	19
B cells	BP	GO:0060249	anatomical structure homeostasis	67/1496	466/18862	1.38827e-06	3.57384e-05	2.77587e-05	ACTB/ACTG1/ADD1/AKR1B1/APEX1/ATP2B1/ATP6AP1/ATRX/B2M/CCDC66/CCT2/CCT3/CCT4/CCT5/CCT6A/CCT7/CCT8/CHMP2B/CHMP4B/CORO1A/CSF1R/CSK/CTSH/DCP2/DHX36/DKC1/GCNT2/GNAS/HIF1A/HNRNPA1/HNRNPA2B1/HNRNPD/HNRNPU/HSP90AA1/HSP90AB1/INPP5D/KRAS/LPCAT1/LTF/MAPK3/MYC/NAPSA/NBN/NHP2/NOP10/PARP1/PML/POLE4/PPP1R10/PRDX1/RAC1/RIF1/RPA3/SLC12A2/SMC5/SMC6/SNX10/SP100/SYK/TCIRG1/TCP1/TERF1/TERF2IP/TNKS1BP1/TRAF6/XRCC5/XRCC6	67
B cells	BP	GO:0002699	positive regulation of immune effector process	39/1496	219/18862	1.42162e-06	3.64298e-05	2.82957e-05	B2M/CD28/CD40/CLEC7A/DDX21/DDX58/DDX60/DHX36/DHX58/FES/FFAR2/FGR/GPI/HMOX1/HSPD1/IL18/IL18R1/IL18RAP/IL1B/IL4R/ITGAM/ITGB2/LAMP1/LAPTM5/LYN/MALT1/PHB/PTPRC/RIF1/RIPK2/RSAD2/STAP1/STX4/STX7/STXBP2/SYK/TNFRSF14/TRAF6/TYROBP	39
B cells	BP	GO:2001233	regulation of apoptotic signaling pathway	54/1496	348/18862	1.44662e-06	3.6902e-05	2.86625e-05	ARMC10/BCLAF1/BIRC6/CD44/CTSC/DDIT3/DDX3X/FAS/FIS1/GNAI2/GPX1/GRINA/HERPUD1/HIF1A/HMGB2/HMOX1/IFI6/IL1B/LCK/LRRK2/MAZ/MCL1/MDM2/MIF/NDUFA13/NFE2L2/PAK2/PARP1/PHIP/PLAUR/PML/PPIA/PRELID1/PTEN/PTPN1/PTPRC/PYCARD/RB1CC1/RPL26/RPS6KB1/RPS7/S100A8/S100A9/SFPQ/SKIL/SOD2/SP100/STK4/STX4/SYVN1/TCF7L2/TMBIM6/TP53/TPT1	54
B cells	BP	GO:0030177	positive regulation of Wnt signaling pathway	34/1496	179/18862	1.48572e-06	3.77278e-05	2.93039e-05	ATP6AP2/CSNK1G3/DDX3X/HHEX/LRRK2/MACF1/MBD2/PPM1A/PSMA3/PSMA4/PSMA6/PSMA7/PSMB1/PSMB2/PSMB4/PSMB6/PSMB7/PSMC2/PSMC3/PSMC4/PSMC5/PSMD2/PSMD4/PSMD7/PSME2/RBPJ/RUVBL1/SMARCA4/TLR2/UBE2B/UBR5/USP34/USP8/WLS	34
B cells	BP	GO:0050867	positive regulation of cell activation	61/1496	412/18862	1.54712e-06	3.911e-05	3.03775e-05	ADA/BCL6/BTLA/CD2/CD28/CD3E/CD40/CD47/CLEC7A/CLECL1/CORO1A/CSK/CTSC/DOCK8/FCRL3/FGR/FLT3LG/GRB2/HSPD1/IL18/IL1B/IL27RA/IL4R/IL7R/INPP5D/ITGAM/ITGB2/JAK2/KARS1/LAMP1/LCK/LGALS1/LRRK2/LYN/MALT1/MEF2C/MIF/MMP8/NKAP/PAK2/PLEK/PPP2R3C/PTPN6/PTPRC/PYCARD/RAC1/RIF1/RIPK2/SH3KBP1/SLC39A10/STAP1/STX4/SYK/TGFBR2/TNFRSF13C/TNFRSF14/TRAF6/TYROBP/VAV3/XRCC6/ZAP70	61
B cells	BP	GO:0033238	regulation of cellular amine metabolic process	20/1496	77/18862	1.56111e-06	3.92868e-05	3.05148e-05	ITGAM/ITGB2/OAZ1/PSMA3/PSMA4/PSMA6/PSMA7/PSMB1/PSMB2/PSMB4/PSMB6/PSMB7/PSMC2/PSMC3/PSMC4/PSMC5/PSMD2/PSMD4/PSMD7/PSME2	20
B cells	BP	GO:0045646	regulation of erythrocyte differentiation	15/1496	47/18862	1.90324e-06	4.76829e-05	3.70362e-05	B2M/ETS1/HIF1A/HMGB2/HSPA9/INPP5D/ISG15/LYN/MAPK14/SMAP1/SPI1/STAT1/STAT3/ZFP36/ZFP36L1	15
B cells	BP	GO:0071824	protein-DNA complex subunit organization	46/1496	281/18862	1.95826e-06	4.88433e-05	3.79375e-05	ANP32B/ATF7IP/ATRX/CENPC/CTCF/GTF2B/GTF2H5/H1-2/H1-4/H3-3B/HAT1/HMGB2/INO80/KAT6B/MCM7/MYC/NAP1L1/NASP/NFE2/NPM1/PADI4/PARP1/PSMC2/PSMC3/PSMC4/PSMC5/RBX1/RNF8/RPA3/RPL23/RPS27A/RSF1/RUVBL1/SENP6/SMARCA4/SMARCC1/SMARCE1/SUPT16H/TCF4/TERF1/TP53/TSPYL2/UBA52/UBN1/UBTF/ZNHIT1	46
B cells	BP	GO:0032663	regulation of interleukin-2 production	17/1496	59/18862	1.98451e-06	4.9279e-05	3.8276e-05	CARD9/CD28/CD3E/CLEC7A/EZR/GBP1/HDAC7/HOMER3/IL1B/LAPTM5/MALT1/PDE4B/PTPRC/RIPK2/SPTBN1/TRAF6/ZFP36	17
B cells	BP	GO:0043280	positive regulation of cysteine-type endopeptidase activity involved in apoptotic process	28/1496	135/18862	2.06448e-06	5.10392e-05	3.96431e-05	ANP32B/BAK1/CARD9/CASP10/CASP8AP2/CLEC7A/CTSH/DDX3X/EGLN3/FAM162A/FAS/FIS1/HSPD1/HSPE1/JAK2/LAPTM5/LCK/MALT1/MYC/NDUFA13/NLRP12/PDCD5/PML/PYCARD/REST/S100A8/S100A9/SYK	28
B cells	BP	GO:0032675	regulation of interleukin-6 production	31/1496	158/18862	2.09117e-06	5.14722e-05	3.99794e-05	BANK1/CARD9/CD47/CLEC7A/CSK/CYBA/DDX58/DHX9/HSPD1/IFIH1/IL16/IL17RA/IL1B/IL27RA/INPP5D/IRAK3/KLF2/MAPK13/MAPKAPK2/MMP8/NLRP12/POU2F2/PTPN6/PYCARD/RIPK2/STAT3/SYK/TLR2/TLR8/TRAF6/TYROBP	31
B cells	BP	GO:0051054	positive regulation of DNA metabolic process	36/1496	198/18862	2.165e-06	5.30567e-05	4.12101e-05	ATRX/BABAM1/CCT2/CCT3/CCT4/CCT5/CCT6A/CCT7/CCT8/CD28/CD40/DHX36/DHX9/DKC1/FUS/HNRNPA1/HNRNPA2B1/HNRNPD/HSP90AA1/HSP90AB1/MAPK3/MYC/NBN/PARP1/PML/PPP1R10/PTPRC/RGCC/RIF1/RNF8/SLF2/SMCHD1/TCP1/TRIM28/UBE2B/XRCC5	36
B cells	BP	GO:0002753	cytoplasmic pattern recognition receptor signaling pathway	19/1496	72/18862	2.18795e-06	5.33861e-05	4.1466e-05	DDX58/DDX60/DHX58/ERBIN/IFIH1/IRF3/IRF7/NFKBIA/NOP53/PHB/RIOK3/RIPK2/RPS27A/SEC14L1/SLC15A3/SLC15A4/TRAF6/UBA52/USP15	19
B cells	BP	GO:2001056	positive regulation of cysteine-type endopeptidase activity	30/1496	151/18862	2.31959e-06	5.63529e-05	4.37704e-05	ANP32B/BAK1/CARD9/CASP10/CASP8AP2/CLEC7A/CTSH/CYFIP2/DDX3X/EGLN3/FAM162A/FAS/FIS1/HSPD1/HSPE1/JAK2/LAPTM5/LCK/MALT1/MYC/NDUFA13/NLRP12/PDCD5/PML/PYCARD/REST/RIPK2/S100A8/S100A9/SYK	30
B cells	BP	GO:0050821	protein stabilization	35/1496	191/18862	2.47908e-06	5.99363e-05	4.65537e-05	ATF7IP/CALR/CCT2/CCT3/CCT4/CCT5/CCT6A/CCT7/CCT8/GAPDH/GRN/HSP90AA1/HSP90AB1/HSPD1/IFI30/LAMP1/MDM4/MORC3/NAA16/NOP53/PDCD10/PHB/PPIB/PTEN/RPL23/RPS7/STK4/SUGT1/SYVN1/TBRG1/TCP1/TP53/TYROBP/UBE2B/USP36	35
B cells	BP	GO:0032392	DNA geometric change	25/1496	114/18862	2.48845e-06	5.99363e-05	4.65537e-05	ATRX/CHD1/CHD2/CHD4/CHD6/CHD7/CHD9/DDX3X/DHX36/DHX9/GTF2H5/HMGB2/HNRNPA2B1/INO80/MCM7/NBN/PARP1/RBX1/RPS27A/RUVBL1/SETX/TP53/UBA52/XRCC5/XRCC6	25
B cells	BP	GO:0043254	regulation of protein-containing complex assembly	64/1496	446/18862	2.54342e-06	6.05042e-05	4.69947e-05	ACTR3/ADD1/ADD3/AKAP9/ARFIP1/ARPC2/ASAP1/ATF7IP/BAK1/BIN1/CAPZB/CLEC7A/CORO1A/CYFIP2/DBNL/DDX3X/EIF4EBP1/FCHSD2/FES/FLII/GMFG/GRB2/GTF2H5/H3-3B/HCK/HCLS1/HSP90AA1/HSPA8/IQGAP2/LCP1/MSN/NIN/NOP53/PARP1/PLEK/PPM1A/PSMC2/PSMC3/PSMC4/PSMC5/PYCARD/RAC1/RALB/RBX1/RIOK3/RPA3/SENP6/SH3GLB1/SKAP1/SLF2/SORL1/SPTBN1/SSH2/STUB1/SVIL/SYK/TERF1/TMSB10/TP53/ULK1/VASP/WARS1/WASF2/WASL	64
B cells	BP	GO:0010499	proteasomal ubiquitin-independent protein catabolic process	10/1496	22/18862	2.54631e-06	6.05042e-05	4.69947e-05	NFE2L2/PSMA3/PSMA4/PSMA6/PSMA7/PSMB1/PSMB2/PSMB4/PSMB6/PSMB7	10
B cells	BP	GO:0009144	purine nucleoside triphosphate metabolic process	21/1496	86/18862	2.55521e-06	6.05042e-05	4.69947e-05	ADA/ADK/ANTKMT/ATP5F1A/ATP5F1B/ATP5MC2/ATP5MC3/ATP5ME/ATP5PD/ATP6/EFL1/IMPDH2/ITPA/LRRK2/NME2/NUDT15/PARP1/PKM/RAN/SAMHD1/STOML2	21
B cells	BP	GO:0032755	positive regulation of interleukin-6 production	21/1496	86/18862	2.55521e-06	6.05042e-05	4.69947e-05	CARD9/CLEC7A/CYBA/DDX58/DHX9/HSPD1/IFIH1/IL16/IL17RA/IL1B/MAPK13/MMP8/POU2F2/PYCARD/RIPK2/STAT3/SYK/TLR2/TLR8/TRAF6/TYROBP	21
B cells	BP	GO:0043489	RNA stabilization	17/1496	60/18862	2.56593e-06	6.05042e-05	4.69947e-05	DHX36/DHX9/DKC1/FUS/HNRNPD/HNRNPU/MAPK14/MAPKAPK2/METTL16/PABPC1/SYNCRIP/TAF15/TARDBP/THRAP3/YBX1/ZCCHC17/ZFP36	17
B cells	BP	GO:0032984	protein-containing complex disassembly	51/1496	328/18862	2.64641e-06	6.18818e-05	4.80648e-05	ADD1/ADD3/CALCOCO2/CAPZB/CHMP2A/CHMP2B/DAP3/DDIT4/FLII/GABARAP/GADD45GIP1/GSPT1/HDGFL3/HSPA8/IRAK3/KIF2A/MRPL1/MRPL11/MRPL14/MRPL18/MRPL20/MRPL21/MRPL22/MRPL28/MRPL39/MRPL40/MRPL41/MRPL51/MRPL55/MRPS14/MRPS15/MRPS28/MYC/NFE2/PHF23/PLEK/PTCD3/RPL23/RUBCNL/SETX/SHFL/SMARCA4/SMARCC1/SMARCE1/SPTBN1/SUPT16H/SVIL/SWAP70/TMEM39B/TRMT112/UVRAG	51
B cells	BP	GO:1904951	positive regulation of establishment of protein localization	51/1496	328/18862	2.64641e-06	6.18818e-05	4.80648e-05	ACSL3/ANP32B/CCT2/CCT3/CCT4/CCT5/CCT6A/CCT7/CCT8/CEP295/DKC1/EDEM2/EMD/EZR/FIS1/HCLS1/HIF1A/HSP90AB1/IL1B/ITGAM/ITGB2/JAK2/MAPK14/MPC2/NMT1/OAZ1/PCM1/PDCD10/PDCD5/PFKFB2/PPIA/PPM1A/RAC1/RAN/SH3GLB1/SORL1/STX4/TARDBP/TCF7L2/TCP1/TLR2/TP53/TPR/TRIM28/UBE2D3/UBL5/UBR5/USP36/WLS/YWHAG/ZPR1	51
B cells	BP	GO:0071216	cellular response to biotic stimulus	40/1496	233/18862	2.71368e-06	6.31915e-05	4.90821e-05	CD180/CD40/CLEC7A/DDIT3/HCK/HMGB2/IL18/IL1B/IRF3/IRF8/LTF/LY86/LY96/LYN/MALT1/MAPK14/MAPK3/MEF2C/MTDH/NFKBIA/NUGGC/PABPN1/PDCD4/PDE4B/PRPF8/PYCARD/RHOA/RIPK2/SIGIRR/SMC1A/STAP1/SYK/TLR2/TNFRSF1B/TP53/TRAF6/TRIM5/TXNIP/VIM/ZFP36	40
B cells	BP	GO:0002696	positive regulation of leukocyte activation	59/1496	401/18862	2.80181e-06	6.49742e-05	5.04667e-05	ADA/BCL6/BTLA/CD2/CD28/CD3E/CD40/CD47/CLEC7A/CLECL1/CORO1A/CSK/CTSC/DOCK8/FCRL3/FGR/FLT3LG/GRB2/HSPD1/IL18/IL1B/IL27RA/IL4R/IL7R/INPP5D/ITGAM/ITGB2/KARS1/LAMP1/LCK/LGALS1/LRRK2/LYN/MALT1/MEF2C/MIF/MMP8/NKAP/PAK2/PPP2R3C/PTPN6/PTPRC/PYCARD/RAC1/RIF1/RIPK2/SH3KBP1/SLC39A10/STAP1/STX4/SYK/TGFBR2/TNFRSF13C/TNFRSF14/TRAF6/TYROBP/VAV3/XRCC6/ZAP70	59
B cells	BP	GO:1903039	positive regulation of leukocyte cell-cell adhesion	40/1496	234/18862	3.02734e-06	6.99154e-05	5.43046e-05	ADA/BCL6/BTLA/CD28/CD3E/CD44/CD47/CLECL1/CORO1A/CSK/DOCK8/ELANE/ETS1/GRB2/HSPD1/IL18/IL1B/IL27RA/IL4R/IL7R/ITGB2/LCK/LGALS1/LYN/MALT1/NKAP/PAK2/PTPN6/PTPRC/PYCARD/RAC1/RHOA/RIPK2/SKAP1/SYK/TGFBR2/TNFRSF13C/TNFRSF14/TRAF6/ZAP70	40
B cells	BP	GO:0015980	energy derivation by oxidation of organic compounds	45/1496	278/18862	3.4316e-06	7.89268e-05	6.13039e-05	BLOC1S1/CISD1/COX5B/COX7C/COX8A/EPM2AIP1/ETFA/GNAS/GYG1/HIF1A/IDH2/MDH1/MDH2/MYC/ND1/NDUFA13/NDUFA3/NDUFA4/NDUFA6/NDUFB10/NDUFB2/NDUFB4/NDUFS5/NDUFS6/NDUFS7/NDUFV1/NOP53/PANK2/PDHA1/PDHB/PGM2L1/PPP1CC/PRELID1/PYGL/RB1CC1/RUBCNL/SDHAF4/SHMT2/STK40/SUCLG2/TP53/UQCR10/UQCRB/UQCRC2/UQCRQ	45
B cells	BP	GO:0051403	stress-activated MAPK cascade	43/1496	261/18862	3.53223e-06	8.09096e-05	6.28441e-05	CARD9/CCM2/CLEC7A/COPS5/DBNL/DUSP1/EZR/FAS/FOXO1/GADD45A/HIPK3/IL1B/IRAK4/MAP2K3/MAP4K1/MAP4K4/MAPK13/MAPK14/MAPK3/MAPKAPK2/MDFIC/MINK1/MMP8/MYC/NCOR1/PDCD10/PDCD4/PKN1/PPIA/PTPN1/PYCARD/RB1CC1/RIPK2/RPS27A/SDCBP/SH2D3C/SPI1/SYK/TRAF5/TRAF6/UBA52/ZFP36/ZFP36L1	43
B cells	BP	GO:0043122	regulation of I-kappaB kinase/NF-kappaB signaling	41/1496	244/18862	3.57037e-06	8.12695e-05	6.31236e-05	AKAP13/ASH1L/CARD19/CARD9/CASP10/CD40/DDX21/DHX36/ECM1/EEF1D/HMOX1/IL1B/IRAK4/IRF3/LGALS1/LTF/MALT1/MIER1/MTDH/NDFIP1/NEK6/NLRP12/PPM1A/PYCARD/REL/RHOA/RIOK3/RIPK2/S100A12/S100A4/STAT1/TERF2IP/TMEM9B/TNFRSF1A/TRAF5/TRAF6/TRIM5/TRIM8/USP10/VAPA/WLS	41
B cells	BP	GO:0048002	antigen processing and presentation of peptide antigen	35/1496	194/18862	3.5769e-06	8.12695e-05	6.31236e-05	B2M/CALR/CAPZB/CTSF/CYBA/CYBB/DCTN3/FCER1G/IFI30/KIF2A/LNPEP/MARCHF1/NCF2/NCF4/OSBPL1A/PSMA3/PSMA4/PSMA6/PSMA7/PSMB1/PSMB2/PSMB4/PSMB6/PSMB7/PSMC2/PSMC3/PSMC4/PSMC5/PSMD2/PSMD4/PSMD7/PSME2/PYCARD/TAPBPL/TRAF6	35
B cells	BP	GO:0032635	interleukin-6 production	31/1496	162/18862	3.61618e-06	8.18306e-05	6.35594e-05	BANK1/CARD9/CD47/CLEC7A/CSK/CYBA/DDX58/DHX9/HSPD1/IFIH1/IL16/IL17RA/IL1B/IL27RA/INPP5D/IRAK3/KLF2/MAPK13/MAPKAPK2/MMP8/NLRP12/POU2F2/PTPN6/PYCARD/RIPK2/STAT3/SYK/TLR2/TLR8/TRAF6/TYROBP	31
B cells	BP	GO:0032602	chemokine production	22/1496	95/18862	3.82354e-06	8.58308e-05	6.66664e-05	CLEC7A/CSF1R/DDX3X/EGR1/ELANE/ERBIN/FFAR2/FOXP1/HIF1A/HMOX1/IL17RA/IL18/IL1B/IL4R/PYCARD/RIPK2/S100A8/S100A9/SIGIRR/SUZ12/SYK/TLR2	22
B cells	BP	GO:0060337	type I interferon signaling pathway	22/1496	95/18862	3.82354e-06	8.58308e-05	6.66664e-05	EGR1/HSP90AB1/IFI35/IFI6/IFIT1/IFIT2/IFIT3/IFNAR1/IRF2/IRF3/IRF7/IRF8/ISG15/MX1/NLRC5/OAS1/PTPN1/PTPN6/RSAD2/SAMHD1/SP100/STAT1	22
B cells	BP	GO:0045333	cellular respiration	34/1496	187/18862	4.10686e-06	9.18235e-05	7.1321e-05	BLOC1S1/CISD1/COX5B/COX7C/COX8A/ETFA/HIF1A/IDH2/MDH1/MDH2/ND1/NDUFA13/NDUFA3/NDUFA4/NDUFA6/NDUFB10/NDUFB2/NDUFB4/NDUFS5/NDUFS6/NDUFS7/NDUFV1/NOP53/PANK2/PDHA1/PDHB/PRELID1/SDHAF4/SHMT2/SUCLG2/UQCR10/UQCRB/UQCRC2/UQCRQ	34
B cells	BP	GO:0031334	positive regulation of protein-containing complex assembly	42/1496	254/18862	4.1537e-06	9.25024e-05	7.18483e-05	ACTR3/AKAP9/ARFIP1/ARPC2/ASAP1/BAK1/BIN1/CLEC7A/CORO1A/DDX3X/FCHSD2/FES/GMFG/GRB2/GTF2H5/HCK/HSP90AA1/IQGAP2/LCP1/MSN/NIN/PARP1/PLEK/PSMC2/PSMC3/PSMC4/PSMC5/PYCARD/RAC1/RBX1/RPA3/SH3GLB1/SKAP1/SLF2/STUB1/SYK/TERF1/TP53/VASP/WARS1/WASF2/WASL	42
B cells	BP	GO:0042274	ribosomal small subunit biogenesis	19/1496	75/18862	4.23645e-06	9.39721e-05	7.29899e-05	ABT1/DDX52/GTF2H5/NGDN/NOL11/NPM1/RIOK3/RPS15/RPS16/RPS17/RPS21/RPS25/RPS28/RPS5/RPS6/RPS7/RPS8/UTP3/XRCC5	19
B cells	BP	GO:0032212	positive regulation of telomere maintenance via telomerase	12/1496	33/18862	4.36069e-06	9.63472e-05	7.48347e-05	CCT2/CCT3/CCT4/CCT5/CCT6A/CCT7/CCT8/DKC1/HNRNPA1/MAPK3/TCP1/XRCC5	12
B cells	BP	GO:0043434	response to peptide hormone	62/1496	435/18862	4.54066e-06	9.91993e-05	7.705e-05	APEX1/ATP2B1/ATP6AP1/ATP6V0A1/ATP6V0B/ATP6V1C1/ATP6V1H/CACYBP/CAMK2A/CDC5L/CSK/CYBB/EGR1/EPM2AIP1/EPRS1/FOXO1/GCNT1/GGH/GNAI2/GPT/GRB2/HHEX/IL1B/IQGAP1/JAK2/LPIN2/LYN/MAX/MGARP/NFE2L2/NME2/NUCKS1/PARP1/PDE3B/PHB/PHIP/PIP4K2A/PKM/PRKAR1A/PTEN/PTPN1/PTPRE/PXN/RAB10/RAB8B/RPS6KB1/SESN3/SH2B2/SMARCC1/SNX5/SORL1/SRSF5/STAT1/STAT3/TCIRG1/TIMP1/TLR2/UCP2/VPS13C/YWHAG/ZFP36L1/ZNF106	62
B cells	BP	GO:0032648	regulation of interferon-beta production	15/1496	50/18862	4.54147e-06	9.91993e-05	7.705e-05	DDX3X/DDX58/DHX58/DHX9/HMGB2/HSP90AA1/IFIH1/IRF3/IRF7/PYCARD/REL/RIOK3/RIPK2/TLR2/TLR8	15
B cells	BP	GO:0032607	interferon-alpha production	11/1496	28/18862	4.56048e-06	9.91993e-05	7.705e-05	DDX3X/DDX58/DHX36/DHX9/HSPD1/IFIH1/IRF3/IRF7/RIPK2/STAT1/TLR8	11
B cells	BP	GO:0032647	regulation of interferon-alpha production	11/1496	28/18862	4.56048e-06	9.91993e-05	7.705e-05	DDX3X/DDX58/DHX36/DHX9/HSPD1/IFIH1/IRF3/IRF7/RIPK2/STAT1/TLR8	11
B cells	BP	GO:0071357	cellular response to type I interferon	22/1496	96/18862	4.59304e-06	9.95217e-05	7.73004e-05	EGR1/HSP90AB1/IFI35/IFI6/IFIT1/IFIT2/IFIT3/IFNAR1/IRF2/IRF3/IRF7/IRF8/ISG15/MX1/NLRC5/OAS1/PTPN1/PTPN6/RSAD2/SAMHD1/SP100/STAT1	22
B cells	BP	GO:0050729	positive regulation of inflammatory response	27/1496	133/18862	4.78423e-06	0.000103266	8.02085e-05	CD28/CD47/CTSC/DHX9/ETS1/FFAR2/GRN/IDO1/IFI35/IL16/IL18/IL1B/JAK2/KARS1/LRRK2/MAPK13/MGST2/MMP8/NFKBIA/NLRP12/PDCD4/S100A12/S100A8/S100A9/STAP1/TLR2/TNFRSF1A	27
B cells	BP	GO:0031145	anaphase-promoting complex-dependent catabolic process	20/1496	83/18862	5.47404e-06	0.000117296	9.11057e-05	PSMA3/PSMA4/PSMA6/PSMA7/PSMB1/PSMB2/PSMB4/PSMB6/PSMB7/PSMC2/PSMC3/PSMC4/PSMC5/PSMD2/PSMD4/PSMD7/PSME2/RPS27A/UBA52/UBE2S	20
B cells	BP	GO:1901653	cellular response to peptide	57/1496	391/18862	5.47602e-06	0.000117296	9.11057e-05	AKR1B1/APEX1/ATP2B1/ATP5PD/ATP6AP1/ATP6V0A1/ATP6V0B/ATP6V1C1/ATP6V1H/CAMK2A/CASP4/CDC5L/CSK/EPRS1/FOXO1/GNAI2/GPT/GRB2/IL1B/JAK2/KLF2/LPIN2/LYN/MAX/MDM2/MGARP/NFE2L2/NUCKS1/PARP1/PDE3B/PHIP/PIP4K2A/PKM/PRKAR1A/PTEN/PTPN1/PTPRE/PXN/RAB10/RAB8B/RIPK2/RPL23/RPS6KB1/SESN3/SH2B2/SMARCC1/SNX5/SORL1/SRSF5/STAT3/TCIRG1/TP53/UCP2/VIM/YWHAG/ZFP36L1/ZNF106	57
B cells	BP	GO:0006405	RNA export from nucleus	28/1496	142/18862	5.79759e-06	0.000123711	9.60889e-05	CDC40/DDX39A/DHX9/EIF4A3/ENY2/HHEX/HNRNPA1/HNRNPA2B1/IWS1/KHDRBS1/MAGOH/NPM1/NUP153/PABPN1/RAN/RANBP2/RBM8A/RNPS1/RPS15/SDAD1/SRSF11/SRSF5/SSB/THOC2/TPR/UPF2/UPF3B/YTHDC1	28
B cells	BP	GO:0000209	protein polyubiquitination	51/1496	337/18862	5.83893e-06	0.000123775	9.61384e-05	AMFR/AREL1/DDX3X/FBXL5/HERC5/LNPEP/MARCHF1/MDM2/MKRN1/PPIA/PRPF19/PSMA3/PSMA4/PSMA6/PSMA7/PSMB1/PSMB2/PSMB4/PSMB6/PSMB7/PSMC2/PSMC3/PSMC4/PSMC5/PSMD2/PSMD4/PSMD7/PSME2/RBBP6/RBX1/RNF167/RNF213/RNF8/RPS27A/SPOP/STUB1/SYVN1/TPP2/TRAF5/TRAF6/TRIM5/UBA52/UBE2B/UBE2D3/UBE2G2/UBE2H/UBE2S/UBE4A/UBR2/UBR5/ZNRF1	51
B cells	BP	GO:0010506	regulation of autophagy	50/1496	328/18862	5.84469e-06	0.000123775	9.61384e-05	ATF6/ATG101/ATP6V0A1/ATP6V0B/ATP6V1C1/ATP6V1H/BNIP3L/CALCOCO2/CHMP4B/DDIT3/EEF1A1/FEZ2/FOXO1/GAPDH/HERC1/HIF1A/HMOX1/KAT8/LAMTOR2/LRRK2/MAPK3/MCL1/MTDH/MTMR3/PHF23/PIK3CB/PIP4K2A/PSAP/PYCARD/RAB3GAP1/RALB/RB1CC1/RIPK2/SESN1/SESN3/SH3GLB1/SNRNP70/SNX5/STAT3/TMEM39B/TP53/TRIM5/TRIM8/ULK1/USP10/USP36/UVRAG/VPS13C/VPS26A/VPS35	50
B cells	BP	GO:0043123	positive regulation of I-kappaB kinase/NF-kappaB signaling	33/1496	182/18862	6.01337e-06	0.000126869	9.85412e-05	AKAP13/CARD9/CASP10/CD40/DDX21/DHX36/ECM1/EEF1D/HMOX1/IRAK4/IRF3/LGALS1/LTF/MALT1/MIER1/MTDH/NDFIP1/NEK6/PPM1A/REL/RHOA/RIPK2/S100A12/S100A4/TERF2IP/TMEM9B/TNFRSF1A/TRAF5/TRAF6/TRIM5/TRIM8/VAPA/WLS	33
B cells	BP	GO:1903313	positive regulation of mRNA metabolic process	20/1496	84/18862	6.65476e-06	0.000139875	0.000108643	CNOT6L/DHX36/HNRNPD/HNRNPR/HSPA8/LEO1/METTL16/MOV10/NCL/PABPC1/POLR2G/PRDX6/PRPF19/SNRNP70/TARDBP/THRAP3/TOB1/TRA2B/ZFP36/ZFP36L1	20
B cells	BP	GO:0007159	leukocyte cell-cell adhesion	54/1496	366/18862	6.73189e-06	0.000140968	0.000109492	ADA/BCL6/BTLA/CD28/CD3E/CD44/CD47/CLECL1/CORO1A/CSK/DOCK8/ELANE/ETS1/EZR/FGL2/GCNT1/GRB2/HSPD1/IDO1/IL18/IL1B/IL27RA/IL4R/IL7R/ITGAL/ITGB2/ITGB7/LAPTM5/LCK/LGALS1/LYN/MALT1/MIA3/MSN/NDFIP1/NKAP/PAK2/PRKAR1A/PTPN6/PTPRC/PYCARD/RAC1/RHOA/RIPK2/S100A8/S100A9/SELL/SKAP1/SYK/TGFBR2/TNFRSF13C/TNFRSF14/TRAF6/ZAP70	54
B cells	BP	GO:0070227	lymphocyte apoptotic process	18/1496	71/18862	7.44994e-06	0.000155424	0.000120721	ADA/BAK1/BCL6/DFFA/DOCK8/FAS/FOXP1/HIF1A/IDO1/IL7R/LYN/PKN1/PRELID1/PTEN/RPS6/SLC39A10/TP53/TSC22D3	18
B cells	BP	GO:0007229	integrin-mediated signaling pathway	23/1496	106/18862	7.48564e-06	0.00015559	0.00012085	ADAM10/CCM2/CD47/CD63/ERBIN/FGR/FYB1/HCK/ISG15/ITGAL/ITGAM/ITGB2/ITGB7/MYH9/NEDD9/NME2/PHACTR4/PLEK/SYK/TIMP1/TLN1/VAV3/ZYX	23
B cells	BP	GO:0046034	ATP metabolic process	48/1496	313/18862	7.56594e-06	0.000156679	0.000121696	ANTKMT/ATP5F1A/ATP5F1B/ATP5MC2/ATP5MC3/ATP5ME/ATP5PD/ATP6/CHCHD10/COX5B/COX7C/COX8A/DDIT4/FIS1/GALK1/GAPDH/GPI/HIF1A/HSPA8/LDHA/NCOR1/ND1/NDUFA13/NDUFA3/NDUFA4/NDUFA6/NDUFB10/NDUFB2/NDUFB4/NDUFS5/NDUFS6/NDUFS7/NDUFV1/NUP153/PARP1/PFKFB2/PGM2L1/PKM/RANBP2/SHMT2/STOML2/TP53/TPR/UQCC2/UQCR10/UQCRB/UQCRC2/UQCRQ	48
B cells	BP	GO:0016569	covalent chromatin modification	64/1496	461/18862	7.66037e-06	0.000158051	0.000122762	ASH1L/ATF7IP/ATRX/BAZ1B/BCL6/BRD8/CHD1/CTBP1/CTCF/DNMT1/DPY30/EHMT1/EHMT2/ENY2/EPC1/FBL/GTF2B/HAT1/HDAC7/IL1B/IWS1/JAK2/JARID2/JMJD1C/KAT6B/KAT8/KDM7A/KMT2E/LEO1/LRRK2/MAPK3/MBD2/MIER1/MPHOSPH8/PADI2/PADI4/PADI6/PAX5/PHB/PHF14/PHF20/PHF20L1/PKN1/REST/RIF1/RLF/RNF8/RTF1/RUVBL1/SFPQ/SPI1/SUZ12/TP53/TRIM28/TRMT112/UBE2B/UBR2/UBR5/USP15/USP16/USP36/WDR5B/YEATS4/ZZZ3	64
B cells	BP	GO:0002886	regulation of myeloid leukocyte mediated immunity	15/1496	52/18862	7.77263e-06	0.000158618	0.000123202	DDX21/DDX58/DHX36/FES/FGR/HMOX1/IL4R/ITGAM/ITGB2/LYN/STAP1/STX4/STXBP2/SYK/TYROBP	15
B cells	BP	GO:0032210	regulation of telomere maintenance via telomerase	15/1496	52/18862	7.77263e-06	0.000158618	0.000123202	CCT2/CCT3/CCT4/CCT5/CCT6A/CCT7/CCT8/DCP2/DKC1/HNRNPA1/HNRNPU/MAPK3/TCP1/TERF1/XRCC5	15
B cells	BP	GO:0032608	interferon-beta production	15/1496	52/18862	7.77263e-06	0.000158618	0.000123202	DDX3X/DDX58/DHX58/DHX9/HMGB2/HSP90AA1/IFIH1/IRF3/IRF7/PYCARD/REL/RIOK3/RIPK2/TLR2/TLR8	15
B cells	BP	GO:0032868	response to insulin	44/1496	278/18862	7.93847e-06	0.000161416	0.000125375	ATP2B1/ATP6AP1/ATP6V0A1/ATP6V0B/ATP6V1C1/ATP6V1H/EGR1/EPM2AIP1/EPRS1/FOXO1/GCNT1/GGH/GNAI2/GPT/GRB2/IL1B/LPIN2/LYN/MAX/NUCKS1/PARP1/PDE3B/PHIP/PIP4K2A/PKM/PTEN/PTPN1/PTPRE/RAB10/RAB8B/RPS6KB1/SESN3/SH2B2/SMARCC1/SNX5/SORL1/SRSF5/TCIRG1/TLR2/UCP2/VPS13C/YWHAG/ZFP36L1/ZNF106	44
B cells	BP	GO:0006986	response to unfolded protein	33/1496	185/18862	8.61694e-06	0.000174579	0.000135599	ADD1/AMFR/ATF6/BAK1/CALR/COPS5/DDIT3/DDRGK1/DNAJB1/DNAJC3/EDEM2/EIF2S1/ERP44/HERPUD1/HSP90AA1/HSP90AB1/HSPA4/HSPA8/HSPA9/HSPD1/HSPE1/NFE2L2/PDIA6/PPP1R15A/PTPN1/SERP1/STT3B/STUB1/SYVN1/TLN1/TMBIM6/TSPYL2/WIPI1	33
B cells	BP	GO:0002478	antigen processing and presentation of exogenous peptide antigen	32/1496	177/18862	8.80412e-06	0.000177037	0.000137508	B2M/CALR/CAPZB/CTSF/CYBA/CYBB/DCTN3/FCER1G/IFI30/KIF2A/LNPEP/NCF2/NCF4/OSBPL1A/PSMA3/PSMA4/PSMA6/PSMA7/PSMB1/PSMB2/PSMB4/PSMB6/PSMB7/PSMC2/PSMC3/PSMC4/PSMC5/PSMD2/PSMD4/PSMD7/PSME2/TRAF6	32
B cells	BP	GO:0006275	regulation of DNA replication	23/1496	107/18862	8.82885e-06	0.000177037	0.000137508	ATRX/BCL6/CACYBP/DBF4/DHX9/EHMT2/ID3/INO80/NBN/NUCKS1/NUGGC/PDS5A/PPP2R1A/RAC1/RBBP6/SMC3/STOML2/TERF1/TIPIN/TP53/TSPYL2/TTF1/ZBTB38	23
B cells	BP	GO:0002755	MyD88-dependent toll-like receptor signaling pathway	12/1496	35/18862	8.83292e-06	0.000177037	0.000137508	CD300LF/HSPD1/IRAK3/IRAK4/IRF7/LY96/MAP3K1/RPS27A/TLR2/TLR8/TRAF6/UBA52	12
B cells	BP	GO:0032388	positive regulation of intracellular transport	37/1496	219/18862	9.2299e-06	0.000183681	0.000142669	ANP32B/ANXA2/DHX9/EDEM2/EHD1/EMD/EZR/FIS1/HCLS1/HSP90AB1/IL1B/ITGAM/ITGB2/JAK2/KHDRBS1/MAPK14/MSN/NMT1/OAZ1/PCM1/PDCD10/PDCD5/PPM1A/RAN/SH3GLB1/SORL1/TARDBP/TCF7L2/TP53/TPR/TRIM28/UBE2D3/UBL5/UBR5/USP36/YWHAG/ZPR1	37
B cells	BP	GO:1902749	regulation of cell cycle G2/M phase transition	37/1496	219/18862	9.2299e-06	0.000183681	0.000142669	AKAP9/BABAM1/CEP43/CEP57/DCTN3/FOXN3/HAUS8/HSP90AA1/NBN/NOP53/NPM1/PCM1/PPP2R1A/PSMA3/PSMA4/PSMA6/PSMA7/PSMB1/PSMB2/PSMB4/PSMB6/PSMB7/PSMC2/PSMC3/PSMC4/PSMC5/PSMD2/PSMD4/PSMD7/PSME2/RAB11A/RBX1/TP53/TUBA1A/TUBA4A/TUBB/YWHAG	37
B cells	BP	GO:1902373	negative regulation of mRNA catabolic process	16/1496	59/18862	9.37129e-06	0.000185814	0.000144325	DHX9/FUS/HNRNPD/HNRNPU/MAPK14/MAPKAPK2/METTL16/PABPC1/SECISBP2/SYNCRIP/TAF15/TARDBP/THRAP3/TOB1/YBX1/ZFP36	16
B cells	BP	GO:0010498	proteasomal protein catabolic process	66/1496	483/18862	9.40327e-06	0.000185814	0.000144325	AMFR/AREL1/ATE1/DDIT3/DDRGK1/EDEM2/EIF3H/ELOB/FBXL5/GPX1/HERPUD1/HM13/HSP90AB1/KCTD17/LRRK2/MAN1A1/MDM2/NEMF/NFE2L2/NOP53/NUDT15/OS9/PCBP2/PML/PRPF19/PSMA3/PSMA4/PSMA6/PSMA7/PSMB1/PSMB2/PSMB4/PSMB6/PSMB7/PSMC2/PSMC3/PSMC4/PSMC5/PSMD2/PSMD4/PSMD7/PSME2/PSME3IP1/RAD23A/RBX1/RPS27A/SDCBP/SDF2L1/SMARCC1/SPOP/SPSB2/STT3B/STUB1/SYVN1/TMF1/TMUB1/UBA52/UBE2B/UBE2D3/UBE2G2/UBE2H/UBE2S/UBE4A/UBR2/UBXN1/ZNR…	66
B cells	BP	GO:0001776	leukocyte homeostasis	19/1496	79/18862	9.61399e-06	0.000189311	0.000147042	ADA/BAK1/CORO1A/DOCK10/FAS/HIF1A/LYN/MEF2C/PDE4B/PIK3CB/PIK3CD/PKN1/PPP2R3C/RPS6/SKIL/SLC15A4/TCIRG1/TNFRSF17/TSC22D3	19
B cells	BP	GO:0009060	aerobic respiration	20/1496	86/18862	9.72901e-06	0.000190906	0.000148281	BLOC1S1/COX5B/COX7C/COX8A/HIF1A/IDH2/MDH1/MDH2/ND1/NDUFA4/NDUFS7/NOP53/PANK2/PDHA1/PDHB/SHMT2/SUCLG2/UQCR10/UQCRB/UQCRC2	20
B cells	BP	GO:0010332	response to gamma radiation	15/1496	53/18862	1.00515e-05	0.000196547	0.000152662	BAK1/DCUN1D3/EGR1/GPX1/GTF2H5/MDM2/MYC/PARP1/PML/POLB/PTPRC/RPL26/TP53/XRCC5/XRCC6	15
B cells	BP	GO:0001774	microglial cell activation	14/1496	47/18862	1.03227e-05	0.000200454	0.000155696	C5AR1/CTSC/GRN/IFNGR1/ITGAM/ITGB2/JAK2/LRRK2/MMP8/PTPRC/STAP1/TLR2/TLR8/TYROBP	14
B cells	BP	GO:0051972	regulation of telomerase activity	14/1496	47/18862	1.03227e-05	0.000200454	0.000155696	CCT2/CCT4/CERS1/DKC1/HNRNPA2B1/HNRNPD/HSP90AA1/HSP90AB1/MAPK3/MYC/TCP1/TERF1/TP53/XRCC5	14
B cells	BP	GO:0050854	regulation of antigen receptor-mediated signaling pathway	17/1496	66/18862	1.05599e-05	0.000204352	0.000158724	ADA/CD19/EZR/FCRL3/FOXP1/GBP1/LAPTM5/LCK/LYN/MALT1/NFAM1/PAX5/PLCL2/PTPN6/PTPRC/SLC39A10/STAP1	17
B cells	BP	GO:0051170	import into nucleus	30/1496	163/18862	1.15589e-05	0.000222915	0.000173142	E2F3/HCLS1/HIKESHI/HNRNPA1/HSP90AB1/HTATIP2/JAK2/LRRK2/MAPK14/MDFIC/NFKBIA/NUP153/NXT2/PML/PPP1R10/RAN/RANBP2/RPL23/SNRPD1/SNRPD2/SNRPD3/STAT3/SYK/TARDBP/TP53/TPR/TRIM28/TXNIP/UBR5/ZPR1	30
B cells	BP	GO:2000106	regulation of leukocyte apoptotic process	19/1496	80/18862	1.16811e-05	0.000224137	0.000174092	ADA/BCL6/DOCK8/FOXP1/HCLS1/HIF1A/IDO1/IL7R/IRF7/LYN/MEF2C/PIK3CB/PIK3CD/PRELID1/PTEN/SLC39A10/TCP1/TP53/TSC22D3	19
B cells	BP	GO:0032760	positive regulation of tumor necrosis factor production	20/1496	87/18862	1.17021e-05	0.000224137	0.000174092	CARD9/CD2/CLEC7A/CYBA/DDX58/DHX9/IFIH1/IFNGR1/JAK2/LY96/MAPKAPK2/MIF/MMP8/PTPRC/PYCARD/RIPK2/STAT3/SYK/TLR2/TYROBP	20
B cells	BP	GO:0032615	interleukin-12 production	16/1496	60/18862	1.1846e-05	0.000225354	0.000175037	CD40/CD47/CLEC7A/FOXP1/HSPD1/IDO1/IL16/IRAK3/IRF8/LAPTM5/MAPK14/RIPK2/SYK/TLR2/TLR8/TRAF6	16
B cells	BP	GO:0032655	regulation of interleukin-12 production	16/1496	60/18862	1.1846e-05	0.000225354	0.000175037	CD40/CD47/CLEC7A/FOXP1/HSPD1/IDO1/IL16/IRAK3/IRF8/LAPTM5/MAPK14/RIPK2/SYK/TLR2/TLR8/TRAF6	16
B cells	BP	GO:2000116	regulation of cysteine-type endopeptidase activity	38/1496	230/18862	1.19453e-05	0.000226476	0.000175908	ANP32B/BAK1/CARD9/CASP10/CASP8AP2/CAST/CD44/CLEC7A/CTSH/CYFIP2/DDX3X/EGLN3/FAM162A/FAS/FIS1/GPX1/HERPUD1/HSPD1/HSPE1/IFI6/JAK2/LAPTM5/LCK/LTF/MALT1/MYC/NDUFA13/NLRP12/PAK2/PDCD5/PLAUR/PML/PYCARD/REST/RIPK2/S100A8/S100A9/SYK	38
B cells	BP	GO:0006839	mitochondrial transport	43/1496	274/18862	1.24328e-05	0.000234925	0.00018247	ANTKMT/ATP5F1A/ATP5F1B/ATP5MC2/ATP5MC3/ATP5ME/ATP5PD/ATP6/BAK1/BLOC1S2/BNIP3L/CAMK2A/CHCHD10/CNP/FIS1/GRPEL1/HSP90AA1/HSPA4/HSPD1/LETM1/LRRK2/MCUB/MGARP/MPC2/MRPL18/NDUFA13/NMT1/PDCD5/SH3GLB1/SLC25A6/STARD3/STOML2/TIMM13/TIMM50/TOMM20/TOMM22/TP53/UBE2D3/UBL5/UCP2/USP36/VPS35/YWHAG	43
B cells	BP	GO:0033157	regulation of intracellular protein transport	40/1496	248/18862	1.2821e-05	0.000241449	0.000187538	ANP32B/BNIP3L/EDEM2/EMD/FIS1/GDI1/HCLS1/HSP90AB1/IL1B/ITGAM/ITGB2/JAK2/LCP1/LRRK2/MAPK14/MDFIC/NMT1/OAZ1/OS9/PCM1/PDCD10/PDCD5/PPM1A/PTPN1/RAN/SH3GLB1/SORL1/SP100/TARDBP/TCF7L2/TP53/TPR/TRIM28/UBE2D3/UBE2G2/UBL5/UBR5/USP36/YWHAG/ZPR1	40
B cells	BP	GO:1903900	regulation of viral life cycle	28/1496	148/18862	1.31387e-05	0.000246548	0.000191498	CD28/CHMP2A/CHMP2B/CHMP4B/CIITA/DDX3X/IFIT1/ISG15/LGALS1/LTF/MPHOSPH8/MX1/OAS1/PABPC1/PKN2/PML/PPIA/PPIH/RAD23A/RSAD2/SHFL/SRPK1/TMEM39B/TOP2B/TRIM28/TRIM5/TRIM8/VAPA	28
B cells	BP	GO:0071222	cellular response to lipopolysaccharide	34/1496	197/18862	1.31797e-05	0.000246548	0.000191498	CD180/CD40/HCK/HMGB2/IL18/IL1B/IRF3/IRF8/LTF/LY86/LY96/LYN/MALT1/MAPK14/MAPK3/MEF2C/MTDH/NFKBIA/NUGGC/PABPN1/PDCD4/PDE4B/PRPF8/PYCARD/RHOA/RIPK2/SIGIRR/STAP1/TLR2/TNFRSF1B/TRAF6/TRIM5/VIM/ZFP36	34
B cells	BP	GO:0044088	regulation of vacuole organization	14/1496	48/18862	1.35165e-05	0.000252009	0.00019574	ANXA2/CHMP4B/FEZ2/GRN/LRRK2/MTMR3/PHF23/PIP4K2A/RAB3GAP1/RALB/SCARB2/SH3GLB1/TMEM39B/ULK1	14
B cells	BP	GO:0060759	regulation of response to cytokine stimulus	33/1496	189/18862	1.36979e-05	0.000254545	0.00019771	CASP4/CD300LF/CXCR4/DDX58/DHX9/ECM1/HIF1A/HIPK1/HSP90AB1/IFIH1/IFNGR1/IFNGR2/IL1RN/IRAK3/IRF3/IRF7/JAK2/LAPTM5/NLRC5/PADI2/PARP14/PTPN1/PTPN6/PTPRC/PYCARD/RIPK2/SAMHD1/SIGIRR/STAP1/STAT1/SYK/TLR2/TNFRSF1A	33
B cells	BP	GO:0070125	mitochondrial translational elongation	20/1496	88/18862	1.4028e-05	0.000258965	0.000201143	DAP3/GADD45GIP1/MRPL1/MRPL11/MRPL14/MRPL18/MRPL20/MRPL21/MRPL22/MRPL28/MRPL39/MRPL40/MRPL41/MRPL51/MRPL55/MRPS14/MRPS15/MRPS28/PTCD3/TUFM	20
B cells	BP	GO:1903312	negative regulation of mRNA metabolic process	20/1496	88/18862	1.4028e-05	0.000258965	0.000201143	DHX9/FUS/HNRNPA2B1/HNRNPD/HNRNPU/MAPK14/MAPKAPK2/METTL16/PABPC1/PTBP1/RBM42/RNPS1/SECISBP2/SYNCRIP/TAF15/TARDBP/THRAP3/TOB1/YBX1/ZFP36	20
B cells	BP	GO:0045070	positive regulation of viral genome replication	11/1496	31/18862	1.4394e-05	0.000264849	0.000205713	CD28/DDX3X/IFIT1/PABPC1/PKN2/PPIA/PPIH/RAD23A/SRPK1/TMEM39B/TOP2B	11
B cells	BP	GO:0045637	regulation of myeloid cell differentiation	41/1496	258/18862	1.4468e-05	0.000265341	0.000206096	ACIN1/ATP6AP1/B2M/CNOT4/CSF3R/DPY30/ETS1/EVI2B/FES/FOS/FOXP1/GNAS/H3-3B/HCLS1/HIF1A/HMGB2/HSPA9/INPP5D/IRF7/ISG15/KMT2E/LEO1/LTF/LYN/MAPK14/MEF2C/MOV10/MYC/NDFIP1/NFE2/NFKBIA/NME2/RARG/SMAP1/SPI1/STAT1/STAT3/TRAF6/TYROBP/ZFP36/ZFP36L1	41
B cells	BP	GO:1901991	negative regulation of mitotic cell cycle phase transition	40/1496	250/18862	1.5558e-05	0.000284402	0.0002209	ARID3A/CDK2AP2/CNOT4/CNOT6L/DCUN1D3/DUSP1/FOXN3/GADD45A/GFI1B/MDM2/MDM4/NBN/NOP53/PML/PSMA3/PSMA4/PSMA6/PSMA7/PSMB1/PSMB2/PSMB4/PSMB6/PSMB7/PSMC2/PSMC3/PSMC4/PSMC5/PSMD2/PSMD4/PSMD7/PSME2/PTEN/RBX1/RGCC/RPL26/TNKS1BP1/TP53/TPR/ZFP36L1/ZNF655	40
B cells	BP	GO:1903829	positive regulation of cellular protein localization	45/1496	295/18862	1.65168e-05	0.000300948	0.000233752	ABHD17A/ACSL3/CCT2/CCT3/CCT4/CCT5/CCT6A/CCT7/CCT8/DDRGK1/DKC1/EZR/FIS1/HCLS1/HSP90AB1/IQGAP1/ITGAM/ITGB2/JAK2/LARP7/LIMK2/MAPK14/MSN/NMT1/PARP1/PDCD5/RAB11A/RAN/SH3GLB1/SORL1/SPTBN1/STX4/TARDBP/TCP1/TP53/TPR/TRIM28/TRIM8/TYROBP/UBE2D3/UBL5/UBR5/USP36/YWHAG/ZPR1	45
B cells	BP	GO:0002200	somatic diversification of immune receptors	18/1496	75/18862	1.68994e-05	0.000306923	0.000238393	BCL6/CD28/CD40/CTNNBL1/HMGB2/HSPD1/IL27RA/MSH6/NBN/NDFIP1/POLB/PTPRC/RIF1/RNF8/SAMHD1/SLC15A4/SWAP70/TCF7	18
B cells	BP	GO:0048863	stem cell differentiation	40/1496	251/18862	1.71189e-05	0.000309908	0.000240711	CDK12/CDK13/CORO1C/DHX36/EPCAM/FAM172A/HIF1A/HNRNPU/HSPA9/JARID2/KRT18/LMO2/MAPK3/MEF2C/METTL5/NFE2L2/OCIAD2/PHACTR4/PSMA3/PSMA4/PSMA6/PSMA7/PSMB1/PSMB2/PSMB4/PSMB6/PSMB7/PSMC2/PSMC3/PSMC4/PSMC5/PSMD2/PSMD4/PSMD7/PSME2/PTPRC/RBPJ/REST/TP53/XRCC5	40
B cells	BP	GO:0006354	DNA-templated transcription, elongation	24/1496	119/18862	1.77579e-05	0.000320442	0.000248893	CDK12/CDK13/ELL/ELOB/ENY2/GTF2H5/HNRNPU/IWS1/LARP7/LEO1/POLR1F/POLR1H/POLR2B/POLR2F/POLR2G/POLR2I/RNF8/RTF1/SUPT16H/TAF1D/TCEA1/TCERG1/UBTF/WDR43	24
B cells	BP	GO:0045454	cell redox homeostasis	13/1496	43/18862	1.78317e-05	0.000320741	0.000249126	APEX1/CYBA/CYBB/DDIT3/ERP44/GPX1/NCF2/NCF4/NFE2L2/PRDX1/PRDX4/PRDX6/TXNRD1	13
B cells	BP	GO:0051348	negative regulation of transferase activity	45/1496	296/18862	1.80141e-05	0.000322987	0.00025087	CEP43/CERS1/CHORDC1/CORO1C/CSK/DNAJC3/DUSP1/DUSP2/EIF4A2/GADD45A/GMFG/HHEX/HIPK3/HNRNPU/IL1B/IRAK3/LYN/MIDN/MVP/NPM1/PAK2/PDCD4/PIK3CB/PIP4K2A/PKN1/PPIA/PPP2R1A/PPP2R5A/PRKAR1A/PTEN/PTPN1/PTPN6/PTPRC/PYCARD/RGS14/RGS2/RPL23/RPS7/RTRAF/SORL1/TERF1/TP53/WARS1/YWHAG/ZFP36	45
B cells	BP	GO:0046777	protein autophosphorylation	37/1496	226/18862	1.90554e-05	0.00034057	0.000264527	CALM3/CAMK2A/CDK12/CSF1R/CSK/DDX3X/EIF2S1/FES/FGR/HCK/HTATIP2/IQGAP1/IRAK3/JAK2/LRRK2/LYN/MAP4K1/MAPK3/MAPKAPK2/MINK1/MKNK2/MVP/NBN/NEK6/NLRP12/NME2/PAK2/PPP2R5A/PPP2R5E/PTPRC/RAP2C/SLK/STK17B/STK4/TNKS1BP1/TRIM28/ULK1	37
B cells	BP	GO:0002888	positive regulation of myeloid leukocyte mediated immunity	8/1496	17/18862	1.94908e-05	0.000347246	0.000269712	DDX21/DDX58/DHX36/ITGAM/ITGB2/STAP1/STX4/TYROBP	8
B cells	BP	GO:0006368	transcription elongation from RNA polymerase II promoter	20/1496	90/18862	1.99631e-05	0.000353416	0.000274505	CDK12/CDK13/ELL/ELOB/ENY2/GTF2H5/HNRNPU/IWS1/LARP7/LEO1/POLR2B/POLR2F/POLR2G/POLR2I/RNF8/RTF1/SUPT16H/TCEA1/TCERG1/WDR43	20
B cells	BP	GO:1903557	positive regulation of tumor necrosis factor superfamily cytokine production	20/1496	90/18862	1.99631e-05	0.000353416	0.000274505	CARD9/CD2/CLEC7A/CYBA/DDX58/DHX9/IFIH1/IFNGR1/JAK2/LY96/MAPKAPK2/MIF/MMP8/PTPRC/PYCARD/RIPK2/STAT3/SYK/TLR2/TYROBP	20
B cells	BP	GO:0039528	cytoplasmic pattern recognition receptor signaling pathway in response to virus	11/1496	32/18862	2.03673e-05	0.000359439	0.000279183	DDX58/DDX60/DHX58/IFIH1/IRF3/IRF7/NOP53/PHB/RIOK3/SEC14L1/USP15	11
B cells	BP	GO:0045069	regulation of viral genome replication	19/1496	83/18862	2.04861e-05	0.000360401	0.00027993	CD28/DDX3X/IFIT1/ISG15/LTF/MPHOSPH8/MX1/OAS1/PABPC1/PKN2/PPIA/PPIH/RAD23A/RSAD2/SHFL/SRPK1/TMEM39B/TOP2B/TRIM28	19
B cells	BP	GO:0071375	cellular response to peptide hormone stimulus	48/1496	325/18862	2.08819e-05	0.000366216	0.000284447	APEX1/ATP2B1/ATP6AP1/ATP6V0A1/ATP6V0B/ATP6V1C1/ATP6V1H/CAMK2A/CDC5L/CSK/EPRS1/FOXO1/GNAI2/GPT/GRB2/IL1B/JAK2/LPIN2/LYN/MAX/MGARP/NFE2L2/NUCKS1/PARP1/PDE3B/PHIP/PIP4K2A/PKM/PRKAR1A/PTEN/PTPN1/PTPRE/PXN/RAB10/RAB8B/RPS6KB1/SESN3/SH2B2/SMARCC1/SNX5/SORL1/SRSF5/STAT3/TCIRG1/UCP2/YWHAG/ZFP36L1/ZNF106	48
B cells	BP	GO:0006415	translational termination	22/1496	105/18862	2.10301e-05	0.000367666	0.000285573	DAP3/GADD45GIP1/GSPT1/MRPL1/MRPL11/MRPL14/MRPL18/MRPL20/MRPL21/MRPL22/MRPL28/MRPL39/MRPL40/MRPL41/MRPL51/MRPL55/MRPS14/MRPS15/MRPS28/PTCD3/SHFL/TRMT112	22
B cells	BP	GO:0044090	positive regulation of vacuole organization	7/1496	13/18862	2.17911e-05	0.000379787	0.000294988	ANXA2/GRN/PIP4K2A/RAB3GAP1/RALB/SH3GLB1/ULK1	7
B cells	BP	GO:0051028	mRNA transport	28/1496	152/18862	2.19678e-05	0.000381682	0.00029646	CDC40/CETN3/DDX39A/DHX9/EIF4A3/ENY2/HHEX/HNRNPA1/HNRNPA2B1/IWS1/MAGOH/MVP/NUP153/NXT2/PABPN1/QKI/RANBP2/RBM8A/RNPS1/SRSF11/SRSF5/THOC2/TPR/UPF2/UPF3B/YTHDC1/ZFP36/ZFP36L1	28
B cells	BP	GO:0019884	antigen processing and presentation of exogenous antigen	32/1496	185/18862	2.23332e-05	0.000386833	0.000300461	B2M/CALR/CAPZB/CTSF/CYBA/CYBB/DCTN3/FCER1G/IFI30/KIF2A/LNPEP/NCF2/NCF4/OSBPL1A/PSMA3/PSMA4/PSMA6/PSMA7/PSMB1/PSMB2/PSMB4/PSMB6/PSMB7/PSMC2/PSMC3/PSMC4/PSMC5/PSMD2/PSMD4/PSMD7/PSME2/TRAF6	32
B cells	BP	GO:0070199	establishment of protein localization to chromosome	10/1496	27/18862	2.2985e-05	0.000396897	0.000308278	CCT2/CCT3/CCT4/CCT5/CCT6A/CCT7/CCT8/DKC1/TCP1/TERF1	10
B cells	BP	GO:0042776	mitochondrial ATP synthesis coupled proton transport	9/1496	22/18862	2.33037e-05	0.000399327	0.000310165	ANTKMT/ATP5F1A/ATP5F1B/ATP5MC2/ATP5MC3/ATP5ME/ATP5PD/ATP6/STOML2	9
B cells	BP	GO:0071359	cellular response to dsRNA	9/1496	22/18862	2.33037e-05	0.000399327	0.000310165	DDX58/DHX9/IFIH1/IFIT1/IRF3/NPM1/PQBP1/RALB/RIOK3	9
B cells	BP	GO:0072593	reactive oxygen species metabolic process	43/1496	281/18862	2.33391e-05	0.000399327	0.000310165	CD47/CLEC7A/CYB5R4/CYBA/CYBB/DDIT4/G6PD/GADD45A/GBF1/GLA/GNAI2/GPX1/GRB2/HIF1A/HP/HSP90AA1/HSP90AB1/IFI6/IL1B/ITGAM/ITGB2/JAK2/KLF2/LRRK2/MAPK14/MMP8/NCF2/NCF4/NDUFA13/NFE2L2/NRROS/PRDX1/PRDX4/PRDX6/RAB27A/RAC1/SESN1/SOD2/SYK/TGFBR2/TLR2/TP53/TYROBP	43
B cells	BP	GO:1901990	regulation of mitotic cell cycle phase transition	60/1496	439/18862	2.34846e-05	0.000400594	0.000311149	AKAP9/APEX1/ARID3A/CDK2AP2/CEP43/CEP57/CNOT4/CNOT6L/DCTN3/DCUN1D3/DDX3X/DUSP1/FOXN3/GADD45A/GFI1B/HAUS8/HSP90AA1/ID2/INO80/KMT2E/MDM2/MDM4/NBN/NEK6/NOP53/PCM1/PML/PPP2R1A/PSMA3/PSMA4/PSMA6/PSMA7/PSMB1/PSMB2/PSMB4/PSMB6/PSMB7/PSMC2/PSMC3/PSMC4/PSMC5/PSMD2/PSMD4/PSMD7/PSME2/PTEN/PTPN6/RAB11A/RBX1/RGCC/RPL26/TNKS1BP1/TP53/TPR/TUBA1A/TUBA4A/TUBB/YWHAG/ZFP36L1/ZNF655	60
B cells	BP	GO:1901987	regulation of cell cycle phase transition	64/1496	478/18862	2.43219e-05	0.000413619	0.000321266	AKAP9/APEX1/ARID3A/BABAM1/CDK2AP2/CEP43/CEP57/CNOT4/CNOT6L/DBF4/DCTN3/DCUN1D3/DDRGK1/DDX3X/DUSP1/FOXN3/GADD45A/GFI1B/HAUS8/HSP90AA1/ID2/INO80/KMT2E/MDM2/MDM4/NBN/NEK6/NOP53/NPM1/PCM1/PML/PPP2R1A/PSMA3/PSMA4/PSMA6/PSMA7/PSMB1/PSMB2/PSMB4/PSMB6/PSMB7/PSMC2/PSMC3/PSMC4/PSMC5/PSMD2/PSMD4/PSMD7/PSME2/PTEN/PTPN6/RAB11A/RBX1/RGCC/RPL26/TNKS1BP1/TP53/TPR/TUBA1A/TUBA4A/TUBB/YWHAG/ZFP36L1/ZNF655	64
B cells	BP	GO:0031123	RNA 3'-end processing	28/1496	153/18862	2.48876e-05	0.000421962	0.000327746	CDC40/DDX39A/DHX36/DKC1/EIF4A3/EXOSC4/EXOSC7/FBL/HSD17B10/LARP7/LEO1/MAGOH/PABPC1/PABPN1/PAPOLA/PAPOLG/RBM8A/RNPS1/RPS21/SRSF11/SRSF5/SSB/THOC2/TRNT1/TUT4/UPF3B/VIRMA/ZFP36L1	28
B cells	BP	GO:0010389	regulation of G2/M transition of mitotic cell cycle	34/1496	203/18862	2.52123e-05	0.000426179	0.000331022	AKAP9/CEP43/CEP57/DCTN3/FOXN3/HAUS8/HSP90AA1/NBN/NOP53/PCM1/PPP2R1A/PSMA3/PSMA4/PSMA6/PSMA7/PSMB1/PSMB2/PSMB4/PSMB6/PSMB7/PSMC2/PSMC3/PSMC4/PSMC5/PSMD2/PSMD4/PSMD7/PSME2/RAB11A/RBX1/TUBA1A/TUBA4A/TUBB/YWHAG	34
B cells	BP	GO:0002260	lymphocyte homeostasis	15/1496	57/18862	2.62245e-05	0.000441958	0.000343277	ADA/BAK1/CORO1A/DOCK10/FAS/HIF1A/LYN/MEF2C/PKN1/PPP2R3C/RPS6/SKIL/TCIRG1/TNFRSF17/TSC22D3	15
B cells	BP	GO:0002702	positive regulation of production of molecular mediator of immune response	21/1496	99/18862	2.64425e-05	0.000444297	0.000345094	B2M/CD28/CD40/CLEC7A/DDX21/DDX58/DHX36/FFAR2/GPI/IL18/IL18R1/IL1B/IL4R/LAPTM5/MALT1/PTPRC/RIF1/RSAD2/STX4/TNFRSF14/TRAF6	21
B cells	BP	GO:0002819	regulation of adaptive immune response	30/1496	170/18862	2.68776e-05	0.000450259	0.000349725	ADA/B2M/BCL6/CD28/CD40/HSPD1/IL18/IL18R1/IL1B/IL27RA/IL4R/IL7R/IRF7/MALT1/MEF2C/NDFIP1/PKN1/PTPN6/PTPRC/PYCARD/RIF1/RIPK2/RSAD2/SAMSN1/SKAP1/SLC15A4/STX7/TNFRSF14/TNFRSF1B/TRAF6	30
B cells	BP	GO:0062197	cellular response to chemical stress	50/1496	347/18862	2.76954e-05	0.00046258	0.000359294	ADPRS/AKR1B1/APEX1/CAB39/CHD6/CYBA/CYBB/DDIT3/DDX3X/EIF2S1/ETS1/FAS/FOS/FOXO1/G6PD/GPX1/HIF1A/HMOX1/HNRNPD/IL18RAP/JAK2/KLF2/LETM1/LRRK2/MAPK13/MAPK3/MCL1/NCF2/NCF4/NCOA7/NFE2L2/NME2/PARP1/PDCD10/PML/PPIA/PRDX1/PRDX6/PXN/REST/SETX/SFPQ/SOD2/STX2/STX4/TP53/TXNRD1/XRCC5/XRCC6/ZFP36L1	50
B cells	BP	GO:0002573	myeloid leukocyte differentiation	34/1496	204/18862	2.79931e-05	0.000465145	0.000361287	ACIN1/ANXA2/ATP6AP1/CSF1R/EVI2B/FES/FOS/FOXP1/GLO1/GNAS/HCLS1/INPP5D/IRF7/JUNB/LTF/LYN/MAPK14/MYC/MYH9/NDFIP1/NME2/NRROS/PARP1/PIK3CD/RBPJ/SNX10/SP3/SPI1/TCIRG1/TGFBR2/TLR2/TRAF6/TYROBP/ZFP36L1	34
B cells	BP	GO:0071426	ribonucleoprotein complex export from nucleus	25/1496	130/18862	2.80977e-05	0.000465145	0.000361287	CDC40/DDX39A/EIF4A3/ENY2/HHEX/HNRNPA2B1/IWS1/MAGOH/NPM1/NUP153/PABPN1/RAN/RANBP2/RBM8A/RNPS1/RPS15/SDAD1/SRSF11/SRSF5/SSB/THOC2/TPR/UPF2/UPF3B/YTHDC1	25
B cells	BP	GO:1900180	regulation of protein localization to nucleus	25/1496	130/18862	2.80977e-05	0.000465145	0.000361287	CCT2/CCT3/CCT4/CCT5/CCT6A/CCT7/CCT8/DKC1/GLUL/HCLS1/HSP90AB1/JAK2/LARP7/LIMK2/MAPK14/MDFIC/PARP1/RAN/TARDBP/TCP1/TPR/TRIM28/TRIM8/UBR5/ZPR1	25
B cells	BP	GO:0002562	somatic diversification of immune receptors via germline recombination within a single locus	16/1496	64/18862	2.85703e-05	0.000468815	0.000364138	BCL6/CD28/CD40/HMGB2/HSPD1/IL27RA/MSH6/NBN/NDFIP1/POLB/PTPRC/RIF1/RNF8/SLC15A4/SWAP70/TCF7	16
B cells	BP	GO:0016444	somatic cell DNA recombination	16/1496	64/18862	2.85703e-05	0.000468815	0.000364138	BCL6/CD28/CD40/HMGB2/HSPD1/IL27RA/MSH6/NBN/NDFIP1/POLB/PTPRC/RIF1/RNF8/SLC15A4/SWAP70/TCF7	16
B cells	BP	GO:0016445	somatic diversification of immunoglobulins	16/1496	64/18862	2.85703e-05	0.000468815	0.000364138	BCL6/CD28/CD40/CTNNBL1/HSPD1/IL27RA/MSH6/NBN/NDFIP1/POLB/PTPRC/RIF1/RNF8/SAMHD1/SLC15A4/SWAP70	16
B cells	BP	GO:0032508	DNA duplex unwinding	22/1496	107/18862	2.86535e-05	0.000468815	0.000364138	ATRX/CHD1/CHD2/CHD4/CHD6/CHD7/CHD9/DDX3X/DHX36/DHX9/GTF2H5/INO80/MCM7/NBN/PARP1/RBX1/RPS27A/RUVBL1/SETX/UBA52/XRCC5/XRCC6	22
B cells	BP	GO:0090316	positive regulation of intracellular protein transport	31/1496	179/18862	2.90772e-05	0.000474364	0.000368448	ANP32B/EDEM2/EMD/FIS1/HCLS1/HSP90AB1/IL1B/ITGAM/ITGB2/JAK2/MAPK14/NMT1/OAZ1/PCM1/PDCD10/PDCD5/PPM1A/RAN/SH3GLB1/SORL1/TARDBP/TCF7L2/TP53/TPR/TRIM28/UBE2D3/UBL5/UBR5/USP36/YWHAG/ZPR1	31
B cells	BP	GO:0051091	positive regulation of DNA-binding transcription factor activity	41/1496	266/18862	3.01653e-05	0.000490688	0.000381127	CAMK2A/CD40/COPS5/DDIT3/DDRGK1/DDX58/DHX9/HCLS1/IL18/IL18R1/IL18RAP/IL1B/IRAK3/ITGB2/JAK2/KRAS/LRRFIP1/LTF/MALT1/MTDH/NFAM1/NPM1/PPIA/PSMA6/PTEN/PYCARD/RGCC/RIPK2/RPS27A/S100A12/S100A8/S100A9/SMARCA4/STAT3/TERF2IP/TLR2/TRAF5/TRAF6/TRIM5/TRIM8/UBA52	41
B cells	BP	GO:0016050	vesicle organization	49/1496	339/18862	3.0562e-05	0.000495704	0.000385023	ANXA2/BLOC1S1/BLOC1S2/BLOC1S6/CALR/CHMP2A/CHMP2B/CHMP4B/CORO1A/CORO1C/CTSC/CTSZ/EEA1/F5/GBF1/GOSR1/HOOK3/LYST/MIA3/MX1/PICALM/PIP4K2A/RAB11A/RAB14/RAB27A/RAB8B/RUBCNL/S100A10/SCARB2/SDCBP/SNF8/SNX10/SRGN/STX2/STX4/STX7/STX8/TBPL1/TMF1/TRAPPC5/TRAPPC6A/USP8/UVRAG/VAPA/VAV3/VPS36/VTI1B/WASL/ZFYVE16	49
B cells	BP	GO:0010972	negative regulation of G2/M transition of mitotic cell cycle	21/1496	100/18862	3.10037e-05	0.000500736	0.000388931	FOXN3/NBN/NOP53/PSMA3/PSMA4/PSMA6/PSMA7/PSMB1/PSMB2/PSMB4/PSMB6/PSMB7/PSMC2/PSMC3/PSMC4/PSMC5/PSMD2/PSMD4/PSMD7/PSME2/RBX1	21
B cells	BP	GO:0043281	regulation of cysteine-type endopeptidase activity involved in apoptotic process	34/1496	205/18862	3.10506e-05	0.000500736	0.000388931	ANP32B/BAK1/CARD9/CASP10/CASP8AP2/CD44/CLEC7A/CTSH/DDX3X/EGLN3/FAM162A/FAS/FIS1/GPX1/HERPUD1/HSPD1/HSPE1/IFI6/JAK2/LAPTM5/LCK/MALT1/MYC/NDUFA13/NLRP12/PAK2/PDCD5/PLAUR/PML/PYCARD/REST/S100A8/S100A9/SYK	34
B cells	BP	GO:0071900	regulation of protein serine/threonine kinase activity	65/1496	492/18862	3.20255e-05	0.000514978	0.000399993	ACTB/AKAP13/C5AR1/CAB39/CALM3/CCNJL/CCNQ/CD40/CDK12/CHORDC1/CSF1R/CSK/CXCR4/DBF4/DBNL/DDX3X/DUSP1/DUSP2/ELANE/FGD2/GADD45A/HERC5/HHEX/HIPK3/HSP90AB1/IL1B/IQGAP1/IRAK3/KRAS/LRRK2/LTF/LYN/MAP2K3/MAP4K1/MAPK14/MAPK3/MAPKAPK2/MDFIC/PDCD10/PDCD4/PIK3CB/PKN1/PPIA/PPP2R1A/PRKAR1A/PTEN/PTPN1/PTPN6/PTPRC/PYCARD/RALB/RGCC/RGS14/RGS2/RHOA/RIPK2/RPS27A/S100A12/SORL1/STK4/SYK/TRAF6/UBA52/UVRAG/YWHAG	65
B cells	BP	GO:0071166	ribonucleoprotein complex localization	25/1496	131/18862	3.21496e-05	0.000515495	0.000400395	CDC40/DDX39A/EIF4A3/ENY2/HHEX/HNRNPA2B1/IWS1/MAGOH/NPM1/NUP153/PABPN1/RAN/RANBP2/RBM8A/RNPS1/RPS15/SDAD1/SRSF11/SRSF5/SSB/THOC2/TPR/UPF2/UPF3B/YTHDC1	25
B cells	BP	GO:0006979	response to oxidative stress	60/1496	444/18862	3.29148e-05	0.000525228	0.000407955	ADA/ADPRS/APEX1/BAK1/CHD6/CYBA/CYBB/DUSP1/EEF2/EIF2S1/ETS1/FOS/FOXO1/G6PD/GPX1/HIF1A/HMOX1/HNRNPD/HNRNPM/HP/IL18RAP/JAK2/KLF2/LDHA/LRRK2/MAPK13/MAPK3/MCL1/NAPRT/NCF2/NCF4/NCOA7/ND1/NDUFA6/NDUFB4/NFE2L2/NME2/NUDT15/PARP1/PDCD10/PML/PPIA/PRDX1/PRDX4/PRDX6/PXN/REST/RGS14/SESN1/SESN3/SETX/SFPQ/SOD2/STX2/STX4/TP53/TRA2B/TXNIP/TXNRD1/UCP2	60
B cells	BP	GO:0022409	positive regulation of cell-cell adhesion	42/1496	276/18862	3.30374e-05	0.000525228	0.000407955	ADA/BCL6/BTLA/CD28/CD3E/CD44/CD47/CLECL1/CORO1A/CSK/DOCK8/ELANE/ETS1/GCNT2/GRB2/HSPD1/IL18/IL1B/IL27RA/IL4R/IL7R/ITGB2/LCK/LGALS1/LYN/MALT1/NKAP/PAK2/PLAUR/PTPN6/PTPRC/PYCARD/RAC1/RHOA/RIPK2/SKAP1/SYK/TGFBR2/TNFRSF13C/TNFRSF14/TRAF6/ZAP70	42
B cells	BP	GO:0044839	cell cycle G2/M phase transition	42/1496	276/18862	3.30374e-05	0.000525228	0.000407955	AKAP9/BABAM1/BACH1/CALM3/CEP43/CEP57/DCTN3/ENSA/FOXN3/HAUS8/HSP90AA1/KHDRBS1/NBN/NOP53/NPM1/PCM1/PPP1R12A/PPP2R1A/PSMA3/PSMA4/PSMA6/PSMA7/PSMB1/PSMB2/PSMB4/PSMB6/PSMB7/PSMC2/PSMC3/PSMC4/PSMC5/PSMD2/PSMD4/PSMD7/PSME2/RAB11A/RBX1/TP53/TUBA1A/TUBA4A/TUBB/YWHAG	42
B cells	BP	GO:0000470	maturation of LSU-rRNA	10/1496	28/18862	3.32208e-05	0.000526653	0.000409061	DDX18/MAK16/MRPL1/NHP2/NIFK/RPF1/RPL7/RPL7A/RSL1D1/ZNHIT6	10
B cells	BP	GO:0043161	proteasome-mediated ubiquitin-dependent protein catabolic process	58/1496	425/18862	3.3341e-05	0.000527069	0.000409385	AMFR/AREL1/DDIT3/DDRGK1/EDEM2/EIF3H/ELOB/FBXL5/HERPUD1/HSP90AB1/KCTD17/LRRK2/MAN1A1/MDM2/NEMF/NFE2L2/NOP53/OS9/PCBP2/PML/PSMA3/PSMA4/PSMA6/PSMA7/PSMB1/PSMB2/PSMB4/PSMB6/PSMB7/PSMC2/PSMC3/PSMC4/PSMC5/PSMD2/PSMD4/PSMD7/PSME2/RAD23A/RBX1/RPS27A/SDCBP/SMARCC1/SPOP/SPSB2/STT3B/STUB1/SYVN1/TMUB1/UBA52/UBE2B/UBE2D3/UBE2G2/UBE2H/UBE2S/UBE4A/UBR2/UBXN1/ZNRF1	58
B cells	BP	GO:0035966	response to topologically incorrect protein	34/1496	206/18862	3.44092e-05	0.000542428	0.000421315	ADD1/AMFR/ATF6/BAK1/CALR/COPS5/DDIT3/DDRGK1/DNAJB1/DNAJC3/EDEM2/EIF2S1/ERP44/HERPUD1/HSP90AA1/HSP90AB1/HSPA4/HSPA8/HSPA9/HSPD1/HSPE1/NFE2L2/PDIA6/PPP1R15A/PTPN1/SDF2L1/SERP1/STT3B/STUB1/SYVN1/TLN1/TMBIM6/TSPYL2/WIPI1	34
B cells	BP	GO:0070663	regulation of leukocyte proliferation	38/1496	241/18862	3.49927e-05	0.000550081	0.000427259	ADA/BCL6/CD28/CD3E/CD40/CLECL1/CORO1A/CSF1R/FCRL3/FLT3LG/HHEX/IDO1/IKZF3/IL18/IL1B/IL27RA/INPP5D/LYN/MAPK3/MEF2C/MIF/NDFIP1/PKN1/PRKAR1A/PTPN6/PTPRC/PYCARD/RIPK2/SLC39A10/SYK/TGFBR2/TNFRSF13C/TNFRSF14/TNFRSF1B/TRAF6/TYROBP/VAV3/ZAP70	38
B cells	BP	GO:2000573	positive regulation of DNA biosynthetic process	16/1496	65/18862	3.51372e-05	0.00055081	0.000427824	CCT2/CCT3/CCT4/CCT5/CCT6A/CCT7/CCT8/DKC1/HNRNPA1/HSP90AA1/HSP90AB1/MAPK3/MYC/RGCC/TCP1/XRCC5	16
B cells	BP	GO:1901988	negative regulation of cell cycle phase transition	41/1496	268/18862	3.59995e-05	0.000562755	0.000437103	ARID3A/BABAM1/CDK2AP2/CNOT4/CNOT6L/DCUN1D3/DUSP1/FOXN3/GADD45A/GFI1B/MDM2/MDM4/NBN/NOP53/PML/PSMA3/PSMA4/PSMA6/PSMA7/PSMB1/PSMB2/PSMB4/PSMB6/PSMB7/PSMC2/PSMC3/PSMC4/PSMC5/PSMD2/PSMD4/PSMD7/PSME2/PTEN/RBX1/RGCC/RPL26/TNKS1BP1/TP53/TPR/ZFP36L1/ZNF655	41
B cells	BP	GO:2000379	positive regulation of reactive oxygen species metabolic process	21/1496	101/18862	3.62569e-05	0.000565205	0.000439005	CLEC7A/CYBA/GADD45A/GNAI2/GRB2/HSP90AA1/HSP90AB1/IL1B/ITGAM/ITGB2/JAK2/KLF2/MAPK14/MMP8/NFE2L2/RAB27A/SOD2/SYK/TGFBR2/TP53/TYROBP	21
B cells	BP	GO:0070665	positive regulation of leukocyte proliferation	27/1496	148/18862	3.65234e-05	0.000567781	0.000441007	ADA/BCL6/CD28/CD3E/CD40/CLECL1/CORO1A/CSF1R/FCRL3/FLT3LG/IL18/IL1B/IL27RA/LYN/MAPK3/MEF2C/MIF/PTPRC/PYCARD/RIPK2/SLC39A10/SYK/TGFBR2/TNFRSF13C/TRAF6/VAV3/ZAP70	27
B cells	BP	GO:0048255	mRNA stabilization	14/1496	52/18862	3.66967e-05	0.0005689	0.000441876	DHX9/FUS/HNRNPD/HNRNPU/MAPK14/MAPKAPK2/METTL16/PABPC1/SYNCRIP/TAF15/TARDBP/THRAP3/YBX1/ZFP36	14
B cells	BP	GO:0016197	endosomal transport	38/1496	242/18862	3.84019e-05	0.000593696	0.000461135	ARFIP1/BLOC1S1/BLOC1S2/CHMP2A/CHMP2B/CHMP4B/CMTM6/CORO1C/DPY30/EEA1/EHD1/GBF1/GOSR1/LRRK2/LYST/PICALM/RAB10/RAB11A/RAB14/REPS2/RPS27A/SLC66A2/SNF8/SNX1/SNX2/SNX27/SNX5/SORL1/TBC1D10B/TBC1D5/TMEM50A/UBA52/UBAP1/VPS26A/VPS35/VPS36/VTI1B/ZFYVE16	38
B cells	BP	GO:0009141	nucleoside triphosphate metabolic process	22/1496	109/18862	3.86713e-05	0.000596217	0.000463093	ADA/ADK/ANTKMT/ATP5F1A/ATP5F1B/ATP5MC2/ATP5MC3/ATP5ME/ATP5PD/ATP6/EFL1/IMPDH2/ITPA/LRRK2/NME2/NUDT15/PARP1/PKM/RAN/SAMHD1/STOML2/TBPL1	22
B cells	BP	GO:0039530	MDA-5 signaling pathway	6/1496	10/18862	3.91483e-05	0.000601918	0.000467521	DDX60/DHX58/IFIH1/IRF3/IRF7/RIOK3	6
B cells	BP	GO:0048291	isotype switching to IgG isotypes	7/1496	14/18862	4.05918e-05	0.000622407	0.000483435	CD28/CD40/HSPD1/IL27RA/NDFIP1/PTPRC/SLC15A4	7
B cells	BP	GO:0032735	positive regulation of interleukin-12 production	12/1496	40/18862	4.07448e-05	0.000623051	0.000483935	CD40/CLEC7A/HSPD1/IDO1/IL16/IRF8/LAPTM5/MAPK14/RIPK2/SYK/TLR2/TRAF6	12
B cells	BP	GO:0002705	positive regulation of leukocyte mediated immunity	24/1496	125/18862	4.14192e-05	0.000631643	0.000490609	B2M/CD28/CD40/CLEC7A/DDX21/DDX58/DHX36/HSPD1/IL18/IL18R1/IL18RAP/IL1B/ITGAM/ITGB2/LAMP1/MALT1/PTPRC/RIF1/RSAD2/STAP1/STX4/STX7/TRAF6/TYROBP	24
B cells	BP	GO:0042116	macrophage activation	21/1496	102/18862	4.22923e-05	0.000643209	0.000499593	C5AR1/CTSC/FOXP1/GRN/HSPD1/IFI35/IFNGR1/IL4R/ITGAM/ITGB2/JAK2/KARS1/LRRK2/MIF/MMP8/PTPRC/STAP1/SYK/TLR2/TLR8/TYROBP	21
B cells	BP	GO:1902105	regulation of leukocyte differentiation	42/1496	279/18862	4.27358e-05	0.000648198	0.000503468	ACIN1/ADA/ATP6AP1/BCL6/CD2/CD28/EVI2B/FCRL3/FES/FGL2/FOS/FOXP1/GNAS/HCLS1/IKZF3/IL18/IL4R/IL7R/INPP5D/IRF7/LTF/LYN/MALT1/MYC/NDFIP1/NFAM1/NKAP/NME2/PGLYRP2/PPP2R3C/PRELID1/PTPN6/PTPRC/RIPK2/SYK/TCF7/TGFBR2/TRAF6/TYROBP/XRCC6/ZAP70/ZFP36L1	42
B cells	BP	GO:0016482	cytosolic transport	29/1496	166/18862	4.4025e-05	0.000665953	0.000517258	ARFIP1/CORO1A/EEA1/EZR/GBF1/GOSR1/HOOK3/KIF1B/LAMP1/LAPTM5/LRRK2/MAPK3/MSN/PIP4K2A/RAB14/SLC66A2/SNF8/SNX1/SNX2/SNX5/SORL1/STX8/TBC1D10B/TBC1D5/VPS13C/VPS26A/VPS35/VTI1B/WIPI1	29
B cells	BP	GO:0032869	cellular response to insulin stimulus	36/1496	226/18862	4.46551e-05	0.000673668	0.00052325	ATP2B1/ATP6AP1/ATP6V0A1/ATP6V0B/ATP6V1C1/ATP6V1H/EPRS1/FOXO1/GNAI2/GPT/GRB2/IL1B/LPIN2/NUCKS1/PARP1/PDE3B/PHIP/PIP4K2A/PKM/PTEN/PTPN1/PTPRE/RAB10/RAB8B/RPS6KB1/SESN3/SH2B2/SMARCC1/SNX5/SORL1/SRSF5/TCIRG1/UCP2/YWHAG/ZFP36L1/ZNF106	36
B cells	BP	GO:2001243	negative regulation of intrinsic apoptotic signaling pathway	20/1496	95/18862	4.57305e-05	0.000688041	0.000534415	ARMC10/CD44/DDX3X/GPX1/GRINA/HERPUD1/HIF1A/LRRK2/MCL1/MDM2/MIF/NDUFA13/NFE2L2/PLAUR/PPIA/PTPN1/SOD2/SYVN1/TMBIM6/TPT1	20
B cells	BP	GO:0002720	positive regulation of cytokine production involved in immune response	14/1496	53/18862	4.62616e-05	0.000694172	0.000539177	B2M/CLEC7A/DDX21/DDX58/DHX36/FFAR2/IL18/IL18R1/IL1B/LAPTM5/MALT1/RSAD2/TNFRSF14/TRAF6	14
B cells	BP	GO:0071219	cellular response to molecule of bacterial origin	34/1496	209/18862	4.65631e-05	0.000696832	0.000541242	CD180/CD40/HCK/HMGB2/IL18/IL1B/IRF3/IRF8/LTF/LY86/LY96/LYN/MALT1/MAPK14/MAPK3/MEF2C/MTDH/NFKBIA/NUGGC/PABPN1/PDCD4/PDE4B/PRPF8/PYCARD/RHOA/RIPK2/SIGIRR/STAP1/TLR2/TNFRSF1B/TRAF6/TRIM5/VIM/ZFP36	34
B cells	BP	GO:1902750	negative regulation of cell cycle G2/M phase transition	22/1496	111/18862	5.17179e-05	0.000771917	0.000599563	BABAM1/FOXN3/NBN/NOP53/PSMA3/PSMA4/PSMA6/PSMA7/PSMB1/PSMB2/PSMB4/PSMB6/PSMB7/PSMC2/PSMC3/PSMC4/PSMC5/PSMD2/PSMD4/PSMD7/PSME2/RBX1	22
B cells	BP	GO:0030217	T cell differentiation	38/1496	246/18862	5.52829e-05	0.000822937	0.000639191	ADA/B2M/BCL3/BCL6/CD2/CD28/CD3E/CD8A/CHD7/EGR1/FCER1G/FGL2/FOXP1/IL18/IL18R1/IL1B/IL4R/IL7R/LCK/LFNG/MALT1/NKAP/PIK3CD/PRELID1/PTPRC/RIPK2/RPL22/RPS6/RSAD2/SP3/STAT3/SYK/TCF7/TCIRG1/TGFBR2/TP53/ZAP70/ZFP36L1	38
B cells	BP	GO:0032680	regulation of tumor necrosis factor production	28/1496	160/18862	5.73233e-05	0.000848555	0.000659089	BCL3/CARD9/CD2/CD47/CLEC7A/CYBA/DDX58/DHX9/FOXP1/IFIH1/IFNGR1/IL27RA/IRAK3/JAK2/LTF/LY96/MAPKAPK2/MIF/MMP8/PTPN6/PTPRC/PYCARD/RIPK2/STAT3/SYK/TLR2/TYROBP/ZFP36	28
B cells	BP	GO:0032642	regulation of chemokine production	19/1496	89/18862	5.74574e-05	0.000848555	0.000659089	CLEC7A/CSF1R/DDX3X/EGR1/ELANE/ERBIN/FFAR2/FOXP1/HIF1A/HMOX1/IL17RA/IL1B/IL4R/PYCARD/RIPK2/SIGIRR/SUZ12/SYK/TLR2	19
B cells	BP	GO:0070126	mitochondrial translational termination	19/1496	89/18862	5.74574e-05	0.000848555	0.000659089	DAP3/GADD45GIP1/MRPL1/MRPL11/MRPL14/MRPL18/MRPL20/MRPL21/MRPL22/MRPL28/MRPL39/MRPL40/MRPL41/MRPL51/MRPL55/MRPS14/MRPS15/MRPS28/PTCD3	19
B cells	BP	GO:0016447	somatic recombination of immunoglobulin gene segments	14/1496	54/18862	5.79366e-05	0.000853387	0.000662842	BCL6/CD28/CD40/HSPD1/IL27RA/MSH6/NBN/NDFIP1/POLB/PTPRC/RIF1/RNF8/SLC15A4/SWAP70	14
B cells	BP	GO:0007006	mitochondrial membrane organization	26/1496	144/18862	6.05641e-05	0.000889753	0.000691088	ATP5F1A/ATP5F1B/ATP5MC2/ATP5MC3/ATP5ME/ATP5PD/ATP6/BAK1/BLOC1S2/BNIP3L/CALM3/CAMK2A/CHCHD10/CNP/HSP90AA1/HSPA4/HSPA9/LETM1/NDUFA13/NMT1/PDCD5/TIMM13/TIMM50/TOMM22/TP53/YWHAG	26
B cells	BP	GO:0030888	regulation of B cell proliferation	15/1496	61/18862	6.20314e-05	0.00090893	0.000705984	ADA/BCL6/CD40/FCRL3/IKZF3/INPP5D/LYN/MEF2C/MIF/PKN1/PTPRC/SLC39A10/TNFRSF13C/TYROBP/VAV3	15
B cells	BP	GO:0050870	positive regulation of T cell activation	34/1496	212/18862	6.24928e-05	0.000913307	0.000709383	ADA/BCL6/BTLA/CD28/CD3E/CD47/CLECL1/CORO1A/CSK/DOCK8/GRB2/HSPD1/IL18/IL1B/IL27RA/IL4R/IL7R/LCK/LGALS1/LYN/MALT1/NKAP/PAK2/PTPN6/PTPRC/PYCARD/RAC1/RIPK2/SYK/TGFBR2/TNFRSF13C/TNFRSF14/TRAF6/ZAP70	34
B cells	BP	GO:0006333	chromatin assembly or disassembly	35/1496	221/18862	6.39147e-05	0.000929247	0.000721764	ANP32B/ATF7IP/ATRX/BAZ1B/CENPC/CTCF/DNMT1/FAM172A/H1-2/H1-4/H3-3B/HAT1/HMGB2/KAT6B/MBD2/MPHOSPH8/NAP1L1/NASP/NFE2/NPM1/PADI2/PADI4/RSF1/RUVBL1/SMARCA4/SMARCC1/SMARCE1/SMCHD1/SUPT16H/TLK1/TP53/TPR/TRIM28/TSPYL2/UBN1	35
B cells	BP	GO:0050670	regulation of lymphocyte proliferation	35/1496	221/18862	6.39147e-05	0.000929247	0.000721764	ADA/BCL6/CD28/CD3E/CD40/CLECL1/CORO1A/FCRL3/FLT3LG/IDO1/IKZF3/IL18/IL1B/IL27RA/INPP5D/LYN/MEF2C/MIF/NDFIP1/PKN1/PRKAR1A/PTPN6/PTPRC/PYCARD/RIPK2/SLC39A10/SYK/TGFBR2/TNFRSF13C/TNFRSF14/TNFRSF1B/TRAF6/TYROBP/VAV3/ZAP70	35
B cells	BP	GO:0002204	somatic recombination of immunoglobulin genes involved in immune response	13/1496	48/18862	6.47065e-05	0.000933503	0.00072507	BCL6/CD28/CD40/HSPD1/IL27RA/MSH6/NBN/NDFIP1/PTPRC/RIF1/RNF8/SLC15A4/SWAP70	13
B cells	BP	GO:0002208	somatic diversification of immunoglobulins involved in immune response	13/1496	48/18862	6.47065e-05	0.000933503	0.00072507	BCL6/CD28/CD40/HSPD1/IL27RA/MSH6/NBN/NDFIP1/PTPRC/RIF1/RNF8/SLC15A4/SWAP70	13
B cells	BP	GO:0045190	isotype switching	13/1496	48/18862	6.47065e-05	0.000933503	0.00072507	BCL6/CD28/CD40/HSPD1/IL27RA/MSH6/NBN/NDFIP1/PTPRC/RIF1/RNF8/SLC15A4/SWAP70	13
B cells	BP	GO:0045930	negative regulation of mitotic cell cycle	46/1496	321/18862	6.52877e-05	0.000939474	0.000729707	ARID3A/BCL6/BTG1/CDK2AP2/CNOT4/CNOT6L/DCUN1D3/DUSP1/FOXN3/GADD45A/GADD45GIP1/GFI1B/MDM2/MDM4/NBN/NOP53/PML/PPP1R10/PSMA3/PSMA4/PSMA6/PSMA7/PSMB1/PSMB2/PSMB4/PSMB6/PSMB7/PSMC2/PSMC3/PSMC4/PSMC5/PSMD2/PSMD4/PSMD7/PSME2/PTEN/RBX1/RGCC/RPL26/TIMP2/TIPIN/TNKS1BP1/TP53/TPR/ZFP36L1/ZNF655	46
B cells	BP	GO:0032743	positive regulation of interleukin-2 production	10/1496	30/18862	6.5672e-05	0.000942586	0.000732125	CD28/CD3E/CLEC7A/IL1B/MALT1/PDE4B/PTPRC/RIPK2/SPTBN1/TRAF6	10
B cells	BP	GO:0062207	regulation of pattern recognition receptor signaling pathway	21/1496	105/18862	6.61404e-05	0.000946888	0.000735466	CD300LF/CYBA/DDX3X/DDX60/DHX58/ERBIN/FCRL3/IFI35/IRAK3/IRF7/LTF/LY96/LYN/NOP53/RIOK3/RSAD2/SEC14L1/SLC15A3/SLC15A4/TLR2/USP15	21
B cells	BP	GO:0051099	positive regulation of binding	29/1496	170/18862	6.87871e-05	0.000982273	0.00076295	ADD1/AMFR/ANXA2/B2M/CALM3/DDRGK1/DHX9/EIF2S1/EIF3D/EIF3E/GTF2B/HMGB2/HSP90AB1/JAK2/LRRK2/MBD2/MMP8/PARP1/PLAUR/PLCL2/RALB/RAMP1/RAN/RIPK2/S100A10/STK4/TCF7L2/TRAF6/TRIM28	29
B cells	BP	GO:0032640	tumor necrosis factor production	28/1496	162/18862	7.18854e-05	0.00102372	0.000795147	BCL3/CARD9/CD2/CD47/CLEC7A/CYBA/DDX58/DHX9/FOXP1/IFIH1/IFNGR1/IL27RA/IRAK3/JAK2/LTF/LY96/MAPKAPK2/MIF/MMP8/PTPN6/PTPRC/PYCARD/RIPK2/STAT3/SYK/TLR2/TYROBP/ZFP36	28
B cells	BP	GO:0000086	G2/M transition of mitotic cell cycle	39/1496	258/18862	7.20548e-05	0.00102372	0.000795147	AKAP9/BACH1/CALM3/CEP43/CEP57/DCTN3/ENSA/FOXN3/HAUS8/HSP90AA1/KHDRBS1/NBN/NOP53/PCM1/PPP1R12A/PPP2R1A/PSMA3/PSMA4/PSMA6/PSMA7/PSMB1/PSMB2/PSMB4/PSMB6/PSMB7/PSMC2/PSMC3/PSMC4/PSMC5/PSMD2/PSMD4/PSMD7/PSME2/RAB11A/RBX1/TUBA1A/TUBA4A/TUBB/YWHAG	39
B cells	BP	GO:0040029	regulation of gene expression, epigenetic	33/1496	205/18862	7.3881e-05	0.00104702	0.000813241	ACTB/BAZ1B/CTBP1/CTCF/DDX21/DEK/DNMT1/DPY30/EPC1/GPX1/H1-2/H1-4/H2AJ/H2AZ2/H3-3B/HAT1/HNRNPU/JARID2/KLF2/MIER1/MPHOSPH8/PADI2/POLR1F/POLR1H/POLR2F/RIF1/SMCHD1/SPI1/SUZ12/TAF1D/UBE2B/UBR2/YTHDC1	33
B cells	BP	GO:0032944	regulation of mononuclear cell proliferation	35/1496	223/18862	7.70564e-05	0.00108927	0.000846057	ADA/BCL6/CD28/CD3E/CD40/CLECL1/CORO1A/FCRL3/FLT3LG/IDO1/IKZF3/IL18/IL1B/IL27RA/INPP5D/LYN/MEF2C/MIF/NDFIP1/PKN1/PRKAR1A/PTPN6/PTPRC/PYCARD/RIPK2/SLC39A10/SYK/TGFBR2/TNFRSF13C/TNFRSF14/TNFRSF1B/TRAF6/TYROBP/VAV3/ZAP70	35
B cells	BP	GO:0016570	histone modification	59/1496	448/18862	7.97768e-05	0.00112489	0.000873726	ASH1L/ATRX/BAZ1B/BCL6/BRD8/CTBP1/CTCF/DNMT1/DPY30/EHMT1/EHMT2/ENY2/EPC1/FBL/GTF2B/HAT1/HDAC7/IL1B/IWS1/JAK2/JARID2/JMJD1C/KAT6B/KAT8/KDM7A/KMT2E/LEO1/LRRK2/MAPK3/MIER1/PADI2/PADI4/PADI6/PAX5/PHB/PHF14/PHF20/PHF20L1/PKN1/REST/RIF1/RLF/RNF8/RTF1/RUVBL1/SFPQ/SPI1/SUZ12/TP53/TRMT112/UBE2B/UBR2/UBR5/USP15/USP16/USP36/WDR5B/YEATS4/ZZZ3	59
B cells	BP	GO:0034976	response to endoplasmic reticulum stress	43/1496	296/18862	8.12098e-05	0.00114223	0.000887191	ADD1/AMFR/ATF6/BAK1/CALR/CASP4/COPS5/DDIT3/DDRGK1/DDX3X/DNAJC3/EDEM2/EEF2/EIF2S1/ERP44/GRINA/HERPUD1/HM13/LRRK2/MAN1A1/NFE2L2/NIBAN1/OS9/PDIA4/PDIA6/PML/PPP1R15A/PTPN1/SDF2L1/SERP1/STT3B/STUB1/SYVN1/TARDBP/TLN1/TMBIM6/TMUB1/TP53/TSPYL2/UBE2G2/UBE4A/UBXN1/WIPI1	43
B cells	BP	GO:0002718	regulation of cytokine production involved in immune response	18/1496	84/18862	8.47623e-05	0.00118921	0.000923686	B2M/BCL6/CLEC7A/DDX21/DDX58/DHX36/FFAR2/HMOX1/IL18/IL18R1/IL1B/IRAK3/LAPTM5/MALT1/RSAD2/TNFRSF14/TNFRSF1B/TRAF6	18
B cells	BP	GO:0060760	positive regulation of response to cytokine stimulus	14/1496	56/18862	8.91897e-05	0.0012473	0.000968803	CASP4/CD300LF/CXCR4/DDX58/DHX9/HIF1A/IFIH1/IRF3/IRF7/LAPTM5/NLRC5/PARP14/RIPK2/TLR2	14
B cells	BP	GO:0000288	nuclear-transcribed mRNA catabolic process, deadenylation-dependent decay	17/1496	77/18862	8.9347e-05	0.0012473	0.000968803	CNOT4/CNOT6L/DCP2/DDX6/DHX36/DIS3/EXOSC4/EXOSC7/HBS1L/LSM7/PABPC1/POLR2G/TNKS1BP1/TOB1/TUT4/ZFP36/ZFP36L1	17
B cells	BP	GO:1903555	regulation of tumor necrosis factor superfamily cytokine production	28/1496	164/18862	8.96908e-05	0.00124899	0.000970117	BCL3/CARD9/CD2/CD47/CLEC7A/CYBA/DDX58/DHX9/FOXP1/IFIH1/IFNGR1/IL27RA/IRAK3/JAK2/LTF/LY96/MAPKAPK2/MIF/MMP8/PTPN6/PTPRC/PYCARD/RIPK2/STAT3/SYK/TLR2/TYROBP/ZFP36	28
B cells	BP	GO:0034243	regulation of transcription elongation from RNA polymerase II promoter	10/1496	31/18862	9.00901e-05	0.00125145	0.000972025	CDK12/CDK13/ELL/HNRNPU/LARP7/LEO1/RNF8/SUPT16H/TCERG1/WDR43	10
B cells	BP	GO:0042770	signal transduction in response to DNA damage	24/1496	131/18862	9.03166e-05	0.0012515	0.000972063	ARID3A/ATRX/BABAM1/BCL3/CD44/CDC5L/CNOT4/CNOT6L/DDX5/GADD45A/GRB2/MAPK14/MDM2/MDM4/MIF/NBN/PML/PRPF19/RGCC/RPL26/SP100/TNKS1BP1/TP53/USP10	24
B cells	BP	GO:0051702	biological process involved in interaction with symbiont	19/1496	92/18862	9.23175e-05	0.00127607	0.000991151	ANXA2/CAMP/CHD1/CSF1R/ELANE/GAPDH/GPX1/HSPA8/HSPD1/LTF/NUCKS1/PHB/PPIB/PSMC3/REST/SMARCA4/SUGT1/TARDBP/VAPA	19
B cells	BP	GO:0045732	positive regulation of protein catabolic process	35/1496	225/18862	9.25953e-05	0.00127677	0.000991691	AGBL4/AREL1/CTSC/DDRGK1/ELOB/EZR/FBXL5/FOXO1/HERPUD1/HSP90AA1/IL1B/LAPTM5/LPCAT1/LRRK2/MDM2/MSN/NDFIP1/NDUFA13/NFE2L2/NOP53/OAZ1/PSMC2/PSMC3/PSMC4/PTEN/RAD23A/RBX1/SNF8/SNX1/SORL1/STUB1/TIPARP/TNFRSF1B/UQCC2/VPS35	35
B cells	BP	GO:0097191	extrinsic apoptotic signaling pathway	34/1496	217/18862	0.000100268	0.00137917	0.00107123	BAK1/BCL2A1/BIRC6/BLOC1S2/CASP8AP2/DDX3X/FAS/GABARAP/GPX1/HIPK1/HMGB2/HMOX1/IFI6/IL1B/JAK2/KRT18/MCL1/MKNK2/PAK2/PHIP/PML/PTEN/PTPRC/PYCARD/RB1CC1/RPS6KB1/SIVA1/SKIL/SP100/STK4/STX4/TCF7L2/TNFRSF1A/TNFRSF1B	34
B cells	BP	GO:0006310	DNA recombination	43/1496	299/18862	0.000102583	0.00140756	0.00109328	APEX1/BCL6/CD28/CD40/FUS/H1-2/H1-4/HMGB2/HSPD1/IL27RA/IL7R/INO80/MCM7/MSH6/NBN/NDFIP1/NSMCE1/NSMCE4A/NUCKS1/PARP1/POLB/PTPRC/REV3L/RIF1/RNF8/RPA3/RUVBL1/SAMHD1/SETX/SFPQ/SLC15A4/SMC5/SMC6/SMCHD1/SWAP70/TCF7/TERF2IP/TFPT/TOP2B/UBE2B/UBR2/XRCC5/XRCC6	43
B cells	BP	GO:0051251	positive regulation of lymphocyte activation	49/1496	356/18862	0.000106878	0.00146292	0.00113628	ADA/BCL6/BTLA/CD28/CD3E/CD40/CD47/CLEC7A/CLECL1/CORO1A/CSK/DOCK8/FCRL3/FLT3LG/GRB2/HSPD1/IL18/IL1B/IL27RA/IL4R/IL7R/INPP5D/LAMP1/LCK/LGALS1/LYN/MALT1/MEF2C/MIF/NKAP/PAK2/PPP2R3C/PTPN6/PTPRC/PYCARD/RAC1/RIF1/RIPK2/SH3KBP1/SLC39A10/SYK/TGFBR2/TNFRSF13C/TNFRSF14/TRAF6/TYROBP/VAV3/XRCC6/ZAP70	49
B cells	BP	GO:0031146	SCF-dependent proteasomal ubiquitin-dependent protein catabolic process	19/1496	93/18862	0.000107518	0.00146811	0.00114031	FBXL5/PSMA3/PSMA4/PSMA6/PSMA7/PSMB1/PSMB2/PSMB4/PSMB6/PSMB7/PSMC2/PSMC3/PSMC4/PSMC5/PSMD2/PSMD4/PSMD7/PSME2/RBX1	19
B cells	BP	GO:0051651	maintenance of location in cell	33/1496	209/18862	0.000108334	0.00147565	0.00114617	AKAP9/BCL3/CALM3/CALR/CD19/CHCHD10/CHD7/CORO1A/DDIT3/DIAPH1/FTH1/FTL/HNRNPU/LCK/LETM1/LYN/MORC3/OS9/PLCG2/PML/PTPN6/PTPRC/RASA3/S100A8/S100A9/SORL1/SP100/SRGN/SYNE1/TAF3/TMSB10/UVRAG/VPS13C	33
B cells	BP	GO:0051090	regulation of DNA-binding transcription factor activity	58/1496	444/18862	0.000114235	0.00155227	0.00120568	CAMK2A/CD40/COPS5/DDIT3/DDRGK1/DDX58/DHX9/ERBIN/FOS/HCK/HCLS1/HMOX1/ID2/ID3/IL18/IL18R1/IL18RAP/IL1B/IRAK3/ITGB2/JAK2/KRAS/LRRFIP1/LTF/MALT1/MAPK14/MAPK3/MTDH/NFAM1/NFKBIA/NLRC5/NLRP12/NPM1/PPIA/PSMA6/PTEN/PYCARD/RGCC/RIPK2/RPS27A/S100A12/S100A8/S100A9/SGK1/SIGIRR/SMARCA4/SP100/STAT3/SYK/TAF3/TCF7L2/TERF2IP/TLR2/TRAF5/TRAF6/TRIM5/TRIM8/UBA52	58
B cells	BP	GO:0051098	regulation of binding	49/1496	357/18862	0.000114573	0.0015531	0.00120633	ACTB/ADD1/AMFR/ANXA2/B2M/BCL3/CALM3/CCPG1/CTSZ/DDIT3/DDRGK1/DHX9/EIF2S1/EIF3D/EIF3E/EIF4A3/GTF2B/HMGB2/HMOX1/HSP90AB1/IFIT1/IFIT2/JAK2/LRPAP1/LRRK2/MAPK3/MBD2/MMP8/NFKBIA/NUCKS1/PARP1/PBXIP1/PLAUR/PLCL2/PSME3IP1/RALB/RAMP1/RAN/RIPK2/RSF1/S100A10/SORL1/SP100/STK4/STUB1/TCF7L2/TMBIM6/TRAF6/TRIM28	49
B cells	BP	GO:0006098	pentose-phosphate shunt	7/1496	16/18862	0.000117407	0.00158768	0.00123318	DERA/G6PD/PGD/PGLS/TALDO1/TKT/TP53	7
B cells	BP	GO:0032516	positive regulation of phosphoprotein phosphatase activity	8/1496	21/18862	0.000122333	0.00164637	0.00127876	CALM3/FCRL3/HSP90AB1/JAK2/PPP1R12A/PPP1R15A/PTPRC/SLC39A10	8
B cells	BP	GO:0046641	positive regulation of alpha-beta T cell proliferation	8/1496	21/18862	0.000122333	0.00164637	0.00127876	CD28/CD3E/IL18/PTPRC/RIPK2/SYK/TGFBR2/ZAP70	8
B cells	BP	GO:0052547	regulation of peptidase activity	59/1496	455/18862	0.00012276	0.00164816	0.00128016	ANP32B/ANXA2/APH1A/APLP2/BAK1/BIN1/BIRC6/CARD9/CASP10/CASP8AP2/CAST/CD44/CLEC7A/CTSH/CYFIP2/DDRGK1/DDX3X/ECM1/EGLN3/FAM162A/FAS/FIS1/GAPDH/GPX1/GRN/HERPUD1/HSPD1/HSPE1/IFI6/JAK2/LAPTM5/LCK/LTF/LYN/MALT1/MYC/NDUFA13/NLRP12/PAK2/PCOLCE/PDCD5/PICALM/PLAUR/PML/PRELID1/PSMA3/PSME2/PYCARD/REST/RIPK2/S100A8/S100A9/SERPINB1/SORL1/STAT3/SYK/TIMP1/TIMP2/UBXN1	59
B cells	BP	GO:0071706	tumor necrosis factor superfamily cytokine production	28/1496	167/18862	0.000123854	0.00165887	0.00128848	BCL3/CARD9/CD2/CD47/CLEC7A/CYBA/DDX58/DHX9/FOXP1/IFIH1/IFNGR1/IL27RA/IRAK3/JAK2/LTF/LY96/MAPKAPK2/MIF/MMP8/PTPN6/PTPRC/PYCARD/RIPK2/STAT3/SYK/TLR2/TYROBP/ZFP36	28
B cells	BP	GO:0010212	response to ionizing radiation	25/1496	142/18862	0.000126681	0.0016927	0.00131475	BABAM1/BAK1/DCUN1D3/EEF1D/EGR1/GADD45A/GPX1/GRB2/GTF2H5/INO80/KARS1/MAPK14/MDM2/MYC/NUCKS1/PARP1/PML/POLB/PTPRC/RNF8/RPL26/TNKS1BP1/TP53/XRCC5/XRCC6	25
B cells	BP	GO:1903037	regulation of leukocyte cell-cell adhesion	46/1496	330/18862	0.000127165	0.00169513	0.00131664	ADA/BCL6/BTLA/CD28/CD3E/CD44/CD47/CLECL1/CORO1A/CSK/DOCK8/ELANE/ETS1/FGL2/GRB2/HSPD1/IDO1/IL18/IL1B/IL27RA/IL4R/IL7R/ITGB2/LAPTM5/LCK/LGALS1/LYN/MALT1/MIA3/NDFIP1/NKAP/PAK2/PRKAR1A/PTPN6/PTPRC/PYCARD/RAC1/RHOA/RIPK2/SKAP1/SYK/TGFBR2/TNFRSF13C/TNFRSF14/TRAF6/ZAP70	46
B cells	BP	GO:0035306	positive regulation of dephosphorylation	14/1496	58/18862	0.000134154	0.00178406	0.00138571	CALM3/FCRL3/HSP90AB1/JAK2/MEF2C/PLEK/PPIA/PPP1R12A/PPP1R15A/PPP1R7/PPP2R5A/PTBP1/PTPRC/SLC39A10	14
B cells	BP	GO:0006919	activation of cysteine-type endopeptidase activity involved in apoptotic process	18/1496	87/18862	0.000136553	0.00181167	0.00140716	ANP32B/BAK1/CASP10/CASP8AP2/CTSH/EGLN3/FAM162A/FAS/HSPD1/HSPE1/JAK2/LAPTM5/LCK/NLRP12/PML/PYCARD/S100A8/S100A9	18
B cells	BP	GO:0071496	cellular response to external stimulus	43/1496	303/18862	0.000138997	0.00183974	0.00142896	ATP2B1/BAK1/CASP8AP2/CD40/CPEB4/EHMT2/EIF2S1/FAS/FES/FOS/FOXO1/GABARAP/GADD45A/HMOX1/HNRNPA1/HSPA8/IL1B/LARS1/LRRK2/LYN/MAG/MAP3K1/MAPK3/MAX/MTMR3/NFE2L2/NUDT15/PTPRC/RAC1/RALB/SESN1/SESN3/SH3GLB1/TLR8/TNFRSF1A/TP53/UCP2/ULK1/UPP1/USF2/WDR45/WIPI1/WIPI2	43
B cells	BP	GO:0009991	response to extracellular stimulus	61/1496	477/18862	0.000140265	0.00185216	0.00143861	ACSL3/ADA/AHCY/ATP2B1/CD3E/CD40/CHSY1/CPEB4/CYBB/DDIT3/EEF2/EHMT2/EIF2S1/EIF4EBP1/ENSA/FAS/FES/FOS/FOXO1/G6PD/GABARAP/GNAI2/GPT/HAT1/HMOX1/HNRNPA1/HSPA8/KRT18/LARS1/LDHA/LRRK2/LYN/MAPK3/MAX/MBD2/MTMR3/NENF/NFE2L2/NUCB2/NUDT15/PKM/PTEN/PTPRC/RALB/RPS6KB1/SESN1/SESN3/SH3GLB1/SOD2/SORL1/TBC1D5/TGFBR2/TP53/UCP2/ULK1/UPP1/USF2/WDR45/WIPI1/WIPI2/ZFP36	61
B cells	BP	GO:0006606	protein import into nucleus	25/1496	143/18862	0.000142163	0.00187282	0.00145465	E2F3/HCLS1/HIKESHI/HSP90AB1/JAK2/LRRK2/MAPK14/MDFIC/NFKBIA/NUP153/NXT2/PML/PPP1R10/RAN/RANBP2/RPL23/STAT3/SYK/TARDBP/TP53/TPR/TRIM28/TXNIP/UBR5/ZPR1	25
B cells	BP	GO:0001959	regulation of cytokine-mediated signaling pathway	29/1496	177/18862	0.000143559	0.00188677	0.00146549	CASP4/CD300LF/CXCR4/ECM1/HIF1A/HIPK1/HSP90AB1/IFNGR1/IFNGR2/IL1RN/IRAK3/IRF3/IRF7/JAK2/LAPTM5/NLRC5/PADI2/PARP14/PTPN1/PTPN6/PTPRC/PYCARD/RIPK2/SAMHD1/SIGIRR/STAP1/STAT1/SYK/TNFRSF1A	29
B cells	BP	GO:0035307	positive regulation of protein dephosphorylation	12/1496	45/18862	0.000144668	0.00189691	0.00147337	CALM3/FCRL3/HSP90AB1/JAK2/PPIA/PPP1R12A/PPP1R15A/PPP1R7/PPP2R5A/PTBP1/PTPRC/SLC39A10	12
B cells	BP	GO:0050671	positive regulation of lymphocyte proliferation	24/1496	135/18862	0.000146791	0.00192026	0.0014915	ADA/BCL6/CD28/CD3E/CD40/CLECL1/CORO1A/FCRL3/FLT3LG/IL18/IL1B/IL27RA/MEF2C/MIF/PTPRC/PYCARD/RIPK2/SLC39A10/SYK/TGFBR2/TNFRSF13C/TRAF6/VAV3/ZAP70	24
B cells	BP	GO:0009205	purine ribonucleoside triphosphate metabolic process	17/1496	80/18862	0.0001473	0.00192244	0.00149319	ANTKMT/ATP5F1A/ATP5F1B/ATP5MC2/ATP5MC3/ATP5ME/ATP5PD/ATP6/EFL1/IMPDH2/ITPA/LRRK2/NME2/PARP1/PKM/RAN/STOML2	17
B cells	BP	GO:0032968	positive regulation of transcription elongation from RNA polymerase II promoter	6/1496	12/18862	0.000149856	0.00195126	0.00151558	CDK12/CDK13/ELL/LEO1/SUPT16H/TCERG1	6
B cells	BP	GO:0015985	energy coupled proton transport, down electrochemical gradient	9/1496	27/18862	0.000152636	0.00197828	0.00153657	ANTKMT/ATP5F1A/ATP5F1B/ATP5MC2/ATP5MC3/ATP5ME/ATP5PD/ATP6/STOML2	9
B cells	BP	GO:0015986	ATP synthesis coupled proton transport	9/1496	27/18862	0.000152636	0.00197828	0.00153657	ANTKMT/ATP5F1A/ATP5F1B/ATP5MC2/ATP5MC3/ATP5ME/ATP5PD/ATP6/STOML2	9
B cells	BP	GO:0018209	peptidyl-serine modification	46/1496	333/18862	0.000157416	0.00203023	0.00157691	AKAP9/BAK1/CAB39/CAMK2A/CD44/CSNK1G3/DDIT4/GADD45A/GALNT1/GRK2/HCLS1/HIPK1/HIPK3/HPF1/HSP90AA1/HSP90AB1/LRRK2/MAP4K1/MAPK13/MAPK14/MAPK3/MAPKAPK2/MIF/MKNK2/MORC3/NAA10/NEK6/PAK2/PARP1/PDCD10/PKN1/PKN2/PLCL2/PTEN/RIPK2/RPS6KB1/SGK1/SH2D3C/STK38L/STK4/SYK/TERF2IP/TGFBR2/TLK1/TNKS1BP1/ULK1	46
B cells	BP	GO:0002440	production of molecular mediator of immune response	41/1496	286/18862	0.000157623	0.00203023	0.00157691	B2M/BCL6/CD28/CD40/CLEC7A/CTNNBL1/DDX21/DDX58/DHX36/ELANE/FCRL3/FFAR2/GPI/HMOX1/HSPD1/IL18/IL18R1/IL1B/IL27RA/IL4R/IRAK3/LAPTM5/MALT1/MSH6/NBN/NDFIP1/PHB/PKN1/POLB/PTPRC/RIF1/RNF8/RSAD2/SAMHD1/SLC15A4/STX4/SWAP70/TMBIM6/TNFRSF14/TNFRSF1B/TRAF6	41
B cells	BP	GO:2000785	regulation of autophagosome assembly	11/1496	39/18862	0.00015773	0.00203023	0.00157691	CHMP4B/FEZ2/LRRK2/MTMR3/PHF23/PIP4K2A/RAB3GAP1/RALB/SH3GLB1/TMEM39B/ULK1	11
B cells	BP	GO:0006909	phagocytosis	51/1496	381/18862	0.000158262	0.00203242	0.00157862	ACTB/ACTG1/ACTR3/ARHGAP25/ARPC2/BIN2/CALR/CD300LF/CD47/CLEC7A/CORO1A/CORO1C/CSK/CYBA/CYFIP2/ELANE/FCER1G/FCGR3A/FGR/GRB2/HCK/HSP90AA1/HSP90AB1/ICAM3/IL1B/IRF8/ITGAL/ITGAM/ITGB2/LYN/LYST/MAPK3/MYH9/MYO1G/NCF2/NCF4/PIK3CB/PLCG2/PTEN/PTPRC/PYCARD/RAB14/RAB27A/RAC1/STAP1/SYK/TLR2/TYROBP/VAV3/WASF2/WASL	51
B cells	BP	GO:0061515	myeloid cell development	15/1496	66/18862	0.000162003	0.00207571	0.00161224	ANXA2/ATP6AP1/BCL6/EVI2B/FOXP1/G6PD/KLF2/LTF/NRROS/PIP4K2A/PTPN6/RPS6/TLR2/TYROBP/WASF2	15
B cells	BP	GO:0010922	positive regulation of phosphatase activity	10/1496	33/18862	0.000162396	0.00207601	0.00161247	CALM3/FCRL3/HSP90AB1/JAK2/MEF2C/PLEK/PPP1R12A/PPP1R15A/PTPRC/SLC39A10	10
B cells	BP	GO:1902115	regulation of organelle assembly	30/1496	187/18862	0.000163603	0.00208668	0.00162077	ASAP1/CEP295/CHMP2A/CHMP2B/CHMP4B/CNOT6L/EZR/FEZ2/HCK/HNRNPU/KCTD17/LCP1/LIMK2/LRRK2/MSN/MTMR3/NPM1/PHF23/PIP4K2A/RAB3GAP1/RALB/SDCBP/SENP6/SEPTIN7/SEPTIN9/SH3GLB1/TBC1D7/TMEM39B/TPR/ULK1	30
B cells	BP	GO:0032946	positive regulation of mononuclear cell proliferation	24/1496	136/18862	0.000165081	0.00210076	0.0016317	ADA/BCL6/CD28/CD3E/CD40/CLECL1/CORO1A/FCRL3/FLT3LG/IL18/IL1B/IL27RA/MEF2C/MIF/PTPRC/PYCARD/RIPK2/SLC39A10/SYK/TGFBR2/TNFRSF13C/TRAF6/VAV3/ZAP70	24
B cells	BP	GO:0048010	vascular endothelial growth factor receptor signaling pathway	19/1496	96/18862	0.000167166	0.00212247	0.00164857	CYBA/CYBB/CYFIP2/HHEX/HIF1A/HSP90AA1/IL1B/MAPK14/MAPKAPK2/NCF2/NCF4/PAK2/PIK3CB/PTPN1/PXN/RAC1/RHOA/VAV3/WASF2	19
B cells	BP	GO:0065004	protein-DNA complex assembly	36/1496	241/18862	0.000170818	0.00216395	0.00168078	ANP32B/ATF7IP/ATRX/CENPC/GTF2B/GTF2H5/H1-2/H1-4/H3-3B/HAT1/HMGB2/KAT6B/MCM7/NAP1L1/NASP/NPM1/PADI4/PARP1/PSMC2/PSMC3/PSMC4/PSMC5/RBX1/RPA3/RPS27A/RSF1/RUVBL1/SENP6/SMARCA4/TCF4/TERF1/TP53/TSPYL2/UBA52/UBN1/UBTF	36
B cells	BP	GO:0051656	establishment of organelle localization	56/1496	431/18862	0.000171323	0.00216546	0.00168195	ACTR3/AGBL4/ATP6AP1/BLOC1S1/BLOC1S2/BLOC1S6/CCDC186/CENPC/CHMP2A/CHMP2B/CHMP4B/CTSC/CTSZ/EML4/EZR/F5/FES/FGR/GBF1/GOSR1/HIF1A/HMOX1/HNRNPU/HOOK3/IL4R/KIF1B/LAMP1/LIMK2/LRRK2/LYN/MGARP/MX1/MYH9/MYO1F/MYO1G/NPM1/NUDC/PCM1/PDCD10/PICALM/PIK3CD/RAB11A/RAB27A/RAN/RPS15/SDAD1/STARD3/STXBP2/SYK/TCIRG1/TRAPPC5/TRAPPC6A/TRIP11/UBE2B/WASL/WIPI1	56
B cells	BP	GO:0002431	Fc receptor mediated stimulatory signaling pathway	25/1496	145/18862	0.00017826	0.00224809	0.00174613	ACTB/ACTG1/ACTR3/ARPC2/CD47/CSK/CYFIP2/FCER1G/FCGR3A/FGR/GRB2/HCK/HSP90AA1/HSP90AB1/LYN/MAPK3/MYO1G/PIK3CB/PLCG2/PTPRC/RAC1/SYK/VAV3/WASF2/WASL	25
B cells	BP	GO:0051131	chaperone-mediated protein complex assembly	8/1496	22/18862	0.000178922	0.00225136	0.00174868	CCT2/HOPX/HSP90AA1/HSP90AB1/HSPA4/HSPD1/PSMG1/STUB1	8
B cells	BP	GO:0030041	actin filament polymerization	30/1496	188/18862	0.000180195	0.00226231	0.00175718	ACTR3/ADD1/ADD3/ARFIP1/ARPC2/BIN1/CAPZB/CORO1A/CYFIP2/DBNL/DIAPH1/FCHSD2/FLII/GMFG/GRB2/HCK/HCLS1/IQGAP2/JAK2/PSTPIP1/PSTPIP2/PYCARD/RAC1/SPTBN1/SSH2/SVIL/TMSB10/VASP/WASF2/WASL	30
B cells	BP	GO:1903362	regulation of cellular protein catabolic process	37/1496	251/18862	0.000183615	0.00230011	0.00178654	AGBL4/ANXA2/CTSC/DDRGK1/EIF3H/ELOB/EZR/FBXL5/GPX1/HERPUD1/HSP90AA1/HSP90AB1/LAPTM5/LRRK2/MDM2/MSN/NFE2L2/NOP53/NUDT15/PML/PSMC2/PSMC3/PSMC4/PSME2/PSME3IP1/PTEN/RAD23A/RBX1/RPL23/RPS7/SDCBP/SMARCC1/STUB1/TMF1/UBXN1/UQCC2/VPS35	37
B cells	BP	GO:0048525	negative regulation of viral process	18/1496	89/18862	0.000184902	0.00231106	0.00179505	CIITA/IFIT1/ISG15/LARP7/LTF/MPHOSPH8/MX1/OAS1/PML/PPIA/RSAD2/SHFL/SRPK1/STAT1/TRIM28/TRIM5/TRIM8/ZFP36	18
B cells	BP	GO:0002683	negative regulation of immune system process	53/1496	403/18862	0.000186583	0.00232353	0.00180473	ADA/BANK1/BCL6/CD300LF/CD47/DHX58/DUSP1/EZR/FCRL3/FGL2/FGR/GBP1/GPX1/GRN/HMOX1/HSPA9/IDO1/IL27RA/IL4R/IL7R/INPP5D/IRAK3/LAPTM5/LTF/LYN/MIA3/MIF/MYC/NDFIP1/NLRC5/NME2/PADI2/PARP14/PCBP2/PGLYRP2/PKN1/PLCL2/PRKAR1A/PSMB4/PTPN6/PTPRC/RIOK3/SAMHD1/SAMSN1/SEC14L1/STAP1/TAPBPL/TMBIM6/TNFRSF14/TRAFD1/TSC22D3/TYROBP/WASL	53
B cells	BP	GO:0043405	regulation of MAP kinase activity	43/1496	307/18862	0.000186727	0.00232353	0.00180473	AKAP13/C5AR1/CD40/CDK12/CSK/CXCR4/DBNL/DUSP1/DUSP2/ELANE/FGD2/GADD45A/HIPK3/IL1B/IQGAP1/IRAK3/KRAS/LRRK2/LYN/MAP2K3/MAP4K1/MAPK14/MAPK3/MAPKAPK2/MDFIC/PDCD10/PDCD4/PIK3CB/PKN1/PPIA/PPP2R1A/PTPN1/PTPN6/PTPRC/RGS14/RGS2/RIPK2/RPS27A/S100A12/SORL1/SYK/TRAF6/UBA52	43
B cells	BP	GO:0002637	regulation of immunoglobulin production	15/1496	67/18862	0.000193625	0.00239873	0.00186314	BCL6/CD28/CD40/FCRL3/GPI/IL27RA/IL4R/NDFIP1/PKN1/PTPRC/RIF1/SLC15A4/STX4/TMBIM6/TRAF6	15
B cells	BP	GO:1901224	positive regulation of NIK/NF-kappaB signaling	15/1496	67/18862	0.000193625	0.00239873	0.00186314	CALR/DDX3X/IFI35/IL18/IL18R1/IL1B/LAPTM5/MMP8/NLRP12/PDCD4/PHB/RHOA/TERF2IP/TLR2/TRAF6	15
B cells	BP	GO:0016239	positive regulation of macroautophagy	14/1496	60/18862	0.00019752	0.00243622	0.00189226	BNIP3L/CALCOCO2/HIF1A/HMOX1/MAPK3/PIP4K2A/RAB3GAP1/RALB/RIPK2/SESN1/SESN3/SH3GLB1/ULK1/UVRAG	14
B cells	BP	GO:0032722	positive regulation of chemokine production	14/1496	60/18862	0.00019752	0.00243622	0.00189226	CLEC7A/CSF1R/DDX3X/EGR1/FFAR2/HIF1A/HMOX1/IL17RA/IL1B/IL4R/PYCARD/RIPK2/SYK/TLR2	14
B cells	BP	GO:0019827	stem cell population maintenance	25/1496	146/18862	0.00019919	0.00245143	0.00190407	DDX6/FOXP1/HOOK3/LEO1/MYC/PADI4/PCM1/POLR2B/POLR2F/POLR2G/POLR2I/RBPJ/REST/RIF1/RTF1/SMC1A/SMC3/SMC5/SPI1/SRRT/STAT3/TRIM8/TUT4/WDR43/ZC3H13	25
B cells	BP	GO:1904591	positive regulation of protein import	11/1496	40/18862	0.000202103	0.00248184	0.0019277	HCLS1/HSP90AB1/JAK2/MAPK14/PDCD5/RAN/TARDBP/TPR/TRIM28/UBR5/ZPR1	11
B cells	BP	GO:0006260	DNA replication	40/1496	280/18862	0.000202979	0.00248716	0.00193183	ATRX/BCL6/BOD1L1/CACYBP/DBF4/DDX21/DHX9/DNAJC2/EHMT2/ID3/INO80/MCM7/NAP1L1/NASP/NBN/NFIC/NOC3L/NUCKS1/NUGGC/PDS5A/POLB/POLE4/PPP2R1A/RAC1/RBBP6/REV3L/RPA3/SAMHD1/SDE2/SMC3/STOML2/SUPT16H/TBRG1/TERF1/TIPIN/TP53/TSPYL2/TTF1/ZBTB38/ZPR1	40
B cells	BP	GO:0000027	ribosomal large subunit assembly	9/1496	28/18862	0.000209202	0.00255226	0.00198239	BRIX1/MRPL20/NOP53/RPL23A/RPL24/RPL3/RPL6/RPLP0/RSL24D1	9
B cells	BP	GO:0050855	regulation of B cell receptor signaling pathway	9/1496	28/18862	0.000209202	0.00255226	0.00198239	CD19/FCRL3/FOXP1/LYN/NFAM1/PAX5/PLCL2/SLC39A10/STAP1	9
B cells	BP	GO:0050727	regulation of inflammatory response	49/1496	366/18862	0.000210092	0.00255756	0.0019865	ADA/AREL1/ASH1L/BCL6/CASP4/CD28/CD47/CTSC/DHX9/ELANE/ETS1/FFAR2/FOXP1/GPX1/GRN/HCK/IDO1/IFI35/IL16/IL18/IL1B/IRF3/JAK2/KARS1/LRRK2/LYN/MAPK13/METRNL/MGST2/MMP8/NDFIP1/NFKBIA/NLRP12/PDCD4/PGLYRP2/PIK3AP1/PSMA6/PSMB4/PTPRC/PYCARD/S100A12/S100A8/S100A9/STAP1/TLR2/TNFRSF1A/TNFRSF1B/VPS35/ZYX	49
B cells	BP	GO:0006305	DNA alkylation	16/1496	75/18862	0.000217868	0.00264076	0.00205113	ATF7IP/ATRX/CTCF/DNMT1/EHMT1/EHMT2/FOS/GNAS/KMT2E/MBD2/MPHOSPH8/MYC/PARP1/RLF/SPI1/TRIM28	16
B cells	BP	GO:0006306	DNA methylation	16/1496	75/18862	0.000217868	0.00264076	0.00205113	ATF7IP/ATRX/CTCF/DNMT1/EHMT1/EHMT2/FOS/GNAS/KMT2E/MBD2/MPHOSPH8/MYC/PARP1/RLF/SPI1/TRIM28	16
B cells	BP	GO:0001818	negative regulation of cytokine production	49/1496	367/18862	0.000224259	0.00271238	0.00210675	ATP2B1/BANK1/BCL3/BCL6/CSK/DDIT3/DDX58/DHX58/ELANE/ERBIN/EZR/GBP1/HDAC7/HERC5/HMOX1/HOMER3/HSP90AB1/IDO1/IFIH1/IL27RA/INPP5D/IRAK3/IRF3/ISG15/KLF2/LAPTM5/LTF/MMP8/NDFIP1/NLRC5/NLRP12/PCBP2/PDCD4/PGLYRP2/PML/PTPN6/PTPRC/PYCARD/RAC1/REL/RGCC/SERPINB1/SIGIRR/SRGN/SUZ12/TLR8/TYROBP/UBA7/ZFP36	49
B cells	BP	GO:0002381	immunoglobulin production involved in immunoglobulin-mediated immune response	13/1496	54/18862	0.000237585	0.00286122	0.00222236	BCL6/CD28/CD40/HSPD1/IL27RA/MSH6/NBN/NDFIP1/PTPRC/RIF1/RNF8/SLC15A4/SWAP70	13
B cells	BP	GO:0070228	regulation of lymphocyte apoptotic process	13/1496	54/18862	0.000237585	0.00286122	0.00222236	ADA/BCL6/DOCK8/FOXP1/HIF1A/IDO1/IL7R/LYN/PRELID1/PTEN/SLC39A10/TP53/TSC22D3	13
B cells	BP	GO:0042326	negative regulation of phosphorylation	53/1496	407/18862	0.000239026	0.00287241	0.00223105	BAK1/CALM3/CEP43/CHORDC1/CORO1C/CSK/DDIT4/DNAJC3/DUSP1/DUSP2/FKBP8/GADD45A/GMFG/HHEX/HIPK3/HNRNPU/IL1B/IRAK3/LRRK2/LYN/MIDN/MVP/NCOR1/NIBAN1/NLRP12/NPM1/PAK2/PARP14/PDCD4/PIK3CB/PIP4K2A/PKN1/PPIA/PPP2R1A/PPP2R5A/PRKAR1A/PTEN/PTPN1/PTPN6/PTPRC/PYCARD/RGS14/RGS2/RTRAF/SAMSN1/SORL1/STAP1/SUZ12/TARDBP/TERF2IP/UBE2B/WARS1/YWHAG	53
B cells	BP	GO:0140053	mitochondrial gene expression	27/1496	165/18862	0.000244547	0.00293247	0.00227771	CHCHD10/DAP3/GADD45GIP1/HSD17B10/MRPL1/MRPL11/MRPL14/MRPL18/MRPL20/MRPL21/MRPL22/MRPL28/MRPL39/MRPL40/MRPL41/MRPL51/MRPL55/MRPS14/MRPS15/MRPS28/MTG1/PTCD3/SHMT2/TFAM/TRNT1/TUFM/UQCC2	27
B cells	BP	GO:0022407	regulation of cell-cell adhesion	56/1496	437/18862	0.000245229	0.00293438	0.00227919	ADA/BCL6/BTLA/CD28/CD3E/CD44/CD47/CD9/CLECL1/CORO1A/CSK/DOCK8/ELANE/EPCAM/ETS1/FGL2/GCNT2/GRB2/HSPD1/IDO1/IL18/IL1B/IL1RN/IL27RA/IL4R/IL7R/ITGB2/JAK2/LAPTM5/LCK/LGALS1/LYN/MALT1/MAPK14/MIA3/MINK1/NDFIP1/NKAP/PAK2/PLAUR/PRKAR1A/PTPN6/PTPRC/PYCARD/RAC1/RGCC/RHOA/RIPK2/SKAP1/SWAP70/SYK/TGFBR2/TNFRSF13C/TNFRSF14/TRAF6/ZAP70	56
B cells	BP	GO:0098727	maintenance of cell number	25/1496	148/18862	0.00024768	0.00294563	0.00228793	DDX6/FOXP1/HOOK3/LEO1/MYC/PADI4/PCM1/POLR2B/POLR2F/POLR2G/POLR2I/RBPJ/REST/RIF1/RTF1/SMC1A/SMC3/SMC5/SPI1/SRRT/STAT3/TRIM8/TUT4/WDR43/ZC3H13	25
B cells	BP	GO:0071214	cellular response to abiotic stimulus	45/1496	330/18862	0.000247744	0.00294563	0.00228793	ADSS2/AKR1B1/BAK1/CAB39/CASP8AP2/CD40/CERS1/DDX3X/DHX36/EEF1D/EGR1/EIF2S1/FAS/GADD45A/GNB1/GRB2/GTF2H5/IL1B/INO80/LETM1/MAG/MAP3K1/MAPK13/MAPK14/MAPK3/MDM2/METAP2/MYC/NMT1/NPM1/NUCKS1/PARP1/PTEN/RAC1/REST/RPL26/SDE2/TIMP1/TLR8/TNFRSF1A/TNKS1BP1/TP53/XRCC5/XRCC6/ZFP36L1	45
B cells	BP	GO:0104004	cellular response to environmental stimulus	45/1496	330/18862	0.000247744	0.00294563	0.00228793	ADSS2/AKR1B1/BAK1/CAB39/CASP8AP2/CD40/CERS1/DDX3X/DHX36/EEF1D/EGR1/EIF2S1/FAS/GADD45A/GNB1/GRB2/GTF2H5/IL1B/INO80/LETM1/MAG/MAP3K1/MAPK13/MAPK14/MAPK3/MDM2/METAP2/MYC/NMT1/NPM1/NUCKS1/PARP1/PTEN/RAC1/REST/RPL26/SDE2/TIMP1/TLR8/TNFRSF1A/TNKS1BP1/TP53/XRCC5/XRCC6/ZFP36L1	45
B cells	BP	GO:0042775	mitochondrial ATP synthesis coupled electron transport	19/1496	99/18862	0.000254082	0.00301071	0.00233847	COX5B/COX7C/COX8A/ND1/NDUFA13/NDUFA3/NDUFA4/NDUFA6/NDUFB10/NDUFB2/NDUFB4/NDUFS5/NDUFS6/NDUFS7/NDUFV1/UQCR10/UQCRB/UQCRC2/UQCRQ	19
B cells	BP	GO:0031503	protein-containing complex localization	40/1496	283/18862	0.000254359	0.00301071	0.00233847	ADAM10/CDC40/DDX39A/EIF4A3/ENY2/EZR/HHEX/HNRNPA2B1/HNRNPU/IWS1/MAGOH/MX1/NPM1/NUP153/PABPN1/PCM1/RAB11A/RALB/RAN/RANBP2/RBM8A/RNPS1/RPS15/SDAD1/SFPQ/SRSF11/SRSF5/SSB/STX7/TERF1/THOC2/TPR/TRIP11/TYROBP/UPF2/UPF3B/USP46/VPS35/WASL/YTHDC1	40
B cells	BP	GO:0051457	maintenance of protein location in nucleus	8/1496	23/18862	0.000255363	0.00301071	0.00233847	BCL3/CHCHD10/HNRNPU/MORC3/PML/SP100/SYNE1/TAF3	8
B cells	BP	GO:0071157	negative regulation of cell cycle arrest	8/1496	23/18862	0.000255363	0.00301071	0.00233847	ADAM10/CALR/EVI2B/HSP90AB1/MDM2/MDM4/MIF/RPL23	8
B cells	BP	GO:0048302	regulation of isotype switching to IgG isotypes	6/1496	13/18862	0.000259626	0.00304701	0.00236667	CD28/CD40/IL27RA/NDFIP1/PTPRC/SLC15A4	6
B cells	BP	GO:0070486	leukocyte aggregation	6/1496	13/18862	0.000259626	0.00304701	0.00236667	CD44/IL1B/MSN/S100A8/S100A9/ZAP70	6
B cells	BP	GO:0038094	Fc-gamma receptor signaling pathway	24/1496	140/18862	0.000260071	0.00304701	0.00236667	ACTB/ACTG1/ACTR3/ARPC2/CD47/CYFIP2/FCER1G/FCGR3A/FGR/GRB2/HCK/HSP90AA1/HSP90AB1/LYN/MAPK3/MYO1G/PIK3CB/PLCG2/PTPRC/RAC1/SYK/VAV3/WASF2/WASL	24
B cells	BP	GO:0032535	regulation of cellular component size	49/1496	370/18862	0.000272084	0.00318112	0.00247083	ACTR3/ADD1/ADD3/ARFIP1/ARPC2/BIN1/CAPZB/CORO1A/CYFIP2/DBNL/EZR/FCHSD2/FLII/GDI1/GMFG/GOLGA4/GRB2/HCK/HCLS1/HSP90AB1/IL7R/IQGAP2/LARS1/MACF1/MAG/MSN/PICALM/PLEK/PPP1R15A/PTEN/PYCARD/RAB11A/RAC1/RARG/RB1CC1/RHOA/SLC12A2/SNF8/SPTBN1/SSH2/SVIL/SWAP70/TMEM123/TMSB10/TRPV2/VASP/VAV3/WASF2/WASL	49
B cells	BP	GO:0030101	natural killer cell activation	17/1496	84/18862	0.000274045	0.00319739	0.00248347	CD2/CORO1A/FGR/FLT3LG/IL18/IL18R1/IL21R/ITGB2/LAMP1/PGLYRP2/PIK3CD/PRDX1/PTPRC/RAB27A/SNX27/SP3/TYROBP	17
B cells	BP	GO:0034620	cellular response to unfolded protein	25/1496	149/18862	0.000275627	0.00320917	0.00249262	ADD1/AMFR/ATF6/BAK1/CALR/COPS5/DDIT3/DDRGK1/DNAJC3/EIF2S1/HERPUD1/HSPA8/HSPA9/HSPD1/NFE2L2/PDIA6/PPP1R15A/PTPN1/SERP1/STUB1/SYVN1/TLN1/TMBIM6/TSPYL2/WIPI1	25
B cells	BP	GO:0006997	nucleus organization	22/1496	124/18862	0.00028056	0.0032531	0.00252674	BIN1/CHMP2A/CHMP2B/CHMP4B/EMD/ETS1/H3-3B/HMGB2/NEK6/NUP153/PML/PPP2R1A/RNF8/SERBP1/SRPK1/SYNE1/TARDBP/TBPL1/TMF1/TPR/USP36/ZPR1	22
B cells	BP	GO:0051053	negative regulation of DNA metabolic process	22/1496	124/18862	0.00028056	0.0032531	0.00252674	BCL6/CERS1/DCP2/DFFA/DNAJC2/DUSP1/H1-2/H1-4/HNRNPA1/HNRNPU/MSH6/NBN/NDFIP1/PARP1/RIF1/SMCHD1/TERF1/TERF2IP/TP53/TRIM28/UBR5/XRCC5	22
B cells	BP	GO:0000082	G1/S transition of mitotic cell cycle	39/1496	275/18862	0.00028171	0.0032597	0.00253187	APEX1/ARID3A/BACH1/CAMK2A/CDK2AP2/CNOT4/CNOT6L/DBF4/DCUN1D3/DDX3X/E2F3/EIF4EBP1/GADD45A/GFI1B/GSPT1/ID2/INO80/KHDRBS1/KMT2E/MAX/MCM7/MDM2/MDM4/MYC/NASP/PML/POLE4/PSME2/PTEN/PTPN6/RGCC/RPA3/RPL26/RPS6/RPS6KB1/TNKS1BP1/TP53/ZNF655/ZPR1	39
B cells	BP	GO:0006740	NADPH regeneration	7/1496	18/18862	0.000283507	0.00326702	0.00253756	DERA/G6PD/PGD/PGLS/TALDO1/TKT/TP53	7
B cells	BP	GO:0071360	cellular response to exogenous dsRNA	7/1496	18/18862	0.000283507	0.00326702	0.00253756	DDX58/DHX9/IFIH1/IFIT1/IRF3/PQBP1/RALB	7
B cells	BP	GO:0051851	modulation by host of symbiont process	14/1496	62/18862	0.000285124	0.00327893	0.0025468	ANXA2/CHD1/CSF1R/HSPA8/LTF/NUCKS1/PHB/PPIB/PSMC3/REST/SMARCA4/SUGT1/TARDBP/VAPA	14
B cells	BP	GO:0050864	regulation of B cell activation	30/1496	193/18862	0.000287835	0.00330333	0.00256576	ADA/BANK1/BCL6/CD19/CD28/CD40/FCRL3/IKZF3/IL27RA/INPP5D/LAPTM5/LYN/MEF2C/MIF/NDFIP1/NFAM1/PKN1/PPP2R3C/PTPN6/PTPRC/RIF1/SAMSN1/SH3KBP1/SLC15A4/SLC39A10/SYK/TNFRSF13C/TYROBP/VAV3/ZFP36L1	30
B cells	BP	GO:0006626	protein targeting to mitochondrion	19/1496	100/18862	0.000290745	0.00331407	0.0025741	BNIP3L/FIS1/GRPEL1/HSP90AA1/HSPA4/HSPD1/LRRK2/MGARP/NDUFA13/PDCD5/SH3GLB1/SLC25A6/TIMM13/TIMM50/TOMM20/TOMM22/UBE2D3/UBL5/USP36	19
B cells	BP	GO:0008630	intrinsic apoptotic signaling pathway in response to DNA damage	19/1496	100/18862	0.000290745	0.00331407	0.0025741	BAK1/BCL2A1/BCL3/CD44/DDIT4/HIPK1/HMOX1/MCL1/MIF/MSH6/PML/POLB/PYCARD/RPL26/SKIL/TNFRSF1A/TNFRSF1B/TP53/TPT1	19
B cells	BP	GO:0042773	ATP synthesis coupled electron transport	19/1496	100/18862	0.000290745	0.00331407	0.0025741	COX5B/COX7C/COX8A/ND1/NDUFA13/NDUFA3/NDUFA4/NDUFA6/NDUFB10/NDUFB2/NDUFB4/NDUFS5/NDUFS6/NDUFS7/NDUFV1/UQCR10/UQCRB/UQCRC2/UQCRQ	19
B cells	BP	GO:0071156	regulation of cell cycle arrest	20/1496	108/18862	0.000291133	0.00331407	0.0025741	ADAM10/ARID3A/BIN1/CALR/CNOT4/CNOT6L/EVI2B/GADD45A/HSP90AB1/ID2/MDM2/MDM4/MIF/PML/RGCC/RPL23/RPL26/SDE2/TNKS1BP1/TP53	20
B cells	BP	GO:0007033	vacuole organization	28/1496	176/18862	0.000306426	0.0034811	0.00270384	ANXA2/ATG101/ATP6AP2/CHMP4B/CORO1A/FEZ2/GABARAP/GRN/HEXB/HOOK3/LAPTM5/LRRK2/LYST/MTMR3/PHF23/PIP4K2A/RAB14/RAB3GAP1/RALB/RB1CC1/SCARB2/SH3GLB1/TCIRG1/TMEM39B/ULK1/WDR45/WIPI1/WIPI2	28
B cells	BP	GO:0031667	response to nutrient levels	57/1496	451/18862	0.000310064	0.00351531	0.00273041	ACSL3/ADA/AHCY/ATP2B1/CD3E/CD40/CHSY1/CPEB4/CYBB/DDIT3/EEF2/EHMT2/EIF2S1/EIF4EBP1/ENSA/FAS/FES/FOXO1/G6PD/GABARAP/GNAI2/GPT/HAT1/HMOX1/HNRNPA1/HSPA8/KRT18/LARS1/LDHA/LRRK2/MAPK3/MAX/MBD2/MTMR3/NENF/NFE2L2/NUCB2/PKM/PTEN/RALB/RPS6KB1/SESN1/SESN3/SH3GLB1/SOD2/SORL1/TBC1D5/TGFBR2/TP53/UCP2/ULK1/UPP1/USF2/WDR45/WIPI1/WIPI2/ZFP36	57
B cells	BP	GO:0033673	negative regulation of kinase activity	38/1496	267/18862	0.000311842	0.00352834	0.00274053	CEP43/CHORDC1/CORO1C/CSK/DNAJC3/DUSP1/DUSP2/GADD45A/GMFG/HHEX/HIPK3/HNRNPU/IL1B/IRAK3/LYN/MIDN/MVP/NPM1/PAK2/PDCD4/PIK3CB/PIP4K2A/PKN1/PPIA/PPP2R1A/PPP2R5A/PRKAR1A/PTEN/PTPN1/PTPN6/PTPRC/PYCARD/RGS14/RGS2/RTRAF/SORL1/WARS1/YWHAG	38
B cells	BP	GO:0043624	cellular protein complex disassembly	33/1496	221/18862	0.000314546	0.00355178	0.00275873	ADD1/ADD3/CAPZB/DAP3/FLII/GADD45GIP1/GSPT1/HDGFL3/HSPA8/KIF2A/MRPL1/MRPL11/MRPL14/MRPL18/MRPL20/MRPL21/MRPL22/MRPL28/MRPL39/MRPL40/MRPL41/MRPL51/MRPL55/MRPS14/MRPS15/MRPS28/PLEK/PTCD3/SHFL/SPTBN1/SVIL/SWAP70/TRMT112	33
B cells	BP	GO:0043414	macromolecule methylation	42/1496	305/18862	0.000318328	0.00358727	0.0027863	ANTKMT/ASH1L/ATF7IP/ATRX/BUD23/CTCF/DNMT1/DPY30/EHMT1/EHMT2/FBL/FOS/GNAS/GSPT1/HSD17B10/IWS1/JARID2/KMT2E/LARP7/MBD2/METTL16/METTL18/METTL5/MPHOSPH8/MYC/NDUFAF7/PARP1/PAX5/RIF1/RLF/RNMT/RTF1/SNRPD3/SPI1/SUZ12/TGS1/THUMPD3/TRIM28/TRMT112/VIRMA/WDR5B/ZC3H13	42
B cells	BP	GO:0006801	superoxide metabolic process	15/1496	70/18862	0.000322539	0.00362455	0.00281526	CLEC7A/CYB5R4/CYBA/CYBB/GNAI2/ITGAM/ITGB2/NCF2/NCF4/NFE2L2/NRROS/PRDX1/SOD2/SYK/TYROBP	15
B cells	BP	GO:0062208	positive regulation of pattern recognition receptor signaling pathway	11/1496	42/18862	0.000322989	0.00362455	0.00281526	CYBA/DDX3X/DDX60/DHX58/IFI35/LTF/RSAD2/SLC15A3/SLC15A4/TLR2/USP15	11
B cells	BP	GO:0072655	establishment of protein localization to mitochondrion	24/1496	142/18862	0.000323575	0.00362455	0.00281526	BNIP3L/CALM3/DDIT3/FIS1/GRPEL1/HSP90AA1/HSPA4/HSPD1/LRRK2/MGARP/NDUFA13/NMT1/PDCD5/SH3GLB1/SLC25A6/TIMM13/TIMM50/TOMM20/TOMM22/TP53/UBE2D3/UBL5/USP36/YWHAG	24
B cells	BP	GO:0002367	cytokine production involved in immune response	18/1496	93/18862	0.000328046	0.00366732	0.00284847	B2M/BCL6/CLEC7A/DDX21/DDX58/DHX36/FFAR2/HMOX1/IL18/IL18R1/IL1B/IRAK3/LAPTM5/MALT1/RSAD2/TNFRSF14/TNFRSF1B/TRAF6	18
B cells	BP	GO:0032543	mitochondrial translation	23/1496	134/18862	0.000339709	0.00378051	0.00293639	DAP3/GADD45GIP1/MRPL1/MRPL11/MRPL14/MRPL18/MRPL20/MRPL21/MRPL22/MRPL28/MRPL39/MRPL40/MRPL41/MRPL51/MRPL55/MRPS14/MRPS15/MRPS28/MTG1/PTCD3/SHMT2/TUFM/UQCC2	23
B cells	BP	GO:0050853	B cell receptor signaling pathway	23/1496	134/18862	0.000339709	0.00378051	0.00293639	BLNK/CD19/CD79A/CD79B/FCRL3/FOXP1/LCK/LYN/MEF2C/MS4A1/NFAM1/PAX5/PIK3CD/PLCG2/PLCL2/PTPN6/PTPRC/RFTN1/SH2B2/SLC39A10/STAP1/SYK/VAV3	23
B cells	BP	GO:0061077	chaperone-mediated protein folding	14/1496	63/18862	0.000340192	0.00378051	0.00293639	CCT2/CHORDC1/DFFA/DNAJB1/DNAJC5/DNAJC7/HSPA8/HSPA9/HSPE1/PDCD5/PDIA4/PPIB/SDF2L1/ST13	14
B cells	BP	GO:0060828	regulation of canonical Wnt signaling pathway	40/1496	287/18862	0.000340915	0.00378105	0.00293682	AMFR/ATP6AP2/CSNK1G3/DDIT3/DDX3X/DKK3/DKKL1/EGR1/EMD/HHEX/LRRK2/MAPK14/PPM1A/PSMA3/PSMA4/PSMA6/PSMA7/PSMB1/PSMB2/PSMB4/PSMB6/PSMB7/PSMC2/PSMC3/PSMC4/PSMC5/PSMD2/PSMD4/PSMD7/PSME2/RBPJ/RBX1/RUVBL1/STK4/TCF7L2/UBE2B/UBR5/USP34/USP8/WLS	40
B cells	BP	GO:0070231	T cell apoptotic process	12/1496	49/18862	0.000345081	0.00381971	0.00296684	ADA/BAK1/DFFA/DOCK8/FAS/HIF1A/IDO1/IL7R/PRELID1/RPS6/TP53/TSC22D3	12
B cells	BP	GO:0036003	positive regulation of transcription from RNA polymerase II promoter in response to stress	8/1496	24/18862	0.000356568	0.00393909	0.00305957	ATF6/CHD6/DDIT3/HIF1A/KLF2/NFE2L2/RBPJ/TP53	8
B cells	BP	GO:0030224	monocyte differentiation	10/1496	36/18862	0.000358156	0.00394112	0.00306114	ACIN1/CSF1R/FES/FOXP1/INPP5D/IRF7/MYC/MYH9/SP3/ZFP36L1	10
B cells	BP	GO:0050779	RNA destabilization	10/1496	36/18862	0.000358156	0.00394112	0.00306114	CNOT6L/DHX36/HNRNPD/HNRNPR/METTL16/MOV10/TARDBP/TNFRSF1B/ZFP36/ZFP36L1	10
B cells	BP	GO:0008637	apoptotic mitochondrial changes	21/1496	118/18862	0.000365922	0.0040187	0.0031214	BAK1/BLOC1S2/BNIP3L/CAMK2A/CHCHD10/FAM162A/FIS1/GPX1/HSPD1/IFI6/IFIT2/NMT1/PDCD5/PLAUR/PRELID1/PYCARD/SOD2/TIMM50/TP53/VPS35/YWHAG	21
B cells	BP	GO:0030111	regulation of Wnt signaling pathway	48/1496	365/18862	0.000367327	0.00402625	0.00312726	AMFR/ATP6AP2/CSNK1G3/DDIT3/DDX3X/DKK3/DKKL1/EGR1/EMD/HHEX/LRRK2/MACF1/MAPK14/MBD2/MDFIC/NFATC1/PPM1A/PPP2R1A/PSMA3/PSMA4/PSMA6/PSMA7/PSMB1/PSMB2/PSMB4/PSMB6/PSMB7/PSMC2/PSMC3/PSMC4/PSMC5/PSMD2/PSMD4/PSMD7/PSME2/RBPJ/RBX1/RNF213/RUVBL1/SMARCA4/STK4/TCF7L2/TLR2/UBE2B/UBR5/USP34/USP8/WLS	48
B cells	BP	GO:0022900	electron transport chain	28/1496	178/18862	0.00037031	0.00405103	0.00314651	AKR1A1/AKR1B1/COX5B/COX7C/COX8A/CYBA/CYBB/DEGS1/ETFA/IDO1/NCF2/ND1/NDUFA13/NDUFA3/NDUFA4/NDUFA6/NDUFB10/NDUFB2/NDUFB4/NDUFS5/NDUFS6/NDUFS7/NDUFV1/STEAP4/UQCR10/UQCRB/UQCRC2/UQCRQ	28
B cells	BP	GO:0042594	response to starvation	30/1496	196/18862	0.000376941	0.00411555	0.00319663	CPEB4/DDIT3/EHMT2/EIF2S1/EIF4EBP1/FAS/FOXO1/GABARAP/GPT/HNRNPA1/HSPA8/LARS1/LRRK2/MAPK3/MAX/MTMR3/NFE2L2/RALB/SESN1/SESN3/SH3GLB1/TBC1D5/TP53/UCP2/ULK1/UPP1/WDR45/WIPI1/WIPI2/ZFP36	30
B cells	BP	GO:0045639	positive regulation of myeloid cell differentiation	19/1496	102/18862	0.000378116	0.00412036	0.00320036	ACIN1/ATP6AP1/ETS1/EVI2B/FES/FOS/GNAS/HCLS1/HIF1A/HMGB2/INPP5D/ISG15/MAPK14/SMAP1/STAT1/STAT3/TRAF6/TYROBP/ZFP36L1	19
B cells	BP	GO:0007015	actin filament organization	55/1496	435/18862	0.00038802	0.0042201	0.00327783	ACTG1/ACTN1/ACTR3/ADD1/ADD3/ARFIP1/ARHGAP17/ARHGAP25/ARPC2/BIN1/CAPZB/CD47/CORO1A/CORO1C/CYFIP2/DBNL/DIAPH1/DIAPH2/EZR/FCHSD2/FLII/GMFG/GRB2/HCK/HCLS1/IQGAP2/JAK2/LCP1/MARCKS/MARCKSL1/MYO1F/MYO1G/NEDD9/PAK2/PLEK/PSTPIP1/PSTPIP2/PXN/PYCARD/RAC1/RFLNB/RGCC/RHOA/S100A10/SH3KBP1/SPTBN1/SSH2/SVIL/SWAP70/TMSB10/TPM3/VASP/WASF2/WASL/ZYX	55
B cells	BP	GO:0001738	morphogenesis of a polarized epithelium	24/1496	144/18862	0.000400333	0.00434559	0.0033753	ACTB/ACTG1/AHI1/MSN/PSMA3/PSMA4/PSMA6/PSMA7/PSMB1/PSMB2/PSMB4/PSMB6/PSMB7/PSMC2/PSMC3/PSMC4/PSMC5/PSMD2/PSMD4/PSMD7/PSME2/RAB10/RAC1/RHOA	24
B cells	BP	GO:2001234	negative regulation of apoptotic signaling pathway	33/1496	224/18862	0.000403242	0.00436038	0.00338679	ARMC10/BIRC6/CD44/DDX3X/FAS/GNAI2/GPX1/GRINA/HERPUD1/HIF1A/HMGB2/HMOX1/IFI6/IL1B/LRRK2/MAZ/MCL1/MDM2/MIF/NDUFA13/NFE2L2/PHIP/PLAUR/PPIA/PRELID1/PTPN1/RB1CC1/RPS6KB1/SOD2/SYVN1/TCF7L2/TMBIM6/TPT1	33
B cells	BP	GO:0043300	regulation of leukocyte degranulation	11/1496	43/18862	0.00040325	0.00436038	0.00338679	FES/FGR/HMOX1/IL4R/ITGAM/ITGB2/LAMP1/LYN/STX4/STXBP2/SYK	11
B cells	BP	GO:1990830	cellular response to leukemia inhibitory factor	16/1496	79/18862	0.000406646	0.00438473	0.0034057	BCLAF1/CACYBP/EIF4A2/HNRNPU/JARID2/MRAS/MYNN/PADI2/PDCD10/PML/RARG/RIF1/RNMT/SNX10/SYNGR1/XRCC5	16
B cells	BP	GO:0034599	cellular response to oxidative stress	41/1496	299/18862	0.000407107	0.00438473	0.0034057	ADPRS/APEX1/CHD6/CYBA/CYBB/EIF2S1/ETS1/FOS/FOXO1/G6PD/GPX1/HIF1A/HMOX1/HNRNPD/IL18RAP/JAK2/KLF2/LRRK2/MAPK13/MAPK3/MCL1/NCF2/NCF4/NCOA7/NFE2L2/NME2/PARP1/PDCD10/PML/PPIA/PRDX1/PRDX6/PXN/REST/SETX/SFPQ/SOD2/STX2/STX4/TP53/TXNRD1	41
B cells	BP	GO:0008154	actin polymerization or depolymerization	32/1496	215/18862	0.000407845	0.00438473	0.0034057	ACTR3/ADD1/ADD3/ARFIP1/ARPC2/BIN1/CAPZB/CORO1A/CYFIP2/DBNL/DIAPH1/FCHSD2/FLII/GMFG/GRB2/HCK/HCLS1/IQGAP2/JAK2/PLEK/PSTPIP1/PSTPIP2/PYCARD/RAC1/SPTBN1/SSH2/SVIL/SWAP70/TMSB10/VASP/WASF2/WASL	32
B cells	BP	GO:0052548	regulation of endopeptidase activity	54/1496	426/18862	0.000409988	0.00439934	0.00341705	ANP32B/ANXA2/APH1A/APLP2/BAK1/BIN1/BIRC6/CARD9/CASP10/CASP8AP2/CAST/CD44/CLEC7A/CTSH/CYFIP2/DDX3X/EGLN3/FAM162A/FAS/FIS1/GAPDH/GPX1/HERPUD1/HSPD1/HSPE1/IFI6/JAK2/LAPTM5/LCK/LTF/LYN/MALT1/MYC/NDUFA13/NLRP12/PAK2/PDCD5/PICALM/PLAUR/PML/PRELID1/PSMA3/PSME2/PYCARD/REST/RIPK2/S100A8/S100A9/SERPINB1/SORL1/STAT3/SYK/TIMP1/TIMP2	54
B cells	BP	GO:0007034	vacuolar transport	25/1496	153/18862	0.00041723	0.00445999	0.00346416	BIN1/CHMP2A/CHMP2B/CHMP4B/GRN/HOOK3/HSPA8/LAMP1/LAPTM5/LRRK2/LYST/NDFIP1/PSAP/SCARB2/SLC15A4/SNF8/SNX27/SORL1/STX8/TMEM50A/VPS13C/VPS35/VPS36/VTI1B/ZFYVE16	25
B cells	BP	GO:0035567	non-canonical Wnt signaling pathway	25/1496	153/18862	0.00041723	0.00445999	0.00346416	CAMK2A/GNB1/MOV10/NFATC1/PSMA3/PSMA4/PSMA6/PSMA7/PSMB1/PSMB2/PSMB4/PSMB6/PSMB7/PSMC2/PSMC3/PSMC4/PSMC5/PSMD2/PSMD4/PSMD7/PSME2/RAC1/RHOA/RNF213/TCF7L2	25
B cells	BP	GO:0031295	T cell costimulation	13/1496	57/18862	0.000419906	0.00447156	0.00347315	BTLA/CD28/CD3E/CSK/GRB2/LCK/LGALS1/LYN/PAK2/PTPN6/RAC1/TNFRSF13C/TNFRSF14	13
B cells	BP	GO:0032757	positive regulation of interleukin-8 production	13/1496	57/18862	0.000419906	0.00447156	0.00347315	CD2/CD58/CLEC7A/DDIT3/DDX58/ELANE/FFAR2/IL1B/PYCARD/STAT3/SYK/TLR2/TLR8	13
B cells	BP	GO:0009199	ribonucleoside triphosphate metabolic process	17/1496	87/18862	0.000423104	0.00448856	0.00348635	ANTKMT/ATP5F1A/ATP5F1B/ATP5MC2/ATP5MC3/ATP5ME/ATP5PD/ATP6/EFL1/IMPDH2/ITPA/LRRK2/NME2/PARP1/PKM/RAN/STOML2	17
B cells	BP	GO:0033262	regulation of nuclear cell cycle DNA replication	6/1496	14/18862	0.000423902	0.00448856	0.00348635	ATRX/BCL6/DBF4/INO80/NUGGC/TIPIN	6
B cells	BP	GO:0045898	regulation of RNA polymerase II transcription preinitiation complex assembly	6/1496	14/18862	0.000423902	0.00448856	0.00348635	ATF7IP/PSMC2/PSMC3/PSMC4/PSMC5/TP53	6
B cells	BP	GO:0051235	maintenance of location	43/1496	319/18862	0.000430996	0.00455508	0.00353802	ABHD5/AKAP9/BCL3/BSCL2/CALM3/CALR/CD19/CHCHD10/CHD7/CORO1A/DDIT3/DIAPH1/EHD1/FFAR2/FTH1/FTL/HEXB/HNRNPU/IL1B/LCK/LETM1/LYN/MORC3/NFKBIA/NRROS/OS9/PLCG2/PLIN2/PML/PNPLA2/PTPN6/PTPRC/RASA3/S100A8/S100A9/SORL1/SP100/SRGN/SYNE1/TAF3/TMSB10/UVRAG/VPS13C	43
B cells	BP	GO:0002576	platelet degranulation	22/1496	128/18862	0.00044395	0.00468317	0.00363751	ACTN1/ANXA5/APLP2/CD63/CD9/CFD/CTSW/ECM1/F5/LYN/MAGED2/NHLRC2/PHACTR2/PLEK/PSAP/SRGN/STXBP2/SYK/TIMP1/TLN1/TUBA4A/VTI1B	22
B cells	BP	GO:0018105	peptidyl-serine phosphorylation	42/1496	310/18862	0.000449098	0.00472859	0.00367278	AKAP9/BAK1/CAB39/CAMK2A/CD44/CSNK1G3/DDIT4/GADD45A/GRK2/HCLS1/HIPK1/HIPK3/HSP90AA1/HSP90AB1/LRRK2/MAP4K1/MAPK13/MAPK14/MAPK3/MAPKAPK2/MIF/MKNK2/MORC3/NEK6/PAK2/PDCD10/PKN1/PKN2/PLCL2/PTEN/RIPK2/RPS6KB1/SGK1/SH2D3C/STK38L/STK4/SYK/TERF2IP/TGFBR2/TLK1/TNKS1BP1/ULK1	42
B cells	BP	GO:0033120	positive regulation of RNA splicing	10/1496	37/18862	0.000456268	0.00479509	0.00372444	HSPA8/NCL/PRDX6/PRPF19/SETX/SNRNP70/SRSF5/THRAP3/TRA2B/ZPR1	10
B cells	BP	GO:1902107	positive regulation of leukocyte differentiation	25/1496	154/18862	0.00046133	0.0048302	0.00375171	ACIN1/ADA/ATP6AP1/BCL6/EVI2B/FES/FOS/GNAS/HCLS1/IL18/IL4R/IL7R/INPP5D/MALT1/NKAP/PPP2R3C/PTPRC/RIPK2/SYK/TGFBR2/TRAF6/TYROBP/XRCC6/ZAP70/ZFP36L1	25
B cells	BP	GO:1903708	positive regulation of hemopoiesis	25/1496	154/18862	0.00046133	0.0048302	0.00375171	ACIN1/ADA/ATP6AP1/BCL6/EVI2B/FES/FOS/GNAS/HCLS1/IL18/IL4R/IL7R/INPP5D/MALT1/NKAP/PPP2R3C/PTPRC/RIPK2/SYK/TGFBR2/TRAF6/TYROBP/XRCC6/ZAP70/ZFP36L1	25
B cells	BP	GO:0010508	positive regulation of autophagy	21/1496	120/18862	0.000462481	0.00483323	0.00375406	ATF6/BNIP3L/CALCOCO2/FOXO1/HIF1A/HMOX1/LRRK2/MAPK3/MTDH/PIK3CB/PIP4K2A/RAB3GAP1/RALB/RIPK2/SESN1/SESN3/SH3GLB1/TRIM5/TRIM8/ULK1/UVRAG	21
B cells	BP	GO:0007050	cell cycle arrest	34/1496	235/18862	0.00046539	0.00485459	0.00377065	ADAM10/ARID3A/BIN1/CAB39/CALR/CNOT4/CNOT6L/DDIT3/DUSP1/EVI2B/GADD45A/GADD45GIP1/HSP90AB1/ID2/KMT2E/LAMTOR2/MDM2/MDM4/MIF/MYC/NBN/PML/PPM1A/PPM1G/PPP1R15A/RGCC/RPL23/RPL26/SDE2/SKIL/TBRG1/TCF7L2/TNKS1BP1/TP53	34
B cells	BP	GO:1990823	response to leukemia inhibitory factor	16/1496	80/18862	0.000471483	0.00490902	0.00381293	BCLAF1/CACYBP/EIF4A2/HNRNPU/JARID2/MRAS/MYNN/PADI2/PDCD10/PML/RARG/RIF1/RNMT/SNX10/SYNGR1/XRCC5	16
B cells	BP	GO:0032729	positive regulation of interferon-gamma production	14/1496	65/18862	0.000477992	0.00495839	0.00385128	BCL3/CD2/CD3E/CLEC7A/HSPD1/IL18/IL18R1/IL1B/IL27RA/IRF8/PDE4B/PYCARD/RIPK2/TLR8	14
B cells	BP	GO:0071479	cellular response to ionizing radiation	14/1496	65/18862	0.000477992	0.00495839	0.00385128	EEF1D/EGR1/GADD45A/GRB2/GTF2H5/INO80/MAPK14/MDM2/NUCKS1/RPL26/TNKS1BP1/TP53/XRCC5/XRCC6	14
B cells	BP	GO:0071902	positive regulation of protein serine/threonine kinase activity	42/1496	311/18862	0.000480377	0.00497394	0.00386335	AKAP13/C5AR1/CAB39/CALM3/CD40/CSF1R/CSK/CXCR4/DBF4/DBNL/DDX3X/ELANE/FGD2/GADD45A/HSP90AB1/IL1B/IQGAP1/KRAS/LRRK2/LTF/MAP2K3/MAP4K1/MAPK14/MAPK3/MAPKAPK2/MDFIC/PDCD10/PIK3CB/PKN1/PPIA/PTPN1/PTPRC/RALB/RGCC/RHOA/RIPK2/RPS27A/S100A12/STK4/SYK/TRAF6/UBA52	42
B cells	BP	GO:0001783	B cell apoptotic process	8/1496	25/18862	0.000488159	0.00503594	0.00391151	ADA/BAK1/BCL6/FOXP1/LYN/PKN1/PTEN/SLC39A10	8
B cells	BP	GO:0051156	glucose 6-phosphate metabolic process	8/1496	25/18862	0.000488159	0.00503594	0.00391151	DERA/G6PD/GPI/PGD/PGLS/TALDO1/TKT/TP53	8
B cells	BP	GO:0000045	autophagosome assembly	18/1496	96/18862	0.000490996	0.00504189	0.00391613	ATG101/CHMP4B/FEZ2/GABARAP/LRRK2/MTMR3/PHF23/PIP4K2A/RAB3GAP1/RALB/RB1CC1/SH3GLB1/TCIRG1/TMEM39B/ULK1/WDR45/WIPI1/WIPI2	18
B cells	BP	GO:0002335	mature B cell differentiation	9/1496	31/18862	0.000491432	0.00504189	0.00391613	ADA/BCL3/CD19/DOCK10/LFNG/LGALS1/MALT1/PLCG2/PLCL2	9
B cells	BP	GO:0070229	negative regulation of lymphocyte apoptotic process	9/1496	31/18862	0.000491432	0.00504189	0.00391613	ADA/BCL6/DOCK8/FOXP1/HIF1A/IDO1/IL7R/SLC39A10/TSC22D3	9
B cells	BP	GO:0070585	protein localization to mitochondrion	24/1496	146/18862	0.000492615	0.00504481	0.0039184	BNIP3L/CALM3/DDIT3/FIS1/GRPEL1/HSP90AA1/HSPA4/HSPD1/LRRK2/MGARP/NDUFA13/NMT1/PDCD5/SH3GLB1/SLC25A6/TIMM13/TIMM50/TOMM20/TOMM22/TP53/UBE2D3/UBL5/USP36/YWHAG	24
B cells	BP	GO:0008631	intrinsic apoptotic signaling pathway in response to oxidative stress	11/1496	44/18862	0.00049958	0.00510681	0.00396656	GPX1/HIF1A/JAK2/MCL1/NFE2L2/PARP1/PDCD10/PML/PPIA/SFPQ/SOD2	11
B cells	BP	GO:0002822	regulation of adaptive immune response based on somatic recombination of immune receptors built from immunoglobulin superfamily domains	25/1496	155/18862	0.000509465	0.0051984	0.00403769	ADA/B2M/BCL6/CD28/CD40/HSPD1/IL18/IL18R1/IL1B/IL27RA/IL4R/IL7R/MALT1/MEF2C/NDFIP1/PKN1/PTPN6/PTPRC/RIF1/RIPK2/RSAD2/SLC15A4/STX7/TNFRSF1B/TRAF6	25
B cells	BP	GO:0006338	chromatin remodeling	31/1496	209/18862	0.000528792	0.00538581	0.00418326	ACTB/ATF7IP/ATRX/BAZ1B/CENPC/CHD4/CHD7/DNMT1/FAM172A/H3-3B/INO80/JARID2/MBD2/MPHOSPH8/MYC/NASP/NPM1/PADI4/PBRM1/RERE/RNF8/RSF1/RUVBL1/SMARCA2/SMARCA4/SMARCC1/SMARCE1/SMCHD1/TPR/TRIM28/ZNHIT1	31
B cells	BP	GO:0007051	spindle organization	28/1496	182/18862	0.00053424	0.00543144	0.0042187	ATRX/CHMP2A/CHMP2B/CHMP4B/EZR/HAUS8/HNRNPU/INO80/KIF2A/LIMK2/MAPRE2/MYH9/NCOR1/NEK6/NUDC/PRC1/RAB11A/RAN/RGS14/RHOA/SENP6/SMC1A/SMC3/STAG2/TACC1/TPR/TUBB/UVRAG	28
B cells	BP	GO:0006406	mRNA export from nucleus	20/1496	113/18862	0.000537654	0.00544642	0.00423034	CDC40/DDX39A/EIF4A3/ENY2/HHEX/HNRNPA2B1/IWS1/MAGOH/NUP153/PABPN1/RANBP2/RBM8A/RNPS1/SRSF11/SRSF5/THOC2/TPR/UPF2/UPF3B/YTHDC1	20
B cells	BP	GO:0071427	mRNA-containing ribonucleoprotein complex export from nucleus	20/1496	113/18862	0.000537654	0.00544642	0.00423034	CDC40/DDX39A/EIF4A3/ENY2/HHEX/HNRNPA2B1/IWS1/MAGOH/NUP153/PABPN1/RANBP2/RBM8A/RNPS1/SRSF11/SRSF5/THOC2/TPR/UPF2/UPF3B/YTHDC1	20
B cells	BP	GO:0098792	xenophagy	5/1496	10/18862	0.000559816	0.00566069	0.00439677	CALCOCO2/LGALS8/MAPK3/RIPK2/WIPI2	5
B cells	BP	GO:0072678	T cell migration	14/1496	66/18862	0.000563066	0.00567312	0.00440642	ADAM10/DOCK8/ECM1/IL27RA/ITGAL/ITGB7/MSN/MYO1G/PIK3CD/PYCARD/RHOA/SLC12A2/TNFRSF14/ZAP70	14
B cells	BP	GO:1902117	positive regulation of organelle assembly	14/1496	66/18862	0.000563066	0.00567312	0.00440642	ASAP1/CEP295/CNOT6L/KCTD17/LCP1/MSN/PIP4K2A/RAB3GAP1/RALB/SDCBP/SEPTIN7/SEPTIN9/SH3GLB1/ULK1	14
B cells	BP	GO:0042307	positive regulation of protein import into nucleus	10/1496	38/18862	0.000575683	0.00578984	0.00449708	HCLS1/HSP90AB1/JAK2/MAPK14/RAN/TARDBP/TPR/TRIM28/UBR5/ZPR1	10
B cells	BP	GO:0002433	immune response-regulating cell surface receptor signaling pathway involved in phagocytosis	23/1496	139/18862	0.000581133	0.00582379	0.00452345	ACTB/ACTG1/ACTR3/ARPC2/CD47/CYFIP2/FCGR3A/FGR/GRB2/HCK/HSP90AA1/HSP90AB1/LYN/MAPK3/MYO1G/PIK3CB/PLCG2/PTPRC/RAC1/SYK/VAV3/WASF2/WASL	23
B cells	BP	GO:0038096	Fc-gamma receptor signaling pathway involved in phagocytosis	23/1496	139/18862	0.000581133	0.00582379	0.00452345	ACTB/ACTG1/ACTR3/ARPC2/CD47/CYFIP2/FCGR3A/FGR/GRB2/HCK/HSP90AA1/HSP90AB1/LYN/MAPK3/MYO1G/PIK3CB/PLCG2/PTPRC/RAC1/SYK/VAV3/WASF2/WASL	23
B cells	BP	GO:0031294	lymphocyte costimulation	13/1496	59/18862	0.000598333	0.00595659	0.0046266	BTLA/CD28/CD3E/CSK/GRB2/LCK/LGALS1/LYN/PAK2/PTPN6/RAC1/TNFRSF13C/TNFRSF14	13
B cells	BP	GO:1904589	regulation of protein import	13/1496	59/18862	0.000598333	0.00595659	0.0046266	HCLS1/HSP90AB1/HSPA8/JAK2/MAPK14/MDFIC/PDCD5/RAN/TARDBP/TPR/TRIM28/UBR5/ZPR1	13
B cells	BP	GO:0002726	positive regulation of T cell cytokine production	7/1496	20/18862	0.000599692	0.00595659	0.0046266	B2M/IL18/IL18R1/IL1B/MALT1/RSAD2/TRAF6	7
B cells	BP	GO:0032986	protein-DNA complex disassembly	7/1496	20/18862	0.000599692	0.00595659	0.0046266	MYC/NFE2/RPL23/SMARCA4/SMARCC1/SMARCE1/SUPT16H	7
B cells	BP	GO:0046827	positive regulation of protein export from nucleus	7/1496	20/18862	0.000599692	0.00595659	0.0046266	ANP32B/EMD/IL1B/PPM1A/TCF7L2/TP53/TPR	7
B cells	BP	GO:0061014	positive regulation of mRNA catabolic process	12/1496	52/18862	0.000618382	0.00613138	0.00476236	CNOT6L/DHX36/HNRNPD/HNRNPR/METTL16/MOV10/PABPC1/POLR2G/TARDBP/TOB1/ZFP36/ZFP36L1	12
B cells	BP	GO:0030330	DNA damage response, signal transduction by p53 class mediator	19/1496	106/18862	0.00062313	0.0061567	0.00478203	ARID3A/ATRX/BCL3/CD44/CNOT4/CNOT6L/DDX5/GADD45A/MDM2/MDM4/MIF/NBN/PML/RGCC/RPL26/SP100/TNKS1BP1/TP53/USP10	19
B cells	BP	GO:1901222	regulation of NIK/NF-kappaB signaling	19/1496	106/18862	0.00062313	0.0061567	0.00478203	BCL3/CALR/DDX3X/HDAC7/IFI35/IL18/IL18R1/IL1B/LAPTM5/MMP8/NFKBIA/NLRP12/PDCD4/PHB/PPM1A/RHOA/TERF2IP/TLR2/TRAF6	19
B cells	BP	GO:0045619	regulation of lymphocyte differentiation	27/1496	175/18862	0.000636017	0.0062516	0.00485574	ADA/BCL6/CD2/CD28/FCRL3/FGL2/IKZF3/IL18/IL4R/IL7R/INPP5D/MALT1/NDFIP1/NFAM1/NKAP/PGLYRP2/PPP2R3C/PRELID1/PTPN6/PTPRC/RIPK2/SYK/TCF7/TGFBR2/XRCC6/ZAP70/ZFP36L1	27
B cells	BP	GO:0045648	positive regulation of erythrocyte differentiation	9/1496	32/18862	0.000636077	0.0062516	0.00485574	ETS1/HIF1A/HMGB2/INPP5D/ISG15/MAPK14/SMAP1/STAT1/STAT3	9
B cells	BP	GO:0071353	cellular response to interleukin-4	9/1496	32/18862	0.000636077	0.0062516	0.00485574	CD300LF/CORO1A/HSP90AB1/IL4R/PARP14/PML/RPL3/RPLP0/TCF7	9
B cells	BP	GO:0007569	cell aging	20/1496	115/18862	0.000678108	0.00665304	0.00516754	B2M/BCL6/CALR/ID2/KRAS/MAPK14/MIF/MORC3/NEK6/NPM1/PDCD4/PML/PTEN/RSL1D1/SMC5/SMC6/SPI1/TP53/YBX1/YPEL3	20
B cells	BP	GO:0044106	cellular amine metabolic process	25/1496	158/18862	0.000681224	0.00667195	0.00518223	AKR1B1/ALDH7A1/COMT/IDO1/ITGAM/ITGB2/OAZ1/PSMA3/PSMA4/PSMA6/PSMA7/PSMB1/PSMB2/PSMB4/PSMB6/PSMB7/PSMC2/PSMC3/PSMC4/PSMC5/PSMD2/PSMD4/PSMD7/PSME2/SMS	25
B cells	BP	GO:1902275	regulation of chromatin organization	28/1496	185/18862	0.000696049	0.00680528	0.00528579	ATF7IP/ATRX/BCL6/CTBP1/CTCF/DNMT1/H1-2/H1-4/HNRNPU/IL1B/IWS1/JARID2/KMT2E/LRRK2/MAPK3/MIER1/MPHOSPH8/PADI2/PAX5/RIF1/RTF1/SPI1/TLK1/TP53/TPR/TRIM28/UBE2B/UBR5	28
B cells	BP	GO:0032649	regulation of interferon-gamma production	19/1496	107/18862	0.000702403	0.00685545	0.00532476	BCL3/CD2/CD3E/CD47/CLEC7A/DDIT3/HSPD1/IL18/IL18R1/IL1B/IL27RA/IRF8/ISG15/LAPTM5/PDE4B/PGLYRP2/PYCARD/RIPK2/TLR8	19
B cells	BP	GO:0031124	mRNA 3'-end processing	18/1496	99/18862	0.000719519	0.00698883	0.00542835	CDC40/DDX39A/DHX36/EIF4A3/LEO1/MAGOH/PABPC1/PABPN1/PAPOLA/PAPOLG/RBM8A/RNPS1/SRSF11/SRSF5/THOC2/UPF3B/VIRMA/ZFP36L1	18
B cells	BP	GO:1905037	autophagosome organization	18/1496	99/18862	0.000719519	0.00698883	0.00542835	ATG101/CHMP4B/FEZ2/GABARAP/LRRK2/MTMR3/PHF23/PIP4K2A/RAB3GAP1/RALB/RB1CC1/SH3GLB1/TCIRG1/TMEM39B/ULK1/WDR45/WIPI1/WIPI2	18
B cells	BP	GO:1901998	toxin transport	10/1496	39/18862	0.000719804	0.00698883	0.00542835	ADAM10/ANTXR2/ATP6V0A1/CCT2/CCT3/CCT4/CCT5/CCT7/CCT8/TCP1	10
B cells	BP	GO:0050863	regulation of T cell activation	43/1496	327/18862	0.000724188	0.00701925	0.00545198	ADA/BCL6/BTLA/CD2/CD28/CD3E/CD47/CLECL1/CORO1A/CSK/DOCK8/FGL2/GRB2/HSPD1/IDO1/IL18/IL1B/IL27RA/IL4R/IL7R/LAPTM5/LCK/LGALS1/LYN/MALT1/NDFIP1/NKAP/PAK2/PRELID1/PRKAR1A/PTPN6/PTPRC/PYCARD/RAC1/RIPK2/SYK/TCF7/TGFBR2/TNFRSF13C/TNFRSF14/TNFRSF1B/TRAF6/ZAP70	43
B cells	BP	GO:0044843	cell cycle G1/S phase transition	40/1496	298/18862	0.000729393	0.0070575	0.0054817	APEX1/ARID3A/BACH1/CAMK2A/CDK2AP2/CNOT4/CNOT6L/DBF4/DCUN1D3/DDRGK1/DDX3X/E2F3/EIF4EBP1/GADD45A/GFI1B/GSPT1/ID2/INO80/KHDRBS1/KMT2E/MAX/MCM7/MDM2/MDM4/MYC/NASP/PML/POLE4/PSME2/PTEN/PTPN6/RGCC/RPA3/RPL26/RPS6/RPS6KB1/TNKS1BP1/TP53/ZNF655/ZPR1	40
B cells	BP	GO:2000107	negative regulation of leukocyte apoptotic process	11/1496	46/18862	0.000750384	0.00724812	0.00562975	ADA/BCL6/DOCK8/FOXP1/HCLS1/HIF1A/IDO1/IL7R/IRF7/SLC39A10/TSC22D3	11
B cells	BP	GO:0035967	cellular response to topologically incorrect protein	26/1496	168/18862	0.000757178	0.00730117	0.00567096	ADD1/AMFR/ATF6/BAK1/CALR/COPS5/DDIT3/DDRGK1/DNAJC3/EIF2S1/HERPUD1/HSPA8/HSPA9/HSPD1/NFE2L2/PDIA6/PPP1R15A/PTPN1/SDF2L1/SERP1/STUB1/SYVN1/TLN1/TMBIM6/TSPYL2/WIPI1	26
B cells	BP	GO:0009145	purine nucleoside triphosphate biosynthetic process	14/1496	68/18862	0.000772188	0.00743314	0.00577346	ADK/ANTKMT/ATP5F1A/ATP5F1B/ATP5MC2/ATP5MC3/ATP5ME/ATP5PD/ATP6/IMPDH2/NME2/PARP1/PKM/STOML2	14
B cells	BP	GO:0060071	Wnt signaling pathway, planar cell polarity pathway	19/1496	108/18862	0.000790202	0.00759351	0.00589803	PSMA3/PSMA4/PSMA6/PSMA7/PSMB1/PSMB2/PSMB4/PSMB6/PSMB7/PSMC2/PSMC3/PSMC4/PSMC5/PSMD2/PSMD4/PSMD7/PSME2/RAC1/RHOA	19
B cells	BP	GO:0019076	viral release from host cell	9/1496	33/18862	0.000813708	0.00772678	0.00600154	CHMP2A/CHMP2B/CHMP4B/PML/PPIA/TRIM28/TRIM5/TRIM8/VAPA	9
B cells	BP	GO:0035890	exit from host	9/1496	33/18862	0.000813708	0.00772678	0.00600154	CHMP2A/CHMP2B/CHMP4B/PML/PPIA/TRIM28/TRIM5/TRIM8/VAPA	9
B cells	BP	GO:0035891	exit from host cell	9/1496	33/18862	0.000813708	0.00772678	0.00600154	CHMP2A/CHMP2B/CHMP4B/PML/PPIA/TRIM28/TRIM5/TRIM8/VAPA	9
B cells	BP	GO:0050685	positive regulation of mRNA processing	9/1496	33/18862	0.000813708	0.00772678	0.00600154	DHX36/HSPA8/LEO1/NCL/PRDX6/PRPF19/SNRNP70/THRAP3/TRA2B	9
B cells	BP	GO:0050869	negative regulation of B cell activation	9/1496	33/18862	0.000813708	0.00772678	0.00600154	BANK1/BCL6/INPP5D/LAPTM5/LYN/NDFIP1/PKN1/SAMSN1/TYROBP	9
B cells	BP	GO:0051973	positive regulation of telomerase activity	9/1496	33/18862	0.000813708	0.00772678	0.00600154	CCT2/CCT4/DKC1/HSP90AA1/HSP90AB1/MAPK3/MYC/TCP1/XRCC5	9
B cells	BP	GO:0061157	mRNA destabilization	9/1496	33/18862	0.000813708	0.00772678	0.00600154	CNOT6L/DHX36/HNRNPD/HNRNPR/METTL16/MOV10/TARDBP/ZFP36/ZFP36L1	9
B cells	BP	GO:0000302	response to reactive oxygen species	32/1496	224/18862	0.000837936	0.00792078	0.00615222	ADA/ADPRS/APEX1/BAK1/DUSP1/EEF2/ETS1/FOS/FOXO1/GPX1/HIF1A/HMOX1/HNRNPD/HP/IL18RAP/KLF2/LDHA/LRRK2/MAPK13/MAPK3/NFE2L2/NUDT15/PDCD10/PRDX1/PXN/SESN1/SESN3/SETX/SOD2/TRA2B/TXNIP/UCP2	32
B cells	BP	GO:0045655	regulation of monocyte differentiation	7/1496	21/18862	0.000838371	0.00792078	0.00615222	ACIN1/FES/FOXP1/INPP5D/IRF7/MYC/ZFP36L1	7
B cells	BP	GO:2000737	negative regulation of stem cell differentiation	7/1496	21/18862	0.000838371	0.00792078	0.00615222	CDK12/CDK13/HNRNPU/HSPA9/NFE2L2/OCIAD2/REST	7
B cells	BP	GO:0042493	response to drug	46/1496	359/18862	0.000844314	0.00796351	0.00618541	ADA/ADAM10/APEX1/B2M/BAK1/CALR/CARD9/CERS1/CXCR4/CYBB/CYP2J2/EEF2/FOS/GGH/GNAS/HMOX1/HSP90AB1/IL1B/LCK/LDHA/LGALS1/LYN/MCM7/MEF2C/MYC/ND1/NFE2L2/NUDT15/PDE4B/PHB/PLIN2/PPP1R12A/PTEN/REST/RPN2/RPS6KB1/S100A10/SOD2/TGFBR2/TIMP2/TP53/TXNIP/UBE2B/UQCRC2/VAV3/XRCC5	46
B cells	BP	GO:0022904	respiratory electron transport chain	20/1496	117/18862	0.000849159	0.00799577	0.00621047	COX5B/COX7C/COX8A/ETFA/ND1/NDUFA13/NDUFA3/NDUFA4/NDUFA6/NDUFB10/NDUFB2/NDUFB4/NDUFS5/NDUFS6/NDUFS7/NDUFV1/UQCR10/UQCRB/UQCRC2/UQCRQ	20
B cells	BP	GO:0017148	negative regulation of translation	30/1496	206/18862	0.000874715	0.00822261	0.00638666	BANK1/CALR/CAPRIN1/CNOT6L/CPEB4/DDX3X/DDX6/DHX36/EIF2S1/EIF3E/EIF4A3/EIF4EBP1/EPRS1/GAPDH/HNRNPD/HNRNPR/METTL16/MOV10/NCL/RGS2/SHFL/SHMT2/STAT3/SYNCRIP/TARDBP/TOB1/TPR/YBX1/ZFP36/ZFP36L1	30
B cells	BP	GO:0034249	negative regulation of cellular amide metabolic process	33/1496	234/18862	0.000879678	0.00825544	0.00641216	BANK1/BIN1/CALR/CAPRIN1/CNOT6L/CPEB4/DDX3X/DDX6/DHX36/EIF2S1/EIF3E/EIF4A3/EIF4EBP1/EPRS1/GAPDH/HNRNPD/HNRNPR/METTL16/MOV10/NCL/RGS2/RTN3/SHFL/SHMT2/SORL1/STAT3/SYNCRIP/TARDBP/TOB1/TPR/YBX1/ZFP36/ZFP36L1	33
B cells	BP	GO:1990542	mitochondrial transmembrane transport	19/1496	109/18862	0.000887263	0.00831272	0.00645665	ANTKMT/ATP5F1A/ATP5F1B/ATP5MC2/ATP5MC3/ATP5ME/ATP5PD/ATP6/GRPEL1/HSPD1/LETM1/MCUB/MPC2/MRPL18/SLC25A6/STOML2/TIMM50/TOMM20/UCP2	19
B cells	BP	GO:0030890	positive regulation of B cell proliferation	10/1496	40/18862	0.000892371	0.00834665	0.006483	ADA/BCL6/CD40/FCRL3/MEF2C/MIF/PTPRC/SLC39A10/TNFRSF13C/VAV3	10
B cells	BP	GO:0001906	cell killing	27/1496	179/18862	0.000905286	0.00843931	0.00655497	B2M/CAMP/CLEC7A/CORO1A/CTSC/CTSH/ELANE/GAPDH/HSP90AB1/IL18/IL18RAP/IL7R/ITGAM/LAMP1/LTF/LYST/PGLYRP1/PTPN6/PTPRC/RAB27A/S100A12/STAP1/STX7/STXBP2/SYK/TUBB/TYROBP	27
B cells	BP	GO:0090090	negative regulation of canonical Wnt signaling pathway	27/1496	179/18862	0.000905286	0.00843931	0.00655497	AMFR/DDIT3/DKK3/DKKL1/EGR1/EMD/MAPK14/PSMA3/PSMA4/PSMA6/PSMA7/PSMB1/PSMB2/PSMB4/PSMB6/PSMB7/PSMC2/PSMC3/PSMC4/PSMC5/PSMD2/PSMD4/PSMD7/PSME2/RBX1/STK4/TCF7L2	27
B cells	BP	GO:0031952	regulation of protein autophosphorylation	11/1496	47/18862	0.000910424	0.00845911	0.00657035	CALM3/DDX3X/IQGAP1/MVP/NBN/NLRP12/PPP2R5A/PPP2R5E/PTPRC/RAP2C/TNKS1BP1	11
B cells	BP	GO:0032480	negative regulation of type I interferon production	11/1496	47/18862	0.000910424	0.00845911	0.00657035	DDX58/DHX58/HERC5/IFIH1/IRF3/ISG15/NLRC5/PCBP2/PYCARD/REL/UBA7	11
B cells	BP	GO:0031668	cellular response to extracellular stimulus	33/1496	235/18862	0.000947359	0.00878773	0.0068256	ATP2B1/CPEB4/EHMT2/EIF2S1/FAS/FES/FOS/FOXO1/GABARAP/HMOX1/HNRNPA1/HSPA8/LARS1/LRRK2/LYN/MAPK3/MAX/MTMR3/NFE2L2/NUDT15/PTPRC/RALB/SESN1/SESN3/SH3GLB1/TP53/UCP2/ULK1/UPP1/USF2/WDR45/WIPI1/WIPI2	33
B cells	BP	GO:0001731	formation of translation preinitiation complex	5/1496	11/18862	0.000959389	0.00882638	0.00685562	DENR/DHX29/EIF2S2/EIF4B/EIF5	5
B cells	BP	GO:0019042	viral latency	5/1496	11/18862	0.000959389	0.00882638	0.00685562	IRF7/NUCKS1/PPIA/XRCC5/XRCC6	5
B cells	BP	GO:0045899	positive regulation of RNA polymerase II transcription preinitiation complex assembly	5/1496	11/18862	0.000959389	0.00882638	0.00685562	PSMC2/PSMC3/PSMC4/PSMC5/TP53	5
B cells	BP	GO:0071472	cellular response to salt stress	5/1496	11/18862	0.000959389	0.00882638	0.00685562	AKR1B1/LETM1/XRCC5/XRCC6/ZFP36L1	5
B cells	BP	GO:2000786	positive regulation of autophagosome assembly	5/1496	11/18862	0.000959389	0.00882638	0.00685562	PIP4K2A/RAB3GAP1/RALB/SH3GLB1/ULK1	5
B cells	BP	GO:0051222	positive regulation of protein transport	41/1496	312/18862	0.000962765	0.00884294	0.00686848	ACSL3/ANP32B/EDEM2/EMD/EZR/FIS1/HCLS1/HIF1A/HSP90AB1/IL1B/ITGAM/ITGB2/JAK2/MAPK14/MPC2/NMT1/OAZ1/PCM1/PDCD10/PDCD5/PFKFB2/PPIA/PPM1A/RAC1/RAN/SH3GLB1/SORL1/STX4/TARDBP/TCF7L2/TLR2/TP53/TPR/TRIM28/UBE2D3/UBL5/UBR5/USP36/WLS/YWHAG/ZPR1	41
B cells	BP	GO:0032613	interleukin-10 production	13/1496	62/18862	0.00098322	0.00898231	0.00697673	BCL3/CD28/CD47/CLEC7A/HSPD1/IDO1/ISG15/MMP8/PYCARD/STAT3/SYK/TLR2/TYROBP	13
B cells	BP	GO:0070527	platelet aggregation	13/1496	62/18862	0.00098322	0.00898231	0.00697673	ACTB/ACTG1/CD9/GNAS/LYN/MYH9/MYL12A/PIK3CB/PLEK/PPIA/PTPN6/SYK/TLN1	13
B cells	BP	GO:0009200	deoxyribonucleoside triphosphate metabolic process	6/1496	16/18862	0.000984341	0.00898231	0.00697673	ADA/ADK/ITPA/NUDT15/SAMHD1/TBPL1	6
B cells	BP	GO:0071800	podosome assembly	6/1496	16/18862	0.000984341	0.00898231	0.00697673	ASAP1/BIN2/DBNL/HCK/LCP1/MSN	6
B cells	BP	GO:0030968	endoplasmic reticulum unfolded protein response	21/1496	127/18862	0.000995694	0.00907116	0.00704574	ADD1/AMFR/ATF6/BAK1/CALR/COPS5/DDIT3/DDRGK1/DNAJC3/EIF2S1/HERPUD1/NFE2L2/PDIA6/PPP1R15A/PTPN1/SERP1/STUB1/SYVN1/TLN1/TSPYL2/WIPI1	21
B cells	BP	GO:0001933	negative regulation of protein phosphorylation	46/1496	362/18862	0.00100629	0.00915286	0.0071092	BAK1/CALM3/CEP43/CHORDC1/CORO1C/DDIT4/DNAJC3/DUSP1/DUSP2/FKBP8/GADD45A/GMFG/HHEX/HIPK3/IL1B/IRAK3/LRRK2/LYN/MVP/NIBAN1/NLRP12/NPM1/PAK2/PARP14/PDCD4/PIK3CB/PKN1/PPIA/PPP2R1A/PRKAR1A/PTEN/PTPN1/PTPN6/PTPRC/PYCARD/RGS14/RGS2/RTRAF/SAMSN1/SORL1/SUZ12/TARDBP/TERF2IP/UBE2B/WARS1/YWHAG	46
B cells	BP	GO:0046640	regulation of alpha-beta T cell proliferation	9/1496	34/18862	0.00102966	0.00935027	0.00726253	CD28/CD3E/IL18/PTPRC/RIPK2/SYK/TGFBR2/TNFRSF14/ZAP70	9
B cells	BP	GO:0060070	canonical Wnt signaling pathway	43/1496	333/18862	0.00104854	0.00950629	0.00738371	AMFR/ATP6AP2/CSNK1G3/DDIT3/DDX3X/DKK3/DKKL1/EGR1/EMD/HHEX/LRRK2/MAPK14/PPM1A/PSMA3/PSMA4/PSMA6/PSMA7/PSMB1/PSMB2/PSMB4/PSMB6/PSMB7/PSMC2/PSMC3/PSMC4/PSMC5/PSMD2/PSMD4/PSMD7/PSME2/PTEN/RARG/RBPJ/RBX1/RUVBL1/STK4/TCF7/TCF7L2/UBE2B/UBR5/USP34/USP8/WLS	43
B cells	BP	GO:0001836	release of cytochrome c from mitochondria	12/1496	55/18862	0.00105362	0.00952161	0.00739562	BAK1/FAM162A/FIS1/GPX1/IFI6/PDCD5/PLAUR/PRELID1/PYCARD/SOD2/TIMM50/TP53	12
B cells	BP	GO:0006120	mitochondrial electron transport, NADH to ubiquinone	12/1496	55/18862	0.00105362	0.00952161	0.00739562	ND1/NDUFA13/NDUFA3/NDUFA4/NDUFA6/NDUFB10/NDUFB2/NDUFB4/NDUFS5/NDUFS6/NDUFS7/NDUFV1	12
B cells	BP	GO:0051258	protein polymerization	39/1496	294/18862	0.00105752	0.00954145	0.00741103	ACTR3/ADD1/ADD3/AKAP9/ARFIP1/ARPC2/BIN1/CAPZB/CHMP2A/CHMP4B/CORO1A/CYFIP2/DBNL/DIAPH1/FCHSD2/FES/FLII/GMFG/GRB2/HCK/HCLS1/HDGFL3/HSP90AA1/IQGAP2/JAK2/MX1/NIN/PSTPIP1/PSTPIP2/PYCARD/RAC1/SPTBN1/SSH2/SVIL/TMSB10/UBE2S/VASP/WASF2/WASL	39
B cells	BP	GO:0050764	regulation of phagocytosis	17/1496	94/18862	0.00106286	0.00957425	0.0074365	CALR/CD300LF/CD47/CLEC7A/CSK/CYBA/FCER1G/FGR/HCK/IL1B/PTEN/PTPRC/PYCARD/RAB27A/STAP1/SYK/TLR2	17
B cells	BP	GO:0022406	membrane docking	27/1496	181/18862	0.00107374	0.00965677	0.0075006	AHI1/AKAP9/BLOC1S6/CEP43/CEP57/DCTN3/EZR/HAUS8/HSP90AA1/MSN/PCM1/PLEK/PPP2R1A/RAB10/RAB11A/RAB8B/RALB/STX2/STX4/STX7/STX8/STXBP2/TUBA1A/TUBA4A/TUBB/VTI1B/YWHAG	27
B cells	BP	GO:0009308	amine metabolic process	25/1496	163/18862	0.00108038	0.00970098	0.00753494	AKR1B1/ALDH7A1/COMT/IDO1/ITGAM/ITGB2/OAZ1/PSMA3/PSMA4/PSMA6/PSMA7/PSMB1/PSMB2/PSMB4/PSMB6/PSMB7/PSMC2/PSMC3/PSMC4/PSMC5/PSMD2/PSMD4/PSMD7/PSME2/SMS	25
B cells	BP	GO:0009266	response to temperature stimulus	32/1496	228/18862	0.001132	0.0101196	0.00786006	ATP2B1/CAMK2A/CHORDC1/CXCR4/DHX36/DNAJB1/DNAJC2/DNAJC3/DNAJC7/EIF2S1/FOS/FOXO1/HIKESHI/HMOX1/HSP90AA1/HSP90AB1/HSPA8/HSPD1/LYN/MAPK3/MAPKAPK2/METRNL/NFKBIA/NUP153/RANBP2/RPA3/RPS6KB1/SOD2/STUB1/TPR/TRPV2/UCP2	32
B cells	BP	GO:0001782	B cell homeostasis	8/1496	28/18862	0.00113241	0.0101196	0.00786006	ADA/BAK1/DOCK10/HIF1A/LYN/MEF2C/PKN1/PPP2R3C	8
B cells	BP	GO:1902175	regulation of oxidative stress-induced intrinsic apoptotic signaling pathway	8/1496	28/18862	0.00113241	0.0101196	0.00786006	GPX1/HIF1A/MCL1/NFE2L2/PARP1/PPIA/SFPQ/SOD2	8
B cells	BP	GO:0032069	regulation of nuclease activity	7/1496	22/18862	0.00114611	0.0102257	0.00794253	DFFA/HMGB2/NPM1/OAS1/TCEA1/TERF1/TMBIM6	7
B cells	BP	GO:0009411	response to UV	23/1496	146/18862	0.00116287	0.0103588	0.00804584	BAK1/BCL3/CERS1/DCUN1D3/DHX36/EIF2S1/ELANE/GPX1/INO80/MAPK13/MSH6/MYC/NPM1/PARP1/PML/RPL26/SDE2/SDF4/TIMP1/TIPIN/TP53/UBE2B/USP1	23
B cells	BP	GO:0045785	positive regulation of cell adhesion	52/1496	425/18862	0.00116837	0.0103912	0.00807108	ADA/ARPC2/BCL6/BTLA/CALR/CD28/CD3E/CD44/CD47/CLECL1/CORO1A/CSK/DOCK8/ELANE/ETS1/GCNT2/GRB2/HSPD1/IL18/IL1B/IL27RA/IL4R/IL7R/IQGAP1/ITGB2/JAK2/LCK/LGALS1/LYN/MALT1/MAP4K4/NEDD9/NKAP/PAK2/PLAUR/PTPN6/PTPRC/PYCARD/RAC1/RHOA/RIPK2/S100A10/SKAP1/STK4/STX4/SYK/TGFBR2/TNFRSF13C/TNFRSF14/TRAF6/VAV3/ZAP70	52
B cells	BP	GO:0034605	cellular response to heat	20/1496	120/18862	0.00117479	0.0104318	0.00810259	CAMK2A/CHORDC1/DHX36/DNAJB1/DNAJC2/DNAJC7/EIF2S1/HIKESHI/HMOX1/HSP90AA1/HSP90AB1/HSPA8/LYN/MAPK3/MAPKAPK2/NUP153/RANBP2/RPA3/STUB1/TPR	20
B cells	BP	GO:0090398	cellular senescence	15/1496	79/18862	0.00122894	0.0108783	0.00844938	B2M/BCL6/CALR/ID2/KRAS/MAPK14/NEK6/PML/RSL1D1/SMC5/SMC6/SPI1/TP53/YBX1/YPEL3	15
B cells	BP	GO:1900034	regulation of cellular response to heat	15/1496	79/18862	0.00122894	0.0108783	0.00844938	CAMK2A/CHORDC1/DNAJB1/DNAJC2/DNAJC7/HIKESHI/HSP90AA1/HSP90AB1/HSPA8/MAPK3/MAPKAPK2/NUP153/RANBP2/RPA3/TPR	15
B cells	BP	GO:0032609	interferon-gamma production	19/1496	112/18862	0.00124205	0.0109597	0.00851264	BCL3/CD2/CD3E/CD47/CLEC7A/DDIT3/HSPD1/IL18/IL18R1/IL1B/IL27RA/IRF8/ISG15/LAPTM5/PDE4B/PGLYRP2/PYCARD/RIPK2/TLR8	19
B cells	BP	GO:0090175	regulation of establishment of planar polarity	19/1496	112/18862	0.00124205	0.0109597	0.00851264	PSMA3/PSMA4/PSMA6/PSMA7/PSMB1/PSMB2/PSMB4/PSMB6/PSMB7/PSMC2/PSMC3/PSMC4/PSMC5/PSMD2/PSMD4/PSMD7/PSME2/RAC1/RHOA	19
B cells	BP	GO:0007007	inner mitochondrial membrane organization	12/1496	56/18862	0.00124575	0.0109751	0.00852457	ATP5F1A/ATP5F1B/ATP5MC2/ATP5MC3/ATP5ME/ATP5PD/ATP6/CHCHD10/HSPA9/LETM1/NDUFA13/TIMM13	12
B cells	BP	GO:0042407	cristae formation	9/1496	35/18862	0.00128976	0.0113096	0.00878438	ATP5F1A/ATP5F1B/ATP5MC2/ATP5MC3/ATP5ME/ATP5PD/ATP6/CHCHD10/LETM1	9
B cells	BP	GO:0042554	superoxide anion generation	9/1496	35/18862	0.00128976	0.0113096	0.00878438	CLEC7A/CYBA/CYBB/GNAI2/ITGAM/ITGB2/NCF2/SYK/TYROBP	9
B cells	BP	GO:0070670	response to interleukin-4	9/1496	35/18862	0.00128976	0.0113096	0.00878438	CD300LF/CORO1A/HSP90AB1/IL4R/PARP14/PML/RPL3/RPLP0/TCF7	9
B cells	BP	GO:0002456	T cell mediated immunity	18/1496	104/18862	0.00130286	0.0113875	0.00884486	B2M/CD8A/CTSC/CTSH/HSPD1/IL18/IL18R1/IL1B/IL7R/MALT1/MYO1G/PTPRC/RAB27A/RFTN1/RSAD2/STX7/TNFRSF1B/TRAF6	18
B cells	BP	GO:0002821	positive regulation of adaptive immune response	18/1496	104/18862	0.00130286	0.0113875	0.00884486	ADA/B2M/CD28/CD40/HSPD1/IL18/IL18R1/IL1B/IL27RA/MALT1/PTPRC/PYCARD/RIF1/RIPK2/RSAD2/SKAP1/STX7/TRAF6	18
B cells	BP	GO:0006304	DNA modification	20/1496	121/18862	0.00130473	0.0113875	0.00884486	APEX1/ATF7IP/ATRX/CTCF/DNMT1/EHMT1/EHMT2/EXOSC4/FOS/GNAS/KMT2E/MBD2/MBD4/MPG/MPHOSPH8/MYC/PARP1/RLF/SPI1/TRIM28	20
B cells	BP	GO:0006352	DNA-templated transcription, initiation	34/1496	249/18862	0.00130829	0.0114008	0.00885523	ATF7IP/BCLAF1/DHX36/E2F3/GTF2B/GTF2H5/MAPK3/MAZ/MED4/NR3C1/POLR1F/POLR1H/POLR2B/POLR2F/POLR2G/POLR2I/PSMC2/PSMC3/PSMC4/PSMC5/PTEN/RARG/RBPJ/RSF1/SETX/SMARCA4/TAF15/TAF1D/TAF3/TBPL1/TFAM/TP53/TRIM28/UBTF	34
B cells	BP	GO:0038066	p38MAPK cascade	11/1496	49/18862	0.00131553	0.0114461	0.00889042	DUSP1/EZR/GADD45A/IL1B/MAP2K3/MAPK14/MAPKAPK2/MINK1/SPI1/ZFP36/ZFP36L1	11
B cells	BP	GO:0046782	regulation of viral transcription	10/1496	42/18862	0.00133948	0.0116286	0.00903212	DHX9/LARP7/MDFIC/POLR2B/POLR2F/POLR2G/POLR2I/RSF1/TRIM8/ZFP36	10
B cells	BP	GO:0032507	maintenance of protein location in cell	13/1496	64/18862	0.00134064	0.0116286	0.00903212	BCL3/CHCHD10/HNRNPU/MORC3/OS9/PML/SORL1/SP100/SRGN/SYNE1/TAF3/TMSB10/VPS13C	13
B cells	BP	GO:0006323	DNA packaging	33/1496	240/18862	0.00135864	0.0117665	0.00913923	ACIN1/ANP32B/ATF7IP/ATRX/CENPC/CTCF/DNMT1/FAM172A/H1-2/H1-4/H3-3B/HAT1/HMGB2/KAT6B/MBD2/MPHOSPH8/NAA10/NAP1L1/NASP/NPM1/PADI4/RNF8/RSF1/RUVBL1/SMC4/SMC5/SMCHD1/SRPK1/TP53/TPR/TRIM28/TSPYL2/UBN1	33
B cells	BP	GO:0070302	regulation of stress-activated protein kinase signaling cascade	27/1496	184/18862	0.00137722	0.011909	0.00924998	CARD9/CLEC7A/COPS5/DUSP1/EZR/FAS/FOXO1/GADD45A/HIPK3/IL1B/LYN/MAP4K4/MAPK3/MINK1/MMP8/MYC/NCOR1/PDCD10/PDCD4/PPIA/PYCARD/RB1CC1/RIPK2/SDCBP/SPI1/TRAF5/TRAF6	27
B cells	BP	GO:0001909	leukocyte mediated cytotoxicity	19/1496	113/18862	0.00138443	0.011953	0.0092841	B2M/CORO1A/CTSC/CTSH/ELANE/IL18/IL18RAP/IL7R/ITGAM/LAMP1/LYST/PTPN6/PTPRC/RAB27A/STAP1/STX7/STXBP2/TUBB/TYROBP	19
B cells	BP	GO:0009267	cellular response to starvation	24/1496	157/18862	0.00140877	0.0121444	0.0094328	CPEB4/EHMT2/EIF2S1/FAS/FOXO1/GABARAP/HNRNPA1/HSPA8/LARS1/LRRK2/MAPK3/MAX/MTMR3/NFE2L2/RALB/SESN1/SESN3/SH3GLB1/TP53/UCP2/UPP1/WDR45/WIPI1/WIPI2	24
B cells	BP	GO:0061158	3'-UTR-mediated mRNA destabilization	6/1496	17/18862	0.00141983	0.0122023	0.00947773	DHX36/HNRNPD/MOV10/TARDBP/ZFP36/ZFP36L1	6
B cells	BP	GO:0150078	positive regulation of neuroinflammatory response	6/1496	17/18862	0.00141983	0.0122023	0.00947773	CTSC/IL18/IL1B/LRRK2/MMP8/STAP1	6
B cells	BP	GO:1902186	regulation of viral release from host cell	8/1496	29/18862	0.00145632	0.0124968	0.00970647	CHMP2A/CHMP2B/CHMP4B/PML/TRIM28/TRIM5/TRIM8/VAPA	8
B cells	BP	GO:0008064	regulation of actin polymerization or depolymerization	27/1496	185/18862	0.00149363	0.0127778	0.00992475	ACTR3/ADD1/ADD3/ARFIP1/ARPC2/BIN1/CAPZB/CORO1A/CYFIP2/DBNL/FCHSD2/FLII/GMFG/GRB2/HCK/HCLS1/IQGAP2/PLEK/PYCARD/SPTBN1/SSH2/SVIL/SWAP70/TMSB10/VASP/WASF2/WASL	27
B cells	BP	GO:0010565	regulation of cellular ketone metabolic process	27/1496	185/18862	0.00149363	0.0127778	0.00992475	DKK3/DKKL1/EGR1/IL1B/LONP2/LPGAT1/NCOR1/OAZ1/PANK2/PSMA3/PSMA4/PSMA6/PSMA7/PSMB1/PSMB2/PSMB4/PSMB6/PSMB7/PSMC2/PSMC3/PSMC4/PSMC5/PSMD2/PSMD4/PSMD7/PSME2/REST	27
B cells	BP	GO:0032259	methylation	45/1496	359/18862	0.0014975	0.0127914	0.00993532	AHCY/ANTKMT/ASH1L/ATF7IP/ATRX/BUD23/COMT/CTCF/DNMT1/DPY30/EHMT1/EHMT2/FBL/FOS/GNAS/GSPT1/HSD17B10/IWS1/JARID2/KMT2E/LARP7/MBD2/METTL16/METTL18/METTL23/METTL5/MPHOSPH8/MYC/NDUFAF7/PARP1/PAX5/RIF1/RLF/RNMT/RTF1/SNRPD3/SPI1/SUZ12/TGS1/THUMPD3/TRIM28/TRMT112/VIRMA/WDR5B/ZC3H13	45
B cells	BP	GO:0046631	alpha-beta T cell activation	23/1496	149/18862	0.00153579	0.0129957	0.010094	ADA/BCL3/BCL6/CD28/CD3E/FOXP1/IL18/IL18R1/IL4R/MALT1/NKAP/PTPRC/RIPK2/RPL22/RSAD2/STAT3/STOML2/SYK/TCIRG1/TGFBR2/TNFRSF14/WDFY4/ZAP70	23
B cells	BP	GO:0042026	protein refolding	7/1496	23/18862	0.00153582	0.0129957	0.010094	B2M/HSP90AA1/HSPA8/HSPA9/HSPD1/SNRNP70/ST13	7
B cells	BP	GO:0043302	positive regulation of leukocyte degranulation	7/1496	23/18862	0.00153582	0.0129957	0.010094	FGR/IL4R/ITGAM/ITGB2/LAMP1/STX4/SYK	7
B cells	BP	GO:0048026	positive regulation of mRNA splicing, via spliceosome	7/1496	23/18862	0.00153582	0.0129957	0.010094	HSPA8/NCL/PRDX6/PRPF19/SNRNP70/THRAP3/TRA2B	7
B cells	BP	GO:0050857	positive regulation of antigen receptor-mediated signaling pathway	7/1496	23/18862	0.00153582	0.0129957	0.010094	ADA/FOXP1/LCK/NFAM1/PTPRC/SLC39A10/STAP1	7
B cells	BP	GO:1905245	regulation of aspartic-type peptidase activity	5/1496	12/18862	0.00153763	0.0129957	0.010094	BIN1/GRN/LYN/PICALM/SORL1	5
B cells	BP	GO:2000767	positive regulation of cytoplasmic translation	5/1496	12/18862	0.00153763	0.0129957	0.010094	CNBP/DHX36/DHX9/EEF2/PKM	5
B cells	BP	GO:0051225	spindle assembly	19/1496	114/18862	0.00154044	0.013	0.0100973	CHMP2A/CHMP2B/CHMP4B/HAUS8/HNRNPU/INO80/KIF2A/MAPRE2/NCOR1/NEK6/PRC1/RAB11A/RHOA/SENP6/SMC1A/SMC3/STAG2/TPR/TUBB	19
B cells	BP	GO:0043543	protein acylation	33/1496	242/18862	0.00156226	0.0131642	0.0102249	BLOC1S1/BRD8/CEP295/CTBP1/CTCF/DDX3X/EPC1/FOXO1/GLUL/GTF2B/HAT1/HINT2/IL1B/IWS1/KAT6B/KAT8/MAPK3/NAA10/NAA16/NAA35/NMT1/PHF14/PHF20/PHF20L1/PPM1A/RUVBL1/SMC5/SPI1/TERF2IP/YEATS4/ZDHHC18/ZDHHC20/ZZZ3	33
B cells	BP	GO:0030490	maturation of SSU-rRNA	11/1496	50/18862	0.00156764	0.0131898	0.0102448	ABT1/DDX52/GTF2H5/NGDN/NOL11/RIOK3/RPS16/RPS21/RPS28/RPS8/UTP3	11
B cells	BP	GO:0043044	ATP-dependent chromatin remodeling	16/1496	89/18862	0.00157132	0.013201	0.0102535	ACTB/CENPC/CHD4/INO80/MBD2/NASP/NPM1/PBRM1/RNF8/RSF1/RUVBL1/SMARCA2/SMARCA4/SMARCC1/SMARCE1/ZNHIT1	16
B cells	BP	GO:0072401	signal transduction involved in DNA integrity checkpoint	14/1496	73/18862	0.00159707	0.013305	0.0103342	ARID3A/BABAM1/CDC5L/CNOT4/CNOT6L/GADD45A/MDM2/MDM4/PML/PRPF19/RGCC/RPL26/TNKS1BP1/TP53	14
B cells	BP	GO:0072422	signal transduction involved in DNA damage checkpoint	14/1496	73/18862	0.00159707	0.013305	0.0103342	ARID3A/BABAM1/CDC5L/CNOT4/CNOT6L/GADD45A/MDM2/MDM4/PML/PRPF19/RGCC/RPL26/TNKS1BP1/TP53	14
B cells	BP	GO:1905897	regulation of response to endoplasmic reticulum stress	15/1496	81/18862	0.00159891	0.013305	0.0103342	ATF6/BAK1/COPS5/DDIT3/DDRGK1/DNAJC3/GRINA/HERPUD1/LRRK2/NFE2L2/PPP1R15A/PTPN1/SYVN1/TMBIM6/UBXN1	15
B cells	BP	GO:0042092	type 2 immune response	9/1496	36/18862	0.0016003	0.013305	0.0103342	BCL3/BCL6/ECM1/IDO1/IL18/IL27RA/IL4R/NDFIP1/RSAD2	9
B cells	BP	GO:0045730	respiratory burst	9/1496	36/18862	0.0016003	0.013305	0.0103342	CLEC7A/CYBA/CYBB/GRN/HCK/NCF2/NCF4/PIK3CD/RAC1	9
B cells	BP	GO:0071709	membrane assembly	9/1496	36/18862	0.0016003	0.013305	0.0103342	ANXA2/PICALM/PTEN/RFTN1/S100A10/SPTBN1/STX2/STX4/UGCG	9
B cells	BP	GO:2000144	positive regulation of DNA-templated transcription, initiation	9/1496	36/18862	0.0016003	0.013305	0.0103342	BCLAF1/DHX36/MED4/PSMC2/PSMC3/PSMC4/PSMC5/SETX/TP53	9
B cells	BP	GO:0030832	regulation of actin filament length	27/1496	186/18862	0.00161841	0.0134158	0.0104203	ACTR3/ADD1/ADD3/ARFIP1/ARPC2/BIN1/CAPZB/CORO1A/CYFIP2/DBNL/FCHSD2/FLII/GMFG/GRB2/HCK/HCLS1/IQGAP2/PLEK/PYCARD/SPTBN1/SSH2/SVIL/SWAP70/TMSB10/VASP/WASF2/WASL	27
B cells	BP	GO:0006458	'de novo' protein folding	10/1496	43/18862	0.00162319	0.0134158	0.0104203	CCT2/DNAJB1/DNAJC2/DNAJC7/HSPA8/HSPA9/HSPD1/HSPE1/SDF2L1/ST13	10
B cells	BP	GO:0046677	response to antibiotic	10/1496	43/18862	0.00162319	0.0134158	0.0104203	CIITA/CYB5R4/EHMT1/HSP90AA1/JAK2/MDM2/MEF2C/RPL23/RSRC1/TP53	10
B cells	BP	GO:2000142	regulation of DNA-templated transcription, initiation	10/1496	43/18862	0.00162319	0.0134158	0.0104203	ATF7IP/BCLAF1/DHX36/MED4/PSMC2/PSMC3/PSMC4/PSMC5/SETX/TP53	10
B cells	BP	GO:0018205	peptidyl-lysine modification	48/1496	391/18862	0.00165026	0.0136195	0.0105785	ANTKMT/ASH1L/ATRX/BCL11A/BLOC1S1/BRD8/CTBP1/CTCF/DNMT1/DPY30/EGR1/EHMT1/EHMT2/EPC1/GTF2B/HAT1/HINT2/HMG20B/IFIH1/IL1B/IWS1/JARID2/KAT6B/KAT8/KMT2E/MAPK3/MDM2/NUP153/PAX5/PHF14/PHF20/PHF20L1/RANBP2/RIF1/RLF/RTF1/RUVBL1/SENP6/SMC5/SPI1/SUZ12/TPR/TRIM28/TRMT112/UBA2/WDR5B/YEATS4/ZZZ3	48
B cells	BP	GO:0006469	negative regulation of protein kinase activity	33/1496	243/18862	0.00167364	0.0137921	0.0107126	CEP43/CHORDC1/CORO1C/DNAJC3/DUSP1/DUSP2/GADD45A/GMFG/HHEX/HIPK3/IL1B/IRAK3/LYN/MVP/NPM1/PAK2/PDCD4/PIK3CB/PKN1/PPIA/PPP2R1A/PRKAR1A/PTEN/PTPN1/PTPN6/PTPRC/PYCARD/RGS14/RGS2/RTRAF/SORL1/WARS1/YWHAG	33
B cells	BP	GO:0050777	negative regulation of immune response	23/1496	150/18862	0.00168093	0.0138117	0.0107278	BCL6/DHX58/FGL2/GPX1/GRN/HMOX1/IL27RA/IL4R/IL7R/INPP5D/IRAK3/LYN/NDFIP1/NLRC5/PARP14/PGLYRP2/PSMB4/PTPN6/PTPRC/SAMHD1/SAMSN1/TNFRSF14/TRAFD1	23
B cells	BP	GO:1903364	positive regulation of cellular protein catabolic process	23/1496	150/18862	0.00168093	0.0138117	0.0107278	AGBL4/CTSC/DDRGK1/ELOB/EZR/FBXL5/HERPUD1/HSP90AA1/LAPTM5/LRRK2/MDM2/MSN/NFE2L2/NOP53/PSMC2/PSMC3/PSMC4/PTEN/RAD23A/RBX1/STUB1/UQCC2/VPS35	23
B cells	BP	GO:1903050	regulation of proteolysis involved in cellular protein catabolic process	30/1496	215/18862	0.00174083	0.014283	0.0110938	AGBL4/CTSC/DDRGK1/EIF3H/ELOB/GPX1/HERPUD1/HSP90AB1/LAPTM5/LRRK2/MDM2/NFE2L2/NOP53/NUDT15/PML/PSMC2/PSMC3/PSMC4/PSME2/PSME3IP1/PTEN/RAD23A/RBX1/RPL23/RPS7/SDCBP/SMARCC1/STUB1/TMF1/UBXN1	30
B cells	BP	GO:0072331	signal transduction by p53 class mediator	35/1496	263/18862	0.00175586	0.0143852	0.0111733	ARID3A/ARMC10/ATRX/BCL3/CD44/CHD4/CNOT4/CNOT6L/DDIT4/DDX5/EHMT1/EHMT2/GADD45A/HIPK1/MAPK14/MDM2/MDM4/MIF/NBN/NOP53/PHF20/PML/PYCARD/RGCC/RPA3/RPL23/RPL26/RPS7/SP100/SUPT16H/TAF15/TAF3/TNKS1BP1/TP53/USP10	35
B cells	BP	GO:0070997	neuron death	43/1496	342/18862	0.00177427	0.0145148	0.0112739	C5AR1/CHMP4B/CORO1A/CPEB4/CTSZ/DDIT3/DDIT4/DNAJC5/EGLN3/EGR1/EIF2S1/FAM162A/FAS/FOS/G6PD/GAPDH/GRN/HIF1A/HMOX1/HSP90AB1/ITGAM/ITGB2/JAK2/KRAS/LRRK2/MAG/MAX/MCL1/MEF2C/NENF/PARP1/PICALM/POLB/REL/REST/RETREG1/SOD2/SORL1/TNFRSF1B/TP53/TYROBP/VPS35/ZPR1	43
B cells	BP	GO:0030833	regulation of actin filament polymerization	25/1496	169/18862	0.00181322	0.0148119	0.0115047	ACTR3/ADD1/ADD3/ARFIP1/ARPC2/BIN1/CAPZB/CORO1A/CYFIP2/DBNL/FCHSD2/FLII/GMFG/GRB2/HCK/HCLS1/IQGAP2/PYCARD/SPTBN1/SSH2/SVIL/TMSB10/VASP/WASF2/WASL	25
B cells	BP	GO:0035304	regulation of protein dephosphorylation	22/1496	142/18862	0.00183134	0.0149382	0.0116028	BOD1L1/CALM3/ENSA/FCRL3/GNAI2/HSP90AB1/JAK2/PHACTR2/PHACTR4/PPIA/PPP1R10/PPP1R12A/PPP1R15A/PPP1R35/PPP1R7/PPP2R1A/PPP2R5A/PPP2R5E/PTBP1/PTPRC/SLC39A10/SWAP70	22
B cells	BP	GO:0008360	regulation of cell shape	23/1496	151/18862	0.00183764	0.0149678	0.0116258	ARHGAP15/CFDP1/CORO1A/CSF1R/DIAPH1/EZR/FES/FGD2/FGD4/FGR/HCK/HEXB/ITGB2/MSN/MYH9/PEAK3/PHIP/PLXNC1/PRPF40A/RAC1/RHOA/SEPTIN7/SH3KBP1	23
B cells	BP	GO:0002828	regulation of type 2 immune response	8/1496	30/18862	0.00184956	0.014978	0.0116337	BCL6/ECM1/IDO1/IL18/IL27RA/IL4R/NDFIP1/RSAD2	8
B cells	BP	GO:0035666	TRIF-dependent toll-like receptor signaling pathway	8/1496	30/18862	0.00184956	0.014978	0.0116337	CD300LF/CD40/IRF3/IRF7/LY96/RPS27A/UBA52/UBE2D3	8
B cells	BP	GO:0045577	regulation of B cell differentiation	8/1496	30/18862	0.00184956	0.014978	0.0116337	FCRL3/IKZF3/INPP5D/NFAM1/PPP2R3C/PTPN6/SYK/ZFP36L1	8
B cells	BP	GO:0046685	response to arsenic-containing substance	8/1496	30/18862	0.00184956	0.014978	0.0116337	DDX3X/DHX36/HMOX1/HNRNPA1/MAPK13/MKNK2/PTEN/SRRT	8
B cells	BP	GO:0030522	intracellular receptor signaling pathway	36/1496	274/18862	0.00190552	0.0154089	0.0119684	CALR/DDRGK1/DDX5/DDX58/DDX60/DHX58/ERBIN/FOXP1/IFIH1/IRF3/IRF7/JAK2/KLF2/NCOR1/NFKBIA/NOP53/NR3C1/PADI2/PARP1/PHB/PML/RARG/RIOK3/RIPK2/RPS27A/SAFB/SEC14L1/SLC15A3/SLC15A4/SMARCA4/STAT3/TMF1/TRAF6/UBA52/UBR5/USP15	36
B cells	BP	GO:0044728	DNA methylation or demethylation	17/1496	99/18862	0.00191356	0.0154517	0.0120016	APEX1/ATF7IP/ATRX/CTCF/DNMT1/EHMT1/EHMT2/FOS/GNAS/KMT2E/MBD2/MPHOSPH8/MYC/PARP1/RLF/SPI1/TRIM28	17
B cells	BP	GO:0030595	leukocyte chemotaxis	31/1496	226/18862	0.0019395	0.0156386	0.0121468	ADAM10/C5AR1/CALR/CORO1A/CSF1R/CSF3R/CXCR4/DUSP1/FCER1G/FFAR2/GBF1/IL16/ITGB2/LYN/LYST/MAPK3/MIF/PADI2/PDE4B/PIK3CD/PPIA/PPIB/RAC1/S100A12/S100A8/S100A9/SLC12A2/STAP1/SWAP70/SYK/VAV3	31
B cells	BP	GO:1903573	negative regulation of response to endoplasmic reticulum stress	10/1496	44/18862	0.00195366	0.0157302	0.0122179	DDRGK1/DNAJC3/GRINA/HERPUD1/LRRK2/PPP1R15A/PTPN1/SYVN1/TMBIM6/UBXN1	10
B cells	BP	GO:0046633	alpha-beta T cell proliferation	9/1496	37/18862	0.00196802	0.0157779	0.012255	CD28/CD3E/IL18/PTPRC/RIPK2/SYK/TGFBR2/TNFRSF14/ZAP70	9
B cells	BP	GO:0070897	transcription preinitiation complex assembly	9/1496	37/18862	0.00196802	0.0157779	0.012255	ATF7IP/GTF2B/PSMC2/PSMC3/PSMC4/PSMC5/SMARCA4/TP53/UBTF	9
B cells	BP	GO:0071985	multivesicular body sorting pathway	9/1496	37/18862	0.00196802	0.0157779	0.012255	CHMP2A/CHMP2B/CHMP4B/LYST/RAB27A/SNF8/TMEM50A/UVRAG/VPS36	9
B cells	BP	GO:0032930	positive regulation of superoxide anion generation	6/1496	18/18862	0.00198799	0.01587	0.0123265	CLEC7A/GNAI2/ITGAM/ITGB2/SYK/TYROBP	6
B cells	BP	GO:0071243	cellular response to arsenic-containing substance	6/1496	18/18862	0.00198799	0.01587	0.0123265	DDX3X/DHX36/HMOX1/HNRNPA1/MAPK13/MKNK2	6
B cells	BP	GO:1902236	negative regulation of endoplasmic reticulum stress-induced intrinsic apoptotic signaling pathway	6/1496	18/18862	0.00198799	0.01587	0.0123265	GRINA/HERPUD1/LRRK2/PTPN1/SYVN1/TMBIM6	6
B cells	BP	GO:0034502	protein localization to chromosome	16/1496	91/18862	0.00199646	0.015915	0.0123615	ATRX/CCT2/CCT3/CCT4/CCT5/CCT6A/CCT7/CCT8/CTCF/DKC1/SLF2/SMC5/TCP1/TERF1/TERF2IP/XRCC5	16
B cells	BP	GO:0008286	insulin receptor signaling pathway	22/1496	143/18862	0.00200601	0.0159684	0.0124029	ATP6AP1/ATP6V0A1/ATP6V0B/ATP6V1C1/ATP6V1H/FOXO1/GNAI2/GRB2/IL1B/NUCKS1/PHIP/PIP4K2A/PTPN1/PTPRE/RPS6KB1/SESN3/SH2B2/SMARCC1/SNX5/SORL1/TCIRG1/ZNF106	22
B cells	BP	GO:0009206	purine ribonucleoside triphosphate biosynthetic process	13/1496	67/18862	0.0020742	0.0164878	0.0128064	ANTKMT/ATP5F1A/ATP5F1B/ATP5MC2/ATP5MC3/ATP5ME/ATP5PD/ATP6/IMPDH2/NME2/PARP1/PKM/STOML2	13
B cells	BP	GO:0006353	DNA-templated transcription, termination	14/1496	75/18862	0.0020876	0.0165491	0.012854	DHX9/GTF2H5/MAZ/PABPN1/PAPOLA/POLR1F/POLR1H/POLR2F/SETX/SNRPD3/TAF1D/TTF1/UBTF/XRN2	14
B cells	BP	GO:0022604	regulation of cell morphogenesis	39/1496	305/18862	0.0020878	0.0165491	0.012854	ARHGAP15/ARPC2/BCL11A/CALR/CAPRIN1/CAPZB/CD44/CFDP1/CORO1A/CORO1C/CSF1R/CUX1/CXCR4/DBNL/DHX36/DIAPH1/EZR/FES/FGD2/FGD4/FGR/GBP1/HCK/HEXB/ITGB2/MACF1/MOV10/MSN/MYH9/NEDD9/PEAK3/PHIP/PLXNC1/PRPF40A/RAC1/RHOA/S100A10/SEPTIN7/SH3KBP1	39
B cells	BP	GO:0006470	protein dephosphorylation	41/1496	325/18862	0.00210154	0.0166304	0.0129171	BOD1L1/CALM3/DUSP1/DUSP2/ENSA/FCRL3/GNAI2/HSP90AB1/ILKAP/JAK2/LCK/LRRK2/MTMR3/PGP/PHACTR2/PHACTR4/PPIA/PPM1A/PPM1G/PPP1CC/PPP1R10/PPP1R12A/PPP1R15A/PPP1R35/PPP1R7/PPP2R1A/PPP2R5A/PPP2R5E/PTBP1/PTEN/PTP4A2/PTPN1/PTPN12/PTPN6/PTPRC/PTPRE/SLC39A10/SSH2/SWAP70/TIMM50/UBLCP1	41
B cells	BP	GO:1903793	positive regulation of anion transport	56/1496	478/18862	0.00210399	0.0166304	0.0129171	ACSL3/ACTB/AIMP1/ANP32B/ANXA2/ATP8A1/DHX9/EDEM2/EMD/EZR/FIS1/GRK2/HCLS1/HIF1A/HSP90AB1/IL1B/ITGAM/ITGB2/JAK2/KHDRBS1/MAPK14/MPC2/NFE2L2/NFKBIA/NMT1/OAZ1/PCM1/PDCD10/PDCD5/PFKFB2/PPIA/PPM1A/PRELID1/RAB3GAP1/RAB8B/RAC1/RAN/S100A8/SH3GLB1/SLC12A2/SORL1/STX4/TARDBP/TCF7L2/TLR2/TMF1/TP53/TPR/TRIM28/UBE2D3/UBL5/UBR5/USP36/WLS/YWHAG/ZPR1	56
B cells	BP	GO:2001235	positive regulation of apoptotic signaling pathway	20/1496	126/18862	0.00215373	0.0169996	0.0132039	BCLAF1/CTSC/DDIT3/FAS/FIS1/LCK/MCL1/PAK2/PML/PTEN/PTPRC/PYCARD/RPL26/RPS7/S100A8/S100A9/SFPQ/SKIL/STK4/TP53	20
B cells	BP	GO:0061614	pri-miRNA transcription by RNA polymerase II	11/1496	52/18862	0.00219045	0.0172652	0.0134102	DDX5/EGR1/ETS1/FOS/HIF1A/NFATC3/NR3C1/SMARCA4/SPI1/STAT3/TP53	11
B cells	BP	GO:0032872	regulation of stress-activated MAPK cascade	26/1496	181/18862	0.00226802	0.0178265	0.0138462	CARD9/CLEC7A/COPS5/DUSP1/EZR/FAS/FOXO1/GADD45A/HIPK3/IL1B/MAP4K4/MAPK3/MINK1/MMP8/MYC/NCOR1/PDCD10/PDCD4/PPIA/PYCARD/RB1CC1/RIPK2/SDCBP/SPI1/TRAF5/TRAF6	26
B cells	BP	GO:0043409	negative regulation of MAPK cascade	26/1496	181/18862	0.00226802	0.0178265	0.0138462	ASH1L/CSK/DUSP1/DUSP2/EIF3A/EZR/FOXO1/GBP1/HIPK3/IL1B/IRAK3/LYN/MYC/NCOR1/PDCD4/PHB/PIK3CB/PPIA/PPP2R1A/PTEN/PTPN1/PTPN6/PTPRC/RGS14/RGS2/SORL1	26
B cells	BP	GO:0006473	protein acetylation	28/1496	200/18862	0.0023144	0.0180106	0.0139892	BLOC1S1/BRD8/CEP295/CTBP1/CTCF/DDX3X/EPC1/FOXO1/GTF2B/HAT1/HINT2/IL1B/IWS1/KAT6B/KAT8/MAPK3/NAA10/NAA16/NAA35/PHF14/PHF20/PHF20L1/RUVBL1/SMC5/SPI1/TERF2IP/YEATS4/ZZZ3	28
B cells	BP	GO:0002460	adaptive immune response based on somatic recombination of immune receptors built from immunoglobulin superfamily domains	45/1496	367/18862	0.0023159	0.0180106	0.0139892	ADA/B2M/BCL3/BCL6/CD19/CD28/CD40/CD8A/CR2/CTSC/CTSH/FCER1G/HSPD1/IL18/IL18R1/IL1B/IL27RA/IL4R/IL7R/INPP5D/IRF7/MALT1/MEF2C/MSH6/MYO1G/NBN/NDFIP1/PHB/PKN1/PTPN6/PTPRC/RAB27A/RFTN1/RIF1/RIPK2/RNF8/RSAD2/SLC15A4/STAT3/STX7/SWAP70/TCIRG1/TLR8/TNFRSF1B/TRAF6	45
B cells	BP	GO:0140056	organelle localization by membrane tethering	25/1496	172/18862	0.00231711	0.0180106	0.0139892	AHI1/AKAP9/BLOC1S6/CEP43/CEP57/DCTN3/HAUS8/HSP90AA1/PCM1/PLEK/PPP2R1A/RAB10/RAB11A/RAB8B/RALB/STX2/STX4/STX7/STX8/STXBP2/TUBA1A/TUBA4A/TUBB/VTI1B/YWHAG	25
B cells	BP	GO:0051701	biological process involved in interaction with host	30/1496	219/18862	0.00231824	0.0180106	0.0139892	CHMP2A/CHMP2B/CHMP4B/CIITA/CLEC5A/CR2/CXCR4/GRB2/GRK2/IFIT1/ITGB7/LAMP1/LGALS1/NUP153/PABPN1/PGLYRP2/PHB/PML/PPIA/SCARB2/SIVA1/TCP1/THOC2/TNFRSF14/TRIM28/TRIM5/TRIM8/ULK1/UVRAG/VAPA	30
B cells	BP	GO:0044788	modulation by host of viral process	8/1496	31/18862	0.00232196	0.0180106	0.0139892	CSF1R/HSPA8/LTF/NUCKS1/PHB/PPIB/PSMC3/VAPA	8
B cells	BP	GO:0009142	nucleoside triphosphate biosynthetic process	15/1496	84/18862	0.00232519	0.0180106	0.0139892	ADK/ANTKMT/ATP5F1A/ATP5F1B/ATP5MC2/ATP5MC3/ATP5ME/ATP5PD/ATP6/IMPDH2/NME2/PARP1/PKM/STOML2/TBPL1	15
B cells	BP	GO:0032653	regulation of interleukin-10 production	12/1496	60/18862	0.00232648	0.0180106	0.0139892	BCL3/CD28/CD47/CLEC7A/HSPD1/IDO1/MMP8/PYCARD/STAT3/SYK/TLR2/TYROBP	12
B cells	BP	GO:0034113	heterotypic cell-cell adhesion	12/1496	60/18862	0.00232648	0.0180106	0.0139892	CD2/CD44/CD47/CD58/GCNT2/IL1B/IL1RN/ITGB2/ITGB7/LCK/PTPRC/SKAP1	12
B cells	BP	GO:2001244	positive regulation of intrinsic apoptotic signaling pathway	12/1496	60/18862	0.00232648	0.0180106	0.0139892	BCLAF1/DDIT3/FIS1/LCK/MCL1/RPL26/RPS7/S100A8/S100A9/SFPQ/SKIL/TP53	12
B cells	BP	GO:0031453	positive regulation of heterochromatin assembly	5/1496	13/18862	0.00233638	0.0180106	0.0139892	ATF7IP/DNMT1/MPHOSPH8/TPR/TRIM28	5
B cells	BP	GO:0043201	response to leucine	5/1496	13/18862	0.00233638	0.0180106	0.0139892	LARS1/RPS6KB1/SESN1/SESN3/UBR2	5
B cells	BP	GO:0046831	regulation of RNA export from nucleus	5/1496	13/18862	0.00233638	0.0180106	0.0139892	DHX9/IWS1/KHDRBS1/NUP153/TPR	5
B cells	BP	GO:0120263	positive regulation of heterochromatin organization	5/1496	13/18862	0.00233638	0.0180106	0.0139892	ATF7IP/DNMT1/MPHOSPH8/TPR/TRIM28	5
B cells	BP	GO:1902947	regulation of tau-protein kinase activity	5/1496	13/18862	0.00233638	0.0180106	0.0139892	C5AR1/EGR1/HSP90AA1/HSP90AB1/SORL1	5
B cells	BP	GO:0072395	signal transduction involved in cell cycle checkpoint	14/1496	76/18862	0.00237605	0.0182913	0.0142072	ARID3A/BABAM1/CDC5L/CNOT4/CNOT6L/GADD45A/MDM2/MDM4/PML/PRPF19/RGCC/RPL26/TNKS1BP1/TP53	14
B cells	BP	GO:0006360	transcription by RNA polymerase I	13/1496	68/18862	0.00238194	0.0183116	0.014223	GTF2H5/MAPK3/NCL/NOL11/NOP53/POLR1F/POLR1H/POLR2F/SMARCA4/TAF1D/TTF1/UBTF/WDR43	13
B cells	BP	GO:0071478	cellular response to radiation	27/1496	191/18862	0.00238575	0.0183158	0.0142262	BAK1/CERS1/DHX36/EEF1D/EGR1/EIF2S1/GADD45A/GNB1/GRB2/GTF2H5/INO80/MAPK13/MAPK14/MDM2/METAP2/MYC/NMT1/NPM1/NUCKS1/PARP1/RPL26/SDE2/TIMP1/TNKS1BP1/TP53/XRCC5/XRCC6	27
B cells	BP	GO:0019692	deoxyribose phosphate metabolic process	9/1496	38/18862	0.00240013	0.0183941	0.014287	ADA/ADK/DERA/GUK1/MBD4/NUDT15/SAMHD1/TBPL1/UPP1	9
B cells	BP	GO:0031669	cellular response to nutrient levels	29/1496	210/18862	0.00240578	0.0183941	0.014287	ATP2B1/CPEB4/EHMT2/EIF2S1/FAS/FES/FOXO1/GABARAP/HMOX1/HNRNPA1/HSPA8/LARS1/LRRK2/MAPK3/MAX/MTMR3/NFE2L2/RALB/SESN1/SESN3/SH3GLB1/TP53/UCP2/ULK1/UPP1/USF2/WDR45/WIPI1/WIPI2	29
B cells	BP	GO:0035303	regulation of dephosphorylation	29/1496	210/18862	0.00240578	0.0183941	0.014287	BOD1L1/CALM3/ELL/ENSA/FCRL3/GNAI2/HSP90AB1/JAK2/MEF2C/MPHOSPH10/MTMR3/PHACTR2/PHACTR4/PLEK/PPIA/PPP1R10/PPP1R12A/PPP1R15A/PPP1R35/PPP1R7/PPP2R1A/PPP2R3C/PPP2R5A/PPP2R5E/PTBP1/PTPRC/RBM26/SLC39A10/SWAP70	29
B cells	BP	GO:0043406	positive regulation of MAP kinase activity	31/1496	230/18862	0.00255528	0.0195105	0.0151542	AKAP13/C5AR1/CD40/CSK/CXCR4/DBNL/ELANE/FGD2/GADD45A/IL1B/IQGAP1/KRAS/LRRK2/MAP2K3/MAP4K1/MAPK14/MAPK3/MAPKAPK2/MDFIC/PDCD10/PIK3CB/PKN1/PPIA/PTPN1/PTPRC/RIPK2/RPS27A/S100A12/SYK/TRAF6/UBA52	31
B cells	BP	GO:0043666	regulation of phosphoprotein phosphatase activity	19/1496	119/18862	0.00256259	0.0195397	0.0151769	BOD1L1/CALM3/ENSA/FCRL3/GNAI2/HSP90AB1/JAK2/PHACTR2/PHACTR4/PPP1R10/PPP1R12A/PPP1R15A/PPP1R35/PPP1R7/PPP2R1A/PPP2R5A/PPP2R5E/PTPRC/SLC39A10	19
B cells	BP	GO:0009620	response to fungus	11/1496	53/18862	0.00256968	0.0195562	0.0151897	BAK1/CARD9/CLEC7A/ELANE/GAPDH/LTF/MALT1/S100A12/S100A8/S100A9/SYK	11
B cells	BP	GO:2000377	regulation of reactive oxygen species metabolic process	27/1496	192/18862	0.00257172	0.0195562	0.0151897	CD47/CLEC7A/CYBA/G6PD/GADD45A/GLA/GNAI2/GRB2/HIF1A/HP/HSP90AA1/HSP90AB1/IL1B/ITGAM/ITGB2/JAK2/KLF2/MAPK14/MMP8/NFE2L2/RAB27A/RAC1/SOD2/SYK/TGFBR2/TP53/TYROBP	27
B cells	BP	GO:0001672	regulation of chromatin assembly or disassembly	7/1496	25/18862	0.00261765	0.0197163	0.0153141	ATF7IP/DNMT1/MPHOSPH8/PADI2/TLK1/TPR/TRIM28	7
B cells	BP	GO:0031664	regulation of lipopolysaccharide-mediated signaling pathway	7/1496	25/18862	0.00261765	0.0197163	0.0153141	CD180/LTF/LY86/LY96/SIGIRR/TRAF6/TRIM5	7
B cells	BP	GO:0032469	endoplasmic reticulum calcium ion homeostasis	7/1496	25/18862	0.00261765	0.0197163	0.0153141	BAK1/FIS1/GRINA/HERPUD1/KCTD17/PML/TMBIM6	7
B cells	BP	GO:0039529	RIG-I signaling pathway	7/1496	25/18862	0.00261765	0.0197163	0.0153141	DDX58/DDX60/DHX58/NOP53/PHB/SEC14L1/USP15	7
B cells	BP	GO:0051123	RNA polymerase II preinitiation complex assembly	7/1496	25/18862	0.00261765	0.0197163	0.0153141	ATF7IP/GTF2B/PSMC2/PSMC3/PSMC4/PSMC5/TP53	7
B cells	BP	GO:0060330	regulation of response to interferon-gamma	7/1496	25/18862	0.00261765	0.0197163	0.0153141	HSP90AB1/IFNGR1/IFNGR2/JAK2/NLRC5/PARP14/STAT1	7
B cells	BP	GO:0060334	regulation of interferon-gamma-mediated signaling pathway	7/1496	25/18862	0.00261765	0.0197163	0.0153141	HSP90AB1/IFNGR1/IFNGR2/JAK2/NLRC5/PARP14/STAT1	7
B cells	BP	GO:0034109	homotypic cell-cell adhesion	15/1496	85/18862	0.00262088	0.0197163	0.0153141	ACTB/ACTG1/CD9/GNAS/LGALS1/LYN/MYH9/MYL12A/PIK3CB/PLAUR/PLEK/PPIA/PTPN6/SYK/TLN1	15
B cells	BP	GO:0034728	nucleosome organization	26/1496	183/18862	0.00264726	0.0198881	0.0154475	ANP32B/ATRX/CENPC/CTCF/H1-2/H1-4/H3-3B/HAT1/HMGB2/INO80/KAT6B/NAP1L1/NASP/NFE2/NPM1/PADI4/RNF8/RSF1/RUVBL1/SMARCA4/SMARCC1/SMARCE1/SUPT16H/TSPYL2/UBN1/ZNHIT1	26
B cells	BP	GO:0033619	membrane protein proteolysis	12/1496	61/18862	0.00269129	0.0201649	0.0156625	ADAM10/APH1A/CLPP/CTSH/HM13/IL1B/MYH9/NAPSA/TIMP1/TIMP2/TNFRSF1B/TRAF6	12
B cells	BP	GO:0070059	intrinsic apoptotic signaling pathway in response to endoplasmic reticulum stress	12/1496	61/18862	0.00269129	0.0201649	0.0156625	BAK1/CASP4/DDIT3/GRINA/HERPUD1/LRRK2/PML/PPP1R15A/PTPN1/SYVN1/TMBIM6/TP53	12
B cells	BP	GO:0043407	negative regulation of MAP kinase activity	14/1496	77/18862	0.00269656	0.0201775	0.0156722	DUSP1/DUSP2/HIPK3/IL1B/IRAK3/LYN/PDCD4/PIK3CB/PPP2R1A/PTPN1/PTPN6/RGS14/RGS2/SORL1	14
B cells	BP	GO:0002902	regulation of B cell apoptotic process	6/1496	19/18862	0.00271247	0.0202425	0.0157228	ADA/BCL6/FOXP1/LYN/PTEN/SLC39A10	6
B cells	BP	GO:1990182	exosomal secretion	6/1496	19/18862	0.00271247	0.0202425	0.0157228	CHMP2A/COPS5/RAB11A/RAB27A/SDCBP/SNF8	6
B cells	BP	GO:0050688	regulation of defense response to virus	13/1496	69/18862	0.00272615	0.0203176	0.0157811	DDX58/DHX58/DHX9/FGL2/HERC5/HSP90AA1/IFIT1/PCBP2/PQBP1/PYCARD/RIOK3/SEC14L1/STAT1	13
B cells	BP	GO:0002449	lymphocyte mediated immunity	44/1496	360/18862	0.00273394	0.0203486	0.0158052	B2M/BCL3/BCL6/CD19/CD28/CD40/CD8A/CORO1A/CR2/CTSC/CTSH/FCER1G/HSPD1/IL18/IL18R1/IL18RAP/IL1B/IL27RA/IL4R/IL7R/INPP5D/IRF7/LAMP1/LYST/MALT1/MSH6/MYO1G/NBN/NDFIP1/PTPN6/PTPRC/RAB27A/RFTN1/RIF1/RNF8/RSAD2/SLC15A4/STX7/SWAP70/TCIRG1/TLR8/TNFRSF1B/TRAF6/TUBB	44
B cells	BP	GO:0031623	receptor internalization	18/1496	111/18862	0.00275799	0.0205004	0.0159231	AHI1/CD63/CD9/EZR/FCER1G/GRB2/GRK2/ITGB2/LRPAP1/MX1/PICALM/PLCG2/RAMP1/SDCBP/SNX1/SYK/TBC1D5/USP46	18
B cells	BP	GO:0030178	negative regulation of Wnt signaling pathway	29/1496	212/18862	0.00277179	0.0205758	0.0159816	AMFR/DDIT3/DKK3/DKKL1/EGR1/EMD/MAPK14/NFATC1/PSMA3/PSMA4/PSMA6/PSMA7/PSMB1/PSMB2/PSMB4/PSMB6/PSMB7/PSMC2/PSMC3/PSMC4/PSMC5/PSMD2/PSMD4/PSMD7/PSME2/RBX1/RNF213/STK4/TCF7L2	29
B cells	BP	GO:0010720	positive regulation of cell development	37/1496	290/18862	0.00277693	0.0205867	0.0159901	ADD1/ARPC2/ATP6AP1/BIN1/CALR/CAPRIN1/CLEC7A/CUX1/CXCR4/DBNL/DHX36/GDI1/GOLGA4/HIF1A/IL1B/LYN/MACF1/MAG/NAP1L1/NEDD9/NIN/PLXNC1/PPP1CC/PRPF19/RAB11A/RAC1/RGS14/RHOA/S100A10/SKIL/SRRT/TIAM2/TLR2/TNFRSF1B/TRPV2/TYROBP/XRCC5	37
B cells	BP	GO:0043687	post-translational protein modification	44/1496	361/18862	0.00288109	0.0212954	0.0165406	ADAM10/AGBL4/AGTPBP1/APLP2/COPS5/CP/DCUN1D3/DNAJC3/ELOB/F5/FBXL5/FEM1C/HIF1A/KTN1/LGALS1/MIA3/PDIA6/PNPLA2/PSMA3/PSMA4/PSMA6/PSMA7/PSMB1/PSMB2/PSMB4/PSMB6/PSMB7/PSMC2/PSMC3/PSMC4/PSMC5/PSMD2/PSMD4/PSMD7/PSME2/PTP4A2/RAB11A/RAB2A/RBX1/SPSB2/STT3B/TIMP1/VCAN/WIPI2	44
B cells	BP	GO:0046825	regulation of protein export from nucleus	8/1496	32/18862	0.00288391	0.0212954	0.0165406	ANP32B/EMD/IL1B/PPM1A/SP100/TCF7L2/TP53/TPR	8
B cells	BP	GO:0098751	bone cell development	8/1496	32/18862	0.00288391	0.0212954	0.0165406	ANXA2/ATP6AP1/FOXP1/LTF/PIP4K2A/PTPN6/TYROBP/WASF2	8
B cells	BP	GO:0060284	regulation of cell development	56/1496	485/18862	0.00289424	0.0213436	0.0165779	ADD1/ARPC2/ATP6AP1/B2M/BCL11A/BIN1/CALR/CAPRIN1/CHD7/CLEC7A/CORO1C/CUX1/CXCR4/DBNL/DHX36/GBP1/GDI1/GOLGA4/GRN/HIF1A/HMGB2/HOOK3/IDH2/IL1B/LRRK2/LTF/LYN/MACF1/MAG/NAP1L1/NEDD9/NIN/PCM1/PLXNC1/PPP1CC/PRPF19/PTEN/RAB11A/RAC1/REST/RFLNB/RGS14/RHOA/RNF10/S100A10/SKIL/SORL1/SRRT/TIAM2/TLR2/TNFRSF1A/TNFRSF1B/TP53/TRPV2/TYROBP/XRCC5	56
B cells	BP	GO:0055072	iron ion homeostasis	15/1496	86/18862	0.00294696	0.0217038	0.0168578	ATP6AP1/B2M/CP/FBXL5/FTH1/FTL/GLRX3/HIF1A/HMOX1/LTF/MYC/NDFIP1/PICALM/SLC40A1/STEAP4	15
B cells	BP	GO:0042177	negative regulation of protein catabolic process	19/1496	121/18862	0.00310659	0.0228496	0.0177477	ANXA2/DDRGK1/EIF3H/HSP90AB1/IRAK3/MDM4/MYCBP2/NOP53/PHB/PML/PSME3IP1/RPL23/RPS7/SDCBP/SMARCC1/SNRNP70/TIMP1/TIMP2/UBXN1	19
B cells	BP	GO:1901214	regulation of neuron death	38/1496	302/18862	0.00312632	0.0229646	0.017837	C5AR1/CHMP4B/CORO1A/CPEB4/CTSZ/DDIT3/DDIT4/DNAJC5/EGLN3/EGR1/EIF2S1/FOS/G6PD/GRN/HIF1A/HMOX1/HSP90AB1/ITGAM/ITGB2/JAK2/KRAS/LRRK2/MAG/MCL1/MEF2C/NENF/PARP1/PICALM/REL/REST/RETREG1/SOD2/SORL1/TNFRSF1B/TP53/TYROBP/VPS35/ZPR1	38
B cells	BP	GO:0046390	ribose phosphate biosynthetic process	27/1496	195/18862	0.00320539	0.0235146	0.0182642	ACSL3/ADK/ADSS2/ANTKMT/ATIC/ATP5F1A/ATP5F1B/ATP5MC2/ATP5MC3/ATP5ME/ATP5PD/ATP6/G6PD/GMPS/IMPDH2/MPC2/NME2/PANK2/PARP1/PDHA1/PDHB/PKM/PYGL/STOML2/TECR/TKT/UPP1	27
B cells	BP	GO:0000018	regulation of DNA recombination	17/1496	104/18862	0.00327397	0.0239848	0.0186294	BCL6/CD28/CD40/FUS/H1-2/H1-4/IL27RA/IL7R/MSH6/NDFIP1/PARP1/PTPRC/RIF1/SLC15A4/SMCHD1/TERF2IP/UBE2B	17
B cells	BP	GO:0009409	response to cold	10/1496	47/18862	0.00328127	0.0239848	0.0186294	ATP2B1/DNAJC3/FOS/FOXO1/HSP90AA1/HSPD1/METRNL/NFKBIA/SOD2/UCP2	10
B cells	BP	GO:0110053	regulation of actin filament organization	35/1496	273/18862	0.00328231	0.0239848	0.0186294	ACTG1/ACTR3/ADD1/ADD3/ARFIP1/ARPC2/BIN1/CAPZB/CD47/CORO1A/CYFIP2/DBNL/FCHSD2/FLII/GMFG/GRB2/HCK/HCLS1/IQGAP2/PAK2/PLEK/PXN/PYCARD/RAC1/RGCC/RHOA/S100A10/SPTBN1/SSH2/SVIL/SWAP70/TMSB10/VASP/WASF2/WASL	35
B cells	BP	GO:0009651	response to salt stress	7/1496	26/18862	0.00334018	0.0242498	0.0188353	AKR1B1/HSP90AB1/LETM1/TP53/XRCC5/XRCC6/ZFP36L1	7
B cells	BP	GO:0034162	toll-like receptor 9 signaling pathway	7/1496	26/18862	0.00334018	0.0242498	0.0188353	FCRL3/IRAK4/PIK3AP1/RSAD2/SLC15A4/TLR8/TRAF6	7
B cells	BP	GO:0050434	positive regulation of viral transcription	7/1496	26/18862	0.00334018	0.0242498	0.0188353	DHX9/MDFIC/POLR2B/POLR2F/POLR2G/POLR2I/RSF1	7
B cells	BP	GO:0061082	myeloid leukocyte cytokine production	7/1496	26/18862	0.00334018	0.0242498	0.0188353	BCL6/DDX21/DDX58/DHX36/HMOX1/IRAK3/LAPTM5	7
B cells	BP	GO:2000108	positive regulation of leukocyte apoptotic process	7/1496	26/18862	0.00334018	0.0242498	0.0188353	IDO1/LYN/MEF2C/PIK3CB/PIK3CD/PRELID1/TP53	7
B cells	BP	GO:0002467	germinal center formation	5/1496	14/18862	0.00339886	0.0245488	0.0190675	ADA/BCL3/BCL6/MEF2C/PKN1	5
B cells	BP	GO:0009151	purine deoxyribonucleotide metabolic process	5/1496	14/18862	0.00339886	0.0245488	0.0190675	ADA/ADK/GUK1/NUDT15/SAMHD1	5
B cells	BP	GO:0044794	positive regulation by host of viral process	5/1496	14/18862	0.00339886	0.0245488	0.0190675	CSF1R/HSPA8/NUCKS1/PPIB/VAPA	5
B cells	BP	GO:0045799	positive regulation of chromatin assembly or disassembly	5/1496	14/18862	0.00339886	0.0245488	0.0190675	ATF7IP/DNMT1/MPHOSPH8/TPR/TRIM28	5
B cells	BP	GO:0042180	cellular ketone metabolic process	33/1496	254/18862	0.00342894	0.0247342	0.0192115	AKR1A1/AKR1B1/DKK3/DKKL1/EGR1/GLO1/HSD17B10/IDO1/IL1B/LONP2/LPGAT1/NCOR1/NMT1/OAZ1/PANK2/PSMA3/PSMA4/PSMA6/PSMA7/PSMB1/PSMB2/PSMB4/PSMB6/PSMB7/PSMC2/PSMC3/PSMC4/PSMC5/PSMD2/PSMD4/PSMD7/PSME2/REST	33
B cells	BP	GO:0009314	response to radiation	52/1496	447/18862	0.00343365	0.0247364	0.0192132	BABAM1/BAK1/BCL3/CCDC66/CERS1/DCUN1D3/DHX36/DUSP1/EEF1D/EGR1/EIF2S1/ELANE/FOS/GADD45A/GNB1/GPX1/GRB2/GTF2H5/HIF1A/ID2/INO80/KARS1/KRAS/MAPK13/MAPK14/MDM2/METAP2/MSH6/MYC/NMT1/NPM1/NUCKS1/PARP1/PML/POLB/PPP1CC/PTPRC/RGS14/RNF8/RPL26/SDE2/SDF4/SMC1A/SOD2/TIMP1/TIPIN/TNKS1BP1/TP53/UBE2B/USP1/XRCC5/XRCC6	52
B cells	BP	GO:0031497	chromatin assembly	27/1496	196/18862	0.00344403	0.0247794	0.0192466	ANP32B/ATF7IP/ATRX/CENPC/CTCF/DNMT1/FAM172A/H1-2/H1-4/H3-3B/HAT1/HMGB2/KAT6B/MBD2/MPHOSPH8/NAP1L1/NASP/NPM1/PADI4/RSF1/RUVBL1/SMCHD1/TP53/TPR/TRIM28/TSPYL2/UBN1	27
B cells	BP	GO:0009165	nucleotide biosynthetic process	34/1496	264/18862	0.00346135	0.024872	0.0193186	ACSL3/ADA/ADK/ADSS2/AK6/ANTKMT/ATIC/ATP5F1A/ATP5F1B/ATP5MC2/ATP5MC3/ATP5ME/ATP5PD/ATP6/FLAD1/GMPS/GUK1/IDH2/IDO1/IMPDH2/KARS1/MPC2/NAMPT/NAPRT/NME2/PANK2/PARP1/PDHA1/PDHB/PKM/STOML2/TBPL1/TECR/UPP1	34
B cells	BP	GO:1903428	positive regulation of reactive oxygen species biosynthetic process	11/1496	55/18862	0.00348684	0.0249082	0.0193467	CLEC7A/CYBA/HSP90AA1/HSP90AB1/IL1B/ITGB2/JAK2/KLF2/MMP8/RAB27A/SOD2	11
B cells	BP	GO:0009262	deoxyribonucleotide metabolic process	9/1496	40/18862	0.00348831	0.0249082	0.0193467	ADA/ADK/DERA/GUK1/MBD4/NUDT15/SAMHD1/TBPL1/UPP1	9
B cells	BP	GO:0150077	regulation of neuroinflammatory response	9/1496	40/18862	0.00348831	0.0249082	0.0193467	CTSC/GRN/IL18/IL1B/LRRK2/MMP8/PTPRC/STAP1/TNFRSF1B	9
B cells	BP	GO:1902895	positive regulation of pri-miRNA transcription by RNA polymerase II	9/1496	40/18862	0.00348831	0.0249082	0.0193467	EGR1/ETS1/FOS/HIF1A/NR3C1/SMARCA4/SPI1/STAT3/TP53	9
B cells	BP	GO:0032271	regulation of protein polymerization	30/1496	225/18862	0.00348857	0.0249082	0.0193467	ACTR3/ADD1/ADD3/AKAP9/ARFIP1/ARPC2/BIN1/CAPZB/CORO1A/CYFIP2/DBNL/FCHSD2/FES/FLII/GMFG/GRB2/HCK/HCLS1/HSP90AA1/IQGAP2/NIN/PYCARD/RAC1/SPTBN1/SSH2/SVIL/TMSB10/VASP/WASF2/WASL	30
B cells	BP	GO:0043112	receptor metabolic process	24/1496	168/18862	0.00351696	0.025079	0.0194793	AHI1/ANXA2/CD63/CD9/EZR/FCER1G/GRB2/GRK2/ITGB2/LAPTM5/LRPAP1/MX1/PICALM/PLCG2/PTPN1/RAMP1/SDCBP/SH3GLB1/SNX1/SORL1/SYK/TBC1D5/USP46/UVRAG	24
B cells	BP	GO:0002724	regulation of T cell cytokine production	8/1496	33/18862	0.00354638	0.0252567	0.0196174	B2M/IL18/IL18R1/IL1B/MALT1/RSAD2/TNFRSF1B/TRAF6	8
B cells	BP	GO:0006925	inflammatory cell apoptotic process	6/1496	20/18862	0.00361795	0.0255395	0.019837	IRF3/IRF7/MEF2C/PIK3CB/PIK3CD/TCP1	6
B cells	BP	GO:0031498	chromatin disassembly	6/1496	20/18862	0.00361795	0.0255395	0.019837	NFE2/PADI2/SMARCA4/SMARCC1/SMARCE1/SUPT16H	6
B cells	BP	GO:0032495	response to muramyl dipeptide	6/1496	20/18862	0.00361795	0.0255395	0.019837	CARD9/ERBIN/MAPK14/NFKBIA/RIPK2/VIM	6
B cells	BP	GO:0032928	regulation of superoxide anion generation	6/1496	20/18862	0.00361795	0.0255395	0.019837	CLEC7A/GNAI2/ITGAM/ITGB2/SYK/TYROBP	6
B cells	BP	GO:0070233	negative regulation of T cell apoptotic process	6/1496	20/18862	0.00361795	0.0255395	0.019837	ADA/DOCK8/HIF1A/IDO1/IL7R/TSC22D3	6
B cells	BP	GO:0097734	extracellular exosome biogenesis	6/1496	20/18862	0.00361795	0.0255395	0.019837	CHMP2A/COPS5/RAB11A/RAB27A/SDCBP/SNF8	6
B cells	BP	GO:1903978	regulation of microglial cell activation	6/1496	20/18862	0.00361795	0.0255395	0.019837	CTSC/GRN/LRRK2/MMP8/PTPRC/STAP1	6
B cells	BP	GO:0006892	post-Golgi vesicle-mediated transport	17/1496	105/18862	0.00362472	0.0255552	0.0198492	ACSL3/CSK/GBF1/GOLGA4/KRT18/LAMP1/LAPTM5/MACF1/RAB10/RAB14/RP2/SORL1/SPTBN1/STX4/VPS13C/VTI1B/WIPI1	17
B cells	BP	GO:0001701	in utero embryonic development	41/1496	335/18862	0.00364401	0.0256589	0.0199298	ADA/ADAM10/ADD1/AGBL4/BIRC6/BTF3/CCM2/CHD7/CIR1/CMIP/EIF2S2/ELL/GRB2/HIF1A/HM13/HOPX/JUNB/KLF2/MBNL1/MYH9/NASP/NBN/NMT1/NSRP1/POLB/PRPF19/RBBP6/RBPJ/RTF1/SF3B6/SKIL/SP3/STK4/TGFBR2/TP53/TRAF6/TRIM28/UBE2B/ZFAND5/ZFP36L1/ZPR1	41
B cells	BP	GO:0001736	establishment of planar polarity	19/1496	123/18862	0.00374365	0.0262617	0.020398	PSMA3/PSMA4/PSMA6/PSMA7/PSMB1/PSMB2/PSMB4/PSMB6/PSMB7/PSMC2/PSMC3/PSMC4/PSMC5/PSMD2/PSMD4/PSMD7/PSME2/RAC1/RHOA	19
B cells	BP	GO:0007164	establishment of tissue polarity	19/1496	123/18862	0.00374365	0.0262617	0.020398	PSMA3/PSMA4/PSMA6/PSMA7/PSMB1/PSMB2/PSMB4/PSMB6/PSMB7/PSMC2/PSMC3/PSMC4/PSMC5/PSMD2/PSMD4/PSMD7/PSME2/RAC1/RHOA	19
B cells	BP	GO:0035821	modulation of process of other organism	19/1496	123/18862	0.00374365	0.0262617	0.020398	ANXA2/CHD1/CLEC7A/CSF1R/HSPA8/LTF/NUCKS1/PABPN1/PHB/PPIB/PSMC3/REST/S100A9/SMARCA4/SUGT1/SYK/TARDBP/ULK1/VAPA	19
B cells	BP	GO:0000245	spliceosomal complex assembly	14/1496	80/18862	0.00387722	0.0271309	0.0210731	LUC7L3/PRPF19/PUF60/SCAF11/SETX/SF1/SF3A1/SF3A2/SNRNP200/SNRPD1/SNRPD2/SRPK1/SRSF5/YTHDC1	14
B cells	BP	GO:0045445	myoblast differentiation	14/1496	80/18862	0.00387722	0.0271309	0.0210731	BTG1/DDIT3/DDX5/ID3/IFRD1/IL18/LGALS1/MAPK14/MBNL1/MEF2C/RBPJ/REST/TCF7L2/ZFP36L1	14
B cells	BP	GO:0010631	epithelial cell migration	43/1496	357/18862	0.003964	0.0277036	0.0215179	AAMP/ATP5F1A/ATP5F1B/CALR/CD40/CORO1C/CTSH/ETS1/FOXP1/GADD45A/GLIPR2/GLUL/GPI/GPX1/GRN/HDAC7/HIF1A/HMOX1/ITGB2/LGALS8/MACF1/MAP2K3/MAP4K4/MAPRE2/MEF2C/MIA3/MYH9/NFE2L2/PDCD10/PIK3CB/PIK3CD/PKN1/PKN2/PLCG2/PTEN/PXN/RAB11A/RAC1/RGCC/RHOA/S100P/SP100/TGFBR2	43
B cells	BP	GO:0010256	endomembrane system organization	55/1496	482/18862	0.00402274	0.0280577	0.0217929	AKAP9/ASAP1/BIN1/BIN2/BLOC1S1/BLOC1S2/CHMP2A/CHMP2B/CHMP4B/CORO1C/CXCR4/DEGS1/EMD/GBF1/HIKESHI/HOOK3/LRRK2/LYST/MAPK3/MIA3/MYH9/NEK6/PDCD10/PPP2R1A/PTEN/PTPRC/RAB10/RAB11A/RAB18/RAB27A/RAB2A/RAB3GAP1/REEP5/RTN3/S100A9/SCARB2/SERP1/SH3GLB1/SNF8/SNX10/SPTBN1/SRGN/STX2/STX4/SYNE1/SYNGR1/SYNGR2/TARDBP/TBPL1/TMF1/TRIP11/UGCG/USP8/VPS36/WASL	55
B cells	BP	GO:0006754	ATP biosynthetic process	11/1496	56/18862	0.00403466	0.0280577	0.0217929	ANTKMT/ATP5F1A/ATP5F1B/ATP5MC2/ATP5MC3/ATP5ME/ATP5PD/ATP6/PARP1/PKM/STOML2	11
B cells	BP	GO:0006977	DNA damage response, signal transduction by p53 class mediator resulting in cell cycle arrest	11/1496	56/18862	0.00403466	0.0280577	0.0217929	ARID3A/CNOT4/CNOT6L/GADD45A/MDM2/MDM4/PML/RGCC/RPL26/TNKS1BP1/TP53	11
B cells	BP	GO:0042306	regulation of protein import into nucleus	11/1496	56/18862	0.00403466	0.0280577	0.0217929	HCLS1/HSP90AB1/JAK2/MAPK14/MDFIC/RAN/TARDBP/TPR/TRIM28/UBR5/ZPR1	11
B cells	BP	GO:0007254	JNK cascade	26/1496	189/18862	0.0041232	0.0286379	0.0222436	CARD9/COPS5/DBNL/GADD45A/HIPK3/IL1B/IRAK4/MAP4K1/MAP4K4/MDFIC/MINK1/MMP8/NCOR1/PDCD4/PKN1/PTPN1/PYCARD/RB1CC1/RIPK2/RPS27A/SDCBP/SH2D3C/SYK/TRAF5/TRAF6/UBA52	26
B cells	BP	GO:1901293	nucleoside phosphate biosynthetic process	34/1496	267/18862	0.00414155	0.0287298	0.022315	ACSL3/ADA/ADK/ADSS2/AK6/ANTKMT/ATIC/ATP5F1A/ATP5F1B/ATP5MC2/ATP5MC3/ATP5ME/ATP5PD/ATP6/FLAD1/GMPS/GUK1/IDH2/IDO1/IMPDH2/KARS1/MPC2/NAMPT/NAPRT/NME2/PANK2/PARP1/PDHA1/PDHB/PKM/STOML2/TBPL1/TECR/UPP1	34
B cells	BP	GO:0044091	membrane biogenesis	9/1496	41/18862	0.00416073	0.0288272	0.0223906	ANXA2/PICALM/PTEN/RFTN1/S100A10/SPTBN1/STX2/STX4/UGCG	9
B cells	BP	GO:0032970	regulation of actin filament-based process	46/1496	389/18862	0.00419615	0.0290368	0.0225534	ABRACL/ACTG1/ACTR3/ADD1/ADD3/AKAP13/AKAP9/ARFIP1/ARHGAP17/ARPC2/BIN1/CAPZB/CD47/CORO1A/CSF1R/CYFIP2/DBNL/FCHSD2/FES/FLII/GMFG/GRB2/HCK/HCLS1/IQGAP1/IQGAP2/MYH9/PAK2/PDE4B/PEAK3/PLEK/PXN/PYCARD/RAC1/RGCC/RHOA/S100A10/SPTBN1/SSH2/STAP1/SVIL/SWAP70/TMSB10/VASP/WASF2/WASL	46
B cells	BP	GO:0034123	positive regulation of toll-like receptor signaling pathway	7/1496	27/18862	0.00420522	0.0290637	0.0225743	CYBA/DDX3X/IFI35/LTF/RSAD2/SLC15A4/TLR2	7
B cells	BP	GO:0051817	modulation of process of other organism involved in symbiotic interaction	16/1496	98/18862	0.00430808	0.0297063	0.0230734	ANXA2/CHD1/CSF1R/HSPA8/LTF/NUCKS1/PABPN1/PHB/PPIB/PSMC3/REST/SMARCA4/SUGT1/TARDBP/ULK1/VAPA	16
B cells	BP	GO:0002756	MyD88-independent toll-like receptor signaling pathway	8/1496	34/18862	0.00432076	0.0297063	0.0230734	CD300LF/CD40/IRF3/IRF7/LY96/RPS27A/UBA52/UBE2D3	8
B cells	BP	GO:0051567	histone H3-K9 methylation	8/1496	34/18862	0.00432076	0.0297063	0.0230734	ASH1L/ATRX/DNMT1/EHMT1/EHMT2/JARID2/PAX5/RIF1	8
B cells	BP	GO:0070232	regulation of T cell apoptotic process	8/1496	34/18862	0.00432076	0.0297063	0.0230734	ADA/DOCK8/HIF1A/IDO1/IL7R/PRELID1/TP53/TSC22D3	8
B cells	BP	GO:0018108	peptidyl-tyrosine phosphorylation	44/1496	369/18862	0.00432466	0.0297063	0.0230734	BANK1/BAZ1B/CD3E/CD40/CD44/CEP43/CLEC7A/CSF1R/CSK/FES/FGR/HCK/HCLS1/HIPK1/HIPK3/IL18/IQGAP1/ITGB2/JAK2/LCK/LYN/MAP2K3/MAPK3/MATK/MIF/MVP/NEDD9/PAK2/PARP14/PPP2R1A/PTPN1/PTPN6/PTPRC/RAP2C/RIPK2/SAMSN1/STAP1/STAT3/SUZ12/SYK/TNFRSF14/TNFRSF1A/TP53/ZAP70	44
B cells	BP	GO:0071674	mononuclear cell migration	26/1496	190/18862	0.00442629	0.0303672	0.0235868	ADAM10/C5AR1/CALR/CD47/CSF1R/CXCR4/DOCK8/DUSP1/ECM1/IL27RA/ITGAL/ITGB7/LYN/MAPK3/MIA3/MSN/MYO1G/PADI2/PIK3CD/PYCARD/RHOA/S100A12/SLC12A2/TNFRSF14/WASL/ZAP70	26
B cells	BP	GO:0045814	negative regulation of gene expression, epigenetic	19/1496	125/18862	0.00448545	0.0307355	0.0238728	CTBP1/DNMT1/DPY30/EPC1/H1-2/H1-4/H2AJ/H2AZ2/H3-3B/HAT1/JARID2/MIER1/MPHOSPH8/RIF1/SMCHD1/SPI1/SUZ12/UBE2B/UBR2	19
B cells	BP	GO:0001961	positive regulation of cytokine-mediated signaling pathway	10/1496	49/18862	0.00450728	0.0308098	0.0239306	CASP4/CD300LF/CXCR4/HIF1A/IRF3/IRF7/LAPTM5/NLRC5/PARP14/RIPK2	10
B cells	BP	GO:2000059	negative regulation of ubiquitin-dependent protein catabolic process	10/1496	49/18862	0.00450728	0.0308098	0.0239306	DDRGK1/EIF3H/HSP90AB1/NOP53/PML/RPL23/RPS7/SDCBP/SMARCC1/UBXN1	10
B cells	BP	GO:0006283	transcription-coupled nucleotide-excision repair	13/1496	73/18862	0.00453216	0.0309046	0.0240042	AQR/COPS5/GTF2H5/POLR2B/POLR2F/POLR2G/POLR2I/PRPF19/RBX1/RPA3/RPS27A/TCEA1/UBA52	13
B cells	BP	GO:0009201	ribonucleoside triphosphate biosynthetic process	13/1496	73/18862	0.00453216	0.0309046	0.0240042	ANTKMT/ATP5F1A/ATP5F1B/ATP5MC2/ATP5MC3/ATP5ME/ATP5PD/ATP6/IMPDH2/NME2/PARP1/PKM/STOML2	13
B cells	BP	GO:0048659	smooth muscle cell proliferation	23/1496	162/18862	0.0045545	0.0310192	0.0240932	AKR1B1/DNMT1/ELANE/FOXP1/GNAI2/HMOX1/ID2/IL18/IRAK4/JAK2/MEF2C/NAA35/PDCD4/PHB/PTEN/RPS6KB1/SOD2/STAT1/TCF7L2/TGFBR2/TRAF6/XRCC5/XRCC6	23
B cells	BP	GO:0090132	epithelium migration	43/1496	360/18862	0.00460773	0.0313437	0.0243453	AAMP/ATP5F1A/ATP5F1B/CALR/CD40/CORO1C/CTSH/ETS1/FOXP1/GADD45A/GLIPR2/GLUL/GPI/GPX1/GRN/HDAC7/HIF1A/HMOX1/ITGB2/LGALS8/MACF1/MAP2K3/MAP4K4/MAPRE2/MEF2C/MIA3/MYH9/NFE2L2/PDCD10/PIK3CB/PIK3CD/PKN1/PKN2/PLCG2/PTEN/PXN/RAB11A/RAC1/RGCC/RHOA/S100P/SP100/TGFBR2	43
B cells	BP	GO:0010257	NADH dehydrogenase complex assembly	12/1496	65/18862	0.00464215	0.0314334	0.0244149	ND1/NDUFA13/NDUFA3/NDUFA6/NDUFAF7/NDUFB10/NDUFB2/NDUFB4/NDUFS5/NDUFS6/NDUFS7/NDUFV1	12
B cells	BP	GO:0032981	mitochondrial respiratory chain complex I assembly	12/1496	65/18862	0.00464215	0.0314334	0.0244149	ND1/NDUFA13/NDUFA3/NDUFA6/NDUFAF7/NDUFB10/NDUFB2/NDUFB4/NDUFS5/NDUFS6/NDUFS7/NDUFV1	12
B cells	BP	GO:0090307	mitotic spindle assembly	12/1496	65/18862	0.00464215	0.0314334	0.0244149	CHMP2A/CHMP2B/CHMP4B/HNRNPU/KIF2A/PRC1/RAB11A/RHOA/SMC1A/SMC3/STAG2/TPR	12
B cells	BP	GO:0072431	signal transduction involved in mitotic G1 DNA damage checkpoint	11/1496	57/18862	0.00464892	0.0314334	0.0244149	ARID3A/CNOT4/CNOT6L/GADD45A/MDM2/MDM4/PML/RGCC/RPL26/TNKS1BP1/TP53	11
B cells	BP	GO:1902400	intracellular signal transduction involved in G1 DNA damage checkpoint	11/1496	57/18862	0.00464892	0.0314334	0.0244149	ARID3A/CNOT4/CNOT6L/GADD45A/MDM2/MDM4/PML/RGCC/RPL26/TNKS1BP1/TP53	11
B cells	BP	GO:0009168	purine ribonucleoside monophosphate biosynthetic process	6/1496	21/18862	0.00472977	0.0319032	0.0247799	ADA/ADK/ADSS2/ATIC/GMPS/IMPDH2	6
B cells	BP	GO:2000765	regulation of cytoplasmic translation	6/1496	21/18862	0.00472977	0.0319032	0.0247799	CNBP/CPEB4/DHX36/DHX9/EEF2/PKM	6
B cells	BP	GO:0002827	positive regulation of T-helper 1 type immune response	5/1496	15/18862	0.00476867	0.0320184	0.0248693	IL18/IL18R1/IL1B/IL27RA/RIPK2	5
B cells	BP	GO:1900153	positive regulation of nuclear-transcribed mRNA catabolic process, deadenylation-dependent decay	5/1496	15/18862	0.00476867	0.0320184	0.0248693	DHX36/PABPC1/TOB1/ZFP36/ZFP36L1	5
B cells	BP	GO:1902902	negative regulation of autophagosome assembly	5/1496	15/18862	0.00476867	0.0320184	0.0248693	CHMP4B/FEZ2/LRRK2/PHF23/TMEM39B	5
B cells	BP	GO:0002824	positive regulation of adaptive immune response based on somatic recombination of immune receptors built from immunoglobulin superfamily domains	16/1496	99/18862	0.00476967	0.0320184	0.0248693	ADA/B2M/CD28/CD40/HSPD1/IL18/IL18R1/IL1B/IL27RA/MALT1/PTPRC/RIF1/RIPK2/RSAD2/STX7/TRAF6	16
B cells	BP	GO:0042542	response to hydrogen peroxide	20/1496	135/18862	0.00485323	0.0325404	0.0252748	ADA/APEX1/BAK1/DUSP1/EEF2/ETS1/FOXO1/GPX1/HMOX1/HP/IL18RAP/KLF2/LDHA/LRRK2/MAPK13/NFE2L2/PDCD10/SETX/SOD2/TXNIP	20
B cells	BP	GO:0006970	response to osmotic stress	14/1496	82/18862	0.00487561	0.0326515	0.025361	AKR1B1/CAB39/DDX3X/HSP90AB1/LETM1/MAPK13/PKN1/SLC12A2/TP53/TSC22D3/TSC22D4/XRCC5/XRCC6/ZFP36L1	14
B cells	BP	GO:0072595	maintenance of protein localization in organelle	9/1496	42/18862	0.00493017	0.0329775	0.0256142	BCL3/CHCHD10/HNRNPU/MORC3/OS9/PML/SP100/SYNE1/TAF3	9
B cells	BP	GO:0018212	peptidyl-tyrosine modification	44/1496	372/18862	0.00500645	0.0334479	0.0259796	BANK1/BAZ1B/CD3E/CD40/CD44/CEP43/CLEC7A/CSF1R/CSK/FES/FGR/HCK/HCLS1/HIPK1/HIPK3/IL18/IQGAP1/ITGB2/JAK2/LCK/LYN/MAP2K3/MAPK3/MATK/MIF/MVP/NEDD9/PAK2/PARP14/PPP2R1A/PTPN1/PTPN6/PTPRC/RAP2C/RIPK2/SAMSN1/STAP1/STAT3/SUZ12/SYK/TNFRSF14/TNFRSF1A/TP53/ZAP70	44
B cells	BP	GO:2001236	regulation of extrinsic apoptotic signaling pathway	22/1496	154/18862	0.00505642	0.0337415	0.0262077	BIRC6/DDX3X/FAS/GPX1/HMGB2/HMOX1/IFI6/IL1B/MCL1/PAK2/PHIP/PML/PTEN/PTPRC/PYCARD/RB1CC1/RPS6KB1/SKIL/SP100/STK4/STX4/TCF7L2	22
B cells	BP	GO:0032956	regulation of actin cytoskeleton organization	42/1496	352/18862	0.00515904	0.0343854	0.0267078	ACTG1/ACTR3/ADD1/ADD3/AKAP13/ARFIP1/ARHGAP17/ARPC2/BIN1/CAPZB/CD47/CORO1A/CSF1R/CYFIP2/DBNL/FCHSD2/FES/FLII/GMFG/GRB2/HCK/HCLS1/IQGAP1/IQGAP2/PAK2/PEAK3/PLEK/PXN/PYCARD/RAC1/RGCC/RHOA/S100A10/SPTBN1/SSH2/STAP1/SVIL/SWAP70/TMSB10/VASP/WASF2/WASL	42
B cells	BP	GO:0071901	negative regulation of protein serine/threonine kinase activity	21/1496	145/18862	0.00517887	0.0344055	0.0267234	CHORDC1/DUSP1/DUSP2/GADD45A/HHEX/HIPK3/IL1B/IRAK3/LYN/PDCD4/PIK3CB/PPP2R1A/PRKAR1A/PTEN/PTPN1/PTPN6/PYCARD/RGS14/RGS2/SORL1/YWHAG	21
B cells	BP	GO:0000289	nuclear-transcribed mRNA poly(A) tail shortening	8/1496	35/18862	0.00521883	0.0344055	0.0267234	CNOT4/CNOT6L/PABPC1/POLR2G/TNKS1BP1/TOB1/TUT4/ZFP36	8
B cells	BP	GO:0000291	nuclear-transcribed mRNA catabolic process, exonucleolytic	8/1496	35/18862	0.00521883	0.0344055	0.0267234	DCP2/DDX6/DIS3/EXOSC4/EXOSC7/HBS1L/LSM7/POLR2G	8
B cells	BP	GO:0006739	NADP metabolic process	8/1496	35/18862	0.00521883	0.0344055	0.0267234	DERA/G6PD/IDH2/PGD/PGLS/TALDO1/TKT/TP53	8
B cells	BP	GO:0016242	negative regulation of macroautophagy	8/1496	35/18862	0.00521883	0.0344055	0.0267234	CHMP4B/FEZ2/HMOX1/LRRK2/PHF23/TMEM39B/TP53/USP36	8
B cells	BP	GO:0045191	regulation of isotype switching	8/1496	35/18862	0.00521883	0.0344055	0.0267234	BCL6/CD28/CD40/IL27RA/NDFIP1/PTPRC/RIF1/SLC15A4	8
B cells	BP	GO:0060260	regulation of transcription initiation from RNA polymerase II promoter	8/1496	35/18862	0.00521883	0.0344055	0.0267234	ATF7IP/DHX36/MED4/PSMC2/PSMC3/PSMC4/PSMC5/TP53	8
B cells	BP	GO:0032703	negative regulation of interleukin-2 production	7/1496	28/18862	0.0052295	0.0344055	0.0267234	EZR/GBP1/HDAC7/HOMER3/LAPTM5/PTPRC/ZFP36	7
B cells	BP	GO:0033028	myeloid cell apoptotic process	7/1496	28/18862	0.0052295	0.0344055	0.0267234	IRF3/IRF7/MEF2C/PIK3CB/PIK3CD/PTEN/TCP1	7
B cells	BP	GO:0071480	cellular response to gamma radiation	7/1496	28/18862	0.0052295	0.0344055	0.0267234	EGR1/GTF2H5/MDM2/RPL26/TP53/XRCC5/XRCC6	7
B cells	BP	GO:1902253	regulation of intrinsic apoptotic signaling pathway by p53 class mediator	7/1496	28/18862	0.0052295	0.0344055	0.0267234	ARMC10/CD44/MDM2/MIF/RPL26/RPS7/TP53	7
B cells	BP	GO:0002931	response to ischemia	10/1496	50/18862	0.0052422	0.0344487	0.026757	CAMK2A/CPEB4/CSF1R/EEF2/EGR1/EIF4EBP1/PIK3CB/REST/STUB1/TP53	10
B cells	BP	GO:1905269	positive regulation of chromatin organization	16/1496	100/18862	0.00527078	0.0345752	0.0268552	ATF7IP/BCL6/CTBP1/DNMT1/IL1B/JARID2/KMT2E/LRRK2/MAPK3/MIER1/MPHOSPH8/RIF1/RTF1/TP53/TPR/TRIM28	16
B cells	BP	GO:0046635	positive regulation of alpha-beta T cell activation	12/1496	66/18862	0.00527376	0.0345752	0.0268552	ADA/CD28/CD3E/IL18/IL4R/MALT1/NKAP/PTPRC/RIPK2/SYK/TGFBR2/ZAP70	12
B cells	BP	GO:0045815	positive regulation of gene expression, epigenetic	11/1496	58/18862	0.00533503	0.0349361	0.0271355	ACTB/BAZ1B/DDX21/DEK/H1-2/H1-4/PADI2/POLR1F/POLR1H/POLR2F/TAF1D	11
B cells	BP	GO:0002761	regulation of myeloid leukocyte differentiation	18/1496	118/18862	0.00537253	0.0351406	0.0272944	ACIN1/ATP6AP1/EVI2B/FES/FOS/FOXP1/GNAS/HCLS1/INPP5D/IRF7/LTF/LYN/MYC/NDFIP1/NME2/TRAF6/TYROBP/ZFP36L1	18
B cells	BP	GO:0045787	positive regulation of cell cycle	46/1496	395/18862	0.00556779	0.0363754	0.0282534	ADAM10/APEX1/ARID3A/ATRX/CALR/CCPG1/CD28/CEP295/CNOT4/CNOT6L/DBF4/DDRGK1/DDX3X/EIF4EBP1/EVI2B/GADD45A/HNRNPU/HSP90AB1/ID2/IL1B/INO80/KMT2E/MDM2/MDM4/MIF/NPM1/PHIP/PKN2/PML/PPP1R10/RAB11A/RAD23A/RGCC/RHOA/RPL23/RPL26/RPS15A/RPS6KB1/SFPQ/SLF2/SMC5/SVIL/TNKS1BP1/TP53/TPR/UBE2B	46
B cells	BP	GO:0071233	cellular response to leucine	4/1496	10/18862	0.00560858	0.0364298	0.0282957	LARS1/SESN1/SESN3/UBR2	4
B cells	BP	GO:1902959	regulation of aspartic-type endopeptidase activity involved in amyloid precursor protein catabolic process	4/1496	10/18862	0.00560858	0.0364298	0.0282957	BIN1/LYN/PICALM/SORL1	4
B cells	BP	GO:1903980	positive regulation of microglial cell activation	4/1496	10/18862	0.00560858	0.0364298	0.0282957	CTSC/LRRK2/MMP8/STAP1	4
B cells	BP	GO:1905461	positive regulation of vascular associated smooth muscle cell apoptotic process	4/1496	10/18862	0.00560858	0.0364298	0.0282957	E2F3/PDCD4/SOD2/STK4	4
B cells	BP	GO:2000105	positive regulation of DNA-dependent DNA replication	4/1496	10/18862	0.00560858	0.0364298	0.0282957	ATRX/DBF4/INO80/STOML2	4
B cells	BP	GO:0030316	osteoclast differentiation	15/1496	92/18862	0.00567674	0.0367873	0.0285734	ANXA2/ATP6AP1/CSF1R/FOS/FOXP1/GLO1/GNAS/INPP5D/JUNB/LTF/MAPK14/SNX10/TCIRG1/TRAF6/TYROBP	15
B cells	BP	GO:0045185	maintenance of protein location	15/1496	92/18862	0.00567674	0.0367873	0.0285734	BCL3/CHCHD10/HNRNPU/MORC3/NFKBIA/NRROS/OS9/PML/SORL1/SP100/SRGN/SYNE1/TAF3/TMSB10/VPS13C	15
B cells	BP	GO:0072332	intrinsic apoptotic signaling pathway by p53 class mediator	13/1496	75/18862	0.00574168	0.0371653	0.028867	ARMC10/BCL3/CD44/DDIT4/DDX5/HIPK1/MDM2/MIF/PML/PYCARD/RPL26/RPS7/TP53	13
B cells	BP	GO:0097305	response to alcohol	30/1496	233/18862	0.0057981	0.0374491	0.0290874	ATP2B1/BAK1/CALM3/CYBB/EEF2/EIF4EBP1/FOS/G6PD/GGH/GNB1/GRAMD1A/GRAMD1B/HNRNPD/KLF2/MAP4K1/PARP1/PHB/POLB/PTEN/RGS19/RGS2/RPS6KB1/S100A8/SDF4/SGK1/SOD2/SPI1/TGFBR2/TUFM/USP46	30
B cells	BP	GO:0034142	toll-like receptor 4 signaling pathway	9/1496	43/18862	0.00580554	0.0374491	0.0290874	IFI35/ITGAM/ITGB2/LTF/LY96/LYN/NFKBIA/PIK3AP1/RIPK2	9
B cells	BP	GO:0098927	vesicle-mediated transport between endosomal compartments	9/1496	43/18862	0.00580554	0.0374491	0.0290874	CORO1A/EEA1/EZR/HOOK3/MAPK3/MSN/SNF8/SORL1/STX8	9
B cells	BP	GO:0033108	mitochondrial respiratory chain complex assembly	16/1496	101/18862	0.00581381	0.0374594	0.0290954	COX20/ND1/NDUFA13/NDUFA3/NDUFA6/NDUFAF7/NDUFB10/NDUFB2/NDUFB4/NDUFS5/NDUFS6/NDUFS7/NDUFV1/SDHAF4/TFAM/UQCC2	16
B cells	BP	GO:0090130	tissue migration	43/1496	365/18862	0.00587837	0.0378319	0.0293848	AAMP/ATP5F1A/ATP5F1B/CALR/CD40/CORO1C/CTSH/ETS1/FOXP1/GADD45A/GLIPR2/GLUL/GPI/GPX1/GRN/HDAC7/HIF1A/HMOX1/ITGB2/LGALS8/MACF1/MAP2K3/MAP4K4/MAPRE2/MEF2C/MIA3/MYH9/NFE2L2/PDCD10/PIK3CB/PIK3CD/PKN1/PKN2/PLCG2/PTEN/PXN/RAB11A/RAC1/RGCC/RHOA/S100P/SP100/TGFBR2	43
B cells	BP	GO:0010634	positive regulation of epithelial cell migration	24/1496	175/18862	0.00591809	0.0380003	0.0295156	AAMP/ATP5F1A/ATP5F1B/CALR/CD40/CTSH/ETS1/FOXP1/GLIPR2/GPI/GRN/HDAC7/HIF1A/HMOX1/MAP2K3/MAP4K4/MAPRE2/NFE2L2/PIK3CB/PIK3CD/PLCG2/RAB11A/RAC1/TGFBR2	24
B cells	BP	GO:0052126	movement in host environment	24/1496	175/18862	0.00591809	0.0380003	0.0295156	CHMP2A/CHMP2B/CHMP4B/CIITA/CLEC5A/CR2/CXCR4/GRB2/GRK2/ITGB7/LAMP1/LGALS1/NUP153/PHB/PML/PPIA/SCARB2/SIVA1/TNFRSF14/TRIM28/TRIM5/TRIM8/UVRAG/VAPA	24
B cells	BP	GO:0036498	IRE1-mediated unfolded protein response	12/1496	67/18862	0.00597185	0.0383017	0.0297497	ADD1/BAK1/COPS5/DDRGK1/DNAJC3/PDIA6/PTPN1/SERP1/SYVN1/TLN1/TSPYL2/WIPI1	12
B cells	BP	GO:1902893	regulation of pri-miRNA transcription by RNA polymerase II	10/1496	51/18862	0.00606763	0.0387333	0.0300849	EGR1/ETS1/FOS/HIF1A/NFATC3/NR3C1/SMARCA4/SPI1/STAT3/TP53	10
B cells	BP	GO:0008625	extrinsic apoptotic signaling pathway via death domain receptors	14/1496	84/18862	0.0060718	0.0387333	0.0300849	BLOC1S2/CASP8AP2/DDX3X/FAS/GABARAP/GPX1/HMGB2/HMOX1/PTEN/SKIL/SP100/STK4/STX4/TNFRSF1A	14
B cells	BP	GO:0007063	regulation of sister chromatid cohesion	6/1496	22/18862	0.00607365	0.0387333	0.0300849	ATRX/CTCF/NAA10/SFPQ/SLF2/SMC5	6
B cells	BP	GO:0044346	fibroblast apoptotic process	6/1496	22/18862	0.00607365	0.0387333	0.0300849	BAK1/BTG1/CFDP1/MYC/STK17B/TP53	6
B cells	BP	GO:0140112	extracellular vesicle biogenesis	6/1496	22/18862	0.00607365	0.0387333	0.0300849	CHMP2A/COPS5/RAB11A/RAB27A/SDCBP/SNF8	6
B cells	BP	GO:0045428	regulation of nitric oxide biosynthetic process	11/1496	59/18862	0.00609862	0.0387604	0.030106	CD47/CLEC7A/GLA/HSP90AA1/HSP90AB1/IL1B/ITGB2/JAK2/KLF2/MMP8/RAC1	11
B cells	BP	GO:1902402	signal transduction involved in mitotic DNA damage checkpoint	11/1496	59/18862	0.00609862	0.0387604	0.030106	ARID3A/CNOT4/CNOT6L/GADD45A/MDM2/MDM4/PML/RGCC/RPL26/TNKS1BP1/TP53	11
B cells	BP	GO:1902403	signal transduction involved in mitotic DNA integrity checkpoint	11/1496	59/18862	0.00609862	0.0387604	0.030106	ARID3A/CNOT4/CNOT6L/GADD45A/MDM2/MDM4/PML/RGCC/RPL26/TNKS1BP1/TP53	11
B cells	BP	GO:0042098	T cell proliferation	26/1496	195/18862	0.0062358	0.0395875	0.0307483	CD28/CD3E/CLECL1/CORO1A/DOCK8/IDO1/IL18/IL1B/IL27RA/MALT1/MSN/NDFIP1/PRKAR1A/PTPN6/PTPRC/PYCARD/RIPK2/RPS6/SYK/TGFBR2/TNFRSF13C/TNFRSF14/TNFRSF1B/TP53/TRAF6/ZAP70	26
B cells	BP	GO:0002369	T cell cytokine production	8/1496	36/18862	0.00625269	0.0396051	0.030762	B2M/IL18/IL18R1/IL1B/MALT1/RSAD2/TNFRSF1B/TRAF6	8
B cells	BP	GO:0009394	2'-deoxyribonucleotide metabolic process	8/1496	36/18862	0.00625269	0.0396051	0.030762	ADA/ADK/GUK1/MBD4/NUDT15/SAMHD1/TBPL1/UPP1	8
B cells	BP	GO:0010921	regulation of phosphatase activity	24/1496	176/18862	0.00635192	0.040144	0.0311806	BOD1L1/CALM3/ELL/ENSA/FCRL3/GNAI2/HSP90AB1/JAK2/MEF2C/MPHOSPH10/PHACTR2/PHACTR4/PLEK/PPP1R10/PPP1R12A/PPP1R15A/PPP1R35/PPP1R7/PPP2R1A/PPP2R5A/PPP2R5E/PTPRC/RBM26/SLC39A10	24
B cells	BP	GO:0002706	regulation of lymphocyte mediated immunity	22/1496	157/18862	0.00635923	0.040144	0.0311806	B2M/BCL6/CD28/CD40/HSPD1/IL18/IL18R1/IL18RAP/IL1B/IL27RA/IL7R/LAMP1/MALT1/NDFIP1/PTPN6/PTPRC/RIF1/RSAD2/SLC15A4/STX7/TNFRSF1B/TRAF6	22
B cells	BP	GO:1902600	proton transmembrane transport	22/1496	157/18862	0.00635923	0.040144	0.0311806	ANTKMT/ATP5F1A/ATP5F1B/ATP5MC2/ATP5MC3/ATP5ME/ATP5PD/ATP6/ATP6AP1/ATP6V0A1/ATP6V0B/ATP6V1C1/ATP6V1H/COX7C/COX8A/NDUFA4/NDUFS7/SLC15A4/SLC25A3/STOML2/TCIRG1/UCP2	22
B cells	BP	GO:0090066	regulation of anatomical structure size	55/1496	493/18862	0.00636947	0.0401635	0.0311957	ACTR3/ADD1/ADD3/ARFIP1/ARPC2/ATP2B1/BIN1/CAPZB/CORO1A/CYFIP2/DBNL/EZR/FCHSD2/FLII/GDI1/GMFG/GOLGA4/GPX1/GRB2/HCK/HCLS1/HSP90AB1/IL7R/IQGAP2/KLF2/LARS1/LRRK2/MACF1/MAG/MSN/PICALM/PLEK/PPP1R15A/PTEN/PYCARD/RAB11A/RAC1/RARG/RB1CC1/RGS2/RHOA/SLC12A2/SNF8/SOD2/SPTBN1/SSH2/SVIL/SWAP70/TMEM123/TMSB10/TRPV2/VASP/VAV3/WASF2/WASL	55
B cells	BP	GO:0044773	mitotic DNA damage checkpoint	16/1496	102/18862	0.00640125	0.0402379	0.0312535	ARID3A/CNOT4/CNOT6L/FOXN3/GADD45A/MDM2/MDM4/NBN/NOP53/PML/PPP1R10/RGCC/RPL26/TIPIN/TNKS1BP1/TP53	16
B cells	BP	GO:0043032	positive regulation of macrophage activation	7/1496	29/18862	0.00643005	0.0402379	0.0312535	CTSC/HSPD1/IL4R/KARS1/LRRK2/MMP8/STAP1	7
B cells	BP	GO:0043304	regulation of mast cell degranulation	7/1496	29/18862	0.00643005	0.0402379	0.0312535	FES/FGR/HMOX1/IL4R/LYN/STXBP2/SYK	7
B cells	BP	GO:0050690	regulation of defense response to virus by virus	7/1496	29/18862	0.00643005	0.0402379	0.0312535	ATP6V1H/B2M/CD28/HCK/LCK/PAK2/RAC1	7
B cells	BP	GO:0060261	positive regulation of transcription initiation from RNA polymerase II promoter	7/1496	29/18862	0.00643005	0.0402379	0.0312535	DHX36/MED4/PSMC2/PSMC3/PSMC4/PSMC5/TP53	7
B cells	BP	GO:0071675	regulation of mononuclear cell migration	17/1496	111/18862	0.00643827	0.0402379	0.0312535	ADAM10/C5AR1/CALR/CSF1R/DOCK8/DUSP1/ECM1/IL27RA/LYN/MAPK3/MIA3/MSN/PADI2/PYCARD/RHOA/TNFRSF14/WASL	17
B cells	BP	GO:0032239	regulation of nucleobase-containing compound transport	5/1496	16/18862	0.00648882	0.0402379	0.0312535	DHX9/IWS1/KHDRBS1/NUP153/TPR	5
B cells	BP	GO:0034116	positive regulation of heterotypic cell-cell adhesion	5/1496	16/18862	0.00648882	0.0402379	0.0312535	CD44/GCNT2/IL1B/LCK/SKAP1	5
B cells	BP	GO:0036035	osteoclast development	5/1496	16/18862	0.00648882	0.0402379	0.0312535	ANXA2/ATP6AP1/FOXP1/LTF/TYROBP	5
B cells	BP	GO:0061684	chaperone-mediated autophagy	5/1496	16/18862	0.00648882	0.0402379	0.0312535	EEF1A1/HSP90AA1/HSPA8/SNRNP70/STUB1	5
B cells	BP	GO:0070242	thymocyte apoptotic process	5/1496	16/18862	0.00648882	0.0402379	0.0312535	ADA/BAK1/DFFA/HIF1A/TP53	5
B cells	BP	GO:0070431	nucleotide-binding oligomerization domain containing 2 signaling pathway	5/1496	16/18862	0.00648882	0.0402379	0.0312535	ERBIN/NFKBIA/RIPK2/SLC15A3/SLC15A4	5
B cells	BP	GO:0072673	lamellipodium morphogenesis	5/1496	16/18862	0.00648882	0.0402379	0.0312535	CD44/CORO1C/SNX1/SNX2/WASF2	5
B cells	BP	GO:1905288	vascular associated smooth muscle cell apoptotic process	5/1496	16/18862	0.00648882	0.0402379	0.0312535	DNMT1/E2F3/PDCD4/SOD2/STK4	5
B cells	BP	GO:1905459	regulation of vascular associated smooth muscle cell apoptotic process	5/1496	16/18862	0.00648882	0.0402379	0.0312535	DNMT1/E2F3/PDCD4/SOD2/STK4	5
B cells	BP	GO:0042771	intrinsic apoptotic signaling pathway in response to DNA damage by p53 class mediator	9/1496	44/18862	0.00679603	0.04205	0.032661	BCL3/CD44/DDIT4/HIPK1/MIF/PML/PYCARD/RPL26/TP53	9
B cells	BP	GO:0150076	neuroinflammatory response	9/1496	44/18862	0.00679603	0.04205	0.032661	CTSC/GRN/IL18/IL1B/LRRK2/MMP8/PTPRC/STAP1/TNFRSF1B	9
B cells	BP	GO:0045576	mast cell activation	11/1496	60/18862	0.00694543	0.0428798	0.0333056	CD300LF/FES/FGR/HMOX1/IL4R/LCP2/LYN/PIK3CD/S100A12/STXBP2/SYK	11
B cells	BP	GO:0071384	cellular response to corticosteroid stimulus	11/1496	60/18862	0.00694543	0.0428798	0.0333056	ATP2B1/DDIT4/FOXO1/HNRNPU/NR3C1/REST/RPS6KB1/SGK1/USP8/ZFP36/ZFP36L1	11
B cells	BP	GO:0002711	positive regulation of T cell mediated immunity	10/1496	52/18862	0.00699077	0.043065	0.0334494	B2M/HSPD1/IL18/IL18R1/IL1B/MALT1/PTPRC/RSAD2/STX7/TRAF6	10
B cells	BP	GO:0032784	regulation of DNA-templated transcription, elongation	10/1496	52/18862	0.00699077	0.043065	0.0334494	CDK12/CDK13/ELL/HNRNPU/LARP7/LEO1/RNF8/SUPT16H/TCERG1/WDR43	10
B cells	BP	GO:0034121	regulation of toll-like receptor signaling pathway	13/1496	77/18862	0.00719578	0.0442793	0.0343926	CD300LF/CYBA/DDX3X/FCRL3/IFI35/IRAK3/IRF7/LTF/LY96/LYN/RSAD2/SLC15A4/TLR2	13
B cells	BP	GO:0050769	positive regulation of neurogenesis	28/1496	217/18862	0.00729028	0.0448116	0.0348061	BIN1/CAPRIN1/CUX1/CXCR4/DBNL/DHX36/GDI1/GOLGA4/HIF1A/IL1B/LYN/MACF1/MAG/NAP1L1/NIN/PLXNC1/PPP1CC/PRPF19/RAB11A/RGS14/RHOA/SKIL/SRRT/TIAM2/TLR2/TNFRSF1B/TRPV2/XRCC5	28
B cells	BP	GO:1903320	regulation of protein modification by small protein conjugation or removal	30/1496	237/18862	0.00736444	0.045218	0.0351217	DCUN1D3/DDX3X/EGR1/HERPUD1/HIF1A/HMG20B/HSP90AA1/HSP90AB1/ISG15/LAPTM5/LRRK2/MALT1/MYCBP2/NDFIP1/NOP53/PHF23/PPIA/PTEN/RBX1/RIPK2/RPL23/RPS2/RPS7/STUB1/TBC1D7/TRAF6/UBA2/UBE2S/UBR5/UBXN1	30
B cells	BP	GO:1902903	regulation of supramolecular fiber organization	43/1496	370/18862	0.00743352	0.0455923	0.0354124	ACTG1/ACTR3/ADD1/ADD3/AKAP13/AKAP9/ARFIP1/ARPC2/BIN1/CAPZB/CD47/CORO1A/CYFIP2/DBNL/FCHSD2/FES/FLII/GMFG/GPX1/GRB2/HCK/HCLS1/HDGFL3/HSPA8/IQGAP2/NIN/PAK2/PFDN1/PLEK/PXN/PYCARD/RAC1/RGCC/RHOA/S100A10/SPTBN1/SSH2/SVIL/SWAP70/TMSB10/VASP/WASF2/WASL	43
B cells	BP	GO:0150116	regulation of cell-substrate junction organization	12/1496	69/18862	0.00758637	0.0464789	0.0361011	ACTG1/CORO1C/IQGAP1/LAMTOR2/MACF1/MAP4K4/MAPRE2/PTEN/RAC1/RHOA/S100A10/SLK	12
B cells	BP	GO:0007035	vacuolar acidification	6/1496	23/18862	0.00767523	0.0467515	0.0363128	ATP6AP2/ATP6V0A1/ATP6V1H/DMXL1/GRN/TCIRG1	6
B cells	BP	GO:0009127	purine nucleoside monophosphate biosynthetic process	6/1496	23/18862	0.00767523	0.0467515	0.0363128	ADA/ADK/ADSS2/ATIC/GMPS/IMPDH2	6
B cells	BP	GO:0033032	regulation of myeloid cell apoptotic process	6/1496	23/18862	0.00767523	0.0467515	0.0363128	IRF7/MEF2C/PIK3CB/PIK3CD/PTEN/TCP1	6
B cells	BP	GO:0036499	PERK-mediated unfolded protein response	6/1496	23/18862	0.00767523	0.0467515	0.0363128	DDIT3/EIF2S1/HERPUD1/NFE2L2/PPP1R15A/PTPN1	6
B cells	BP	GO:0039531	regulation of viral-induced cytoplasmic pattern recognition receptor signaling pathway	6/1496	23/18862	0.00767523	0.0467515	0.0363128	DDX60/DHX58/NOP53/RIOK3/SEC14L1/USP15	6
B cells	BP	GO:0043087	regulation of GTPase activity	54/1496	487/18862	0.00768085	0.0467515	0.0363128	ARHGAP15/ARHGAP17/ARHGAP24/ARHGAP25/ARHGAP30/ARHGAP5/ARHGAP9/ASAP1/BCL6/CCPG1/CD40/CORO1C/DOCK10/DOCK8/EIF2S1/EIF5/FGD2/FGD4/GDI1/GIT2/GMIP/IQGAP1/IQGAP2/LARS1/LRRK2/MAP4K4/MAPRE2/MYO9B/NEDD9/PBXIP1/PICALM/PLXNC1/PYCARD/RAB3GAP1/RALBP1/RANBP2/RASA3/RASAL2/RGS10/RGS14/RGS18/RGS2/RP2/S100A10/SMAP1/TBC1D10B/TBC1D15/TBC1D5/TBC1D7/TBC1D9B/TIAM2/TRAPPC6A/VAV3/ZC3H15	54
B cells	BP	GO:0033006	regulation of mast cell activation involved in immune response	7/1496	30/18862	0.00782411	0.0474691	0.0368702	FES/FGR/HMOX1/IL4R/LYN/STXBP2/SYK	7
B cells	BP	GO:0045948	positive regulation of translational initiation	7/1496	30/18862	0.00782411	0.0474691	0.0368702	DDX3X/DHX29/DNAJC3/KHDRBS1/POLR2G/PPP1R15A/RPS6KB1	7
B cells	BP	GO:1902235	regulation of endoplasmic reticulum stress-induced intrinsic apoptotic signaling pathway	7/1496	30/18862	0.00782411	0.0474691	0.0368702	DDIT3/GRINA/HERPUD1/LRRK2/PTPN1/SYVN1/TMBIM6	7
B cells	BP	GO:0070936	protein K48-linked ubiquitination	11/1496	61/18862	0.00788134	0.0476617	0.0370198	AMFR/PPIA/RBX1/RNF8/SYVN1/UBE2B/UBE2D3/UBE2G2/UBE2H/UBR5/ZNRF1	11
B cells	BP	GO:0072413	signal transduction involved in mitotic cell cycle checkpoint	11/1496	61/18862	0.00788134	0.0476617	0.0370198	ARID3A/CNOT4/CNOT6L/GADD45A/MDM2/MDM4/PML/RGCC/RPL26/TNKS1BP1/TP53	11
B cells	BP	GO:0080164	regulation of nitric oxide metabolic process	11/1496	61/18862	0.00788134	0.0476617	0.0370198	CD47/CLEC7A/GLA/HSP90AA1/HSP90AB1/IL1B/ITGB2/JAK2/KLF2/MMP8/RAC1	11
B cells	BP	GO:0048660	regulation of smooth muscle cell proliferation	22/1496	160/18862	0.00792591	0.0478797	0.0371891	AKR1B1/DNMT1/ELANE/FOXP1/GNAI2/HMOX1/ID2/IL18/IRAK4/JAK2/MEF2C/PDCD4/PHB/PTEN/RPS6KB1/SOD2/STAT1/TCF7L2/TGFBR2/TRAF6/XRCC5/XRCC6	22
B cells	BP	GO:0006984	ER-nucleus signaling pathway	10/1496	53/18862	0.00801893	0.0483375	0.0375447	AMFR/ATF6/CALR/DDIT3/EIF2S1/HERPUD1/NFE2L2/PPP1R15A/PTPN1/TP53	10
B cells	BP	GO:0090151	establishment of protein localization to mitochondrial membrane	10/1496	53/18862	0.00801893	0.0483375	0.0375447	CALM3/HSP90AA1/HSPA4/NDUFA13/NMT1/PDCD5/TIMM13/TOMM22/TP53/YWHAG	10
B cells	BP	GO:0000819	sister chromatid segregation	26/1496	199/18862	0.00809094	0.0486833	0.0378132	ATRX/CENPC/CHMP2A/CHMP2B/CHMP4B/CTCF/DUSP1/EML4/HNRNPU/INO80/NAA10/NEK6/NUDC/PDS5A/PRC1/RAB11A/RAN/SFPQ/SLF2/SMC1A/SMC3/SMC4/SMC5/STAG2/TOP2B/TPR	26
B cells	BP	GO:0032273	positive regulation of protein polymerization	19/1496	132/18862	0.00809364	0.0486833	0.0378132	ACTR3/AKAP9/ARFIP1/ARPC2/BIN1/CORO1A/FCHSD2/FES/GMFG/GRB2/HCK/HSP90AA1/IQGAP2/NIN/PYCARD/RAC1/VASP/WASF2/WASL	19
B cells	BP	GO:0006479	protein methylation	23/1496	170/18862	0.00816525	0.0488774	0.037964	ANTKMT/ASH1L/ATRX/CTCF/DNMT1/DPY30/EHMT1/EHMT2/FBL/GSPT1/IWS1/JARID2/KMT2E/METTL18/NDUFAF7/PAX5/RIF1/RLF/RTF1/SNRPD3/SUZ12/TRMT112/WDR5B	23
B cells	BP	GO:0008213	protein alkylation	23/1496	170/18862	0.00816525	0.0488774	0.037964	ANTKMT/ASH1L/ATRX/CTCF/DNMT1/DPY30/EHMT1/EHMT2/FBL/GSPT1/IWS1/JARID2/KMT2E/METTL18/NDUFAF7/PAX5/RIF1/RLF/RTF1/SNRPD3/SUZ12/TRMT112/WDR5B	23
B cells	BP	GO:0002645	positive regulation of tolerance induction	4/1496	11/18862	0.00826526	0.0488774	0.037964	CD3E/IDO1/IRAK3/TGFBR2	4
B cells	BP	GO:0033632	regulation of cell-cell adhesion mediated by integrin	4/1496	11/18862	0.00826526	0.0488774	0.037964	ADA/CD3E/SKAP1/SWAP70	4
B cells	BP	GO:0035457	cellular response to interferon-alpha	4/1496	11/18862	0.00826526	0.0488774	0.037964	IFIT2/IFIT3/IFNAR1/TPR	4
B cells	BP	GO:0043619	regulation of transcription from RNA polymerase II promoter in response to oxidative stress	4/1496	11/18862	0.00826526	0.0488774	0.037964	CHD6/HIF1A/HMOX1/NFE2L2	4
B cells	BP	GO:0045060	negative thymic T cell selection	4/1496	11/18862	0.00826526	0.0488774	0.037964	CD28/CD3E/PTPRC/ZAP70	4
B cells	BP	GO:0060368	regulation of Fc receptor mediated stimulatory signaling pathway	4/1496	11/18862	0.00826526	0.0488774	0.037964	CD47/CSK/LYN/PTPRC	4
B cells	BP	GO:0070106	interleukin-27-mediated signaling pathway	4/1496	11/18862	0.00826526	0.0488774	0.037964	IL27RA/JAK2/STAT1/STAT3	4
B cells	BP	GO:0070673	response to interleukin-18	4/1496	11/18862	0.00826526	0.0488774	0.037964	IL18/IL18R1/IL18RAP/RIPK2	4
B cells	BP	GO:0070757	interleukin-35-mediated signaling pathway	4/1496	11/18862	0.00826526	0.0488774	0.037964	IL27RA/JAK2/STAT1/STAT3	4
B cells	BP	GO:0071888	macrophage apoptotic process	4/1496	11/18862	0.00826526	0.0488774	0.037964	IRF3/IRF7/MEF2C/TCP1	4
B cells	BP	GO:0090309	positive regulation of DNA methylation-dependent heterochromatin assembly	4/1496	11/18862	0.00826526	0.0488774	0.037964	ATF7IP/DNMT1/MPHOSPH8/TRIM28	4
B cells	BP	GO:0098974	postsynaptic actin cytoskeleton organization	4/1496	11/18862	0.00826526	0.0488774	0.037964	ACTB/ACTG1/DBNL/WASF2	4
B cells	BP	GO:1902563	regulation of neutrophil activation	4/1496	11/18862	0.00826526	0.0488774	0.037964	GRN/ITGAM/ITGB2/SYK	4
B cells	BP	GO:1905214	regulation of RNA binding	4/1496	11/18862	0.00826526	0.0488774	0.037964	EIF3D/EIF3E/EIF4A3/NUCKS1	4
B cells	BP	GO:0048661	positive regulation of smooth muscle cell proliferation	15/1496	96/18862	0.00842965	0.049797	0.0386783	AKR1B1/DNMT1/ELANE/FOXP1/GNAI2/HMOX1/ID2/IL18/IRAK4/JAK2/PHB/RPS6KB1/STAT1/TGFBR2/TRAF6	15
B cells	CC	GO:0005840	ribosome	77/1534	243/19520	1.78202e-27	1.18504e-24	8.00971e-25	APEX1/BTF3/DAP3/DDX3X/DHX29/DHX9/DNAJC21/EEF2/EIF3H/GADD45GIP1/ISG15/MRPL1/MRPL11/MRPL14/MRPL18/MRPL20/MRPL21/MRPL22/MRPL28/MRPL39/MRPL40/MRPL41/MRPL51/MRPL55/MRPS14/MRPS15/MRPS28/MTG1/PTCD3/RPL12/RPL17/RPL18A/RPL19/RPL21/RPL22/RPL22L1/RPL23/RPL23A/RPL24/RPL26/RPL27/RPL29/RPL3/RPL31/RPL34/RPL36/RPL36AL/RPL4/RPL41/RPL6/RPL7/RPL7A/RPL8/RPL9/RPLP0/RPLP1/RPLP2/RPS15/RPS15A/RPS16/RPS17/RPS2/RPS21/RPS2…	77
B cells	CC	GO:0022626	cytosolic ribosome	49/1534	107/19520	3.44617e-26	1.14585e-23	7.74481e-24	DDX3X/DHX29/ISG15/MRPL1/RPL12/RPL17/RPL18A/RPL19/RPL21/RPL22/RPL23/RPL23A/RPL24/RPL26/RPL27/RPL29/RPL3/RPL31/RPL34/RPL36/RPL36AL/RPL4/RPL41/RPL6/RPL7/RPL7A/RPL8/RPL9/RPLP0/RPLP1/RPLP2/RPS15/RPS15A/RPS16/RPS17/RPS2/RPS21/RPS25/RPS26/RPS27A/RPS28/RPS3A/RPS5/RPS6/RPS7/RPS8/RPS9/RSL24D1/UBA52	49
B cells	CC	GO:0044391	ribosomal subunit	65/1534	187/19520	6.16738e-26	1.3671e-23	9.24025e-24	DAP3/DDX3X/DHX29/ISG15/MRPL1/MRPL11/MRPL14/MRPL18/MRPL20/MRPL21/MRPL22/MRPL28/MRPL39/MRPL40/MRPL41/MRPL51/MRPL55/MRPS14/MRPS15/MRPS28/RPL12/RPL17/RPL18A/RPL19/RPL21/RPL22/RPL23/RPL23A/RPL24/RPL26/RPL27/RPL29/RPL3/RPL31/RPL34/RPL36/RPL36AL/RPL4/RPL41/RPL6/RPL7/RPL7A/RPL8/RPL9/RPLP0/RPLP1/RPLP2/RPS15/RPS15A/RPS16/RPS17/RPS2/RPS21/RPS25/RPS26/RPS27A/RPS28/RPS3A/RPS5/RPS6/RPS7/RPS8/RPS9/RSL24D1/UBA52	65
B cells	CC	GO:0060205	cytoplasmic vesicle lumen	83/1534	326/19520	2.04851e-22	3.40564e-20	2.30187e-20	ACTN1/ADA/ANXA2/ARHGAP9/B2M/BIN2/CAB39/CAMP/CCT2/CCT8/CFD/CFP/CREG1/CTSC/CTSH/CTSW/CTSZ/DBNL/DDX3X/DERA/DNAJC3/ECM1/EEF1A1/EEF2/ELANE/ERP44/F5/FGR/FTL/GGH/GLA/GMFG/GPI/GRN/GYG1/HEXB/HP/HSP90AA1/HSP90AB1/HSPA8/IMPDH2/LTF/MAGED2/MAN2B1/MAPK14/MIF/MMP8/MVP/NAPRT/NHLRC2/NME2/PA2G4/PADI2/PGLYRP1/PKM/PPIA/PRDX4/PRDX6/PSMB1/PSMB7/PSMC2/PSMC3/PSMD2/PSMD7/PTPN6/PYCARD/PYGL/QPCT/RAB27A/S100A12/S100A8/S100A…	83
B cells	CC	GO:0031983	vesicle lumen	83/1534	328/19520	3.14873e-22	4.03155e-20	2.72492e-20	ACTN1/ADA/ANXA2/ARHGAP9/B2M/BIN2/CAB39/CAMP/CCT2/CCT8/CFD/CFP/CREG1/CTSC/CTSH/CTSW/CTSZ/DBNL/DDX3X/DERA/DNAJC3/ECM1/EEF1A1/EEF2/ELANE/ERP44/F5/FGR/FTL/GGH/GLA/GMFG/GPI/GRN/GYG1/HEXB/HP/HSP90AA1/HSP90AB1/HSPA8/IMPDH2/LTF/MAGED2/MAN2B1/MAPK14/MIF/MMP8/MVP/NAPRT/NHLRC2/NME2/PA2G4/PADI2/PGLYRP1/PKM/PPIA/PRDX4/PRDX6/PSMB1/PSMB7/PSMC2/PSMC3/PSMD2/PSMD7/PTPN6/PYCARD/PYGL/QPCT/RAB27A/S100A12/S100A8/S100A…	83
B cells	CC	GO:0034774	secretory granule lumen	82/1534	322/19520	3.63749e-22	4.03155e-20	2.72492e-20	ACTN1/ANXA2/ARHGAP9/B2M/BIN2/CAB39/CAMP/CCT2/CCT8/CFD/CFP/CREG1/CTSC/CTSH/CTSW/CTSZ/DBNL/DDX3X/DERA/DNAJC3/ECM1/EEF1A1/EEF2/ELANE/ERP44/F5/FGR/FTL/GGH/GLA/GMFG/GPI/GRN/GYG1/HEXB/HP/HSP90AA1/HSP90AB1/HSPA8/IMPDH2/LTF/MAGED2/MAN2B1/MAPK14/MIF/MMP8/MVP/NAPRT/NHLRC2/NME2/PA2G4/PADI2/PGLYRP1/PKM/PPIA/PRDX4/PRDX6/PSMB1/PSMB7/PSMC2/PSMC3/PSMD2/PSMD7/PTPN6/PYCARD/PYGL/QPCT/RAB27A/S100A12/S100A8/S100A9/S1…	82
B cells	CC	GO:0030055	cell-substrate junction	91/1534	423/19520	4.30043e-19	3.81657e-17	2.57962e-17	ACTB/ACTG1/ACTN1/ACTR3/ADAM10/ADD1/ANXA5/ARHGAP24/ARL14EP/ARPC2/B2M/CALR/CD44/CD9/CORO1C/ERBIN/EZR/FES/FLII/GIT2/HCK/HSPA8/HSPA9/IL16/IQGAP1/IRF2/ITGB2/ITGB7/JAK2/KRAS/LASP1/LCP1/MAP4K4/MAPK3/MAPRE2/MARCKS/MSN/MYH9/NEDD9/NPM1/PABPC1/PCBP2/PEAK3/PLAUR/PLEC/PPIA/PPIB/PPP1CC/PPP1R12A/PTPN12/PTPRC/PXN/RAB10/RAC1/RHOA/RPL12/RPL19/RPL22/RPL23/RPL27/RPL3/RPL31/RPL4/RPL6/RPL7/RPL7A/RPL8/RPL9/RPLP0/RPLP1/…	91
B cells	CC	GO:0005925	focal adhesion	90/1534	416/19520	4.59136e-19	3.81657e-17	2.57962e-17	ACTB/ACTG1/ACTN1/ACTR3/ADAM10/ADD1/ANXA5/ARHGAP24/ARL14EP/ARPC2/B2M/CALR/CD44/CD9/CORO1C/EZR/FES/FLII/GIT2/HCK/HSPA8/HSPA9/IL16/IQGAP1/IRF2/ITGB2/ITGB7/JAK2/KRAS/LASP1/LCP1/MAP4K4/MAPK3/MAPRE2/MARCKS/MSN/MYH9/NEDD9/NPM1/PABPC1/PCBP2/PEAK3/PLAUR/PLEC/PPIA/PPIB/PPP1CC/PPP1R12A/PTPN12/PTPRC/PXN/RAB10/RAC1/RHOA/RPL12/RPL19/RPL22/RPL23/RPL27/RPL3/RPL31/RPL4/RPL6/RPL7/RPL7A/RPL8/RPL9/RPLP0/RPLP1/RPLP2/…	90
B cells	CC	GO:0016607	nuclear speck	89/1534	411/19520	6.81979e-19	5.03907e-17	3.40591e-17	ABHD17A/ACIN1/AK6/APEX1/ATP6V0A1/BCLAF1/BNIP3L/CDC40/CDC5L/CDK12/CDK13/CIR1/CWC15/DDX39A/DDX42/DHX36/EHMT2/EIF4A3/ELL/ERBIN/FNBP4/GADD45A/HIF1A/HIKESHI/HIPK1/HNRNPU/IL16/KMT2E/LUC7L3/MAGOH/MAPK14/MBD4/MEF2C/NAMPT/NEK6/NOC3L/NR3C1/NSRP1/NUGGC/PABPN1/PNISR/PNN/POMP/PPIG/PPIH/PPP1CC/PPP4R3A/PQBP1/PRPF19/PRPF40A/PRPF4B/PRPF8/PSPC1/RBBP6/RBM25/RBM8A/RNPS1/RSRC1/RUFY1/SDE2/SF3A1/SF3A2/SF3B2/SFPQ/SGK1/S…	89
B cells	CC	GO:0022625	cytosolic large ribosomal subunit	29/1534	57/19520	1.23803e-17	8.23289e-16	5.56461e-16	MRPL1/RPL12/RPL17/RPL18A/RPL19/RPL21/RPL22/RPL23/RPL23A/RPL24/RPL26/RPL27/RPL29/RPL3/RPL31/RPL34/RPL36/RPL36AL/RPL4/RPL41/RPL6/RPL7/RPL7A/RPL8/RPL9/RPLP0/RPLP1/RPLP2/RSL24D1	29
B cells	CC	GO:0015934	large ribosomal subunit	41/1534	115/19520	2.60666e-17	1.57584e-15	1.06511e-15	MRPL1/MRPL11/MRPL14/MRPL18/MRPL20/MRPL21/MRPL22/MRPL28/MRPL39/MRPL40/MRPL41/MRPL51/MRPL55/RPL12/RPL17/RPL18A/RPL19/RPL21/RPL22/RPL23/RPL23A/RPL24/RPL26/RPL27/RPL29/RPL3/RPL31/RPL34/RPL36/RPL36AL/RPL4/RPL41/RPL6/RPL7/RPL7A/RPL8/RPL9/RPLP0/RPLP1/RPLP2/RSL24D1	41
B cells	CC	GO:0101002	ficolin-1-rich granule	53/1534	185/19520	3.72106e-17	2.06209e-15	1.39377e-15	ADGRE3/ASAH1/ATP6AP2/ATP6V0A1/BIN2/CAB39/CCT8/CD58/CDK13/CFD/COMMD3/CTSH/CTSZ/DBNL/DDX3X/DERA/DIAPH1/EEF1A1/EEF2/FCER1G/FGL2/FTH1/GMFG/GPI/GYG1/HSP90AA1/HSP90AB1/HSPA8/IMPDH2/ITGB2/LAMP1/LTA4H/MAPK14/MIF/MVP/NME2/PKM/PPIA/PRDX4/PSMB1/PSMB7/PSMC2/PSMC3/PSMD2/PSMD7/PYGL/QPCT/RAC1/RHOA/SRP14/TCIRG1/TIMP2/XRCC6	53
B cells	CC	GO:1904813	ficolin-1-rich granule lumen	42/1534	124/19520	9.14775e-17	4.67943e-15	3.16282e-15	ASAH1/BIN2/CAB39/CCT8/CDK13/CFD/COMMD3/CTSH/CTSZ/DBNL/DDX3X/DERA/EEF1A1/EEF2/FGL2/FTH1/GMFG/GPI/GYG1/HSP90AA1/HSP90AB1/HSPA8/IMPDH2/LTA4H/MAPK14/MIF/MVP/NME2/PKM/PPIA/PRDX4/PSMB1/PSMB7/PSMC2/PSMC3/PSMD2/PSMD7/PYGL/QPCT/SRP14/TIMP2/XRCC6	42
B cells	CC	GO:0071013	catalytic step 2 spliceosome	33/1534	87/19520	4.05951e-15	1.92827e-13	1.30332e-13	AQR/CDC40/CDC5L/CWC15/CWC27/DDX5/EIF4A3/HNRNPA1/HNRNPA2B1/HNRNPA3/HNRNPH1/HNRNPM/HNRNPR/HNRNPU/LSM7/MAGOH/PABPC1/PNN/PRPF19/PRPF4B/PRPF8/RALY/RBM8A/SF3A1/SF3A2/SF3B2/SF3B6/SNRNP200/SNRPB2/SNRPD1/SNRPD2/SNRPD3/SYNCRIP	33
B cells	CC	GO:0005681	spliceosomal complex	50/1534	191/19520	1.54467e-14	6.84805e-13	4.6286e-13	AQR/CDC40/CDC5L/CTNNBL1/CWC15/CWC27/CWF19L2/DDX5/EIF4A3/HNRNPA1/HNRNPA2B1/HNRNPA3/HNRNPH1/HNRNPH3/HNRNPM/HNRNPR/HNRNPU/HSPA8/LSM7/LUC7L3/MAGOH/NCL/PABPC1/PDCD7/PNN/PPIH/PRPF19/PRPF40A/PRPF4B/PRPF8/RALY/RBM17/RBM8A/SF1/SF3A1/SF3A2/SF3B2/SF3B6/SNRNP200/SNRNP48/SNRNP70/SNRPB2/SNRPD1/SNRPD2/SNRPD3/SREK1/SYNCRIP/TRA2B/YBX1/ZMAT2	50
B cells	CC	GO:0070993	translation preinitiation complex	14/1534	18/19520	7.33893e-13	3.05024e-11	2.06166e-11	DHX29/EIF1B/EIF2S1/EIF3A/EIF3B/EIF3D/EIF3E/EIF3F/EIF3G/EIF3H/EIF3I/EIF3K/EIF3L/EIF3M	14
B cells	CC	GO:0005852	eukaryotic translation initiation factor 3 complex	13/1534	17/19520	7.33115e-12	2.70845e-10	1.83064e-10	COPS5/DDX3X/EIF3A/EIF3B/EIF3D/EIF3E/EIF3F/EIF3G/EIF3H/EIF3I/EIF3K/EIF3L/EIF3M	13
B cells	CC	GO:0016282	eukaryotic 43S preinitiation complex	13/1534	17/19520	7.33115e-12	2.70845e-10	1.83064e-10	DHX29/EIF1B/EIF3A/EIF3B/EIF3D/EIF3E/EIF3F/EIF3G/EIF3H/EIF3I/EIF3K/EIF3L/EIF3M	13
B cells	CC	GO:0033290	eukaryotic 48S preinitiation complex	12/1534	15/19520	1.9389e-11	6.78615e-10	4.58676e-10	EIF2S1/EIF3A/EIF3B/EIF3D/EIF3E/EIF3F/EIF3G/EIF3H/EIF3I/EIF3K/EIF3L/EIF3M	12
B cells	CC	GO:0098798	mitochondrial protein-containing complex	55/1534	265/19520	2.08453e-11	6.93107e-10	4.68471e-10	ATP5F1A/ATP5F1B/ATP5MC2/ATP5MC3/ATP5ME/ATP5PD/ATP6/CHCHD10/COX7C/DAP3/GRPEL1/HSD17B10/HSPA9/MCUB/MRPL11/MRPL14/MRPL18/MRPL20/MRPL21/MRPL22/MRPL28/MRPL39/MRPL40/MRPL41/MRPL51/MRPL55/MRPS14/MRPS15/MRPS28/ND1/NDUFA13/NDUFA3/NDUFA4/NDUFA6/NDUFB10/NDUFB2/NDUFB4/NDUFS5/NDUFS6/NDUFS7/NDUFV1/PDHA1/PDHB/PHB/SDHAF4/SLC25A6/SUCLG2/TIMM13/TIMM50/TOMM20/TOMM22/UQCR10/UQCRB/UQCRC2/UQCRQ	55
B cells	CC	GO:0022627	cytosolic small ribosomal subunit	20/1534	46/19520	5.49704e-11	1.74073e-09	1.17656e-09	DDX3X/DHX29/ISG15/RPS15/RPS15A/RPS16/RPS17/RPS2/RPS21/RPS25/RPS26/RPS27A/RPS28/RPS3A/RPS5/RPS6/RPS7/RPS8/RPS9/UBA52	20
B cells	CC	GO:0005844	polysome	24/1534	68/19520	1.31717e-10	3.98144e-09	2.69106e-09	BTF3/CALR/DHX9/EEF2/EIF2S1/EIF3H/NAA35/PSMA6/RPL18A/RPL19/RPL24/RPL31/RPL36/RPL41/RPL6/RPL7A/RPL8/RPS21/RPS26/RPS28/RPS6/RWDD1/UPF2/VIM	24
B cells	CC	GO:0070820	tertiary granule	39/1534	164/19520	2.73427e-10	7.90561e-09	5.3434e-09	ADAM10/ADGRE3/ASAH1/ATP6AP2/ATP6V0A1/B2M/CAMP/CD47/CD58/CFP/CLEC12A/CLEC5A/CTSH/CYBA/CYBB/DBNL/DIAPH1/FCER1G/FTH1/GGH/HP/ITGAM/ITGB2/LAMP1/LAMTOR2/LTA4H/LTF/MMP8/PGLYRP1/PTPN6/QPCT/RAB14/RAC1/RAP2C/RHOA/STX7/STXBP2/TCIRG1/TIMP2	39
B cells	CC	GO:0042788	polysomal ribosome	16/1534	32/19520	3.5108e-10	9.72784e-09	6.57505e-09	BTF3/DHX9/EEF2/EIF3H/RPL18A/RPL19/RPL24/RPL31/RPL36/RPL41/RPL6/RPL7A/RPL8/RPS21/RPS26/RPS28	16
B cells	CC	GO:0030667	secretory granule membrane	57/1534	305/19520	6.51749e-10	1.73365e-08	1.17178e-08	ADAM10/ADGRE3/ANXA7/APLP2/ATP6AP2/ATP6V0A1/ATP8A1/BRI3/C5AR1/CD44/CD47/CD58/CD63/CD9/CLEC12A/CLEC5A/CMTM6/CYBA/CYBB/DEGS1/DIAPH1/DNAJC5/FCER1G/GLIPR1/IQGAP1/IQGAP2/ITGAL/ITGAM/ITGB2/LAMP1/LAMTOR2/LPCAT1/MLEC/NFAM1/PHACTR2/PLA1A/PLAUR/PSAP/PTPRC/RAB10/RAB14/RAB18/RAB27A/RAB5C/RAC1/RAP2C/RHOA/SELL/SLC15A4/SYNGR1/TCIRG1/TLR2/TNFRSF1B/TRIP11/TYROBP/VAPA/VPS13C	57
B cells	CC	GO:0015935	small ribosomal subunit	24/1534	74/19520	9.68044e-10	2.47596e-08	1.6735e-08	DAP3/DDX3X/DHX29/ISG15/MRPS14/MRPS15/MRPS28/RPS15/RPS15A/RPS16/RPS17/RPS2/RPS21/RPS25/RPS26/RPS27A/RPS28/RPS3A/RPS5/RPS6/RPS7/RPS8/RPS9/UBA52	24
B cells	CC	GO:0005766	primary lysosome	35/1534	155/19520	9.46824e-09	2.24871e-07	1.5199e-07	ANXA2/ATP8A1/BRI3/CCT2/CCT8/CD63/CMTM6/CREG1/CTSC/DNAJC3/DNAJC5/ELANE/FTL/GGH/GLA/GLIPR1/GRN/HEXB/LAMP1/LPCAT1/MAN2B1/NAPRT/NFAM1/PA2G4/PADI2/PRDX6/PSAP/PYCARD/RAB5C/SDCBP/STX7/STXBP2/SYNGR1/TUBB/VAPA	35
B cells	CC	GO:0042582	azurophil granule	35/1534	155/19520	9.46824e-09	2.24871e-07	1.5199e-07	ANXA2/ATP8A1/BRI3/CCT2/CCT8/CD63/CMTM6/CREG1/CTSC/DNAJC3/DNAJC5/ELANE/FTL/GGH/GLA/GLIPR1/GRN/HEXB/LAMP1/LPCAT1/MAN2B1/NAPRT/NFAM1/PA2G4/PADI2/PRDX6/PSAP/PYCARD/RAB5C/SDCBP/STX7/STXBP2/SYNGR1/TUBB/VAPA	35
B cells	CC	GO:0005743	mitochondrial inner membrane	75/1534	493/19520	2.21855e-08	4.98552e-07	3.36971e-07	ATP5F1A/ATP5F1B/ATP5MC2/ATP5MC3/ATP5ME/ATP5PD/ATP6/CHCHD10/CNP/COX20/COX5B/COX7C/COX8A/DAP3/FGR/GRPEL1/HSPA9/HSPD1/IFI6/LETM1/LRRK2/LYN/MCUB/MPC2/MRPL1/MRPL11/MRPL14/MRPL18/MRPL20/MRPL21/MRPL22/MRPL28/MRPL39/MRPL40/MRPL41/MRPL51/MRPL55/MRPS14/MRPS15/MRPS28/MTG1/ND1/NDUFA13/NDUFA3/NDUFA4/NDUFA6/NDUFB10/NDUFB2/NDUFB4/NDUFS5/NDUFS6/NDUFS7/NDUFV1/PGS1/PHB/PTCD3/PTPN1/RSAD2/SDHAF4/SHMT2/SLC25A11/SLC25…	75
B cells	CC	GO:0042581	specific granule	35/1534	160/19520	2.24911e-08	4.98552e-07	3.36971e-07	ADAM10/ATP8A1/B2M/CAMP/CD47/CFP/CLEC12A/CLEC5A/CMTM6/CTSZ/CYBA/CYBB/DEGS1/DNAJC5/ELANE/ERP44/GGH/HP/ITGAL/ITGAM/ITGB2/LAMTOR2/LTF/MLEC/MMP8/PGLYRP1/PLAUR/PTPN6/QPCT/RAB27A/SLC15A4/STX4/STXBP2/TIMP2/TNFRSF1B	35
B cells	CC	GO:0098562	cytoplasmic side of membrane	39/1534	191/19520	2.71987e-08	5.83455e-07	3.94358e-07	ATP2B1/CD2/CHMP4B/CISD1/EEF1A1/EPM2AIP1/EZR/FES/FGR/G6PD/GNAI2/GNAS/GNB1/GNG5/GRAMD1A/HCK/HM13/IQGAP1/KRAS/LCK/LRRK2/LYN/MYH9/PTEN/PTPN1/PTPRC/RAC1/RASA3/RGS2/RHOA/RPL27/RPS26/RPS28/SLA/SNX5/SYK/TRAF5/TRAF6/ZAP70	39
B cells	CC	GO:0098800	inner mitochondrial membrane protein complex	32/1534	142/19520	4.24361e-08	8.81875e-07	5.96059e-07	ATP5F1A/ATP5F1B/ATP5MC2/ATP5MC3/ATP5ME/ATP5PD/ATP6/CHCHD10/COX7C/GRPEL1/HSPA9/MCUB/ND1/NDUFA13/NDUFA3/NDUFA4/NDUFA6/NDUFB10/NDUFB2/NDUFB4/NDUFS5/NDUFS6/NDUFS7/NDUFV1/PHB/SDHAF4/SLC25A6/TIMM50/UQCR10/UQCRB/UQCRC2/UQCRQ	32
B cells	CC	GO:0101031	chaperone complex	13/1534	28/19520	5.06003e-08	1.01967e-06	6.89197e-07	CCT2/CCT3/CCT4/CCT5/CCT6A/CCT7/CCT8/HSP90AB1/HSPA8/PSMG1/SDF2L1/STUB1/TCP1	13
B cells	CC	GO:0042470	melanosome	26/1534	106/19520	1.29385e-07	2.45831e-06	1.66157e-06	AHCY/ANXA2/ATP6V0A1/CCT4/CD63/CNP/DNAJC5/GGH/HSP90AA1/HSP90AB1/HSPA8/LAMP1/NAP1L1/PDIA4/PDIA6/PPIB/PRDX1/RAB27A/RAB2A/RAB5C/RAC1/RAN/SDCBP/SLC3A2/SYNGR1/TRPV2	26
B cells	CC	GO:0048770	pigment granule	26/1534	106/19520	1.29385e-07	2.45831e-06	1.66157e-06	AHCY/ANXA2/ATP6V0A1/CCT4/CD63/CNP/DNAJC5/GGH/HSP90AA1/HSP90AB1/HSPA8/LAMP1/NAP1L1/PDIA4/PDIA6/PPIB/PRDX1/RAB27A/RAB2A/RAB5C/RAC1/RAN/SDCBP/SLC3A2/SYNGR1/TRPV2	26
B cells	CC	GO:0005832	chaperonin-containing T-complex	8/1534	11/19520	1.9017e-07	3.51286e-06	2.37434e-06	CCT2/CCT3/CCT4/CCT5/CCT6A/CCT7/CCT8/TCP1	8
B cells	CC	GO:0001772	immunological synapse	15/1534	41/19520	2.24959e-07	4.04319e-06	2.73279e-06	ATP2B1/CD28/CD37/CD3E/CORO1A/EZR/LCK/MYH9/PRKAR1A/SKAP1/SNX27/STOML2/STX7/VAV3/ZAP70	15
B cells	CC	GO:0036464	cytoplasmic ribonucleoprotein granule	42/1534	234/19520	3.5942e-07	6.22445e-06	4.20711e-06	ACTB/BLNK/CAPRIN1/CARHSP1/CTSH/DCP2/DDX3X/DDX6/DHX36/DHX9/EIF2S1/HNRNPU/IQGAP1/MBNL1/MOV10/NCL/PABPC1/POLR2G/PQBP1/PRRC2C/PSMA4/PSMA6/PSMC2/PSMC3/RAC1/RPL6/RPLP0/RPS6/SERPINB1/SHFL/SNRPB2/SYNE1/TARDBP/TRIM5/TSTD1/TUBA1A/TUBB/TUT4/UPF2/YBX1/ZFP36/ZFP36L1	42
B cells	CC	GO:0098687	chromosomal region	55/1534	345/19520	3.65043e-07	6.22445e-06	4.20711e-06	APEX1/ATRX/BAZ1B/BOD1L1/CBX1/CENPC/CFDP1/CTCF/DCTN3/DHX36/DPY30/GPATCH11/H3-3B/HAT1/HNRNPA2B1/HNRNPU/IKZF1/KAT8/MCM7/NBN/NGDN/NHP2/NSMCE1/NSMCE4A/PARP1/PDS5A/PML/POLR2B/PPP1CC/PPP1R10/PPP1R12A/PPP2R1A/PPP2R5A/RIF1/RNF8/SEPTIN6/SEPTIN7/SETX/SMC1A/SMC3/SMC4/SMC5/SMC6/SMCHD1/SP100/SSB/STAG2/SUGT1/TERF1/TERF2IP/THOC2/TPR/UVRAG/XRCC5/XRCC6	55
B cells	CC	GO:0035770	ribonucleoprotein granule	43/1534	244/19520	4.41332e-07	7.33715e-06	4.95918e-06	ACTB/BLNK/CAPRIN1/CARHSP1/CTSH/DCP2/DDX3X/DDX6/DHX36/DHX9/EIF2S1/HNRNPL/HNRNPU/IQGAP1/MBNL1/MOV10/NCL/PABPC1/POLR2G/PQBP1/PRRC2C/PSMA4/PSMA6/PSMC2/PSMC3/RAC1/RPL6/RPLP0/RPS6/SERPINB1/SHFL/SNRPB2/SYNE1/TARDBP/TRIM5/TSTD1/TUBA1A/TUBB/TUT4/UPF2/YBX1/ZFP36/ZFP36L1	43
B cells	CC	GO:0005684	U2-type spliceosomal complex	23/1534	93/19520	5.7857e-07	9.38412e-06	6.34273e-06	AQR/CDC40/CDC5L/CWC15/CWC27/EIF4A3/LSM7/LUC7L3/PRPF19/PRPF40A/PRPF8/RBM8A/SF3A1/SF3A2/SF3B2/SF3B6/SNRNP200/SNRNP70/SNRPB2/SNRPD1/SNRPD2/SNRPD3/ZMAT2	23
B cells	CC	GO:0000502	proteasome complex	18/1534	62/19520	7.72282e-07	1.22278e-05	8.26477e-06	PSMA3/PSMA4/PSMA6/PSMA7/PSMB1/PSMB2/PSMB4/PSMB6/PSMB7/PSMC2/PSMC3/PSMC4/PSMC5/PSMD2/PSMD4/PSMD7/PSME2/RAD23A	18
B cells	CC	GO:0016605	PML body	24/1534	103/19520	1.06539e-06	1.64764e-05	1.11364e-05	ATRX/CALCOCO2/CASP8AP2/CIITA/EIF3E/HIPK1/HIPK3/LRCH4/MAX/MKNK2/MORC3/NBN/NFE2/PML/PTEN/RGS14/SMC5/SMC6/SP100/SP3/TCF7L2/TP53/TRIM8/UBN1	24
B cells	CC	GO:0000781	chromosome, telomeric region	31/1534	161/19520	2.62338e-06	3.96488e-05	2.67986e-05	APEX1/ATRX/CBX1/DHX36/DPY30/H3-3B/HAT1/HNRNPA2B1/MCM7/NBN/NHP2/NSMCE1/NSMCE4A/PARP1/PML/POLR2B/PPP1CC/PPP1R10/RIF1/RNF8/SETX/SMC5/SMC6/SMCHD1/SP100/SSB/TERF1/TERF2IP/THOC2/XRCC5/XRCC6	31
B cells	CC	GO:1904724	tertiary granule lumen	16/1534	55/19520	3.0592e-06	4.52081e-05	3.05562e-05	ASAH1/B2M/CAMP/CFP/CTSH/DBNL/FTH1/GGH/HP/LTA4H/LTF/MMP8/PGLYRP1/PTPN6/QPCT/TIMP2	16
B cells	CC	GO:1905369	endopeptidase complex	18/1534	68/19520	3.37757e-06	4.88279e-05	3.30028e-05	PSMA3/PSMA4/PSMA6/PSMA7/PSMB1/PSMB2/PSMB4/PSMB6/PSMB7/PSMC2/PSMC3/PSMC4/PSMC5/PSMD2/PSMD4/PSMD7/PSME2/RAD23A	18
B cells	CC	GO:0005839	proteasome core complex	9/1534	20/19520	8.44874e-06	0.00011705	7.91143e-05	PSMA3/PSMA4/PSMA6/PSMA7/PSMB1/PSMB2/PSMB4/PSMB6/PSMB7	9
B cells	CC	GO:0035145	exon-exon junction complex	9/1534	20/19520	8.44874e-06	0.00011705	7.91143e-05	EIF4A3/MAGOH/PNN/R3HCC1/RBM8A/RNPS1/THRAP3/UPF2/UPF3B	9
B cells	CC	GO:1990204	oxidoreductase complex	23/1534	111/19520	1.44108e-05	0.000195576	0.00013219	CYBA/CYBB/NCF2/NCF4/ND1/NDUFA13/NDUFA3/NDUFA4/NDUFA6/NDUFB10/NDUFB2/NDUFB4/NDUFS5/NDUFS6/NDUFS7/NDUFV1/PDHA1/PDHB/SDHAF4/UQCR10/UQCRB/UQCRC2/UQCRQ	23
B cells	CC	GO:0009898	cytoplasmic side of plasma membrane	30/1534	167/19520	1.58768e-05	0.000211162	0.000142724	ATP2B1/CD2/CHMP4B/EZR/FES/FGR/G6PD/GNAI2/GNAS/GNB1/GNG5/GRAMD1A/HCK/IQGAP1/KRAS/LCK/LYN/MYH9/PTEN/PTPRC/RAC1/RASA3/RGS2/RHOA/SLA/SNX5/SYK/TRAF5/TRAF6/ZAP70	30
B cells	CC	GO:0005774	vacuolar membrane	59/1534	431/19520	2.01572e-05	0.000262834	0.00017765	ANXA2/ATP6AP2/ATP6V0A1/ATP6V0B/ATP6V1C1/ATP6V1H/ATP8A1/BLOC1S1/BLOC1S2/BRI3/CALCOCO2/CD63/CMTM6/CP/DNAJC5/EEF1A1/GABARAP/GLIPR1/GNB1/GRN/HSP90AB1/HSPA8/LAMP1/LAMTOR2/LAPTM5/LNPEP/LPCAT1/MAN2B1/MARCHF1/NFAM1/PSAP/RAB14/RAB2A/RAB5C/RB1CC1/RPN2/RUBCNL/SCARB2/SH3GLB1/SLC15A3/SLC15A4/SLC3A2/SPNS1/STARD3/STX7/STX8/SYNGR1/TCIRG1/TLR8/TM6SF1/TMEM9B/TRAF3IP3/UBA52/ULK1/UVRAG/VAPA/VPS35/VTI1B/WIPI1	59
B cells	CC	GO:0035578	azurophil granule lumen	20/1534	91/19520	2.07916e-05	0.000265893	0.000179717	ANXA2/CCT2/CCT8/CREG1/CTSC/DNAJC3/ELANE/FTL/GGH/GLA/GRN/HEXB/MAN2B1/NAPRT/PA2G4/PADI2/PRDX6/PYCARD/SDCBP/TUBB	20
B cells	CC	GO:1905368	peptidase complex	20/1534	92/19520	2.46287e-05	0.00030902	0.000208867	ENY2/PSMA3/PSMA4/PSMA6/PSMA7/PSMB1/PSMB2/PSMB4/PSMB6/PSMB7/PSMC2/PSMC3/PSMC4/PSMC5/PSMD2/PSMD4/PSMD7/PSME2/RAD23A/SPCS2	20
B cells	CC	GO:0045121	membrane raft	47/1534	323/19520	2.97216e-05	0.000359362	0.000242893	ANXA2/ARID3A/ATP2B1/CD19/CD2/CD79A/CD8A/CORO1C/CSK/EEF2/EFHD2/EZR/FAS/GNAI2/HCK/HMOX1/INPP5D/IQGAP1/ITGAM/ITGB2/JAK2/KRAS/LAMTOR2/LCK/LCP2/LRRK2/LTB4R/LYN/MAG/MAPK3/MS4A1/NFAM1/PRKAR1A/PTPRC/RFTN1/RGS19/S100A10/SDCBP/SKAP1/STOML2/TGFBR2/TLR2/TNFRSF1A/TNFRSF1B/TUBA1A/TUBB/ZAP70	47
B cells	CC	GO:0098857	membrane microdomain	47/1534	323/19520	2.97216e-05	0.000359362	0.000242893	ANXA2/ARID3A/ATP2B1/CD19/CD2/CD79A/CD8A/CORO1C/CSK/EEF2/EFHD2/EZR/FAS/GNAI2/HCK/HMOX1/INPP5D/IQGAP1/ITGAM/ITGB2/JAK2/KRAS/LAMTOR2/LCK/LCP2/LRRK2/LTB4R/LYN/MAG/MAPK3/MS4A1/NFAM1/PRKAR1A/PTPRC/RFTN1/RGS19/S100A10/SDCBP/SKAP1/STOML2/TGFBR2/TLR2/TNFRSF1A/TNFRSF1B/TUBA1A/TUBB/ZAP70	47
B cells	CC	GO:0016469	proton-transporting two-sector ATPase complex	14/1534	52/19520	3.3174e-05	0.000393942	0.000266265	ATP5F1A/ATP5F1B/ATP5MC2/ATP5MC3/ATP5ME/ATP5PD/ATP6/ATP6AP1/ATP6AP2/ATP6V0A1/ATP6V0B/ATP6V1C1/ATP6V1H/TCIRG1	14
B cells	CC	GO:0098803	respiratory chain complex	19/1534	87/19520	3.64442e-05	0.000425182	0.000287381	COX7C/COX8A/ND1/NDUFA13/NDUFA3/NDUFA4/NDUFA6/NDUFB10/NDUFB2/NDUFB4/NDUFS5/NDUFS6/NDUFS7/NDUFV1/SDHAF4/UQCR10/UQCRB/UQCRC2/UQCRQ	19
B cells	CC	GO:0045335	phagocytic vesicle	25/1534	136/19520	5.30358e-05	0.000608083	0.000411003	ATP6V0A1/ATP6V0B/B2M/CALR/CORO1A/CYBA/CYBB/ELANE/LAMP1/LTF/NCF2/NCF4/PGLYRP1/RAB10/RAB11A/RAB14/RAB8B/STX4/STX8/SYK/TCIRG1/TLR2/UVRAG/VIM/ZYX	25
B cells	CC	GO:0030027	lamellipodium	32/1534	196/19520	6.0321e-05	0.000673483	0.000455207	ACTB/ACTR3/ARPC2/CAPRIN1/CD44/CORO1A/CORO1C/DBNL/DDX3X/DOCK8/FGD2/FGD4/IQGAP2/MYO1G/NEDD9/NME2/PABPC1/PHACTR4/PKN2/PSTPIP1/PXN/RAC1/RHOA/SNX1/SNX2/STX2/STX4/SWAP70/TIAM2/VASP/WASF2/WASL	32
B cells	CC	GO:0071007	U2-type catalytic step 2 spliceosome	10/1534	30/19520	6.07654e-05	0.000673483	0.000455207	AQR/CDC40/CDC5L/CWC15/PRPF19/PRPF8/SNRPB2/SNRPD1/SNRPD2/SNRPD3	10
B cells	CC	GO:0035580	specific granule lumen	15/1534	62/19520	6.84257e-05	0.000745952	0.000504189	B2M/CAMP/CFP/CTSZ/ELANE/ERP44/GGH/HP/LTF/MMP8/PGLYRP1/PTPN6/QPCT/RAB27A/TIMP2	15
B cells	CC	GO:0031252	cell leading edge	55/1534	411/19520	7.09394e-05	0.000760883	0.000514281	ACTB/ACTN1/ACTR3/ARPC2/ATP2B1/ATP6AP2/CAPRIN1/CD44/CORO1A/CORO1C/CXCR4/DBNL/DDX3X/DDX58/DIAPH1/DOCK8/EEF1A1/EZR/FGD2/FGD4/FGR/GBF1/IQGAP1/IQGAP2/LCP1/MACF1/MYH9/MYO1G/NEDD9/NME2/PABPC1/PHACTR4/PKN2/PLEK/PSTPIP1/PXN/RAC1/RHOA/SAMSN1/SH2D3C/SLK/SNX1/SNX2/SNX5/SPTBN1/STX2/STX4/SWAP70/TIAM2/TLN1/VASP/VIM/WASF2/WASL/WLS	55
B cells	CC	GO:0005775	vacuolar lumen	29/1534	173/19520	8.09813e-05	0.000854803	0.000577761	ANXA2/ASAH1/CCT2/CCT8/CREG1/CTSC/CTSF/DNAJC3/ELANE/FTL/GGH/GLA/GRN/GYG1/HEXB/HSP90AA1/HSPA8/IFI30/MAN2B1/NAPRT/PA2G4/PADI2/PRDX6/PSAP/PYCARD/SCARB2/SDCBP/TUBB/VCAN	29
B cells	CC	GO:0016363	nuclear matrix	21/1534	109/19520	0.000102261	0.00106256	0.000718183	GFI1B/HAT1/HNRNPA2B1/HNRNPM/HNRNPU/KAT8/MORC3/PML/PPIG/PRPF40A/PSMA6/PSPC1/RUVBL1/SFPQ/SMC1A/SMC3/SRPK1/STAG2/TP53/VIM/YEATS4	21
B cells	CC	GO:0030496	midbody	31/1534	193/19520	0.000106528	0.00108986	0.000736639	ANXA2/BCL3/BIRC6/CCDC66/CENPC/CHMP4B/DCTN3/EML4/GDI1/GNAI2/HNRNPU/IL16/IQGAP1/NUDC/PIK3CB/PKN1/PKN2/PPP1CC/PRC1/RALB/RAN/RHOA/RNF8/SAFB/SEPTIN6/SEPTIN7/SH3GLB1/SVIL/TACC1/USP8/UVRAG	31
B cells	CC	GO:0000792	heterochromatin	16/1534	72/19520	0.000118263	0.00119159	0.000805398	ATRX/BAZ1B/CBX1/CENPC/DDX6/H1-4/IKZF1/MBD2/MPHOSPH8/NOP53/PML/TCP1/TNKS1BP1/TOP2B/TRIM28/UBE2B	16
B cells	CC	GO:0005811	lipid droplet	19/1534	95/19520	0.00012847	0.00127512	0.000861852	ABHD5/ACSL3/ANXA2/BSCL2/EHD1/GAPDH/GBF1/LPCAT1/LPCAT2/PLIN2/PNPLA2/PRPF19/RAB18/RAB3GAP1/RAB5C/RSAD2/SYNGR2/TRAF6/UBE2G2	19
B cells	CC	GO:0008540	proteasome regulatory particle, base subcomplex	6/1534	12/19520	0.000142392	0.00137233	0.000927557	PSMC2/PSMC3/PSMC4/PSMC5/PSMD2/PSMD4	6
B cells	CC	GO:0042405	nuclear inclusion body	6/1534	12/19520	0.000142392	0.00137233	0.000927557	NBN/NUP153/PABPN1/RANBP2/STUB1/TPR	6
B cells	CC	GO:0034399	nuclear periphery	23/1534	128/19520	0.000148388	0.00140968	0.000952806	GFI1B/HAT1/HNRNPA2B1/HNRNPM/HNRNPU/KAT8/MORC3/NUP153/PML/PPIG/PRPF40A/PSMA6/PSPC1/RUVBL1/SFPQ/SMC1A/SMC3/SRPK1/STAG2/TP53/TPR/VIM/YEATS4	23
B cells	CC	GO:0005746	mitochondrial respirasome	18/1534	89/19520	0.00016507	0.00153702	0.00103888	COX7C/ND1/NDUFA13/NDUFA3/NDUFA4/NDUFA6/NDUFB10/NDUFB2/NDUFB4/NDUFS5/NDUFS6/NDUFS7/NDUFV1/SDHAF4/UQCR10/UQCRB/UQCRC2/UQCRQ	18
B cells	CC	GO:0016234	inclusion body	16/1534	74/19520	0.000166415	0.00153702	0.00103888	EEF2/FGR/GPX1/HERPUD1/HSP90AB1/LRRK2/NBN/NUP153/PABPN1/PICALM/PSMC4/PSMC5/RANBP2/STUB1/TPR/XRN2	16
B cells	CC	GO:0071011	precatalytic spliceosome	13/1534	53/19520	0.000177486	0.00161683	0.00109281	CWC27/LSM7/PRPF8/SF3A1/SF3A2/SF3B2/SF3B6/SNRNP200/SNRPB2/SNRPD1/SNRPD2/SNRPD3/ZMAT2	13
B cells	CC	GO:0000421	autophagosome membrane	11/1534	40/19520	0.000186479	0.00167579	0.00113267	ATP6AP2/CALCOCO2/GABARAP/LAMP1/RB1CC1/RPN2/RUBCNL/SH3GLB1/ULK1/UVRAG/WIPI1	11
B cells	CC	GO:0001650	fibrillar center	24/1534	139/19520	0.000203169	0.00180143	0.00121759	DKC1/EEF1D/EZR/FBL/KLF6/LEO1/MALT1/MTDH/NFIC/NOP53/NOP56/NOP58/PAX5/POLR2F/PSPC1/RNMT/RSAD2/SESN1/SNRPB2/TERF1/TIMM13/TXNRD1/UBTF/WDR43	24
B cells	CC	GO:0035579	specific granule membrane	18/1534	91/19520	0.000221343	0.00193675	0.00130905	ADAM10/ATP8A1/CD47/CLEC12A/CLEC5A/CMTM6/CYBA/CYBB/DEGS1/DNAJC5/ITGAL/ITGAM/ITGB2/LAMTOR2/MLEC/PLAUR/SLC15A4/TNFRSF1B	18
B cells	CC	GO:0005771	multivesicular body	14/1534	62/19520	0.000259527	0.00224137	0.00151494	CD63/CD79A/CHMP2A/CHMP2B/CHMP4B/CTSH/LAMP1/LRRK2/NAPSA/PRKAR1A/RAB11A/RAB27A/SORL1/TPT1	14
B cells	CC	GO:0005689	U12-type spliceosomal complex	9/1534	29/19520	0.000263399	0.00224564	0.00151783	LSM7/PDCD7/SF3B2/SF3B6/SNRNP48/SNRPD1/SNRPD2/SNRPD3/YBX1	9
B cells	CC	GO:0030139	endocytic vesicle	42/1534	307/19520	0.000303347	0.00255349	0.00172591	ATP6V0A1/ATP6V0B/B2M/CALR/CAMK2A/CD9/CLTB/CORO1A/CYBA/CYBB/EHD1/ELANE/HP/HSP90AA1/LAMP1/LTF/MDM2/NCF2/NCF4/PGLYRP1/PICALM/RAB10/RAB11A/RAB14/RAB5C/RAB8B/RPS27A/SCARB2/SH3KBP1/STX4/STX7/STX8/SYK/TBC1D5/TCIRG1/TLR2/UBA52/UVRAG/VIM/WASL/WLS/ZYX	42
B cells	CC	GO:0022624	proteasome accessory complex	8/1534	24/19520	0.00033497	0.00275007	0.00185877	PSMC2/PSMC3/PSMC4/PSMC5/PSMD2/PSMD4/PSMD7/PSME2	8
B cells	CC	GO:0033177	proton-transporting two-sector ATPase complex, proton-transporting domain	8/1534	24/19520	0.00033497	0.00275007	0.00185877	ATP5MC2/ATP5MC3/ATP5ME/ATP5PD/ATP6/ATP6V0A1/ATP6V0B/TCIRG1	8
B cells	CC	GO:0005769	early endosome	49/1534	378/19520	0.000365302	0.00289917	0.00195955	APH1A/B2M/CMTM6/CORO1A/CXCR4/CYTIP/DBNL/DIAPH2/EEA1/EHD1/FGD2/HSPD1/LNPEP/LTF/MAPK3/MARCHF1/NIPA2/PHB/PICALM/PLEKHF2/PML/PTP4A2/PTPN1/RAB14/RAB5C/RABGEF1/RFTN1/RUFY1/SAMD9L/SLC15A4/SNX1/SNX2/SNX27/SNX5/SORL1/STEAP4/STX7/STX8/TMEM9B/USP10/USP8/UVRAG/VPS26A/VPS35/VTI1B/WASF2/WDFY4/WLS/ZFYVE16	49
B cells	CC	GO:0000313	organellar ribosome	17/1534	87/19520	0.000380788	0.00289917	0.00195955	DAP3/MRPL11/MRPL14/MRPL18/MRPL20/MRPL21/MRPL22/MRPL28/MRPL39/MRPL40/MRPL41/MRPL51/MRPL55/MRPS14/MRPS15/MRPS28/MTG1	17
B cells	CC	GO:0005761	mitochondrial ribosome	17/1534	87/19520	0.000380788	0.00289917	0.00195955	DAP3/MRPL11/MRPL14/MRPL18/MRPL20/MRPL21/MRPL22/MRPL28/MRPL39/MRPL40/MRPL41/MRPL51/MRPL55/MRPS14/MRPS15/MRPS28/MTG1	17
B cells	CC	GO:0070469	respirasome	19/1534	103/19520	0.000383751	0.00289917	0.00195955	COX7C/COX8A/ND1/NDUFA13/NDUFA3/NDUFA4/NDUFA6/NDUFB10/NDUFB2/NDUFB4/NDUFS5/NDUFS6/NDUFS7/NDUFV1/SDHAF4/UQCR10/UQCRB/UQCRC2/UQCRQ	19
B cells	CC	GO:0005747	mitochondrial respiratory chain complex I	12/1534	50/19520	0.000388009	0.00289917	0.00195955	ND1/NDUFA13/NDUFA3/NDUFA4/NDUFA6/NDUFB10/NDUFB2/NDUFB4/NDUFS5/NDUFS6/NDUFS7/NDUFV1	12
B cells	CC	GO:0030964	NADH dehydrogenase complex	12/1534	50/19520	0.000388009	0.00289917	0.00195955	ND1/NDUFA13/NDUFA3/NDUFA4/NDUFA6/NDUFB10/NDUFB2/NDUFB4/NDUFS5/NDUFS6/NDUFS7/NDUFV1	12
B cells	CC	GO:0045271	respiratory chain complex I	12/1534	50/19520	0.000388009	0.00289917	0.00195955	ND1/NDUFA13/NDUFA3/NDUFA4/NDUFA6/NDUFB10/NDUFB2/NDUFB4/NDUFS5/NDUFS6/NDUFS7/NDUFV1	12
B cells	CC	GO:0071005	U2-type precatalytic spliceosome	12/1534	50/19520	0.000388009	0.00289917	0.00195955	CWC27/LSM7/PRPF8/SF3A1/SF3A2/SF3B2/SNRNP200/SNRPB2/SNRPD1/SNRPD2/SNRPD3/ZMAT2	12
B cells	CC	GO:0005686	U2 snRNP	8/1534	25/19520	0.000458894	0.00336484	0.00227429	SF3A1/SF3A2/SF3B2/SF3B6/SNRPB2/SNRPD1/SNRPD2/SNRPD3	8
B cells	CC	GO:0035577	azurophil granule membrane	13/1534	58/19520	0.000460451	0.00336484	0.00227429	ATP8A1/BRI3/CD63/CMTM6/DNAJC5/GLIPR1/LAMP1/LPCAT1/NFAM1/PSAP/RAB5C/SYNGR1/VAPA	13
B cells	CC	GO:0005776	autophagosome	18/1534	98/19520	0.00057031	0.00412235	0.0027863	ATP6AP2/CALCOCO2/FTH1/FTL/GABARAP/GRAMD1A/HSPA8/LAMP1/LRRK2/PIP4K2A/RB1CC1/RPN2/RUBCNL/SH3GLB1/TBC1D5/ULK1/UVRAG/WIPI1	18
B cells	CC	GO:0098554	cytoplasmic side of endoplasmic reticulum membrane	6/1534	15/19520	0.000627617	0.0044878	0.0030333	EPM2AIP1/HM13/PTPN1/RPL27/RPS26/RPS28	6
B cells	CC	GO:0005791	rough endoplasmic reticulum	15/1534	75/19520	0.000637504	0.00451	0.00304831	CYBB/HM13/LRPAP1/MACO1/PKM/RAB14/RPL27/RPL4/RPL6/RPN2/RPS21/RPS26/RPS28/SEC63/SSR4	15
B cells	CC	GO:0090734	site of DNA damage	17/1534	91/19520	0.000656038	0.00453905	0.00306795	ACTR3/ADPRS/ARPC2/CBX1/NBN/PARP1/PRPF19/RIF1/RNF8/RPA3/SAMHD1/SLF2/SMC5/SMC6/SMCHD1/TP53/XRCC5	17
B cells	CC	GO:0005765	lysosomal membrane	48/1534	378/19520	0.000662087	0.00453905	0.00306795	ANXA2/ATP6AP2/ATP6V0A1/ATP6V1C1/ATP6V1H/ATP8A1/BLOC1S1/BLOC1S2/BRI3/CD63/CMTM6/CP/DNAJC5/EEF1A1/GLIPR1/GNB1/GRN/HSP90AB1/HSPA8/LAMP1/LAMTOR2/LAPTM5/LNPEP/LPCAT1/MARCHF1/NFAM1/PSAP/RAB14/RAB2A/RAB5C/SCARB2/SLC15A3/SLC15A4/SLC3A2/SPNS1/STARD3/STX7/STX8/SYNGR1/TCIRG1/TLR8/TM6SF1/TMEM9B/TRAF3IP3/UBA52/VAPA/VPS35/VTI1B	48
B cells	CC	GO:0098852	lytic vacuole membrane	48/1534	378/19520	0.000662087	0.00453905	0.00306795	ANXA2/ATP6AP2/ATP6V0A1/ATP6V1C1/ATP6V1H/ATP8A1/BLOC1S1/BLOC1S2/BRI3/CD63/CMTM6/CP/DNAJC5/EEF1A1/GLIPR1/GNB1/GRN/HSP90AB1/HSPA8/LAMP1/LAMTOR2/LAPTM5/LNPEP/LPCAT1/MARCHF1/NFAM1/PSAP/RAB14/RAB2A/RAB5C/SCARB2/SLC15A3/SLC15A4/SLC3A2/SPNS1/STARD3/STX7/STX8/SYNGR1/TCIRG1/TLR8/TM6SF1/TMEM9B/TRAF3IP3/UBA52/VAPA/VPS35/VTI1B	48
B cells	CC	GO:0000775	chromosome, centromeric region	29/1534	196/19520	0.000709487	0.00481438	0.00325404	ATRX/BAZ1B/BOD1L1/CBX1/CENPC/CFDP1/CTCF/DCTN3/GPATCH11/HNRNPU/IKZF1/KAT8/NGDN/PDS5A/PPP1CC/PPP1R12A/PPP2R1A/PPP2R5A/SEPTIN6/SEPTIN7/SMC1A/SMC3/SMC4/SMC5/SMC6/STAG2/SUGT1/TPR/UVRAG	29
B cells	CC	GO:0031234	extrinsic component of cytoplasmic side of plasma membrane	18/1534	100/19520	0.000731871	0.0049161	0.00332279	FES/FGR/GNAI2/GNAS/GNB1/GNG5/GRAMD1A/HCK/IQGAP1/KRAS/LCK/LYN/RAC1/RHOA/SLA/SNX5/SYK/ZAP70	18
B cells	CC	GO:0005838	proteasome regulatory particle	7/1534	21/19520	0.000793607	0.00522523	0.00353174	PSMC2/PSMC3/PSMC4/PSMC5/PSMD2/PSMD4/PSMD7	7
B cells	CC	GO:0030904	retromer complex	7/1534	21/19520	0.000793607	0.00522523	0.00353174	SNX1/SNX2/SNX27/SNX5/TBC1D5/VPS26A/VPS35	7
B cells	CC	GO:0032154	cleavage furrow	12/1534	54/19520	0.000818139	0.00528419	0.00357159	DCTN3/ICAM2/MYH9/PKN1/PKN2/PPP1CC/PSTPIP1/RAB11A/RHOA/SEPTIN6/SEPTIN7/SVIL	12
B cells	CC	GO:0035861	site of double-strand break	14/1534	69/19520	0.000822378	0.00528419	0.00357159	ACTR3/ARPC2/NBN/PARP1/PRPF19/RIF1/RNF8/RPA3/SAMHD1/SLF2/SMC5/SMC6/SMCHD1/TP53	14
B cells	CC	GO:0030532	small nuclear ribonucleoprotein complex	18/1534	101/19520	0.0008264	0.00528419	0.00357159	LARP7/LSM7/LUC7L3/PPIH/PRPF40A/PRPF8/SF3A1/SF3A2/SF3B2/SF3B6/SNRNP200/SNRNP70/SNRPB2/SNRPD1/SNRPD2/SNRPD3/TGS1/ZMAT2	18
B cells	CC	GO:0019898	extrinsic component of membrane	40/1534	304/19520	0.000906823	0.00566393	0.00382825	BLOC1S6/EEA1/EZR/FES/FGR/GNAI2/GNAS/GNB1/GNG5/GRAMD1A/HCK/IQGAP1/KRAS/LCK/LYN/MTMR3/NMT1/PHB/PICALM/PIK3CB/PIK3CD/PLAUR/PML/RAC1/RB1CC1/RHOA/S100A10/SLA/SNX10/SNX5/STOML2/SYK/TPR/ULK1/USP8/VPS13C/WDR45/WIPI1/WIPI2/ZAP70	40
B cells	CC	GO:0005770	late endosome	37/1534	275/19520	0.000919164	0.00566393	0.00382825	ANXA2/CD63/CD79A/CHMP2A/CHMP2B/CHMP4B/CTSH/CXCR4/DDIT3/GRN/HSPA8/IFNAR1/LAMP1/LAMTOR2/LRRK2/MAPK3/MARCHF1/NAPSA/OSBPL1A/PRKAR1A/PSAP/RAB11A/RAB14/RAB27A/SCARB2/SDF4/SNF8/SORL1/STARD3/STX7/STX8/TCIRG1/TPT1/UVRAG/VPS35/VPS36/VTI1B	37
B cells	CC	GO:0017101	aminoacyl-tRNA synthetase multienzyme complex	5/1534	11/19520	0.000919857	0.00566393	0.00382825	AIMP1/EPRS1/KARS1/LARS1/RARS1	5
B cells	CC	GO:0019774	proteasome core complex, beta-subunit complex	5/1534	11/19520	0.000919857	0.00566393	0.00382825	PSMB1/PSMB2/PSMB4/PSMB6/PSMB7	5
B cells	CC	GO:0005767	secondary lysosome	6/1534	16/19520	0.000937722	0.00571549	0.0038631	FTH1/FTL/LAMP1/LRRK2/NCF2/NCF4	6
B cells	CC	GO:0005759	mitochondrial matrix	57/1534	476/19520	0.00094542	0.00571549	0.0038631	ADPRS/ALDH7A1/ATP5F1A/ATP5F1B/BLOC1S1/CA5B/CLPP/DAP3/ETFA/ETHE1/FLAD1/GADD45GIP1/GLS/GPX1/GRPEL1/HSD17B10/HSPA9/HSPD1/HSPE1/IDH2/ISCA1/KARS1/LRRK2/MDH2/MPG/MRPL11/MRPL14/MRPL18/MRPL20/MRPL21/MRPL22/MRPL28/MRPL39/MRPL40/MRPL41/MRPL51/MRPL55/MRPS14/MRPS15/MRPS28/MTG1/NDUFAF7/NDUFS7/NR3C1/PCCB/PDHA1/PDHB/PTPN1/SDHAF4/SHMT2/SOD2/SUCLG2/TFAM/TP53/TRNT1/TUFM/UQCC2	57
B cells	CC	GO:0005753	mitochondrial proton-transporting ATP synthase complex	7/1534	22/19520	0.00108562	0.00650394	0.00439602	ATP5F1A/ATP5F1B/ATP5MC2/ATP5MC3/ATP5ME/ATP5PD/ATP6	7
B cells	CC	GO:0071004	U2-type prespliceosome	6/1534	17/19520	0.00135345	0.00783693	0.00529698	LSM7/LUC7L3/PRPF40A/SF3A1/SF3A2/SNRNP70	6
B cells	CC	GO:0071010	prespliceosome	6/1534	17/19520	0.00135345	0.00783693	0.00529698	LSM7/LUC7L3/PRPF40A/SF3A1/SF3A2/SNRNP70	6
B cells	CC	GO:0000315	organellar large ribosomal subunit	12/1534	57/19520	0.00135526	0.00783693	0.00529698	MRPL11/MRPL14/MRPL18/MRPL20/MRPL21/MRPL22/MRPL28/MRPL39/MRPL40/MRPL41/MRPL51/MRPL55	12
B cells	CC	GO:0005762	mitochondrial large ribosomal subunit	12/1534	57/19520	0.00135526	0.00783693	0.00529698	MRPL11/MRPL14/MRPL18/MRPL20/MRPL21/MRPL22/MRPL28/MRPL39/MRPL40/MRPL41/MRPL51/MRPL55	12
B cells	CC	GO:0045259	proton-transporting ATP synthase complex	7/1534	23/19520	0.00145569	0.0082437	0.00557192	ATP5F1A/ATP5F1B/ATP5MC2/ATP5MC3/ATP5ME/ATP5PD/ATP6	7
B cells	CC	GO:0044615	nuclear pore nuclear basket	5/1534	12/19520	0.00147519	0.0082437	0.00557192	CETN3/ENY2/NUP153/RANBP2/TPR	5
B cells	CC	GO:0071006	U2-type catalytic step 1 spliceosome	5/1534	12/19520	0.00147519	0.0082437	0.00557192	EIF4A3/PRPF19/PRPF8/RBM8A/SNRNP200	5
B cells	CC	GO:0071012	catalytic step 1 spliceosome	5/1534	12/19520	0.00147519	0.0082437	0.00557192	EIF4A3/PRPF19/PRPF8/RBM8A/SNRNP200	5
B cells	CC	GO:0005732	sno(s)RNA-containing ribonucleoprotein complex	8/1534	30/19520	0.00174438	0.00966676	0.00653377	DKC1/FBL/MPHOSPH10/NHP2/NOP10/NOP56/NOP58/POP4	8
B cells	CC	GO:0097525	spliceosomal snRNP complex	16/1534	91/19520	0.00181868	0.00999522	0.00675577	LSM7/LUC7L3/PPIH/PRPF40A/PRPF8/SF3A1/SF3A2/SF3B2/SF3B6/SNRNP200/SNRNP70/SNRPB2/SNRPD1/SNRPD2/SNRPD3/ZMAT2	16
B cells	CC	GO:0031901	early endosome membrane	24/1534	162/19520	0.00192405	0.0104877	0.00708861	B2M/CMTM6/EEA1/EHD1/FGD2/MARCHF1/PLEKHF2/PML/RAB14/RAB5C/RABGEF1/RUFY1/SLC15A4/SNX1/SNX2/SNX27/SNX5/SORL1/STEAP4/STX7/TMEM9B/VTI1B/WLS/ZFYVE16	24
B cells	CC	GO:0001931	uropod	5/1534	13/19520	0.0022429	0.0120284	0.00813003	EZR/ICAM2/MSN/MYH9/PSTPIP1	5
B cells	CC	GO:0031254	cell trailing edge	5/1534	13/19520	0.0022429	0.0120284	0.00813003	EZR/ICAM2/MSN/MYH9/PSTPIP1	5
B cells	CC	GO:0031970	organelle envelope lumen	16/1534	93/19520	0.00229285	0.012198	0.00824462	BLOC1S1/CACYBP/CHCHD10/FGR/LYN/NDUFS5/PANK2/PRELID1/PRELID3B/SHMT2/SORL1/STOML2/TIMM13/TUBB/TXNIP/UQCC2	16
B cells	CC	GO:0000803	sex chromosome	7/1534	25/19520	0.00248428	0.0131115	0.00886204	H3-3B/HNRNPU/SMARCC1/SMC5/SMC6/SMCHD1/UBE2B	7
B cells	CC	GO:0031248	protein acetyltransferase complex	16/1534	94/19520	0.00256603	0.0133313	0.00901064	ACTB/BRD8/ENY2/EPC1/KAT6B/KAT8/NAA10/NAA16/NAA35/PHF14/PHF20/PHF20L1/POLE4/RUVBL1/YEATS4/ZZZ3	16
B cells	CC	GO:1902493	acetyltransferase complex	16/1534	94/19520	0.00256603	0.0133313	0.00901064	ACTB/BRD8/ENY2/EPC1/KAT6B/KAT8/NAA10/NAA16/NAA35/PHF14/PHF20/PHF20L1/POLE4/RUVBL1/YEATS4/ZZZ3	16
B cells	CC	GO:0120114	Sm-like protein family complex	18/1534	113/19520	0.00305222	0.0157078	0.0106169	LARP7/LSM7/LUC7L3/PPIH/PRPF40A/PRPF8/SF3A1/SF3A2/SF3B2/SF3B6/SNRNP200/SNRNP70/SNRPB2/SNRPD1/SNRPD2/SNRPD3/TGS1/ZMAT2	18
B cells	CC	GO:1902562	H4 histone acetyltransferase complex	10/1534	47/19520	0.0030707	0.0157078	0.0106169	ACTB/BRD8/EPC1/KAT8/PHF20/PHF20L1/POLE4/RUVBL1/YEATS4/ZZZ3	10
B cells	CC	GO:0045263	proton-transporting ATP synthase complex, coupling factor F(o)	5/1534	14/19520	0.00326489	0.0165737	0.0112022	ATP5MC2/ATP5MC3/ATP5ME/ATP5PD/ATP6	5
B cells	CC	GO:0019897	extrinsic component of plasma membrane	24/1534	169/19520	0.00338632	0.0170599	0.0115308	EEA1/FES/FGR/GNAI2/GNAS/GNB1/GNG5/GRAMD1A/HCK/IQGAP1/KRAS/LCK/LYN/PHB/PICALM/RAC1/RHOA/S100A10/SLA/SNX5/STOML2/SYK/USP8/ZAP70	24
B cells	CC	GO:0032153	cell division site	13/1534	72/19520	0.00370886	0.0185443	0.0125341	DCTN3/ICAM2/MYH9/PKN1/PKN2/PPP1CC/PSTPIP1/RAB11A/RHOA/SEPTIN6/SEPTIN7/SEPTIN9/SVIL	13
B cells	CC	GO:0033176	proton-transporting V-type ATPase complex	7/1534	27/19520	0.00399606	0.0198312	0.0134039	ATP6AP1/ATP6AP2/ATP6V0A1/ATP6V0B/ATP6V1C1/ATP6V1H/TCIRG1	7
B cells	CC	GO:0034451	centriolar satellite	17/1534	107/19520	0.00403159	0.0198593	0.0134229	CCDC66/CEP20/CLECL1/FLII/G6PD/HOOK3/IL4R/KRT18/NEK6/PCM1/PXK/RAB11A/RAD23A/SASS6/TAF1D/UBN1/UPF3B	17
B cells	CC	GO:0010494	cytoplasmic stress granule	13/1534	73/19520	0.00419513	0.0203632	0.0137635	CAPRIN1/DDX3X/DDX6/DHX36/EIF2S1/MBNL1/MOV10/PABPC1/PQBP1/PRRC2C/TARDBP/YBX1/ZFP36	13
B cells	CC	GO:0070821	tertiary granule membrane	13/1534	73/19520	0.00419513	0.0203632	0.0137635	ADAM10/ATP6AP2/CD47/CLEC12A/CLEC5A/CYBA/CYBB/FCER1G/ITGAM/ITGB2/LAMTOR2/RAB14/RAP2C	13
B cells	CC	GO:0030666	endocytic vesicle membrane	23/1534	163/19520	0.00440442	0.0212242	0.0143455	ATP6V0A1/ATP6V0B/B2M/CALR/CAMK2A/CD9/CORO1A/CYBA/CYBB/LAMP1/MDM2/PICALM/RAB10/RAB8B/RPS27A/SCARB2/STX4/TBC1D5/TCIRG1/TLR2/UBA52/WASL/WLS	23
B cells	CC	GO:0034045	phagophore assembly site membrane	5/1534	15/19520	0.00458353	0.0219284	0.0148214	RB1CC1/ULK1/WDR45/WIPI1/WIPI2	5
B cells	CC	GO:0043209	myelin sheath	9/1534	42/19520	0.00464213	0.0220501	0.0149037	AKR1B1/CALM3/CNP/GDI1/HSP90AA1/MAG/PTEN/STX4/TUBA1A	9
B cells	CC	GO:0000932	P-body	15/1534	91/19520	0.00470479	0.0221583	0.0149768	CAPRIN1/CARHSP1/DCP2/DDX6/MOV10/POLR2G/PSMA4/PSMA6/PSMC2/PSMC3/SHFL/SYNE1/TRIM5/ZFP36/ZFP36L1	15
B cells	CC	GO:0070603	SWI/SNF superfamily-type complex	13/1534	74/19520	0.00473154	0.0221583	0.0149768	BRD8/BRD9/CHD4/INO80/PBRM1/RSF1/RUVBL1/SMARCA2/SMARCA4/SMARCC1/SMARCE1/TFPT/ZNHIT1	13
B cells	CC	GO:0044754	autolysosome	4/1534	10/19520	0.00542597	0.0252326	0.0170547	FTH1/FTL/LAMP1/LRRK2	4
B cells	CC	GO:0005667	transcription regulator complex	47/1534	409/19520	0.00555242	0.0254692	0.0172147	APEX1/ATF7IP/CHD4/CTBP1/DDIT3/E2F3/ELANE/ETV3/FOS/GFI1B/GTF2B/GTF2H5/HCLS1/HIF1A/HNRNPU/JUNB/LMO2/MAX/MED4/MIER1/NAA16/NCOR1/NFATC1/NFATC3/PARP1/PBX2/PHF12/RARG/RBPJ/REL/REST/SFPQ/SKIL/SNF8/SP3/SPI1/STAT3/TAF1D/TAF3/TBPL1/TCEA1/TCF4/TCF7/TCF7L2/TP53/TRIM28/XRCC6	47
B cells	CC	GO:0005741	mitochondrial outer membrane	26/1534	195/19520	0.00555344	0.0254692	0.0172147	ACSL3/ATP5MC2/ATP5MC3/BAK1/BCL2A1/BNIP3L/CISD1/CNP/FIS1/HSPA9/LRRK2/MCL1/MGARP/PHB/PPP1CC/PPP1R15A/RPS27A/RPS6KB1/RSAD2/SH3GLB1/TOMM20/TOMM22/TRAF3IP3/UBA52/ULK1/VPS13C	26
B cells	CC	GO:0030014	CCR4-NOT complex	5/1534	16/19520	0.00624072	0.0284252	0.0192126	CNOT4/CNOT6L/TNKS1BP1/TOB1/ZFP36	5
B cells	CC	GO:0009295	nucleoid	9/1534	44/19520	0.00640723	0.0287892	0.0194587	ATP5F1B/HSD17B10/HSPA9/MPG/SHMT2/SOD2/TFAM/TUFM/UQCC2	9
B cells	CC	GO:0042645	mitochondrial nucleoid	9/1534	44/19520	0.00640723	0.0287892	0.0194587	ATP5F1B/HSD17B10/HSPA9/MPG/SHMT2/SOD2/TFAM/TUFM/UQCC2	9
B cells	CC	GO:0044309	neuron spine	24/1534	178/19520	0.00654516	0.0292116	0.0197441	ABHD17A/ADAM10/ASAP1/ATP2B1/ATP6AP2/CAMK2A/CD3E/CPEB4/DNAJB1/DOCK10/EEA1/MX1/PDE4B/PPP1CC/PSMC2/PTEN/RAC1/RGS10/RGS14/RHOA/SLA/STX4/USP8/ZMYND8	24
B cells	CC	GO:0030670	phagocytic vesicle membrane	13/1534	77/19520	0.0066782	0.0296067	0.0200112	ATP6V0A1/ATP6V0B/B2M/CALR/CORO1A/CYBA/CYBB/LAMP1/RAB10/RAB8B/STX4/TCIRG1/TLR2	13
B cells	CC	GO:0101003	ficolin-1-rich granule membrane	11/1534	61/19520	0.00737397	0.0324748	0.0219497	ADGRE3/ATP6AP2/ATP6V0A1/CD58/DIAPH1/FCER1G/ITGB2/LAMP1/RAC1/RHOA/TCIRG1	11
B cells	CC	GO:0031968	organelle outer membrane	28/1534	220/19520	0.00777435	0.0337996	0.0228451	ACSL3/ATP5MC2/ATP5MC3/BAK1/BCL2A1/BNIP3L/CISD1/CNP/EMD/FIS1/HSPA9/LRRK2/MCL1/MGARP/PHB/PPP1CC/PPP1R15A/RPS27A/RPS6KB1/RSAD2/SH3GLB1/SYNE1/TOMM20/TOMM22/TRAF3IP3/UBA52/ULK1/VPS13C	28
B cells	CC	GO:0034708	methyltransferase complex	15/1534	96/19520	0.00777644	0.0337996	0.0228451	DPY30/JARID2/KAT8/MAX/MGA/PHF20/RNMT/RUVBL1/SNRPD1/SNRPD2/SNRPD3/SUZ12/VIRMA/WDR5B/ZC3H13	15
B cells	CC	GO:0000276	mitochondrial proton-transporting ATP synthase complex, coupling factor F(o)	4/1534	11/19520	0.00800089	0.0345493	0.0233519	ATP5MC2/ATP5MC3/ATP5ME/ATP5PD	4
B cells	CC	GO:0005635	nuclear envelope	51/1534	462/19520	0.00863423	0.0370436	0.0250378	ABCF1/ALOX5AP/ATF6/BIN1/BNIP3L/CACYBP/CALR/CETN3/CHMP2A/CHMP4B/CYBB/DNAJC2/DUSP2/EMD/ENY2/EPC1/ERBIN/GAPDH/HTATIP2/MACO1/MAPK3/MGST2/MRPS14/MTDH/MVP/MX1/NUCB2/NUP153/NXT2/PARP1/PCM1/PHF11/PHF20/RAN/RANBP2/RB1CC1/RIF1/SDCBP/SEPHS1/SORL1/SYNE1/TAF3/TMEM120A/TMPO/TMX4/TPR/TRA2B/TUBB/VAPA/YBX1/YEATS4	51
B cells	CC	GO:0019867	outer membrane	28/1534	222/19520	0.00875934	0.0373395	0.0252378	ACSL3/ATP5MC2/ATP5MC3/BAK1/BCL2A1/BNIP3L/CISD1/CNP/EMD/FIS1/HSPA9/LRRK2/MCL1/MGARP/PHB/PPP1CC/PPP1R15A/RPS27A/RPS6KB1/RSAD2/SH3GLB1/SYNE1/TOMM20/TOMM22/TRAF3IP3/UBA52/ULK1/VPS13C	28
B cells	CC	GO:0032040	small-subunit processome	8/1534	39/19520	0.00976364	0.0413556	0.0279522	FBL/MPHOSPH10/NGDN/NOP56/NOP58/RPS7/UTP3/XRCC5	8
B cells	CC	GO:0016471	vacuolar proton-transporting V-type ATPase complex	5/1534	18/19520	0.0107312	0.0448823	0.0303359	ATP6AP2/ATP6V0A1/ATP6V1C1/ATP6V1H/TCIRG1	5
B cells	CC	GO:0033178	proton-transporting two-sector ATPase complex, catalytic domain	5/1534	18/19520	0.0107312	0.0448823	0.0303359	ATP5F1A/ATP5F1B/ATP6AP1/ATP6V1C1/ATP6V1H	5
B cells	CC	GO:0043020	NADPH oxidase complex	4/1534	12/19520	0.0112637	0.0465241	0.0314457	CYBA/CYBB/NCF2/NCF4	4
B cells	CC	GO:0071564	npBAF complex	4/1534	12/19520	0.0112637	0.0465241	0.0314457	SMARCA2/SMARCA4/SMARCC1/SMARCE1	4
B cells	CC	GO:0043197	dendritic spine	23/1534	177/19520	0.0117451	0.048213	0.0325872	ABHD17A/ADAM10/ASAP1/ATP2B1/ATP6AP2/CAMK2A/CD3E/CPEB4/DNAJB1/DOCK10/MX1/PDE4B/PPP1CC/PSMC2/PTEN/RAC1/RGS10/RGS14/RHOA/SLA/STX4/USP8/ZMYND8	23
B cells	MF	GO:0003735	structural constituent of ribosome	60/1531	180/18337	1.21316e-21	1.17676e-18	9.65418e-19	DAP3/MRPL1/MRPL11/MRPL14/MRPL18/MRPL20/MRPL21/MRPL22/MRPL28/MRPL41/MRPL51/MRPL55/MRPS14/MRPS15/RPL12/RPL17/RPL18A/RPL19/RPL21/RPL22/RPL22L1/RPL23/RPL23A/RPL24/RPL26/RPL27/RPL29/RPL3/RPL31/RPL34/RPL36/RPL36AL/RPL4/RPL41/RPL6/RPL7/RPL7A/RPL8/RPL9/RPLP0/RPLP1/RPLP2/RPS15/RPS15A/RPS16/RPS17/RPS2/RPS21/RPS25/RPS26/RPS27A/RPS28/RPS3A/RPS5/RPS6/RPS7/RPS8/RPS9/RSL24D1/UBA52	60
B cells	MF	GO:0045296	cadherin binding	83/1531	332/18337	3.20919e-20	1.55646e-17	1.27692e-17	ADD1/ANXA2/ARGLU1/ASAP1/ATIC/BZW1/CAPZB/CAST/CCT8/CHMP2B/CHMP4B/CLINT1/DBNL/DDX3X/DDX6/DHX29/DNAJB1/EEF1D/EEF1G/EEF2/EFHD2/EHD1/EIF3E/EIF5/EMD/EPCAM/EZR/HSP90AB1/HSPA8/IQGAP1/KRT18/KTN1/LASP1/LDHA/LRRFIP1/MACF1/MYH9/NOP56/NUDC/PAK2/PICALM/PKM/PKN2/PLEC/PRDX1/PRDX6/PSMB6/PTPN1/PUF60/RAB10/RAN/RARS1/RPL23A/RPL24/RPL29/RPL34/RPL6/RPL7A/RPS2/RPS26/RSL1D1/RUVBL1/S100P/SEPTIN7/SEPTIN9/SERBP1/SH3GLB1/SL…	83
B cells	MF	GO:0008135	translation factor activity, RNA binding	32/1531	84/18337	4.89208e-14	1.58177e-11	1.29769e-11	ABCF1/COPS5/CPEB4/DENR/DHX29/EEF1A1/EEF1B2/EEF1D/EEF1G/EEF2/EFL1/EIF1B/EIF2S1/EIF2S2/EIF3A/EIF3B/EIF3D/EIF3E/EIF3F/EIF3G/EIF3H/EIF3I/EIF3K/EIF3L/EIF3M/EIF4A2/EIF4B/EIF5/EIF5B/GSPT1/HBS1L/TUFM	32
B cells	MF	GO:0090079	translation regulator activity, nucleic acid binding	34/1531	108/18337	4.60747e-12	1.09153e-09	8.95495e-10	ABCF1/COPS5/CPEB4/DENR/DHX29/EEF1A1/EEF1B2/EEF1D/EEF1G/EEF2/EFL1/EIF1B/EIF2S1/EIF2S2/EIF3A/EIF3B/EIF3D/EIF3E/EIF3F/EIF3G/EIF3H/EIF3I/EIF3K/EIF3L/EIF3M/EIF4A2/EIF4B/EIF5/EIF5B/GSPT1/HBS1L/PABPC1/SHMT2/TUFM	34
B cells	MF	GO:0045182	translation regulator activity	39/1531	138/18337	5.62646e-12	1.09153e-09	8.95495e-10	ABCF1/CNBP/COPS5/CPEB4/DENR/DHX29/EEF1A1/EEF1B2/EEF1D/EEF1G/EEF2/EFL1/EIF1B/EIF2S1/EIF2S2/EIF3A/EIF3B/EIF3D/EIF3E/EIF3F/EIF3G/EIF3H/EIF3I/EIF3K/EIF3L/EIF3M/EIF4A2/EIF4A3/EIF4B/EIF4EBP1/EIF5/EIF5B/GSPT1/HBS1L/PABPC1/RPL22/RPS9/SHMT2/TUFM	39
B cells	MF	GO:0003743	translation initiation factor activity	21/1531	51/18337	1.96197e-10	3.17184e-08	2.60219e-08	COPS5/DENR/DHX29/EIF1B/EIF2S1/EIF2S2/EIF3A/EIF3B/EIF3D/EIF3E/EIF3F/EIF3G/EIF3H/EIF3I/EIF3K/EIF3L/EIF3M/EIF4A2/EIF4B/EIF5/EIF5B	21
B cells	MF	GO:0004386	helicase activity	39/1531	157/18337	3.94992e-10	5.47346e-08	4.49044e-08	AQR/ATRX/CHD1/CHD2/CHD4/CHD6/CHD7/CHD9/DDX10/DDX18/DDX21/DDX24/DDX27/DDX39A/DDX3X/DDX42/DDX5/DDX52/DDX58/DDX6/DDX60/DHX29/DHX36/DHX58/DHX9/EIF4A2/EIF4A3/IFIH1/INO80/MCM7/MOV10/RUVBL1/SETX/SMARCA2/SMARCA4/SMC6/SNRNP200/XRCC5/XRCC6	39
B cells	MF	GO:0044183	protein folding chaperone	17/1531	36/18337	7.90153e-10	9.58061e-08	7.85994e-08	CALR/CCT2/CCT3/CCT4/CCT5/CCT6A/CCT7/CCT8/DFFA/DNAJB1/FKBP8/HSP90AA1/HSP90AB1/HSPA8/HSPA9/PFDN1/TCP1	17
B cells	MF	GO:0031625	ubiquitin protein ligase binding	56/1531	293/18337	3.44257e-09	3.71033e-07	3.04396e-07	ACTG1/CACYBP/CALR/CASP10/CCDC50/CCT2/CD40/CXCR4/DDX58/ELOB/FOXO1/GABARAP/GPI/HIF1A/HM13/HSP90AA1/HSP90AB1/HSPA8/HSPA9/HSPD1/ISG15/LAPTM5/LYN/MDM2/NEK6/NFKBIA/PA2G4/PCBP2/PML/PRDX6/PRKAR1A/PSMA3/RALB/RBX1/RNF8/RPL23/RPS27A/SLF2/SMC6/SPOP/STUB1/STX8/TCP1/TMBIM6/TNFRSF14/TNFRSF1B/TP53/TRAF5/TRAF6/TRIM28/TUBB/TXNIP/UBA52/UBE2B/UBXN1/XRCC5	56
B cells	MF	GO:0044389	ubiquitin-like protein ligase binding	58/1531	312/18337	5.2915e-09	5.13276e-07	4.21092e-07	ACTG1/CACYBP/CALR/CASP10/CCDC50/CCT2/CD40/CXCR4/DDRGK1/DDX58/ELOB/FOXO1/GABARAP/GPI/HIF1A/HM13/HSP90AA1/HSP90AB1/HSPA8/HSPA9/HSPD1/ISG15/LAPTM5/LYN/MDM2/NEK6/NFKBIA/PA2G4/PCBP2/PML/PRDX6/PRKAR1A/PSMA3/RALB/RBX1/RNF8/RPL23/RPS27A/SLF2/SMC6/SPOP/STAT1/STUB1/STX8/TCP1/TMBIM6/TNFRSF14/TNFRSF1B/TP53/TRAF5/TRAF6/TRIM28/TUBB/TXNIP/UBA52/UBE2B/UBXN1/XRCC5	58
B cells	MF	GO:0043021	ribonucleoprotein complex binding	33/1531	134/18337	1.09382e-08	9.64552e-07	7.9132e-07	CPEB4/DDX3X/DDX5/DHX29/DHX9/EEF2/EFL1/EIF1B/EIF2S1/EIF3K/EIF4A3/EIF4B/GTPBP6/HNRNPU/IFIH1/LETM1/MDM2/NAA10/NAA16/NEMF/NPM1/PPIH/PQBP1/PTCD3/RPLP1/RPN2/SECISBP2/SHFL/SNRPB2/SNRPD1/SNRPD2/SRP72/TIMM50	33
B cells	MF	GO:0003724	RNA helicase activity	23/1531	77/18337	3.94748e-08	3.19088e-06	2.6178e-06	AQR/DDX10/DDX18/DDX21/DDX24/DDX27/DDX39A/DDX3X/DDX42/DDX5/DDX52/DDX58/DDX6/DDX60/DHX29/DHX36/DHX58/DHX9/EIF4A2/EIF4A3/IFIH1/MOV10/SNRNP200	23
B cells	MF	GO:0003725	double-stranded RNA binding	22/1531	76/18337	1.44236e-07	1.07622e-05	8.82935e-06	ACTN1/DDX21/DDX3X/DDX58/DDX60/DHX36/DHX58/DHX9/EIF4B/HNRNPU/HSP90AB1/HSPD1/IFIH1/LRRFIP1/MBNL1/MSN/MTDH/OAS1/RFTN1/SLC3A2/TLR8/VIM	22
B cells	MF	GO:0016887	ATPase activity	73/1531	478/18337	3.11372e-07	2.15736e-05	1.7699e-05	ABCF1/ACIN1/ACSL3/AK6/AQR/ATF7IP/ATP2B1/ATP5F1A/ATP5F1B/ATP6V1H/ATP8A1/ATRX/CCT8/CHD1/CHD2/CHD4/CHD6/CHD7/CHD9/CLPP/DDX10/DDX18/DDX21/DDX24/DDX27/DDX39A/DDX3X/DDX42/DDX5/DDX52/DDX58/DDX6/DDX60/DHX29/DHX36/DHX58/DHX9/EIF4A2/EIF4A3/HSP90AA1/HSPA8/HSPA9/HSPD1/IFIH1/INO80/KIF1B/KIF2A/LONP2/MACF1/MCM7/MOV10/MSH6/MYH9/MYL6/MYO1F/MYO1G/MYO9B/PSMC2/PSMC3/PSMC4/PSMC5/RALBP1/RNF213/RUVBL1/SETX/SMARCA2/SMAR…	73
B cells	MF	GO:0003712	transcription coregulator activity	72/1531	480/18337	7.49572e-07	4.84723e-05	3.97668e-05	ABT1/ACTN1/APEX1/ARID3A/ARID5A/ATF7IP/BCLAF1/BRD8/BTG1/CASP8AP2/CEBPZ/CIITA/CIR1/COPS5/CREG1/CTBP1/DHX9/DNAJB1/ELANE/ENY2/EWSR1/FUS/HDGFL3/HMGB2/HNRNPU/HTATIP2/JMJD1C/KAT6B/KAT8/KDM7A/LMO2/LPIN2/MED29/MED4/MIER1/MTDH/NCOA7/NCOR1/NME2/NPM1/NUCKS1/PA2G4/PARP14/PBXIP1/PHB/PHF12/PKN1/PQBP1/PXN/RALY/RAP2C/RERE/RSF1/RUVBL1/SAP30/SF1/SMARCA2/SMARCA4/SMARCC1/SMARCE1/TACC1/TAF15/TCERG1/THRAP3/TMF1/TOB1/TR…	72
B cells	MF	GO:0140297	DNA-binding transcription factor binding	59/1531	376/18337	1.73202e-06	0.000105004	8.61452e-05	ACTB/APEX1/ARID5A/BRD8/CALR/CHD4/CIITA/CTBP1/DDIT3/DDRGK1/DDX5/DHX9/FOS/FOXP1/GFI1B/GTF2B/HCLS1/HDAC7/HHEX/HIF1A/ID2/JMJD1C/LMO2/MAPK14/MDFIC/MED4/MEF2C/MIER1/MTDH/MYC/NCOA7/NCOR1/NEK6/NFATC1/NFE2L2/NFKBIA/NPM1/PADI2/PARP1/PKN1/PSMA6/PTMA/RARG/RBPJ/RERE/SMARCA4/SMARCE1/SPI1/STAT1/STAT3/TACC1/TCERG1/TCF7L2/THRAP3/TMF1/TP53/USF2/WIPI1/ZMYND8	59
B cells	MF	GO:0019843	rRNA binding	18/1531	64/18337	3.06702e-06	0.000169897	0.000139384	DDX21/EEF2/MDM2/MRPL11/MRPL18/MRPL20/NOP53/PTCD3/RPF1/RPL12/RPL23/RPL23A/RPL3/RPL8/RPL9/RPLP0/RPS5/RPS9	18
B cells	MF	GO:0048027	mRNA 5'-UTR binding	11/1531	26/18337	3.15273e-06	0.000169897	0.000139384	CCT5/DDX3X/DHX36/NCL/RPL26/RPL41/RPS3A/RPS7/RSL1D1/SHMT2/SYNCRIP	11
B cells	MF	GO:0051082	unfolded protein binding	26/1531	120/18337	5.12979e-06	0.000261889	0.000214854	CALR/CCT2/CCT3/CCT4/CCT5/CCT6A/CCT7/CCT8/DNAJB1/GRPEL1/HSP90AA1/HSP90AB1/HSPA8/HSPA9/HSPD1/HSPE1/NPM1/NUDC/PFDN1/PPIA/PPIB/RP2/ST13/SYVN1/TCP1/TOMM20	26
B cells	MF	GO:0003727	single-stranded RNA binding	21/1531	88/18337	8.42588e-06	0.000408655	0.000335261	AQR/CNBP/DDX3X/DDX58/DDX60/DHX58/DHX9/EIF4A3/EIF4B/HNRNPA1/HNRNPDL/HNRNPH1/HNRNPU/IFIH1/KHDRBS1/PABPC1/POLR2G/PTBP1/RPS7/SSB/TLR8	21
B cells	MF	GO:0140098	catalytic activity, acting on RNA	56/1531	386/18337	3.29436e-05	0.00152168	0.00124839	APEX1/AQR/BUD23/CNOT6L/DCP2/DDX10/DDX18/DDX21/DDX24/DDX27/DDX39A/DDX3X/DDX42/DDX5/DDX52/DDX58/DDX6/DDX60/DHX29/DHX36/DHX58/DHX9/DIS3/DUS4L/EIF4A2/EIF4A3/EPRS1/EXOSC4/EXOSC7/FARSB/FBL/IFIH1/KARS1/LARS1/METTL16/METTL5/MOV10/NT5C3A/POLR1F/POLR1H/POLR2B/POLR2F/POLR2G/POLR2I/POP4/RARS1/RNMT/SAMHD1/SNRNP200/TGS1/THUMPD3/TRMT112/TRNT1/TUT4/WARS1/XRN2	56
B cells	MF	GO:0045309	protein phosphorylated amino acid binding	15/1531	56/18337	3.80311e-05	0.00167682	0.00137567	FGR/GRB2/HCK/LCK/LEO1/MAPK3/PLCG2/PTPN6/RTF1/SAMSN1/SH2D3C/SH3BP2/STAP1/SYK/ZAP70	15
B cells	MF	GO:0001784	phosphotyrosine residue binding	13/1531	44/18337	4.03461e-05	0.00170155	0.00139596	FGR/GRB2/HCK/LCK/MAPK3/PLCG2/PTPN6/SAMSN1/SH2D3C/SH3BP2/STAP1/SYK/ZAP70	13
B cells	MF	GO:0001882	nucleoside binding	56/1531	390/18337	4.41153e-05	0.00178299	0.00146277	ADA/ADSS2/ARF3/ARHGAP5/CIITA/DAP3/EEF1A1/EEF2/EFL1/EHD1/EIF5/EIF5B/GBP1/GNAI2/GNAS/GPN3/GSPT1/GTPBP6/H1-4/HBS1L/HSP90AB1/IFI44L/KRAS/LRRK2/MRAS/MTG1/MX1/NIN/NME2/NUGGC/POLR2B/RAB10/RAB11A/RAB14/RAB18/RAB27A/RAB2A/RAB5C/RAB8B/RAC1/RALB/RAN/RAP2C/RHOA/RP2/SAMHD1/SEPHS1/SEPTIN6/SEPTIN7/SEPTIN9/SUCLG2/TUBA1A/TUBA4A/TUBB/TUBB2B/TUFM	56
B cells	MF	GO:0042393	histone binding	39/1531	241/18337	4.74236e-05	0.00184003	0.00150957	ANP32B/ATRX/BAZ1B/BRD9/CHD1/CHD2/DEK/DNAJC2/HAT1/HPF1/INO80/JAK2/KAT6B/KAT8/KDM7A/KMT2E/MORC3/MPHOSPH8/MSH6/NAP1L1/NASP/NPM1/PHF14/PHIP/PKN1/RNF8/RSF1/SBNO1/SMARCA2/SMARCA4/SMARCC1/STAT1/SUZ12/TSPYL2/USP15/USP16/WDR5B/YEATS4/ZMYND8	39
B cells	MF	GO:0001883	purine nucleoside binding	55/1531	384/18337	5.51148e-05	0.00198005	0.00162444	ADA/ADSS2/ARF3/ARHGAP5/CIITA/DAP3/EEF1A1/EEF2/EFL1/EHD1/EIF5/EIF5B/GBP1/GNAI2/GNAS/GPN3/GSPT1/GTPBP6/H1-4/HBS1L/HSP90AB1/IFI44L/KRAS/LRRK2/MRAS/MTG1/MX1/NIN/NME2/NUGGC/RAB10/RAB11A/RAB14/RAB18/RAB27A/RAB2A/RAB5C/RAB8B/RAC1/RALB/RAN/RAP2C/RHOA/RP2/SAMHD1/SEPHS1/SEPTIN6/SEPTIN7/SEPTIN9/SUCLG2/TUBA1A/TUBA4A/TUBB/TUBB2B/TUFM	55
B cells	MF	GO:0032549	ribonucleoside binding	55/1531	384/18337	5.51148e-05	0.00198005	0.00162444	ADSS2/ARF3/ARHGAP5/CIITA/DAP3/EEF1A1/EEF2/EFL1/EHD1/EIF5/EIF5B/GBP1/GNAI2/GNAS/GPN3/GSPT1/GTPBP6/H1-4/HBS1L/HSP90AB1/IFI44L/KRAS/LRRK2/MRAS/MTG1/MX1/NIN/NME2/NUGGC/POLR2B/RAB10/RAB11A/RAB14/RAB18/RAB27A/RAB2A/RAB5C/RAB8B/RAC1/RALB/RAN/RAP2C/RHOA/RP2/SAMHD1/SEPHS1/SEPTIN6/SEPTIN7/SEPTIN9/SUCLG2/TUBA1A/TUBA4A/TUBB/TUBB2B/TUFM	55
B cells	MF	GO:0001046	core promoter sequence-specific DNA binding	12/1531	40/18337	6.73629e-05	0.00215881	0.00177109	FOS/FOXP1/GTF2B/H3-3B/MYC/NPM1/NR3C1/SMARCA4/STAT1/TBPL1/TP53/UBTF	12
B cells	MF	GO:0009055	electron transfer activity	26/1531	138/18337	6.74327e-05	0.00215881	0.00177109	AKR1A1/AKR1B1/COX5B/COX7C/COX8A/CYBA/CYBB/DEGS1/ETFA/IDO1/NCF2/ND1/NDUFA13/NDUFA3/NDUFA4/NDUFA6/NDUFB10/NDUFB2/NDUFB4/NDUFS5/NDUFS6/NDUFS7/NDUFV1/STEAP4/UQCR10/UQCRQ	26
B cells	MF	GO:0004715	non-membrane spanning protein tyrosine kinase activity	13/1531	46/18337	6.75469e-05	0.00215881	0.00177109	BAZ1B/CSK/FES/FGR/HCK/JAK2/LCK/LYN/MATK/RIPK2/SLA/SYK/ZAP70	13
B cells	MF	GO:0061629	RNA polymerase II-specific DNA-binding transcription factor binding	42/1531	271/18337	6.90989e-05	0.00215881	0.00177109	ACTB/APEX1/ARID5A/BRD8/CALR/CHD4/DDRGK1/DDX5/FOS/FOXP1/GTF2B/HIF1A/ID2/JMJD1C/LMO2/MAPK14/MDFIC/MED4/MIER1/MTDH/NCOA7/NCOR1/NFE2L2/NFKBIA/NPM1/PADI2/PARP1/PKN1/PSMA6/RARG/RBPJ/SMARCA4/SMARCE1/SPI1/STAT1/STAT3/TACC1/TCERG1/TCF7L2/THRAP3/TMF1/WIPI1	42
B cells	MF	GO:0031072	heat shock protein binding	24/1531	123/18337	7.12185e-05	0.00215881	0.00177109	BAK1/CHORDC1/DNAJB1/DNAJC2/DNAJC7/DNAJC8/GBP1/HIF1A/HIKESHI/HSP90AB1/HSPA8/HSPA9/ITGAM/ITGB2/METTL18/METTL23/NR3C1/SLC12A2/ST13/STUB1/TFAM/TPR/TTC4/ZFP36	24
B cells	MF	GO:0003746	translation elongation factor activity	8/1531	19/18337	7.57924e-05	0.00220408	0.00180823	EEF1A1/EEF1B2/EEF1D/EEF1G/EEF2/EFL1/HBS1L/TUFM	8
B cells	MF	GO:0003697	single-stranded DNA binding	23/1531	116/18337	7.72566e-05	0.00220408	0.00180823	CNBP/DHX36/DHX9/FUBP1/HMGB2/HNRNPA1/HNRNPA2B1/HNRNPU/HSPD1/MCM7/NUCKS1/PCBP2/POLR2G/RAD23A/RPA3/RTF1/SAMHD1/SMC4/SMC6/SSBP2/SSBP4/TERF1/TERF2IP	23
B cells	MF	GO:0032550	purine ribonucleoside binding	54/1531	381/18337	8.50946e-05	0.00235833	0.00193478	ADSS2/ARF3/ARHGAP5/CIITA/DAP3/EEF1A1/EEF2/EFL1/EHD1/EIF5/EIF5B/GBP1/GNAI2/GNAS/GPN3/GSPT1/GTPBP6/H1-4/HBS1L/HSP90AB1/IFI44L/KRAS/LRRK2/MRAS/MTG1/MX1/NIN/NME2/NUGGC/RAB10/RAB11A/RAB14/RAB18/RAB27A/RAB2A/RAB5C/RAB8B/RAC1/RALB/RAN/RAP2C/RHOA/RP2/SAMHD1/SEPHS1/SEPTIN6/SEPTIN7/SEPTIN9/SUCLG2/TUBA1A/TUBA4A/TUBB/TUBB2B/TUFM	54
B cells	MF	GO:0003678	DNA helicase activity	17/1531	74/18337	9.92182e-05	0.00267338	0.00219325	ATRX/CHD1/CHD2/CHD4/CHD6/CHD7/CHD9/DDX3X/DHX36/DHX9/INO80/MCM7/RUVBL1/SETX/SMC6/XRCC5/XRCC6	17
B cells	MF	GO:0001221	transcription coregulator binding	15/1531	61/18337	0.000110933	0.00290295	0.00238159	CDC5L/CHD6/CTBP1/EHMT1/EHMT2/FOXO1/LMO2/NEK6/NFATC1/NFE2L2/PHF12/RPL23/SUZ12/TFAM/ZNF644	15
B cells	MF	GO:0005525	GTP binding	53/1531	376/18337	0.000113724	0.00290295	0.00238159	ADSS2/ARF3/ARHGAP5/CIITA/DAP3/EEF1A1/EEF2/EFL1/EHD1/EIF5/EIF5B/GBP1/GNAI2/GNAS/GPN3/GSPT1/GTPBP6/H1-4/HBS1L/HSP90AB1/IFI44L/KRAS/LRRK2/MRAS/MTG1/MX1/NIN/NUGGC/RAB10/RAB11A/RAB14/RAB18/RAB27A/RAB2A/RAB5C/RAB8B/RAC1/RALB/RAN/RAP2C/RHOA/RP2/SAMHD1/SEPHS1/SEPTIN6/SEPTIN7/SEPTIN9/SUCLG2/TUBA1A/TUBA4A/TUBB/TUBB2B/TUFM	53
B cells	MF	GO:0003924	GTPase activity	47/1531	322/18337	0.000118386	0.00294447	0.00241565	ARF3/ARHGAP5/DDX3X/EEF1A1/EEF2/EFL1/EIF5B/GBP1/GNAI2/GNAS/GNB1/GNG5/GPN3/GSPT1/HBS1L/KRAS/LRRK2/MRAS/MTG1/MX1/NUGGC/RAB10/RAB11A/RAB14/RAB18/RAB27A/RAB2A/RAB5C/RAB8B/RAC1/RALB/RAN/RAP2C/RGS10/RGS14/RGS18/RGS19/RGS2/RHOA/SEPTIN6/SEPTIN7/SEPTIN9/TUBA1A/TUBA4A/TUBB/TUBB2B/TUFM	47
B cells	MF	GO:0031369	translation initiation factor binding	10/1531	32/18337	0.00018642	0.00452069	0.00370878	DDX3X/EIF2S2/EIF3B/EIF3F/EIF3M/EIF4EBP1/EIF5/HHEX/POLR2G/ZPR1	10
B cells	MF	GO:0003954	NADH dehydrogenase activity	12/1531	45/18337	0.000234439	0.00528851	0.0043387	ND1/NDUFA13/NDUFA3/NDUFA4/NDUFA6/NDUFB10/NDUFB2/NDUFB4/NDUFS5/NDUFS6/NDUFS7/NDUFV1	12
B cells	MF	GO:0008137	NADH dehydrogenase (ubiquinone) activity	12/1531	45/18337	0.000234439	0.00528851	0.0043387	ND1/NDUFA13/NDUFA3/NDUFA4/NDUFA6/NDUFB10/NDUFB2/NDUFB4/NDUFS5/NDUFS6/NDUFS7/NDUFV1	12
B cells	MF	GO:0050136	NADH dehydrogenase (quinone) activity	12/1531	45/18337	0.000234439	0.00528851	0.0043387	ND1/NDUFA13/NDUFA3/NDUFA4/NDUFA6/NDUFB10/NDUFB2/NDUFB4/NDUFS5/NDUFS6/NDUFS7/NDUFV1	12
B cells	MF	GO:0051015	actin filament binding	33/1531	208/18337	0.000255629	0.00556097	0.00456223	ACTN1/ACTR3/ADD1/ADD3/ARPC2/BIN1/BLOC1S6/CAPZB/CORO1A/CORO1C/DBNL/EEF2/EZR/FLII/HCLS1/IQGAP1/IQGAP2/ITPRID2/LASP1/LCP1/MACF1/MACO1/MARCKS/MARCKSL1/MYH9/MYO1F/MYO1G/PSTPIP1/PSTPIP2/SVIL/SYNE1/TLN1/TPM3	33
B cells	MF	GO:0019001	guanyl nucleotide binding	54/1531	398/18337	0.000263716	0.00556097	0.00456223	ADSS2/ARF3/ARHGAP5/CIITA/DAP3/EEF1A1/EEF2/EFL1/EHD1/EIF5/EIF5B/GBP1/GNAI2/GNAS/GPN3/GSPT1/GTPBP6/H1-4/HBS1L/HSP90AB1/IFI44L/KRAS/LRRK2/MRAS/MTG1/MX1/NIN/NME2/NUGGC/RAB10/RAB11A/RAB14/RAB18/RAB27A/RAB2A/RAB5C/RAB8B/RAC1/RALB/RAN/RAP2C/RHOA/RP2/SAMHD1/SEPHS1/SEPTIN6/SEPTIN7/SEPTIN9/SUCLG2/TUBA1A/TUBA4A/TUBB/TUBB2B/TUFM	54
B cells	MF	GO:0032561	guanyl ribonucleotide binding	54/1531	398/18337	0.000263716	0.00556097	0.00456223	ADSS2/ARF3/ARHGAP5/CIITA/DAP3/EEF1A1/EEF2/EFL1/EHD1/EIF5/EIF5B/GBP1/GNAI2/GNAS/GPN3/GSPT1/GTPBP6/H1-4/HBS1L/HSP90AB1/IFI44L/KRAS/LRRK2/MRAS/MTG1/MX1/NIN/NME2/NUGGC/RAB10/RAB11A/RAB14/RAB18/RAB27A/RAB2A/RAB5C/RAB8B/RAC1/RALB/RAN/RAP2C/RHOA/RP2/SAMHD1/SEPHS1/SEPTIN6/SEPTIN7/SEPTIN9/SUCLG2/TUBA1A/TUBA4A/TUBB/TUBB2B/TUFM	54
B cells	MF	GO:0003779	actin binding	58/1531	439/18337	0.000321154	0.00662808	0.00543768	ACTN1/ACTR3/ADD1/ADD3/ARPC2/BIN1/BLOC1S6/CAPZB/CORO1A/CORO1C/CXCR4/DBNL/DIAPH1/DIAPH2/EEF2/EMD/EZR/FGD4/FLII/GBP1/GMFG/HCLS1/HNRNPU/INO80/IQGAP1/IQGAP2/ITPRID2/LASP1/LCP1/LRRK2/MACF1/MACO1/MARCKS/MARCKSL1/MSN/MYH9/MYO1F/MYO1G/MYO9B/PHACTR2/PHACTR4/PLEC/PSTPIP1/PSTPIP2/PXK/S100A4/SNTB2/SPTBN1/SSH2/STK38L/SVIL/SYNE1/TLN1/TMSB10/TPM3/VASP/WASF2/WASL	58
B cells	MF	GO:0034450	ubiquitin-ubiquitin ligase activity	6/1531	13/18337	0.00034412	0.0069541	0.00570515	AMFR/PRPF19/RBX1/STUB1/UBE4A/UBR5	6
B cells	MF	GO:0038187	pattern recognition receptor activity	8/1531	23/18337	0.000363216	0.00719018	0.00589884	CLEC4E/CLEC7A/LY96/PGLYRP1/PGLYRP2/TLR2/TLR8/TRIM5	8
B cells	MF	GO:0003713	transcription coactivator activity	38/1531	258/18337	0.000425369	0.00825217	0.00677009	ABT1/ACTN1/APEX1/BRD8/CEBPZ/CIITA/COPS5/DHX9/ENY2/FUS/HMGB2/HTATIP2/LMO2/LPIN2/MED4/MTDH/NCOA7/NME2/NPM1/NUCKS1/PKN1/PQBP1/RAP2C/RERE/RUVBL1/SMARCA2/SMARCA4/SMARCC1/SMARCE1/TACC1/TCERG1/THRAP3/TMF1/TRIM28/TRIM5/TRIM8/TRIP11/USP16	38
B cells	MF	GO:0047485	protein N-terminus binding	20/1531	106/18337	0.000438592	0.00834185	0.00684366	ALOX5AP/CALM3/EIF3E/GADD45A/MDM2/NBN/NFE2/PARP1/PDCD10/PPP1CC/RBPJ/RPS21/SDCBP/SMARCA4/SMARCC1/SMARCE1/SNF8/TP53/TRAF6/ZMYND8	20
B cells	MF	GO:0003955	NAD(P)H dehydrogenase (quinone) activity	12/1531	48/18337	0.000449309	0.00838133	0.00687606	ND1/NDUFA13/NDUFA3/NDUFA4/NDUFA6/NDUFB10/NDUFB2/NDUFB4/NDUFS5/NDUFS6/NDUFS7/NDUFV1	12
B cells	MF	GO:0042162	telomeric DNA binding	10/1531	36/18337	0.000539699	0.00987751	0.00810353	APEX1/HNRNPA1/HNRNPA2B1/HNRNPD/NCL/TERF1/TERF2IP/UPF2/XRCC5/XRCC6	10
B cells	MF	GO:0004298	threonine-type endopeptidase activity	6/1531	14/18337	0.000559756	0.00991191	0.00813175	PSMA4/PSMB1/PSMB2/PSMB4/PSMB6/PSMB7	6
B cells	MF	GO:0140030	modification-dependent protein binding	26/1531	157/18337	0.000570378	0.00991191	0.00813175	ATRX/BRD9/CHD1/DNAJC2/KAT8/KDM7A/KMT2E/LAPTM5/LYN/MINDY2/MORC3/MPHOSPH8/MSH6/PHIP/PLCG2/PML/PRPF8/PSMD4/PTPN6/RAD23A/SMARCA4/SUZ12/UBXN1/USP15/YEATS4/ZMYND8	26
B cells	MF	GO:0001091	RNA polymerase II general transcription initiation factor binding	7/1531	19/18337	0.000572234	0.00991191	0.00813175	FBL/HNRNPU/NOP58/RUVBL1/TCF4/TP53/ZNHIT6	7
B cells	MF	GO:0051087	chaperone binding	19/1531	101/18337	0.000626778	0.0106662	0.00875059	AMFR/BAK1/BIN1/CALR/CP/CTSC/DNAJB1/DNAJC3/GRN/GRPEL1/HSPA8/HSPD1/HSPE1/SDF2L1/SLC12A2/ST13/STUB1/SYVN1/TP53	19
B cells	MF	GO:0019902	phosphatase binding	30/1531	193/18337	0.000675121	0.0112908	0.009263	BOD1L1/CARHSP1/CDC5L/CSF1R/CSK/CTSC/EIF4EBP1/ELL/ENSA/FCRL3/FOXO1/GRB2/IQGAP1/LCK/MAPK14/MAPK3/MTMR3/MVP/PHACTR4/PPP1CC/PPP1R15A/PPP1R35/PTPN1/PXN/RPS6KB1/SKAP1/STAT3/SYK/TERF2IP/TP53	30
B cells	MF	GO:0001094	TFIID-class transcription factor complex binding	5/1531	10/18337	0.000710568	0.0113075	0.00927672	FBL/NOP58/RUVBL1/TP53/ZNHIT6	5
B cells	MF	GO:0050786	RAGE receptor binding	5/1531	10/18337	0.000710568	0.0113075	0.00927672	HMGB2/S100A12/S100A4/S100A8/S100A9	5
B cells	MF	GO:0016651	oxidoreductase activity, acting on NAD(P)H	19/1531	102/18337	0.000711093	0.0113075	0.00927672	CYB5R4/CYBA/CYBB/NCF2/NCF4/ND1/NDUFA13/NDUFA3/NDUFA4/NDUFA6/NDUFB10/NDUFB2/NDUFB4/NDUFS5/NDUFS6/NDUFS7/NDUFV1/TXNDC17/TXNRD1	19
B cells	MF	GO:0051219	phosphoprotein binding	17/1531	87/18337	0.000759063	0.0118757	0.00974281	FGR/GRB2/HCK/LCK/LEO1/LYN/MAPK3/PLCG2/PTPN6/RTF1/SAMSN1/SH2D3C/SH3BP2/STAP1/SYK/THRAP3/ZAP70	17
B cells	MF	GO:1990841	promoter-specific chromatin binding	13/1531	58/18337	0.000816158	0.0125662	0.0103094	CHD7/DDX5/DHX9/DNMT1/EGR1/EHMT2/GADD45A/GTF2B/HNRNPU/IKZF3/STAT1/TP53/TRIM28	13
B cells	MF	GO:0042169	SH2 domain binding	10/1531	38/18337	0.000860737	0.0130455	0.0107026	ARHGAP5/BLNK/JAK2/KHDRBS1/LCK/PTPN6/RUFY1/SH2B2/SKAP1/SYK	10
B cells	MF	GO:0017124	SH3 domain binding	22/1531	128/18337	0.000882998	0.013177	0.0108105	ADAM10/ARHGAP17/CD3E/CYBA/GPX1/GRB2/HCLS1/INPP5D/KHDRBS1/LYN/PTPN12/PTPN6/QKI/RUFY1/SH3BP2/SH3KBP1/SKAP1/USP8/UVRAG/VASP/WASF2/ZNF106	22
B cells	MF	GO:0140296	general transcription initiation factor binding	11/1531	45/18337	0.000943292	0.0138635	0.0113737	FBL/GTF2B/HHEX/HNRNPU/NOP58/PSMC2/PSMC5/RUVBL1/TCF4/TP53/ZNHIT6	11
B cells	MF	GO:0042826	histone deacetylase binding	20/1531	113/18337	0.00102058	0.0147755	0.0121219	CHD4/CIR1/DHX36/HIF1A/HNRNPD/HSP90AA1/HSP90AB1/IKZF3/MEF2C/MIER1/NCOR1/PARP1/PHB/PKN1/PKN2/RAC1/SFPQ/TOP2B/TP53/TRAF6	20
B cells	MF	GO:0019003	GDP binding	15/1531	75/18337	0.00118474	0.0168999	0.0138647	GBP1/KRAS/MRAS/NME2/RAB10/RAB14/RAB18/RAB27A/RAB2A/RAB5C/RAB8B/RALB/RAN/RAP2C/SUCLG2	15
B cells	MF	GO:0008097	5S rRNA binding	5/1531	11/18337	0.00121331	0.0170567	0.0139933	EEF2/MDM2/MRPL18/NOP53/RPL3	5
B cells	MF	GO:0035257	nuclear hormone receptor binding	23/1531	140/18337	0.00128782	0.0178455	0.0146404	ARID5A/BRD8/CALR/DDX5/FOXP1/GTF2B/HIF1A/JMJD1C/MED4/NCOA7/NCOR1/PADI2/PARP1/PKN1/RARG/SMARCA4/SMARCE1/STAT1/TACC1/TCF7L2/THRAP3/TMF1/WIPI1	23
B cells	MF	GO:0070034	telomerase RNA binding	7/1531	22/18337	0.00155027	0.0210757	0.0172905	DCP2/DHX36/DKC1/HNRNPU/NHP2/NOP10/SNRPD3	7
B cells	MF	GO:0050681	androgen receptor binding	8/1531	28/18337	0.0015801	0.0210757	0.0172905	ARID5A/CALR/DDX5/FOXP1/PKN1/SMARCA4/TMF1/WIPI1	8
B cells	MF	GO:0004197	cysteine-type endopeptidase activity	20/1531	117/18337	0.00158611	0.0210757	0.0172905	ADGB/CASP10/CASP4/CASP7/CTSC/CTSF/CTSH/CTSW/CTSZ/MALT1/PYCARD/SENP6/USP1/USP10/USP15/USP16/USP34/USP36/USP46/USP8	20
B cells	MF	GO:0051117	ATPase binding	16/1531	85/18337	0.00162023	0.0212382	0.0174238	ATP6V0A1/CLPP/DNAJB1/EZR/FBL/LCK/NOP58/RAC1/RALB/RUVBL1/SDF2L1/SNX10/SYVN1/TCIRG1/UBXN1/ZNHIT6	16
B cells	MF	GO:0051020	GTPase binding	32/1531	222/18337	0.00166437	0.0215258	0.0176598	AIMP1/AKAP13/ATP6AP1/CCDC186/CORO1C/EHD1/EPRS1/FGD2/FGD4/GNB1/GOLGA4/HSP90AA1/IQGAP1/IQGAP2/LCP1/LRRK2/MYCBP2/MYO9B/PAK2/PICALM/PKN1/RAB3GAP1/RABGEF1/RALBP1/RANBP2/SORL1/SPTBN1/STOML2/TBC1D7/TRIP11/ULK1/YBX1	32
B cells	MF	GO:0043024	ribosomal small subunit binding	6/1531	17/18337	0.00185405	0.0236635	0.0194136	DDX3X/DHX29/EIF1B/EIF4B/NPM1/PTCD3	6
B cells	MF	GO:0035325	Toll-like receptor binding	5/1531	12/18337	0.00193755	0.0244081	0.0200244	LY96/S100A8/S100A9/SYK/TLR2	5
B cells	MF	GO:0046966	thyroid hormone receptor binding	8/1531	29/18337	0.00202435	0.0251747	0.0206533	ARID5A/BRD8/GTF2B/JMJD1C/MED4/NCOR1/TACC1/THRAP3	8
B cells	MF	GO:0031490	chromatin DNA binding	18/1531	103/18337	0.00206245	0.0253238	0.0207757	ACTB/APEX1/BCL6/CHD4/CTCF/DHX9/H1-2/H1-4/H3-3B/HNRNPU/JMJD1C/MBD2/SBNO1/SMARCA4/SMARCC1/SMARCE1/STAT3/SUZ12	18
B cells	MF	GO:0043022	ribosome binding	12/1531	57/18337	0.00226583	0.0274731	0.022539	CPEB4/EEF2/EFL1/EIF2S1/EIF3K/GTPBP6/LETM1/NAA10/NAA16/RPN2/SHFL/SRP72	12
B cells	MF	GO:0051427	hormone receptor binding	26/1531	173/18337	0.00241803	0.0289566	0.0237561	ARID5A/BRD8/CALR/DDX5/FOXP1/GNAS/GTF2B/HIF1A/JAK2/JMJD1C/MED4/NCOA7/NCOR1/PADI2/PARP1/PKN1/PSMC5/RARG/SMARCA4/SMARCE1/STAT1/TACC1/TCF7L2/THRAP3/TMF1/WIPI1	26
B cells	MF	GO:0001222	transcription corepressor binding	8/1531	30/18337	0.00256125	0.0301475	0.0247331	CDC5L/CTBP1/EHMT1/EHMT2/NEK6/PHF12/SUZ12/ZNF644	8
B cells	MF	GO:0070063	RNA polymerase binding	14/1531	73/18337	0.00257963	0.0301475	0.0247331	ANP32B/BIN1/DHX9/GTF2B/HNRNPU/LEO1/PABPN1/PKN2/PPIB/RTF1/RTRAF/TCERG1/WDR43/ZFP36	14
B cells	MF	GO:0019903	protein phosphatase binding	23/1531	148/18337	0.00271252	0.0313231	0.0256975	BOD1L1/CDC5L/CSF1R/CSK/EIF4EBP1/ENSA/FCRL3/FOXO1/GRB2/IQGAP1/LCK/MAPK14/MTMR3/MVP/PHACTR4/PPP1CC/PPP1R15A/PTPN1/PXN/RPS6KB1/SKAP1/STAT3/TP53	23
B cells	MF	GO:0072542	protein phosphatase activator activity	5/1531	13/18337	0.00293344	0.0330874	0.027145	CALM3/PHACTR4/PPP1R15A/PPP2R5A/PPP2R5E	5
B cells	MF	GO:1990782	protein tyrosine kinase binding	17/1531	98/18337	0.00293352	0.0330874	0.027145	BANK1/BLNK/CD2/EIF3A/FCRL3/FLT3LG/HSP90AA1/KHDRBS1/NEDD9/PTEN/PTPN1/SH2B2/STAP1/TOB1/TP53/YWHAG/ZPR1	17
B cells	MF	GO:0016655	oxidoreductase activity, acting on NAD(P)H, quinone or similar compound as acceptor	12/1531	60/18337	0.00355415	0.0396268	0.0325099	ND1/NDUFA13/NDUFA3/NDUFA4/NDUFA6/NDUFB10/NDUFB2/NDUFB4/NDUFS5/NDUFS6/NDUFS7/NDUFV1	12
B cells	MF	GO:0035091	phosphatidylinositol binding	34/1531	253/18337	0.00390574	0.0430519	0.0353198	ANXA2/ARFIP1/ARHGAP9/ASAP1/EEA1/FCHSD2/FES/FGD2/FLII/GBF1/IQGAP1/IQGAP2/MYO1G/NCF4/PHF12/PICALM/PLEKHF2/PXK/RUBCNL/SDCBP/SNX1/SNX10/SNX2/SNX27/SNX29/SNX5/SVIL/TLN1/VPS36/WDR45/WIPI1/WIPI2/ZCCHC2/ZFYVE16	34
B cells	MF	GO:0001098	basal transcription machinery binding	13/1531	69/18337	0.00424113	0.0457099	0.0375005	DHX9/FBL/GTF2B/HNRNPU/LEO1/NOP58/RTF1/RTRAF/RUVBL1/TCF4/TP53/WDR43/ZNHIT6	13
B cells	MF	GO:0001099	basal RNA polymerase II transcription machinery binding	13/1531	69/18337	0.00424113	0.0457099	0.0375005	DHX9/FBL/GTF2B/HNRNPU/LEO1/NOP58/RTF1/RTRAF/RUVBL1/TCF4/TP53/WDR43/ZNHIT6	13
B cells	MF	GO:0023023	MHC protein complex binding	7/1531	26/18337	0.004451	0.0474447	0.0389237	CD8A/HSP90AA1/HSP90AB1/HSPA8/MS4A1/PKM/TAPBPL	7
B cells	MF	GO:0016505	peptidase activator activity involved in apoptotic process	6/1531	20/18337	0.00467262	0.0492657	0.0404176	CASP8AP2/CTSC/CTSH/EBAG9/NLRP12/PYCARD	6
T cells	BP	GO:0006401	RNA catabolic process	133/1709	414/18862	9.96075e-41	5.74636e-37	4.46661e-37	APEX1/ATM/BTG2/CARHSP1/CNOT4/CNOT6L/DDX6/DHX36/DHX9/DIS3/DKC1/EIF3E/EIF4A3/EIF4G1/EXOSC10/EXOSC7/FMR1/FXR1/GSPT1/HBS1L/HNRNPD/HNRNPM/HNRNPR/HNRNPU/HSPA8/ISG20/LARP1/LSM4/LSM7/MAGOH/MAPK14/METTL16/MOV10/MTREX/NPM1/PABPC1/POLR2G/PRKCA/PSMA3/PSMA4/PSMA5/PSMA6/PSMA7/PSMB1/PSMB2/PSMB4/PSMB7/PSMC2/PSMC3/PSMC4/PSMC5/PSMD10/PSMD14/PSMD4/PSMD5/PSMD6/PSMD7/PSME2/PUM1/RBM8A/RNASEH2C/RNH1/RNPS1/RPL12/RPL17/R…	133
T cells	BP	GO:0006402	mRNA catabolic process	125/1709	375/18862	3.45928e-40	9.97829e-37	7.75606e-37	APEX1/ATM/BTG2/CARHSP1/CNOT4/CNOT6L/DDX6/DHX36/DHX9/DIS3/EIF3E/EIF4A3/EIF4G1/EXOSC10/EXOSC7/FMR1/FXR1/GSPT1/HBS1L/HNRNPD/HNRNPM/HNRNPR/HNRNPU/HSPA8/LARP1/LSM4/LSM7/MAGOH/MAPK14/METTL16/MOV10/NPM1/PABPC1/POLR2G/PRKCA/PSMA3/PSMA4/PSMA5/PSMA6/PSMA7/PSMB1/PSMB2/PSMB4/PSMB7/PSMC2/PSMC3/PSMC4/PSMC5/PSMD10/PSMD14/PSMD4/PSMD5/PSMD6/PSMD7/PSME2/PUM1/RBM8A/RNH1/RNPS1/RPL12/RPL17/RPL18A/RPL19/RPL21/RPL22/RP…	125
T cells	BP	GO:0022613	ribonucleoprotein complex biogenesis	139/1709	473/18862	1.11987e-37	2.15352e-34	1.67392e-34	ABCE1/ABT1/ATM/BMS1/BRIX1/BUD23/C1QBP/CELF2/COIL/CPSF6/DDX10/DDX18/DDX21/DDX23/DDX39B/DDX3X/DDX52/DDX54/DENR/DHX29/DHX9/DIS3/DKC1/EIF2S2/EIF3A/EIF3B/EIF3D/EIF3E/EIF3F/EIF3G/EIF3H/EIF3I/EIF3J/EIF3K/EIF3M/EIF4A3/EIF4B/EMG1/ESF1/EXOSC10/EXOSC7/FBL/GLUL/GTF2H5/GTPBP4/HSP90AA1/HSP90AB1/IMP4/ISG20/KRR1/LAS1L/LSM4/LUC7L3/LYAR/MAK16/METTL16/MPHOSPH10/MPHOSPH6/MRPL1/MRPL22/MTREX/NGDN/NHP2/NIFK/NOC2L/NOL11…	139
T cells	BP	GO:0006413	translational initiation	78/1709	193/18862	6.05212e-32	8.72867e-29	6.78474e-29	ABCE1/BANK1/DDX3X/DENR/DHX29/DNAJC3/EIF2S1/EIF2S2/EIF3A/EIF3B/EIF3D/EIF3E/EIF3F/EIF3G/EIF3H/EIF3I/EIF3J/EIF3K/EIF3M/EIF4A1/EIF4A2/EIF4B/EIF4EBP1/EIF4G1/EIF5B/FMR1/KHDRBS1/LARP1/NPM1/PABPC1/POLR2G/PPP1R15A/RPL12/RPL17/RPL18A/RPL19/RPL21/RPL22/RPL23/RPL23A/RPL24/RPL26/RPL27/RPL29/RPL3/RPL31/RPL34/RPL36/RPL4/RPL41/RPL6/RPL7/RPL7A/RPL8/RPL9/RPLP0/RPLP1/RPLP2/RPS15/RPS15A/RPS16/RPS17/RPS2/RPS21/RPS25/…	78
T cells	BP	GO:0042254	ribosome biogenesis	100/1709	307/18862	2.3164e-31	2.67266e-28	2.07744e-28	ABCE1/ABT1/BMS1/BRIX1/BUD23/C1QBP/DDX10/DDX18/DDX21/DDX3X/DDX52/DDX54/DHX29/DIS3/DKC1/EIF4A3/EMG1/ESF1/EXOSC10/EXOSC7/FBL/GLUL/GTF2H5/GTPBP4/IMP4/ISG20/KRR1/LAS1L/LYAR/MAK16/METTL16/MPHOSPH10/MPHOSPH6/MRPL1/MRPL22/MTREX/NGDN/NHP2/NIFK/NOC2L/NOL11/NOL8/NOL9/NOP10/NOP14/NOP53/NOP56/NOP58/NPM1/NPM3/PA2G4/PAK1IP1/PTEN/PWP1/RAN/RBFA/RBIS/RIOK3/RPF1/RPL23A/RPL24/RPL26/RPL27/RPL3/RPL6/RPL7/RPL7A/RPLP0/R…	100
T cells	BP	GO:0043312	neutrophil degranulation	130/1709	485/18862	8.01331e-31	7.7048e-28	5.9889e-28	ACP3/ACTR2/ADGRE3/ANXA2/APAF1/APRT/ARHGAP9/ASAH1/ATP6AP2/ATP6V0A1/BRI3/C5AR1/CAMP/CAND1/CAP1/CAPN1/CCT2/CCT8/CD44/CD47/CFD/CFP/CLEC12A/CLEC5A/CMTM6/CNN2/COPB1/CPNE3/CREG1/CST3/CTSC/CTSH/CTSS/CTSZ/CYBA/CYBB/DBNL/DDOST/DDX3X/DEGS1/DNAJC3/DNAJC5/EEF1A1/EEF2/ELANE/FCER1G/FGL2/FGR/FTH1/FTL/GGH/GLA/GLIPR1/GMFG/GRN/GYG1/HEXB/HMOX2/HP/HSP90AA1/HSP90AB1/HSPA8/ILF2/IMPDH2/IQGAP1/IQGAP2/IRAG2/ITGAL/ITGAM/IT…	130
T cells	BP	GO:0042119	neutrophil activation	132/1709	500/18862	1.44455e-30	1.12362e-27	8.73385e-28	ACP3/ACTR2/ADGRE3/ANXA2/APAF1/APRT/ARHGAP9/ASAH1/ATP6AP2/ATP6V0A1/BRI3/C5AR1/CAMP/CAND1/CAP1/CAPN1/CCT2/CCT8/CD44/CD47/CFD/CFP/CLEC12A/CLEC5A/CMTM6/CNN2/COPB1/CPNE3/CREG1/CST3/CTSC/CTSH/CTSS/CTSZ/CYBA/CYBB/DBNL/DDOST/DDX3X/DEGS1/DNAJC3/DNAJC5/EEF1A1/EEF2/ELANE/FCER1G/FGL2/FGR/FTH1/FTL/GGH/GLA/GLIPR1/GMFG/GRN/GYG1/HEXB/HMOX2/HP/HSP90AA1/HSP90AB1/HSPA8/IL18/IL18RAP/ILF2/IMPDH2/IQGAP1/IQGAP2/IRAG2/I…	132
T cells	BP	GO:0002283	neutrophil activation involved in immune response	130/1709	488/18862	1.55815e-30	1.12362e-27	8.73385e-28	ACP3/ACTR2/ADGRE3/ANXA2/APAF1/APRT/ARHGAP9/ASAH1/ATP6AP2/ATP6V0A1/BRI3/C5AR1/CAMP/CAND1/CAP1/CAPN1/CCT2/CCT8/CD44/CD47/CFD/CFP/CLEC12A/CLEC5A/CMTM6/CNN2/COPB1/CPNE3/CREG1/CST3/CTSC/CTSH/CTSS/CTSZ/CYBA/CYBB/DBNL/DDOST/DDX3X/DEGS1/DNAJC3/DNAJC5/EEF1A1/EEF2/ELANE/FCER1G/FGL2/FGR/FTH1/FTL/GGH/GLA/GLIPR1/GMFG/GRN/GYG1/HEXB/HMOX2/HP/HSP90AA1/HSP90AB1/HSPA8/ILF2/IMPDH2/IQGAP1/IQGAP2/IRAG2/ITGAL/ITGAM/IT…	130
T cells	BP	GO:0002446	neutrophil mediated immunity	131/1709	499/18862	4.45053e-30	2.85279e-27	2.21746e-27	ACP3/ACTR2/ADGRE3/ANXA2/APAF1/APRT/ARHGAP9/ASAH1/ATP6AP2/ATP6V0A1/BRI3/C5AR1/CAMP/CAND1/CAP1/CAPN1/CCT2/CCT8/CD44/CD47/CFD/CFP/CLEC12A/CLEC5A/CMTM6/CNN2/COPB1/CPNE3/CREG1/CST3/CTSC/CTSH/CTSS/CTSZ/CYBA/CYBB/DBNL/DDOST/DDX3X/DEGS1/DNAJC3/DNAJC5/EEF1A1/EEF2/ELANE/FCER1G/FGL2/FGR/FTH1/FTL/GGH/GLA/GLIPR1/GMFG/GRN/GYG1/HEXB/HMOX2/HP/HSP90AA1/HSP90AB1/HSPA8/ILF2/IMPDH2/IQGAP1/IQGAP2/IRAG2/IRAK4/ITGAL/IT…	131
T cells	BP	GO:0000956	nuclear-transcribed mRNA catabolic process	77/1709	208/18862	1.5565e-28	8.97945e-26	6.97968e-26	ATM/BTG2/CNOT4/CNOT6L/DDX6/DHX36/DIS3/EIF3E/EIF4A3/EIF4G1/EXOSC10/EXOSC7/GSPT1/HBS1L/LSM4/LSM7/MAGOH/PABPC1/POLR2G/RBM8A/RNPS1/RPL12/RPL17/RPL18A/RPL19/RPL21/RPL22/RPL23/RPL23A/RPL24/RPL26/RPL27/RPL29/RPL3/RPL31/RPL34/RPL36/RPL4/RPL41/RPL6/RPL7/RPL7A/RPL8/RPL9/RPLP0/RPLP1/RPLP2/RPS15/RPS15A/RPS16/RPS17/RPS2/RPS21/RPS25/RPS26/RPS27A/RPS28/RPS3A/RPS5/RPS6/RPS7/RPS8/RPS9/SECISBP2/SMG6/SSB/TENT4B/THR…	77
T cells	BP	GO:0002181	cytoplasmic translation	52/1709	102/18862	1.235e-27	6.47701e-25	5.03454e-25	CNBP/CPEB4/DENR/DHX29/DHX36/DHX9/DNAJC24/EEF2/EIF2S2/EIF3A/EIF3B/EIF3D/EIF3E/EIF3F/EIF3G/EIF3H/EIF3I/EIF3J/EIF3K/EIF3M/EIF4A1/EIF4A2/EIF4B/EIF4G1/FMR1/GSPT1/PKM/RPL17/RPL18A/RPL19/RPL22/RPL22L1/RPL24/RPL26/RPL29/RPL31/RPL36/RPL41/RPL6/RPL8/RPL9/RPLP0/RPLP1/RPLP2/RPS21/RPS26/RPS28/RWDD1/TMA7/YBX3/YTHDF2/ZC3H15	52
T cells	BP	GO:0070972	protein localization to endoplasmic reticulum	63/1709	152/18862	9.07602e-27	4.3633e-24	3.39156e-24	BCAP31/CHMP4B/DDRGK1/GABARAPL2/GBF1/GPAA1/HERPUD1/HSPA5/LRRK2/MAN1A1/MIA3/OS9/PPP1R15A/RPL12/RPL17/RPL18A/RPL19/RPL21/RPL22/RPL23/RPL23A/RPL24/RPL26/RPL27/RPL29/RPL3/RPL31/RPL34/RPL36/RPL4/RPL41/RPL6/RPL7/RPL7A/RPL8/RPL9/RPLP0/RPLP1/RPLP2/RPS15/RPS15A/RPS16/RPS17/RPS2/RPS21/RPS25/RPS26/RPS27A/RPS28/RPS3A/RPS5/RPS6/RPS7/RPS8/RPS9/RTN4/SEC61B/SEC63/SRP72/SRPRB/SSR3/UBA52/VAPA	63
T cells	BP	GO:0000184	nuclear-transcribed mRNA catabolic process, nonsense-mediated decay	55/1709	120/18862	3.54705e-26	1.57407e-23	1.22352e-23	EIF3E/EIF4A3/EIF4G1/EXOSC10/GSPT1/MAGOH/PABPC1/RBM8A/RNPS1/RPL12/RPL17/RPL18A/RPL19/RPL21/RPL22/RPL23/RPL23A/RPL24/RPL26/RPL27/RPL29/RPL3/RPL31/RPL34/RPL36/RPL4/RPL41/RPL6/RPL7/RPL7A/RPL8/RPL9/RPLP0/RPLP1/RPLP2/RPS15/RPS15A/RPS16/RPS17/RPS2/RPS21/RPS25/RPS26/RPS27A/RPS28/RPS3A/RPS5/RPS6/RPS7/RPS8/RPS9/SECISBP2/SMG6/UBA52/UPF3B	55
T cells	BP	GO:0006364	rRNA processing	75/1709	228/18862	4.23721e-24	1.74603e-21	1.35718e-21	ABT1/BMS1/BUD23/DDX10/DDX18/DDX21/DDX52/DDX54/DIS3/DKC1/EIF4A3/EMG1/ESF1/EXOSC10/EXOSC7/FBL/GTF2H5/GTPBP4/IMP4/ISG20/KRR1/LAS1L/LYAR/MAK16/METTL16/MPHOSPH10/MPHOSPH6/MRPL1/MTREX/NGDN/NHP2/NIFK/NOL11/NOL8/NOL9/NOP10/NOP14/NOP53/NOP56/NOP58/NPM3/PA2G4/RBFA/RIOK3/RPF1/RPL26/RPL27/RPL7/RPL7A/RPS15/RPS16/RPS17/RPS2/RPS21/RPS25/RPS28/RPS6/RPS7/RPS8/RPS9/RRP1B/RSL1D1/SRFBP1/TENT4B/THUMPD1/TRMT112/TSR3/U…	75
T cells	BP	GO:0045047	protein targeting to ER	52/1709	120/18862	2.06767e-23	7.95225e-21	6.18124e-21	CHMP4B/HERPUD1/HSPA5/MAN1A1/RPL12/RPL17/RPL18A/RPL19/RPL21/RPL22/RPL23/RPL23A/RPL24/RPL26/RPL27/RPL29/RPL3/RPL31/RPL34/RPL36/RPL4/RPL41/RPL6/RPL7/RPL7A/RPL8/RPL9/RPLP0/RPLP1/RPLP2/RPS15/RPS15A/RPS16/RPS17/RPS2/RPS21/RPS25/RPS26/RPS27A/RPS28/RPS3A/RPS5/RPS6/RPS7/RPS8/RPS9/SEC61B/SEC63/SRP72/SRPRB/SSR3/UBA52	52
T cells	BP	GO:0019080	viral gene expression	68/1709	198/18862	3.57972e-23	1.29071e-20	1.00326e-20	DENR/DHX9/EIF3A/EIF3B/EIF3D/EIF3F/EIF3G/GTF2B/LARP7/LEF1/NUCKS1/PCBP2/POLR2B/POLR2F/POLR2G/POLR2I/PSMC3/RANBP2/RPL12/RPL17/RPL18A/RPL19/RPL21/RPL22/RPL23/RPL23A/RPL24/RPL26/RPL27/RPL29/RPL3/RPL31/RPL34/RPL36/RPL4/RPL41/RPL6/RPL7/RPL7A/RPL8/RPL9/RPLP0/RPLP1/RPLP2/RPS15/RPS15A/RPS16/RPS17/RPS2/RPS21/RPS25/RPS26/RPS27A/RPS28/RPS3A/RPS5/RPS6/RPS7/RPS8/RPS9/RRP1B/RSF1/SMARCA4/SSB/TRIM8/UBA52/USF2/ZFP36	68
T cells	BP	GO:1903311	regulation of mRNA metabolic process	92/1709	334/18862	5.38059e-23	1.82592e-20	1.41928e-20	APEX1/BTG2/C1QBP/CARHSP1/CELF2/CNOT6L/CPSF6/DHX36/DHX9/DIS3/EIF4G1/EXOSC7/FMR1/FXR1/HNRNPA1/HNRNPA2B1/HNRNPD/HNRNPL/HNRNPM/HNRNPR/HNRNPU/HSPA8/KHDRBS1/KHDRBS3/LARP1/LARP7/MAGOH/MAPK14/MBNL1/MBNL2/METTL16/MOV10/NCL/NPM1/NSRP1/PABPC1/PABPN1/POLR2G/PRDX6/PRKCA/PRPF19/PSMA3/PSMA4/PSMA5/PSMA6/PSMA7/PSMB1/PSMB2/PSMB4/PSMB7/PSMC2/PSMC3/PSMC4/PSMC5/PSMD10/PSMD14/PSMD4/PSMD5/PSMD6/PSMD7/PSME2/PUF60/PUM1/Q…	92
T cells	BP	GO:0016072	rRNA metabolic process	75/1709	238/18862	8.28371e-23	2.65493e-20	2.06366e-20	ABT1/BMS1/BUD23/DDX10/DDX18/DDX21/DDX52/DDX54/DIS3/DKC1/EIF4A3/EMG1/ESF1/EXOSC10/EXOSC7/FBL/GTF2H5/GTPBP4/IMP4/ISG20/KRR1/LAS1L/LYAR/MAK16/METTL16/MPHOSPH10/MPHOSPH6/MRPL1/MTREX/NGDN/NHP2/NIFK/NOL11/NOL8/NOL9/NOP10/NOP14/NOP53/NOP56/NOP58/NPM3/PA2G4/RBFA/RIOK3/RPF1/RPL26/RPL27/RPL7/RPL7A/RPS15/RPS16/RPS17/RPS2/RPS21/RPS25/RPS28/RPS6/RPS7/RPS8/RPS9/RRP1B/RSL1D1/SRFBP1/TENT4B/THUMPD1/TRMT112/TSR3/U…	75
T cells	BP	GO:0072599	establishment of protein localization to endoplasmic reticulum	52/1709	124/18862	1.31288e-22	3.98633e-20	3.09855e-20	CHMP4B/HERPUD1/HSPA5/MAN1A1/RPL12/RPL17/RPL18A/RPL19/RPL21/RPL22/RPL23/RPL23A/RPL24/RPL26/RPL27/RPL29/RPL3/RPL31/RPL34/RPL36/RPL4/RPL41/RPL6/RPL7/RPL7A/RPL8/RPL9/RPLP0/RPLP1/RPLP2/RPS15/RPS15A/RPS16/RPS17/RPS2/RPS21/RPS25/RPS26/RPS27A/RPS28/RPS3A/RPS5/RPS6/RPS7/RPS8/RPS9/SEC61B/SEC63/SRP72/SRPRB/SSR3/UBA52	52
T cells	BP	GO:0006614	SRP-dependent cotranslational protein targeting to membrane	47/1709	105/18862	5.06799e-22	1.46186e-19	1.1363e-19	RPL12/RPL17/RPL18A/RPL19/RPL21/RPL22/RPL23/RPL23A/RPL24/RPL26/RPL27/RPL29/RPL3/RPL31/RPL34/RPL36/RPL4/RPL41/RPL6/RPL7/RPL7A/RPL8/RPL9/RPLP0/RPLP1/RPLP2/RPS15/RPS15A/RPS16/RPS17/RPS2/RPS21/RPS25/RPS26/RPS27A/RPS28/RPS3A/RPS5/RPS6/RPS7/RPS8/RPS9/SEC61B/SEC63/SRP72/SSR3/UBA52	47
T cells	BP	GO:0006613	cotranslational protein targeting to membrane	48/1709	110/18862	7.12632e-22	1.9577e-19	1.52171e-19	RPL12/RPL17/RPL18A/RPL19/RPL21/RPL22/RPL23/RPL23A/RPL24/RPL26/RPL27/RPL29/RPL3/RPL31/RPL34/RPL36/RPL4/RPL41/RPL6/RPL7/RPL7A/RPL8/RPL9/RPLP0/RPLP1/RPLP2/RPS15/RPS15A/RPS16/RPS17/RPS2/RPS21/RPS25/RPS26/RPS27A/RPS28/RPS3A/RPS5/RPS6/RPS7/RPS8/RPS9/SEC61B/SEC63/SRP72/SSR2/SSR3/UBA52	48
T cells	BP	GO:0008380	RNA splicing	113/1709	481/18862	9.2429e-22	2.42374e-19	1.88396e-19	ARL6IP4/C1QBP/CELF2/CLK4/COIL/CTNNBL1/CWC15/CWC27/CWF19L2/DDX23/DDX39A/DDX39B/DDX42/DHX16/DHX9/DNAJC8/EFTUD2/EIF4A3/FMR1/FXR1/HNRNPA1/HNRNPA2B1/HNRNPA3/HNRNPD/HNRNPH1/HNRNPH3/HNRNPL/HNRNPM/HNRNPR/HNRNPU/HSPA8/HTATSF1/IVNS1ABP/KDM1A/KHDRBS1/KHDRBS3/LARP7/LGALS3/LSM4/LSM7/LUC7L3/MAGOH/MBNL1/MBNL2/METTL16/MPHOSPH10/MTREX/NCL/NSRP1/PABPC1/PABPN1/PCBP2/PDCD7/PIK3R1/PNN/POLR2B/POLR2F/POLR2G/POLR2I/PPIG…	113
T cells	BP	GO:0006605	protein targeting	106/1709	441/18862	2.80135e-21	7.02653e-19	5.46168e-19	AIP/AP3B1/ATG3/ATP5IF1/BCAP31/BNIP3L/CHMP4B/CIB1/CSNK2A2/ECH1/FIS1/FYN/GABARAP/GDI1/GNPAT/GRPEL2/HERPUD1/HOMER3/HSP90AA1/HSPA4/HSPA5/HSPA8/HSPD1/ITGAM/ITGB2/LRRK2/M6PR/MAN1A1/MGARP/NCF1/NDUFA13/OS9/PDCD5/RAB27A/RAB8B/ROMO1/RPL12/RPL17/RPL18A/RPL19/RPL21/RPL22/RPL23/RPL23A/RPL24/RPL26/RPL27/RPL29/RPL3/RPL31/RPL34/RPL36/RPL4/RPL41/RPL6/RPL7/RPL7A/RPL8/RPL9/RPLP0/RPLP1/RPLP2/RPS15/RPS15A/RPS16/RPS17…	106
T cells	BP	GO:0000375	RNA splicing, via transesterification reactions	95/1709	386/18862	6.10289e-20	1.46698e-17	1.14028e-17	C1QBP/CELF2/COIL/CTNNBL1/CWC15/CWC27/CWF19L2/DDX23/DDX39A/DDX39B/DDX42/DHX16/DHX9/DNAJC8/EFTUD2/EIF4A3/FMR1/FXR1/HNRNPA1/HNRNPA2B1/HNRNPA3/HNRNPD/HNRNPH1/HNRNPH3/HNRNPL/HNRNPM/HNRNPR/HNRNPU/HSPA8/HTATSF1/KDM1A/KHDRBS1/KHDRBS3/LARP7/LSM4/LSM7/LUC7L3/MAGOH/MBNL1/MBNL2/METTL16/MPHOSPH10/MTREX/NCL/NSRP1/PABPC1/PABPN1/PCBP2/PDCD7/PNN/POLR2B/POLR2F/POLR2G/POLR2I/PPIH/PRDX6/PRPF19/PRPF40A/PRPF4B/PRPF8/P…	95
T cells	BP	GO:0019083	viral transcription	60/1709	180/18862	7.30992e-20	1.68684e-17	1.31117e-17	DHX9/GTF2B/LARP7/LEF1/NUCKS1/POLR2B/POLR2F/POLR2G/POLR2I/PSMC3/RANBP2/RPL12/RPL17/RPL18A/RPL19/RPL21/RPL22/RPL23/RPL23A/RPL24/RPL26/RPL27/RPL29/RPL3/RPL31/RPL34/RPL36/RPL4/RPL41/RPL6/RPL7/RPL7A/RPL8/RPL9/RPLP0/RPLP1/RPLP2/RPS15/RPS15A/RPS16/RPS17/RPS2/RPS21/RPS25/RPS26/RPS27A/RPS28/RPS3A/RPS5/RPS6/RPS7/RPS8/RPS9/RRP1B/RSF1/SMARCA4/TRIM8/UBA52/USF2/ZFP36	60
T cells	BP	GO:0002831	regulation of response to biotic stimulus	100/1709	420/18862	8.04929e-20	1.78601e-17	1.38826e-17	ABCE1/APPL1/BIRC3/C1QBP/CARD9/CLEC4E/CRTAM/CUL1/CYBA/DDX58/DDX60/DHX58/DHX9/FCER1G/FGL2/FGR/FYN/GRN/HCK/HERC5/HMGB2/HSP90AA1/HSP90AB1/HSPD1/ICAM2/ICAM3/IFI35/IFIT1/IFNAR2/IFNGR1/IFNGR2/IKBKE/IL18RAP/IRAK3/IRF7/JAK1/JAK2/LAMP1/LSM14A/LTF/LY86/LY96/LYAR/LYN/MALT1/NLRC5/NOP53/NR1H2/OPTN/PARP14/PCBP2/PLCG2/POLR3C/PRKACA/PRKACB/PRKCA/PSMA3/PSMA4/PSMA5/PSMA6/PSMA7/PSMB1/PSMB2/PSMB4/PSMB7/PSMC2/PSMC3/PS…	100
T cells	BP	GO:0000377	RNA splicing, via transesterification reactions with bulged adenosine as nucleophile	94/1709	383/18862	1.1797e-19	2.43061e-17	1.8893e-17	C1QBP/CELF2/COIL/CTNNBL1/CWC15/CWC27/CWF19L2/DDX23/DDX39A/DDX39B/DDX42/DHX16/DHX9/DNAJC8/EFTUD2/EIF4A3/FMR1/FXR1/HNRNPA1/HNRNPA2B1/HNRNPA3/HNRNPD/HNRNPH1/HNRNPH3/HNRNPL/HNRNPM/HNRNPR/HNRNPU/HSPA8/HTATSF1/KDM1A/KHDRBS1/KHDRBS3/LARP7/LSM4/LSM7/LUC7L3/MAGOH/MBNL1/MBNL2/METTL16/MTREX/NCL/NSRP1/PABPC1/PABPN1/PCBP2/PDCD7/PNN/POLR2B/POLR2F/POLR2G/POLR2I/PPIH/PRDX6/PRPF19/PRPF40A/PRPF4B/PRPF8/PSIP1/PUF60…	94
T cells	BP	GO:0000398	mRNA splicing, via spliceosome	94/1709	383/18862	1.1797e-19	2.43061e-17	1.8893e-17	C1QBP/CELF2/COIL/CTNNBL1/CWC15/CWC27/CWF19L2/DDX23/DDX39A/DDX39B/DDX42/DHX16/DHX9/DNAJC8/EFTUD2/EIF4A3/FMR1/FXR1/HNRNPA1/HNRNPA2B1/HNRNPA3/HNRNPD/HNRNPH1/HNRNPH3/HNRNPL/HNRNPM/HNRNPR/HNRNPU/HSPA8/HTATSF1/KDM1A/KHDRBS1/KHDRBS3/LARP7/LSM4/LSM7/LUC7L3/MAGOH/MBNL1/MBNL2/METTL16/MTREX/NCL/NSRP1/PABPC1/PABPN1/PCBP2/PDCD7/PNN/POLR2B/POLR2F/POLR2G/POLR2I/PPIH/PRDX6/PRPF19/PRPF40A/PRPF4B/PRPF8/PSIP1/PUF60…	94
T cells	BP	GO:0090150	establishment of protein localization to membrane	89/1709	354/18862	2.10786e-19	4.19319e-17	3.25935e-17	ACSL3/AP3B1/ATG3/BCL2/CALM3/CASP8/CHMP4B/CIB1/EMC2/FIS1/FYN/GDI1/GOLGA4/GRIPAP1/HSP90AA1/HSPA4/HSPA5/ITGAM/ITGB2/KRT18/MACF1/NCF1/NDUFA13/NMT1/OPTN/PDCD5/RAB11A/RAB8B/RFTN1/ROMO1/RPL12/RPL17/RPL18A/RPL19/RPL21/RPL22/RPL23/RPL23A/RPL24/RPL26/RPL27/RPL29/RPL3/RPL31/RPL34/RPL36/RPL4/RPL41/RPL6/RPL7/RPL7A/RPL8/RPL9/RPLP0/RPLP1/RPLP2/RPS15/RPS15A/RPS16/RPS17/RPS2/RPS21/RPS25/RPS26/RPS27A/RPS28/RPS3A/R…	89
T cells	BP	GO:0043487	regulation of RNA stability	62/1709	198/18862	6.33704e-19	1.21861e-16	9.4722e-17	APEX1/CARHSP1/CNOT6L/DHX36/DHX9/DIS3/DKC1/EIF4G1/EXOSC7/FMR1/FXR1/HNRNPD/HNRNPM/HNRNPR/HNRNPU/HSPA8/LARP1/MAPK14/METTL16/MOV10/NPM1/PABPC1/PRKCA/PSMA3/PSMA4/PSMA5/PSMA6/PSMA7/PSMB1/PSMB2/PSMB4/PSMB7/PSMC2/PSMC3/PSMC4/PSMC5/PSMD10/PSMD14/PSMD4/PSMD5/PSMD6/PSMD7/PSME2/PUM1/RPS27A/SERBP1/SYNCRIP/TAF15/TBRG4/TENT4B/THRAP3/TNFRSF1B/UBA52/VIM/XPO1/YBX1/YBX3/YTHDF2/YWHAB/ZCCHC17/ZFP36/ZFP36L1	62
T cells	BP	GO:0061013	regulation of mRNA catabolic process	64/1709	210/18862	8.16791e-19	1.52002e-16	1.1815e-16	APEX1/BTG2/CARHSP1/CNOT6L/DHX36/DHX9/DIS3/EIF4G1/EXOSC7/FMR1/FXR1/HNRNPD/HNRNPM/HNRNPR/HNRNPU/HSPA8/LARP1/MAPK14/METTL16/MOV10/NPM1/PABPC1/POLR2G/PRKCA/PSMA3/PSMA4/PSMA5/PSMA6/PSMA7/PSMB1/PSMB2/PSMB4/PSMB7/PSMC2/PSMC3/PSMC4/PSMC5/PSMD10/PSMD14/PSMD4/PSMD5/PSMD6/PSMD7/PSME2/PUM1/RPS27A/SECISBP2/SERBP1/SYNCRIP/TAF15/TBRG4/TENT4B/THRAP3/TNRC6A/TOB1/UBA52/VIM/XPO1/YBX1/YBX3/YTHDF2/YWHAB/ZFP36/ZFP36L1	64
T cells	BP	GO:0043488	regulation of mRNA stability	59/1709	188/18862	3.98551e-18	7.18513e-16	5.58496e-16	APEX1/CARHSP1/CNOT6L/DHX36/DHX9/DIS3/EIF4G1/EXOSC7/FMR1/FXR1/HNRNPD/HNRNPM/HNRNPR/HNRNPU/HSPA8/LARP1/MAPK14/METTL16/MOV10/NPM1/PABPC1/PRKCA/PSMA3/PSMA4/PSMA5/PSMA6/PSMA7/PSMB1/PSMB2/PSMB4/PSMB7/PSMC2/PSMC3/PSMC4/PSMC5/PSMD10/PSMD14/PSMD4/PSMD5/PSMD6/PSMD7/PSME2/PUM1/RPS27A/SERBP1/SYNCRIP/TAF15/TBRG4/TENT4B/THRAP3/UBA52/VIM/XPO1/YBX1/YBX3/YTHDF2/YWHAB/ZFP36/ZFP36L1	59
T cells	BP	GO:0006612	protein targeting to membrane	62/1709	211/18862	2.1164e-17	3.69985e-15	2.87587e-15	ATG3/CHMP4B/CIB1/FIS1/FYN/GDI1/HSPA5/ITGAM/ITGB2/NCF1/RAB8B/RPL12/RPL17/RPL18A/RPL19/RPL21/RPL22/RPL23/RPL23A/RPL24/RPL26/RPL27/RPL29/RPL3/RPL31/RPL34/RPL36/RPL4/RPL41/RPL6/RPL7/RPL7A/RPL8/RPL9/RPLP0/RPLP1/RPLP2/RPS15/RPS15A/RPS16/RPS17/RPS2/RPS21/RPS25/RPS26/RPS27A/RPS28/RPS3A/RPS5/RPS6/RPS7/RPS8/RPS9/SEC61B/SEC63/SRP72/SSR2/SSR3/UBA52/VPS37B/ZDHHC18/ZDHHC20	62
T cells	BP	GO:0045088	regulation of innate immune response	79/1709	315/18862	2.70211e-17	4.58484e-15	3.56377e-15	ABCE1/APPL1/BIRC3/CARD9/CLEC4E/CRTAM/CUL1/DHX58/DHX9/FCER1G/FGR/FYN/GRN/HCK/HMGB2/HSP90AA1/HSP90AB1/ICAM2/ICAM3/IFI35/IFNAR2/IFNGR1/IFNGR2/IKBKE/IL18RAP/IRAK3/IRF7/JAK1/JAK2/LAMP1/LSM14A/LYAR/LYN/MALT1/NLRC5/NR1H2/PARP14/PLCG2/POLR3C/PRKACA/PRKACB/PSMA3/PSMA4/PSMA5/PSMA6/PSMA7/PSMB1/PSMB2/PSMB4/PSMB7/PSMC2/PSMC3/PSMC4/PSMC5/PSMD10/PSMD14/PSMD4/PSMD5/PSMD6/PSMD7/PSME2/PTPN1/PTPN6/PYCARD/RASGRP1/RE…	79
T cells	BP	GO:0031349	positive regulation of defense response	86/1709	361/18862	3.1576e-17	5.20463e-15	4.04553e-15	CARD9/CD47/CD81/CLEC4E/CRTAM/CTSC/CUL1/CYBA/DHX9/ETS1/FCER1G/FYN/GRN/HCK/HMGB2/HSP90AA1/ICAM2/ICAM3/IDO1/IFI35/IKBKE/IL18/IL18RAP/IL1B/IL6ST/IRF7/JAK2/KARS1/LAMP1/LRRK2/LSM14A/LYN/MALT1/MAPK13/MEF2C/NFKBIA/NLRC5/NLRP12/OPTN/PARK7/PDCD4/PLCG2/POLR3C/PRKACA/PRKACB/PSMA3/PSMA4/PSMA5/PSMA6/PSMA7/PSMB1/PSMB2/PSMB4/PSMB7/PSMC2/PSMC3/PSMC4/PSMC5/PSMD10/PSMD14/PSMD4/PSMD5/PSMD6/PSMD7/PSME2/PYCARD/RASGRP1…	86
T cells	BP	GO:0006403	RNA localization	64/1709	234/18862	3.23182e-16	5.17899e-14	4.0256e-14	ABCE1/ATM/CCT2/CCT3/CCT4/CCT5/CCT6A/CCT7/CCT8/CETN3/CPSF6/DDX39A/DDX39B/DHX36/DHX9/DKC1/EIF4A3/ENY2/EXOSC10/FBL/FMR1/HHEX/HNRNPA1/HNRNPA2B1/HNRNPU/KHDRBS1/MAGOH/MRPL18/MVP/NCBP3/NHP2/NOP10/NOP58/NPM1/PABPN1/PHAX/QKI/RAN/RANBP2/RBM8A/RFTN1/RNPS1/RPS15/RTRAF/RUVBL1/SDAD1/SFPQ/SMG6/SNUPN/SRSF11/SRSF4/SSB/TCP1/TERF1/THOC2/TOMM20/U2AF1L4/UPF3B/XPO1/YBX1/ZFP36/ZFP36L1/ZNHIT3/ZNHIT6	64
T cells	BP	GO:0002833	positive regulation of response to biotic stimulus	67/1709	258/18862	1.1224e-15	1.75004e-13	1.36029e-13	CARD9/CLEC4E/CRTAM/CUL1/CYBA/DDX60/DHX58/DHX9/FCER1G/FYN/GRN/HCK/HMGB2/HSP90AA1/HSPD1/ICAM2/ICAM3/IFI35/IKBKE/IL18RAP/IRF7/LAMP1/LSM14A/LY86/LY96/LYN/MALT1/NLRC5/PLCG2/POLR3C/PRKACA/PRKACB/PRKCA/PSMA3/PSMA4/PSMA5/PSMA6/PSMA7/PSMB1/PSMB2/PSMB4/PSMB7/PSMC2/PSMC3/PSMC4/PSMC5/PSMD10/PSMD14/PSMD4/PSMD5/PSMD6/PSMD7/PSME2/PUM1/PYCARD/RASGRP1/RELB/RIOK3/SFPQ/SH2D1A/SLC15A4/TLR8/TOMM70/TRAF6/TRIM5/TYROBP/…	67
T cells	BP	GO:0002429	immune response-activating cell surface receptor signaling pathway	100/1709	481/18862	1.49681e-15	2.21412e-13	1.72102e-13	ACTB/ACTR2/ACTR3/APPL1/ARPC1A/ARPC2/BCL2/BLNK/C5AR1/CARD9/CD19/CD247/CD3D/CD3E/CD4/CD47/CD79A/CD79B/CD81/CLEC4E/CUL1/DGKZ/FCER1G/FCGR3A/FGR/FYB1/FYN/GATA3/GBP1/GRAP2/GRB2/HCK/HSP90AA1/HSP90AB1/ICAM2/ICAM3/ITK/KHDRBS1/LAT2/LCK/LGALS3/LYN/MALT1/MEF2C/MS4A1/MYO1G/NFAM1/NFATC2/PAWR/PAX5/PHPT1/PIK3CB/PIK3R1/PLCG2/PRKACA/PRKACB/PRKCB/PRKCQ/PSEN1/PSMA3/PSMA4/PSMA5/PSMA6/PSMA7/PSMB1/PSMB2/PSMB4/PSMB7/PSM…	100
T cells	BP	GO:0002757	immune response-activating signal transduction	100/1709	481/18862	1.49681e-15	2.21412e-13	1.72102e-13	ACTB/ACTR2/ACTR3/APPL1/ARPC1A/ARPC2/BCL2/BLNK/C5AR1/CARD9/CD19/CD247/CD3D/CD3E/CD4/CD47/CD79A/CD79B/CD81/CLEC4E/CUL1/DGKZ/FCER1G/FCGR3A/FGR/FYB1/FYN/GATA3/GBP1/GRAP2/GRB2/HCK/HSP90AA1/HSP90AB1/ICAM2/ICAM3/ITK/KHDRBS1/LAT2/LCK/LGALS3/LYN/MALT1/MEF2C/MS4A1/MYO1G/NFAM1/NFATC2/PAWR/PAX5/PHPT1/PIK3CB/PIK3R1/PLCG2/PRKACA/PRKACB/PRKCB/PRKCQ/PSEN1/PSMA3/PSMA4/PSMA5/PSMA6/PSMA7/PSMB1/PSMB2/PSMB4/PSMB7/PSM…	100
T cells	BP	GO:0034470	ncRNA processing	88/1709	400/18862	2.38623e-15	3.44154e-13	2.67509e-13	ABT1/BMS1/BUD23/CTU2/DDX10/DDX18/DDX21/DDX52/DDX54/DIS3/DKC1/EIF4A3/EMG1/ESF1/EXOSC10/EXOSC7/FBL/GTF2H5/GTPBP4/HNRNPA2B1/HSD17B10/IMP4/INTS10/ISG20/KARS1/KRR1/LAGE3/LARP7/LAS1L/LYAR/MAK16/METTL16/MPHOSPH10/MPHOSPH6/MRPL1/MTREX/NGDN/NHP2/NIFK/NOL11/NOL8/NOL9/NOP10/NOP14/NOP53/NOP56/NOP58/NPM3/PA2G4/RBFA/RIOK3/RPF1/RPL26/RPL27/RPL7/RPL7A/RPS15/RPS16/RPS17/RPS2/RPS21/RPS25/RPS28/RPS6/RPS7/RPS8/RPS9/…	88
T cells	BP	GO:0050852	T cell receptor signaling pathway	56/1709	204/18862	1.95354e-14	2.74878e-12	2.13661e-12	CD247/CD3D/CD3E/CD4/CD81/CUL1/DGKZ/FYB1/FYN/GATA3/GBP1/GRAP2/ITK/KHDRBS1/LCK/LGALS3/MALT1/PAWR/PHPT1/PIK3CB/PIK3R1/PLCG2/PRKCQ/PSEN1/PSMA3/PSMA4/PSMA5/PSMA6/PSMA7/PSMB1/PSMB2/PSMB4/PSMB7/PSMC2/PSMC3/PSMC4/PSMC5/PSMD10/PSMD14/PSMD4/PSMD5/PSMD6/PSMD7/PSME2/PTPN6/RFTN1/RIPK2/SH2D1A/SKAP1/STOML2/THEMIS/TRAF6/TRAT1/UBASH3A/WAS/ZAP70	56
T cells	BP	GO:0043620	regulation of DNA-templated transcription in response to stress	40/1709	115/18862	2.0815e-14	2.85908e-12	2.22235e-12	ATF6/BACH1/BCLAF1/CHD6/CITED2/DDIT3/DNAJB1/EGLN3/ELOB/HMOX1/HSPA5/KLF2/NFE2L2/PSMA3/PSMA4/PSMA5/PSMA6/PSMA7/PSMB1/PSMB2/PSMB4/PSMB7/PSMC2/PSMC3/PSMC4/PSMC5/PSMD10/PSMD14/PSMD4/PSMD5/PSMD6/PSMD7/PSME2/RBPJ/RBX1/RGS14/RPS27A/TMBIM6/TP53/UBA52	40
T cells	BP	GO:0009615	response to virus	80/1709	359/18862	2.16721e-14	2.9076e-12	2.26006e-12	ABCE1/BCL2/BCL3/BECN1/BIRC3/BNIP3L/C1QBP/CARD9/CCT5/CXCR4/DDX21/DDX3X/DDX58/DDX60/DHX36/DHX58/DHX9/DNAJC3/EEF1G/FGL2/FGR/FMR1/GATA3/GBF1/GBP1/HERC5/HSP90AA1/IFI44/IFI44L/IFI6/IFIH1/IFIT1/IFIT2/IFIT3/IFNAR2/IFNGR1/IFNGR2/IKBKE/ILF3/IRAK3/IRF2/IRF7/ISG15/ISG20/IVNS1ABP/LGALS8/LSM14A/LYST/MAPK14/MOV10/MX1/NCBP3/NLRC5/NOP53/NT5C3A/PCBP2/PHB/PML/POLR3C/POU2F2/PUM1/PYCARD/RIOK3/RPS15A/RRP1B/RSAD2/SAMHD…	80
T cells	BP	GO:0034660	ncRNA metabolic process	98/1709	492/18862	4.89582e-14	6.41909e-12	4.98952e-12	ABT1/BMS1/BUD23/CTU2/DDX10/DDX18/DDX21/DDX52/DDX54/DIS3/DKC1/EIF4A3/EMG1/EPRS1/ESF1/EXOSC10/EXOSC7/FARSB/FBL/GTF2H5/GTPBP4/HNRNPA2B1/HSD17B10/IMP4/INTS10/ISG20/KARS1/KRR1/LAGE3/LARP7/LARS1/LAS1L/LYAR/MAK16/METTL16/MPHOSPH10/MPHOSPH6/MRPL1/MTREX/NARS1/NGDN/NHP2/NIFK/NOL11/NOL8/NOL9/NOP10/NOP14/NOP53/NOP56/NOP58/NPM3/PA2G4/PPA1/PSTK/RAN/RARS1/RBFA/RIOK3/RPF1/RPL26/RPL27/RPL7/RPL7A/RPS15/RPS16/RPS17…	98
T cells	BP	GO:0006457	protein folding	60/1709	233/18862	5.27822e-14	6.76668e-12	5.2597e-12	AHSA1/AIP/ATF6/CALR/CCT2/CCT3/CCT4/CCT5/CCT6A/CCT7/CCT8/CHORDC1/CSNK2A2/CWC27/DNAJA2/DNAJB1/DNAJC1/DNAJC2/DNAJC21/DNAJC24/DNAJC3/DNAJC5/FKBP8/GNAI2/GNB1/GNB4/GRN/GRPEL2/HSP90AA1/HSP90AB1/HSP90B1/HSPA5/HSPA8/HSPA9/HSPD1/HSPE1/HSPH1/MKKS/MLEC/NUDC/NUDCD2/NUDCD3/PDCD5/PDCL3/PDIA3/PDIA4/PFDN1/PPIA/PPIB/PPIG/PPIH/PPIL2/PRDX4/PTGES3/RANBP2/RP2/SDF2L1/SNRNP70/ST13/TCP1	60
T cells	BP	GO:0043618	regulation of transcription from RNA polymerase II promoter in response to stress	38/1709	109/18862	8.54721e-14	1.07193e-11	8.33206e-12	ATF6/BACH1/CHD6/CITED2/DDIT3/DNAJB1/EGLN3/ELOB/HMOX1/HSPA5/KLF2/NFE2L2/PSMA3/PSMA4/PSMA5/PSMA6/PSMA7/PSMB1/PSMB2/PSMB4/PSMB7/PSMC2/PSMC3/PSMC4/PSMC5/PSMD10/PSMD14/PSMD4/PSMD5/PSMD6/PSMD7/PSME2/RBPJ/RBX1/RPS27A/TMBIM6/TP53/UBA52	38
T cells	BP	GO:0045089	positive regulation of innate immune response	58/1709	223/18862	8.73712e-14	1.07243e-11	8.33597e-12	CARD9/CLEC4E/CRTAM/CUL1/DHX9/FCER1G/FYN/HCK/HMGB2/HSP90AA1/ICAM2/ICAM3/IFI35/IKBKE/IL18RAP/IRF7/LAMP1/LSM14A/LYN/MALT1/NLRC5/PLCG2/POLR3C/PRKACA/PRKACB/PSMA3/PSMA4/PSMA5/PSMA6/PSMA7/PSMB1/PSMB2/PSMB4/PSMB7/PSMC2/PSMC3/PSMC4/PSMC5/PSMD10/PSMD14/PSMD4/PSMD5/PSMD6/PSMD7/PSME2/PYCARD/RASGRP1/RELB/RIOK3/SFPQ/SH2D1A/SLC15A4/TLR8/TOMM70/TRAF6/TRIM5/TYROBP/XRCC5	58
T cells	BP	GO:0097193	intrinsic apoptotic signaling pathway	67/1709	283/18862	1.42649e-13	1.71446e-11	1.33264e-11	APAF1/ARL6IP5/ARMC10/ATM/BAK1/BCAP31/BCL2/BCL2A1/BCL3/BCLAF1/BECN1/CASP4/CASP9/CD44/CDIP1/CUL1/DDIT3/DDX3X/DYRK2/FIS1/GPX1/GRINA/HERPUD1/HIPK1/HMOX1/IFI6/IKBKE/IVNS1ABP/JAK2/KDM1A/LCK/LRRK2/MCL1/MDM2/MIF/MSH6/NDUFA13/NFE2L2/NOC2L/PARK7/PARP1/PIK3R1/PLAUR/PML/POLB/PPIA/PPP1R15A/PTPN1/PYCARD/RPL26/RPS7/S100A8/S100A9/SERINC3/SFPQ/SOD2/STK24/SYVN1/TMBIM6/TNF/TNFRSF1A/TNFRSF1B/TP53/TPT1/URI1/USP47/YBX3	67
T cells	BP	GO:0050851	antigen receptor-mediated signaling pathway	72/1709	323/18862	4.32477e-13	5.09175e-11	3.95779e-11	BCL2/BLNK/CD19/CD247/CD3D/CD3E/CD4/CD79A/CD79B/CD81/CUL1/DGKZ/FYB1/FYN/GATA3/GBP1/GRAP2/ITK/KHDRBS1/LAT2/LCK/LGALS3/LYN/MALT1/MEF2C/MS4A1/NFAM1/NFATC2/PAWR/PAX5/PHPT1/PIK3CB/PIK3R1/PLCG2/PRKCB/PRKCQ/PSEN1/PSMA3/PSMA4/PSMA5/PSMA6/PSMA7/PSMB1/PSMB2/PSMB4/PSMB7/PSMC2/PSMC3/PSMC4/PSMC5/PSMD10/PSMD14/PSMD4/PSMD5/PSMD6/PSMD7/PSME2/PTPN6/RFTN1/RIPK2/SH2B2/SH2D1A/SKAP1/SLC39A10/STOML2/THEMIS/TRAF6/TRAT1/…	72
T cells	BP	GO:0061418	regulation of transcription from RNA polymerase II promoter in response to hypoxia	30/1709	77/18862	1.25822e-12	1.45173e-10	1.12842e-10	BACH1/CITED2/EGLN3/ELOB/NFE2L2/PSMA3/PSMA4/PSMA5/PSMA6/PSMA7/PSMB1/PSMB2/PSMB4/PSMB7/PSMC2/PSMC3/PSMC4/PSMC5/PSMD10/PSMD14/PSMD4/PSMD5/PSMD6/PSMD7/PSME2/RBPJ/RBX1/RPS27A/TP53/UBA52	30
T cells	BP	GO:0022618	ribonucleoprotein complex assembly	56/1709	224/18862	1.36538e-12	1.54449e-10	1.20052e-10	ABT1/ATM/BRIX1/CELF2/COIL/CPSF6/DDX23/DDX39B/DENR/DHX29/DHX9/EIF2S2/EIF3A/EIF3B/EIF3D/EIF3E/EIF3F/EIF3G/EIF3H/EIF3I/EIF3J/EIF3K/EIF3M/EIF4B/HSP90AA1/HSP90AB1/LSM4/LUC7L3/NOP53/PRPF19/PRPF8/PSIP1/PTGES3/PUF60/RPL23A/RPL24/RPL3/RPL6/RPLP0/RPS15/RPS28/RPS5/RSL24D1/RUVBL1/SCAF11/SETX/SNRNP200/SNRPD1/SNRPD2/SNRPD3/SNUPN/TGS1/TRAF7/XRCC5/ZNHIT3/ZNHIT6	56
T cells	BP	GO:0006417	regulation of translation	85/1709	425/18862	1.9292e-12	2.1403e-10	1.66365e-10	BANK1/BCL3/BTG2/C1QBP/CALR/CAPRIN1/CNBP/CNOT6L/CPEB4/DDX39B/DDX3X/DDX6/DHX29/DHX36/DHX9/DNAJC1/DNAJC24/DNAJC3/EEF2/EIF2S1/EIF3B/EIF3D/EIF3E/EIF3H/EIF3K/EIF4A2/EIF4A3/EIF4B/EIF4EBP1/EIF4G1/EIF5B/EPRS1/FMR1/FXR1/GAPDH/GSPT1/HNRNPD/HNRNPR/ILF3/KHDRBS1/LARP1/LSM14A/MAGOH/METTL16/MOV10/MRPL13/MTG1/MTPN/NCL/NEMF/NGDN/NIBAN1/NPM1/PA2G4/PABPC1/PADI6/PKM/POLR2G/PPP1R15A/PTCD3/PTK2B/PUM1/QKI/RBM8A/RGS2/RPL…	85
T cells	BP	GO:0033209	tumor necrosis factor-mediated signaling pathway	47/1709	174/18862	4.56757e-12	4.97175e-10	3.86452e-10	BIRC3/CASP4/CASP8/CD27/CD40LG/CDIP1/FAS/HIPK1/JAK2/KRT18/LTB/NFKBIA/OTULIN/PSMA3/PSMA4/PSMA5/PSMA6/PSMA7/PSMB1/PSMB2/PSMB4/PSMB7/PSMC2/PSMC3/PSMC4/PSMC5/PSMD10/PSMD14/PSMD4/PSMD5/PSMD6/PSMD7/PSME2/PTK2B/PYCARD/SHARPIN/TNF/TNFRSF13C/TNFRSF14/TNFRSF18/TNFRSF1A/TNFRSF1B/TNFRSF4/TNFSF8/TP53/TRAF5/TRAF6	47
T cells	BP	GO:0071826	ribonucleoprotein complex subunit organization	56/1709	231/18862	5.21247e-12	5.56865e-10	4.32848e-10	ABT1/ATM/BRIX1/CELF2/COIL/CPSF6/DDX23/DDX39B/DENR/DHX29/DHX9/EIF2S2/EIF3A/EIF3B/EIF3D/EIF3E/EIF3F/EIF3G/EIF3H/EIF3I/EIF3J/EIF3K/EIF3M/EIF4B/HSP90AA1/HSP90AB1/LSM4/LUC7L3/NOP53/PRPF19/PRPF8/PSIP1/PTGES3/PUF60/RPL23A/RPL24/RPL3/RPL6/RPLP0/RPS15/RPS28/RPS5/RSL24D1/RUVBL1/SCAF11/SETX/SNRNP200/SNRPD1/SNRPD2/SNRPD3/SNUPN/TGS1/TRAF7/XRCC5/ZNHIT3/ZNHIT6	56
T cells	BP	GO:0030099	myeloid cell differentiation	83/1709	419/18862	5.96321e-12	6.25486e-10	4.86187e-10	ACTN1/ADD1/ANXA2/AP3B1/ATP5IF1/ATP6AP1/BCL6/CAMK4/CASP8/CASP9/CD4/CD81/CIB1/CNOT4/CSF1R/CSF3R/DPY30/ETS1/EVI2B/FES/FLI1/FOS/G6PD/GATA3/GLO1/GNAS/H3-3B/HMGB2/HSPA9/IKZF1/IRF7/IRF8/ISG15/JAK2/JUNB/KLF2/LEF1/LGALS3/LTF/LYAR/LYN/MAPK14/MEF2C/MOV10/MYC/NDFIP1/NFKBIA/NME1/NME2/NRROS/PARP1/PIK3R1/PML/PRKCA/PRKCB/PRKCQ/PRMT1/PSEN1/PTBP3/PTK2B/PTPN6/PURB/RARG/RBPJ/RELB/RPS6/SH2B3/SMAP1/SNRK/SNX10/SPI1/TCI…	83
T cells	BP	GO:0034248	regulation of cellular amide metabolic process	93/1709	494/18862	6.45743e-12	6.65231e-10	5.1708e-10	BANK1/BCL3/BIN1/BTG2/C1QBP/CALR/CAPRIN1/CNBP/CNOT6L/CPEB4/DDX39B/DDX3X/DDX6/DHX29/DHX36/DHX9/DNAJC1/DNAJC24/DNAJC3/EEF2/EIF2S1/EIF3B/EIF3D/EIF3E/EIF3H/EIF3K/EIF4A2/EIF4A3/EIF4B/EIF4EBP1/EIF4G1/EIF5B/EPRS1/FMR1/FXR1/GAPDH/GSPT1/HNRNPD/HNRNPR/IFNGR1/ILF3/KHDRBS1/LARP1/LSM14A/MAGOH/METTL16/MOV10/MRPL13/MTG1/MTPN/NCL/NEMF/NFE2L2/NGDN/NIBAN1/NPM1/NSMAF/PA2G4/PABPC1/PADI6/PKM/POLR2G/PPP1R15A/PTCD3/PTK2…	93
T cells	BP	GO:0002183	cytoplasmic translational initiation	19/1709	34/18862	6.8471e-12	6.92998e-10	5.38664e-10	DENR/DHX29/EIF2S2/EIF3A/EIF3B/EIF3D/EIF3E/EIF3F/EIF3G/EIF3H/EIF3I/EIF3J/EIF3K/EIF3M/EIF4A1/EIF4A2/EIF4B/EIF4G1/YTHDF2	19
T cells	BP	GO:0042273	ribosomal large subunit biogenesis	28/1709	72/18862	7.4377e-12	7.39795e-10	5.75038e-10	BRIX1/DDX18/GTPBP4/LAS1L/MAK16/MRPL1/NHP2/NIFK/NOC2L/NOL9/NOP53/NPM1/PAK1IP1/RPF1/RPL23A/RPL24/RPL26/RPL3/RPL6/RPL7/RPL7A/RPLP0/RSL1D1/RSL24D1/SDAD1/TRAF7/ZNHIT3/ZNHIT6	28
T cells	BP	GO:0002221	pattern recognition receptor signaling pathway	52/1709	208/18862	8.60594e-12	8.41486e-10	6.54082e-10	AP3B1/APPL1/BIRC3/C1QBP/CASP8/CD300LF/CLEC4E/CTSS/CYBA/DDX3X/DDX58/DDX60/DHX58/HSP90B1/HSPD1/IFI35/IFIH1/IKBKE/IRAK3/IRAK4/IRF7/ITGAM/ITGB2/LSM14A/LTF/LY96/LYN/NFKBIA/NOP53/OTULIN/PHB/PUM1/RFTN1/RIOK3/RIPK2/RPS27A/RSAD2/RTN4/S100A8/S100A9/SEC14L1/SLC15A3/SLC15A4/TANK/TLR2/TLR8/TNIP1/TRAF6/TSPAN6/UBA52/UBE2D3/UNC93B1	52
T cells	BP	GO:0002218	activation of innate immune response	42/1709	148/18862	1.088e-11	1.04611e-09	8.13137e-10	CARD9/CLEC4E/CUL1/FCER1G/FYN/HCK/HSP90AA1/ICAM2/ICAM3/LYN/MALT1/PLCG2/PRKACA/PRKACB/PSMA3/PSMA4/PSMA5/PSMA6/PSMA7/PSMB1/PSMB2/PSMB4/PSMB7/PSMC2/PSMC3/PSMC4/PSMC5/PSMD10/PSMD14/PSMD4/PSMD5/PSMD6/PSMD7/PSME2/PYCARD/RELB/SFPQ/TOMM70/TRAF6/TRIM5/TYROBP/XRCC5	42
T cells	BP	GO:0032204	regulation of telomere maintenance	29/1709	79/18862	1.69886e-11	1.60668e-09	1.24886e-09	ATM/ATRX/CCT2/CCT3/CCT4/CCT5/CCT6A/CCT7/CCT8/DHX36/DKC1/EXOSC10/GNL3/HNRNPA1/HNRNPA2B1/HNRNPD/HNRNPU/MYC/PARP1/PML/PPP1R10/PRKCQ/SMG6/TCP1/TENT4B/TERF1/TERF2IP/USP7/XRCC5	29
T cells	BP	GO:0038093	Fc receptor signaling pathway	56/1709	239/18862	2.21888e-11	2.06463e-09	1.60483e-09	ACTB/ACTR2/ACTR3/APPL1/ARPC1A/ARPC2/CD247/CD47/CUL1/FCER1G/FCGR3A/FGR/FOS/FYN/GRAP2/GRB2/HCK/HSP90AA1/HSP90AB1/ITK/LAT2/LYN/MALT1/MYO1G/NFATC2/PIK3CB/PIK3R1/PLCG2/PRKCQ/PSMA3/PSMA4/PSMA5/PSMA6/PSMA7/PSMB1/PSMB2/PSMB4/PSMB7/PSMC2/PSMC3/PSMC4/PSMC5/PSMD10/PSMD14/PSMD4/PSMD5/PSMD6/PSMD7/PSME2/RAC1/RAP1A/TRAF6/VAV3/WAS/WASF2/WASL	56
T cells	BP	GO:1990173	protein localization to nucleoplasm	12/1709	14/18862	2.26082e-11	2.07026e-09	1.6092e-09	CCT2/CCT3/CCT4/CCT5/CCT6A/CCT7/CCT8/DKC1/LARP7/NOP53/TBRG1/TCP1	12
T cells	BP	GO:0010833	telomere maintenance via telomere lengthening	29/1709	80/18862	2.43591e-11	2.16196e-09	1.68048e-09	ATM/CCT2/CCT3/CCT4/CCT5/CCT6A/CCT7/CCT8/DHX36/DKC1/EXOSC10/HNRNPA1/HNRNPA2B1/HNRNPU/HSP90AA1/HSP90AB1/NHP2/NOP10/PARP1/PRKCQ/PTGES3/RFC1/SMG6/TCP1/TENT4B/TERF1/TERF2IP/TNKS1BP1/XRCC5	29
T cells	BP	GO:0042590	antigen processing and presentation of exogenous peptide antigen via MHC class I	29/1709	80/18862	2.43591e-11	2.16196e-09	1.68048e-09	CALR/CYBA/CYBB/FCER1G/LNPEP/NCF1/NCF2/NCF4/PDIA3/PSMA3/PSMA4/PSMA5/PSMA6/PSMA7/PSMB1/PSMB2/PSMB4/PSMB7/PSMC2/PSMC3/PSMC4/PSMC5/PSMD10/PSMD14/PSMD4/PSMD5/PSMD6/PSMD7/PSME2	29
T cells	BP	GO:0010948	negative regulation of cell cycle process	73/1709	359/18862	3.1955e-11	2.79316e-09	2.17111e-09	APAF1/APC/ARID3A/ATM/ATRX/BABAM1/BCL2/BCL6/BTG2/CALR/CBX5/CDK5RAP2/CHMP2A/CNOT4/CNOT6L/CTDSP2/CUL1/DUSP1/EHMT1/EHMT2/EVI2B/FOXN3/GADD45A/GFI1B/HSP90AB1/L3MBTL2/MDM2/MGA/MIF/NAA10/NAE1/NOP53/NPM1/PML/PPP1R10/PRKAR1A/PRMT1/PSMA3/PSMA4/PSMA5/PSMA6/PSMA7/PSMB1/PSMB2/PSMB4/PSMB7/PSMC2/PSMC3/PSMC4/PSMC5/PSMD10/PSMD14/PSMD4/PSMD5/PSMD6/PSMD7/PSME2/PTEN/RBBP7/RBX1/RGCC/RPL23/RPL26/SUZ12/TERF1/TNKS1BP1/TP…	73
T cells	BP	GO:0002758	innate immune response-activating signal transduction	36/1709	119/18862	4.31115e-11	3.71209e-09	2.88539e-09	CARD9/CLEC4E/CUL1/FCER1G/FYN/HCK/ICAM2/ICAM3/LYN/MALT1/PLCG2/PRKACA/PRKACB/PSMA3/PSMA4/PSMA5/PSMA6/PSMA7/PSMB1/PSMB2/PSMB4/PSMB7/PSMC2/PSMC3/PSMC4/PSMC5/PSMD10/PSMD14/PSMD4/PSMD5/PSMD6/PSMD7/PSME2/RELB/TRAF6/TYROBP	36
T cells	BP	GO:0002223	stimulatory C-type lectin receptor signaling pathway	35/1709	114/18862	5.05368e-11	4.28745e-09	3.33261e-09	CARD9/CLEC4E/CUL1/FCER1G/FYN/ICAM2/ICAM3/LYN/MALT1/PLCG2/PRKACA/PRKACB/PSMA3/PSMA4/PSMA5/PSMA6/PSMA7/PSMB1/PSMB2/PSMB4/PSMB7/PSMC2/PSMC3/PSMC4/PSMC5/PSMD10/PSMD14/PSMD4/PSMD5/PSMD6/PSMD7/PSME2/RELB/TRAF6/TYROBP	35
T cells	BP	GO:0042110	T cell activation	88/1709	474/18862	5.16555e-11	4.31885e-09	3.35701e-09	AP3B1/BCL11B/BCL2/BCL3/BCL6/CAMK4/CASP8/CD2/CD27/CD3D/CD3E/CD4/CD40LG/CD44/CD47/CD6/CD7/CD81/CD8A/CLEC7A/CLECL1/CORO1A/CRTAM/CYRIB/DDOST/DOCK8/FCER1G/FGL2/FYN/GATA3/GRAP2/GRB2/HSPD1/HSPH1/IDO1/IL18/IL18R1/IL1B/IL27RA/IL4R/IL6ST/IL7R/ITGAL/ITK/LCK/LEF1/LFNG/LGALS3/LYN/MALT1/NCAPH2/NDFIP1/NFATC2/PAWR/PIK3R1/PRKAR1A/PRKCQ/PSEN1/PTPN6/PYCARD/RAB27A/RAC1/RASAL3/RASGRP1/RELB/RIPK2/RPL22/RPS6/RSAD2/RUNX…	88
T cells	BP	GO:0000723	telomere maintenance	43/1709	161/18862	5.49763e-11	4.53083e-09	3.52179e-09	APEX1/ATM/ATRX/CCT2/CCT3/CCT4/CCT5/CCT6A/CCT7/CCT8/DHX36/DKC1/EXOSC10/GNL3/HNRNPA1/HNRNPA2B1/HNRNPD/HNRNPU/HSP90AA1/HSP90AB1/MYC/NHP2/NOP10/PARP1/PML/POLD3/POLE3/PPP1R10/PRKCQ/PTGES3/RFC1/RIF1/SMC5/SMC6/SMG6/SP100/TCP1/TENT4B/TERF1/TERF2IP/TNKS1BP1/USP7/XRCC5	43
T cells	BP	GO:0007004	telomere maintenance via telomerase	26/1709	68/18862	6.51278e-11	5.27042e-09	4.09667e-09	ATM/CCT2/CCT3/CCT4/CCT5/CCT6A/CCT7/CCT8/DKC1/EXOSC10/HNRNPA1/HNRNPU/HSP90AA1/HSP90AB1/NHP2/NOP10/PRKCQ/PTGES3/RFC1/SMG6/TCP1/TENT4B/TERF1/TERF2IP/TNKS1BP1/XRCC5	26
T cells	BP	GO:0060218	hematopoietic stem cell differentiation	30/1709	88/18862	6.57775e-11	5.27042e-09	4.09667e-09	GATA3/HSPA9/LMO2/MLLT3/NFE2L2/OCIAD1/PSMA3/PSMA4/PSMA5/PSMA6/PSMA7/PSMB1/PSMB2/PSMB4/PSMB7/PSMC2/PSMC3/PSMC4/PSMC5/PSMD10/PSMD14/PSMD4/PSMD5/PSMD6/PSMD7/PSME2/TP53/UFL1/XRCC5/YTHDF2	30
T cells	BP	GO:0051169	nuclear transport	70/1709	343/18862	6.85426e-11	5.41674e-09	4.2104e-09	ABCE1/AKAP13/ANP32B/APPL1/CALR/CPSF6/DDX39A/DDX39B/DHX9/E2F3/EIF4A3/EMD/ENY2/HHEX/HIKESHI/HNRNPA1/HNRNPA2B1/HSP90AB1/HSPA9/HTATIP2/IL1B/IPO5/IPO7/JAK2/KHDRBS1/KPNB1/LRRK2/MAGOH/MALT1/MAPK14/NEMF/NFKBIA/NPM1/PABPN1/PARK7/PHAX/PIK3R1/PML/PPP1R10/PRKACA/PSEN1/PSIP1/RAN/RANBP2/RBM8A/RGS14/RNPS1/RPL23/RPS15/RSRC1/SDAD1/SMG6/SNRPD1/SNRPD2/SNRPD3/SNUPN/SP100/SRSF11/SRSF4/SSB/TCF7L2/THOC2/TP53/TXNIP/U2AF…	70
T cells	BP	GO:1904874	positive regulation of telomerase RNA localization to Cajal body	12/1709	15/18862	1.03656e-10	8.08099e-09	6.2813e-09	CCT2/CCT3/CCT4/CCT5/CCT6A/CCT7/CCT8/DKC1/NHP2/NOP10/RUVBL1/TCP1	12
T cells	BP	GO:0016579	protein deubiquitination	61/1709	283/18862	1.15458e-10	8.88107e-09	6.9032e-09	ACTB/APC/BABAM1/BECN1/BIRC3/DDX58/EIF3F/ENY2/GATA3/IFIH1/MDM2/MINDY2/MYC/NFKBIA/NOP53/OTUD5/OTULIN/PARK7/POLB/PSMA3/PSMA4/PSMA5/PSMA6/PSMA7/PSMB1/PSMB2/PSMB4/PSMB7/PSMC2/PSMC3/PSMC4/PSMC5/PSMD10/PSMD14/PSMD4/PSMD5/PSMD6/PSMD7/PSME2/PTEN/RAD23A/RHOA/RPS27A/RUVBL1/SHMT2/TANK/TFPT/TNIP1/TOMM20/TP53/TRAF6/UBA52/UCHL1/UIMC1/USP1/USP10/USP14/USP16/USP47/USP48/USP7	61
T cells	BP	GO:0006913	nucleocytoplasmic transport	69/1709	340/18862	1.21578e-10	9.22875e-09	7.17345e-09	ABCE1/AKAP13/ANP32B/APPL1/CALR/CPSF6/DDX39A/DDX39B/DHX9/E2F3/EIF4A3/EMD/ENY2/HHEX/HIKESHI/HNRNPA1/HNRNPA2B1/HSP90AB1/HSPA9/HTATIP2/IL1B/IPO5/IPO7/JAK2/KHDRBS1/KPNB1/LRRK2/MAGOH/MALT1/MAPK14/NEMF/NFKBIA/NPM1/PABPN1/PARK7/PHAX/PIK3R1/PML/PPP1R10/PRKACA/PSEN1/RAN/RANBP2/RBM8A/RGS14/RNPS1/RPL23/RPS15/RSRC1/SDAD1/SMG6/SNRPD1/SNRPD2/SNRPD3/SNUPN/SP100/SRSF11/SRSF4/SSB/TCF7L2/THOC2/TP53/TXNIP/U2AF1L4/UB…	69
T cells	BP	GO:0001819	positive regulation of cytokine production	82/1709	437/18862	1.37736e-10	1.03195e-08	8.02129e-09	APPL1/ATP6AP2/BCL3/C5AR1/CARD9/CASP8/CD2/CD3E/CD4/CD40LG/CD6/CD81/CLEC7A/CRTAM/CSF1R/CYBA/CYRIB/DDIT3/DDX21/DDX3X/DDX58/DHX36/DHX58/DHX9/ELANE/FCER1G/FGR/GAPDH/GATA3/HMGB2/HMOX1/HSP90AA1/HSPD1/IDO1/IFIH1/IFNGR1/IL17RA/IL18/IL18R1/IL1B/IL27RA/IL4R/IL6ST/IRF7/IRF8/JAK2/LTB/LY96/MALT1/MAPK13/MAPK14/MCOLN2/MIF/NFAM1/NLRP12/PARK7/PIK3R1/PLCG2/POLR2F/POLR3C/POU2F2/PRKCQ/PSEN1/PYCARD/RASGRP1/RGCC/RIOK3/…	82
T cells	BP	GO:0002479	antigen processing and presentation of exogenous peptide antigen via MHC class I, TAP-dependent	27/1709	75/18862	1.4189e-10	1.03616e-08	8.054e-09	CALR/CYBA/CYBB/NCF1/NCF2/NCF4/PDIA3/PSMA3/PSMA4/PSMA5/PSMA6/PSMA7/PSMB1/PSMB2/PSMB4/PSMB7/PSMC2/PSMC3/PSMC4/PSMC5/PSMD10/PSMD14/PSMD4/PSMD5/PSMD6/PSMD7/PSME2	27
T cells	BP	GO:0006278	RNA-dependent DNA biosynthetic process	27/1709	75/18862	1.4189e-10	1.03616e-08	8.054e-09	ATM/CCT2/CCT3/CCT4/CCT5/CCT6A/CCT7/CCT8/DKC1/EXOSC10/HNRNPA1/HNRNPU/HSP90AA1/HSP90AB1/NHP2/NOP10/PPIA/PRKCQ/PTGES3/RFC1/SMG6/TCP1/TENT4B/TERF1/TERF2IP/TNKS1BP1/XRCC5	27
T cells	BP	GO:0002220	innate immune response activating cell surface receptor signaling pathway	35/1709	118/18862	1.47173e-10	1.04987e-08	8.16059e-09	CARD9/CLEC4E/CUL1/FCER1G/FYN/ICAM2/ICAM3/LYN/MALT1/PLCG2/PRKACA/PRKACB/PSMA3/PSMA4/PSMA5/PSMA6/PSMA7/PSMB1/PSMB2/PSMB4/PSMB7/PSMC2/PSMC3/PSMC4/PSMC5/PSMD10/PSMD14/PSMD4/PSMD5/PSMD6/PSMD7/PSME2/RELB/TRAF6/TYROBP	35
T cells	BP	GO:1904872	regulation of telomerase RNA localization to Cajal body	13/1709	18/18862	1.47408e-10	1.04987e-08	8.16059e-09	CCT2/CCT3/CCT4/CCT5/CCT6A/CCT7/CCT8/DKC1/EXOSC10/NHP2/NOP10/RUVBL1/TCP1	13
T cells	BP	GO:2001242	regulation of intrinsic apoptotic signaling pathway	42/1709	160/18862	1.66088e-10	1.16849e-08	9.08263e-09	ARMC10/BCAP31/BCL2/BCLAF1/BECN1/CD44/DDIT3/DDX3X/FIS1/GPX1/GRINA/HERPUD1/IVNS1ABP/KDM1A/LCK/LRRK2/MCL1/MDM2/MIF/NDUFA13/NFE2L2/NOC2L/PARK7/PARP1/PLAUR/PPIA/PTPN1/PYCARD/RPL26/RPS7/S100A8/S100A9/SERINC3/SFPQ/SOD2/SYVN1/TMBIM6/TP53/TPT1/URI1/USP47/YBX3	42
T cells	BP	GO:0071453	cellular response to oxygen levels	53/1709	231/18862	1.74202e-10	1.21081e-08	9.41157e-09	ATP6AP1/BACH1/BCL2/BNIP3L/CCDC115/CHCHD2/CITED2/CPEB4/CYBB/DNMT3A/EGLN3/EIF4EBP1/ELOB/FAM162A/FAS/FOXO1/GNB1/HMOX1/MDM2/MGARP/MYC/NFE2L2/NOP53/PSMA3/PSMA4/PSMA5/PSMA6/PSMA7/PSMB1/PSMB2/PSMB4/PSMB7/PSMC2/PSMC3/PSMC4/PSMC5/PSMD10/PSMD14/PSMD4/PSMD5/PSMD6/PSMD7/PSME2/PTEN/RBPJ/RBX1/RGCC/RPS27A/STUB1/TMBIM6/TP53/UBA52/ZFP36L1	53
T cells	BP	GO:0002244	hematopoietic progenitor cell differentiation	42/1709	161/18862	2.05304e-10	1.41e-08	1.09599e-08	AP3B1/BCL2/CSF1R/DHX36/EEF2/FST/GATA3/HSPA9/LMO2/MLLT3/NFE2L2/OCIAD1/PLEK/PSEN1/PSMA3/PSMA4/PSMA5/PSMA6/PSMA7/PSMB1/PSMB2/PSMB4/PSMB7/PSMC2/PSMC3/PSMC4/PSMC5/PSMD10/PSMD14/PSMD4/PSMD5/PSMD6/PSMD7/PSME2/PTPN6/RBM47/SPI1/TP53/UFL1/XRCC5/YTHDF2/ZBTB1	42
T cells	BP	GO:0032200	telomere organization	44/1709	174/18862	2.28983e-10	1.55412e-08	1.20801e-08	APEX1/ATM/ATRX/CCT2/CCT3/CCT4/CCT5/CCT6A/CCT7/CCT8/DHX36/DKC1/EXOSC10/GNL3/H3-3B/HNRNPA1/HNRNPA2B1/HNRNPD/HNRNPU/HSP90AA1/HSP90AB1/MYC/NHP2/NOP10/PARP1/PML/POLD3/POLE3/PPP1R10/PRKCQ/PTGES3/RFC1/RIF1/SMC5/SMC6/SMG6/SP100/TCP1/TENT4B/TERF1/TERF2IP/TNKS1BP1/USP7/XRCC5	44
T cells	BP	GO:0051607	defense response to virus	57/1709	260/18862	2.36213e-10	1.56634e-08	1.2175e-08	ABCE1/BCL2/BECN1/BIRC3/BNIP3L/C1QBP/CARD9/DDX21/DDX58/DDX60/DHX36/DHX58/DHX9/DNAJC3/FGL2/GBP1/HERC5/HSP90AA1/IFI44L/IFI6/IFIH1/IFIT1/IFIT2/IFIT3/IFNAR2/ILF3/IRF2/IRF7/ISG15/ISG20/LSM14A/LYST/MOV10/MX1/NCBP3/NLRC5/NOP53/NT5C3A/PCBP2/PHB/PML/POLR3C/PUM1/PYCARD/RIOK3/RSAD2/SAMHD1/SEC14L1/SERINC3/TLR8/TOMM70/TRIM44/TRIM5/TSPAN6/TTC4/UNC93B1/ZNF175	57
T cells	BP	GO:0140546	defense response to symbiont	57/1709	260/18862	2.36213e-10	1.56634e-08	1.2175e-08	ABCE1/BCL2/BECN1/BIRC3/BNIP3L/C1QBP/CARD9/DDX21/DDX58/DDX60/DHX36/DHX58/DHX9/DNAJC3/FGL2/GBP1/HERC5/HSP90AA1/IFI44L/IFI6/IFIH1/IFIT1/IFIT2/IFIT3/IFNAR2/ILF3/IRF2/IRF7/ISG15/ISG20/LSM14A/LYST/MOV10/MX1/NCBP3/NLRC5/NOP53/NT5C3A/PCBP2/PHB/PML/POLR3C/PUM1/PYCARD/RIOK3/RSAD2/SAMHD1/SEC14L1/SERINC3/TLR8/TOMM70/TRIM44/TRIM5/TSPAN6/TTC4/UNC93B1/ZNF175	57
T cells	BP	GO:0070498	interleukin-1-mediated signaling pathway	32/1709	103/18862	2.39528e-10	1.57027e-08	1.22056e-08	CUL1/IL1B/IL1RN/IRAK3/IRAK4/NFKBIA/PSMA3/PSMA4/PSMA5/PSMA6/PSMA7/PSMB1/PSMB2/PSMB4/PSMB7/PSMC2/PSMC3/PSMC4/PSMC5/PSMD10/PSMD14/PSMD4/PSMD5/PSMD6/PSMD7/PSME2/RBX1/RIPK2/RPS27A/SQSTM1/TRAF6/UBA52	32
T cells	BP	GO:0051052	regulation of DNA metabolic process	70/1709	353/18862	2.61041e-10	1.69207e-08	1.31524e-08	ACTR2/APAF1/ATM/ATRX/BABAM1/BCL6/CCT2/CCT3/CCT4/CCT5/CCT6A/CCT7/CCT8/CERS1/DDX39B/DEK/DHX36/DHX9/DKC1/DNAJC2/DUSP1/EXOSC10/GATA3/GNL3/HNRNPA1/HNRNPA2B1/HNRNPD/HNRNPU/HSP90AA1/HSP90AB1/IL27RA/IL7R/KDM1A/MBD2/MBD3/MPHOSPH8/MSH6/MYC/NDFIP1/NPM1/NUCKS1/PARP1/PML/PPP1R10/PRKCQ/PTGES3/PTK2B/RGCC/RIF1/RNF8/SLC15A4/SLF2/SMCHD1/SMG6/SPI1/SUB1/TCP1/TENT4B/TERF1/TERF2IP/TOX/TP53/UBE2B/UBR5/UIMC1/USP1/USP7/W…	70
T cells	BP	GO:0071897	DNA biosynthetic process	47/1709	194/18862	2.70148e-10	1.73165e-08	1.346e-08	ATM/CCT2/CCT3/CCT4/CCT5/CCT6A/CCT7/CCT8/CERS1/DDX39B/DKC1/DNAJC2/DUSP1/EXOSC10/HNRNPA1/HNRNPA2B1/HNRNPD/HNRNPU/HSP90AA1/HSP90AB1/ISG15/MYC/NHP2/NOP10/PHB/POLB/POLD3/POLE3/PPIA/PRKCQ/PTGES3/PTK2B/REV1/RFC1/RGCC/RPS27A/SMG6/TCP1/TENT4B/TERF1/TERF2IP/TNKS1BP1/TP53/UBA52/USP10/XRCC5/ZBTB1	47
T cells	BP	GO:0043484	regulation of RNA splicing	39/1709	145/18862	3.40748e-10	2.16019e-08	1.6791e-08	C1QBP/CELF2/CLK4/FMR1/FXR1/HNRNPA1/HNRNPA2B1/HNRNPH1/HNRNPH3/HNRNPL/HNRNPU/HSPA8/KHDRBS1/KHDRBS3/LARP7/MAGOH/MBNL1/MBNL2/METTL16/NCL/NSRP1/PIK3R1/PRDX6/PRPF19/PTBP3/PUF60/QKI/RBM25/RBM8A/RNPS1/RPS26/RRP1B/SETX/SNRNP70/SRSF4/THRAP3/TMBIM6/TRA2B/ZPR1	39
T cells	BP	GO:2001233	regulation of apoptotic signaling pathway	69/1709	348/18862	3.52323e-10	2.20913e-08	1.71714e-08	APAF1/ARMC10/BCAP31/BCL2/BCLAF1/BECN1/CASP8/CD44/CSNK2A2/CTSC/DDIT3/DDX3X/FAS/FIS1/FYN/GNAI2/GPX1/GRINA/HERPUD1/HMGB2/HMOX1/IFI6/IL1B/IVNS1ABP/KDM1A/LCK/LGALS3/LRRK2/MAZ/MCL1/MDM2/MIF/NDUFA13/NFE2L2/NOC2L/PARK7/PARP1/PDIA3/PHIP/PLAUR/PML/PPIA/PSEN1/PSMD10/PTEN/PTPN1/PYCARD/RB1CC1/RPL26/RPS6KB1/RPS7/S100A8/S100A9/SERINC3/SFPQ/SOD2/SP100/STX4/SYVN1/TCF7L2/TMBIM6/TNF/TNFSF10/TP53/TPT1/TRAF7/URI1/USP…	69
T cells	BP	GO:0002474	antigen processing and presentation of peptide antigen via MHC class I	31/1709	99/18862	3.6566e-10	2.20913e-08	1.71714e-08	BCAP31/CALR/CYBA/CYBB/FCER1G/LNPEP/NCF1/NCF2/NCF4/PDIA3/PSMA3/PSMA4/PSMA5/PSMA6/PSMA7/PSMB1/PSMB2/PSMB4/PSMB7/PSMC2/PSMC3/PSMC4/PSMC5/PSMD10/PSMD14/PSMD4/PSMD5/PSMD6/PSMD7/PSME2/TAPBPL	31
T cells	BP	GO:0070203	regulation of establishment of protein localization to telomere	10/1709	11/18862	3.67613e-10	2.20913e-08	1.71714e-08	CCT2/CCT3/CCT4/CCT5/CCT6A/CCT7/CCT8/DKC1/TCP1/TERF1	10
T cells	BP	GO:1904869	regulation of protein localization to Cajal body	10/1709	11/18862	3.67613e-10	2.20913e-08	1.71714e-08	CCT2/CCT3/CCT4/CCT5/CCT6A/CCT7/CCT8/DKC1/LARP7/TCP1	10
T cells	BP	GO:1904871	positive regulation of protein localization to Cajal body	10/1709	11/18862	3.67613e-10	2.20913e-08	1.71714e-08	CCT2/CCT3/CCT4/CCT5/CCT6A/CCT7/CCT8/DKC1/LARP7/TCP1	10
T cells	BP	GO:0001732	formation of cytoplasmic translation initiation complex	12/1709	16/18862	3.8022e-10	2.26133e-08	1.75772e-08	EIF2S2/EIF3A/EIF3B/EIF3D/EIF3E/EIF3F/EIF3G/EIF3H/EIF3I/EIF3J/EIF3K/EIF3M	12
T cells	BP	GO:0090670	RNA localization to Cajal body	13/1709	19/18862	4.27874e-10	2.44397e-08	1.89968e-08	CCT2/CCT3/CCT4/CCT5/CCT6A/CCT7/CCT8/DKC1/EXOSC10/NHP2/NOP10/RUVBL1/TCP1	13
T cells	BP	GO:0090671	telomerase RNA localization to Cajal body	13/1709	19/18862	4.27874e-10	2.44397e-08	1.89968e-08	CCT2/CCT3/CCT4/CCT5/CCT6A/CCT7/CCT8/DKC1/EXOSC10/NHP2/NOP10/RUVBL1/TCP1	13
T cells	BP	GO:0090672	telomerase RNA localization	13/1709	19/18862	4.27874e-10	2.44397e-08	1.89968e-08	CCT2/CCT3/CCT4/CCT5/CCT6A/CCT7/CCT8/DKC1/EXOSC10/NHP2/NOP10/RUVBL1/TCP1	13
T cells	BP	GO:0090685	RNA localization to nucleus	13/1709	19/18862	4.27874e-10	2.44397e-08	1.89968e-08	CCT2/CCT3/CCT4/CCT5/CCT6A/CCT7/CCT8/DKC1/EXOSC10/NHP2/NOP10/RUVBL1/TCP1	13
T cells	BP	GO:1903131	mononuclear cell differentiation	77/1709	411/18862	5.4469e-10	3.0807e-08	2.39461e-08	AP3B1/ATM/BAK1/BCL11B/BCL2/BCL3/BCL6/BLNK/CAMK4/CD19/CD2/CD27/CD3D/CD3E/CD4/CD40LG/CD79A/CD79B/CD8A/CRTAM/CSF1R/DOCK10/FCER1G/FES/FGL2/GATA3/HDAC5/HHEX/IKZF1/IKZF3/IL18/IL18R1/IL1B/IL4R/IL7R/IRF7/IRF8/ITGB1/ITK/KLF6/LCK/LEF1/LFNG/LYN/MALT1/MS4A1/MYC/NCAPH2/NDFIP1/NFAM1/NFATC2/PIK3R1/PLCG2/PSEN1/PTK2B/PTPN6/RBPJ/RELB/RIPK2/RPL22/RPS6/RSAD2/RUNX3/SASH3/SPI1/SYVN1/TCF7/TCIRG1/THEMIS/TNFRSF18/TNFSF8/…	77
T cells	BP	GO:0038061	NIK/NF-kappaB signaling	45/1709	185/18862	5.61271e-10	3.14366e-08	2.44355e-08	BCL3/BIRC3/CALR/CD27/CUL1/DDX3X/HDAC7/IFI35/IKBKE/IL18/IL18R1/IL1B/MALT1/NFKBIA/NLRP12/PDCD4/PHB/PSMA3/PSMA4/PSMA5/PSMA6/PSMA7/PSMB1/PSMB2/PSMB4/PSMB7/PSMC2/PSMC3/PSMC4/PSMC5/PSMD10/PSMD14/PSMD4/PSMD5/PSMD6/PSMD7/PSME2/RELB/RHOA/TERF2IP/TLR2/TNF/TRAF6/TRIM44/TSPAN6	45
T cells	BP	GO:1902036	regulation of hematopoietic stem cell differentiation	26/1709	74/18862	5.74475e-10	3.18668e-08	2.47699e-08	GATA3/HSPA9/LMO2/NFE2L2/OCIAD1/PSMA3/PSMA4/PSMA5/PSMA6/PSMA7/PSMB1/PSMB2/PSMB4/PSMB7/PSMC2/PSMC3/PSMC4/PSMC5/PSMD10/PSMD14/PSMD4/PSMD5/PSMD6/PSMD7/PSME2/YTHDF2	26
T cells	BP	GO:1903829	positive regulation of cellular protein localization	61/1709	295/18862	6.66947e-10	3.6644e-08	2.84832e-08	ACSL3/APC/BCL2/CASP8/CCT2/CCT3/CCT4/CCT5/CCT6A/CCT7/CCT8/CD247/CD2AP/CD81/CIB1/CSNK2A2/DDRGK1/DKC1/EPB41/EPB41L2/FIS1/FYN/GNL3/HSP90AB1/IPO5/IQGAP1/ITGAM/ITGB1/ITGB2/JAK2/LARP7/LGALS3/LIMK2/MAPK14/NMT1/NUMA1/PARK7/PARP1/PDCD5/PIK3R1/PSEN1/RAB11A/RAN/RDX/RTN4/SH3GLB1/SORL1/SPTBN1/SQSTM1/STX4/TCP1/TNF/TP53/TRIM8/TYROBP/UBE2D3/UBL5/UBR5/YWHAB/YWHAG/ZPR1	61
T cells	BP	GO:0071456	cellular response to hypoxia	48/1709	206/18862	7.21553e-10	3.92702e-08	3.05245e-08	BACH1/BCL2/BNIP3L/CHCHD2/CITED2/CYBB/DNMT3A/EGLN3/EIF4EBP1/ELOB/FAM162A/GNB1/HMOX1/MDM2/MGARP/MYC/NFE2L2/NOP53/PSMA3/PSMA4/PSMA5/PSMA6/PSMA7/PSMB1/PSMB2/PSMB4/PSMB7/PSMC2/PSMC3/PSMC4/PSMC5/PSMD10/PSMD14/PSMD4/PSMD5/PSMD6/PSMD7/PSME2/PTEN/RBPJ/RBX1/RGCC/RPS27A/STUB1/TMBIM6/TP53/UBA52/ZFP36L1	48
T cells	BP	GO:0036294	cellular response to decreased oxygen levels	49/1709	214/18862	9.08364e-10	4.89752e-08	3.80682e-08	BACH1/BCL2/BNIP3L/CHCHD2/CITED2/CPEB4/CYBB/DNMT3A/EGLN3/EIF4EBP1/ELOB/FAM162A/GNB1/HMOX1/MDM2/MGARP/MYC/NFE2L2/NOP53/PSMA3/PSMA4/PSMA5/PSMA6/PSMA7/PSMB1/PSMB2/PSMB4/PSMB7/PSMC2/PSMC3/PSMC4/PSMC5/PSMD10/PSMD14/PSMD4/PSMD5/PSMD6/PSMD7/PSME2/PTEN/RBPJ/RBX1/RGCC/RPS27A/STUB1/TMBIM6/TP53/UBA52/ZFP36L1	49
T cells	BP	GO:1904814	regulation of protein localization to chromosome, telomeric region	11/1709	14/18862	9.22251e-10	4.92636e-08	3.82923e-08	CCT2/CCT3/CCT4/CCT5/CCT6A/CCT7/CCT8/DKC1/GNL3/TCP1/TERF1	11
T cells	BP	GO:0034612	response to tumor necrosis factor	64/1709	320/18862	1.06328e-09	5.62759e-08	4.37429e-08	AFF3/ASAH1/BIRC3/CASP4/CASP8/CD27/CD40LG/CDIP1/CIB1/DHX9/FAS/GATA3/GBP1/HIPK1/JAK2/KLF2/KRT18/LTB/MAPK14/NFE2L2/NFKBIA/NUB1/OTULIN/PRPF8/PSMA3/PSMA4/PSMA5/PSMA6/PSMA7/PSMB1/PSMB2/PSMB4/PSMB7/PSMC2/PSMC3/PSMC4/PSMC5/PSMD10/PSMD14/PSMD4/PSMD5/PSMD6/PSMD7/PSME2/PTK2B/PYCARD/RPS6KB1/SHARPIN/TANK/TNF/TNFRSF13C/TNFRSF14/TNFRSF18/TNFRSF1A/TNFRSF1B/TNFRSF4/TNFSF8/TP53/TRAF5/TRAF6/YBX3/YTHDC2/ZFP36/ZFP36L1	64
T cells	BP	GO:0098586	cellular response to virus	25/1709	71/18862	1.16516e-09	6.11074e-08	4.74985e-08	BIRC3/C1QBP/DDX3X/DDX58/DDX60/DHX58/FMR1/GBF1/HSP90AA1/IFI6/IFIH1/IKBKE/IRF7/LGALS8/LSM14A/MAPK14/NOP53/PHB/POU2F2/PUM1/RIOK3/RRP1B/SEC14L1/TOMM70/TSPAN6	25
T cells	BP	GO:0030098	lymphocyte differentiation	69/1709	358/18862	1.25012e-09	6.49725e-08	5.05027e-08	AP3B1/ATM/BAK1/BCL11B/BCL2/BCL3/BCL6/BLNK/CAMK4/CD19/CD2/CD27/CD3D/CD3E/CD4/CD40LG/CD79A/CD79B/CD8A/CRTAM/DOCK10/FCER1G/FGL2/GATA3/HDAC5/HHEX/IKZF1/IKZF3/IL18/IL18R1/IL1B/IL4R/IL7R/ITGB1/ITK/KLF6/LCK/LEF1/LFNG/MALT1/MS4A1/NCAPH2/NDFIP1/NFAM1/NFATC2/PIK3R1/PLCG2/PTK2B/PTPN6/RBPJ/RELB/RIPK2/RPL22/RPS6/RSAD2/RUNX3/SASH3/SPI1/SYVN1/TCF7/TCIRG1/THEMIS/TNFRSF18/TNFSF8/TOX/TP53/ZAP70/ZBTB1/ZFP36L1	69
T cells	BP	GO:0050684	regulation of mRNA processing	37/1709	139/18862	1.31754e-09	6.7603e-08	5.25474e-08	C1QBP/CELF2/CPSF6/DHX36/DHX9/FMR1/FXR1/HNRNPA1/HNRNPA2B1/HNRNPL/HNRNPU/HSPA8/KHDRBS1/KHDRBS3/LARP7/MAGOH/MBNL1/MBNL2/METTL16/NCL/NSRP1/PABPN1/PRDX6/PRPF19/PUF60/QKI/RBM25/RBM8A/RNF20/RNPS1/SAFB/SNRNP70/SNRPA/SRSF4/THRAP3/TRA2B/ZFP36L1	37
T cells	BP	GO:0070646	protein modification by small protein removal	61/1709	300/18862	1.33324e-09	6.7603e-08	5.25474e-08	ACTB/APC/BABAM1/BECN1/BIRC3/DDX58/EIF3F/ENY2/GATA3/IFIH1/MDM2/MINDY2/MYC/NFKBIA/NOP53/OTUD5/OTULIN/PARK7/POLB/PSMA3/PSMA4/PSMA5/PSMA6/PSMA7/PSMB1/PSMB2/PSMB4/PSMB7/PSMC2/PSMC3/PSMC4/PSMC5/PSMD10/PSMD14/PSMD4/PSMD5/PSMD6/PSMD7/PSME2/PTEN/RAD23A/RHOA/RPS27A/RUVBL1/SHMT2/TANK/TFPT/TNIP1/TOMM20/TP53/TRAF6/UBA52/UCHL1/UIMC1/USP1/USP10/USP14/USP16/USP47/USP48/USP7	61
T cells	BP	GO:0045727	positive regulation of translation	36/1709	133/18862	1.33589e-09	6.7603e-08	5.25474e-08	BCL3/C1QBP/CNBP/DDX39B/DDX3X/DHX29/DHX36/DHX9/DNAJC3/EEF2/EIF3D/EIF3E/EIF4A3/EIF4G1/FMR1/FXR1/HNRNPD/KHDRBS1/LARP1/NIBAN1/NPM1/PABPC1/PKM/POLR2G/PPP1R15A/PTK2B/RPL26/RPS6KB1/RPS9/TNF/TRMT10C/UPF3B/USP16/VIM/YBX3/YTHDF2	36
T cells	BP	GO:0070202	regulation of establishment of protein localization to chromosome	10/1709	12/18862	2.02509e-09	9.90065e-08	7.69572e-08	CCT2/CCT3/CCT4/CCT5/CCT6A/CCT7/CCT8/DKC1/TCP1/TERF1	10
T cells	BP	GO:1903405	protein localization to nuclear body	10/1709	12/18862	2.02509e-09	9.90065e-08	7.69572e-08	CCT2/CCT3/CCT4/CCT5/CCT6A/CCT7/CCT8/DKC1/LARP7/TCP1	10
T cells	BP	GO:1904816	positive regulation of protein localization to chromosome, telomeric region	10/1709	12/18862	2.02509e-09	9.90065e-08	7.69572e-08	CCT2/CCT3/CCT4/CCT5/CCT6A/CCT7/CCT8/DKC1/GNL3/TCP1	10
T cells	BP	GO:1904867	protein localization to Cajal body	10/1709	12/18862	2.02509e-09	9.90065e-08	7.69572e-08	CCT2/CCT3/CCT4/CCT5/CCT6A/CCT7/CCT8/DKC1/LARP7/TCP1	10
T cells	BP	GO:0071356	cellular response to tumor necrosis factor	60/1709	296/18862	2.05967e-09	9.98507e-08	7.76134e-08	ASAH1/BIRC3/CASP4/CASP8/CD27/CD40LG/CDIP1/CIB1/DHX9/FAS/GATA3/GBP1/HIPK1/JAK2/KLF2/KRT18/LTB/MAPK14/NFE2L2/NFKBIA/OTULIN/PRPF8/PSMA3/PSMA4/PSMA5/PSMA6/PSMA7/PSMB1/PSMB2/PSMB4/PSMB7/PSMC2/PSMC3/PSMC4/PSMC5/PSMD10/PSMD14/PSMD4/PSMD5/PSMD6/PSMD7/PSME2/PTK2B/PYCARD/SHARPIN/TANK/TNF/TNFRSF13C/TNFRSF14/TNFRSF18/TNFRSF1A/TNFRSF1B/TNFRSF4/TNFSF8/TP53/TRAF5/TRAF6/YBX3/ZFP36/ZFP36L1	60
T cells	BP	GO:1901532	regulation of hematopoietic progenitor cell differentiation	28/1709	89/18862	2.28482e-09	1.09843e-07	8.538e-08	DHX36/GATA3/HSPA9/LMO2/NFE2L2/OCIAD1/PSMA3/PSMA4/PSMA5/PSMA6/PSMA7/PSMB1/PSMB2/PSMB4/PSMB7/PSMC2/PSMC3/PSMC4/PSMC5/PSMD10/PSMD14/PSMD4/PSMD5/PSMD6/PSMD7/PSME2/YTHDF2/ZBTB1	28
T cells	BP	GO:1903039	positive regulation of leukocyte cell-cell adhesion	51/1709	234/18862	2.56014e-09	1.22062e-07	9.48778e-08	AP3B1/BCL6/CD27/CD3E/CD4/CD40LG/CD44/CD47/CD6/CD81/CLECL1/CORO1A/CYRIB/DOCK8/ELANE/ETS1/FYN/GATA3/GRAP2/GRB2/HSPD1/HSPH1/IL18/IL1B/IL27RA/IL4R/IL6ST/IL7R/ITGB2/LCK/LEF1/LYN/MALT1/PIK3R1/PRKCQ/PTPN6/PYCARD/RAC1/RASAL3/RHOA/RIPK2/RUNX3/SASH3/SKAP1/ST3GAL4/TNF/TNFRSF13C/TNFRSF14/TRAF6/ZAP70/ZBTB1	51
T cells	BP	GO:0051236	establishment of RNA localization	46/1709	201/18862	3.00282e-09	1.41994e-07	1.10371e-07	ABCE1/ATM/CETN3/CPSF6/DDX39A/DDX39B/DHX9/EIF4A3/ENY2/FMR1/HHEX/HNRNPA1/HNRNPA2B1/HNRNPU/KHDRBS1/MAGOH/MRPL18/MVP/NCBP3/NPM1/PABPN1/PHAX/QKI/RAN/RANBP2/RBM8A/RFTN1/RNPS1/RPS15/RTRAF/SDAD1/SFPQ/SMG6/SNUPN/SRSF11/SRSF4/SSB/TERF1/THOC2/TOMM20/U2AF1L4/UPF3B/XPO1/YBX1/ZFP36/ZFP36L1	46
T cells	BP	GO:2000278	regulation of DNA biosynthetic process	31/1709	107/18862	3.08038e-09	1.44477e-07	1.12301e-07	ATM/CCT2/CCT3/CCT4/CCT5/CCT6A/CCT7/CCT8/CERS1/DDX39B/DKC1/DNAJC2/DUSP1/EXOSC10/HNRNPA1/HNRNPA2B1/HNRNPD/HNRNPU/HSP90AA1/HSP90AB1/MYC/PRKCQ/PTGES3/PTK2B/RGCC/SMG6/TCP1/TENT4B/TERF1/TP53/XRCC5	31
T cells	BP	GO:1904851	positive regulation of establishment of protein localization to telomere	9/1709	10/18862	3.70934e-09	1.72574e-07	1.34141e-07	CCT2/CCT3/CCT4/CCT5/CCT6A/CCT7/CCT8/DKC1/TCP1	9
T cells	BP	GO:0034250	positive regulation of cellular amide metabolic process	40/1709	163/18862	3.82106e-09	1.7635e-07	1.37076e-07	BCL3/C1QBP/CNBP/DDX39B/DDX3X/DHX29/DHX36/DHX9/DNAJC3/EEF2/EIF3D/EIF3E/EIF4A3/EIF4G1/FMR1/FXR1/HNRNPD/IFNGR1/KHDRBS1/LARP1/NFE2L2/NIBAN1/NPM1/NSMAF/PABPC1/PKM/POLR2G/PPP1R15A/PTK2B/RPL26/RPS6KB1/RPS9/TNF/TNFRSF1A/TRMT10C/UPF3B/USP16/VIM/YBX3/YTHDF2	40
T cells	BP	GO:0070671	response to interleukin-12	20/1709	50/18862	4.09992e-09	1.87718e-07	1.45912e-07	AIP/ANXA2/CAPZA1/CD47/CNN2/HNRNPA2B1/HNRNPDL/HSPA9/JAK1/JAK2/MIF/PDCD4/PPIA/PSME2/RIPK2/RPLP0/SOD2/STAT4/TALDO1/TCP1	20
T cells	BP	GO:0042274	ribosomal small subunit biogenesis	25/1709	75/18862	4.30101e-09	1.95374e-07	1.51863e-07	ABT1/BMS1/DDX52/EMG1/GTF2H5/NGDN/NOL11/NOP14/NPM1/RIOK3/RPS15/RPS16/RPS17/RPS21/RPS25/RPS28/RPS5/RPS6/RPS7/RPS8/SRFBP1/TSR3/UTP25/UTP3/XRCC5	25
T cells	BP	GO:0033044	regulation of chromosome organization	56/1709	273/18862	4.50818e-09	2.03185e-07	1.57935e-07	APC/ATM/ATRX/BCL6/BECN1/CCT2/CCT3/CCT4/CCT5/CCT6A/CCT7/CCT8/CDK5RAP2/DHX36/DKC1/DNMT1/DUSP1/EXOSC10/FMR1/GATA3/GNL3/H3-3B/HNRNPA1/HNRNPA2B1/HNRNPD/HNRNPU/IL1B/KDM1A/LRRK2/MIER1/MPHOSPH8/MTF2/MYC/NAA10/NEK6/NUMA1/PARP1/PML/PPP1R10/PRKCQ/RESF1/RIF1/RNF20/RTF1/SFPQ/SLF2/SMC5/SMG6/TASOR/TCP1/TENT4B/TERF1/TERF2IP/TP53/USP7/XRCC5	56
T cells	BP	GO:0031331	positive regulation of cellular catabolic process	71/1709	384/18862	4.57568e-09	2.04629e-07	1.59057e-07	ABHD5/ATF6/ATM/ATP5IF1/BCAP31/BECN1/BNIP3L/BTG2/CALCOCO2/CD81/CNOT6L/CTSC/DDRGK1/DHX36/ELOB/FBXL5/FMR1/FOXO1/HERPUD1/HMOX1/HNRNPD/HNRNPR/HSP90AA1/IL1B/LARP1/LRRK2/MDM2/METTL16/MOV10/NFE2L2/NOP53/NUB1/OPTN/PABPC1/PARK7/PFKFB2/PIK3CB/PNPLA2/POLR2G/PSEN1/PSMC2/PSMC3/PSMC4/PSMD10/PTEN/PTK2B/PTPN1/PUM1/RAD23A/RALB/RBX1/RDX/RIPK2/SESN3/SH3GLB1/SPTLC2/STUB1/TNF/TNFRSF1B/TNRC6A/TOB1/TRIM5/TRIM8/UFL1/ULK1…	71
T cells	BP	GO:2001252	positive regulation of chromosome organization	40/1709	164/18862	4.61783e-09	2.04925e-07	1.59287e-07	ATM/ATRX/BCL6/CCT2/CCT3/CCT4/CCT5/CCT6A/CCT7/CCT8/DHX36/DKC1/DNMT1/FMR1/GATA3/GNL3/HNRNPA1/HNRNPA2B1/HNRNPD/IL1B/KDM1A/LRRK2/MIER1/MPHOSPH8/MTF2/NUMA1/PML/PPP1R10/PRKCQ/RESF1/RIF1/RNF20/RTF1/SFPQ/SLF2/SMC5/TASOR/TCP1/TP53/XRCC5	40
T cells	BP	GO:0070482	response to oxygen levels	71/1709	385/18862	5.12473e-09	2.25684e-07	1.75423e-07	AHCY/APAF1/ATM/ATP6/ATP6AP1/BACH1/BCL2/BECN1/BNIP3L/CCDC115/CHCHD2/CITED2/CPEB4/CXCR4/CYB5R4/CYBB/DNMT3A/EGLN3/EIF4EBP1/ELOB/ETS1/FAM162A/FAS/FOXO1/GNB1/HMOX1/HMOX2/HSP90B1/LDHA/MDM2/MGARP/MYC/NFE2L2/NOP53/PKM/PML/POLB/PSMA3/PSMA4/PSMA5/PSMA6/PSMA7/PSMB1/PSMB2/PSMB4/PSMB7/PSMC2/PSMC3/PSMC4/PSMC5/PSMD10/PSMD14/PSMD4/PSMD5/PSMD6/PSMD7/PSME2/PTEN/PTK2B/RBPJ/RBX1/RGCC/RPS27A/SOD2/STUB1/TLR2/TMBIM6/TP…	71
T cells	BP	GO:0007249	I-kappaB kinase/NF-kappaB signaling	57/1709	282/18862	5.77935e-09	2.52584e-07	1.96332e-07	AKAP13/BCL3/BIRC3/CARD9/CASP10/CASP8/CD4/DDRGK1/DDX21/DHX36/ECM1/EEF1D/FYN/HMOX1/IKBKE/IL1B/IRAK4/LTF/LY96/MALT1/MIER1/NDFIP1/NEK6/NFKBIA/NLRP12/OPTN/PRDX4/PRKCB/PYCARD/RELB/RHOA/RIOK3/RIPK2/RPS27A/S100A12/S100A4/SHARPIN/SQSTM1/TANK/TERF2IP/TLR2/TLR8/TNF/TNFRSF1A/TNFSF10/TNIP1/TRAF5/TRAF6/TRIM5/TRIM59/TRIM8/TSPAN6/UBA52/UFL1/USP10/VAPA/WLS	57
T cells	BP	GO:0042113	B cell activation	63/1709	326/18862	5.86297e-09	2.54312e-07	1.97675e-07	ATM/BAK1/BANK1/BCL2/BCL3/BCL6/BLNK/CASP8/CD19/CD27/CD40LG/CD79A/CD79B/CD81/DOCK10/HDAC5/HHEX/HSPD1/IKZF3/IL27RA/IL7R/ITGB1/KLF6/LAT2/LEF1/LFNG/LYN/MALT1/MEF2C/MIF/MS4A1/MSH6/NDFIP1/NFAM1/NFATC2/PAWR/PHB/PIK3R1/PKN1/PLCG2/PRKCB/PTK2B/PTPN6/RASGRP1/RBPJ/RIF1/RNF8/SAMSN1/SASH3/SKAP2/SLC15A4/SLC39A10/SWAP70/SYVN1/TCIRG1/TNFRSF13C/TNFRSF4/TP53/TYROBP/VAV3/ZAP70/ZBTB1/ZFP36L1	63
T cells	BP	GO:0032206	positive regulation of telomere maintenance	20/1709	51/18862	6.17246e-09	2.65738e-07	2.06557e-07	ATM/ATRX/CCT2/CCT3/CCT4/CCT5/CCT6A/CCT7/CCT8/DHX36/DKC1/GNL3/HNRNPA1/HNRNPA2B1/HNRNPD/PML/PPP1R10/PRKCQ/TCP1/XRCC5	20
T cells	BP	GO:0009895	negative regulation of catabolic process	61/1709	312/18862	6.45631e-09	2.759e-07	2.14455e-07	ANXA2/BCL2/BECN1/BSCL2/CHMP4B/CRTC3/CSNK2A2/CST3/DDRGK1/DHX36/DHX9/DKC1/EIF3H/EIF4G1/FEZ2/FMR1/FYN/GABARAPL2/HERC1/HMOX1/HNRNPD/HNRNPU/HP/HSP90AB1/IL1B/IRAK3/LARP1/LRRK2/MAPK14/MCL1/METTL16/MYCBP2/NOP53/PABPC1/PARK7/PDCL3/PHB/PML/PSEN1/PSME3IP1/RPL23/RPS7/SECISBP2/SMARCC1/SNRNP70/SORL1/SYNCRIP/TAF15/TENT4B/THRAP3/TIMP1/TIMP2/TNF/TOB1/TP53/USP14/USP7/YBX1/YBX3/ZCCHC17/ZFP36	61
T cells	BP	GO:0022409	positive regulation of cell-cell adhesion	56/1709	276/18862	6.80468e-09	2.88649e-07	2.24365e-07	ADAM19/AP3B1/BCL6/CD27/CD3E/CD4/CD40LG/CD44/CD47/CD6/CD81/CITED2/CLECL1/CORO1A/CYRIB/DOCK8/ELANE/ETS1/FYN/GATA3/GCNT2/GRAP2/GRB2/HSPD1/HSPH1/IL18/IL1B/IL27RA/IL4R/IL6ST/IL7R/ITGB2/JAK1/LCK/LEF1/LYN/MALT1/PIK3R1/PLAUR/PRKCQ/PTPN6/PYCARD/RAC1/RASAL3/RHOA/RIPK2/RUNX3/SASH3/SKAP1/ST3GAL4/TNF/TNFRSF13C/TNFRSF14/TRAF6/ZAP70/ZBTB1	56
T cells	BP	GO:0050792	regulation of viral process	43/1709	186/18862	7.06025e-09	2.97304e-07	2.31092e-07	BCL2/CD4/CHMP2A/CHMP2B/CHMP4B/CXCR4/DDX3X/DHX9/FMR1/IFIT1/ILF3/ISG15/ISG20/LARP1/LARP7/LTF/LY6E/MPHOSPH8/MX1/PABPC1/PML/POLR2B/POLR2F/POLR2G/POLR2I/PPIA/PPIH/RAD23A/RESF1/RSAD2/RSF1/SNF8/TASOR/TNF/TNIP1/TOP2B/TRIM26/TRIM5/TRIM8/VAPA/VAPB/VPS37B/ZFP36	43
T cells	BP	GO:0031330	negative regulation of cellular catabolic process	53/1709	255/18862	7.23517e-09	3.02461e-07	2.35101e-07	ANXA2/BCL2/BECN1/CHMP4B/CSNK2A2/CST3/DDRGK1/DHX36/DHX9/DKC1/EIF3H/EIF4G1/FEZ2/FMR1/GABARAPL2/HERC1/HMOX1/HNRNPD/HNRNPU/HP/HSP90AB1/LARP1/LRRK2/MAPK14/MCL1/METTL16/NOP53/PABPC1/PARK7/PDCL3/PML/PSEN1/PSME3IP1/RPL23/RPS7/SECISBP2/SMARCC1/SNRNP70/SORL1/SYNCRIP/TAF15/TENT4B/THRAP3/TIMP1/TIMP2/TOB1/TP53/USP14/USP7/YBX1/YBX3/ZCCHC17/ZFP36	53
T cells	BP	GO:0006119	oxidative phosphorylation	37/1709	148/18862	8.49062e-09	3.52391e-07	2.73912e-07	ANTKMT/ATP5F1A/ATP5MC2/ATP5MC3/ATP5ME/ATP5PD/ATP5PF/ATP6/CHCHD10/CHCHD2/COX4I1/COX5B/COX7C/CYC1/ND1/NDUFA13/NDUFA3/NDUFA4/NDUFA9/NDUFB10/NDUFB2/NDUFB3/NDUFB4/NDUFS5/NDUFS6/NDUFS7/NDUFS8/NDUFV1/PARK7/SHMT2/STOML2/UQCR10/UQCRB/UQCRC1/UQCRC2/UQCRFS1/UQCRQ	37
T cells	BP	GO:0070198	protein localization to chromosome, telomeric region	15/1709	30/18862	8.94461e-09	3.68582e-07	2.86496e-07	ATM/ATRX/CCT2/CCT3/CCT4/CCT5/CCT6A/CCT7/CCT8/DKC1/GNL3/TCP1/TERF1/TERF2IP/XRCC5	15
T cells	BP	GO:0048024	regulation of mRNA splicing, via spliceosome	29/1709	100/18862	9.62521e-09	3.93814e-07	3.0611e-07	C1QBP/CELF2/FMR1/FXR1/HNRNPA1/HNRNPA2B1/HNRNPL/HNRNPU/HSPA8/KHDRBS1/KHDRBS3/LARP7/MAGOH/MBNL1/MBNL2/METTL16/NCL/NSRP1/PRDX6/PRPF19/PUF60/QKI/RBM25/RBM8A/RNPS1/SNRNP70/SRSF4/THRAP3/TRA2B	29
T cells	BP	GO:0006521	regulation of cellular amino acid metabolic process	22/1709	62/18862	9.73521e-09	3.9551e-07	3.07428e-07	OAZ1/PARK7/PSMA3/PSMA4/PSMA5/PSMA6/PSMA7/PSMB1/PSMB2/PSMB4/PSMB7/PSMC2/PSMC3/PSMC4/PSMC5/PSMD10/PSMD14/PSMD4/PSMD5/PSMD6/PSMD7/PSME2	22
T cells	BP	GO:2000116	regulation of cysteine-type endopeptidase activity	49/1709	230/18862	1.14719e-08	4.62808e-07	3.59738e-07	ANP32B/APAF1/ARL6IP5/BAK1/BCAP31/BIRC3/CARD9/CASP10/CASP8/CASP8AP2/CASP9/CAST/CD27/CD44/CLEC7A/CTSH/DDX3X/DHCR24/DPEP1/EGLN3/FAM162A/FAS/FIS1/FYN/GPX1/HERPUD1/HSPD1/HSPE1/IFI6/IFT57/JAK2/LCK/LTF/MALT1/MICAL1/MYC/NDUFA13/NLRP12/PARK7/PDCD5/PLAUR/PML/PYCARD/RIPK2/S100A8/S100A9/TNF/TNFSF10/USP47	49
T cells	BP	GO:0000380	alternative mRNA splicing, via spliceosome	24/1709	73/18862	1.19173e-08	4.77439e-07	3.7111e-07	CELF2/DHX9/FMR1/FXR1/HNRNPA1/HNRNPL/HNRNPM/HNRNPU/KDM1A/KHDRBS1/KHDRBS3/MAGOH/MBNL1/MBNL2/NSRP1/PUF60/RBM17/RBM25/RBM8A/RNPS1/RSRC1/SFPQ/THRAP3/TRA2B	24
T cells	BP	GO:0019058	viral life cycle	65/1709	348/18862	1.36111e-08	5.41534e-07	4.20931e-07	BCL2/BSG/CD4/CD81/CHMP2A/CHMP2B/CHMP4B/CLEC5A/CXCR4/DDX3X/DDX6/DEK/EPS15/FMR1/GRK2/HSP90AB1/HSPA8/HTATSF1/IFIT1/ILF3/ISG15/ISG20/ITGB1/ITGB7/KPNB1/LAMP1/LARP1/LTF/LY6E/MPHOSPH8/MX1/NUCKS1/PABPC1/PCBP2/PDCD6IP/PHB/PML/PPIA/PPIB/PPIH/RAD23A/RAN/RANBP2/RESF1/RPS27A/RSAD2/SIVA1/SNF8/TASOR/TNF/TNFRSF14/TNFRSF4/TNIP1/TOP2B/TRIM26/TRIM5/TRIM8/UBA52/UBAP1/UVRAG/VAPA/VAPB/VPS37B/XPO1/YTHDC2	65
T cells	BP	GO:0050657	nucleic acid transport	44/1709	198/18862	1.69214e-08	6.64077e-07	5.16183e-07	ABCE1/CETN3/CPSF6/DDX39A/DDX39B/DHX9/EIF4A3/ENY2/FMR1/HHEX/HNRNPA1/HNRNPA2B1/HNRNPU/KHDRBS1/MAGOH/MRPL18/MVP/NCBP3/NPM1/PABPN1/PHAX/QKI/RAN/RANBP2/RBM8A/RFTN1/RNPS1/RPS15/RTRAF/SDAD1/SFPQ/SMG6/SNUPN/SRSF11/SRSF4/SSB/THOC2/TOMM20/U2AF1L4/UPF3B/XPO1/YBX1/ZFP36/ZFP36L1	44
T cells	BP	GO:0050658	RNA transport	44/1709	198/18862	1.69214e-08	6.64077e-07	5.16183e-07	ABCE1/CETN3/CPSF6/DDX39A/DDX39B/DHX9/EIF4A3/ENY2/FMR1/HHEX/HNRNPA1/HNRNPA2B1/HNRNPU/KHDRBS1/MAGOH/MRPL18/MVP/NCBP3/NPM1/PABPN1/PHAX/QKI/RAN/RANBP2/RBM8A/RFTN1/RNPS1/RPS15/RTRAF/SDAD1/SFPQ/SMG6/SNUPN/SRSF11/SRSF4/SSB/THOC2/TOMM20/U2AF1L4/UPF3B/XPO1/YBX1/ZFP36/ZFP36L1	44
T cells	BP	GO:0071349	cellular response to interleukin-12	19/1709	49/18862	1.84034e-08	7.1736e-07	5.576e-07	AIP/ANXA2/CAPZA1/CD47/CNN2/HNRNPA2B1/HNRNPDL/HSPA9/JAK1/JAK2/MIF/PDCD4/PPIA/PSME2/RPLP0/SOD2/STAT4/TALDO1/TCP1	19
T cells	BP	GO:0007159	leukocyte cell-cell adhesion	67/1709	366/18862	1.86921e-08	7.23724e-07	5.62547e-07	AP3B1/BCL6/CD27/CD3E/CD4/CD40LG/CD44/CD47/CD6/CD81/CLECL1/CORO1A/CRTAM/CYRIB/DOCK8/ELANE/ETS1/FGL2/FYN/GATA3/GRAP2/GRB2/HSPD1/HSPH1/IDO1/IL18/IL1B/IL27RA/IL4R/IL6ST/IL7R/ITGAL/ITGB1/ITGB2/ITGB7/LCK/LEF1/LGALS3/LYN/MALT1/MIA3/NDFIP1/PAWR/PECAM1/PIK3R1/PRKAR1A/PRKCQ/PTPN6/PYCARD/RAC1/RASAL3/RHOA/RIPK2/RUNX3/S100A8/S100A9/SASH3/SELL/SKAP1/ST3GAL4/TNF/TNFRSF13C/TNFRSF14/TNIP1/TRAF6/ZAP70/ZBTB1	67
T cells	BP	GO:0019882	antigen processing and presentation	49/1709	234/18862	2.05981e-08	7.92202e-07	6.15774e-07	AP2S1/AP3B1/BCAP31/CALR/CAPZA1/CAPZA2/CD8A/CTSF/CTSH/CTSS/CYBA/CYBB/DCTN3/FCER1G/FGL2/KIF2A/LNPEP/NCF1/NCF2/NCF4/PDIA3/PSMA3/PSMA4/PSMA5/PSMA6/PSMA7/PSMB1/PSMB2/PSMB4/PSMB7/PSMC2/PSMC3/PSMC4/PSMC5/PSMD10/PSMD14/PSMD4/PSMD5/PSMD6/PSMD7/PSME2/PYCARD/RAB27A/RAB8B/RELB/RFTN1/TAPBPL/TRAF6/WAS	49
T cells	BP	GO:0022407	regulation of cell-cell adhesion	76/1709	437/18862	2.09687e-08	8.01117e-07	6.22704e-07	ADAM19/AP3B1/BCL6/CD27/CD3E/CD4/CD40LG/CD44/CD47/CD6/CD81/CD9/CITED2/CLECL1/CORO1A/CRTAM/CYRIB/DOCK8/ELANE/EPCAM/ETS1/FGL2/FYN/GATA3/GCNT2/GRAP2/GRB2/GTPBP4/HSPD1/HSPH1/IDO1/IL18/IL1B/IL1RN/IL27RA/IL4R/IL6ST/IL7R/ITGB2/JAK1/JAK2/LCK/LEF1/LGALS3/LYN/MALT1/MAPK14/MIA3/NDFIP1/PAWR/PIK3R1/PLAUR/PRKAR1A/PRKCA/PRKCQ/PTPN6/PYCARD/RAC1/RASAL3/RDX/RGCC/RHOA/RIPK2/RUNX3/SASH3/SH2B3/SKAP1/ST3GAL4/SWAP70/TNF…	76
T cells	BP	GO:0042176	regulation of protein catabolic process	69/1709	383/18862	2.23514e-08	8.48326e-07	6.59399e-07	ANXA2/APC/ATP5IF1/BCAP31/CD81/CSNK2A2/CST3/CTSC/DDRGK1/EEF1A1/EIF3H/ELOB/FBXL5/FMR1/FOXO1/FYN/GABARAPL2/GPX1/HERPUD1/HSP90AA1/HSP90AB1/IL1B/IRAK3/LRRK2/MDM2/MYCBP2/NDFIP1/NDUFA13/NFE2L2/NOP53/NUB1/NUDT15/OAZ1/PARK7/PDCL3/PHB/PML/PRKACA/PSEN1/PSMC2/PSMC3/PSMC4/PSMD10/PSMD14/PSME2/PSME3IP1/PTEN/PTK2B/RAD23A/RBX1/RDX/RPL23/RPS7/SMARCC1/SNF8/SNRNP70/SORL1/STUB1/TIMP1/TIMP2/TMF1/TNF/TNFRSF1B/UFL1/USP1…	69
T cells	BP	GO:0006414	translational elongation	34/1709	134/18862	2.26497e-08	8.54027e-07	6.6383e-07	DNAJC24/EEF1A1/EEF1B2/EEF1D/EEF1G/EEF2/EIF4A3/GADD45GIP1/HBS1L/MRPL1/MRPL11/MRPL13/MRPL14/MRPL18/MRPL21/MRPL22/MRPL3/MRPL40/MRPL41/MRPL51/MRPL52/MRPS14/MRPS15/MRPS18C/MRPS28/MRPS5/MRPS9/NEMF/PTCD3/RPLP1/RPLP2/SECISBP2/TUFM/USP16	34
T cells	BP	GO:1904356	regulation of telomere maintenance via telomere lengthening	21/1709	60/18862	2.78265e-08	1.04241e-06	8.10258e-07	ATM/CCT2/CCT3/CCT4/CCT5/CCT6A/CCT7/CCT8/DHX36/DKC1/EXOSC10/HNRNPA1/HNRNPA2B1/HNRNPU/PARP1/PRKCQ/SMG6/TCP1/TENT4B/TERF1/XRCC5	21
T cells	BP	GO:0000470	maturation of LSU-rRNA	14/1709	28/18862	2.82312e-08	1.05075e-06	8.1674e-07	DDX18/GTPBP4/LAS1L/MAK16/MRPL1/NHP2/NIFK/NOL9/RPF1/RPL7/RPL7A/RSL1D1/ZNHIT3/ZNHIT6	14
T cells	BP	GO:0009896	positive regulation of catabolic process	77/1709	450/18862	3.46069e-08	1.27979e-06	9.94772e-07	ABHD5/APC/ATF6/ATM/ATP5IF1/BCAP31/BECN1/BNIP3L/BTG2/CALCOCO2/CD81/CNOT6L/CTSC/DDRGK1/DHX36/ELOB/FBXL5/FMR1/FOXO1/HERPUD1/HMOX1/HNRNPD/HNRNPR/HSP90AA1/IL1B/LARP1/LRRK2/MDM2/METTL16/MOV10/NDFIP1/NDUFA13/NFE2L2/NOP53/NUB1/OAZ1/OPTN/PABPC1/PARK7/PFKFB2/PIK3CB/PNPLA2/POLR2G/PSEN1/PSMC2/PSMC3/PSMC4/PSMD10/PTEN/PTK2B/PTPN1/PUM1/RAD23A/RALB/RBX1/RDX/RIPK2/SESN3/SH3GLB1/SNF8/SORL1/SPTLC2/STUB1/TNF/TNFRSF1…	77
T cells	BP	GO:0016236	macroautophagy	59/1709	311/18862	3.54879e-08	1.30064e-06	1.01098e-06	ATG14/ATG3/ATP6V0A1/ATP6V0B/ATP6V1C1/ATP6V1H/BECN1/BNIP3L/CALCOCO2/CAPN1/CHMP2A/CHMP2B/CHMP4B/CSNK2A2/DDRGK1/FEZ2/GABARAP/GABARAPL2/GAPDH/HMOX1/LAMTOR2/LAMTOR4/LARP1/LGALS8/LRRK2/MTMR3/OPTN/PRKACA/PSEN1/RALB/RB1CC1/RETREG1/RIPK2/RPTOR/RUBCNL/SESN3/SH3GLB1/SNF8/SNX5/SPTLC2/SQSTM1/TCIRG1/TOMM20/TOMM22/TOMM40/TOMM70/TP53/UCHL1/UFL1/ULK1/UVRAG/VPS13C/VPS26A/VPS35/VPS36/VPS37B/VPS41/WDR45/WIPI1	59
T cells	BP	GO:0006839	mitochondrial transport	54/1709	274/18862	3.56216e-08	1.30064e-06	1.01098e-06	AFG3L2/AIP/ANTKMT/ATP5F1A/ATP5IF1/ATP5MC2/ATP5MC3/ATP5ME/ATP5PD/ATP5PF/ATP6/BAK1/BCAP31/BCL2/BLOC1S2/BNIP3L/CAMK2A/CASP8/CHCHD10/CNP/CSNK2A2/FIS1/GRPEL2/HSP90AA1/HSPA4/HSPD1/LETM1/LRRK2/MCUB/MGARP/MICU1/MPC2/MRPL18/NDUFA13/NMT1/PDCD5/PSEN1/ROMO1/SH3GLB1/SLC25A6/STOML2/TIMM13/TIMM50/TOMM20/TOMM22/TOMM40/TOMM70/TP53/UBE2D3/UBL5/UCP2/VPS35/YWHAB/YWHAG	54
T cells	BP	GO:0033238	regulation of cellular amine metabolic process	24/1709	77/18862	3.85533e-08	1.39635e-06	1.08538e-06	ITGAM/ITGB2/OAZ1/PARK7/PSMA3/PSMA4/PSMA5/PSMA6/PSMA7/PSMB1/PSMB2/PSMB4/PSMB7/PSMC2/PSMC3/PSMC4/PSMC5/PSMD10/PSMD14/PSMD4/PSMD5/PSMD6/PSMD7/PSME2	24
T cells	BP	GO:0046651	lymphocyte proliferation	55/1709	282/18862	3.87271e-08	1.39635e-06	1.08538e-06	ATM/BCL2/BCL6/CD19/CD3E/CD4/CD40LG/CD6/CD79A/CD81/CLECL1/CORO1A/CRTAM/DOCK8/FLT3LG/FYN/HSPD1/IDO1/IKZF3/IL18/IL1B/IL27RA/IL6ST/IL7R/LEF1/LGALS3/LYN/MALT1/MEF2C/MIF/MS4A1/NDFIP1/NFATC2/PAWR/PKN1/PRKAR1A/PRKCQ/PTPN6/PYCARD/RASAL3/RASGRP1/RIPK2/RPS6/SASH3/SLC39A10/TNFRSF13C/TNFRSF14/TNFRSF1B/TNFRSF4/TNFSF8/TP53/TRAF6/TYROBP/VAV3/ZAP70	55
T cells	BP	GO:0043903	regulation of biological process involved in symbiotic interaction	43/1709	197/18862	4.2605e-08	1.52663e-06	1.18664e-06	BCL2/CD4/CHMP2A/CHMP2B/CHMP4B/CXCR4/DDX3X/DHX9/FMR1/IFIT1/ILF3/ISG15/ISG20/LARP1/LARP7/LTF/LY6E/MPHOSPH8/MX1/PABPC1/PML/POLR2B/POLR2F/POLR2G/POLR2I/PPIA/PPIH/RAD23A/RESF1/RSAD2/RSF1/SNF8/TASOR/TNF/TNIP1/TOP2B/TRIM26/TRIM5/TRIM8/VAPA/VAPB/VPS37B/ZFP36	43
T cells	BP	GO:0002753	cytoplasmic pattern recognition receptor signaling pathway	23/1709	72/18862	4.4093e-08	1.5702e-06	1.22051e-06	BIRC3/C1QBP/CASP8/DDX58/DDX60/DHX58/IFIH1/IRF7/LSM14A/NFKBIA/NOP53/OTULIN/PHB/PUM1/RIOK3/RIPK2/RPS27A/SEC14L1/SLC15A3/SLC15A4/TRAF6/TSPAN6/UBA52	23
T cells	BP	GO:0002224	toll-like receptor signaling pathway	37/1709	157/18862	4.56596e-08	1.61601e-06	1.25612e-06	AP3B1/APPL1/BIRC3/CASP8/CD300LF/CTSS/CYBA/DDX3X/HSP90B1/HSPD1/IFI35/IKBKE/IRAK3/IRAK4/IRF7/ITGAM/ITGB2/LTF/LY96/LYN/NFKBIA/RFTN1/RIPK2/RPS27A/RSAD2/RTN4/S100A8/S100A9/SLC15A4/TANK/TLR2/TLR8/TNIP1/TRAF6/UBA52/UBE2D3/UNC93B1	37
T cells	BP	GO:2001243	negative regulation of intrinsic apoptotic signaling pathway	27/1709	95/18862	4.93418e-08	1.73569e-06	1.34914e-06	ARMC10/BCL2/CD44/DDX3X/GPX1/GRINA/HERPUD1/IVNS1ABP/KDM1A/LRRK2/MCL1/MDM2/MIF/NDUFA13/NFE2L2/NOC2L/PARK7/PLAUR/PPIA/PTPN1/SOD2/SYVN1/TMBIM6/TPT1/URI1/USP47/YBX3	27
T cells	BP	GO:0043281	regulation of cysteine-type endopeptidase activity involved in apoptotic process	44/1709	205/18862	5.02401e-08	1.75658e-06	1.36538e-06	ANP32B/APAF1/ARL6IP5/BAK1/BCAP31/CARD9/CASP10/CASP8/CASP8AP2/CASP9/CD27/CD44/CLEC7A/CTSH/DDX3X/DHCR24/DPEP1/EGLN3/FAM162A/FAS/FIS1/GPX1/HERPUD1/HSPD1/HSPE1/IFI6/IFT57/JAK2/LCK/MALT1/MICAL1/MYC/NDUFA13/NLRP12/PARK7/PDCD5/PLAUR/PML/PYCARD/S100A8/S100A9/TNF/TNFSF10/USP47	44
T cells	BP	GO:0035722	interleukin-12-mediated signaling pathway	18/1709	47/18862	5.46834e-08	1.90041e-06	1.47718e-06	AIP/ANXA2/CAPZA1/CNN2/HNRNPA2B1/HNRNPDL/HSPA9/JAK1/JAK2/MIF/PDCD4/PPIA/PSME2/RPLP0/SOD2/STAT4/TALDO1/TCP1	18
T cells	BP	GO:0032943	mononuclear cell proliferation	55/1709	285/18862	5.63194e-08	1.94555e-06	1.51226e-06	ATM/BCL2/BCL6/CD19/CD3E/CD4/CD40LG/CD6/CD79A/CD81/CLECL1/CORO1A/CRTAM/DOCK8/FLT3LG/FYN/HSPD1/IDO1/IKZF3/IL18/IL1B/IL27RA/IL6ST/IL7R/LEF1/LGALS3/LYN/MALT1/MEF2C/MIF/MS4A1/NDFIP1/NFATC2/PAWR/PKN1/PRKAR1A/PRKCQ/PTPN6/PYCARD/RASAL3/RASGRP1/RIPK2/RPS6/SASH3/SLC39A10/TNFRSF13C/TNFRSF14/TNFRSF1B/TNFRSF4/TNFSF8/TP53/TRAF6/TYROBP/VAV3/ZAP70	55
T cells	BP	GO:0070200	establishment of protein localization to telomere	11/1709	18/18862	5.71763e-08	1.96339e-06	1.52613e-06	ATM/CCT2/CCT3/CCT4/CCT5/CCT6A/CCT7/CCT8/DKC1/TCP1/TERF1	11
T cells	BP	GO:1900182	positive regulation of protein localization to nucleus	25/1709	85/18862	7.31039e-08	2.49548e-06	1.93972e-06	CCT2/CCT3/CCT4/CCT5/CCT6A/CCT7/CCT8/CD2AP/DKC1/FYN/HSP90AB1/IPO5/JAK2/LARP7/LIMK2/MAPK14/PARK7/PARP1/PIK3R1/PSEN1/RAN/TCP1/TRIM8/UBR5/ZPR1	25
T cells	BP	GO:0001666	response to hypoxia	63/1709	348/18862	7.55799e-08	2.56483e-06	1.99363e-06	AHCY/APAF1/ATM/BACH1/BCL2/BECN1/BNIP3L/CHCHD2/CITED2/CXCR4/CYBB/DNMT3A/EGLN3/EIF4EBP1/ELOB/ETS1/FAM162A/GNB1/HMOX1/HMOX2/HSP90B1/LDHA/MDM2/MGARP/MYC/NFE2L2/NOP53/PKM/PML/PSMA3/PSMA4/PSMA5/PSMA6/PSMA7/PSMB1/PSMB2/PSMB4/PSMB7/PSMC2/PSMC3/PSMC4/PSMC5/PSMD10/PSMD14/PSMD4/PSMD5/PSMD6/PSMD7/PSME2/PTEN/PTK2B/RBPJ/RBX1/RGCC/RPS27A/SOD2/STUB1/TLR2/TMBIM6/TP53/UBA52/UCP2/ZFP36L1	63
T cells	BP	GO:0051168	nuclear export	43/1709	201/18862	7.84344e-08	2.64613e-06	2.05682e-06	ABCE1/AKAP13/ANP32B/CALR/CPSF6/DDX39A/DDX39B/DHX9/EIF4A3/EMD/ENY2/HHEX/HNRNPA1/HNRNPA2B1/HSPA9/IL1B/KHDRBS1/MAGOH/MALT1/NEMF/NPM1/PABPN1/PARK7/PHAX/PRKACA/RAN/RANBP2/RBM8A/RNPS1/RPS15/SDAD1/SMG6/SP100/SRSF11/SRSF4/SSB/TCF7L2/THOC2/TP53/U2AF1L4/UPF3B/XPO1/XPO6	43
T cells	BP	GO:1903362	regulation of cellular protein catabolic process	50/1709	251/18862	7.96287e-08	2.6708e-06	2.076e-06	ANXA2/ATP5IF1/BCAP31/CD81/CSNK2A2/CTSC/DDRGK1/EIF3H/ELOB/FBXL5/FMR1/GABARAPL2/GPX1/HERPUD1/HSP90AA1/HSP90AB1/LRRK2/MDM2/NFE2L2/NOP53/NUB1/NUDT15/PARK7/PDCL3/PML/PRKACA/PSEN1/PSMC2/PSMC3/PSMC4/PSMD10/PSMD14/PSME2/PSME3IP1/PTEN/PTK2B/RAD23A/RBX1/RDX/RPL23/RPS7/SMARCC1/STUB1/TMF1/UFL1/USP14/USP7/VGLL4/VPS35/XPO1	50
T cells	BP	GO:0006338	chromatin remodeling	44/1709	209/18862	9.08544e-08	3.02971e-06	2.35497e-06	ACTB/ANP32E/ATRX/BAZ1A/BAZ1B/BPTF/CENPU/CHD3/CHD4/CHD8/DNMT1/DNMT3A/GATA3/H3-3B/HDAC5/KDM4B/KDM5A/KDM5B/MBD2/MBD3/MPHOSPH8/MYC/NASP/NPM1/NPM3/NUDT5/PADI4/PBRM1/POLE3/RBBP7/RESF1/RNF8/RSF1/RUVBL1/SATB1/SMARCA2/SMARCA4/SMARCC1/SMARCC2/SMARCD1/SMCHD1/TASOR/ZBTB1/ZNFX1	44
T cells	BP	GO:0043280	positive regulation of cysteine-type endopeptidase activity involved in apoptotic process	33/1709	135/18862	9.52947e-08	3.15951e-06	2.45587e-06	ANP32B/APAF1/ARL6IP5/BAK1/BCAP31/CARD9/CASP10/CASP8/CASP8AP2/CASP9/CLEC7A/CTSH/DDX3X/EGLN3/FAM162A/FAS/FIS1/HSPD1/HSPE1/IFT57/JAK2/LCK/MALT1/MYC/NDUFA13/NLRP12/PDCD5/PML/PYCARD/S100A8/S100A9/TNF/TNFSF10	33
T cells	BP	GO:0070661	leukocyte proliferation	58/1709	312/18862	9.64408e-08	3.17924e-06	2.4712e-06	ATM/BCL2/BCL6/CD19/CD3E/CD4/CD40LG/CD6/CD79A/CD81/CLECL1/CORO1A/CRTAM/CSF1R/DOCK8/FLT3LG/FYN/HHEX/HSPD1/IDO1/IKZF3/IL18/IL1B/IL27RA/IL6ST/IL7R/LEF1/LGALS3/LYN/MALT1/MEF2C/MIF/MS4A1/NDFIP1/NFATC2/PAWR/PKN1/PRKAR1A/PRKCQ/PTPN6/PYCARD/RASAL3/RASGRP1/RIPK2/RPS6/SASH3/SLC39A10/TCIRG1/TNFRSF13C/TNFRSF14/TNFRSF1B/TNFRSF4/TNFSF8/TP53/TRAF6/TYROBP/VAV3/ZAP70	58
T cells	BP	GO:2001234	negative regulation of apoptotic signaling pathway	46/1709	224/18862	1.02063e-07	3.34546e-06	2.60041e-06	ARMC10/BCL2/CASP8/CD44/CSNK2A2/DDX3X/FAS/FYN/GNAI2/GPX1/GRINA/HERPUD1/HMGB2/HMOX1/IFI6/IL1B/IVNS1ABP/KDM1A/LGALS3/LRRK2/MAZ/MCL1/MDM2/MIF/NDUFA13/NFE2L2/NOC2L/PARK7/PHIP/PLAUR/PPIA/PSEN1/PSMD10/PTPN1/RB1CC1/RPS6KB1/SOD2/SYVN1/TCF7L2/TMBIM6/TNF/TNFSF10/TPT1/URI1/USP47/YBX3	46
T cells	BP	GO:0019079	viral genome replication	32/1709	129/18862	1.02892e-07	3.35358e-06	2.60672e-06	BCL2/DDX3X/DEK/FMR1/GRK2/HSPA8/HTATSF1/IFIT1/ILF3/ISG15/ISG20/LARP1/LTF/MPHOSPH8/MX1/NUCKS1/PABPC1/PCBP2/PHB/PPIA/PPIB/PPIH/RAD23A/RESF1/RSAD2/TASOR/TNF/TNIP1/TOP2B/VAPA/VAPB/YTHDC2	32
T cells	BP	GO:0060759	regulation of response to cytokine stimulus	41/1709	189/18862	1.04392e-07	3.38336e-06	2.62986e-06	ABCE1/BIRC3/CASP4/CASP8/CD300LF/CXCR4/DDX58/DHX9/ECM1/HIPK1/HSP90AB1/IFIH1/IFNAR2/IFNGR1/IFNGR2/IKBKE/IL1RN/IRAK3/IRF7/JAK1/JAK2/LSM14A/NLRC5/NR1H2/OTULIN/PADI2/PARP14/PTPN1/PTPN6/PYCARD/RIPK2/SAMHD1/SH2B3/SHARPIN/SIGIRR/TLE5/TLR2/TNF/TNFRSF1A/TRIM44/YTHDF2	41
T cells	BP	GO:0072655	establishment of protein localization to mitochondrion	34/1709	142/18862	1.05161e-07	3.38925e-06	2.63444e-06	AIP/AP3B1/ATP5IF1/BCAP31/BCL2/BNIP3L/CALM3/CASP8/CSNK2A2/DDIT3/FIS1/GRPEL2/HSP90AA1/HSPA4/HSPD1/LRRK2/MGARP/NDUFA13/NMT1/PDCD5/ROMO1/SH3GLB1/SLC25A6/TIMM13/TIMM50/TOMM20/TOMM22/TOMM40/TOMM70/TP53/UBE2D3/UBL5/YWHAB/YWHAG	34
T cells	BP	GO:0045862	positive regulation of proteolysis	65/1709	367/18862	1.09864e-07	3.52114e-06	2.73696e-06	ANP32B/APAF1/ARL6IP5/ATP5IF1/BAK1/BCAP31/CARD9/CASP10/CASP8/CASP8AP2/CASP9/CLEC7A/CTSC/CTSH/DDRGK1/DDX3X/EGLN3/ELOB/FAM162A/FAS/FIS1/FMR1/FYN/GRN/HERPUD1/HSPD1/HSPE1/IFT57/IL1B/JAK2/LCK/LRRK2/LYN/MALT1/MDM2/MYC/NDUFA13/NFE2L2/NLRP12/NOP53/NUB1/PCOLCE/PDCD5/PML/PSEN1/PSMC2/PSMC3/PSMC4/PSMD10/PSMD14/PSME2/PTEN/PTK2B/PYCARD/RAD23A/RBX1/RIPK2/S100A8/S100A9/STUB1/TANK/TNF/TNFRSF1B/TNFSF10/TNIP1	65
T cells	BP	GO:0045930	negative regulation of mitotic cell cycle	59/1709	321/18862	1.13054e-07	3.60335e-06	2.80086e-06	APC/ARID3A/ATM/BCL2/BCL6/BTG1/BTG2/CDC14A/CDK5RAP2/CNOT4/CNOT6L/CTDSP2/CUL1/DUSP1/FOXN3/GADD45A/GADD45GIP1/GFI1B/HECA/MDM2/NAE1/NOP53/PML/PPP1R10/PRMT1/PSMA3/PSMA4/PSMA5/PSMA6/PSMA7/PSMB1/PSMB2/PSMB4/PSMB7/PSMC2/PSMC3/PSMC4/PSMC5/PSMD10/PSMD14/PSMD4/PSMD5/PSMD6/PSMD7/PSME2/PTEN/RAD9A/RBX1/RGCC/RPL26/TIMP2/TNF/TNKS1BP1/TP53/USP47/XPC/YTHDC2/ZFP36L1/ZNF655	59
T cells	BP	GO:0031334	positive regulation of protein-containing complex assembly	50/1709	254/18862	1.17558e-07	3.72634e-06	2.89646e-06	ACTR2/ACTR3/AKAP9/ARFIP1/ARPC1A/ARPC2/ASAP1/ATM/BAK1/BIN1/CAND1/CDK5RAP2/CLEC7A/CORO1A/DDX3X/EIF4G1/EVL/FES/GMFG/GRB2/GTF2H5/HCK/HSP90AA1/IQGAP2/LGALS3/MED25/NR1H2/NUMA1/PARK7/PARP1/PLEK/PSMC2/PSMC3/PSMC4/PSMC5/PTK2B/PYCARD/RAC1/RBX1/SH3GLB1/SKAP1/SLF2/STUB1/TERF1/TNF/TP53/VASP/WAS/WASF2/WASL	50
T cells	BP	GO:1903706	regulation of hemopoiesis	71/1709	415/18862	1.18598e-07	3.73872e-06	2.90609e-06	AP3B1/ATP6AP1/BCL6/CAMK4/CASP8/CD2/CD27/CD4/CIB1/CNOT4/CRTAM/CSF3R/DPY30/ETS1/EVI2B/FES/FGL2/FOS/GATA3/GFI1B/GNAS/H3-3B/HMGB2/HSPA9/IKZF3/IL18/IL4R/IL7R/IRF7/ISG15/LEF1/LGALS3/LTF/LYN/MALT1/MAPK14/MEF2C/MOV10/MYC/NDFIP1/NFAM1/NFATC2/NFKBIA/NME1/NME2/PIK3R1/PRKCA/PRKCB/PRKCQ/PRMT1/PTK2B/PTPN6/PURB/RARG/RIPK2/RUNX3/SASH3/SMAP1/SPI1/TCF7/TESC/TNF/TNFRSF18/TNRC6A/TOX/TRAF6/TYROBP/ZAP70/ZBTB1/ZFP36/ZF…	71
T cells	BP	GO:0036293	response to decreased oxygen levels	64/1709	360/18862	1.19245e-07	3.73872e-06	2.90609e-06	AHCY/APAF1/ATM/BACH1/BCL2/BECN1/BNIP3L/CHCHD2/CITED2/CPEB4/CXCR4/CYBB/DNMT3A/EGLN3/EIF4EBP1/ELOB/ETS1/FAM162A/GNB1/HMOX1/HMOX2/HSP90B1/LDHA/MDM2/MGARP/MYC/NFE2L2/NOP53/PKM/PML/PSMA3/PSMA4/PSMA5/PSMA6/PSMA7/PSMB1/PSMB2/PSMB4/PSMB7/PSMC2/PSMC3/PSMC4/PSMC5/PSMD10/PSMD14/PSMD4/PSMD5/PSMD6/PSMD7/PSME2/PTEN/PTK2B/RBPJ/RBX1/RGCC/RPS27A/SOD2/STUB1/TLR2/TMBIM6/TP53/UBA52/UCP2/ZFP36L1	64
T cells	BP	GO:1902750	negative regulation of cell cycle G2/M phase transition	29/1709	111/18862	1.21429e-07	3.78661e-06	2.94331e-06	ATM/BABAM1/CUL1/FOXN3/NAE1/NOP53/PSMA3/PSMA4/PSMA5/PSMA6/PSMA7/PSMB1/PSMB2/PSMB4/PSMB7/PSMC2/PSMC3/PSMC4/PSMC5/PSMD10/PSMD14/PSMD4/PSMD5/PSMD6/PSMD7/PSME2/RBX1/UIMC1/USP47	29
T cells	BP	GO:0045785	positive regulation of cell adhesion	72/1709	425/18862	1.44034e-07	4.46738e-06	3.47247e-06	ADAM19/AP3B1/ARPC2/ATM/BCL6/C1QBP/CALR/CD27/CD3E/CD4/CD40LG/CD44/CD47/CD6/CD81/CIB1/CITED2/CLECL1/CORO1A/CYRIB/DOCK8/ELANE/ETS1/FYN/GATA3/GCNT2/GRAP2/GRB2/HSD17B12/HSPD1/HSPH1/IL18/IL1B/IL27RA/IL4R/IL6ST/IL7R/IQGAP1/ITGB2/JAK1/JAK2/LCK/LEF1/LYN/MALT1/NEDD9/PIK3R1/PLAUR/PRKCA/PRKCQ/PTK2B/PTPN6/PYCARD/RAC1/RASAL3/RHOA/RIPK2/RUNX3/S100A10/SASH3/SKAP1/ST3GAL4/STX4/TNF/TNFRSF13C/TNFRSF14/TNFRSF18/TRAF…	72
T cells	BP	GO:2000736	regulation of stem cell differentiation	29/1709	112/18862	1.49826e-07	4.62217e-06	3.59278e-06	DHX36/GATA3/HNRNPU/HSPA9/LMO2/NFE2L2/OCIAD1/PSMA3/PSMA4/PSMA5/PSMA6/PSMA7/PSMB1/PSMB2/PSMB4/PSMB7/PSMC2/PSMC3/PSMC4/PSMC5/PSMD10/PSMD14/PSMD4/PSMD5/PSMD6/PSMD7/PSME2/PWP1/YTHDF2	29
T cells	BP	GO:0007006	mitochondrial membrane organization	34/1709	144/18862	1.50908e-07	4.6308e-06	3.5995e-06	AFG3L2/AP3B1/ATP5F1A/ATP5IF1/ATP5MC2/ATP5MC3/ATP5ME/ATP5PD/ATP5PF/ATP6/BAK1/BCL2/BLOC1S2/BNIP3L/CALM3/CAMK2A/CASP8/CHCHD10/CNP/HSP90AA1/HSPA4/HSPA9/LETM1/NDUFA13/NMT1/PDCD5/ROMO1/TIMM13/TIMM50/TOMM22/TOMM70/TP53/YWHAB/YWHAG	34
T cells	BP	GO:0008630	intrinsic apoptotic signaling pathway in response to DNA damage	27/1709	100/18862	1.58189e-07	4.80312e-06	3.73343e-06	ATM/BAK1/BCL2/BCL2A1/BCL3/CASP9/CD44/CDIP1/DYRK2/HIPK1/HMOX1/IKBKE/KDM1A/MCL1/MIF/MSH6/PIK3R1/PML/POLB/PYCARD/RPL26/TNF/TNFRSF1A/TNFRSF1B/TP53/TPT1/USP47	27
T cells	BP	GO:0010972	negative regulation of G2/M transition of mitotic cell cycle	27/1709	100/18862	1.58189e-07	4.80312e-06	3.73343e-06	ATM/CUL1/FOXN3/NAE1/NOP53/PSMA3/PSMA4/PSMA5/PSMA6/PSMA7/PSMB1/PSMB2/PSMB4/PSMB7/PSMC2/PSMC3/PSMC4/PSMC5/PSMD10/PSMD14/PSMD4/PSMD5/PSMD6/PSMD7/PSME2/RBX1/USP47	27
[truncated: 4,442 more rows]

## Sheet: 3b.deer
Cell-type cluster specific gene ontology (GO) terms enrichment of deer PBMCs
Cluster	ONTOLOGY	ID	Description	GeneRatio	BgRatio	pvalue	p.adjust	qvalue	geneID	Count
[truncated: 21 more rows]

## Sheet: 3c.dog
Cell-type cluster specific gene ontology (GO) terms enrichment of dog PBMCs
[truncated: 9,560 more rows]

## Sheet: 3d.goat
Cell-type cluster specific gene ontology (GO) terms enrichment of goat PBMCs
[truncated: 1,243 more rows]

[truncated: 8 more sheets: 3e.hamster, 3f.human, 3g.monkey, 3h.mouse, 3i.pigeon, 3j.rabbit, 3k.tiger, 3l.zebrafish]
