# Supplementary material for: Molecular mechanisms governing circulating immune cell heterogeneity across different species revealed by single‐cell sequencing
Source: Clin Transl Med. 2022 Jan 29;12(1):e689. doi: 10.1002/ctm2.689 (PMC8800483; doi:10.1002/ctm2.689)
Supplement: Supplementary file 10 — Supporting Information [file CTM2-12-e689-s004.xlsx]

## Sheet: 4a.Cat
Five immune cell types cellular interactions were detected in cat
source	target	ligand	receptor	pair	mode	receptor.target	source.ligand	ligand.expression	recept.expression	ligand.scale	recept.scale	percent.source	percent.target	weight_norm	weight_sc	vector	edge	species	p_val_adj.lig	p_val_adj.rec
B cells	DCs	GDF11	ACVR1B	GDF11 - ACVR1B	UNCAT	ACVR1B - DCs	B cells - GDF11	0.0546919	0.140583	0.04578	0.0822227	0.0107276	0.032402	0.00768877	0.0640014	B cells - DCs	B cells - GDF11 - ACVR1B - DCs	human	0.00382681	5.09513e-20
NK cells	B cells	GNAS	ADCY9	GNAS - ADCY9	UNCAT	ADCY9 - B cells	NK cells - GNAS	2.55473	0.149211	0.737328	0.146889	0.954167	0.0289179	0.381193	0.442108	NK cells - B cells	NK cells - GNAS - ADCY9 - B cells	human	4.71311e-28	0.0252613
T cells	B cells	GNAI2	ADCY9	GNAI2 - ADCY9	UNCAT	ADCY9 - B cells	T cells - GNAI2	0.171628	0.149211	-0.190112	0.146889	0.0519802	0.0289179	0.0256088	-0.0216113	T cells - B cells	T cells - GNAI2 - ADCY9 - B cells	human	2.40874e-14	0.0252613
B cells	B cells	GNAI2	ADCY9	GNAI2 - ADCY9	UNCAT	ADCY9 - B cells	B cells - GNAI2	0.224189	0.149211	-0.171095	0.146889	0.0522388	0.0289179	0.0334514	-0.012103	B cells - B cells	B cells - GNAI2 - ADCY9 - B cells	human	7.55472e-20	0.0252613
B cells	B cells	GNAS	ADCY9	GNAS - ADCY9	UNCAT	ADCY9 - B cells	B cells - GNAS	2.32773	0.149211	0.353549	0.146889	0.788246	0.0289179	0.347322	0.250219	B cells - B cells	B cells - GNAS - ADCY9 - B cells	human	2.67656e-77	0.0252613
DCs	B cells	GNAS	ADCY9	GNAS - ADCY9	UNCAT	ADCY9 - B cells	DCs - GNAS	1.74904	0.149211	-0.310931	0.146889	0.513308	0.0289179	0.260976	-0.0820207	DCs - B cells	DCs - GNAS - ADCY9 - B cells	human	0	0.0252613
DCs	B cells	GNAI2	ADCY9	GNAI2 - ADCY9	UNCAT	ADCY9 - B cells	DCs - GNAI2	0.509076	0.149211	0.114923	0.146889	0.155728	0.0289179	0.0759596	0.130906	DCs - B cells	DCs - GNAI2 - ADCY9 - B cells	human	5.19962e-50	0.0252613
T cells	B cells	GNAS	ADCY9	GNAS - ADCY9	UNCAT	ADCY9 - B cells	T cells - GNAS	2.39894	0.149211	0.585305	0.146889	0.92203	0.0289179	0.357947	0.366097	T cells - B cells	T cells - GNAS - ADCY9 - B cells	human	6.00699e-140	0.0252613
T cells	NK cells	IL1B	ADRB2	IL1B - ADRB2	Interleukins	ADRB2 - NK cells	T cells - IL1B	0.0480286	0.0816474	-0.277472	0.125073	0.0105198	0.0166667	0.00392141	-0.0761996	T cells - NK cells	T cells - IL1B - ADRB2 - NK cells	human	6.36549e-32	0.0183299
DCs	NK cells	IL1B	ADRB2	IL1B - ADRB2	Interleukins	ADRB2 - NK cells	DCs - IL1B	1.05798	0.0816474	0.181581	0.125073	0.147793	0.0166667	0.086381	0.153327	DCs - NK cells	DCs - IL1B - ADRB2 - NK cells	human	1.57042e-114	0.0183299
B cells	NK cells	IL1B	ADRB2	IL1B - ADRB2	Interleukins	ADRB2 - NK cells	B cells - IL1B	0.0683323	0.0816474	-0.271483	0.125073	0.0116604	0.0166667	0.00557915	-0.0732051	B cells - NK cells	B cells - IL1B - ADRB2 - NK cells	human	8.58364e-45	0.0183299
T cells	T cells	GNAS	ADRB3	GNAS - ADRB3	UNCAT	ADRB3 - T cells	T cells - GNAS	2.39894	0.202458	0.585305	0.393218	0.92203	0.0519802	0.485685	0.489262	T cells - T cells	T cells - GNAS - ADRB3 - T cells	human	6.00699e-140	1.54689e-82
B cells	T cells	GNAS	ADRB3	GNAS - ADRB3	UNCAT	ADRB3 - T cells	B cells - GNAS	2.32773	0.202458	0.353549	0.393218	0.788246	0.0519802	0.471269	0.373383	B cells - T cells	B cells - GNAS - ADRB3 - T cells	human	2.67656e-77	1.54689e-82
DCs	T cells	GNAS	ADRB3	GNAS - ADRB3	UNCAT	ADRB3 - T cells	DCs - GNAS	1.74904	0.202458	-0.310931	0.393218	0.513308	0.0519802	0.354109	0.0411439	DCs - T cells	DCs - GNAS - ADRB3 - T cells	human	0	1.54689e-82
NK cells	T cells	GNAS	ADRB3	GNAS - ADRB3	UNCAT	ADRB3 - T cells	NK cells - GNAS	2.55473	0.202458	0.737328	0.393218	0.954167	0.0519802	0.517226	0.565273	NK cells - T cells	NK cells - GNAS - ADRB3 - T cells	human	4.71311e-28	1.54689e-82
T cells	B cells	GPI	AMFR	GPI - AMFR	Chemotaxis	AMFR - B cells	T cells - GPI	0.919117	0.478966	0.122954	0.242669	0.371287	0.117071	0.440226	0.182811	T cells - B cells	T cells - GPI - AMFR - B cells	human	1.63334e-06	5.70044e-19
B cells	B cells	GPI	AMFR	GPI - AMFR	Chemotaxis	AMFR - B cells	B cells - GPI	0.711316	0.478966	-0.174686	0.242669	0.189366	0.117071	0.340696	0.0339913	B cells - B cells	B cells - GPI - AMFR - B cells	human	7.17467e-19	5.70044e-19
B cells	DCs	GPI	AMFR	GPI - AMFR	Chemotaxis	AMFR - DCs	B cells - GPI	0.711316	0.176598	-0.174686	-0.0871858	0.189366	0.0530666	0.125617	-0.130936	B cells - DCs	B cells - GPI - AMFR - DCs	human	7.17467e-19	5.23834e-14
T cells	DCs	GPI	AMFR	GPI - AMFR	Chemotaxis	AMFR - DCs	T cells - GPI	0.919117	0.176598	0.122954	-0.0871858	0.371287	0.0530666	0.162314	0.0178839	T cells - DCs	T cells - GPI - AMFR - DCs	human	1.63334e-06	5.23834e-14
DCs	B cells	GNAI2	C5AR1	GNAI2 - C5AR1	Complement	C5AR1 - B cells	DCs - GNAI2	0.509076	0.996621	0.114923	-1.02027	0.155728	0.112407	0.507356	-0.452674	DCs - B cells	DCs - GNAI2 - C5AR1 - B cells	human	5.19962e-50	0
T cells	B cells	GNAI2	C5AR1	GNAI2 - C5AR1	Complement	C5AR1 - B cells	T cells - GNAI2	0.171628	0.996621	-0.190112	-1.02027	0.0519802	0.112407	0.171048	-0.605191	T cells - B cells	T cells - GNAI2 - C5AR1 - B cells	human	2.40874e-14	0
DCs	B cells	FN1	C5AR1	FN1 - C5AR1	Complement	C5AR1 - B cells	DCs - FN1	0.0353976	0.996621	0.0539801	-1.02027	0.0204993	0.112407	0.035278	-0.483146	DCs - B cells	DCs - FN1 - C5AR1 - B cells	human	1.3194e-15	0
B cells	B cells	GNAI2	C5AR1	GNAI2 - C5AR1	Complement	C5AR1 - B cells	B cells - GNAI2	0.224189	0.996621	-0.171095	-1.02027	0.0522388	0.112407	0.223431	-0.595683	B cells - B cells	B cells - GNAI2 - C5AR1 - B cells	human	7.55472e-20	0
DCs	DCs	GNAI2	C5AR1	GNAI2 - C5AR1	Complement	C5AR1 - DCs	DCs - GNAI2	0.509076	3.58717	0.114923	0.677185	0.155728	0.946933	1.82614	0.396054	DCs - DCs	DCs - GNAI2 - C5AR1 - DCs	human	5.19962e-50	0
B cells	DCs	GNAI2	C5AR1	GNAI2 - C5AR1	Complement	C5AR1 - DCs	B cells - GNAI2	0.224189	3.58717	-0.171095	0.677185	0.0522388	0.946933	0.804203	0.253045	B cells - DCs	B cells - GNAI2 - C5AR1 - DCs	human	7.55472e-20	0
T cells	DCs	GNAI2	C5AR1	GNAI2 - C5AR1	Complement	C5AR1 - DCs	T cells - GNAI2	0.171628	3.58717	-0.190112	0.677185	0.0519802	0.946933	0.61566	0.243536	T cells - DCs	T cells - GNAI2 - C5AR1 - DCs	human	2.40874e-14	0
DCs	DCs	FN1	C5AR1	FN1 - C5AR1	Complement	C5AR1 - DCs	DCs - FN1	0.0353976	3.58717	0.0539801	0.677185	0.0204993	0.946933	0.126977	0.365582	DCs - DCs	DCs - FN1 - C5AR1 - DCs	human	1.3194e-15	0
B cells	NK cells	GNAI2	C5AR1	GNAI2 - C5AR1	Complement	C5AR1 - NK cells	B cells - GNAI2	0.224189	1.17436	-0.171095	-0.940496	0.0522388	0.179167	0.263279	-0.555796	B cells - NK cells	B cells - GNAI2 - C5AR1 - NK cells	human	7.55472e-20	3.50982e-42
T cells	NK cells	GNAI2	C5AR1	GNAI2 - C5AR1	Complement	C5AR1 - NK cells	T cells - GNAI2	0.171628	1.17436	-0.190112	-0.940496	0.0519802	0.179167	0.201554	-0.565304	T cells - NK cells	T cells - GNAI2 - C5AR1 - NK cells	human	2.40874e-14	3.50982e-42
DCs	NK cells	GNAI2	C5AR1	GNAI2 - C5AR1	Complement	C5AR1 - NK cells	DCs - GNAI2	0.509076	1.17436	0.114923	-0.940496	0.155728	0.179167	0.597839	-0.412786	DCs - NK cells	DCs - GNAI2 - C5AR1 - NK cells	human	5.19962e-50	3.50982e-42
DCs	NK cells	FN1	C5AR1	FN1 - C5AR1	Complement	C5AR1 - NK cells	DCs - FN1	0.0353976	1.17436	0.0539801	-0.940496	0.0204993	0.179167	0.0415696	-0.443258	DCs - NK cells	DCs - FN1 - C5AR1 - NK cells	human	1.3194e-15	3.50982e-42
DCs	T cells	FN1	C5AR1	FN1 - C5AR1	Complement	C5AR1 - T cells	DCs - FN1	0.0353976	0.811469	0.0539801	-1.04153	0.0204993	0.108292	0.0287241	-0.493774	DCs - T cells	DCs - FN1 - C5AR1 - T cells	human	1.3194e-15	0
B cells	T cells	GNAI2	C5AR1	GNAI2 - C5AR1	Complement	C5AR1 - T cells	B cells - GNAI2	0.224189	0.811469	-0.171095	-1.04153	0.0522388	0.108292	0.181922	-0.606312	B cells - T cells	B cells - GNAI2 - C5AR1 - T cells	human	7.55472e-20	0
DCs	T cells	GNAI2	C5AR1	GNAI2 - C5AR1	Complement	C5AR1 - T cells	DCs - GNAI2	0.509076	0.811469	0.114923	-1.04153	0.155728	0.108292	0.4131	-0.463303	DCs - T cells	DCs - GNAI2 - C5AR1 - T cells	human	5.19962e-50	0
T cells	T cells	GNAI2	C5AR1	GNAI2 - C5AR1	Complement	C5AR1 - T cells	T cells - GNAI2	0.171628	0.811469	-0.190112	-1.04153	0.0519802	0.108292	0.139271	-0.61582	T cells - T cells	T cells - GNAI2 - C5AR1 - T cells	human	2.40874e-14	0
T cells	T cells	LTA	CACHD1	LTA - CACHD1	UNCAT	CACHD1 - T cells	T cells - LTA	0.15794	0.0349764	0.211843	0.0731414	0.052599	0.0117574	0.00552418	0.142492	T cells - T cells	T cells - LTA - CACHD1 - T cells	human	1.49e-23	2.48048e-16
T cells	T cells	ECM1	CACHD1	ECM1 - CACHD1	UNCAT	CACHD1 - T cells	T cells - ECM1	0.125754	0.0349764	-0.218078	0.0731414	0.0408416	0.0117574	0.00439842	-0.0724682	T cells - T cells	T cells - ECM1 - CACHD1 - T cells	human	1.55854e-17	2.48048e-16
NK cells	T cells	LTA	CACHD1	LTA - CACHD1	UNCAT	CACHD1 - T cells	NK cells - LTA	0.379448	0.0349764	0.503853	0.0731414	0.0791667	0.0117574	0.0132717	0.288497	NK cells - T cells	NK cells - LTA - CACHD1 - T cells	human	2.89596e-08	2.48048e-16
B cells	T cells	ECM1	CACHD1	ECM1 - CACHD1	UNCAT	CACHD1 - T cells	B cells - ECM1	0.137829	0.0349764	-0.235853	0.0731414	0.0279851	0.0117574	0.00482076	-0.081356	B cells - T cells	B cells - ECM1 - CACHD1 - T cells	human	3.87651e-36	2.48048e-16
DCs	T cells	ECM1	CACHD1	ECM1 - CACHD1	UNCAT	CACHD1 - T cells	DCs - ECM1	0.59527	0.0349764	0.149698	0.0731414	0.155398	0.0117574	0.0208204	0.11142	DCs - T cells	DCs - ECM1 - CACHD1 - T cells	human	2.30947e-78	2.48048e-16
T cells	DCs	CALCB	CALCRL	CALCB - CALCRL	UNCAT	CALCRL - DCs	T cells - CALCB	0.739784	0.0529021	0.799131	0.0514756	0.178837	0.0226484	0.0391361	0.425303	T cells - DCs	T cells - CALCB - CALCRL - DCs	human	2.03935e-280	8.01561e-16
DCs	T cells	CCL5	CCR4	CCL5 - CCR4	CC	CCR4 - T cells	DCs - CCL5	0.323564	0.0318962	-0.104217	0.0729411	0.0285998	0.0117574	0.0103204	-0.015638	DCs - T cells	DCs - CCL5 - CCR4 - T cells	human	2.49874e-15	4.28972e-15
NK cells	T cells	CCL5	CCR4	CCL5 - CCR4	CC	CCR4 - T cells	NK cells - CCL5	4.46999	0.0318962	5.31062	0.0729411	0.925	0.0117574	0.142575	2.69178	NK cells - T cells	NK cells - CCL5 - CCR4 - T cells	human	0	4.28972e-15
DCs	B cells	CCL5	CCR5	CCL5 - CCR5	CC	CCR5 - B cells	DCs - CCL5	0.323564	0.100691	-0.104217	-0.167824	0.0285998	0.0275187	0.0325801	-0.136021	DCs - B cells	DCs - CCL5 - CCR5 - B cells	human	2.49874e-15	3.78261e-17
T cells	B cells	IL16	CCR5	IL16 - CCR5	CC	CCR5 - B cells	T cells - IL16	1.58713	0.100691	0.251517	-0.167824	0.667079	0.0275187	0.159811	0.0418467	T cells - B cells	T cells - IL16 - CCR5 - B cells	human	2.0866e-20	3.78261e-17
B cells	B cells	GNAI2	CCR5	GNAI2 - CCR5	CC	CCR5 - B cells	B cells - GNAI2	0.224189	0.100691	-0.171095	-0.167824	0.0522388	0.0275187	0.0225739	-0.16946	B cells - B cells	B cells - GNAI2 - CCR5 - B cells	human	7.55472e-20	3.78261e-17
DCs	B cells	CCL14	CCR5	CCL14 - CCR5	CC	CCR5 - B cells	DCs - CCL14	0.144082	0.100691	0.101048	-0.167824	0.049099	0.0275187	0.0145078	-0.033388	DCs - B cells	DCs - CCL14 - CCR5 - B cells	human	1.06397e-41	3.78261e-17
DCs	B cells	IL16	CCR5	IL16 - CCR5	CC	CCR5 - B cells	DCs - IL16	1.27884	0.100691	-0.190165	-0.167824	0.416267	0.0275187	0.128768	-0.178994	DCs - B cells	DCs - IL16 - CCR5 - B cells	human	3.71081e-112	3.78261e-17
DCs	B cells	CCL8	CCR5	CCL8 - CCR5	CC	CCR5 - B cells	DCs - CCL8	0.192464	0.100691	0.0663133	-0.167824	0.0333939	0.0275187	0.0193794	-0.0507553	DCs - B cells	DCs - CCL8 - CCR5 - B cells	human	8.54185e-23	3.78261e-17
DCs	B cells	GNAI2	CCR5	GNAI2 - CCR5	CC	CCR5 - B cells	DCs - GNAI2	0.509076	0.100691	0.114923	-0.167824	0.155728	0.0275187	0.0512596	-0.0264503	DCs - B cells	DCs - GNAI2 - CCR5 - B cells	human	5.19962e-50	3.78261e-17
T cells	B cells	GNAI2	CCR5	GNAI2 - CCR5	CC	CCR5 - B cells	T cells - GNAI2	0.171628	0.100691	-0.190112	-0.167824	0.0519802	0.0275187	0.0172815	-0.178968	T cells - B cells	T cells - GNAI2 - CCR5 - B cells	human	2.40874e-14	3.78261e-17
B cells	B cells	IL16	CCR5	IL16 - CCR5	CC	CCR5 - B cells	B cells - IL16	1.83346	0.100691	0.337449	-0.167824	0.604478	0.0275187	0.184614	0.0848125	B cells - B cells	B cells - IL16 - CCR5 - B cells	human	8.10505e-67	3.78261e-17
NK cells	B cells	CCL5	CCR5	CCL5 - CCR5	CC	CCR5 - B cells	NK cells - CCL5	4.46999	0.100691	5.31062	-0.167824	0.925	0.0275187	0.450089	2.5714	NK cells - B cells	NK cells - CCL5 - CCR5 - B cells	human	0	3.78261e-17
DCs	NK cells	GNAI2	CCR5	GNAI2 - CCR5	CC	CCR5 - NK cells	DCs - GNAI2	0.509076	2.35676	0.114923	4.26907	0.155728	0.879167	1.19977	2.19199	DCs - NK cells	DCs - GNAI2 - CCR5 - NK cells	human	5.19962e-50	0
B cells	NK cells	GNAI2	CCR5	GNAI2 - CCR5	CC	CCR5 - NK cells	B cells - GNAI2	0.224189	2.35676	-0.171095	4.26907	0.0522388	0.879167	0.528359	2.04899	B cells - NK cells	B cells - GNAI2 - CCR5 - NK cells	human	7.55472e-20	0
DCs	NK cells	CCL5	CCR5	CCL5 - CCR5	CC	CCR5 - NK cells	DCs - CCL5	0.323564	2.35676	-0.104217	4.26907	0.0285998	0.879167	0.762562	2.08242	DCs - NK cells	DCs - CCL5 - CCR5 - NK cells	human	2.49874e-15	0
T cells	NK cells	GNAI2	CCR5	GNAI2 - CCR5	CC	CCR5 - NK cells	T cells - GNAI2	0.171628	2.35676	-0.190112	4.26907	0.0519802	0.879167	0.404487	2.03948	T cells - NK cells	T cells - GNAI2 - CCR5 - NK cells	human	2.40874e-14	0
DCs	NK cells	CCL8	CCR5	CCL8 - CCR5	CC	CCR5 - NK cells	DCs - CCL8	0.192464	2.35676	0.0663133	4.26907	0.0333939	0.879167	0.45359	2.16769	DCs - NK cells	DCs - CCL8 - CCR5 - NK cells	human	8.54185e-23	0
NK cells	NK cells	CCL5	CCR5	CCL5 - CCR5	CC	CCR5 - NK cells	NK cells - CCL5	4.46999	2.35676	5.31062	4.26907	0.925	0.879167	10.5347	4.78984	NK cells - NK cells	NK cells - CCL5 - CCR5 - NK cells	human	0	0
B cells	NK cells	IL16	CCR5	IL16 - CCR5	CC	CCR5 - NK cells	B cells - IL16	1.83346	2.35676	0.337449	4.26907	0.604478	0.879167	4.32103	2.30326	B cells - NK cells	B cells - IL16 - CCR5 - NK cells	human	8.10505e-67	0
DCs	NK cells	IL16	CCR5	IL16 - CCR5	CC	CCR5 - NK cells	DCs - IL16	1.27884	2.35676	-0.190165	4.26907	0.416267	0.879167	3.01392	2.03945	DCs - NK cells	DCs - IL16 - CCR5 - NK cells	human	3.71081e-112	0
T cells	NK cells	IL16	CCR5	IL16 - CCR5	CC	CCR5 - NK cells	T cells - IL16	1.58713	2.35676	0.251517	4.26907	0.667079	0.879167	3.74049	2.26029	T cells - NK cells	T cells - IL16 - CCR5 - NK cells	human	2.0866e-20	0
DCs	NK cells	CCL14	CCR5	CCL14 - CCR5	CC	CCR5 - NK cells	DCs - CCL14	0.144082	2.35676	0.101048	4.26907	0.049099	0.879167	0.339567	2.18506	DCs - NK cells	DCs - CCL14 - CCR5 - NK cells	human	1.06397e-41	0
B cells	T cells	GNAI2	CCR5	GNAI2 - CCR5	CC	CCR5 - T cells	B cells - GNAI2	0.224189	0.118862	-0.171095	-0.180614	0.0522388	0.0204208	0.0266476	-0.175855	B cells - T cells	B cells - GNAI2 - CCR5 - T cells	human	7.55472e-20	1.36003e-15
DCs	T cells	IL16	CCR5	IL16 - CCR5	CC	CCR5 - T cells	DCs - IL16	1.27884	0.118862	-0.190165	-0.180614	0.416267	0.0204208	0.152006	-0.185389	DCs - T cells	DCs - IL16 - CCR5 - T cells	human	3.71081e-112	1.36003e-15
DCs	T cells	CCL14	CCR5	CCL14 - CCR5	CC	CCR5 - T cells	DCs - CCL14	0.144082	0.118862	0.101048	-0.180614	0.049099	0.0204208	0.0171259	-0.039783	DCs - T cells	DCs - CCL14 - CCR5 - T cells	human	1.06397e-41	1.36003e-15
NK cells	T cells	CCL5	CCR5	CCL5 - CCR5	CC	CCR5 - T cells	NK cells - CCL5	4.46999	0.118862	5.31062	-0.180614	0.925	0.0204208	0.531312	2.565	NK cells - T cells	NK cells - CCL5 - CCR5 - T cells	human	0	1.36003e-15
T cells	T cells	GNAI2	CCR5	GNAI2 - CCR5	CC	CCR5 - T cells	T cells - GNAI2	0.171628	0.118862	-0.190112	-0.180614	0.0519802	0.0204208	0.0204001	-0.185363	T cells - T cells	T cells - GNAI2 - CCR5 - T cells	human	2.40874e-14	1.36003e-15
DCs	T cells	CCL8	CCR5	CCL8 - CCR5	CC	CCR5 - T cells	DCs - CCL8	0.192464	0.118862	0.0663133	-0.180614	0.0333939	0.0204208	0.0228766	-0.0571503	DCs - T cells	DCs - CCL8 - CCR5 - T cells	human	8.54185e-23	1.36003e-15
DCs	T cells	CCL5	CCR5	CCL5 - CCR5	CC	CCR5 - T cells	DCs - CCL5	0.323564	0.118862	-0.104217	-0.180614	0.0285998	0.0204208	0.0384595	-0.142416	DCs - T cells	DCs - CCL5 - CCR5 - T cells	human	2.49874e-15	1.36003e-15
T cells	T cells	IL16	CCR5	IL16 - CCR5	CC	CCR5 - T cells	T cells - IL16	1.58713	0.118862	0.251517	-0.180614	0.667079	0.0204208	0.18865	0.0354517	T cells - T cells	T cells - IL16 - CCR5 - T cells	human	2.0866e-20	1.36003e-15
DCs	T cells	GNAI2	CCR5	GNAI2 - CCR5	CC	CCR5 - T cells	DCs - GNAI2	0.509076	0.118862	0.114923	-0.180614	0.155728	0.0204208	0.0605099	-0.0328454	DCs - T cells	DCs - GNAI2 - CCR5 - T cells	human	5.19962e-50	1.36003e-15
B cells	T cells	IL16	CCR5	IL16 - CCR5	CC	CCR5 - T cells	B cells - IL16	1.83346	0.118862	0.337449	-0.180614	0.604478	0.0204208	0.217929	0.0784174	B cells - T cells	B cells - IL16 - CCR5 - T cells	human	8.10505e-67	1.36003e-15
NK cells	B cells	LY86	CD180	LY86 - CD180	UNCAT	CD180 - B cells	NK cells - LY86	0.0479097	0.557167	-0.371536	0.371214	0.0166667	0.132463	0.0266937	-0.000161033	NK cells - B cells	NK cells - LY86 - CD180 - B cells	human	3.39141e-05	1.42977e-37
T cells	B cells	LY86	CD180	LY86 - CD180	UNCAT	CD180 - B cells	T cells - LY86	0.0358631	0.557167	-0.379676	0.371214	0.0117574	0.132463	0.0199817	-0.00423112	T cells - B cells	T cells - LY86 - CD180 - B cells	human	7.92367e-63	1.42977e-37
B cells	B cells	LY86	CD180	LY86 - CD180	UNCAT	CD180 - B cells	B cells - LY86	1.46261	0.557167	0.91296	0.371214	0.439832	0.132463	0.814917	0.642087	B cells - B cells	B cells - LY86 - CD180 - B cells	human	0	1.42977e-37
DCs	B cells	LY86	CD180	LY86 - CD180	UNCAT	CD180 - B cells	DCs - LY86	0.303107	0.557167	-0.207416	0.371214	0.095553	0.132463	0.168881	0.0818987	DCs - B cells	DCs - LY86 - CD180 - B cells	human	3.60489e-101	1.42977e-37
B cells	DCs	B2M	CD247	B2M - CD247	UNCAT	CD247 - DCs	B cells - B2M	1.96638	0.236607	-0.302366	-0.0302777	0.637593	0.0520747	0.465259	-0.166322	B cells - DCs	B cells - B2M - CD247 - DCs	human	8.46808e-39	0.000326639
B cells	DCs	BTLA	CD247	BTLA - CD247	TNF	CD247 - DCs	B cells - BTLA	1.09744	0.236607	0.828234	-0.0302777	0.272854	0.0520747	0.259662	0.398978	B cells - DCs	B cells - BTLA - CD247 - DCs	human	0	0.000326639
T cells	DCs	BTLA	CD247	BTLA - CD247	TNF	CD247 - DCs	T cells - BTLA	0.119552	0.236607	-0.149276	-0.0302777	0.0420792	0.0520747	0.0282868	-0.0897766	T cells - DCs	T cells - BTLA - CD247 - DCs	human	0.00241985	0.000326639
T cells	DCs	B2M	CD247	B2M - CD247	UNCAT	CD247 - DCs	T cells - B2M	2.3795	0.236607	0.324393	-0.0302777	0.915223	0.0520747	0.563007	0.147057	T cells - DCs	T cells - B2M - CD247 - DCs	human	2.55355e-35	0.000326639
NK cells	DCs	B2M	CD247	B2M - CD247	UNCAT	CD247 - DCs	NK cells - B2M	2.70942	0.236607	0.662521	-0.0302777	0.954167	0.0520747	0.641068	0.316121	NK cells - DCs	NK cells - B2M - CD247 - DCs	human	8.20574e-26	0.000326639
T cells	NK cells	BTLA	CD247	BTLA - CD247	TNF	CD247 - NK cells	T cells - BTLA	0.119552	0.482242	-0.149276	0.355074	0.0420792	0.158333	0.0576529	0.102899	T cells - NK cells	T cells - BTLA - CD247 - NK cells	human	0.00241985	3.7207e-05
B cells	NK cells	BTLA	CD247	BTLA - CD247	TNF	CD247 - NK cells	B cells - BTLA	1.09744	0.482242	0.828234	0.355074	0.272854	0.158333	0.529232	0.591654	B cells - NK cells	B cells - BTLA - CD247 - NK cells	human	0	3.7207e-05
B cells	NK cells	B2M	CD247	B2M - CD247	UNCAT	CD247 - NK cells	B cells - B2M	1.96638	0.482242	-0.302366	0.355074	0.637593	0.158333	0.948271	0.0263541	B cells - NK cells	B cells - B2M - CD247 - NK cells	human	8.46808e-39	3.7207e-05
NK cells	NK cells	B2M	CD247	B2M - CD247	UNCAT	CD247 - NK cells	NK cells - B2M	2.70942	0.482242	0.662521	0.355074	0.954167	0.158333	1.3066	0.508797	NK cells - NK cells	NK cells - B2M - CD247 - NK cells	human	8.20574e-26	3.7207e-05
T cells	NK cells	B2M	CD247	B2M - CD247	UNCAT	CD247 - NK cells	T cells - B2M	2.3795	0.482242	0.324393	0.355074	0.915223	0.158333	1.1475	0.339733	T cells - NK cells	T cells - B2M - CD247 - NK cells	human	2.55355e-35	3.7207e-05
T cells	T cells	BTLA	CD247	BTLA - CD247	TNF	CD247 - T cells	T cells - BTLA	0.119552	0.472713	-0.149276	0.372504	0.0420792	0.172649	0.0565137	0.111614	T cells - T cells	T cells - BTLA - CD247 - T cells	human	0.00241985	2.12179e-76
T cells	T cells	B2M	CD247	B2M - CD247	UNCAT	CD247 - T cells	T cells - B2M	2.3795	0.472713	0.324393	0.372504	0.915223	0.172649	1.12482	0.348448	T cells - T cells	T cells - B2M - CD247 - T cells	human	2.55355e-35	2.12179e-76
NK cells	T cells	B2M	CD247	B2M - CD247	UNCAT	CD247 - T cells	NK cells - B2M	2.70942	0.472713	0.662521	0.372504	0.954167	0.172649	1.28078	0.517512	NK cells - T cells	NK cells - B2M - CD247 - T cells	human	8.20574e-26	2.12179e-76
B cells	T cells	B2M	CD247	B2M - CD247	UNCAT	CD247 - T cells	B cells - B2M	1.96638	0.472713	-0.302366	0.372504	0.637593	0.172649	0.929534	0.0350688	B cells - T cells	B cells - B2M - CD247 - T cells	human	8.46808e-39	2.12179e-76
B cells	T cells	BTLA	CD247	BTLA - CD247	TNF	CD247 - T cells	B cells - BTLA	1.09744	0.472713	0.828234	0.372504	0.272854	0.172649	0.518775	0.600369	B cells - T cells	B cells - BTLA - CD247 - T cells	human	0	2.12179e-76
T cells	DCs	B2M	CD3D	B2M - CD3D	UNCAT	CD3D - DCs	T cells - B2M	2.3795	0.0598773	0.324393	-0.142471	0.915223	0.0160357	0.142478	0.0909606	T cells - DCs	T cells - B2M - CD3D - DCs	human	2.55355e-35	3.72848e-65
NK cells	DCs	B2M	CD3D	B2M - CD3D	UNCAT	CD3D - DCs	NK cells - B2M	2.70942	0.0598773	0.662521	-0.142471	0.954167	0.0160357	0.162233	0.260025	NK cells - DCs	NK cells - B2M - CD3D - DCs	human	8.20574e-26	3.72848e-65
B cells	DCs	B2M	CD3D	B2M - CD3D	UNCAT	CD3D - DCs	B cells - B2M	1.96638	0.0598773	-0.302366	-0.142471	0.637593	0.0160357	0.117742	-0.222419	B cells - DCs	B cells - B2M - CD3D - DCs	human	8.46808e-39	3.72848e-65
NK cells	NK cells	B2M	CD3D	B2M - CD3D	UNCAT	CD3D - NK cells	NK cells - B2M	2.70942	0.664909	0.662521	0.892492	0.954167	0.220833	1.80152	0.777506	NK cells - NK cells	NK cells - B2M - CD3D - NK cells	human	8.20574e-26	6.24718e-36
T cells	NK cells	B2M	CD3D	B2M - CD3D	UNCAT	CD3D - NK cells	T cells - B2M	2.3795	0.664909	0.324393	0.892492	0.915223	0.220833	1.58215	0.608442	T cells - NK cells	T cells - B2M - CD3D - NK cells	human	2.55355e-35	6.24718e-36
B cells	NK cells	B2M	CD3D	B2M - CD3D	UNCAT	CD3D - NK cells	B cells - B2M	1.96638	0.664909	-0.302366	0.892492	0.637593	0.220833	1.30746	0.295063	B cells - NK cells	B cells - B2M - CD3D - NK cells	human	8.46808e-39	6.24718e-36
NK cells	T cells	B2M	CD3D	B2M - CD3D	UNCAT	CD3D - T cells	NK cells - B2M	2.70942	0.51789	0.662521	0.637637	0.954167	0.183787	1.40318	0.650079	NK cells - T cells	NK cells - B2M - CD3D - T cells	human	8.20574e-26	2.96883e-179
B cells	T cells	B2M	CD3D	B2M - CD3D	UNCAT	CD3D - T cells	B cells - B2M	1.96638	0.51789	-0.302366	0.637637	0.637593	0.183787	1.01837	0.167636	B cells - T cells	B cells - B2M - CD3D - T cells	human	8.46808e-39	2.96883e-179
T cells	T cells	B2M	CD3D	B2M - CD3D	UNCAT	CD3D - T cells	T cells - B2M	2.3795	0.51789	0.324393	0.637637	0.915223	0.183787	1.23232	0.481015	T cells - T cells	T cells - B2M - CD3D - T cells	human	2.55355e-35	2.96883e-179
B cells	T cells	IL16	CD4	IL16 - CD4	Interleukins	CD4 - T cells	B cells - IL16	1.83346	0.730697	0.337449	0.868822	0.604478	0.21349	1.33971	0.603135	B cells - T cells	B cells - IL16 - CD4 - T cells	human	8.10505e-67	0
DCs	T cells	IL16	CD4	IL16 - CD4	Interleukins	CD4 - T cells	DCs - IL16	1.27884	0.730697	-0.190165	0.868822	0.416267	0.21349	0.934446	0.339328	DCs - T cells	DCs - IL16 - CD4 - T cells	human	3.71081e-112	0
T cells	T cells	IL16	CD4	IL16 - CD4	Interleukins	CD4 - T cells	T cells - IL16	1.58713	0.730697	0.251517	0.868822	0.667079	0.21349	1.15971	0.56017	T cells - T cells	T cells - IL16 - CD4 - T cells	human	2.0866e-20	0
T cells	B cells	CD40LG	CD40	CD40LG - CD40	UNCAT	CD40 - B cells	T cells - CD40LG	0.445923	0.998869	0.715583	0.749163	0.14047	0.250466	0.445418	0.732373	T cells - B cells	T cells - CD40LG - CD40 - B cells	human	9.32288e-220	9.10533e-260
NK cells	B cells	LTB	CD40	LTB - CD40	UNCAT	CD40 - B cells	NK cells - LTB	3.09509	0.998869	1.59555	0.749163	0.9625	0.250466	3.09159	1.17236	NK cells - B cells	NK cells - LTB - CD40 - B cells	human	7.48865e-120	9.10533e-260
DCs	B cells	LTB	CD40	LTB - CD40	UNCAT	CD40 - B cells	DCs - LTB	0.823792	0.998869	-0.437547	0.749163	0.172591	0.250466	0.82286	0.155808	DCs - B cells	DCs - LTB - CD40 - B cells	human	0	9.10533e-260
T cells	B cells	LTB	CD40	LTB - CD40	UNCAT	CD40 - B cells	T cells - LTB	2.81825	0.998869	1.32945	0.749163	0.930693	0.250466	2.81506	1.03931	T cells - B cells	T cells - LTB - CD40 - B cells	human	0	9.10533e-260
T cells	DCs	LTB	CD40	LTB - CD40	UNCAT	CD40 - DCs	T cells - LTB	2.81825	0.0868531	1.32945	-0.190155	0.930693	0.0370309	0.244773	0.569647	T cells - DCs	T cells - LTB - CD40 - DCs	human	0	9.26469e-79
DCs	DCs	LTB	CD40	LTB - CD40	UNCAT	CD40 - DCs	DCs - LTB	0.823792	0.0868531	-0.437547	-0.190155	0.172591	0.0370309	0.0715489	-0.313851	DCs - DCs	DCs - LTB - CD40 - DCs	human	0	9.26469e-79
T cells	DCs	CD40LG	CD40	CD40LG - CD40	UNCAT	CD40 - DCs	T cells - CD40LG	0.445923	0.0868531	0.715583	-0.190155	0.14047	0.0370309	0.0387298	0.262714	T cells - DCs	T cells - CD40LG - CD40 - DCs	human	9.32288e-220	9.26469e-79
NK cells	DCs	LTB	CD40	LTB - CD40	UNCAT	CD40 - DCs	NK cells - LTB	3.09509	0.0868531	1.59555	-0.190155	0.9625	0.0370309	0.268818	0.702699	NK cells - DCs	NK cells - LTB - CD40 - DCs	human	7.48865e-120	9.26469e-79
B cells	B cells	PSEN1	CD44	PSEN1 - CD44	Intracellular trafficking	CD44 - B cells	B cells - PSEN1	0.218769	0.817277	-0.122433	-0.45974	0.0485075	0.220616	0.178795	-0.291087	B cells - B cells	B cells - PSEN1 - CD44 - B cells	human	1.56559e-11	8.33706e-122
DCs	B cells	HGF	CD44	HGF - CD44	UNCAT	CD44 - B cells	DCs - HGF	0.126172	0.817277	0.0814462	-0.45974	0.0357084	0.220616	0.103117	-0.189147	DCs - B cells	DCs - HGF - CD44 - B cells	human	6.77931e-23	8.33706e-122
DCs	B cells	SPP1	CD44	SPP1 - CD44	Matrix (assorted)	CD44 - B cells	DCs - SPP1	0.14346	0.817277	0.0659139	-0.45974	0.0370309	0.220616	0.117247	-0.196913	DCs - B cells	DCs - SPP1 - CD44 - B cells	human	1.62961e-22	8.33706e-122
T cells	B cells	PKM	CD44	PKM - CD44	UNCAT	CD44 - B cells	T cells - PKM	0.871579	0.817277	-0.115274	-0.45974	0.336634	0.220616	0.712322	-0.287507	T cells - B cells	T cells - PKM - CD44 - B cells	human	0.0132194	8.33706e-122
DCs	B cells	PKM	CD44	PKM - CD44	UNCAT	CD44 - B cells	DCs - PKM	1.2536	0.817277	0.128312	-0.45974	0.408663	0.220616	1.02454	-0.165714	DCs - B cells	DCs - PKM - CD44 - B cells	human	2.35678e-53	8.33706e-122
B cells	B cells	PKM	CD44	PKM - CD44	UNCAT	CD44 - B cells	B cells - PKM	0.785157	0.817277	-0.274275	-0.45974	0.211754	0.220616	0.641691	-0.367007	B cells - B cells	B cells - PKM - CD44 - B cells	human	2.69342e-44	8.33706e-122
B cells	B cells	VIM	CD44	VIM - CD44	UNCAT	CD44 - B cells	B cells - VIM	2.13243	0.817277	-1.06649	-0.45974	0.514925	0.220616	1.74279	-0.763115	B cells - B cells	B cells - VIM - CD44 - B cells	human	0	8.33706e-122
T cells	B cells	VCAN	CD44	VCAN - CD44	UNCAT	CD44 - B cells	T cells - VCAN	0.165496	0.817277	-0.528576	-0.45974	0.0414604	0.220616	0.135256	-0.494158	T cells - B cells	T cells - VCAN - CD44 - B cells	human	6.04919e-118	8.33706e-122
DCs	B cells	FN1	CD44	FN1 - CD44	Fibronectin	CD44 - B cells	DCs - FN1	0.0353976	0.817277	0.0539801	-0.45974	0.0204993	0.220616	0.0289297	-0.20288	DCs - B cells	DCs - FN1 - CD44 - B cells	human	1.3194e-15	8.33706e-122
DCs	B cells	PSEN1	CD44	PSEN1 - CD44	Intracellular trafficking	CD44 - B cells	DCs - PSEN1	0.393833	0.817277	0.0785269	-0.45974	0.121342	0.220616	0.321871	-0.190607	DCs - B cells	DCs - PSEN1 - CD44 - B cells	human	3.03247e-24	8.33706e-122
NK cells	B cells	VCAN	CD44	VCAN - CD44	UNCAT	CD44 - B cells	NK cells - VCAN	0.250456	0.817277	-0.490858	-0.45974	0.0666667	0.220616	0.204692	-0.475299	NK cells - B cells	NK cells - VCAN - CD44 - B cells	human	2.20387e-10	8.33706e-122
B cells	B cells	VCAN	CD44	VCAN - CD44	UNCAT	CD44 - B cells	B cells - VCAN	0.197161	0.817277	-0.526332	-0.45974	0.0387127	0.220616	0.161135	-0.493036	B cells - B cells	B cells - VCAN - CD44 - B cells	human	1.90273e-168	8.33706e-122
DCs	B cells	VCAN	CD44	VCAN - CD44	UNCAT	CD44 - B cells	DCs - VCAN	1.81842	0.817277	0.347237	-0.45974	0.435113	0.220616	1.48616	-0.0562514	DCs - B cells	DCs - VCAN - CD44 - B cells	human	0	8.33706e-122
T cells	B cells	VIM	CD44	VIM - CD44	UNCAT	CD44 - B cells	T cells - VIM	2.41562	0.817277	-0.695614	-0.45974	0.787129	0.220616	1.97423	-0.577677	T cells - B cells	T cells - VIM - CD44 - B cells	human	1.29099e-272	8.33706e-122
T cells	B cells	PSEN1	CD44	PSEN1 - CD44	Intracellular trafficking	CD44 - B cells	T cells - PSEN1	0.170143	0.817277	-0.122021	-0.45974	0.0600248	0.220616	0.139054	-0.29088	T cells - B cells	T cells - PSEN1 - CD44 - B cells	human	0.00152695	8.33706e-122
DCs	B cells	MMP9	CD44	MMP9 - CD44	MMP	CD44 - B cells	DCs - MMP9	0.071707	0.817277	0.0260616	-0.45974	0.0128947	0.220616	0.0586045	-0.216839	DCs - B cells	DCs - MMP9 - CD44 - B cells	human	0.000276082	8.33706e-122
NK cells	B cells	VIM	CD44	VIM - CD44	UNCAT	CD44 - B cells	NK cells - VIM	2.78174	0.817277	-0.374856	-0.45974	0.891667	0.220616	2.27345	-0.417298	NK cells - B cells	NK cells - VIM - CD44 - B cells	human	5.54882e-15	8.33706e-122
DCs	B cells	VIM	CD44	VIM - CD44	UNCAT	CD44 - B cells	DCs - VIM	4.15367	0.817277	0.578713	-0.45974	0.972227	0.220616	3.3947	0.0594863	DCs - B cells	DCs - VIM - CD44 - B cells	human	0	8.33706e-122
B cells	DCs	VCAN	CD44	VCAN - CD44	UNCAT	CD44 - DCs	B cells - VCAN	0.197161	1.65706	-0.526332	0.273899	0.0387127	0.56902	0.326708	-0.126216	B cells - DCs	B cells - VCAN - CD44 - DCs	human	1.90273e-168	2.19024e-251
DCs	DCs	FN1	CD44	FN1 - CD44	Fibronectin	CD44 - DCs	DCs - FN1	0.0353976	1.65706	0.0539801	0.273899	0.0204993	0.56902	0.0586559	0.16394	DCs - DCs	DCs - FN1 - CD44 - DCs	human	1.3194e-15	2.19024e-251
DCs	DCs	SPP1	CD44	SPP1 - CD44	Matrix (assorted)	CD44 - DCs	DCs - SPP1	0.14346	1.65706	0.0659139	0.273899	0.0370309	0.56902	0.237722	0.169906	DCs - DCs	DCs - SPP1 - CD44 - DCs	human	1.62961e-22	2.19024e-251
DCs	DCs	PSEN1	CD44	PSEN1 - CD44	Intracellular trafficking	CD44 - DCs	DCs - PSEN1	0.393833	1.65706	0.0785269	0.273899	0.121342	0.56902	0.652604	0.176213	DCs - DCs	DCs - PSEN1 - CD44 - DCs	human	3.03247e-24	2.19024e-251
B cells	DCs	PKM	CD44	PKM - CD44	UNCAT	CD44 - DCs	B cells - PKM	0.785157	1.65706	-0.274275	0.273899	0.211754	0.56902	1.30105	-0.000187862	B cells - DCs	B cells - PKM - CD44 - DCs	human	2.69342e-44	2.19024e-251
T cells	DCs	VCAN	CD44	VCAN - CD44	UNCAT	CD44 - DCs	T cells - VCAN	0.165496	1.65706	-0.528576	0.273899	0.0414604	0.56902	0.274236	-0.127338	T cells - DCs	T cells - VCAN - CD44 - DCs	human	6.04919e-118	2.19024e-251
DCs	DCs	HGF	CD44	HGF - CD44	UNCAT	CD44 - DCs	DCs - HGF	0.126172	1.65706	0.0814462	0.273899	0.0357084	0.56902	0.209074	0.177673	DCs - DCs	DCs - HGF - CD44 - DCs	human	6.77931e-23	2.19024e-251
DCs	DCs	VCAN	CD44	VCAN - CD44	UNCAT	CD44 - DCs	DCs - VCAN	1.81842	1.65706	0.347237	0.273899	0.435113	0.56902	3.01323	0.310568	DCs - DCs	DCs - VCAN - CD44 - DCs	human	0	2.19024e-251
B cells	DCs	VIM	CD44	VIM - CD44	UNCAT	CD44 - DCs	B cells - VIM	2.13243	1.65706	-1.06649	0.273899	0.514925	0.56902	3.53356	-0.396296	B cells - DCs	B cells - VIM - CD44 - DCs	human	0	2.19024e-251
T cells	DCs	VIM	CD44	VIM - CD44	UNCAT	CD44 - DCs	T cells - VIM	2.41562	1.65706	-0.695614	0.273899	0.787129	0.56902	4.00281	-0.210857	T cells - DCs	T cells - VIM - CD44 - DCs	human	1.29099e-272	2.19024e-251
T cells	DCs	PSEN1	CD44	PSEN1 - CD44	Intracellular trafficking	CD44 - DCs	T cells - PSEN1	0.170143	1.65706	-0.122021	0.273899	0.0600248	0.56902	0.281936	0.0759392	T cells - DCs	T cells - PSEN1 - CD44 - DCs	human	0.00152695	2.19024e-251
DCs	DCs	PKM	CD44	PKM - CD44	UNCAT	CD44 - DCs	DCs - PKM	1.2536	1.65706	0.128312	0.273899	0.408663	0.56902	2.07729	0.201105	DCs - DCs	DCs - PKM - CD44 - DCs	human	2.35678e-53	2.19024e-251
NK cells	DCs	VCAN	CD44	VCAN - CD44	UNCAT	CD44 - DCs	NK cells - VCAN	0.250456	1.65706	-0.490858	0.273899	0.0666667	0.56902	0.41502	-0.108479	NK cells - DCs	NK cells - VCAN - CD44 - DCs	human	2.20387e-10	2.19024e-251
DCs	DCs	VIM	CD44	VIM - CD44	UNCAT	CD44 - DCs	DCs - VIM	4.15367	1.65706	0.578713	0.273899	0.972227	0.56902	6.88287	0.426306	DCs - DCs	DCs - VIM - CD44 - DCs	human	0	2.19024e-251
T cells	DCs	PKM	CD44	PKM - CD44	UNCAT	CD44 - DCs	T cells - PKM	0.871579	1.65706	-0.115274	0.273899	0.336634	0.56902	1.44426	0.0793125	T cells - DCs	T cells - PKM - CD44 - DCs	human	0.0132194	2.19024e-251
DCs	DCs	MMP9	CD44	MMP9 - CD44	MMP	CD44 - DCs	DCs - MMP9	0.071707	1.65706	0.0260616	0.273899	0.0128947	0.56902	0.118823	0.14998	DCs - DCs	DCs - MMP9 - CD44 - DCs	human	0.000276082	2.19024e-251
NK cells	DCs	VIM	CD44	VIM - CD44	UNCAT	CD44 - DCs	NK cells - VIM	2.78174	1.65706	-0.374856	0.273899	0.891667	0.56902	4.6095	-0.0504784	NK cells - DCs	NK cells - VIM - CD44 - DCs	human	5.54882e-15	2.19024e-251
B cells	DCs	PSEN1	CD44	PSEN1 - CD44	Intracellular trafficking	CD44 - DCs	B cells - PSEN1	0.218769	1.65706	-0.122433	0.273899	0.0485075	0.56902	0.362513	0.0757329	B cells - DCs	B cells - PSEN1 - CD44 - DCs	human	1.56559e-11	2.19024e-251
B cells	NK cells	VCAN	CD44	VCAN - CD44	UNCAT	CD44 - NK cells	B cells - VCAN	0.197161	0.933689	-0.526332	-0.280473	0.0387127	0.3625	0.184087	-0.403402	B cells - NK cells	B cells - VCAN - CD44 - NK cells	human	1.90273e-168	0.0418734
B cells	NK cells	PSEN1	CD44	PSEN1 - CD44	Intracellular trafficking	CD44 - NK cells	B cells - PSEN1	0.218769	0.933689	-0.122433	-0.280473	0.0485075	0.3625	0.204262	-0.201453	B cells - NK cells	B cells - PSEN1 - CD44 - NK cells	human	1.56559e-11	0.0418734
DCs	NK cells	PKM	CD44	PKM - CD44	UNCAT	CD44 - NK cells	DCs - PKM	1.2536	0.933689	0.128312	-0.280473	0.408663	0.3625	1.17047	-0.0760808	DCs - NK cells	DCs - PKM - CD44 - NK cells	human	2.35678e-53	0.0418734
DCs	NK cells	VCAN	CD44	VCAN - CD44	UNCAT	CD44 - NK cells	DCs - VCAN	1.81842	0.933689	0.347237	-0.280473	0.435113	0.3625	1.69784	0.0333821	DCs - NK cells	DCs - VCAN - CD44 - NK cells	human	0	0.0418734
DCs	NK cells	FN1	CD44	FN1 - CD44	Fibronectin	CD44 - NK cells	DCs - FN1	0.0353976	0.933689	0.0539801	-0.280473	0.0204993	0.3625	0.0330504	-0.113247	DCs - NK cells	DCs - FN1 - CD44 - NK cells	human	1.3194e-15	0.0418734
DCs	NK cells	SPP1	CD44	SPP1 - CD44	Matrix (assorted)	CD44 - NK cells	DCs - SPP1	0.14346	0.933689	0.0659139	-0.280473	0.0370309	0.3625	0.133947	-0.10728	DCs - NK cells	DCs - SPP1 - CD44 - NK cells	human	1.62961e-22	0.0418734
NK cells	NK cells	VCAN	CD44	VCAN - CD44	UNCAT	CD44 - NK cells	NK cells - VCAN	0.250456	0.933689	-0.490858	-0.280473	0.0666667	0.3625	0.233848	-0.385666	NK cells - NK cells	NK cells - VCAN - CD44 - NK cells	human	2.20387e-10	0.0418734
T cells	NK cells	PSEN1	CD44	PSEN1 - CD44	Intracellular trafficking	CD44 - NK cells	T cells - PSEN1	0.170143	0.933689	-0.122021	-0.280473	0.0600248	0.3625	0.15886	-0.201247	T cells - NK cells	T cells - PSEN1 - CD44 - NK cells	human	0.00152695	0.0418734
DCs	NK cells	VIM	CD44	VIM - CD44	UNCAT	CD44 - NK cells	DCs - VIM	4.15367	0.933689	0.578713	-0.280473	0.972227	0.3625	3.87823	0.14912	DCs - NK cells	DCs - VIM - CD44 - NK cells	human	0	0.0418734
DCs	NK cells	HGF	CD44	HGF - CD44	UNCAT	CD44 - NK cells	DCs - HGF	0.126172	0.933689	0.0814462	-0.280473	0.0357084	0.3625	0.117805	-0.0995135	DCs - NK cells	DCs - HGF - CD44 - NK cells	human	6.77931e-23	0.0418734
DCs	NK cells	PSEN1	CD44	PSEN1 - CD44	Intracellular trafficking	CD44 - NK cells	DCs - PSEN1	0.393833	0.933689	0.0785269	-0.280473	0.121342	0.3625	0.367718	-0.100973	DCs - NK cells	DCs - PSEN1 - CD44 - NK cells	human	3.03247e-24	0.0418734
B cells	NK cells	PKM	CD44	PKM - CD44	UNCAT	CD44 - NK cells	B cells - PKM	0.785157	0.933689	-0.274275	-0.280473	0.211754	0.3625	0.733093	-0.277374	B cells - NK cells	B cells - PKM - CD44 - NK cells	human	2.69342e-44	0.0418734
DCs	NK cells	MMP9	CD44	MMP9 - CD44	MMP	CD44 - NK cells	DCs - MMP9	0.071707	0.933689	0.0260616	-0.280473	0.0128947	0.3625	0.066952	-0.127206	DCs - NK cells	DCs - MMP9 - CD44 - NK cells	human	0.000276082	0.0418734
T cells	NK cells	VCAN	CD44	VCAN - CD44	UNCAT	CD44 - NK cells	T cells - VCAN	0.165496	0.933689	-0.528576	-0.280473	0.0414604	0.3625	0.154521	-0.404524	T cells - NK cells	T cells - VCAN - CD44 - NK cells	human	6.04919e-118	0.0418734
B cells	NK cells	VIM	CD44	VIM - CD44	UNCAT	CD44 - NK cells	B cells - VIM	2.13243	0.933689	-1.06649	-0.280473	0.514925	0.3625	1.99103	-0.673482	B cells - NK cells	B cells - VIM - CD44 - NK cells	human	0	0.0418734
T cells	NK cells	PKM	CD44	PKM - CD44	UNCAT	CD44 - NK cells	T cells - PKM	0.871579	0.933689	-0.115274	-0.280473	0.336634	0.3625	0.813784	-0.197874	T cells - NK cells	T cells - PKM - CD44 - NK cells	human	0.0132194	0.0418734
NK cells	NK cells	VIM	CD44	VIM - CD44	UNCAT	CD44 - NK cells	NK cells - VIM	2.78174	0.933689	-0.374856	-0.280473	0.891667	0.3625	2.59728	-0.327664	NK cells - NK cells	NK cells - VIM - CD44 - NK cells	human	5.54882e-15	0.0418734
T cells	NK cells	VIM	CD44	VIM - CD44	UNCAT	CD44 - NK cells	T cells - VIM	2.41562	0.933689	-0.695614	-0.280473	0.787129	0.3625	2.25543	-0.488044	T cells - NK cells	T cells - VIM - CD44 - NK cells	human	1.29099e-272	0.0418734
DCs	T cells	VCAN	CD44	VCAN - CD44	UNCAT	CD44 - T cells	DCs - VCAN	1.81842	0.828613	0.347237	-0.37365	0.435113	0.310025	1.50677	-0.0132064	DCs - T cells	DCs - VCAN - CD44 - T cells	human	0	5.09328e-60
T cells	T cells	VCAN	CD44	VCAN - CD44	UNCAT	CD44 - T cells	T cells - VCAN	0.165496	0.828613	-0.528576	-0.37365	0.0414604	0.310025	0.137132	-0.451113	T cells - T cells	T cells - VCAN - CD44 - T cells	human	6.04919e-118	5.09328e-60
DCs	T cells	HGF	CD44	HGF - CD44	UNCAT	CD44 - T cells	DCs - HGF	0.126172	0.828613	0.0814462	-0.37365	0.0357084	0.310025	0.104548	-0.146102	DCs - T cells	DCs - HGF - CD44 - T cells	human	6.77931e-23	5.09328e-60
B cells	T cells	PKM	CD44	PKM - CD44	UNCAT	CD44 - T cells	B cells - PKM	0.785157	0.828613	-0.274275	-0.37365	0.211754	0.310025	0.650592	-0.323962	B cells - T cells	B cells - PKM - CD44 - T cells	human	2.69342e-44	5.09328e-60
T cells	T cells	PSEN1	CD44	PSEN1 - CD44	Intracellular trafficking	CD44 - T cells	T cells - PSEN1	0.170143	0.828613	-0.122021	-0.37365	0.0600248	0.310025	0.140982	-0.247835	T cells - T cells	T cells - PSEN1 - CD44 - T cells	human	0.00152695	5.09328e-60
DCs	T cells	PSEN1	CD44	PSEN1 - CD44	Intracellular trafficking	CD44 - T cells	DCs - PSEN1	0.393833	0.828613	0.0785269	-0.37365	0.121342	0.310025	0.326336	-0.147562	DCs - T cells	DCs - PSEN1 - CD44 - T cells	human	3.03247e-24	5.09328e-60
B cells	T cells	PSEN1	CD44	PSEN1 - CD44	Intracellular trafficking	CD44 - T cells	B cells - PSEN1	0.218769	0.828613	-0.122433	-0.37365	0.0485075	0.310025	0.181275	-0.248042	B cells - T cells	B cells - PSEN1 - CD44 - T cells	human	1.56559e-11	5.09328e-60
DCs	T cells	MMP9	CD44	MMP9 - CD44	MMP	CD44 - T cells	DCs - MMP9	0.071707	0.828613	0.0260616	-0.37365	0.0128947	0.310025	0.0594174	-0.173794	DCs - T cells	DCs - MMP9 - CD44 - T cells	human	0.000276082	5.09328e-60
B cells	T cells	VCAN	CD44	VCAN - CD44	UNCAT	CD44 - T cells	B cells - VCAN	0.197161	0.828613	-0.526332	-0.37365	0.0387127	0.310025	0.163371	-0.449991	B cells - T cells	B cells - VCAN - CD44 - T cells	human	1.90273e-168	5.09328e-60
DCs	T cells	PKM	CD44	PKM - CD44	UNCAT	CD44 - T cells	DCs - PKM	1.2536	0.828613	0.128312	-0.37365	0.408663	0.310025	1.03875	-0.122669	DCs - T cells	DCs - PKM - CD44 - T cells	human	2.35678e-53	5.09328e-60
T cells	T cells	PKM	CD44	PKM - CD44	UNCAT	CD44 - T cells	T cells - PKM	0.871579	0.828613	-0.115274	-0.37365	0.336634	0.310025	0.722202	-0.244462	T cells - T cells	T cells - PKM - CD44 - T cells	human	0.0132194	5.09328e-60
DCs	T cells	VIM	CD44	VIM - CD44	UNCAT	CD44 - T cells	DCs - VIM	4.15367	0.828613	0.578713	-0.37365	0.972227	0.310025	3.44179	0.102531	DCs - T cells	DCs - VIM - CD44 - T cells	human	0	5.09328e-60
DCs	T cells	FN1	CD44	FN1 - CD44	Fibronectin	CD44 - T cells	DCs - FN1	0.0353976	0.828613	0.0539801	-0.37365	0.0204993	0.310025	0.029331	-0.159835	DCs - T cells	DCs - FN1 - CD44 - T cells	human	1.3194e-15	5.09328e-60
NK cells	T cells	VIM	CD44	VIM - CD44	UNCAT	CD44 - T cells	NK cells - VIM	2.78174	0.828613	-0.374856	-0.37365	0.891667	0.310025	2.30499	-0.374253	NK cells - T cells	NK cells - VIM - CD44 - T cells	human	5.54882e-15	5.09328e-60
NK cells	T cells	VCAN	CD44	VCAN - CD44	UNCAT	CD44 - T cells	NK cells - VCAN	0.250456	0.828613	-0.490858	-0.37365	0.0666667	0.310025	0.207531	-0.432254	NK cells - T cells	NK cells - VCAN - CD44 - T cells	human	2.20387e-10	5.09328e-60
DCs	T cells	SPP1	CD44	SPP1 - CD44	Matrix (assorted)	CD44 - T cells	DCs - SPP1	0.14346	0.828613	0.0659139	-0.37365	0.0370309	0.310025	0.118873	-0.153868	DCs - T cells	DCs - SPP1 - CD44 - T cells	human	1.62961e-22	5.09328e-60
B cells	T cells	VIM	CD44	VIM - CD44	UNCAT	CD44 - T cells	B cells - VIM	2.13243	0.828613	-1.06649	-0.37365	0.514925	0.310025	1.76696	-0.72007	B cells - T cells	B cells - VIM - CD44 - T cells	human	0	5.09328e-60
T cells	T cells	VIM	CD44	VIM - CD44	UNCAT	CD44 - T cells	T cells - VIM	2.41562	0.828613	-0.695614	-0.37365	0.787129	0.310025	2.00161	-0.534632	T cells - T cells	T cells - VIM - CD44 - T cells	human	1.29099e-272	5.09328e-60
DCs	B cells	THBS1	CD47	THBS1 - CD47	Matrix glycoproteins	CD47 - B cells	DCs - THBS1	0.0510507	1.27197	0.0304013	-0.3227	0.0153744	0.370802	0.0649352	-0.146149	DCs - B cells	DCs - THBS1 - CD47 - B cells	human	8.92308e-09	1.47765e-54
DCs	DCs	THBS1	CD47	THBS1 - CD47	Matrix glycoproteins	CD47 - DCs	DCs - THBS1	0.0510507	1.84148	0.0304013	0.149202	0.0153744	0.59514	0.0940087	0.0898017	DCs - DCs	DCs - THBS1 - CD47 - DCs	human	8.92308e-09	5.28765e-74
DCs	T cells	THBS1	CD47	THBS1 - CD47	Matrix glycoproteins	CD47 - T cells	DCs - THBS1	0.0510507	1.29373	0.0304013	-0.149474	0.0153744	0.546411	0.0660458	-0.0595361	DCs - T cells	DCs - THBS1 - CD47 - T cells	human	8.92308e-09	3.05133e-10
B cells	T cells	CD5L	CD5	CD5L - CD5	UNCAT	CD5 - T cells	B cells - CD5L	0.0400967	0.309232	0.0575149	0.573762	0.0102612	0.0977723	0.0123992	0.315638	B cells - T cells	B cells - CD5L - CD5 - T cells	human	3.15808e-15	1.29119e-128
B cells	B cells	TIMP1	CD63	TIMP1 - CD63	MMP	CD63 - B cells	B cells - TIMP1	0.866817	0.943224	-0.244595	-0.349129	0.0890858	0.245802	0.817602	-0.296862	B cells - B cells	B cells - TIMP1 - CD63 - B cells	human	3.78053e-40	6.42285e-69
DCs	B cells	TIMP1	CD63	TIMP1 - CD63	MMP	CD63 - B cells	DCs - TIMP1	1.46858	0.943224	0.090997	-0.349129	0.230617	0.245802	1.3852	-0.129066	DCs - B cells	DCs - TIMP1 - CD63 - B cells	human	2.13407e-23	6.42285e-69
NK cells	B cells	TIMP1	CD63	TIMP1 - CD63	MMP	CD63 - B cells	NK cells - TIMP1	2.18053	0.943224	1.35944	-0.349129	0.795833	0.245802	2.05673	0.505157	NK cells - B cells	NK cells - TIMP1 - CD63 - B cells	human	2.80261e-116	6.42285e-69
T cells	B cells	TIMP1	CD63	TIMP1 - CD63	MMP	CD63 - B cells	T cells - TIMP1	0.631519	0.943224	-0.218005	-0.349129	0.126856	0.245802	0.595664	-0.283567	T cells - B cells	T cells - TIMP1 - CD63 - B cells	human	1.01021e-13	6.42285e-69
T cells	DCs	TIMP1	CD63	TIMP1 - CD63	MMP	CD63 - DCs	T cells - TIMP1	0.631519	1.47222	-0.218005	0.0553678	0.126856	0.442883	0.929736	-0.0813185	T cells - DCs	T cells - TIMP1 - CD63 - DCs	human	1.01021e-13	3.9503e-08
DCs	DCs	TIMP1	CD63	TIMP1 - CD63	MMP	CD63 - DCs	DCs - TIMP1	1.46858	1.47222	0.090997	0.0553678	0.230617	0.442883	2.16207	0.0731824	DCs - DCs	DCs - TIMP1 - CD63 - DCs	human	2.13407e-23	3.9503e-08
NK cells	DCs	TIMP1	CD63	TIMP1 - CD63	MMP	CD63 - DCs	NK cells - TIMP1	2.18053	1.47222	1.35944	0.0553678	0.795833	0.442883	3.21023	0.707406	NK cells - DCs	NK cells - TIMP1 - CD63 - DCs	human	2.80261e-116	3.9503e-08
B cells	DCs	TIMP1	CD63	TIMP1 - CD63	MMP	CD63 - DCs	B cells - TIMP1	0.866817	1.47222	-0.244595	0.0553678	0.0890858	0.442883	1.27615	-0.0946136	B cells - DCs	B cells - TIMP1 - CD63 - DCs	human	3.78053e-40	3.9503e-08
B cells	NK cells	TIMP1	CD63	TIMP1 - CD63	MMP	CD63 - NK cells	B cells - TIMP1	0.866817	1.88207	-0.244595	0.680634	0.0890858	0.741667	1.63141	0.218019	B cells - NK cells	B cells - TIMP1 - CD63 - NK cells	human	3.78053e-40	1.20659e-22
T cells	NK cells	TIMP1	CD63	TIMP1 - CD63	MMP	CD63 - NK cells	T cells - TIMP1	0.631519	1.88207	-0.218005	0.680634	0.126856	0.741667	1.18856	0.231314	T cells - NK cells	T cells - TIMP1 - CD63 - NK cells	human	1.01021e-13	1.20659e-22
NK cells	NK cells	TIMP1	CD63	TIMP1 - CD63	MMP	CD63 - NK cells	NK cells - TIMP1	2.18053	1.88207	1.35944	0.680634	0.795833	0.741667	4.10392	1.02004	NK cells - NK cells	NK cells - TIMP1 - CD63 - NK cells	human	2.80261e-116	1.20659e-22
DCs	NK cells	TIMP1	CD63	TIMP1 - CD63	MMP	CD63 - NK cells	DCs - TIMP1	1.46858	1.88207	0.090997	0.680634	0.230617	0.741667	2.76397	0.385815	DCs - NK cells	DCs - TIMP1 - CD63 - NK cells	human	2.13407e-23	1.20659e-22
NK cells	T cells	TIMP1	CD63	TIMP1 - CD63	MMP	CD63 - T cells	NK cells - TIMP1	2.18053	1.37282	1.35944	0.154864	0.795833	0.559406	2.99348	0.757154	NK cells - T cells	NK cells - TIMP1 - CD63 - T cells	human	2.80261e-116	2.92611e-06
B cells	T cells	TIMP1	CD63	TIMP1 - CD63	MMP	CD63 - T cells	B cells - TIMP1	0.866817	1.37282	-0.244595	0.154864	0.0890858	0.559406	1.18998	-0.0448655	B cells - T cells	B cells - TIMP1 - CD63 - T cells	human	3.78053e-40	2.92611e-06
DCs	T cells	TIMP1	CD63	TIMP1 - CD63	MMP	CD63 - T cells	DCs - TIMP1	1.46858	1.37282	0.090997	0.154864	0.230617	0.559406	2.01609	0.122931	DCs - T cells	DCs - TIMP1 - CD63 - T cells	human	2.13407e-23	2.92611e-06
T cells	T cells	TIMP1	CD63	TIMP1 - CD63	MMP	CD63 - T cells	T cells - TIMP1	0.631519	1.37282	-0.218005	0.154864	0.126856	0.559406	0.866963	-0.0315704	T cells - T cells	T cells - TIMP1 - CD63 - T cells	human	1.01021e-13	2.92611e-06
T cells	B cells	BTLA	CD79A	BTLA - CD79A	TNF	CD79A - B cells	T cells - BTLA	0.119552	3.61973	-0.149276	1.76306	0.0420792	0.990205	0.432745	0.806891	T cells - B cells	T cells - BTLA - CD79A - B cells	human	0.00241985	0
DCs	B cells	FN1	CD79A	FN1 - CD79A	Fibronectin	CD79A - B cells	DCs - FN1	0.0353976	3.61973	0.0539801	1.76306	0.0204993	0.990205	0.12813	0.908519	DCs - B cells	DCs - FN1 - CD79A - B cells	human	1.3194e-15	0
B cells	B cells	BTLA	CD79A	BTLA - CD79A	TNF	CD79A - B cells	B cells - BTLA	1.09744	3.61973	0.828234	1.76306	0.272854	0.990205	3.97244	1.29565	B cells - B cells	B cells - BTLA - CD79A - B cells	human	0	0
DCs	DCs	FN1	CD79A	FN1 - CD79A	Fibronectin	CD79A - DCs	DCs - FN1	0.0353976	0.465446	0.0539801	-0.499279	0.0204993	0.069433	0.0164757	-0.222649	DCs - DCs	DCs - FN1 - CD79A - DCs	human	1.3194e-15	0
B cells	DCs	BTLA	CD79A	BTLA - CD79A	TNF	CD79A - DCs	B cells - BTLA	1.09744	0.465446	0.828234	-0.499279	0.272854	0.069433	0.510799	0.164478	B cells - DCs	B cells - BTLA - CD79A - DCs	human	0	0
T cells	DCs	BTLA	CD79A	BTLA - CD79A	TNF	CD79A - DCs	T cells - BTLA	0.119552	0.465446	-0.149276	-0.499279	0.0420792	0.069433	0.0556448	-0.324277	T cells - DCs	T cells - BTLA - CD79A - DCs	human	0.00241985	0
DCs	NK cells	FN1	CD79A	FN1 - CD79A	Fibronectin	CD79A - NK cells	DCs - FN1	0.0353976	0.681272	0.0539801	-0.394279	0.0204993	0.166667	0.0241154	-0.17015	DCs - NK cells	DCs - FN1 - CD79A - NK cells	human	1.3194e-15	0.00412564
B cells	NK cells	BTLA	CD79A	BTLA - CD79A	TNF	CD79A - NK cells	B cells - BTLA	1.09744	0.681272	0.828234	-0.394279	0.272854	0.166667	0.747656	0.216978	B cells - NK cells	B cells - BTLA - CD79A - NK cells	human	0	0.00412564
T cells	NK cells	BTLA	CD79A	BTLA - CD79A	TNF	CD79A - NK cells	T cells - BTLA	0.119552	0.681272	-0.149276	-0.394279	0.0420792	0.166667	0.0814473	-0.271777	T cells - NK cells	T cells - BTLA - CD79A - NK cells	human	0.00241985	0.00412564
T cells	T cells	BTLA	CD79A	BTLA - CD79A	TNF	CD79A - T cells	T cells - BTLA	0.119552	0.62658	-0.149276	-0.411654	0.0420792	0.157178	0.0749087	-0.280465	T cells - T cells	T cells - BTLA - CD79A - T cells	human	0.00241985	4.62029e-48
DCs	T cells	FN1	CD79A	FN1 - CD79A	Fibronectin	CD79A - T cells	DCs - FN1	0.0353976	0.62658	0.0539801	-0.411654	0.0204993	0.157178	0.0221794	-0.178837	DCs - T cells	DCs - FN1 - CD79A - T cells	human	1.3194e-15	4.62029e-48
B cells	T cells	BTLA	CD79A	BTLA - CD79A	TNF	CD79A - T cells	B cells - BTLA	1.09744	0.62658	0.828234	-0.411654	0.272854	0.157178	0.687634	0.20829	B cells - T cells	B cells - BTLA - CD79A - T cells	human	0	4.62029e-48
NK cells	DCs	F12	CD93	F12 - CD93	UNCAT	CD93 - DCs	NK cells - F12	0.187988	0.0218651	0.373391	0.0332187	0.0625	0.0145479	0.00411039	0.203305	NK cells - DCs	NK cells - F12 - CD93 - DCs	human	1.51995e-05	1.48589e-08
NK cells	B cells	ARF1	CHRM3	ARF1 - CHRM3	UNCAT	CHRM3 - B cells	NK cells - ARF1	1.69419	0.0736586	0.403756	0.072802	0.7	0.0130597	0.124792	0.238279	NK cells - B cells	NK cells - ARF1 - CHRM3 - B cells	human	4.01818e-05	1.89096e-12
NK cells	B cells	CSF1	CSF1R	CSF1 - CSF1R	CSF	CSF1R - B cells	NK cells - CSF1	0.544739	0.063621	1.28276	-0.342569	0.166667	0.0186567	0.0346569	0.470093	NK cells - B cells	NK cells - CSF1 - CSF1R - B cells	human	8.6202e-59	1.6242e-67
NK cells	DCs	CSF1	CSF1R	CSF1 - CSF1R	CSF	CSF1R - DCs	NK cells - CSF1	0.544739	0.923168	1.28276	0.227084	0.166667	0.21144	0.502886	0.75492	NK cells - DCs	NK cells - CSF1 - CSF1R - DCs	human	8.6202e-59	1.72454e-168
NK cells	T cells	CSF1	CSF1R	CSF1 - CSF1R	CSF	CSF1R - T cells	NK cells - CSF1	0.544739	0.0475643	1.28276	-0.350812	0.166667	0.0154703	0.0259101	0.465972	NK cells - T cells	NK cells - CSF1 - CSF1R - T cells	human	8.6202e-59	1.14346e-49
DCs	DCs	CCL5	CXCR3	CCL5 - CXCR3	CC	CXCR3 - DCs	DCs - CCL5	0.323564	0.0294141	-0.104217	-0.0885475	0.0285998	0.0160357	0.00951735	-0.0963823	DCs - DCs	DCs - CCL5 - CXCR3 - DCs	human	2.49874e-15	1.5229e-11
NK cells	DCs	CCL5	CXCR3	CCL5 - CXCR3	CC	CXCR3 - DCs	NK cells - CCL5	4.46999	0.0294141	5.31062	-0.0885475	0.925	0.0160357	0.131481	2.61104	NK cells - DCs	NK cells - CCL5 - CXCR3 - DCs	human	0	1.5229e-11
B cells	DCs	GNAI2	CXCR3	GNAI2 - CXCR3	UNCAT	CXCR3 - DCs	B cells - GNAI2	0.224189	0.0294141	-0.171095	-0.0885475	0.0522388	0.0160357	0.00659432	-0.129821	B cells - DCs	B cells - GNAI2 - CXCR3 - DCs	human	7.55472e-20	1.5229e-11
T cells	DCs	GNAI2	CXCR3	GNAI2 - CXCR3	UNCAT	CXCR3 - DCs	T cells - GNAI2	0.171628	0.0294141	-0.190112	-0.0885475	0.0519802	0.0160357	0.0050483	-0.13933	T cells - DCs	T cells - GNAI2 - CXCR3 - DCs	human	2.40874e-14	1.5229e-11
DCs	DCs	GNAI2	CXCR3	GNAI2 - CXCR3	UNCAT	CXCR3 - DCs	DCs - GNAI2	0.509076	0.0294141	0.114923	-0.0885475	0.155728	0.0160357	0.014974	0.0131878	DCs - DCs	DCs - GNAI2 - CXCR3 - DCs	human	5.19962e-50	1.5229e-11
DCs	T cells	GNAI2	CXCR3	GNAI2 - CXCR3	UNCAT	CXCR3 - T cells	DCs - GNAI2	0.509076	0.208239	0.114923	0.29003	0.155728	0.0643564	0.10601	0.202476	DCs - T cells	DCs - GNAI2 - CXCR3 - T cells	human	5.19962e-50	5.76709e-22
NK cells	T cells	CCL5	CXCR3	CCL5 - CXCR3	CC	CXCR3 - T cells	NK cells - CCL5	4.46999	0.208239	5.31062	0.29003	0.925	0.0643564	0.930827	2.80033	NK cells - T cells	NK cells - CCL5 - CXCR3 - T cells	human	0	5.76709e-22
T cells	T cells	GNAI2	CXCR3	GNAI2 - CXCR3	UNCAT	CXCR3 - T cells	T cells - GNAI2	0.171628	0.208239	-0.190112	0.29003	0.0519802	0.0643564	0.0357398	0.049959	T cells - T cells	T cells - GNAI2 - CXCR3 - T cells	human	2.40874e-14	5.76709e-22
DCs	T cells	CCL5	CXCR3	CCL5 - CXCR3	CC	CXCR3 - T cells	DCs - CCL5	0.323564	0.208239	-0.104217	0.29003	0.0285998	0.0643564	0.0673788	0.0929063	DCs - T cells	DCs - CCL5 - CXCR3 - T cells	human	2.49874e-15	5.76709e-22
B cells	T cells	GNAI2	CXCR3	GNAI2 - CXCR3	UNCAT	CXCR3 - T cells	B cells - GNAI2	0.224189	0.208239	-0.171095	0.29003	0.0522388	0.0643564	0.046685	0.0594673	B cells - T cells	B cells - GNAI2 - CXCR3 - T cells	human	7.55472e-20	5.76709e-22
NK cells	B cells	TGFB1	CXCR4	TGFB1 - CXCR4	TGFB	CXCR4 - B cells	NK cells - TGFB1	2.06698	2.35925	0.869962	0.400324	0.820833	0.645989	4.87652	0.635143	NK cells - B cells	NK cells - TGFB1 - CXCR4 - B cells	human	9.7804e-38	6.29879e-93
NK cells	DCs	TGFB1	CXCR4	TGFB1 - CXCR4	TGFB	CXCR4 - DCs	NK cells - TGFB1	2.06698	1.90759	0.869962	-0.0588575	0.820833	0.469003	3.94295	0.405552	NK cells - DCs	NK cells - TGFB1 - CXCR4 - DCs	human	9.7804e-38	1.02357e-08
NK cells	NK cells	TGFB1	CXCR4	TGFB1 - CXCR4	TGFB	CXCR4 - NK cells	NK cells - TGFB1	2.06698	0.488023	0.869962	-0.762983	0.820833	0.108333	1.00874	0.0534893	NK cells - NK cells	NK cells - TGFB1 - CXCR4 - NK cells	human	9.7804e-38	4.67207e-30
NK cells	T cells	TGFB1	CXCR4	TGFB1 - CXCR4	TGFB	CXCR4 - T cells	NK cells - TGFB1	2.06698	1.38293	0.869962	-0.197493	0.820833	0.488861	2.8585	0.336234	NK cells - T cells	NK cells - TGFB1 - CXCR4 - T cells	human	9.7804e-38	7.17508e-14
NK cells	DCs	TGFB1	ENG	TGFB1 - ENG	TGFB	ENG - DCs	NK cells - TGFB1	2.06698	0.0633149	0.869962	0.0389911	0.820833	0.0362043	0.130871	0.454476	NK cells - DCs	NK cells - TGFB1 - ENG - DCs	human	9.7804e-38	2.41894e-14
DCs	DCs	BMP2	ENG	BMP2 - ENG	BMP	ENG - DCs	DCs - BMP2	0.0151316	0.0633149	0.0215975	0.0389911	0.0110762	0.0362043	0.000958054	0.0302943	DCs - DCs	DCs - BMP2 - ENG - DCs	human	1.83854e-05	2.41894e-14
B cells	B cells	EFNA1	EPHB6	EFNA1 - EPHB6	Ephrins	EPHB6 - B cells	B cells - EFNA1	0.169402	0.115486	0.154898	-0.0466741	0.03125	0.025653	0.0195635	0.054112	B cells - B cells	B cells - EFNA1 - EPHB6 - B cells	human	1.10447e-06	0.0165995
T cells	B cells	EFNA1	EPHB6	EFNA1 - EPHB6	Ephrins	EPHB6 - B cells	T cells - EFNA1	0.118496	0.115486	0.125011	-0.0466741	0.0340347	0.025653	0.0136846	0.0391684	T cells - B cells	T cells - EFNA1 - EPHB6 - B cells	human	2.93859e-06	0.0165995
B cells	T cells	EFNA1	EPHB6	EFNA1 - EPHB6	Ephrins	EPHB6 - T cells	B cells - EFNA1	0.169402	0.249581	0.154898	0.223574	0.03125	0.0792079	0.0422795	0.189236	B cells - T cells	B cells - EFNA1 - EPHB6 - T cells	human	1.10447e-06	5.04442e-09
T cells	T cells	EFNA1	EPHB6	EFNA1 - EPHB6	Ephrins	EPHB6 - T cells	T cells - EFNA1	0.118496	0.249581	0.125011	0.223574	0.0340347	0.0792079	0.0295744	0.174292	T cells - T cells	T cells - EFNA1 - EPHB6 - T cells	human	2.93859e-06	5.04442e-09
B cells	NK cells	GNAI2	F2R	GNAI2 - F2R	UNCAT	F2R - NK cells	B cells - GNAI2	0.224189	0.685347	-0.171095	2.08351	0.0522388	0.220833	0.153647	0.956209	B cells - NK cells	B cells - GNAI2 - F2R - NK cells	human	7.55472e-20	0
DCs	NK cells	GNAI2	F2R	GNAI2 - F2R	UNCAT	F2R - NK cells	DCs - GNAI2	0.509076	0.685347	0.114923	2.08351	0.155728	0.220833	0.348894	1.09922	DCs - NK cells	DCs - GNAI2 - F2R - NK cells	human	5.19962e-50	0
T cells	NK cells	GNAI2	F2R	GNAI2 - F2R	UNCAT	F2R - NK cells	T cells - GNAI2	0.171628	0.685347	-0.190112	2.08351	0.0519802	0.220833	0.117625	0.946701	T cells - NK cells	T cells - GNAI2 - F2R - NK cells	human	2.40874e-14	0
NK cells	B cells	FASLG	FAS	FASLG - FAS	TNF	FAS - B cells	NK cells - FASLG	0.0478991	0.0597137	0.101748	-0.262263	0.0125	0.0191231	0.00286023	-0.0802573	NK cells - B cells	NK cells - FASLG - FAS - B cells	human	3.46068e-10	7.5767e-38
NK cells	DCs	FASLG	FAS	FASLG - FAS	TNF	FAS - DCs	NK cells - FASLG	0.0478991	0.569221	0.101748	0.148052	0.0125	0.134568	0.0272652	0.1249	NK cells - DCs	NK cells - FASLG - FAS - DCs	human	3.46068e-10	1.85668e-63
NK cells	T cells	FASLG	FAS	FASLG - FAS	TNF	FAS - T cells	NK cells - FASLG	0.0478991	0.128481	0.101748	-0.194341	0.0125	0.0457921	0.00615414	-0.0462962	NK cells - T cells	NK cells - FASLG - FAS - T cells	human	3.46068e-10	2.66701e-10
T cells	B cells	FGF13	FGFR3	FGF13 - FGFR3	FGF	FGFR3 - B cells	T cells - FGF13	0.0541277	0.078903	0.103207	0.0824774	0.0160891	0.014459	0.00427084	0.0928423	T cells - B cells	T cells - FGF13 - FGFR3 - B cells	human	2.22763e-14	3.07989e-10
DCs	B cells	HSP90AA1	FGFR3	HSP90AA1 - FGFR3	FGF	FGFR3 - B cells	DCs - HSP90AA1	1.89515	0.078903	-0.336909	0.0824774	0.617292	0.014459	0.149533	-0.127216	DCs - B cells	DCs - HSP90AA1 - FGFR3 - B cells	human	0	3.07989e-10
T cells	B cells	HSP90AA1	FGFR3	HSP90AA1 - FGFR3	FGF	FGFR3 - B cells	T cells - HSP90AA1	2.73094	0.078903	0.67933	0.0824774	0.962252	0.014459	0.215479	0.380904	T cells - B cells	T cells - HSP90AA1 - FGFR3 - B cells	human	4.76734e-218	3.07989e-10
NK cells	B cells	HSP90AA1	FGFR3	HSP90AA1 - FGFR3	FGF	FGFR3 - B cells	NK cells - HSP90AA1	2.98707	0.078903	0.929356	0.0824774	0.9875	0.014459	0.235689	0.505917	NK cells - B cells	NK cells - HSP90AA1 - FGFR3 - B cells	human	3.6205e-54	3.07989e-10
B cells	B cells	HSP90AA1	FGFR3	HSP90AA1 - FGFR3	FGF	FGFR3 - B cells	B cells - HSP90AA1	2.55087	0.078903	0.334477	0.0824774	0.831157	0.014459	0.201271	0.208477	B cells - B cells	B cells - HSP90AA1 - FGFR3 - B cells	human	2.83042e-76	3.07989e-10
T cells	DCs	FLT3LG	FLT3	FLT3LG - FLT3	UNCAT	FLT3 - DCs	T cells - FLT3LG	1.08533	0.0227431	0.704413	0.0151899	0.397896	0.0100843	0.0246838	0.359801	T cells - DCs	T cells - FLT3LG - FLT3 - DCs	human	1.0069e-210	4.1821e-05
B cells	DCs	FLT3LG	FLT3	FLT3LG - FLT3	UNCAT	FLT3 - DCs	B cells - FLT3LG	0.316645	0.0227431	-0.193598	0.0151899	0.0671642	0.0100843	0.00720148	-0.0892042	B cells - DCs	B cells - FLT3LG - FLT3 - DCs	human	8.29094e-26	4.1821e-05
NK cells	DCs	FLT3LG	FLT3	FLT3LG - FLT3	UNCAT	FLT3 - DCs	NK cells - FLT3LG	1.51579	0.0227431	1.2131	0.0151899	0.504167	0.0100843	0.0344737	0.614146	NK cells - DCs	NK cells - FLT3LG - FLT3 - DCs	human	9.30935e-59	4.1821e-05
DCs	DCs	FLT3LG	FLT3	FLT3LG - FLT3	UNCAT	FLT3 - DCs	DCs - FLT3LG	0.328189	0.0227431	-0.167697	0.0151899	0.0929079	0.0100843	0.00746403	-0.0762537	DCs - DCs	DCs - FLT3LG - FLT3 - DCs	human	8.54867e-78	4.1821e-05
NK cells	B cells	B2M	HFE	B2M - HFE	UNCAT	HFE - B cells	NK cells - B2M	2.70942	0.409674	0.662521	0.327058	0.954167	0.0802239	1.10998	0.49479	NK cells - B cells	NK cells - B2M - HFE - B cells	human	8.20574e-26	1.21265e-39
T cells	B cells	B2M	HFE	B2M - HFE	UNCAT	HFE - B cells	T cells - B2M	2.3795	0.409674	0.324393	0.327058	0.915223	0.0802239	0.97482	0.325725	T cells - B cells	T cells - B2M - HFE - B cells	human	2.55355e-35	1.21265e-39
B cells	B cells	B2M	HFE	B2M - HFE	UNCAT	HFE - B cells	B cells - B2M	1.96638	0.409674	-0.302366	0.327058	0.637593	0.0802239	0.805575	0.0123462	B cells - B cells	B cells - B2M - HFE - B cells	human	8.46808e-39	1.21265e-39
B cells	T cells	B2M	HFE	B2M - HFE	UNCAT	HFE - T cells	B cells - B2M	1.96638	0.1992	-0.302366	0.128581	0.637593	0.0631188	0.391704	-0.0868926	B cells - T cells	B cells - B2M - HFE - T cells	human	8.46808e-39	1.18569e-08
NK cells	T cells	B2M	HFE	B2M - HFE	UNCAT	HFE - T cells	NK cells - B2M	2.70942	0.1992	0.662521	0.128581	0.954167	0.0631188	0.539718	0.395551	NK cells - T cells	NK cells - B2M - HFE - T cells	human	8.20574e-26	1.18569e-08
T cells	T cells	B2M	HFE	B2M - HFE	UNCAT	HFE - T cells	T cells - B2M	2.3795	0.1992	0.324393	0.128581	0.915223	0.0631188	0.473998	0.226487	T cells - T cells	T cells - B2M - HFE - T cells	human	2.55355e-35	1.18569e-08
NK cells	B cells	IFNG	IFNGR1	IFNG - IFNGR1	UNCAT	IFNGR1 - B cells	NK cells - IFNG	0.0701715	0.404076	0.221912	-0.375636	0.025	0.104944	0.0283546	-0.0768622	NK cells - B cells	NK cells - IFNG - IFNGR1 - B cells	human	1.16384e-28	4.69605e-82
NK cells	DCs	IFNG	IFNGR1	IFNG - IFNGR1	UNCAT	IFNGR1 - DCs	NK cells - IFNG	0.0701715	1.21199	0.221912	0.247371	0.025	0.374607	0.0850473	0.234641	NK cells - DCs	NK cells - IFNG - IFNGR1 - DCs	human	1.16384e-28	1.50757e-199
NK cells	T cells	IFNG	IFNGR1	IFNG - IFNGR1	UNCAT	IFNGR1 - T cells	NK cells - IFNG	0.0701715	0.253926	0.221912	-0.435311	0.025	0.0866337	0.0178184	-0.1067	NK cells - T cells	NK cells - IFNG - IFNGR1 - T cells	human	1.16384e-28	7.01785e-77
NK cells	B cells	IFNG	IFNGR2	IFNG - IFNGR2	UNCAT	IFNGR2 - B cells	NK cells - IFNG	0.0701715	0.183336	0.221912	-0.317181	0.025	0.0461754	0.012865	-0.0476347	NK cells - B cells	NK cells - IFNG - IFNGR2 - B cells	human	1.16384e-28	1.71734e-59
NK cells	DCs	IFNG	IFNGR2	IFNG - IFNGR2	UNCAT	IFNGR2 - DCs	NK cells - IFNG	0.0701715	0.879562	0.221912	0.219071	0.025	0.244999	0.0617202	0.220491	NK cells - DCs	NK cells - IFNG - IFNGR2 - DCs	human	1.16384e-28	2.48641e-158
NK cells	NK cells	IFNG	IFNGR2	IFNG - IFNGR2	UNCAT	IFNGR2 - NK cells	NK cells - IFNG	0.0701715	0.0629916	0.221912	-0.375263	0.025	0.0291667	0.00442022	-0.0766758	NK cells - NK cells	NK cells - IFNG - IFNGR2 - NK cells	human	1.16384e-28	8.25827e-05
NK cells	T cells	IFNG	IFNGR2	IFNG - IFNGR2	UNCAT	IFNGR2 - T cells	NK cells - IFNG	0.0701715	0.114657	0.221912	-0.343478	0.025	0.0414604	0.00804565	-0.0607834	NK cells - T cells	NK cells - IFNG - IFNGR2 - T cells	human	1.16384e-28	1.54891e-46
DCs	B cells	PLAU	IGF2R	PLAU - IGF2R	Vasoactive	IGF2R - B cells	DCs - PLAU	0.263135	0.0938772	0.0942387	-0.116476	0.0487684	0.0181903	0.0247024	-0.0111187	DCs - B cells	DCs - PLAU - IGF2R - B cells	human	1.69739e-28	1.26234e-08
B cells	B cells	IL18	IL18R1	IL18 - IL18R1	Interleukins	IL18R1 - B cells	B cells - IL18	0.981294	0.0677086	-0.898971	-0.367862	0.121735	0.0205224	0.066442	-0.633417	B cells - B cells	B cells - IL18 - IL18R1 - B cells	human	0	5.87605e-79
T cells	B cells	IL18	IL18R1	IL18 - IL18R1	Interleukins	IL18R1 - B cells	T cells - IL18	0.84815	0.0677086	-0.918127	-0.367862	0.120668	0.0205224	0.057427	-0.642995	T cells - B cells	T cells - IL18 - IL18R1 - B cells	human	0	5.87605e-79
NK cells	B cells	IL18	IL18R1	IL18 - IL18R1	Interleukins	IL18R1 - B cells	NK cells - IL18	1.09244	0.0677086	-0.861233	-0.367862	0.15	0.0205224	0.0739678	-0.614548	NK cells - B cells	NK cells - IL18 - IL18R1 - B cells	human	1.1696e-36	5.87605e-79
DCs	B cells	IL18	IL18R1	IL18 - IL18R1	Interleukins	IL18R1 - B cells	DCs - IL18	3.50133	0.0677086	0.59808	-0.367862	0.882129	0.0205224	0.23707	0.115109	DCs - B cells	DCs - IL18 - IL18R1 - B cells	human	0	5.87605e-79
NK cells	DCs	IL18	IL18R1	IL18 - IL18R1	Interleukins	IL18R1 - DCs	NK cells - IL18	1.09244	0.861503	-0.861233	0.186767	0.15	0.214912	0.941143	-0.337233	NK cells - DCs	NK cells - IL18 - IL18R1 - DCs	human	1.1696e-36	8.20286e-107
T cells	DCs	IL18	IL18R1	IL18 - IL18R1	Interleukins	IL18R1 - DCs	T cells - IL18	0.84815	0.861503	-0.918127	0.186767	0.120668	0.214912	0.730683	-0.36568	T cells - DCs	T cells - IL18 - IL18R1 - DCs	human	0	8.20286e-107
B cells	DCs	IL18	IL18R1	IL18 - IL18R1	Interleukins	IL18R1 - DCs	B cells - IL18	0.981294	0.861503	-0.898971	0.186767	0.121735	0.214912	0.845387	-0.356102	B cells - DCs	B cells - IL18 - IL18R1 - DCs	human	0	8.20286e-107
DCs	DCs	IL18	IL18R1	IL18 - IL18R1	Interleukins	IL18R1 - DCs	DCs - IL18	3.50133	0.861503	0.59808	0.186767	0.882129	0.214912	3.01641	0.392423	DCs - DCs	DCs - IL18 - IL18R1 - DCs	human	0	8.20286e-107
T cells	NK cells	IL18	IL18R1	IL18 - IL18R1	Interleukins	IL18R1 - NK cells	T cells - IL18	0.84815	1.17217	-0.918127	0.679623	0.120668	0.4375	0.994175	-0.119252	T cells - NK cells	T cells - IL18 - IL18R1 - NK cells	human	0	2.13678e-27
B cells	NK cells	IL18	IL18R1	IL18 - IL18R1	Interleukins	IL18R1 - NK cells	B cells - IL18	0.981294	1.17217	-0.898971	0.679623	0.121735	0.4375	1.15024	-0.109674	B cells - NK cells	B cells - IL18 - IL18R1 - NK cells	human	0	2.13678e-27
NK cells	NK cells	IL18	IL18R1	IL18 - IL18R1	Interleukins	IL18R1 - NK cells	NK cells - IL18	1.09244	1.17217	-0.861233	0.679623	0.15	0.4375	1.28053	-0.0908051	NK cells - NK cells	NK cells - IL18 - IL18R1 - NK cells	human	1.1696e-36	2.13678e-27
DCs	NK cells	IL18	IL18R1	IL18 - IL18R1	Interleukins	IL18R1 - NK cells	DCs - IL18	3.50133	1.17217	0.59808	0.679623	0.882129	0.4375	4.10416	0.638851	DCs - NK cells	DCs - IL18 - IL18R1 - NK cells	human	0	2.13678e-27
B cells	T cells	IL18	IL18R1	IL18 - IL18R1	Interleukins	IL18R1 - T cells	B cells - IL18	0.981294	0.147615	-0.898971	-0.311983	0.121735	0.0488861	0.144853	-0.605477	B cells - T cells	B cells - IL18 - IL18R1 - T cells	human	0	2.81548e-35
T cells	T cells	IL18	IL18R1	IL18 - IL18R1	Interleukins	IL18R1 - T cells	T cells - IL18	0.84815	0.147615	-0.918127	-0.311983	0.120668	0.0488861	0.125199	-0.615055	T cells - T cells	T cells - IL18 - IL18R1 - T cells	human	0	2.81548e-35
NK cells	T cells	IL18	IL18R1	IL18 - IL18R1	Interleukins	IL18R1 - T cells	NK cells - IL18	1.09244	0.147615	-0.861233	-0.311983	0.15	0.0488861	0.161261	-0.586608	NK cells - T cells	NK cells - IL18 - IL18R1 - T cells	human	1.1696e-36	2.81548e-35
DCs	T cells	IL18	IL18R1	IL18 - IL18R1	Interleukins	IL18R1 - T cells	DCs - IL18	3.50133	0.147615	0.59808	-0.311983	0.882129	0.0488861	0.516848	0.143048	DCs - T cells	DCs - IL18 - IL18R1 - T cells	human	0	2.81548e-35
DCs	B cells	IL18	IL18RAP	IL18 - IL18RAP	Interleukins	IL18RAP - B cells	DCs - IL18	3.50133	0.194684	0.59808	-0.501275	0.882129	0.0503731	0.681652	0.0484022	DCs - B cells	DCs - IL18 - IL18RAP - B cells	human	0	9.27083e-149
B cells	B cells	IL18	IL18RAP	IL18 - IL18RAP	Interleukins	IL18RAP - B cells	B cells - IL18	0.981294	0.194684	-0.898971	-0.501275	0.121735	0.0503731	0.191042	-0.700123	B cells - B cells	B cells - IL18 - IL18RAP - B cells	human	0	9.27083e-149
NK cells	B cells	IL18	IL18RAP	IL18 - IL18RAP	Interleukins	IL18RAP - B cells	NK cells - IL18	1.09244	0.194684	-0.861233	-0.501275	0.15	0.0503731	0.212681	-0.681254	NK cells - B cells	NK cells - IL18 - IL18RAP - B cells	human	1.1696e-36	9.27083e-149
T cells	B cells	IL18	IL18RAP	IL18 - IL18RAP	Interleukins	IL18RAP - B cells	T cells - IL18	0.84815	0.194684	-0.918127	-0.501275	0.120668	0.0503731	0.165121	-0.709701	T cells - B cells	T cells - IL18 - IL18RAP - B cells	human	0	9.27083e-149
NK cells	DCs	IL18	IL18RAP	IL18 - IL18RAP	Interleukins	IL18RAP - DCs	NK cells - IL18	1.09244	1.39536	-0.861233	0.320741	0.15	0.41015	1.52435	-0.270246	NK cells - DCs	NK cells - IL18 - IL18RAP - DCs	human	1.1696e-36	0
T cells	DCs	IL18	IL18RAP	IL18 - IL18RAP	Interleukins	IL18RAP - DCs	T cells - IL18	0.84815	1.39536	-0.918127	0.320741	0.120668	0.41015	1.18348	-0.298693	T cells - DCs	T cells - IL18 - IL18RAP - DCs	human	0	0
B cells	DCs	IL18	IL18RAP	IL18 - IL18RAP	Interleukins	IL18RAP - DCs	B cells - IL18	0.981294	1.39536	-0.898971	0.320741	0.121735	0.41015	1.36926	-0.289115	B cells - DCs	B cells - IL18 - IL18RAP - DCs	human	0	0
DCs	DCs	IL18	IL18RAP	IL18 - IL18RAP	Interleukins	IL18RAP - DCs	DCs - IL18	3.50133	1.39536	0.59808	0.320741	0.882129	0.41015	4.88563	0.459411	DCs - DCs	DCs - IL18 - IL18RAP - DCs	human	0	0
NK cells	T cells	IL18	IL18RAP	IL18 - IL18RAP	Interleukins	IL18RAP - T cells	NK cells - IL18	1.09244	0.145944	-0.861233	-0.509208	0.15	0.0556931	0.159435	-0.68522	NK cells - T cells	NK cells - IL18 - IL18RAP - T cells	human	1.1696e-36	1.58176e-104
B cells	T cells	IL18	IL18RAP	IL18 - IL18RAP	Interleukins	IL18RAP - T cells	B cells - IL18	0.981294	0.145944	-0.898971	-0.509208	0.121735	0.0556931	0.143214	-0.704089	B cells - T cells	B cells - IL18 - IL18RAP - T cells	human	0	1.58176e-104
T cells	T cells	IL18	IL18RAP	IL18 - IL18RAP	Interleukins	IL18RAP - T cells	T cells - IL18	0.84815	0.145944	-0.918127	-0.509208	0.120668	0.0556931	0.123782	-0.713667	T cells - T cells	T cells - IL18 - IL18RAP - T cells	human	0	1.58176e-104
DCs	T cells	IL18	IL18RAP	IL18 - IL18RAP	Interleukins	IL18RAP - T cells	DCs - IL18	3.50133	0.145944	0.59808	-0.509208	0.882129	0.0556931	0.510998	0.044436	DCs - T cells	DCs - IL18 - IL18RAP - T cells	human	0	1.58176e-104
T cells	DCs	IL1B	IL1R2	IL1B - IL1R2	Interleukins	IL1R2 - DCs	T cells - IL1B	0.0480286	0.200306	-0.277472	0.106293	0.0105198	0.0540585	0.0096204	-0.0855894	T cells - DCs	T cells - IL1B - IL1R2 - DCs	human	6.36549e-32	1.11762e-40
DCs	DCs	IL1RN	IL1R2	IL1RN - IL1R2	Interleukins	IL1R2 - DCs	DCs - IL1RN	2.24574	0.200306	0.518913	0.106293	0.734502	0.0540585	0.449834	0.312603	DCs - DCs	DCs - IL1RN - IL1R2 - DCs	human	0	1.11762e-40
B cells	DCs	IL1RN	IL1R2	IL1RN - IL1R2	Interleukins	IL1R2 - DCs	B cells - IL1RN	0.360991	0.200306	-0.780581	0.106293	0.0648321	0.0540585	0.0723085	-0.337144	B cells - DCs	B cells - IL1RN - IL1R2 - DCs	human	0	1.11762e-40
B cells	DCs	IL1B	IL1R2	IL1B - IL1R2	Interleukins	IL1R2 - DCs	B cells - IL1B	0.0683323	0.200306	-0.271483	0.106293	0.0116604	0.0540585	0.0136873	-0.0825949	B cells - DCs	B cells - IL1B - IL1R2 - DCs	human	8.58364e-45	1.11762e-40
DCs	DCs	IL1B	IL1R2	IL1B - IL1R2	Interleukins	IL1R2 - DCs	DCs - IL1B	1.05798	0.200306	0.181581	0.106293	0.147793	0.0540585	0.211919	0.143937	DCs - DCs	DCs - IL1B - IL1R2 - DCs	human	1.57042e-114	1.11762e-40
T cells	DCs	IL1RN	IL1R2	IL1RN - IL1R2	Interleukins	IL1R2 - DCs	T cells - IL1RN	0.261856	0.200306	-0.793102	0.106293	0.0668317	0.0540585	0.0524513	-0.343405	T cells - DCs	T cells - IL1RN - IL1R2 - DCs	human	8.39212e-261	1.11762e-40
NK cells	DCs	IL1RN	IL1R2	IL1RN - IL1R2	Interleukins	IL1R2 - DCs	NK cells - IL1RN	0.297688	0.200306	-0.765365	0.106293	0.0916667	0.0540585	0.0596285	-0.329536	NK cells - DCs	NK cells - IL1RN - IL1R2 - DCs	human	2.65163e-29	1.11762e-40
T cells	DCs	IL1B	IL1RAP	IL1B - IL1RAP	Interleukins	IL1RAP - DCs	T cells - IL1B	0.0480286	0.267633	-0.277472	0.109903	0.0105198	0.0606712	0.012854	-0.0837845	T cells - DCs	T cells - IL1B - IL1RAP - DCs	human	6.36549e-32	4.3717e-37
B cells	DCs	IL1B	IL1RAP	IL1B - IL1RAP	Interleukins	IL1RAP - DCs	B cells - IL1B	0.0683323	0.267633	-0.271483	0.109903	0.0116604	0.0606712	0.018288	-0.08079	B cells - DCs	B cells - IL1B - IL1RAP - DCs	human	8.58364e-45	4.3717e-37
DCs	DCs	IL1B	IL1RAP	IL1B - IL1RAP	Interleukins	IL1RAP - DCs	DCs - IL1B	1.05798	0.267633	0.181581	0.109903	0.147793	0.0606712	0.283149	0.145742	DCs - DCs	DCs - IL1B - IL1RAP - DCs	human	1.57042e-114	4.3717e-37
DCs	T cells	IL1B	IL1RAP	IL1B - IL1RAP	Interleukins	IL1RAP - T cells	DCs - IL1B	1.05798	0.0280352	0.181581	-0.154929	0.147793	0.0105198	0.0296606	0.013326	DCs - T cells	DCs - IL1B - IL1RAP - T cells	human	1.57042e-114	7.52897e-07
B cells	T cells	IL1B	IL1RAP	IL1B - IL1RAP	Interleukins	IL1RAP - T cells	B cells - IL1B	0.0683323	0.0280352	-0.271483	-0.154929	0.0116604	0.0105198	0.00191571	-0.213206	B cells - T cells	B cells - IL1B - IL1RAP - T cells	human	8.58364e-45	7.52897e-07
T cells	T cells	IL1B	IL1RAP	IL1B - IL1RAP	Interleukins	IL1RAP - T cells	T cells - IL1B	0.0480286	0.0280352	-0.277472	-0.154929	0.0105198	0.0105198	0.00134649	-0.2162	T cells - T cells	T cells - IL1B - IL1RAP - T cells	human	6.36549e-32	7.52897e-07
DCs	B cells	EBI3	IL27RA	EBI3 - IL27RA	UNCAT	IL27RA - B cells	DCs - EBI3	0.0198472	0.51307	0.0395588	0.202656	0.0173582	0.112873	0.010183	0.121107	DCs - B cells	DCs - EBI3 - IL27RA - B cells	human	1.6345e-09	6.96705e-10
DCs	B cells	IL27	IL27RA	IL27 - IL27RA	Interleukins	IL27RA - B cells	DCs - IL27	0.122262	0.51307	0.0777898	0.202656	0.0327327	0.112873	0.0627289	0.140223	DCs - B cells	DCs - IL27 - IL27RA - B cells	human	9.82695e-21	6.96705e-10
DCs	DCs	IL27	IL27RA	IL27 - IL27RA	Interleukins	IL27RA - DCs	DCs - IL27	0.122262	0.0431013	0.0777898	-0.23624	0.0327327	0.0168623	0.00526964	-0.0792249	DCs - DCs	DCs - IL27 - IL27RA - DCs	human	9.82695e-21	1.40793e-170
DCs	DCs	EBI3	IL27RA	EBI3 - IL27RA	UNCAT	IL27RA - DCs	DCs - EBI3	0.0198472	0.0431013	0.0395588	-0.23624	0.0173582	0.0168623	0.000855438	-0.0983404	DCs - DCs	DCs - EBI3 - IL27RA - DCs	human	1.6345e-09	1.40793e-170
DCs	NK cells	IL27	IL27RA	IL27 - IL27RA	Interleukins	IL27RA - NK cells	DCs - IL27	0.122262	0.871305	0.0777898	0.908953	0.0327327	0.316667	0.106527	0.493371	DCs - NK cells	DCs - IL27 - IL27RA - NK cells	human	9.82695e-21	2.20879e-41
DCs	NK cells	EBI3	IL27RA	EBI3 - IL27RA	UNCAT	IL27RA - NK cells	DCs - EBI3	0.0198472	0.871305	0.0395588	0.908953	0.0173582	0.316667	0.0172929	0.474256	DCs - NK cells	DCs - EBI3 - IL27RA - NK cells	human	1.6345e-09	2.20879e-41
DCs	T cells	IL27	IL27RA	IL27 - IL27RA	Interleukins	IL27RA - T cells	DCs - IL27	0.122262	0.589668	0.0777898	0.480427	0.0327327	0.220916	0.0720939	0.279109	DCs - T cells	DCs - IL27 - IL27RA - T cells	human	9.82695e-21	2.538e-115
DCs	T cells	EBI3	IL27RA	EBI3 - IL27RA	UNCAT	IL27RA - T cells	DCs - EBI3	0.0198472	0.589668	0.0395588	0.480427	0.0173582	0.220916	0.0117032	0.259993	DCs - T cells	DCs - EBI3 - IL27RA - T cells	human	1.6345e-09	2.538e-115
T cells	DCs	IL2	IL2RB	IL2 - IL2RB	Interleukins	IL2RB - DCs	T cells - IL2	0.0386263	0.0526809	0.0898187	-0.153049	0.0136139	0.0148785	0.00203487	-0.0316151	T cells - DCs	T cells - IL2 - IL2RB - DCs	human	3.99672e-21	1.22472e-68
DCs	DCs	IL15	IL2RB	IL15 - IL2RB	Interleukins	IL2RB - DCs	DCs - IL15	0.0641744	0.0526809	0.0171786	-0.153049	0.0249628	0.0148785	0.00338076	-0.0679352	DCs - DCs	DCs - IL15 - IL2RB - DCs	human	0.000285573	1.22472e-68
DCs	NK cells	IL15	IL2RB	IL15 - IL2RB	Interleukins	IL2RB - NK cells	DCs - IL15	0.0641744	1.33201	0.0171786	2.30518	0.0249628	0.4625	0.085481	1.16118	DCs - NK cells	DCs - IL15 - IL2RB - NK cells	human	0.000285573	7.10435e-222
T cells	NK cells	IL2	IL2RB	IL2 - IL2RB	Interleukins	IL2RB - NK cells	T cells - IL2	0.0386263	1.33201	0.0898187	2.30518	0.0136139	0.4625	0.0514507	1.1975	T cells - NK cells	T cells - IL2 - IL2RB - NK cells	human	3.99672e-21	7.10435e-222
DCs	T cells	IL15	IL2RB	IL15 - IL2RB	Interleukins	IL2RB - T cells	DCs - IL15	0.0641744	0.467567	0.0171786	0.483087	0.0249628	0.151609	0.0300058	0.250133	DCs - T cells	DCs - IL15 - IL2RB - T cells	human	0.000285573	2.12034e-108
T cells	T cells	IL2	IL2RB	IL2 - IL2RB	Interleukins	IL2RB - T cells	T cells - IL2	0.0386263	0.467567	0.0898187	0.483087	0.0136139	0.151609	0.0180604	0.286453	T cells - T cells	T cells - IL2 - IL2RB - T cells	human	3.99672e-21	2.12034e-108
DCs	DCs	EBI3	IL6ST	EBI3 - IL6ST	UNCAT	IL6ST - DCs	DCs - EBI3	0.0198472	0.0704871	0.0395588	-0.134842	0.0173582	0.0219871	0.00139897	-0.0476417	DCs - DCs	DCs - EBI3 - IL6ST - DCs	human	1.6345e-09	3.67752e-51
NK cells	DCs	CLCF1	IL6ST	CLCF1 - IL6ST	UNCAT	IL6ST - DCs	NK cells - CLCF1	0.358269	0.0704871	1.05233	-0.134842	0.1125	0.0219871	0.0252533	0.458744	NK cells - DCs	NK cells - CLCF1 - IL6ST - DCs	human	9.26492e-118	3.67752e-51
DCs	T cells	EBI3	IL6ST	EBI3 - IL6ST	UNCAT	IL6ST - T cells	DCs - EBI3	0.0198472	0.572845	0.0395588	0.703696	0.0173582	0.199876	0.0113694	0.371628	DCs - T cells	DCs - EBI3 - IL6ST - T cells	human	1.6345e-09	1.63034e-202
NK cells	T cells	CLCF1	IL6ST	CLCF1 - IL6ST	UNCAT	IL6ST - T cells	NK cells - CLCF1	0.358269	0.572845	1.05233	0.703696	0.1125	0.199876	0.205233	0.878013	NK cells - T cells	NK cells - CLCF1 - IL6ST - T cells	human	9.26492e-118	1.63034e-202
T cells	NK cells	SEMA7A	ITGA1	SEMA7A - ITGA1	Semaphorins	ITGA1 - NK cells	T cells - SEMA7A	0.0381772	0.257851	-0.274046	0.722306	0.0167079	0.0791667	0.00984402	0.22413	T cells - NK cells	T cells - SEMA7A - ITGA1 - NK cells	human	1.35239e-28	3.51311e-57
DCs	NK cells	SEMA7A	ITGA1	SEMA7A - ITGA1	Semaphorins	ITGA1 - NK cells	DCs - SEMA7A	0.546917	0.257851	0.103685	0.722306	0.124814	0.0791667	0.141023	0.412996	DCs - NK cells	DCs - SEMA7A - ITGA1 - NK cells	human	4.21362e-31	3.51311e-57
T cells	NK cells	LAMB1	ITGA1	LAMB1 - ITGA1	Laminins	ITGA1 - NK cells	T cells - LAMB1	0.0570523	0.257851	0.124177	0.722306	0.0179455	0.0791667	0.014711	0.423241	T cells - NK cells	T cells - LAMB1 - ITGA1 - NK cells	human	5.61131e-24	3.51311e-57
DCs	T cells	TIMP2	ITGA3	TIMP2 - ITGA3	MMP	ITGA3 - T cells	DCs - TIMP2	2.32736	0.0632701	0.510506	0.136046	0.753348	0.019802	0.147252	0.323276	DCs - T cells	DCs - TIMP2 - ITGA3 - T cells	human	0	4.78087e-24
B cells	T cells	TIMP2	ITGA3	TIMP2 - ITGA3	MMP	ITGA3 - T cells	B cells - TIMP2	0.553936	0.0632701	-0.771663	0.136046	0.103078	0.019802	0.0350476	-0.317809	B cells - T cells	B cells - TIMP2 - ITGA3 - T cells	human	0	4.78087e-24
DCs	T cells	ADAM9	ITGA3	ADAM9 - ITGA3	ADAM	ITGA3 - T cells	DCs - ADAM9	0.276728	0.0632701	0.0613042	0.136046	0.0662919	0.019802	0.0175086	0.0986749	DCs - T cells	DCs - ADAM9 - ITGA3 - T cells	human	9.97257e-11	4.78087e-24
T cells	T cells	LAMB1	ITGA3	LAMB1 - ITGA3	Laminins	ITGA3 - T cells	T cells - LAMB1	0.0570523	0.0632701	0.124177	0.136046	0.0179455	0.019802	0.0036097	0.130111	T cells - T cells	T cells - LAMB1 - ITGA3 - T cells	human	5.61131e-24	4.78087e-24
NK cells	T cells	TIMP2	ITGA3	TIMP2 - ITGA3	MMP	ITGA3 - T cells	NK cells - TIMP2	0.762526	0.0632701	-0.645943	0.136046	0.2	0.019802	0.0482451	-0.254949	NK cells - T cells	NK cells - TIMP2 - ITGA3 - T cells	human	3.69115e-20	4.78087e-24
NK cells	T cells	CALR	ITGA3	CALR - ITGA3	Intracellular trafficking	ITGA3 - T cells	NK cells - CALR	1.15382	0.0632701	0.765285	0.136046	0.391667	0.019802	0.0730022	0.450665	NK cells - T cells	NK cells - CALR - ITGA3 - T cells	human	3.56659e-24	4.78087e-24
DCs	T cells	FN1	ITGA3	FN1 - ITGA3	Fibronectin	ITGA3 - T cells	DCs - FN1	0.0353976	0.0632701	0.0539801	0.136046	0.0204993	0.019802	0.00223961	0.0950128	DCs - T cells	DCs - FN1 - ITGA3 - T cells	human	1.3194e-15	4.78087e-24
T cells	T cells	TIMP2	ITGA3	TIMP2 - ITGA3	MMP	ITGA3 - T cells	T cells - TIMP2	0.401116	0.0632701	-0.791201	0.136046	0.107673	0.019802	0.0253787	-0.327578	T cells - T cells	T cells - TIMP2 - ITGA3 - T cells	human	4.66284e-258	4.78087e-24
T cells	T cells	CALR	ITGA3	CALR - ITGA3	Intracellular trafficking	ITGA3 - T cells	T cells - CALR	0.746305	0.0632701	0.318199	0.136046	0.280322	0.019802	0.0472188	0.227122	T cells - T cells	T cells - CALR - ITGA3 - T cells	human	9.69527e-49	4.78087e-24
DCs	T cells	THBS1	ITGA3	THBS1 - ITGA3	Matrix glycoproteins	ITGA3 - T cells	DCs - THBS1	0.0510507	0.0632701	0.0304013	0.136046	0.0153744	0.019802	0.00322998	0.0832234	DCs - T cells	DCs - THBS1 - ITGA3 - T cells	human	8.92308e-09	4.78087e-24
NK cells	T cells	LAMA5	ITGA3	LAMA5 - ITGA3	Laminins	ITGA3 - T cells	NK cells - LAMA5	0.0493265	0.0632701	0.126119	0.136046	0.0166667	0.019802	0.00312089	0.131082	NK cells - T cells	NK cells - LAMA5 - ITGA3 - T cells	human	0.00880421	4.78087e-24
DCs	T cells	CALR	ITGA3	CALR - ITGA3	Intracellular trafficking	ITGA3 - T cells	DCs - CALR	0.350664	0.0632701	-0.156314	0.136046	0.102166	0.019802	0.0221866	-0.0101344	DCs - T cells	DCs - CALR - ITGA3 - T cells	human	1.09563e-67	4.78087e-24
DCs	T cells	PLAU	ITGA3	PLAU - ITGA3	Vasoactive	ITGA3 - T cells	DCs - PLAU	0.263135	0.0632701	0.0942387	0.136046	0.0487684	0.019802	0.0166486	0.115142	DCs - T cells	DCs - PLAU - ITGA3 - T cells	human	1.69739e-28	4.78087e-24
B cells	NK cells	VCAN	ITGA4	VCAN - ITGA4	UNCAT	ITGA4 - NK cells	B cells - VCAN	0.197161	1.73921	-0.526332	0.596885	0.0387127	0.708333	0.342906	0.0352767	B cells - NK cells	B cells - VCAN - ITGA4 - NK cells	human	1.90273e-168	1.78044e-18
DCs	NK cells	ADAM28	ITGA4	ADAM28 - ITGA4	ADAM	ITGA4 - NK cells	DCs - ADAM28	0.031889	1.73921	0.0406671	0.596885	0.0180195	0.708333	0.0554618	0.318776	DCs - NK cells	DCs - ADAM28 - ITGA4 - NK cells	human	1.16708e-11	1.78044e-18
DCs	NK cells	F13A1	ITGA4	F13A1 - ITGA4	UNCAT	ITGA4 - NK cells	DCs - F13A1	0.115539	1.73921	0.110894	0.596885	0.0537279	0.708333	0.200947	0.35389	DCs - NK cells	DCs - F13A1 - ITGA4 - NK cells	human	2.20013e-45	1.78044e-18
NK cells	NK cells	VCAN	ITGA4	VCAN - ITGA4	UNCAT	ITGA4 - NK cells	NK cells - VCAN	0.250456	1.73921	-0.490858	0.596885	0.0666667	0.708333	0.435596	0.0530135	NK cells - NK cells	NK cells - VCAN - ITGA4 - NK cells	human	2.20387e-10	1.78044e-18
DCs	NK cells	THBS1	ITGA4	THBS1 - ITGA4	Matrix glycoproteins	ITGA4 - NK cells	DCs - THBS1	0.0510507	1.73921	0.0304013	0.596885	0.0153744	0.708333	0.0887881	0.313643	DCs - NK cells	DCs - THBS1 - ITGA4 - NK cells	human	8.92308e-09	1.78044e-18
T cells	NK cells	VCAN	ITGA4	VCAN - ITGA4	UNCAT	ITGA4 - NK cells	T cells - VCAN	0.165496	1.73921	-0.528576	0.596885	0.0414604	0.708333	0.287832	0.0341546	T cells - NK cells	T cells - VCAN - ITGA4 - NK cells	human	6.04919e-118	1.78044e-18
DCs	NK cells	FN1	ITGA4	FN1 - ITGA4	Fibronectin	ITGA4 - NK cells	DCs - FN1	0.0353976	1.73921	0.0539801	0.596885	0.0204993	0.708333	0.061564	0.325433	DCs - NK cells	DCs - FN1 - ITGA4 - NK cells	human	1.3194e-15	1.78044e-18
DCs	NK cells	CD14	ITGA4	CD14 - ITGA4	UNCAT	ITGA4 - NK cells	DCs - CD14	0.160886	1.73921	0.125504	0.596885	0.0699289	0.708333	0.279816	0.361194	DCs - NK cells	DCs - CD14 - ITGA4 - NK cells	human	9.08681e-59	1.78044e-18
DCs	NK cells	SPP1	ITGA4	SPP1 - ITGA4	Matrix (assorted)	ITGA4 - NK cells	DCs - SPP1	0.14346	1.73921	0.0659139	0.596885	0.0370309	0.708333	0.249508	0.331399	DCs - NK cells	DCs - SPP1 - ITGA4 - NK cells	human	1.62961e-22	1.78044e-18
DCs	NK cells	VCAN	ITGA4	VCAN - ITGA4	UNCAT	ITGA4 - NK cells	DCs - VCAN	1.81842	1.73921	0.347237	0.596885	0.435113	0.708333	3.16263	0.472061	DCs - NK cells	DCs - VCAN - ITGA4 - NK cells	human	0	1.78044e-18
T cells	B cells	ICAM3	ITGAL	ICAM3 - ITGAL	Cell-cell adhesion	ITGAL - B cells	T cells - ICAM3	0.379767	0.241056	-0.450939	-0.354877	0.137995	0.0652985	0.091545	-0.402908	T cells - B cells	T cells - ICAM3 - ITGAL - B cells	human	7.59198e-81	1.19138e-75
T cells	B cells	ICAM2	ITGAL	ICAM2 - ITGAL	Cell-cell adhesion	ITGAL - B cells	T cells - ICAM2	1.02205	0.241056	0.462816	-0.354877	0.402228	0.0652985	0.246371	0.0539692	T cells - B cells	T cells - ICAM2 - ITGAL - B cells	human	7.03291e-97	1.19138e-75
NK cells	B cells	ICAM2	ITGAL	ICAM2 - ITGAL	Cell-cell adhesion	ITGAL - B cells	NK cells - ICAM2	1.08542	0.241056	0.512197	-0.354877	0.404167	0.0652985	0.261646	0.07866	NK cells - B cells	NK cells - ICAM2 - ITGAL - B cells	human	2.79389e-11	1.19138e-75
DCs	B cells	ICAM2	ITGAL	ICAM2 - ITGAL	Cell-cell adhesion	ITGAL - B cells	DCs - ICAM2	0.347849	0.241056	-0.262215	-0.354877	0.107621	0.0652985	0.083851	-0.308546	DCs - B cells	DCs - ICAM2 - ITGAL - B cells	human	6.23522e-201	1.19138e-75
DCs	B cells	ICAM3	ITGAL	ICAM3 - ITGAL	Cell-cell adhesion	ITGAL - B cells	DCs - ICAM3	1.46518	0.241056	0.280651	-0.354877	0.444702	0.0652985	0.353189	-0.0371129	DCs - B cells	DCs - ICAM3 - ITGAL - B cells	human	1.48696e-255	1.19138e-75
B cells	B cells	ICAM2	ITGAL	ICAM2 - ITGAL	Cell-cell adhesion	ITGAL - B cells	B cells - ICAM2	1.04845	0.241056	0.333629	-0.354877	0.295243	0.0652985	0.252735	-0.0106242	B cells - B cells	B cells - ICAM2 - ITGAL - B cells	human	7.15006e-43	1.19138e-75
B cells	B cells	ICAM3	ITGAL	ICAM3 - ITGAL	Cell-cell adhesion	ITGAL - B cells	B cells - ICAM3	0.522292	0.241056	-0.425146	-0.354877	0.125	0.0652985	0.125901	-0.390012	B cells - B cells	B cells - ICAM3 - ITGAL - B cells	human	9.02238e-106	1.19138e-75
T cells	DCs	ICAM3	ITGAL	ICAM3 - ITGAL	Cell-cell adhesion	ITGAL - DCs	T cells - ICAM3	0.379767	0.865196	-0.450939	0.0873877	0.137995	0.244834	0.328573	-0.181776	T cells - DCs	T cells - ICAM3 - ITGAL - DCs	human	7.59198e-81	3.71858e-22
NK cells	DCs	ICAM2	ITGAL	ICAM2 - ITGAL	Cell-cell adhesion	ITGAL - DCs	NK cells - ICAM2	1.08542	0.865196	0.512197	0.0873877	0.404167	0.244834	0.939101	0.299792	NK cells - DCs	NK cells - ICAM2 - ITGAL - DCs	human	2.79389e-11	3.71858e-22
B cells	DCs	ICAM2	ITGAL	ICAM2 - ITGAL	Cell-cell adhesion	ITGAL - DCs	B cells - ICAM2	1.04845	0.865196	0.333629	0.0873877	0.295243	0.244834	0.907117	0.210508	B cells - DCs	B cells - ICAM2 - ITGAL - DCs	human	7.15006e-43	3.71858e-22
T cells	DCs	ICAM2	ITGAL	ICAM2 - ITGAL	Cell-cell adhesion	ITGAL - DCs	T cells - ICAM2	1.02205	0.865196	0.462816	0.0873877	0.402228	0.244834	0.884274	0.275102	T cells - DCs	T cells - ICAM2 - ITGAL - DCs	human	7.03291e-97	3.71858e-22
B cells	DCs	ICAM3	ITGAL	ICAM3 - ITGAL	Cell-cell adhesion	ITGAL - DCs	B cells - ICAM3	0.522292	0.865196	-0.425146	0.0873877	0.125	0.244834	0.451885	-0.168879	B cells - DCs	B cells - ICAM3 - ITGAL - DCs	human	9.02238e-106	3.71858e-22
DCs	DCs	ICAM3	ITGAL	ICAM3 - ITGAL	Cell-cell adhesion	ITGAL - DCs	DCs - ICAM3	1.46518	0.865196	0.280651	0.0873877	0.444702	0.244834	1.26767	0.18402	DCs - DCs	DCs - ICAM3 - ITGAL - DCs	human	1.48696e-255	3.71858e-22
DCs	DCs	ICAM2	ITGAL	ICAM2 - ITGAL	Cell-cell adhesion	ITGAL - DCs	DCs - ICAM2	0.347849	0.865196	-0.262215	0.0873877	0.107621	0.244834	0.300958	-0.0874135	DCs - DCs	DCs - ICAM2 - ITGAL - DCs	human	6.23522e-201	3.71858e-22
DCs	NK cells	ICAM2	ITGAL	ICAM2 - ITGAL	Cell-cell adhesion	ITGAL - NK cells	DCs - ICAM2	0.347849	1.8028	-0.262215	1.47431	0.107621	0.75	0.627103	0.606049	DCs - NK cells	DCs - ICAM2 - ITGAL - NK cells	human	6.23522e-201	4.39251e-101
T cells	NK cells	ICAM2	ITGAL	ICAM2 - ITGAL	Cell-cell adhesion	ITGAL - NK cells	T cells - ICAM2	1.02205	1.8028	0.462816	1.47431	0.402228	0.75	1.84255	0.968564	T cells - NK cells	T cells - ICAM2 - ITGAL - NK cells	human	7.03291e-97	4.39251e-101
T cells	NK cells	ICAM3	ITGAL	ICAM3 - ITGAL	Cell-cell adhesion	ITGAL - NK cells	T cells - ICAM3	0.379767	1.8028	-0.450939	1.47431	0.137995	0.75	0.684644	0.511687	T cells - NK cells	T cells - ICAM3 - ITGAL - NK cells	human	7.59198e-81	4.39251e-101
B cells	NK cells	ICAM3	ITGAL	ICAM3 - ITGAL	Cell-cell adhesion	ITGAL - NK cells	B cells - ICAM3	0.522292	1.8028	-0.425146	1.47431	0.125	0.75	0.941588	0.524584	B cells - NK cells	B cells - ICAM3 - ITGAL - NK cells	human	9.02238e-106	4.39251e-101
NK cells	NK cells	ICAM2	ITGAL	ICAM2 - ITGAL	Cell-cell adhesion	ITGAL - NK cells	NK cells - ICAM2	1.08542	1.8028	0.512197	1.47431	0.404167	0.75	1.95679	0.993255	NK cells - NK cells	NK cells - ICAM2 - ITGAL - NK cells	human	2.79389e-11	4.39251e-101
DCs	NK cells	ICAM3	ITGAL	ICAM3 - ITGAL	Cell-cell adhesion	ITGAL - NK cells	DCs - ICAM3	1.46518	1.8028	0.280651	1.47431	0.444702	0.75	2.64142	0.877482	DCs - NK cells	DCs - ICAM3 - ITGAL - NK cells	human	1.48696e-255	4.39251e-101
B cells	NK cells	ICAM2	ITGAL	ICAM2 - ITGAL	Cell-cell adhesion	ITGAL - NK cells	B cells - ICAM2	1.04845	1.8028	0.333629	1.47431	0.295243	0.75	1.89015	0.903971	B cells - NK cells	B cells - ICAM2 - ITGAL - NK cells	human	7.15006e-43	4.39251e-101
DCs	B cells	PLAU	ITGAM	PLAU - ITGAM	Vasoactive	ITGAM - B cells	DCs - PLAU	0.263135	0.232634	0.0942387	-0.538835	0.0487684	0.0550373	0.061214	-0.222298	DCs - B cells	DCs - PLAU - ITGAM - B cells	human	1.69739e-28	2.86925e-172
DCs	B cells	ICAM2	ITGAM	ICAM2 - ITGAM	Cell-cell adhesion	ITGAM - B cells	DCs - ICAM2	0.347849	0.232634	-0.262215	-0.538835	0.107621	0.0550373	0.0809214	-0.400525	DCs - B cells	DCs - ICAM2 - ITGAM - B cells	human	6.23522e-201	2.86925e-172
B cells	B cells	HP	ITGAM	HP - ITGAM	UNCAT	ITGAM - B cells	B cells - HP	0.766364	0.232634	-0.561268	-0.538835	0.0573694	0.0550373	0.178282	-0.550052	B cells - B cells	B cells - HP - ITGAM - B cells	human	4.51082e-196	2.86925e-172
T cells	B cells	HP	ITGAM	HP - ITGAM	UNCAT	ITGAM - B cells	T cells - HP	0.500657	0.232634	-0.577092	-0.538835	0.0612624	0.0550373	0.11647	-0.557964	T cells - B cells	T cells - HP - ITGAM - B cells	human	1.64771e-140	2.86925e-172
B cells	B cells	ICAM2	ITGAM	ICAM2 - ITGAM	Cell-cell adhesion	ITGAM - B cells	B cells - ICAM2	1.04845	0.232634	0.333629	-0.538835	0.295243	0.0550373	0.243905	-0.102603	B cells - B cells	B cells - ICAM2 - ITGAM - B cells	human	7.15006e-43	2.86925e-172
NK cells	B cells	ICAM2	ITGAM	ICAM2 - ITGAM	Cell-cell adhesion	ITGAM - B cells	NK cells - ICAM2	1.08542	0.232634	0.512197	-0.538835	0.404167	0.0550373	0.252505	-0.0133191	NK cells - B cells	NK cells - ICAM2 - ITGAM - B cells	human	2.79389e-11	2.86925e-172
T cells	B cells	ICAM2	ITGAM	ICAM2 - ITGAM	Cell-cell adhesion	ITGAM - B cells	T cells - ICAM2	1.02205	0.232634	0.462816	-0.538835	0.402228	0.0550373	0.237763	-0.0380099	T cells - B cells	T cells - ICAM2 - ITGAM - B cells	human	7.03291e-97	2.86925e-172
NK cells	B cells	HP	ITGAM	HP - ITGAM	UNCAT	ITGAM - B cells	NK cells - HP	0.881317	0.232634	-0.510826	-0.538835	0.0916667	0.0550373	0.205024	-0.524831	NK cells - B cells	NK cells - HP - ITGAM - B cells	human	6.00736e-12	2.86925e-172
DCs	B cells	HP	ITGAM	HP - ITGAM	UNCAT	ITGAM - B cells	DCs - HP	2.89473	0.232634	0.373374	-0.538835	0.511324	0.0550373	0.673412	-0.0827308	DCs - B cells	DCs - HP - ITGAM - B cells	human	0	2.86925e-172
T cells	B cells	CD40LG	ITGAM	CD40LG - ITGAM	UNCAT	ITGAM - B cells	T cells - CD40LG	0.445923	0.232634	0.715583	-0.538835	0.14047	0.0550373	0.103737	0.088374	T cells - B cells	T cells - CD40LG - ITGAM - B cells	human	9.32288e-220	2.86925e-172
DCs	B cells	MMP9	ITGAM	MMP9 - ITGAM	MMP	ITGAM - B cells	DCs - MMP9	0.071707	0.232634	0.0260616	-0.538835	0.0128947	0.0550373	0.0166815	-0.256387	DCs - B cells	DCs - MMP9 - ITGAM - B cells	human	0.000276082	2.86925e-172
T cells	DCs	HP	ITGAM	HP - ITGAM	UNCAT	ITGAM - DCs	T cells - HP	0.500657	1.50061	-0.577092	0.363388	0.0612624	0.469664	0.751288	-0.106852	T cells - DCs	T cells - HP - ITGAM - DCs	human	1.64771e-140	0
DCs	DCs	MMP9	ITGAM	MMP9 - ITGAM	MMP	ITGAM - DCs	DCs - MMP9	0.071707	1.50061	0.0260616	0.363388	0.0128947	0.469664	0.107604	0.194725	DCs - DCs	DCs - MMP9 - ITGAM - DCs	human	0.000276082	0
B cells	DCs	ICAM2	ITGAM	ICAM2 - ITGAM	Cell-cell adhesion	ITGAM - DCs	B cells - ICAM2	1.04845	1.50061	0.333629	0.363388	0.295243	0.469664	1.57331	0.348508	B cells - DCs	B cells - ICAM2 - ITGAM - DCs	human	7.15006e-43	0
NK cells	DCs	ICAM2	ITGAM	ICAM2 - ITGAM	Cell-cell adhesion	ITGAM - DCs	NK cells - ICAM2	1.08542	1.50061	0.512197	0.363388	0.404167	0.469664	1.62879	0.437793	NK cells - DCs	NK cells - ICAM2 - ITGAM - DCs	human	2.79389e-11	0
NK cells	DCs	HP	ITGAM	HP - ITGAM	UNCAT	ITGAM - DCs	NK cells - HP	0.881317	1.50061	-0.510826	0.363388	0.0916667	0.469664	1.32251	-0.0737191	NK cells - DCs	NK cells - HP - ITGAM - DCs	human	6.00736e-12	0
T cells	DCs	ICAM2	ITGAM	ICAM2 - ITGAM	Cell-cell adhesion	ITGAM - DCs	T cells - ICAM2	1.02205	1.50061	0.462816	0.363388	0.402228	0.469664	1.53369	0.413102	T cells - DCs	T cells - ICAM2 - ITGAM - DCs	human	7.03291e-97	0
DCs	DCs	PLAU	ITGAM	PLAU - ITGAM	Vasoactive	ITGAM - DCs	DCs - PLAU	0.263135	1.50061	0.0942387	0.363388	0.0487684	0.469664	0.394862	0.228813	DCs - DCs	DCs - PLAU - ITGAM - DCs	human	1.69739e-28	0
T cells	DCs	CD40LG	ITGAM	CD40LG - ITGAM	UNCAT	ITGAM - DCs	T cells - CD40LG	0.445923	1.50061	0.715583	0.363388	0.14047	0.469664	0.669154	0.539486	T cells - DCs	T cells - CD40LG - ITGAM - DCs	human	9.32288e-220	0
DCs	DCs	HP	ITGAM	HP - ITGAM	UNCAT	ITGAM - DCs	DCs - HP	2.89473	1.50061	0.373374	0.363388	0.511324	0.469664	4.34385	0.368381	DCs - DCs	DCs - HP - ITGAM - DCs	human	0	0
DCs	DCs	ICAM2	ITGAM	ICAM2 - ITGAM	Cell-cell adhesion	ITGAM - DCs	DCs - ICAM2	0.347849	1.50061	-0.262215	0.363388	0.107621	0.469664	0.521985	0.0505867	DCs - DCs	DCs - ICAM2 - ITGAM - DCs	human	6.23522e-201	0
B cells	DCs	HP	ITGAM	HP - ITGAM	UNCAT	ITGAM - DCs	B cells - HP	0.766364	1.50061	-0.561268	0.363388	0.0573694	0.469664	1.15001	-0.0989402	B cells - DCs	B cells - HP - ITGAM - DCs	human	4.51082e-196	0
T cells	NK cells	HP	ITGAM	HP - ITGAM	UNCAT	ITGAM - NK cells	T cells - HP	0.500657	0.200067	-0.577092	-0.542516	0.0612624	0.0625	0.100165	-0.559804	T cells - NK cells	T cells - HP - ITGAM - NK cells	human	1.64771e-140	5.50955e-13
NK cells	NK cells	ICAM2	ITGAM	ICAM2 - ITGAM	Cell-cell adhesion	ITGAM - NK cells	NK cells - ICAM2	1.08542	0.200067	0.512197	-0.542516	0.404167	0.0625	0.217157	-0.0151593	NK cells - NK cells	NK cells - ICAM2 - ITGAM - NK cells	human	2.79389e-11	5.50955e-13
DCs	NK cells	ICAM2	ITGAM	ICAM2 - ITGAM	Cell-cell adhesion	ITGAM - NK cells	DCs - ICAM2	0.347849	0.200067	-0.262215	-0.542516	0.107621	0.0625	0.0695932	-0.402365	DCs - NK cells	DCs - ICAM2 - ITGAM - NK cells	human	6.23522e-201	5.50955e-13
B cells	NK cells	ICAM2	ITGAM	ICAM2 - ITGAM	Cell-cell adhesion	ITGAM - NK cells	B cells - ICAM2	1.04845	0.200067	0.333629	-0.542516	0.295243	0.0625	0.209761	-0.104444	B cells - NK cells	B cells - ICAM2 - ITGAM - NK cells	human	7.15006e-43	5.50955e-13
T cells	NK cells	CD40LG	ITGAM	CD40LG - ITGAM	UNCAT	ITGAM - NK cells	T cells - CD40LG	0.445923	0.200067	0.715583	-0.542516	0.14047	0.0625	0.0892146	0.0865338	T cells - NK cells	T cells - CD40LG - ITGAM - NK cells	human	9.32288e-220	5.50955e-13
NK cells	NK cells	HP	ITGAM	HP - ITGAM	UNCAT	ITGAM - NK cells	NK cells - HP	0.881317	0.200067	-0.510826	-0.542516	0.0916667	0.0625	0.176323	-0.526671	NK cells - NK cells	NK cells - HP - ITGAM - NK cells	human	6.00736e-12	5.50955e-13
T cells	NK cells	ICAM2	ITGAM	ICAM2 - ITGAM	Cell-cell adhesion	ITGAM - NK cells	T cells - ICAM2	1.02205	0.200067	0.462816	-0.542516	0.402228	0.0625	0.204479	-0.0398501	T cells - NK cells	T cells - ICAM2 - ITGAM - NK cells	human	7.03291e-97	5.50955e-13
DCs	NK cells	MMP9	ITGAM	MMP9 - ITGAM	MMP	ITGAM - NK cells	DCs - MMP9	0.071707	0.200067	0.0260616	-0.542516	0.0128947	0.0625	0.0143462	-0.258227	DCs - NK cells	DCs - MMP9 - ITGAM - NK cells	human	0.000276082	5.50955e-13
DCs	NK cells	PLAU	ITGAM	PLAU - ITGAM	Vasoactive	ITGAM - NK cells	DCs - PLAU	0.263135	0.200067	0.0942387	-0.542516	0.0487684	0.0625	0.0526447	-0.224139	DCs - NK cells	DCs - PLAU - ITGAM - NK cells	human	1.69739e-28	5.50955e-13
DCs	NK cells	HP	ITGAM	HP - ITGAM	UNCAT	ITGAM - NK cells	DCs - HP	2.89473	0.200067	0.373374	-0.542516	0.511324	0.0625	0.579141	-0.084571	DCs - NK cells	DCs - HP - ITGAM - NK cells	human	0	5.50955e-13
B cells	NK cells	HP	ITGAM	HP - ITGAM	UNCAT	ITGAM - NK cells	B cells - HP	0.766364	0.200067	-0.561268	-0.542516	0.0573694	0.0625	0.153324	-0.551892	B cells - NK cells	B cells - HP - ITGAM - NK cells	human	4.51082e-196	5.50955e-13
DCs	T cells	PLAU	ITGAM	PLAU - ITGAM	Vasoactive	ITGAM - T cells	DCs - PLAU	0.263135	0.148095	0.0942387	-0.56477	0.0487684	0.0476485	0.0389689	-0.235266	DCs - T cells	DCs - PLAU - ITGAM - T cells	human	1.69739e-28	7.82935e-132
T cells	T cells	HP	ITGAM	HP - ITGAM	UNCAT	ITGAM - T cells	T cells - HP	0.500657	0.148095	-0.577092	-0.56477	0.0612624	0.0476485	0.0741446	-0.570931	T cells - T cells	T cells - HP - ITGAM - T cells	human	1.64771e-140	7.82935e-132
DCs	T cells	MMP9	ITGAM	MMP9 - ITGAM	MMP	ITGAM - T cells	DCs - MMP9	0.071707	0.148095	0.0260616	-0.56477	0.0128947	0.0476485	0.0106194	-0.269354	DCs - T cells	DCs - MMP9 - ITGAM - T cells	human	0.000276082	7.82935e-132
B cells	T cells	ICAM2	ITGAM	ICAM2 - ITGAM	Cell-cell adhesion	ITGAM - T cells	B cells - ICAM2	1.04845	0.148095	0.333629	-0.56477	0.295243	0.0476485	0.15527	-0.115571	B cells - T cells	B cells - ICAM2 - ITGAM - T cells	human	7.15006e-43	7.82935e-132
T cells	T cells	ICAM2	ITGAM	ICAM2 - ITGAM	Cell-cell adhesion	ITGAM - T cells	T cells - ICAM2	1.02205	0.148095	0.462816	-0.56477	0.402228	0.0476485	0.15136	-0.0509771	T cells - T cells	T cells - ICAM2 - ITGAM - T cells	human	7.03291e-97	7.82935e-132
T cells	T cells	CD40LG	ITGAM	CD40LG - ITGAM	UNCAT	ITGAM - T cells	T cells - CD40LG	0.445923	0.148095	0.715583	-0.56477	0.14047	0.0476485	0.0660388	0.0754068	T cells - T cells	T cells - CD40LG - ITGAM - T cells	human	9.32288e-220	7.82935e-132
DCs	T cells	ICAM2	ITGAM	ICAM2 - ITGAM	Cell-cell adhesion	ITGAM - T cells	DCs - ICAM2	0.347849	0.148095	-0.262215	-0.56477	0.107621	0.0476485	0.0515146	-0.413492	DCs - T cells	DCs - ICAM2 - ITGAM - T cells	human	6.23522e-201	7.82935e-132
DCs	T cells	HP	ITGAM	HP - ITGAM	UNCAT	ITGAM - T cells	DCs - HP	2.89473	0.148095	0.373374	-0.56477	0.511324	0.0476485	0.428694	-0.095698	DCs - T cells	DCs - HP - ITGAM - T cells	human	0	7.82935e-132
NK cells	T cells	ICAM2	ITGAM	ICAM2 - ITGAM	Cell-cell adhesion	ITGAM - T cells	NK cells - ICAM2	1.08542	0.148095	0.512197	-0.56477	0.404167	0.0476485	0.160745	-0.0262863	NK cells - T cells	NK cells - ICAM2 - ITGAM - T cells	human	2.79389e-11	7.82935e-132
B cells	T cells	HP	ITGAM	HP - ITGAM	UNCAT	ITGAM - T cells	B cells - HP	0.766364	0.148095	-0.561268	-0.56477	0.0573694	0.0476485	0.113494	-0.563019	B cells - T cells	B cells - HP - ITGAM - T cells	human	4.51082e-196	7.82935e-132
NK cells	T cells	HP	ITGAM	HP - ITGAM	UNCAT	ITGAM - T cells	NK cells - HP	0.881317	0.148095	-0.510826	-0.56477	0.0916667	0.0476485	0.130518	-0.537798	NK cells - T cells	NK cells - HP - ITGAM - T cells	human	6.00736e-12	7.82935e-132
NK cells	B cells	CALR	ITGAV	CALR - ITGAV	Intracellular trafficking	ITGAV - B cells	NK cells - CALR	1.15382	0.157656	0.765285	0.189623	0.391667	0.0303172	0.181907	0.477454	NK cells - B cells	NK cells - CALR - ITGAV - B cells	human	3.56659e-24	1.45479e-17
DCs	B cells	PLAU	ITGAV	PLAU - ITGAV	Vasoactive	ITGAV - B cells	DCs - PLAU	0.263135	0.157656	0.0942387	0.189623	0.0487684	0.0303172	0.0414848	0.141931	DCs - B cells	DCs - PLAU - ITGAV - B cells	human	1.69739e-28	1.45479e-17
NK cells	B cells	MFGE8	ITGAV	MFGE8 - ITGAV	UNCAT	ITGAV - B cells	NK cells - MFGE8	0.227947	0.157656	0.309175	0.189623	0.0458333	0.0303172	0.0359373	0.249399	NK cells - B cells	NK cells - MFGE8 - ITGAV - B cells	human	0.014784	1.45479e-17
DCs	B cells	ADAM15	ITGAV	ADAM15 - ITGAV	ADAM	ITGAV - B cells	DCs - ADAM15	0.0132494	0.157656	0.0220217	0.189623	0.0112415	0.0303172	0.00208885	0.105822	DCs - B cells	DCs - ADAM15 - ITGAV - B cells	human	0.000131744	1.45479e-17
DCs	B cells	CALR	ITGAV	CALR - ITGAV	Intracellular trafficking	ITGAV - B cells	DCs - CALR	0.350664	0.157656	-0.156314	0.189623	0.102166	0.0303172	0.0552844	0.0166545	DCs - B cells	DCs - CALR - ITGAV - B cells	human	1.09563e-67	1.45479e-17
DCs	B cells	VEGFA	ITGAV	VEGFA - ITGAV	VEGF	ITGAV - B cells	DCs - VEGFA	0.119523	0.157656	0.0600673	0.189623	0.02612	0.0303172	0.0188435	0.124845	DCs - B cells	DCs - VEGFA - ITGAV - B cells	human	1.41056e-10	1.45479e-17
DCs	B cells	FN1	ITGAV	FN1 - ITGAV	Fibronectin	ITGAV - B cells	DCs - FN1	0.0353976	0.157656	0.0539801	0.189623	0.0204993	0.0303172	0.00558066	0.121802	DCs - B cells	DCs - FN1 - ITGAV - B cells	human	1.3194e-15	1.45479e-17
DCs	B cells	SPP1	ITGAV	SPP1 - ITGAV	Matrix (assorted)	ITGAV - B cells	DCs - SPP1	0.14346	0.157656	0.0659139	0.189623	0.0370309	0.0303172	0.0226174	0.127769	DCs - B cells	DCs - SPP1 - ITGAV - B cells	human	1.62961e-22	1.45479e-17
T cells	B cells	CALR	ITGAV	CALR - ITGAV	Intracellular trafficking	ITGAV - B cells	T cells - CALR	0.746305	0.157656	0.318199	0.189623	0.280322	0.0303172	0.11766	0.253911	T cells - B cells	T cells - CALR - ITGAV - B cells	human	9.69527e-49	1.45479e-17
NK cells	B cells	TGFB1	ITGAV	TGFB1 - ITGAV	TGFB	ITGAV - B cells	NK cells - TGFB1	2.06698	0.157656	0.869962	0.189623	0.820833	0.0303172	0.325872	0.529793	NK cells - B cells	NK cells - TGFB1 - ITGAV - B cells	human	9.7804e-38	1.45479e-17
T cells	B cells	LAMB1	ITGAV	LAMB1 - ITGAV	Laminins	ITGAV - B cells	T cells - LAMB1	0.0570523	0.157656	0.124177	0.189623	0.0179455	0.0303172	0.00899465	0.1569	T cells - B cells	T cells - LAMB1 - ITGAV - B cells	human	5.61131e-24	1.45479e-17
DCs	B cells	ADAM9	ITGAV	ADAM9 - ITGAV	ADAM	ITGAV - B cells	DCs - ADAM9	0.276728	0.157656	0.0613042	0.189623	0.0662919	0.0303172	0.0436279	0.125464	DCs - B cells	DCs - ADAM9 - ITGAV - B cells	human	9.97257e-11	1.45479e-17
NK cells	DCs	VCAN	ITGB1	VCAN - ITGB1	UNCAT	ITGB1 - DCs	NK cells - VCAN	0.250456	0.256408	-0.490858	-0.169395	0.0666667	0.0886097	0.0642188	-0.330127	NK cells - DCs	NK cells - VCAN - ITGB1 - DCs	human	2.20387e-10	7.19504e-56
NK cells	DCs	TIMP2	ITGB1	TIMP2 - ITGB1	MMP	ITGB1 - DCs	NK cells - TIMP2	0.762526	0.256408	-0.645943	-0.169395	0.2	0.0886097	0.195517	-0.407669	NK cells - DCs	NK cells - TIMP2 - ITGB1 - DCs	human	3.69115e-20	7.19504e-56
DCs	DCs	SEMA7A	ITGB1	SEMA7A - ITGB1	Semaphorins	ITGB1 - DCs	DCs - SEMA7A	0.546917	0.256408	0.103685	-0.169395	0.124814	0.0886097	0.140234	-0.0328549	DCs - DCs	DCs - SEMA7A - ITGB1 - DCs	human	4.21362e-31	7.19504e-56
B cells	DCs	TIMP2	ITGB1	TIMP2 - ITGB1	MMP	ITGB1 - DCs	B cells - TIMP2	0.553936	0.256408	-0.771663	-0.169395	0.103078	0.0886097	0.142033	-0.470529	B cells - DCs	B cells - TIMP2 - ITGB1 - DCs	human	0	7.19504e-56
DCs	DCs	SPP1	ITGB1	SPP1 - ITGB1	Matrix (assorted)	ITGB1 - DCs	DCs - SPP1	0.14346	0.256408	0.0659139	-0.169395	0.0370309	0.0886097	0.0367843	-0.0517407	DCs - DCs	DCs - SPP1 - ITGB1 - DCs	human	1.62961e-22	7.19504e-56
DCs	DCs	F13A1	ITGB1	F13A1 - ITGB1	UNCAT	ITGB1 - DCs	DCs - F13A1	0.115539	0.256408	0.110894	-0.169395	0.0537279	0.0886097	0.029625	-0.0292504	DCs - DCs	DCs - F13A1 - ITGB1 - DCs	human	2.20013e-45	7.19504e-56
T cells	DCs	TIMP2	ITGB1	TIMP2 - ITGB1	MMP	ITGB1 - DCs	T cells - TIMP2	0.401116	0.256408	-0.791201	-0.169395	0.107673	0.0886097	0.102849	-0.480298	T cells - DCs	T cells - TIMP2 - ITGB1 - DCs	human	4.66284e-258	7.19504e-56
T cells	DCs	VCAN	ITGB1	VCAN - ITGB1	UNCAT	ITGB1 - DCs	T cells - VCAN	0.165496	0.256408	-0.528576	-0.169395	0.0414604	0.0886097	0.0424343	-0.348985	T cells - DCs	T cells - VCAN - ITGB1 - DCs	human	6.04919e-118	7.19504e-56
DCs	DCs	ADAM15	ITGB1	ADAM15 - ITGB1	ADAM	ITGB1 - DCs	DCs - ADAM15	0.0132494	0.256408	0.0220217	-0.169395	0.0112415	0.0886097	0.00339725	-0.0736867	DCs - DCs	DCs - ADAM15 - ITGB1 - DCs	human	0.000131744	7.19504e-56
DCs	DCs	ADAM9	ITGB1	ADAM9 - ITGB1	ADAM	ITGB1 - DCs	DCs - ADAM9	0.276728	0.256408	0.0613042	-0.169395	0.0662919	0.0886097	0.0709551	-0.0540455	DCs - DCs	DCs - ADAM9 - ITGB1 - DCs	human	9.97257e-11	7.19504e-56
DCs	DCs	PLAU	ITGB1	PLAU - ITGB1	Vasoactive	ITGB1 - DCs	DCs - PLAU	0.263135	0.256408	0.0942387	-0.169395	0.0487684	0.0886097	0.0674698	-0.0375783	DCs - DCs	DCs - PLAU - ITGB1 - DCs	human	1.69739e-28	7.19504e-56
T cells	DCs	LAMB1	ITGB1	LAMB1 - ITGB1	Laminins	ITGB1 - DCs	T cells - LAMB1	0.0570523	0.256408	0.124177	-0.169395	0.0179455	0.0886097	0.0146286	-0.0226093	T cells - DCs	T cells - LAMB1 - ITGB1 - DCs	human	5.61131e-24	7.19504e-56
DCs	DCs	VCAN	ITGB1	VCAN - ITGB1	UNCAT	ITGB1 - DCs	DCs - VCAN	1.81842	0.256408	0.347237	-0.169395	0.435113	0.0886097	0.466257	0.0889211	DCs - DCs	DCs - VCAN - ITGB1 - DCs	human	0	7.19504e-56
DCs	DCs	TIMP2	ITGB1	TIMP2 - ITGB1	MMP	ITGB1 - DCs	DCs - TIMP2	2.32736	0.256408	0.510506	-0.169395	0.753348	0.0886097	0.596752	0.170555	DCs - DCs	DCs - TIMP2 - ITGB1 - DCs	human	0	7.19504e-56
B cells	DCs	VCAN	ITGB1	VCAN - ITGB1	UNCAT	ITGB1 - DCs	B cells - VCAN	0.197161	0.256408	-0.526332	-0.169395	0.0387127	0.0886097	0.0505537	-0.347863	B cells - DCs	B cells - VCAN - ITGB1 - DCs	human	1.90273e-168	7.19504e-56
NK cells	DCs	LAMA5	ITGB1	LAMA5 - ITGB1	Laminins	ITGB1 - DCs	NK cells - LAMA5	0.0493265	0.256408	0.126119	-0.169395	0.0166667	0.0886097	0.0126477	-0.0216379	NK cells - DCs	NK cells - LAMA5 - ITGB1 - DCs	human	0.00880421	7.19504e-56
B cells	DCs	NPNT	ITGB1	NPNT - ITGB1	Matrix (assorted)	ITGB1 - DCs	B cells - NPNT	0.0771158	0.256408	0.0693568	-0.169395	0.0125933	0.0886097	0.0197731	-0.0500192	B cells - DCs	B cells - NPNT - ITGB1 - DCs	human	1.87855e-12	7.19504e-56
DCs	DCs	FN1	ITGB1	FN1 - ITGB1	Fibronectin	ITGB1 - DCs	DCs - FN1	0.0353976	0.256408	0.0539801	-0.169395	0.0204993	0.0886097	0.00907622	-0.0577076	DCs - DCs	DCs - FN1 - ITGB1 - DCs	human	1.3194e-15	7.19504e-56
T cells	DCs	ADAM12	ITGB1	ADAM12 - ITGB1	ADAM	ITGB1 - DCs	T cells - ADAM12	0.0616576	0.256408	0.133194	-0.169395	0.0191832	0.0886097	0.0158095	-0.0181007	T cells - DCs	T cells - ADAM12 - ITGB1 - DCs	human	5.70944e-24	7.19504e-56
DCs	DCs	VEGFA	ITGB1	VEGFA - ITGB1	VEGF	ITGB1 - DCs	DCs - VEGFA	0.119523	0.256408	0.0600673	-0.169395	0.02612	0.0886097	0.0306466	-0.054664	DCs - DCs	DCs - VEGFA - ITGB1 - DCs	human	1.41056e-10	7.19504e-56
T cells	DCs	SEMA7A	ITGB1	SEMA7A - ITGB1	Semaphorins	ITGB1 - DCs	T cells - SEMA7A	0.0381772	0.256408	-0.274046	-0.169395	0.0167079	0.0886097	0.00978892	-0.221721	T cells - DCs	T cells - SEMA7A - ITGB1 - DCs	human	1.35239e-28	7.19504e-56
DCs	DCs	THBS1	ITGB1	THBS1 - ITGB1	Matrix glycoproteins	ITGB1 - DCs	DCs - THBS1	0.0510507	0.256408	0.0304013	-0.169395	0.0153744	0.0886097	0.0130898	-0.0694969	DCs - DCs	DCs - THBS1 - ITGB1 - DCs	human	8.92308e-09	7.19504e-56
DCs	DCs	CD14	ITGB1	CD14 - ITGB1	UNCAT	ITGB1 - DCs	DCs - CD14	0.160886	0.256408	0.125504	-0.169395	0.0699289	0.0886097	0.0412525	-0.0219459	DCs - DCs	DCs - CD14 - ITGB1 - DCs	human	9.08681e-59	7.19504e-56
NK cells	NK cells	TIMP2	ITGB1	TIMP2 - ITGB1	MMP	ITGB1 - NK cells	NK cells - TIMP2	0.762526	1.87438	-0.645943	2.04044	0.2	0.704167	1.42926	0.697247	NK cells - NK cells	NK cells - TIMP2 - ITGB1 - NK cells	human	3.69115e-20	6.23614e-173
DCs	NK cells	THBS1	ITGB1	THBS1 - ITGB1	Matrix glycoproteins	ITGB1 - NK cells	DCs - THBS1	0.0510507	1.87438	0.0304013	2.04044	0.0153744	0.704167	0.0956885	1.03542	DCs - NK cells	DCs - THBS1 - ITGB1 - NK cells	human	8.92308e-09	6.23614e-173
DCs	NK cells	F13A1	ITGB1	F13A1 - ITGB1	UNCAT	ITGB1 - NK cells	DCs - F13A1	0.115539	1.87438	0.110894	2.04044	0.0537279	0.704167	0.216564	1.07567	DCs - NK cells	DCs - F13A1 - ITGB1 - NK cells	human	2.20013e-45	6.23614e-173
T cells	NK cells	VCAN	ITGB1	VCAN - ITGB1	UNCAT	ITGB1 - NK cells	T cells - VCAN	0.165496	1.87438	-0.528576	2.04044	0.0414604	0.704167	0.310202	0.75593	T cells - NK cells	T cells - VCAN - ITGB1 - NK cells	human	6.04919e-118	6.23614e-173
DCs	NK cells	SEMA7A	ITGB1	SEMA7A - ITGB1	Semaphorins	ITGB1 - NK cells	DCs - SEMA7A	0.546917	1.87438	0.103685	2.04044	0.124814	0.704167	1.02513	1.07206	DCs - NK cells	DCs - SEMA7A - ITGB1 - NK cells	human	4.21362e-31	6.23614e-173
T cells	NK cells	SEMA7A	ITGB1	SEMA7A - ITGB1	Semaphorins	ITGB1 - NK cells	T cells - SEMA7A	0.0381772	1.87438	-0.274046	2.04044	0.0167079	0.704167	0.0715586	0.883195	T cells - NK cells	T cells - SEMA7A - ITGB1 - NK cells	human	1.35239e-28	6.23614e-173
DCs	NK cells	CD14	ITGB1	CD14 - ITGB1	UNCAT	ITGB1 - NK cells	DCs - CD14	0.160886	1.87438	0.125504	2.04044	0.0699289	0.704167	0.301562	1.08297	DCs - NK cells	DCs - CD14 - ITGB1 - NK cells	human	9.08681e-59	6.23614e-173
DCs	NK cells	VCAN	ITGB1	VCAN - ITGB1	UNCAT	ITGB1 - NK cells	DCs - VCAN	1.81842	1.87438	0.347237	2.04044	0.435113	0.704167	3.40842	1.19384	DCs - NK cells	DCs - VCAN - ITGB1 - NK cells	human	0	6.23614e-173
T cells	NK cells	TIMP2	ITGB1	TIMP2 - ITGB1	MMP	ITGB1 - NK cells	T cells - TIMP2	0.401116	1.87438	-0.791201	2.04044	0.107673	0.704167	0.751845	0.624617	T cells - NK cells	T cells - TIMP2 - ITGB1 - NK cells	human	4.66284e-258	6.23614e-173
B cells	NK cells	TIMP2	ITGB1	TIMP2 - ITGB1	MMP	ITGB1 - NK cells	B cells - TIMP2	0.553936	1.87438	-0.771663	2.04044	0.103078	0.704167	1.03829	0.634387	B cells - NK cells	B cells - TIMP2 - ITGB1 - NK cells	human	0	6.23614e-173
NK cells	NK cells	LAMA5	ITGB1	LAMA5 - ITGB1	Laminins	ITGB1 - NK cells	NK cells - LAMA5	0.0493265	1.87438	0.126119	2.04044	0.0166667	0.704167	0.0924567	1.08328	NK cells - NK cells	NK cells - LAMA5 - ITGB1 - NK cells	human	0.00880421	6.23614e-173
B cells	NK cells	NPNT	ITGB1	NPNT - ITGB1	Matrix (assorted)	ITGB1 - NK cells	B cells - NPNT	0.0771158	1.87438	0.0693568	2.04044	0.0125933	0.704167	0.144544	1.0549	B cells - NK cells	B cells - NPNT - ITGB1 - NK cells	human	1.87855e-12	6.23614e-173
B cells	NK cells	VCAN	ITGB1	VCAN - ITGB1	UNCAT	ITGB1 - NK cells	B cells - VCAN	0.197161	1.87438	-0.526332	2.04044	0.0387127	0.704167	0.369555	0.757052	B cells - NK cells	B cells - VCAN - ITGB1 - NK cells	human	1.90273e-168	6.23614e-173
DCs	NK cells	ADAM15	ITGB1	ADAM15 - ITGB1	ADAM	ITGB1 - NK cells	DCs - ADAM15	0.0132494	1.87438	0.0220217	2.04044	0.0112415	0.704167	0.0248344	1.03123	DCs - NK cells	DCs - ADAM15 - ITGB1 - NK cells	human	0.000131744	6.23614e-173
DCs	NK cells	PLAU	ITGB1	PLAU - ITGB1	Vasoactive	ITGB1 - NK cells	DCs - PLAU	0.263135	1.87438	0.0942387	2.04044	0.0487684	0.704167	0.493215	1.06734	DCs - NK cells	DCs - PLAU - ITGB1 - NK cells	human	1.69739e-28	6.23614e-173
T cells	NK cells	ADAM12	ITGB1	ADAM12 - ITGB1	ADAM	ITGB1 - NK cells	T cells - ADAM12	0.0616576	1.87438	0.133194	2.04044	0.0191832	0.704167	0.11557	1.08681	T cells - NK cells	T cells - ADAM12 - ITGB1 - NK cells	human	5.70944e-24	6.23614e-173
NK cells	NK cells	VCAN	ITGB1	VCAN - ITGB1	UNCAT	ITGB1 - NK cells	NK cells - VCAN	0.250456	1.87438	-0.490858	2.04044	0.0666667	0.704167	0.46945	0.774789	NK cells - NK cells	NK cells - VCAN - ITGB1 - NK cells	human	2.20387e-10	6.23614e-173
DCs	NK cells	ADAM9	ITGB1	ADAM9 - ITGB1	ADAM	ITGB1 - NK cells	DCs - ADAM9	0.276728	1.87438	0.0613042	2.04044	0.0662919	0.704167	0.518694	1.05087	DCs - NK cells	DCs - ADAM9 - ITGB1 - NK cells	human	9.97257e-11	6.23614e-173
DCs	NK cells	TIMP2	ITGB1	TIMP2 - ITGB1	MMP	ITGB1 - NK cells	DCs - TIMP2	2.32736	1.87438	0.510506	2.04044	0.753348	0.704167	4.36236	1.27547	DCs - NK cells	DCs - TIMP2 - ITGB1 - NK cells	human	0	6.23614e-173
DCs	NK cells	VEGFA	ITGB1	VEGFA - ITGB1	VEGF	ITGB1 - NK cells	DCs - VEGFA	0.119523	1.87438	0.0600673	2.04044	0.02612	0.704167	0.224032	1.05025	DCs - NK cells	DCs - VEGFA - ITGB1 - NK cells	human	1.41056e-10	6.23614e-173
T cells	NK cells	LAMB1	ITGB1	LAMB1 - ITGB1	Laminins	ITGB1 - NK cells	T cells - LAMB1	0.0570523	1.87438	0.124177	2.04044	0.0179455	0.704167	0.106938	1.08231	T cells - NK cells	T cells - LAMB1 - ITGB1 - NK cells	human	5.61131e-24	6.23614e-173
DCs	NK cells	SPP1	ITGB1	SPP1 - ITGB1	Matrix (assorted)	ITGB1 - NK cells	DCs - SPP1	0.14346	1.87438	0.0659139	2.04044	0.0370309	0.704167	0.268899	1.05317	DCs - NK cells	DCs - SPP1 - ITGB1 - NK cells	human	1.62961e-22	6.23614e-173
DCs	NK cells	FN1	ITGB1	FN1 - ITGB1	Fibronectin	ITGB1 - NK cells	DCs - FN1	0.0353976	1.87438	0.0539801	2.04044	0.0204993	0.704167	0.0663487	1.04721	DCs - NK cells	DCs - FN1 - ITGB1 - NK cells	human	1.3194e-15	6.23614e-173
DCs	T cells	THBS1	ITGB1	THBS1 - ITGB1	Matrix glycoproteins	ITGB1 - T cells	DCs - THBS1	0.0510507	0.925417	0.0304013	0.298832	0.0153744	0.202351	0.0472432	0.164617	DCs - T cells	DCs - THBS1 - ITGB1 - T cells	human	8.92308e-09	4.46433e-21
DCs	T cells	FN1	ITGB1	FN1 - ITGB1	Fibronectin	ITGB1 - T cells	DCs - FN1	0.0353976	0.925417	0.0539801	0.298832	0.0204993	0.202351	0.0327576	0.176406	DCs - T cells	DCs - FN1 - ITGB1 - T cells	human	1.3194e-15	4.46433e-21
DCs	T cells	ADAM15	ITGB1	ADAM15 - ITGB1	ADAM	ITGB1 - T cells	DCs - ADAM15	0.0132494	0.925417	0.0220217	0.298832	0.0112415	0.202351	0.0122612	0.160427	DCs - T cells	DCs - ADAM15 - ITGB1 - T cells	human	0.000131744	4.46433e-21
B cells	T cells	TIMP2	ITGB1	TIMP2 - ITGB1	MMP	ITGB1 - T cells	B cells - TIMP2	0.553936	0.925417	-0.771663	0.298832	0.103078	0.202351	0.512622	-0.236415	B cells - T cells	B cells - TIMP2 - ITGB1 - T cells	human	0	4.46433e-21
DCs	T cells	VEGFA	ITGB1	VEGFA - ITGB1	VEGF	ITGB1 - T cells	DCs - VEGFA	0.119523	0.925417	0.0600673	0.298832	0.02612	0.202351	0.110609	0.17945	DCs - T cells	DCs - VEGFA - ITGB1 - T cells	human	1.41056e-10	4.46433e-21
DCs	T cells	SEMA7A	ITGB1	SEMA7A - ITGB1	Semaphorins	ITGB1 - T cells	DCs - SEMA7A	0.546917	0.925417	0.103685	0.298832	0.124814	0.202351	0.506127	0.201259	DCs - T cells	DCs - SEMA7A - ITGB1 - T cells	human	4.21362e-31	4.46433e-21
T cells	T cells	TIMP2	ITGB1	TIMP2 - ITGB1	MMP	ITGB1 - T cells	T cells - TIMP2	0.401116	0.925417	-0.791201	0.298832	0.107673	0.202351	0.3712	-0.246185	T cells - T cells	T cells - TIMP2 - ITGB1 - T cells	human	4.66284e-258	4.46433e-21
T cells	T cells	LAMB1	ITGB1	LAMB1 - ITGB1	Laminins	ITGB1 - T cells	T cells - LAMB1	0.0570523	0.925417	0.124177	0.298832	0.0179455	0.202351	0.0527972	0.211504	T cells - T cells	T cells - LAMB1 - ITGB1 - T cells	human	5.61131e-24	4.46433e-21
NK cells	T cells	TIMP2	ITGB1	TIMP2 - ITGB1	MMP	ITGB1 - T cells	NK cells - TIMP2	0.762526	0.925417	-0.645943	0.298832	0.2	0.202351	0.705655	-0.173555	NK cells - T cells	NK cells - TIMP2 - ITGB1 - T cells	human	3.69115e-20	4.46433e-21
NK cells	T cells	LAMA5	ITGB1	LAMA5 - ITGB1	Laminins	ITGB1 - T cells	NK cells - LAMA5	0.0493265	0.925417	0.126119	0.298832	0.0166667	0.202351	0.0456476	0.212476	NK cells - T cells	NK cells - LAMA5 - ITGB1 - T cells	human	0.00880421	4.46433e-21
DCs	T cells	VCAN	ITGB1	VCAN - ITGB1	UNCAT	ITGB1 - T cells	DCs - VCAN	1.81842	0.925417	0.347237	0.298832	0.435113	0.202351	1.6828	0.323035	DCs - T cells	DCs - VCAN - ITGB1 - T cells	human	0	4.46433e-21
T cells	T cells	SEMA7A	ITGB1	SEMA7A - ITGB1	Semaphorins	ITGB1 - T cells	T cells - SEMA7A	0.0381772	0.925417	-0.274046	0.298832	0.0167079	0.202351	0.0353298	0.012393	T cells - T cells	T cells - SEMA7A - ITGB1 - T cells	human	1.35239e-28	4.46433e-21
DCs	T cells	TIMP2	ITGB1	TIMP2 - ITGB1	MMP	ITGB1 - T cells	DCs - TIMP2	2.32736	0.925417	0.510506	0.298832	0.753348	0.202351	2.15378	0.404669	DCs - T cells	DCs - TIMP2 - ITGB1 - T cells	human	0	4.46433e-21
DCs	T cells	SPP1	ITGB1	SPP1 - ITGB1	Matrix (assorted)	ITGB1 - T cells	DCs - SPP1	0.14346	0.925417	0.0659139	0.298832	0.0370309	0.202351	0.132761	0.182373	DCs - T cells	DCs - SPP1 - ITGB1 - T cells	human	1.62961e-22	4.46433e-21
DCs	T cells	CD14	ITGB1	CD14 - ITGB1	UNCAT	ITGB1 - T cells	DCs - CD14	0.160886	0.925417	0.125504	0.298832	0.0699289	0.202351	0.148887	0.212168	DCs - T cells	DCs - CD14 - ITGB1 - T cells	human	9.08681e-59	4.46433e-21
DCs	T cells	PLAU	ITGB1	PLAU - ITGB1	Vasoactive	ITGB1 - T cells	DCs - PLAU	0.263135	0.925417	0.0942387	0.298832	0.0487684	0.202351	0.24351	0.196535	DCs - T cells	DCs - PLAU - ITGB1 - T cells	human	1.69739e-28	4.46433e-21
T cells	T cells	ADAM12	ITGB1	ADAM12 - ITGB1	ADAM	ITGB1 - T cells	T cells - ADAM12	0.0616576	0.925417	0.133194	0.298832	0.0191832	0.202351	0.057059	0.216013	T cells - T cells	T cells - ADAM12 - ITGB1 - T cells	human	5.70944e-24	4.46433e-21
DCs	T cells	ADAM9	ITGB1	ADAM9 - ITGB1	ADAM	ITGB1 - T cells	DCs - ADAM9	0.276728	0.925417	0.0613042	0.298832	0.0662919	0.202351	0.256089	0.180068	DCs - T cells	DCs - ADAM9 - ITGB1 - T cells	human	9.97257e-11	4.46433e-21
B cells	T cells	VCAN	ITGB1	VCAN - ITGB1	UNCAT	ITGB1 - T cells	B cells - VCAN	0.197161	0.925417	-0.526332	0.298832	0.0387127	0.202351	0.182456	-0.11375	B cells - T cells	B cells - VCAN - ITGB1 - T cells	human	1.90273e-168	4.46433e-21
DCs	T cells	F13A1	ITGB1	F13A1 - ITGB1	UNCAT	ITGB1 - T cells	DCs - F13A1	0.115539	0.925417	0.110894	0.298832	0.0537279	0.202351	0.106922	0.204863	DCs - T cells	DCs - F13A1 - ITGB1 - T cells	human	2.20013e-45	4.46433e-21
NK cells	T cells	VCAN	ITGB1	VCAN - ITGB1	UNCAT	ITGB1 - T cells	NK cells - VCAN	0.250456	0.925417	-0.490858	0.298832	0.0666667	0.202351	0.231776	-0.0960131	NK cells - T cells	NK cells - VCAN - ITGB1 - T cells	human	2.20387e-10	4.46433e-21
T cells	T cells	VCAN	ITGB1	VCAN - ITGB1	UNCAT	ITGB1 - T cells	T cells - VCAN	0.165496	0.925417	-0.528576	0.298832	0.0414604	0.202351	0.153152	-0.114872	T cells - T cells	T cells - VCAN - ITGB1 - T cells	human	6.04919e-118	4.46433e-21
B cells	T cells	NPNT	ITGB1	NPNT - ITGB1	Matrix (assorted)	ITGB1 - T cells	B cells - NPNT	0.0771158	0.925417	0.0693568	0.298832	0.0125933	0.202351	0.0713643	0.184094	B cells - T cells	B cells - NPNT - ITGB1 - T cells	human	1.87855e-12	4.46433e-21
T cells	B cells	ICAM2	ITGB2	ICAM2 - ITGB2	Cell-cell adhesion	ITGB2 - B cells	T cells - ICAM2	1.02205	0.682085	0.462816	-0.747903	0.402228	0.168843	0.697126	-0.142544	T cells - B cells	T cells - ICAM2 - ITGB2 - B cells	human	7.03291e-97	0
DCs	B cells	ICAM3	ITGB2	ICAM3 - ITGB2	Cell-cell adhesion	ITGB2 - B cells	DCs - ICAM3	1.46518	0.682085	0.280651	-0.747903	0.444702	0.168843	0.999377	-0.233626	DCs - B cells	DCs - ICAM3 - ITGB2 - B cells	human	1.48696e-255	0
DCs	B cells	PLAU	ITGB2	PLAU - ITGB2	Vasoactive	ITGB2 - B cells	DCs - PLAU	0.263135	0.682085	0.0942387	-0.747903	0.0487684	0.168843	0.17948	-0.326832	DCs - B cells	DCs - PLAU - ITGB2 - B cells	human	1.69739e-28	0
DCs	B cells	ICAM2	ITGB2	ICAM2 - ITGB2	Cell-cell adhesion	ITGB2 - B cells	DCs - ICAM2	0.347849	0.682085	-0.262215	-0.747903	0.107621	0.168843	0.237263	-0.505059	DCs - B cells	DCs - ICAM2 - ITGB2 - B cells	human	6.23522e-201	0
B cells	B cells	ICAM3	ITGB2	ICAM3 - ITGB2	Cell-cell adhesion	ITGB2 - B cells	B cells - ICAM3	0.522292	0.682085	-0.425146	-0.747903	0.125	0.168843	0.356248	-0.586525	B cells - B cells	B cells - ICAM3 - ITGB2 - B cells	human	9.02238e-106	0
T cells	B cells	CD40LG	ITGB2	CD40LG - ITGB2	UNCAT	ITGB2 - B cells	T cells - CD40LG	0.445923	0.682085	0.715583	-0.747903	0.14047	0.168843	0.304158	-0.0161599	T cells - B cells	T cells - CD40LG - ITGB2 - B cells	human	9.32288e-220	0
NK cells	B cells	HP	ITGB2	HP - ITGB2	UNCAT	ITGB2 - B cells	NK cells - HP	0.881317	0.682085	-0.510826	-0.747903	0.0916667	0.168843	0.601133	-0.629365	NK cells - B cells	NK cells - HP - ITGB2 - B cells	human	6.00736e-12	0
B cells	B cells	HP	ITGB2	HP - ITGB2	UNCAT	ITGB2 - B cells	B cells - HP	0.766364	0.682085	-0.561268	-0.747903	0.0573694	0.168843	0.522726	-0.654586	B cells - B cells	B cells - HP - ITGB2 - B cells	human	4.51082e-196	0
T cells	B cells	HP	ITGB2	HP - ITGB2	UNCAT	ITGB2 - B cells	T cells - HP	0.500657	0.682085	-0.577092	-0.747903	0.0612624	0.168843	0.341491	-0.662497	T cells - B cells	T cells - HP - ITGB2 - B cells	human	1.64771e-140	0
DCs	B cells	MMP9	ITGB2	MMP9 - ITGB2	MMP	ITGB2 - B cells	DCs - MMP9	0.071707	0.682085	0.0260616	-0.747903	0.0128947	0.168843	0.0489103	-0.360921	DCs - B cells	DCs - MMP9 - ITGB2 - B cells	human	0.000276082	0
DCs	B cells	HP	ITGB2	HP - ITGB2	UNCAT	ITGB2 - B cells	DCs - HP	2.89473	0.682085	0.373374	-0.747903	0.511324	0.168843	1.97445	-0.187265	DCs - B cells	DCs - HP - ITGB2 - B cells	human	0	0
B cells	B cells	ICAM2	ITGB2	ICAM2 - ITGB2	Cell-cell adhesion	ITGB2 - B cells	B cells - ICAM2	1.04845	0.682085	0.333629	-0.747903	0.295243	0.168843	0.715134	-0.207137	B cells - B cells	B cells - ICAM2 - ITGB2 - B cells	human	7.15006e-43	0
T cells	B cells	ICAM3	ITGB2	ICAM3 - ITGB2	Cell-cell adhesion	ITGB2 - B cells	T cells - ICAM3	0.379767	0.682085	-0.450939	-0.747903	0.137995	0.168843	0.259034	-0.599421	T cells - B cells	T cells - ICAM3 - ITGB2 - B cells	human	7.59198e-81	0
NK cells	B cells	ICAM2	ITGB2	ICAM2 - ITGB2	Cell-cell adhesion	ITGB2 - B cells	NK cells - ICAM2	1.08542	0.682085	0.512197	-0.747903	0.404167	0.168843	0.740349	-0.117853	NK cells - B cells	NK cells - ICAM2 - ITGB2 - B cells	human	2.79389e-11	0
DCs	DCs	ICAM3	ITGB2	ICAM3 - ITGB2	Cell-cell adhesion	ITGB2 - DCs	DCs - ICAM3	1.46518	2.11488	0.280651	0.400761	0.444702	0.726236	3.09867	0.340706	DCs - DCs	DCs - ICAM3 - ITGB2 - DCs	human	1.48696e-255	0
NK cells	DCs	ICAM2	ITGB2	ICAM2 - ITGB2	Cell-cell adhesion	ITGB2 - DCs	NK cells - ICAM2	1.08542	2.11488	0.512197	0.400761	0.404167	0.726236	2.29553	0.456479	NK cells - DCs	NK cells - ICAM2 - ITGB2 - DCs	human	2.79389e-11	0
DCs	DCs	ICAM2	ITGB2	ICAM2 - ITGB2	Cell-cell adhesion	ITGB2 - DCs	DCs - ICAM2	0.347849	2.11488	-0.262215	0.400761	0.107621	0.726236	0.735658	0.0692729	DCs - DCs	DCs - ICAM2 - ITGB2 - DCs	human	6.23522e-201	0
T cells	DCs	ICAM3	ITGB2	ICAM3 - ITGB2	Cell-cell adhesion	ITGB2 - DCs	T cells - ICAM3	0.379767	2.11488	-0.450939	0.400761	0.137995	0.726236	0.803161	-0.0250892	T cells - DCs	T cells - ICAM3 - ITGB2 - DCs	human	7.59198e-81	0
T cells	DCs	CD40LG	ITGB2	CD40LG - ITGB2	UNCAT	ITGB2 - DCs	T cells - CD40LG	0.445923	2.11488	0.715583	0.400761	0.14047	0.726236	0.943072	0.558172	T cells - DCs	T cells - CD40LG - ITGB2 - DCs	human	9.32288e-220	0
B cells	DCs	ICAM3	ITGB2	ICAM3 - ITGB2	Cell-cell adhesion	ITGB2 - DCs	B cells - ICAM3	0.522292	2.11488	-0.425146	0.400761	0.125	0.726236	1.10458	-0.0121928	B cells - DCs	B cells - ICAM3 - ITGB2 - DCs	human	9.02238e-106	0
B cells	DCs	ICAM2	ITGB2	ICAM2 - ITGB2	Cell-cell adhesion	ITGB2 - DCs	B cells - ICAM2	1.04845	2.11488	0.333629	0.400761	0.295243	0.726236	2.21735	0.367195	B cells - DCs	B cells - ICAM2 - ITGB2 - DCs	human	7.15006e-43	0
NK cells	DCs	HP	ITGB2	HP - ITGB2	UNCAT	ITGB2 - DCs	NK cells - HP	0.881317	2.11488	-0.510826	0.400761	0.0916667	0.726236	1.86388	-0.0550329	NK cells - DCs	NK cells - HP - ITGB2 - DCs	human	6.00736e-12	0
T cells	DCs	HP	ITGB2	HP - ITGB2	UNCAT	ITGB2 - DCs	T cells - HP	0.500657	2.11488	-0.577092	0.400761	0.0612624	0.726236	1.05883	-0.0881656	T cells - DCs	T cells - HP - ITGB2 - DCs	human	1.64771e-140	0
B cells	DCs	HP	ITGB2	HP - ITGB2	UNCAT	ITGB2 - DCs	B cells - HP	0.766364	2.11488	-0.561268	0.400761	0.0573694	0.726236	1.62077	-0.080254	B cells - DCs	B cells - HP - ITGB2 - DCs	human	4.51082e-196	0
DCs	DCs	HP	ITGB2	HP - ITGB2	UNCAT	ITGB2 - DCs	DCs - HP	2.89473	2.11488	0.373374	0.400761	0.511324	0.726236	6.122	0.387067	DCs - DCs	DCs - HP - ITGB2 - DCs	human	0	0
DCs	DCs	MMP9	ITGB2	MMP9 - ITGB2	MMP	ITGB2 - DCs	DCs - MMP9	0.071707	2.11488	0.0260616	0.400761	0.0128947	0.726236	0.151651	0.213411	DCs - DCs	DCs - MMP9 - ITGB2 - DCs	human	0.000276082	0
T cells	DCs	ICAM2	ITGB2	ICAM2 - ITGB2	Cell-cell adhesion	ITGB2 - DCs	T cells - ICAM2	1.02205	2.11488	0.462816	0.400761	0.402228	0.726236	2.16151	0.431788	T cells - DCs	T cells - ICAM2 - ITGB2 - DCs	human	7.03291e-97	0
DCs	DCs	PLAU	ITGB2	PLAU - ITGB2	Vasoactive	ITGB2 - DCs	DCs - PLAU	0.263135	2.11488	0.0942387	0.400761	0.0487684	0.726236	0.556498	0.2475	DCs - DCs	DCs - PLAU - ITGB2 - DCs	human	1.69739e-28	0
B cells	NK cells	ICAM2	ITGB2	ICAM2 - ITGB2	Cell-cell adhesion	ITGB2 - NK cells	B cells - ICAM2	1.04845	1.92576	0.333629	0.35105	0.295243	0.7875	2.01907	0.342339	B cells - NK cells	B cells - ICAM2 - ITGB2 - NK cells	human	7.15006e-43	0.0092872
T cells	NK cells	CD40LG	ITGB2	CD40LG - ITGB2	UNCAT	ITGB2 - NK cells	T cells - CD40LG	0.445923	1.92576	0.715583	0.35105	0.14047	0.7875	0.858741	0.533317	T cells - NK cells	T cells - CD40LG - ITGB2 - NK cells	human	9.32288e-220	0.0092872
NK cells	NK cells	ICAM2	ITGB2	ICAM2 - ITGB2	Cell-cell adhesion	ITGB2 - NK cells	NK cells - ICAM2	1.08542	1.92576	0.512197	0.35105	0.404167	0.7875	2.09026	0.431624	NK cells - NK cells	NK cells - ICAM2 - ITGB2 - NK cells	human	2.79389e-11	0.0092872
DCs	NK cells	ICAM3	ITGB2	ICAM3 - ITGB2	Cell-cell adhesion	ITGB2 - NK cells	DCs - ICAM3	1.46518	1.92576	0.280651	0.35105	0.444702	0.7875	2.82158	0.315851	DCs - NK cells	DCs - ICAM3 - ITGB2 - NK cells	human	1.48696e-255	0.0092872
T cells	NK cells	ICAM2	ITGB2	ICAM2 - ITGB2	Cell-cell adhesion	ITGB2 - NK cells	T cells - ICAM2	1.02205	1.92576	0.462816	0.35105	0.402228	0.7875	1.96822	0.406933	T cells - NK cells	T cells - ICAM2 - ITGB2 - NK cells	human	7.03291e-97	0.0092872
DCs	NK cells	MMP9	ITGB2	MMP9 - ITGB2	MMP	ITGB2 - NK cells	DCs - MMP9	0.071707	1.92576	0.0260616	0.35105	0.0128947	0.7875	0.138091	0.188556	DCs - NK cells	DCs - MMP9 - ITGB2 - NK cells	human	0.000276082	0.0092872
T cells	NK cells	HP	ITGB2	HP - ITGB2	UNCAT	ITGB2 - NK cells	T cells - HP	0.500657	1.92576	-0.577092	0.35105	0.0612624	0.7875	0.964145	-0.113021	T cells - NK cells	T cells - HP - ITGB2 - NK cells	human	1.64771e-140	0.0092872
DCs	NK cells	ICAM2	ITGB2	ICAM2 - ITGB2	Cell-cell adhesion	ITGB2 - NK cells	DCs - ICAM2	0.347849	1.92576	-0.262215	0.35105	0.107621	0.7875	0.669874	0.0444176	DCs - NK cells	DCs - ICAM2 - ITGB2 - NK cells	human	6.23522e-201	0.0092872
T cells	NK cells	ICAM3	ITGB2	ICAM3 - ITGB2	Cell-cell adhesion	ITGB2 - NK cells	T cells - ICAM3	0.379767	1.92576	-0.450939	0.35105	0.137995	0.7875	0.731341	-0.0499445	T cells - NK cells	T cells - ICAM3 - ITGB2 - NK cells	human	7.59198e-81	0.0092872
DCs	NK cells	PLAU	ITGB2	PLAU - ITGB2	Vasoactive	ITGB2 - NK cells	DCs - PLAU	0.263135	1.92576	0.0942387	0.35105	0.0487684	0.7875	0.506735	0.222644	DCs - NK cells	DCs - PLAU - ITGB2 - NK cells	human	1.69739e-28	0.0092872
B cells	NK cells	HP	ITGB2	HP - ITGB2	UNCAT	ITGB2 - NK cells	B cells - HP	0.766364	1.92576	-0.561268	0.35105	0.0573694	0.7875	1.47583	-0.105109	B cells - NK cells	B cells - HP - ITGB2 - NK cells	human	4.51082e-196	0.0092872
DCs	NK cells	HP	ITGB2	HP - ITGB2	UNCAT	ITGB2 - NK cells	DCs - HP	2.89473	1.92576	0.373374	0.35105	0.511324	0.7875	5.57456	0.362212	DCs - NK cells	DCs - HP - ITGB2 - NK cells	human	0	0.0092872
NK cells	NK cells	HP	ITGB2	HP - ITGB2	UNCAT	ITGB2 - NK cells	NK cells - HP	0.881317	1.92576	-0.510826	0.35105	0.0916667	0.7875	1.69721	-0.0798882	NK cells - NK cells	NK cells - HP - ITGB2 - NK cells	human	6.00736e-12	0.0092872
B cells	NK cells	ICAM3	ITGB2	ICAM3 - ITGB2	Cell-cell adhesion	ITGB2 - NK cells	B cells - ICAM3	0.522292	1.92576	-0.425146	0.35105	0.125	0.7875	1.00581	-0.0370481	B cells - NK cells	B cells - ICAM3 - ITGB2 - NK cells	human	9.02238e-106	0.0092872
DCs	T cells	ICAM3	ITGB2	ICAM3 - ITGB2	Cell-cell adhesion	ITGB2 - T cells	DCs - ICAM3	1.46518	0.874985	0.280651	-0.559993	0.444702	0.332302	1.28201	-0.139671	DCs - T cells	DCs - ICAM3 - ITGB2 - T cells	human	1.48696e-255	2.39596e-140
B cells	T cells	ICAM3	ITGB2	ICAM3 - ITGB2	Cell-cell adhesion	ITGB2 - T cells	B cells - ICAM3	0.522292	0.874985	-0.425146	-0.559993	0.125	0.332302	0.456997	-0.492569	B cells - T cells	B cells - ICAM3 - ITGB2 - T cells	human	9.02238e-106	2.39596e-140
NK cells	T cells	ICAM2	ITGB2	ICAM2 - ITGB2	Cell-cell adhesion	ITGB2 - T cells	NK cells - ICAM2	1.08542	0.874985	0.512197	-0.559993	0.404167	0.332302	0.949726	-0.0238977	NK cells - T cells	NK cells - ICAM2 - ITGB2 - T cells	human	2.79389e-11	2.39596e-140
T cells	T cells	ICAM3	ITGB2	ICAM3 - ITGB2	Cell-cell adhesion	ITGB2 - T cells	T cells - ICAM3	0.379767	0.874985	-0.450939	-0.559993	0.137995	0.332302	0.332291	-0.505466	T cells - T cells	T cells - ICAM3 - ITGB2 - T cells	human	7.59198e-81	2.39596e-140
T cells	T cells	ICAM2	ITGB2	ICAM2 - ITGB2	Cell-cell adhesion	ITGB2 - T cells	T cells - ICAM2	1.02205	0.874985	0.462816	-0.559993	0.402228	0.332302	0.894278	-0.0485885	T cells - T cells	T cells - ICAM2 - ITGB2 - T cells	human	7.03291e-97	2.39596e-140
T cells	T cells	CD40LG	ITGB2	CD40LG - ITGB2	UNCAT	ITGB2 - T cells	T cells - CD40LG	0.445923	0.874985	0.715583	-0.559993	0.14047	0.332302	0.390176	0.0777955	T cells - T cells	T cells - CD40LG - ITGB2 - T cells	human	9.32288e-220	2.39596e-140
T cells	T cells	HP	ITGB2	HP - ITGB2	UNCAT	ITGB2 - T cells	T cells - HP	0.500657	0.874985	-0.577092	-0.559993	0.0612624	0.332302	0.438067	-0.568542	T cells - T cells	T cells - HP - ITGB2 - T cells	human	1.64771e-140	2.39596e-140
DCs	T cells	PLAU	ITGB2	PLAU - ITGB2	Vasoactive	ITGB2 - T cells	DCs - PLAU	0.263135	0.874985	0.0942387	-0.559993	0.0487684	0.332302	0.230239	-0.232877	DCs - T cells	DCs - PLAU - ITGB2 - T cells	human	1.69739e-28	2.39596e-140
B cells	T cells	ICAM2	ITGB2	ICAM2 - ITGB2	Cell-cell adhesion	ITGB2 - T cells	B cells - ICAM2	1.04845	0.874985	0.333629	-0.559993	0.295243	0.332302	0.91738	-0.113182	B cells - T cells	B cells - ICAM2 - ITGB2 - T cells	human	7.15006e-43	2.39596e-140
B cells	T cells	HP	ITGB2	HP - ITGB2	UNCAT	ITGB2 - T cells	B cells - HP	0.766364	0.874985	-0.561268	-0.559993	0.0573694	0.332302	0.670557	-0.56063	B cells - T cells	B cells - HP - ITGB2 - T cells	human	4.51082e-196	2.39596e-140
DCs	T cells	ICAM2	ITGB2	ICAM2 - ITGB2	Cell-cell adhesion	ITGB2 - T cells	DCs - ICAM2	0.347849	0.874985	-0.262215	-0.559993	0.107621	0.332302	0.304363	-0.411104	DCs - T cells	DCs - ICAM2 - ITGB2 - T cells	human	6.23522e-201	2.39596e-140
DCs	T cells	HP	ITGB2	HP - ITGB2	UNCAT	ITGB2 - T cells	DCs - HP	2.89473	0.874985	0.373374	-0.559993	0.511324	0.332302	2.53284	-0.0933094	DCs - T cells	DCs - HP - ITGB2 - T cells	human	0	2.39596e-140
NK cells	T cells	HP	ITGB2	HP - ITGB2	UNCAT	ITGB2 - T cells	NK cells - HP	0.881317	0.874985	-0.510826	-0.559993	0.0916667	0.332302	0.771139	-0.535409	NK cells - T cells	NK cells - HP - ITGB2 - T cells	human	6.00736e-12	2.39596e-140
DCs	T cells	MMP9	ITGB2	MMP9 - ITGB2	MMP	ITGB2 - T cells	DCs - MMP9	0.071707	0.874985	0.0260616	-0.559993	0.0128947	0.332302	0.0627425	-0.266965	DCs - T cells	DCs - MMP9 - ITGB2 - T cells	human	0.000276082	2.39596e-140
DCs	B cells	FN1	ITGB7	FN1 - ITGB7	Fibronectin	ITGB7 - B cells	DCs - FN1	0.0353976	0.686526	0.0539801	-0.320359	0.0204993	0.176772	0.0243014	-0.13319	DCs - B cells	DCs - FN1 - ITGB7 - B cells	human	1.3194e-15	6.21776e-62
DCs	DCs	FN1	ITGB7	FN1 - ITGB7	Fibronectin	ITGB7 - DCs	DCs - FN1	0.0353976	1.25306	0.0539801	0.13497	0.0204993	0.393288	0.0443553	0.0944749	DCs - DCs	DCs - FN1 - ITGB7 - DCs	human	1.3194e-15	1.39661e-58
T cells	NK cells	IL16	KCNA3	IL16 - KCNA3	Interleukins	KCNA3 - NK cells	T cells - IL16	1.58713	0.457828	0.251517	0.411868	0.667079	0.145833	0.726634	0.331693	T cells - NK cells	T cells - IL16 - KCNA3 - NK cells	human	2.0866e-20	2.93068e-06
DCs	NK cells	IL16	KCNA3	IL16 - KCNA3	Interleukins	KCNA3 - NK cells	DCs - IL16	1.27884	0.457828	-0.190165	0.411868	0.416267	0.145833	0.585489	0.110852	DCs - NK cells	DCs - IL16 - KCNA3 - NK cells	human	3.71081e-112	2.93068e-06
B cells	NK cells	IL16	KCNA3	IL16 - KCNA3	Interleukins	KCNA3 - NK cells	B cells - IL16	1.83346	0.457828	0.337449	0.411868	0.604478	0.145833	0.83941	0.374658	B cells - NK cells	B cells - IL16 - KCNA3 - NK cells	human	8.10505e-67	2.93068e-06
B cells	T cells	IL16	KCNA3	IL16 - KCNA3	Interleukins	KCNA3 - T cells	B cells - IL16	1.83346	0.762509	0.337449	1.00926	0.604478	0.283416	1.39803	0.673352	B cells - T cells	B cells - IL16 - KCNA3 - T cells	human	8.10505e-67	0
DCs	T cells	IL16	KCNA3	IL16 - KCNA3	Interleukins	KCNA3 - T cells	DCs - IL16	1.27884	0.762509	-0.190165	1.00926	0.416267	0.283416	0.975128	0.409545	DCs - T cells	DCs - IL16 - KCNA3 - T cells	human	3.71081e-112	0
T cells	T cells	IL16	KCNA3	IL16 - KCNA3	Interleukins	KCNA3 - T cells	T cells - IL16	1.58713	0.762509	0.251517	1.00926	0.667079	0.283416	1.2102	0.630386	T cells - T cells	T cells - IL16 - KCNA3 - T cells	human	2.0866e-20	0
T cells	NK cells	CLEC11A	KIT	CLEC11A - KIT	KIT	KIT - NK cells	T cells - CLEC11A	0.28792	0.12851	0.371146	0.279452	0.0934406	0.0375	0.0370006	0.325299	T cells - NK cells	T cells - CLEC11A - KIT - NK cells	human	1.85691e-47	0.00295182
DCs	NK cells	CLEC11A	KIT	CLEC11A - KIT	KIT	KIT - NK cells	DCs - CLEC11A	0.0376182	0.12851	-0.10315	0.279452	0.0188461	0.0375	0.00483432	0.0881509	DCs - NK cells	DCs - CLEC11A - KIT - NK cells	human	2.82403e-18	0.00295182
B cells	NK cells	B2M	KLRD1	B2M - KLRD1	UNCAT	KLRD1 - NK cells	B cells - B2M	1.96638	1.89753	-0.302366	3.75827	0.637593	0.566667	3.73127	1.72795	B cells - NK cells	B cells - B2M - KLRD1 - NK cells	human	8.46808e-39	0
T cells	NK cells	B2M	KLRD1	B2M - KLRD1	UNCAT	KLRD1 - NK cells	T cells - B2M	2.3795	1.89753	0.324393	3.75827	0.915223	0.566667	4.51518	2.04133	T cells - NK cells	T cells - B2M - KLRD1 - NK cells	human	2.55355e-35	0
NK cells	NK cells	B2M	KLRD1	B2M - KLRD1	UNCAT	KLRD1 - NK cells	NK cells - B2M	2.70942	1.89753	0.662521	3.75827	0.954167	0.566667	5.14121	2.2104	NK cells - NK cells	NK cells - B2M - KLRD1 - NK cells	human	8.20574e-26	0
T cells	DCs	PSAP	LRP1	PSAP - LRP1	Intracellular trafficking	LRP1 - DCs	T cells - PSAP	0.54261	0.325871	-0.497767	0.141838	0.198639	0.0871218	0.176821	-0.177965	T cells - DCs	T cells - PSAP - LRP1 - DCs	human	2.88144e-101	5.79342e-73
B cells	DCs	LTF	LRP1	LTF - LRP1	UNCAT	LRP1 - DCs	B cells - LTF	0.171103	0.325871	-0.396259	0.141838	0.0233209	0.0871218	0.0557576	-0.127211	B cells - DCs	B cells - LTF - LRP1 - DCs	human	1.79942e-93	5.79342e-73
NK cells	DCs	PSAP	LRP1	PSAP - LRP1	Intracellular trafficking	LRP1 - DCs	NK cells - PSAP	0.665873	0.325871	-0.440226	0.141838	0.225	0.0871218	0.216989	-0.149194	NK cells - DCs	NK cells - PSAP - LRP1 - DCs	human	6.89344e-08	5.79342e-73
DCs	DCs	LRPAP1	LRP1	LRPAP1 - LRP1	Intracellular trafficking	LRP1 - DCs	DCs - LRPAP1	1.01939	0.325871	0.219897	0.141838	0.303852	0.0871218	0.332191	0.180867	DCs - DCs	DCs - LRPAP1 - LRP1 - DCs	human	3.6746e-163	5.79342e-73
DCs	DCs	SERPINE2	LRP1	SERPINE2 - LRP1	Protease inhibition	LRP1 - DCs	DCs - SERPINE2	0.145036	0.325871	0.076622	0.141838	0.0305836	0.0871218	0.0472631	0.10923	DCs - DCs	DCs - SERPINE2 - LRP1 - DCs	human	1.10727e-15	5.79342e-73
NK cells	DCs	CALR	LRP1	CALR - LRP1	Intracellular trafficking	LRP1 - DCs	NK cells - CALR	1.15382	0.325871	0.765285	0.141838	0.391667	0.0871218	0.375996	0.453561	NK cells - DCs	NK cells - CALR - LRP1 - DCs	human	3.56659e-24	5.79342e-73
T cells	DCs	LRPAP1	LRP1	LRPAP1 - LRP1	Intracellular trafficking	LRP1 - DCs	T cells - LRPAP1	0.263638	0.325871	-0.328948	0.141838	0.0847772	0.0871218	0.085912	-0.0935551	T cells - DCs	T cells - LRPAP1 - LRP1 - DCs	human	3.73253e-43	5.79342e-73
DCs	DCs	MMP9	LRP1	MMP9 - LRP1	MMP	LRP1 - DCs	DCs - MMP9	0.071707	0.325871	0.0260616	0.141838	0.0128947	0.0871218	0.0233672	0.0839496	DCs - DCs	DCs - MMP9 - LRP1 - DCs	human	0.000276082	5.79342e-73
DCs	DCs	LTF	LRP1	LTF - LRP1	UNCAT	LRP1 - DCs	DCs - LTF	1.16208	0.325871	0.259035	0.141838	0.271946	0.0871218	0.378689	0.200436	DCs - DCs	DCs - LTF - LRP1 - DCs	human	2.90199e-222	5.79342e-73
DCs	DCs	PLAU	LRP1	PLAU - LRP1	Vasoactive	LRP1 - DCs	DCs - PLAU	0.263135	0.325871	0.0942387	0.141838	0.0487684	0.0871218	0.085748	0.118038	DCs - DCs	DCs - PLAU - LRP1 - DCs	human	1.69739e-28	5.79342e-73
DCs	DCs	THBS1	LRP1	THBS1 - LRP1	Matrix glycoproteins	LRP1 - DCs	DCs - THBS1	0.0510507	0.325871	0.0304013	0.141838	0.0153744	0.0871218	0.0166359	0.0861195	DCs - DCs	DCs - THBS1 - LRP1 - DCs	human	8.92308e-09	5.79342e-73
NK cells	DCs	LTF	LRP1	LTF - LRP1	UNCAT	LRP1 - DCs	NK cells - LTF	0.287968	0.325871	-0.330981	0.141838	0.0583333	0.0871218	0.0938404	-0.0945715	NK cells - DCs	NK cells - LTF - LRP1 - DCs	human	0.00844156	5.79342e-73
T cells	DCs	CALR	LRP1	CALR - LRP1	Intracellular trafficking	LRP1 - DCs	T cells - CALR	0.746305	0.325871	0.318199	0.141838	0.280322	0.0871218	0.243199	0.230018	T cells - DCs	T cells - CALR - LRP1 - DCs	human	9.69527e-49	5.79342e-73
B cells	DCs	PSAP	LRP1	PSAP - LRP1	Intracellular trafficking	LRP1 - DCs	B cells - PSAP	0.543354	0.325871	-0.549597	0.141838	0.135728	0.0871218	0.177063	-0.20388	B cells - DCs	B cells - PSAP - LRP1 - DCs	human	2.15767e-177	5.79342e-73
DCs	DCs	CALR	LRP1	CALR - LRP1	Intracellular trafficking	LRP1 - DCs	DCs - CALR	0.350664	0.325871	-0.156314	0.141838	0.102166	0.0871218	0.114271	-0.00723838	DCs - DCs	DCs - CALR - LRP1 - DCs	human	1.09563e-67	5.79342e-73
DCs	DCs	PSAP	LRP1	PSAP - LRP1	Intracellular trafficking	LRP1 - DCs	DCs - PSAP	1.77009	0.325871	0.345244	0.141838	0.552157	0.0871218	0.57682	0.243541	DCs - DCs	DCs - PSAP - LRP1 - DCs	human	0	5.79342e-73
T cells	DCs	LTF	LRP1	LTF - LRP1	UNCAT	LRP1 - DCs	T cells - LTF	0.0921985	0.325871	-0.394734	0.141838	0.0266089	0.0871218	0.0300448	-0.126448	T cells - DCs	T cells - LTF - LRP1 - DCs	human	4.27038e-63	5.79342e-73
B cells	DCs	LRPAP1	LRP1	LRPAP1 - LRP1	Intracellular trafficking	LRP1 - DCs	B cells - LRPAP1	0.281623	0.325871	-0.339158	0.141838	0.0718284	0.0871218	0.0917727	-0.09866	B cells - DCs	B cells - LRPAP1 - LRP1 - DCs	human	9.02483e-70	5.79342e-73
NK cells	DCs	LRPAP1	LRP1	LRPAP1 - LRP1	Intracellular trafficking	LRP1 - DCs	NK cells - LRPAP1	0.352729	0.325871	-0.297596	0.141838	0.0916667	0.0871218	0.114944	-0.0778794	NK cells - DCs	NK cells - LRPAP1 - LRP1 - DCs	human	0.0257688	5.79342e-73
NK cells	B cells	LTF	LRP11	LTF - LRP11	UNCAT	LRP11 - B cells	NK cells - LTF	0.287968	0.196887	-0.330981	0.260006	0.0583333	0.0419776	0.0566972	-0.0354875	NK cells - B cells	NK cells - LTF - LRP11 - B cells	human	0.00844156	2.29119e-26
DCs	B cells	LTF	LRP11	LTF - LRP11	UNCAT	LRP11 - B cells	DCs - LTF	1.16208	0.196887	0.259035	0.260006	0.271946	0.0419776	0.2288	0.25952	DCs - B cells	DCs - LTF - LRP11 - B cells	human	2.90199e-222	2.29119e-26
B cells	B cells	LTF	LRP11	LTF - LRP11	UNCAT	LRP11 - B cells	B cells - LTF	0.171103	0.196887	-0.396259	0.260006	0.0233209	0.0419776	0.0336881	-0.0681268	B cells - B cells	B cells - LTF - LRP11 - B cells	human	1.79942e-93	2.29119e-26
T cells	B cells	LTF	LRP11	LTF - LRP11	UNCAT	LRP11 - B cells	T cells - LTF	0.0921985	0.196887	-0.394734	0.260006	0.0266089	0.0419776	0.0181527	-0.0673642	T cells - B cells	T cells - LTF - LRP11 - B cells	human	4.27038e-63	2.29119e-26
B cells	T cells	DKK1	LRP5	DKK1 - LRP5	WNT	LRP5 - T cells	B cells - DKK1	0.0829639	0.127051	0.0775261	0.199799	0.0130597	0.0389851	0.0105407	0.138662	B cells - T cells	B cells - DKK1 - LRP5 - T cells	human	8.56445e-18	9.81995e-09
DCs	T cells	THBS1	LRP5	THBS1 - LRP5	Matrix glycoproteins	LRP5 - T cells	DCs - THBS1	0.0510507	0.127051	0.0304013	0.199799	0.0153744	0.0389851	0.00648606	0.1151	DCs - T cells	DCs - THBS1 - LRP5 - T cells	human	8.92308e-09	9.81995e-09
T cells	B cells	COL9A2	MAG	COL9A2 - MAG	Collagens	MAG - B cells	T cells - COL9A2	0.0347806	0.587125	0.0599311	0.425664	0.0105198	0.118937	0.0204205	0.242798	T cells - B cells	T cells - COL9A2 - MAG - B cells	human	6.73712e-10	5.97723e-84
DCs	B cells	FN1	MAG	FN1 - MAG	Fibronectin	MAG - B cells	DCs - FN1	0.0353976	0.587125	0.0539801	0.425664	0.0204993	0.118937	0.0207828	0.239822	DCs - B cells	DCs - FN1 - MAG - B cells	human	1.3194e-15	5.97723e-84
DCs	T cells	FN1	MAG	FN1 - MAG	Fibronectin	MAG - T cells	DCs - FN1	0.0353976	0.24897	0.0539801	0.114988	0.0204993	0.0810644	0.00881295	0.0844839	DCs - T cells	DCs - FN1 - MAG - T cells	human	1.3194e-15	2.7102e-11
T cells	T cells	COL9A2	MAG	COL9A2 - MAG	Collagens	MAG - T cells	T cells - COL9A2	0.0347806	0.24897	0.0599311	0.114988	0.0105198	0.0810644	0.00865932	0.0874594	T cells - T cells	T cells - COL9A2 - MAG - T cells	human	6.73712e-10	2.7102e-11
T cells	B cells	PSEN1	NCSTN	PSEN1 - NCSTN	Intracellular trafficking	NCSTN - B cells	T cells - PSEN1	0.170143	0.438621	-0.122021	-0.0775271	0.0600248	0.102612	0.0746282	-0.0997738	T cells - B cells	T cells - PSEN1 - NCSTN - B cells	human	0.00152695	3.68633e-05
B cells	B cells	PSEN1	NCSTN	PSEN1 - NCSTN	Intracellular trafficking	NCSTN - B cells	B cells - PSEN1	0.218769	0.438621	-0.122433	-0.0775271	0.0485075	0.102612	0.0959567	-0.0999801	B cells - B cells	B cells - PSEN1 - NCSTN - B cells	human	1.56559e-11	3.68633e-05
DCs	B cells	PSEN1	NCSTN	PSEN1 - NCSTN	Intracellular trafficking	NCSTN - B cells	DCs - PSEN1	0.393833	0.438621	0.0785269	-0.0775271	0.121342	0.102612	0.172744	0.000499878	DCs - B cells	DCs - PSEN1 - NCSTN - B cells	human	3.03247e-24	3.68633e-05
T cells	DCs	PSEN1	NCSTN	PSEN1 - NCSTN	Intracellular trafficking	NCSTN - DCs	T cells - PSEN1	0.170143	0.534703	-0.122021	0.0368229	0.0600248	0.165151	0.0909758	-0.0425988	T cells - DCs	T cells - PSEN1 - NCSTN - DCs	human	0.00152695	0.000114755
DCs	DCs	PSEN1	NCSTN	PSEN1 - NCSTN	Intracellular trafficking	NCSTN - DCs	DCs - PSEN1	0.393833	0.534703	0.0785269	0.0368229	0.121342	0.165151	0.210584	0.0576749	DCs - DCs	DCs - PSEN1 - NCSTN - DCs	human	3.03247e-24	0.000114755
B cells	DCs	PSEN1	NCSTN	PSEN1 - NCSTN	Intracellular trafficking	NCSTN - DCs	B cells - PSEN1	0.218769	0.534703	-0.122433	0.0368229	0.0485075	0.165151	0.116976	-0.0428051	B cells - DCs	B cells - PSEN1 - NCSTN - DCs	human	1.56559e-11	0.000114755
B cells	DCs	PSEN1	NOTCH2	PSEN1 - NOTCH2	NOTCH	NOTCH2 - DCs	B cells - PSEN1	0.218769	0.215046	-0.122433	0.0613754	0.0485075	0.0583568	0.0470453	-0.0305289	B cells - DCs	B cells - PSEN1 - NOTCH2 - DCs	human	1.56559e-11	3.77712e-13
B cells	DCs	JAG2	NOTCH2	JAG2 - NOTCH2	NOTCH	NOTCH2 - DCs	B cells - JAG2	0.0696719	0.215046	0.0709655	0.0613754	0.014459	0.0583568	0.0149826	0.0661704	B cells - DCs	B cells - JAG2 - NOTCH2 - DCs	human	0.000130187	3.77712e-13
T cells	DCs	PSEN1	NOTCH2	PSEN1 - NOTCH2	NOTCH	NOTCH2 - DCs	T cells - PSEN1	0.170143	0.215046	-0.122021	0.0613754	0.0600248	0.0583568	0.0365884	-0.0303226	T cells - DCs	T cells - PSEN1 - NOTCH2 - DCs	human	0.00152695	3.77712e-13
DCs	DCs	PSEN1	NOTCH2	PSEN1 - NOTCH2	NOTCH	NOTCH2 - DCs	DCs - PSEN1	0.393833	0.215046	0.0785269	0.0613754	0.121342	0.0583568	0.0846922	0.0699511	DCs - DCs	DCs - PSEN1 - NOTCH2 - DCs	human	3.03247e-24	3.77712e-13
B cells	T cells	JAG2	NOTCH2	JAG2 - NOTCH2	NOTCH	NOTCH2 - T cells	B cells - JAG2	0.0696719	0.0391027	0.0709655	-0.145776	0.014459	0.0142327	0.00272436	-0.0374053	B cells - T cells	B cells - JAG2 - NOTCH2 - T cells	human	0.000130187	2.01e-06
DCs	T cells	PSEN1	NOTCH2	PSEN1 - NOTCH2	NOTCH	NOTCH2 - T cells	DCs - PSEN1	0.393833	0.0391027	0.0785269	-0.145776	0.121342	0.0142327	0.0154	-0.0336246	DCs - T cells	DCs - PSEN1 - NOTCH2 - T cells	human	3.03247e-24	2.01e-06
T cells	T cells	PSEN1	NOTCH2	PSEN1 - NOTCH2	NOTCH	NOTCH2 - T cells	T cells - PSEN1	0.170143	0.0391027	-0.122021	-0.145776	0.0600248	0.0142327	0.00665304	-0.133898	T cells - T cells	T cells - PSEN1 - NOTCH2 - T cells	human	0.00152695	2.01e-06
B cells	T cells	PSEN1	NOTCH2	PSEN1 - NOTCH2	NOTCH	NOTCH2 - T cells	B cells - PSEN1	0.218769	0.0391027	-0.122433	-0.145776	0.0485075	0.0142327	0.00855446	-0.134105	B cells - T cells	B cells - PSEN1 - NOTCH2 - T cells	human	1.56559e-11	2.01e-06
DCs	B cells	FN1	PLAUR	FN1 - PLAUR	Fibronectin	PLAUR - B cells	DCs - FN1	0.0353976	0.145306	0.0539801	-0.508256	0.0204993	0.0391791	0.00514351	-0.227138	DCs - B cells	DCs - FN1 - PLAUR - B cells	human	1.3194e-15	6.35365e-159
DCs	B cells	PLAU	PLAUR	PLAU - PLAUR	Vasoactive	PLAUR - B cells	DCs - PLAU	0.263135	0.145306	0.0942387	-0.508256	0.0487684	0.0391791	0.0382352	-0.207009	DCs - B cells	DCs - PLAU - PLAUR - B cells	human	1.69739e-28	6.35365e-159
DCs	DCs	FN1	PLAUR	FN1 - PLAUR	Fibronectin	PLAUR - DCs	DCs - FN1	0.0353976	1.36588	0.0539801	0.331322	0.0204993	0.418086	0.0483488	0.192651	DCs - DCs	DCs - FN1 - PLAUR - DCs	human	1.3194e-15	0
DCs	DCs	PLAU	PLAUR	PLAU - PLAUR	Vasoactive	PLAUR - DCs	DCs - PLAU	0.263135	1.36588	0.0942387	0.331322	0.0487684	0.418086	0.359409	0.21278	DCs - DCs	DCs - PLAU - PLAUR - DCs	human	1.69739e-28	0
DCs	NK cells	PLAU	PLAUR	PLAU - PLAUR	Vasoactive	PLAUR - NK cells	DCs - PLAU	0.263135	0.309765	0.0942387	-0.411969	0.0487684	0.1	0.08151	-0.158865	DCs - NK cells	DCs - PLAU - PLAUR - NK cells	human	1.69739e-28	2.65449e-06
DCs	NK cells	FN1	PLAUR	FN1 - PLAUR	Fibronectin	PLAUR - NK cells	DCs - FN1	0.0353976	0.309765	0.0539801	-0.411969	0.0204993	0.1	0.0109649	-0.178995	DCs - NK cells	DCs - FN1 - PLAUR - NK cells	human	1.3194e-15	2.65449e-06
DCs	T cells	FN1	PLAUR	FN1 - PLAUR	Fibronectin	PLAUR - T cells	DCs - FN1	0.0353976	0.13529	0.0539801	-0.504698	0.0204993	0.0470297	0.00478895	-0.225359	DCs - T cells	DCs - FN1 - PLAUR - T cells	human	1.3194e-15	2.49551e-107
DCs	T cells	PLAU	PLAUR	PLAU - PLAUR	Vasoactive	PLAUR - T cells	DCs - PLAU	0.263135	0.13529	0.0942387	-0.504698	0.0487684	0.0470297	0.0355995	-0.20523	DCs - T cells	DCs - PLAU - PLAUR - T cells	human	1.69739e-28	2.49551e-107
T cells	T cells	EFEMP2	PLSCR4	EFEMP2 - PLSCR4	UNCAT	PLSCR4 - T cells	T cells - EFEMP2	0.145961	0.0807904	0.335206	0.17291	0.0445545	0.0235149	0.0117922	0.254058	T cells - T cells	T cells - EFEMP2 - PLSCR4 - T cells	human	4.98663e-70	4.70312e-34
T cells	B cells	SEMA7A	PLXNC1	SEMA7A - PLXNC1	Semaphorins	PLXNC1 - B cells	T cells - SEMA7A	0.0381772	0.216393	-0.274046	-0.445101	0.0167079	0.0638993	0.00826127	-0.359573	T cells - B cells	T cells - SEMA7A - PLXNC1 - B cells	human	1.35239e-28	1.2756e-116
DCs	B cells	SEMA7A	PLXNC1	SEMA7A - PLXNC1	Semaphorins	PLXNC1 - B cells	DCs - SEMA7A	0.546917	0.216393	0.103685	-0.445101	0.124814	0.0638993	0.118349	-0.170708	DCs - B cells	DCs - SEMA7A - PLXNC1 - B cells	human	4.21362e-31	1.2756e-116
DCs	DCs	SEMA7A	PLXNC1	SEMA7A - PLXNC1	Semaphorins	PLXNC1 - DCs	DCs - SEMA7A	0.546917	1.25251	0.103685	0.302579	0.124814	0.385022	0.685021	0.203132	DCs - DCs	DCs - SEMA7A - PLXNC1 - DCs	human	4.21362e-31	0
T cells	DCs	SEMA7A	PLXNC1	SEMA7A - PLXNC1	Semaphorins	PLXNC1 - DCs	T cells - SEMA7A	0.0381772	1.25251	-0.274046	0.302579	0.0167079	0.385022	0.0478174	0.0142666	T cells - DCs	T cells - SEMA7A - PLXNC1 - DCs	human	1.35239e-28	0
DCs	NK cells	SEMA7A	PLXNC1	SEMA7A - PLXNC1	Semaphorins	PLXNC1 - NK cells	DCs - SEMA7A	0.546917	0.230539	0.103685	-0.437233	0.124814	0.0666667	0.126086	-0.166774	DCs - NK cells	DCs - SEMA7A - PLXNC1 - NK cells	human	4.21362e-31	7.03654e-08
T cells	NK cells	SEMA7A	PLXNC1	SEMA7A - PLXNC1	Semaphorins	PLXNC1 - NK cells	T cells - SEMA7A	0.0381772	0.230539	-0.274046	-0.437233	0.0167079	0.0666667	0.00880134	-0.355639	T cells - NK cells	T cells - SEMA7A - PLXNC1 - NK cells	human	1.35239e-28	7.03654e-08
DCs	T cells	SEMA7A	PLXNC1	SEMA7A - PLXNC1	Semaphorins	PLXNC1 - T cells	DCs - SEMA7A	0.546917	0.147453	0.103685	-0.477146	0.124814	0.0476485	0.0806445	-0.18673	DCs - T cells	DCs - SEMA7A - PLXNC1 - T cells	human	4.21362e-31	7.85937e-96
T cells	T cells	SEMA7A	PLXNC1	SEMA7A - PLXNC1	Semaphorins	PLXNC1 - T cells	T cells - SEMA7A	0.0381772	0.147453	-0.274046	-0.477146	0.0167079	0.0476485	0.00562933	-0.375596	T cells - T cells	T cells - SEMA7A - PLXNC1 - T cells	human	1.35239e-28	7.85937e-96
DCs	NK cells	GNAS	PTGDR	GNAS - PTGDR	UNCAT	PTGDR - NK cells	DCs - GNAS	1.74904	3.01744	-0.310931	5.41359	0.513308	0.958333	5.27763	2.55133	DCs - NK cells	DCs - GNAS - PTGDR - NK cells	human	0	0
T cells	NK cells	GNAS	PTGDR	GNAS - PTGDR	UNCAT	PTGDR - NK cells	T cells - GNAS	2.39894	3.01744	0.585305	5.41359	0.92203	0.958333	7.23864	2.99945	T cells - NK cells	T cells - GNAS - PTGDR - NK cells	human	6.00699e-140	0
NK cells	NK cells	GNAS	PTGDR	GNAS - PTGDR	UNCAT	PTGDR - NK cells	NK cells - GNAS	2.55473	3.01744	0.737328	5.41359	0.954167	0.958333	7.70873	3.07546	NK cells - NK cells	NK cells - GNAS - PTGDR - NK cells	human	4.71311e-28	0
B cells	NK cells	GNAS	PTGDR	GNAS - PTGDR	UNCAT	PTGDR - NK cells	B cells - GNAS	2.32773	3.01744	0.353549	5.41359	0.788246	0.958333	7.02378	2.88357	B cells - NK cells	B cells - GNAS - PTGDR - NK cells	human	2.67656e-77	0
T cells	T cells	GNAS	PTGDR	GNAS - PTGDR	UNCAT	PTGDR - T cells	T cells - GNAS	2.39894	0.0661926	0.585305	-0.134628	0.92203	0.0167079	0.158792	0.225338	T cells - T cells	T cells - GNAS - PTGDR - T cells	human	6.00699e-140	0.0102016
NK cells	T cells	GNAS	PTGDR	GNAS - PTGDR	UNCAT	PTGDR - T cells	NK cells - GNAS	2.55473	0.0661926	0.737328	-0.134628	0.954167	0.0167079	0.169104	0.30135	NK cells - T cells	NK cells - GNAS - PTGDR - T cells	human	4.71311e-28	0.0102016
B cells	T cells	GNAS	PTGDR	GNAS - PTGDR	UNCAT	PTGDR - T cells	B cells - GNAS	2.32773	0.0661926	0.353549	-0.134628	0.788246	0.0167079	0.154079	0.10946	B cells - T cells	B cells - GNAS - PTGDR - T cells	human	2.67656e-77	0.0102016
DCs	T cells	GNAS	PTGDR	GNAS - PTGDR	UNCAT	PTGDR - T cells	DCs - GNAS	1.74904	0.0661926	-0.310931	-0.134628	0.513308	0.0167079	0.115774	-0.222779	DCs - T cells	DCs - GNAS - PTGDR - T cells	human	0	0.0102016
T cells	B cells	CALCB	RAMP1	CALCB - RAMP1	UNCAT	RAMP1 - B cells	T cells - CALCB	0.739784	0.130663	0.799131	-0.460367	0.178837	0.0326493	0.0966625	0.169382	T cells - B cells	T cells - CALCB - RAMP1 - B cells	human	2.03935e-280	2.53181e-129
T cells	DCs	CALCB	RAMP1	CALCB - RAMP1	UNCAT	RAMP1 - DCs	T cells - CALCB	0.739784	1.27977	0.799131	0.306164	0.178837	0.359564	0.946753	0.552647	T cells - DCs	T cells - CALCB - RAMP1 - DCs	human	2.03935e-280	0
T cells	NK cells	CALCB	RAMP1	CALCB - RAMP1	UNCAT	RAMP1 - NK cells	T cells - CALCB	0.739784	0.120952	0.799131	-0.468724	0.178837	0.0291667	0.0894784	0.165204	T cells - NK cells	T cells - CALCB - RAMP1 - NK cells	human	2.03935e-280	1.1423e-09
T cells	T cells	CALCB	RAMP1	CALCB - RAMP1	UNCAT	RAMP1 - T cells	T cells - CALCB	0.739784	0.101217	0.799131	-0.465633	0.178837	0.0352723	0.0748786	0.166749	T cells - T cells	T cells - CALCB - RAMP1 - T cells	human	2.03935e-280	2.07128e-90
DCs	B cells	VEGFA	RET	VEGFA - RET	VEGF	RET - B cells	DCs - VEGFA	0.119523	0.16704	0.0600673	0.119901	0.02612	0.0303172	0.0199652	0.0899839	DCs - B cells	DCs - VEGFA - RET - B cells	human	1.41056e-10	0.0150905
T cells	B cells	VEGFB	RET	VEGFB - RET	VEGF	RET - B cells	T cells - VEGFB	0.0554654	0.16704	0.0992351	0.119901	0.0179455	0.0303172	0.00926495	0.109568	T cells - B cells	T cells - VEGFB - RET - B cells	human	0.000323897	0.0150905
DCs	NK cells	VEGFA	RET	VEGFA - RET	VEGF	RET - NK cells	DCs - VEGFA	0.119523	0.262138	0.0600673	0.444887	0.02612	0.0916667	0.0313315	0.252477	DCs - NK cells	DCs - VEGFA - RET - NK cells	human	1.41056e-10	1.09666e-13
T cells	NK cells	VEGFB	RET	VEGFB - RET	VEGF	RET - NK cells	T cells - VEGFB	0.0554654	0.262138	0.0992351	0.444887	0.0179455	0.0916667	0.0145396	0.272061	T cells - NK cells	T cells - VEGFB - RET - NK cells	human	0.000323897	1.09666e-13
T cells	T cells	VEGFB	RET	VEGFB - RET	VEGF	RET - T cells	T cells - VEGFB	0.0554654	0.113837	0.0992351	0.0916318	0.0179455	0.0334158	0.00631401	0.0954334	T cells - T cells	T cells - VEGFB - RET - T cells	human	0.000323897	0.00769871
DCs	T cells	VEGFA	RET	VEGFA - RET	VEGF	RET - T cells	DCs - VEGFA	0.119523	0.113837	0.0600673	0.0916318	0.02612	0.0334158	0.0136061	0.0758495	DCs - T cells	DCs - VEGFA - RET - T cells	human	1.41056e-10	0.00769871
DCs	B cells	GNAI2	S1PR1	GNAI2 - S1PR1	UNCAT	S1PR1 - B cells	DCs - GNAI2	0.509076	0.44367	0.114923	-0.108135	0.155728	0.107276	0.225862	0.00339402	DCs - B cells	DCs - GNAI2 - S1PR1 - B cells	human	5.19962e-50	1.26648e-05
T cells	B cells	GNAI2	S1PR1	GNAI2 - S1PR1	UNCAT	S1PR1 - B cells	T cells - GNAI2	0.171628	0.44367	-0.190112	-0.108135	0.0519802	0.107276	0.0761464	-0.149123	T cells - B cells	T cells - GNAI2 - S1PR1 - B cells	human	2.40874e-14	1.26648e-05
B cells	B cells	GNAI2	S1PR1	GNAI2 - S1PR1	UNCAT	S1PR1 - B cells	B cells - GNAI2	0.224189	0.44367	-0.171095	-0.108135	0.0522388	0.107276	0.0994659	-0.139615	B cells - B cells	B cells - GNAI2 - S1PR1 - B cells	human	7.55472e-20	1.26648e-05
DCs	B cells	SPP1	S1PR1	SPP1 - S1PR1	Matrix (assorted)	S1PR1 - B cells	DCs - SPP1	0.14346	0.44367	0.0659139	-0.108135	0.0370309	0.107276	0.0636491	-0.0211106	DCs - B cells	DCs - SPP1 - S1PR1 - B cells	human	1.62961e-22	1.26648e-05
T cells	DCs	GNAI2	S1PR1	GNAI2 - S1PR1	UNCAT	S1PR1 - DCs	T cells - GNAI2	0.171628	0.508326	-0.190112	-0.0671922	0.0519802	0.121012	0.0872432	-0.128652	T cells - DCs	T cells - GNAI2 - S1PR1 - DCs	human	2.40874e-14	2.90699e-17
DCs	DCs	GNAI2	S1PR1	GNAI2 - S1PR1	UNCAT	S1PR1 - DCs	DCs - GNAI2	0.509076	0.508326	0.114923	-0.0671922	0.155728	0.121012	0.258777	0.0238654	DCs - DCs	DCs - GNAI2 - S1PR1 - DCs	human	5.19962e-50	2.90699e-17
B cells	DCs	GNAI2	S1PR1	GNAI2 - S1PR1	UNCAT	S1PR1 - DCs	B cells - GNAI2	0.224189	0.508326	-0.171095	-0.0671922	0.0522388	0.121012	0.113961	-0.119144	B cells - DCs	B cells - GNAI2 - S1PR1 - DCs	human	7.55472e-20	2.90699e-17
DCs	DCs	SPP1	S1PR1	SPP1 - S1PR1	Matrix (assorted)	S1PR1 - DCs	DCs - SPP1	0.14346	0.508326	0.0659139	-0.0671922	0.0370309	0.121012	0.0729246	-0.000639169	DCs - DCs	DCs - SPP1 - S1PR1 - DCs	human	1.62961e-22	2.90699e-17
B cells	NK cells	GNAI2	S1PR1	GNAI2 - S1PR1	UNCAT	S1PR1 - NK cells	B cells - GNAI2	0.224189	1.28717	-0.171095	0.993781	0.0522388	0.504167	0.288569	0.411343	B cells - NK cells	B cells - GNAI2 - S1PR1 - NK cells	human	7.55472e-20	4.19534e-50
DCs	NK cells	SPP1	S1PR1	SPP1 - S1PR1	Matrix (assorted)	S1PR1 - NK cells	DCs - SPP1	0.14346	1.28717	0.0659139	0.993781	0.0370309	0.504167	0.184658	0.529848	DCs - NK cells	DCs - SPP1 - S1PR1 - NK cells	human	1.62961e-22	4.19534e-50
T cells	NK cells	GNAI2	S1PR1	GNAI2 - S1PR1	UNCAT	S1PR1 - NK cells	T cells - GNAI2	0.171628	1.28717	-0.190112	0.993781	0.0519802	0.504167	0.220914	0.401835	T cells - NK cells	T cells - GNAI2 - S1PR1 - NK cells	human	2.40874e-14	4.19534e-50
DCs	NK cells	GNAI2	S1PR1	GNAI2 - S1PR1	UNCAT	S1PR1 - NK cells	DCs - GNAI2	0.509076	1.28717	0.114923	0.993781	0.155728	0.504167	0.655267	0.554352	DCs - NK cells	DCs - GNAI2 - S1PR1 - NK cells	human	5.19962e-50	4.19534e-50
B cells	T cells	GNAI2	S1PR1	GNAI2 - S1PR1	UNCAT	S1PR1 - T cells	B cells - GNAI2	0.224189	0.719774	-0.171095	0.247389	0.0522388	0.270421	0.161365	0.0381467	B cells - T cells	B cells - GNAI2 - S1PR1 - T cells	human	7.55472e-20	6.37699e-35
DCs	T cells	SPP1	S1PR1	SPP1 - S1PR1	Matrix (assorted)	S1PR1 - T cells	DCs - SPP1	0.14346	0.719774	0.0659139	0.247389	0.0370309	0.270421	0.103259	0.156651	DCs - T cells	DCs - SPP1 - S1PR1 - T cells	human	1.62961e-22	6.37699e-35
T cells	T cells	GNAI2	S1PR1	GNAI2 - S1PR1	UNCAT	S1PR1 - T cells	T cells - GNAI2	0.171628	0.719774	-0.190112	0.247389	0.0519802	0.270421	0.123534	0.0286384	T cells - T cells	T cells - GNAI2 - S1PR1 - T cells	human	2.40874e-14	6.37699e-35
DCs	T cells	GNAI2	S1PR1	GNAI2 - S1PR1	UNCAT	S1PR1 - T cells	DCs - GNAI2	0.509076	0.719774	0.114923	0.247389	0.155728	0.270421	0.36642	0.181156	DCs - T cells	DCs - GNAI2 - S1PR1 - T cells	human	5.19962e-50	6.37699e-35
B cells	B cells	GNAI2	S1PR3	GNAI2 - S1PR3	UNCAT	S1PR3 - B cells	B cells - GNAI2	0.224189	0.264836	-0.171095	0.264146	0.0522388	0.0541045	0.0593732	0.0465256	B cells - B cells	B cells - GNAI2 - S1PR3 - B cells	human	7.55472e-20	1.80056e-32
T cells	B cells	GNAI2	S1PR3	GNAI2 - S1PR3	UNCAT	S1PR3 - B cells	T cells - GNAI2	0.171628	0.264836	-0.190112	0.264146	0.0519802	0.0541045	0.0454533	0.0370173	T cells - B cells	T cells - GNAI2 - S1PR3 - B cells	human	2.40874e-14	1.80056e-32
DCs	B cells	GNAI2	S1PR3	GNAI2 - S1PR3	UNCAT	S1PR3 - B cells	DCs - GNAI2	0.509076	0.264836	0.114923	0.264146	0.155728	0.0541045	0.134822	0.189535	DCs - B cells	DCs - GNAI2 - S1PR3 - B cells	human	5.19962e-50	1.80056e-32
T cells	DCs	GNAI2	S1PR3	GNAI2 - S1PR3	UNCAT	S1PR3 - DCs	T cells - GNAI2	0.171628	0.0476181	-0.190112	-0.0638917	0.0519802	0.0123987	0.00817262	-0.127002	T cells - DCs	T cells - GNAI2 - S1PR3 - DCs	human	2.40874e-14	9.57539e-08
DCs	DCs	GNAI2	S1PR3	GNAI2 - S1PR3	UNCAT	S1PR3 - DCs	DCs - GNAI2	0.509076	0.0476181	0.114923	-0.0638917	0.155728	0.0123987	0.0242413	0.0255157	DCs - DCs	DCs - GNAI2 - S1PR3 - DCs	human	5.19962e-50	9.57539e-08
B cells	DCs	GNAI2	S1PR3	GNAI2 - S1PR3	UNCAT	S1PR3 - DCs	B cells - GNAI2	0.224189	0.0476181	-0.171095	-0.0638917	0.0522388	0.0123987	0.0106754	-0.117493	B cells - DCs	B cells - GNAI2 - S1PR3 - DCs	human	7.55472e-20	9.57539e-08
DCs	NK cells	GNAI2	S1PR5	GNAI2 - S1PR5	UNCAT	S1PR5 - NK cells	DCs - GNAI2	0.509076	0.189908	0.114923	0.347256	0.155728	0.0375	0.0966778	0.23109	DCs - NK cells	DCs - GNAI2 - S1PR5 - NK cells	human	5.19962e-50	7.74878e-78
T cells	NK cells	GNAI2	S1PR5	GNAI2 - S1PR5	UNCAT	S1PR5 - NK cells	T cells - GNAI2	0.171628	0.189908	-0.190112	0.347256	0.0519802	0.0375	0.0325937	0.0785724	T cells - NK cells	T cells - GNAI2 - S1PR5 - NK cells	human	2.40874e-14	7.74878e-78
B cells	NK cells	GNAI2	S1PR5	GNAI2 - S1PR5	UNCAT	S1PR5 - NK cells	B cells - GNAI2	0.224189	0.189908	-0.171095	0.347256	0.0522388	0.0375	0.0425753	0.0880806	B cells - NK cells	B cells - GNAI2 - S1PR5 - NK cells	human	7.55472e-20	7.74878e-78
DCs	B cells	THBS1	SCARB1	THBS1 - SCARB1	Matrix glycoproteins	SCARB1 - B cells	DCs - THBS1	0.0510507	0.0854898	0.0304013	-0.151857	0.0153744	0.0181903	0.00436432	-0.0607276	DCs - B cells	DCs - THBS1 - SCARB1 - B cells	human	8.92308e-09	1.41398e-15
DCs	DCs	THBS1	SCARB1	THBS1 - SCARB1	Matrix glycoproteins	SCARB1 - DCs	DCs - THBS1	0.0510507	0.26393	0.0304013	0.0665326	0.0153744	0.0776988	0.0134738	0.048467	DCs - DCs	DCs - THBS1 - SCARB1 - DCs	human	8.92308e-09	2.99355e-16
T cells	NK cells	FGF13	SCN5A	FGF13 - SCN5A	FGF	SCN5A - NK cells	T cells - FGF13	0.0541277	0.586531	0.103207	1.05927	0.0160891	0.179167	0.0317476	0.581239	T cells - NK cells	T cells - FGF13 - SCN5A - NK cells	human	2.22763e-14	6.45285e-48
T cells	T cells	FGF13	SCN5A	FGF13 - SCN5A	FGF	SCN5A - T cells	T cells - FGF13	0.0541277	0.350743	0.103207	0.576903	0.0160891	0.117574	0.0189849	0.340055	T cells - T cells	T cells - FGF13 - SCN5A - T cells	human	2.22763e-14	2.77845e-136
T cells	DCs	FGF13	SCN8A	FGF13 - SCN8A	FGF	SCN8A - DCs	T cells - FGF13	0.0541277	0.0227884	0.103207	0.035728	0.0160891	0.0143825	0.00123348	0.0694676	T cells - DCs	T cells - FGF13 - SCN8A - DCs	human	2.22763e-14	4.1797e-10
T cells	B cells	VCAN	SELL	VCAN - SELL	Cell-cell adhesion	SELL - B cells	T cells - VCAN	0.165496	2.29127	-0.528576	-0.637641	0.0414604	0.702425	0.379196	-0.583108	T cells - B cells	T cells - VCAN - SELL - B cells	human	6.04919e-118	1.60152e-267
B cells	B cells	VCAN	SELL	VCAN - SELL	Cell-cell adhesion	SELL - B cells	B cells - VCAN	0.197161	2.29127	-0.526332	-0.637641	0.0387127	0.702425	0.45175	-0.581986	B cells - B cells	B cells - VCAN - SELL - B cells	human	1.90273e-168	1.60152e-267
DCs	B cells	VCAN	SELL	VCAN - SELL	Cell-cell adhesion	SELL - B cells	DCs - VCAN	1.81842	2.29127	0.347237	-0.637641	0.435113	0.702425	4.1665	-0.145202	DCs - B cells	DCs - VCAN - SELL - B cells	human	0	1.60152e-267
NK cells	B cells	VCAN	SELL	VCAN - SELL	Cell-cell adhesion	SELL - B cells	NK cells - VCAN	0.250456	2.29127	-0.490858	-0.637641	0.0666667	0.702425	0.573863	-0.564249	NK cells - B cells	NK cells - VCAN - SELL - B cells	human	2.20387e-10	1.60152e-267
DCs	DCs	VCAN	SELL	VCAN - SELL	Cell-cell adhesion	SELL - DCs	DCs - VCAN	1.81842	3.31713	0.347237	0.34391	0.435113	0.925277	6.03194	0.345574	DCs - DCs	DCs - VCAN - SELL - DCs	human	0	0
T cells	DCs	VCAN	SELL	VCAN - SELL	Cell-cell adhesion	SELL - DCs	T cells - VCAN	0.165496	3.31713	-0.528576	0.34391	0.0414604	0.925277	0.54897	-0.0923327	T cells - DCs	T cells - VCAN - SELL - DCs	human	6.04919e-118	0
NK cells	DCs	VCAN	SELL	VCAN - SELL	Cell-cell adhesion	SELL - DCs	NK cells - VCAN	0.250456	3.31713	-0.490858	0.34391	0.0666667	0.925277	0.830794	-0.0734739	NK cells - DCs	NK cells - VCAN - SELL - DCs	human	2.20387e-10	0
B cells	DCs	VCAN	SELL	VCAN - SELL	Cell-cell adhesion	SELL - DCs	B cells - VCAN	0.197161	3.31713	-0.526332	0.34391	0.0387127	0.925277	0.654009	-0.0912106	B cells - DCs	B cells - VCAN - SELL - DCs	human	1.90273e-168	0
DCs	NK cells	VCAN	SELL	VCAN - SELL	Cell-cell adhesion	SELL - NK cells	DCs - VCAN	1.81842	1.29393	0.347237	-1.54599	0.435113	0.275	2.3529	-0.599378	DCs - NK cells	DCs - VCAN - SELL - NK cells	human	0	1.49555e-79
T cells	NK cells	VCAN	SELL	VCAN - SELL	Cell-cell adhesion	SELL - NK cells	T cells - VCAN	0.165496	1.29393	-0.528576	-1.54599	0.0414604	0.275	0.214139	-1.03728	T cells - NK cells	T cells - VCAN - SELL - NK cells	human	6.04919e-118	1.49555e-79
B cells	NK cells	VCAN	SELL	VCAN - SELL	Cell-cell adhesion	SELL - NK cells	B cells - VCAN	0.197161	1.29393	-0.526332	-1.54599	0.0387127	0.275	0.255112	-1.03616	B cells - NK cells	B cells - VCAN - SELL - NK cells	human	1.90273e-168	1.49555e-79
NK cells	NK cells	VCAN	SELL	VCAN - SELL	Cell-cell adhesion	SELL - NK cells	NK cells - VCAN	0.250456	1.29393	-0.490858	-1.54599	0.0666667	0.275	0.324072	-1.01843	NK cells - NK cells	NK cells - VCAN - SELL - NK cells	human	2.20387e-10	1.49555e-79
NK cells	T cells	VCAN	SELL	VCAN - SELL	Cell-cell adhesion	SELL - T cells	NK cells - VCAN	0.250456	2.5495	-0.490858	-0.211741	0.0666667	0.902847	0.638539	-0.351299	NK cells - T cells	NK cells - VCAN - SELL - T cells	human	2.20387e-10	1.28036e-62
DCs	T cells	VCAN	SELL	VCAN - SELL	Cell-cell adhesion	SELL - T cells	DCs - VCAN	1.81842	2.5495	0.347237	-0.211741	0.435113	0.902847	4.63608	0.0677484	DCs - T cells	DCs - VCAN - SELL - T cells	human	0	1.28036e-62
T cells	T cells	VCAN	SELL	VCAN - SELL	Cell-cell adhesion	SELL - T cells	T cells - VCAN	0.165496	2.5495	-0.528576	-0.211741	0.0414604	0.902847	0.421932	-0.370158	T cells - T cells	T cells - VCAN - SELL - T cells	human	6.04919e-118	1.28036e-62
B cells	T cells	VCAN	SELL	VCAN - SELL	Cell-cell adhesion	SELL - T cells	B cells - VCAN	0.197161	2.5495	-0.526332	-0.211741	0.0387127	0.902847	0.502664	-0.369036	B cells - T cells	B cells - VCAN - SELL - T cells	human	1.90273e-168	1.28036e-62
B cells	DCs	VCAN	SELP	VCAN - SELP	Cell-cell adhesion	SELP - DCs	B cells - VCAN	0.197161	0.107637	-0.526332	0.0450782	0.0387127	0.019342	0.0212219	-0.240627	B cells - DCs	B cells - VCAN - SELP - DCs	human	1.90273e-168	9.33567e-05
NK cells	DCs	VCAN	SELP	VCAN - SELP	Cell-cell adhesion	SELP - DCs	NK cells - VCAN	0.250456	0.107637	-0.490858	0.0450782	0.0666667	0.019342	0.0269584	-0.22289	NK cells - DCs	NK cells - VCAN - SELP - DCs	human	2.20387e-10	9.33567e-05
DCs	DCs	VCAN	SELP	VCAN - SELP	Cell-cell adhesion	SELP - DCs	DCs - VCAN	1.81842	0.107637	0.347237	0.0450782	0.435113	0.019342	0.19573	0.196158	DCs - DCs	DCs - VCAN - SELP - DCs	human	0	9.33567e-05
T cells	DCs	VCAN	SELP	VCAN - SELP	Cell-cell adhesion	SELP - DCs	T cells - VCAN	0.165496	0.107637	-0.528576	0.0450782	0.0414604	0.019342	0.0178135	-0.241749	T cells - DCs	T cells - VCAN - SELP - DCs	human	6.04919e-118	9.33567e-05
T cells	B cells	CP	SLC40A1	CP - SLC40A1	UNCAT	SLC40A1 - B cells	T cells - CP	0.328073	0.34108	-0.259692	-0.67951	0.104579	0.0634328	0.111899	-0.469601	T cells - B cells	T cells - CP - SLC40A1 - B cells	human	5.55738e-22	2.90872e-278
B cells	B cells	CP	SLC40A1	CP - SLC40A1	UNCAT	SLC40A1 - B cells	B cells - CP	0.490796	0.34108	-0.195449	-0.67951	0.116138	0.0634328	0.167401	-0.43748	B cells - B cells	B cells - CP - SLC40A1 - B cells	human	1.25624e-19	2.90872e-278
DCs	B cells	CP	SLC40A1	CP - SLC40A1	UNCAT	SLC40A1 - B cells	DCs - CP	1.02533	0.34108	0.147545	-0.67951	0.242519	0.0634328	0.34972	-0.265982	DCs - B cells	DCs - CP - SLC40A1 - B cells	human	1.40995e-63	2.90872e-278
DCs	DCs	CP	SLC40A1	CP - SLC40A1	UNCAT	SLC40A1 - DCs	DCs - CP	1.02533	2.07901	0.147545	0.454989	0.242519	0.63465	2.13167	0.301267	DCs - DCs	DCs - CP - SLC40A1 - DCs	human	1.40995e-63	0
B cells	DCs	CP	SLC40A1	CP - SLC40A1	UNCAT	SLC40A1 - DCs	B cells - CP	0.490796	2.07901	-0.195449	0.454989	0.116138	0.63465	1.02037	0.12977	B cells - DCs	B cells - CP - SLC40A1 - DCs	human	1.25624e-19	0
T cells	DCs	CP	SLC40A1	CP - SLC40A1	UNCAT	SLC40A1 - DCs	T cells - CP	0.328073	2.07901	-0.259692	0.454989	0.104579	0.63465	0.682068	0.0976484	T cells - DCs	T cells - CP - SLC40A1 - DCs	human	5.55738e-22	0
B cells	NK cells	CP	SLC40A1	CP - SLC40A1	UNCAT	SLC40A1 - NK cells	B cells - CP	0.490796	0.393211	-0.195449	-0.657949	0.116138	0.0791667	0.192986	-0.426699	B cells - NK cells	B cells - CP - SLC40A1 - NK cells	human	1.25624e-19	2.83613e-21
DCs	NK cells	CP	SLC40A1	CP - SLC40A1	UNCAT	SLC40A1 - NK cells	DCs - CP	1.02533	0.393211	0.147545	-0.657949	0.242519	0.0791667	0.403171	-0.255202	DCs - NK cells	DCs - CP - SLC40A1 - NK cells	human	1.40995e-63	2.83613e-21
T cells	NK cells	CP	SLC40A1	CP - SLC40A1	UNCAT	SLC40A1 - NK cells	T cells - CP	0.328073	0.393211	-0.259692	-0.657949	0.104579	0.0791667	0.129002	-0.458821	T cells - NK cells	T cells - CP - SLC40A1 - NK cells	human	5.55738e-22	2.83613e-21
B cells	T cells	CP	SLC40A1	CP - SLC40A1	UNCAT	SLC40A1 - T cells	B cells - CP	0.490796	0.229021	-0.195449	-0.703868	0.116138	0.0556931	0.112403	-0.449659	B cells - T cells	B cells - CP - SLC40A1 - T cells	human	1.25624e-19	3.44599e-209
DCs	T cells	CP	SLC40A1	CP - SLC40A1	UNCAT	SLC40A1 - T cells	DCs - CP	1.02533	0.229021	0.147545	-0.703868	0.242519	0.0556931	0.234823	-0.278161	DCs - T cells	DCs - CP - SLC40A1 - T cells	human	1.40995e-63	3.44599e-209
T cells	T cells	CP	SLC40A1	CP - SLC40A1	UNCAT	SLC40A1 - T cells	T cells - CP	0.328073	0.229021	-0.259692	-0.703868	0.104579	0.0556931	0.0751358	-0.48178	T cells - T cells	T cells - CP - SLC40A1 - T cells	human	5.55738e-22	3.44599e-209
T cells	B cells	LRPAP1	SORL1	LRPAP1 - SORL1	Intracellular trafficking	SORL1 - B cells	T cells - LRPAP1	0.263638	0.355359	-0.328948	-0.36002	0.0847772	0.0839552	0.0936862	-0.344484	T cells - B cells	T cells - LRPAP1 - SORL1 - B cells	human	3.73253e-43	1.79605e-76
NK cells	B cells	LRPAP1	SORL1	LRPAP1 - SORL1	Intracellular trafficking	SORL1 - B cells	NK cells - LRPAP1	0.352729	0.355359	-0.297596	-0.36002	0.0916667	0.0839552	0.125345	-0.328808	NK cells - B cells	NK cells - LRPAP1 - SORL1 - B cells	human	0.0257688	1.79605e-76
DCs	B cells	LRPAP1	SORL1	LRPAP1 - SORL1	Intracellular trafficking	SORL1 - B cells	DCs - LRPAP1	1.01939	0.355359	0.219897	-0.36002	0.303852	0.0839552	0.362251	-0.0700614	DCs - B cells	DCs - LRPAP1 - SORL1 - B cells	human	3.6746e-163	1.79605e-76
B cells	B cells	LRPAP1	SORL1	LRPAP1 - SORL1	Intracellular trafficking	SORL1 - B cells	B cells - LRPAP1	0.281623	0.355359	-0.339158	-0.36002	0.0718284	0.0839552	0.100077	-0.349589	B cells - B cells	B cells - LRPAP1 - SORL1 - B cells	human	9.02483e-70	1.79605e-76
B cells	DCs	LRPAP1	SORL1	LRPAP1 - SORL1	Intracellular trafficking	SORL1 - DCs	B cells - LRPAP1	0.281623	1.20546	-0.339158	0.256204	0.0718284	0.343363	0.339484	-0.0414766	B cells - DCs	B cells - LRPAP1 - SORL1 - DCs	human	9.02483e-70	3.73021e-216
NK cells	DCs	LRPAP1	SORL1	LRPAP1 - SORL1	Intracellular trafficking	SORL1 - DCs	NK cells - LRPAP1	0.352729	1.20546	-0.297596	0.256204	0.0916667	0.343363	0.4252	-0.020696	NK cells - DCs	NK cells - LRPAP1 - SORL1 - DCs	human	0.0257688	3.73021e-216
T cells	DCs	LRPAP1	SORL1	LRPAP1 - SORL1	Intracellular trafficking	SORL1 - DCs	T cells - LRPAP1	0.263638	1.20546	-0.328948	0.256204	0.0847772	0.343363	0.317805	-0.0363717	T cells - DCs	T cells - LRPAP1 - SORL1 - DCs	human	3.73253e-43	3.73021e-216
DCs	DCs	LRPAP1	SORL1	LRPAP1 - SORL1	Intracellular trafficking	SORL1 - DCs	DCs - LRPAP1	1.01939	1.20546	0.219897	0.256204	0.303852	0.343363	1.22884	0.238051	DCs - DCs	DCs - LRPAP1 - SORL1 - DCs	human	3.6746e-163	3.73021e-216
DCs	NK cells	LRPAP1	SORL1	LRPAP1 - SORL1	Intracellular trafficking	SORL1 - NK cells	DCs - LRPAP1	1.01939	0.188386	0.219897	-0.423036	0.303852	0.0666667	0.192039	-0.10157	DCs - NK cells	DCs - LRPAP1 - SORL1 - NK cells	human	3.6746e-163	8.55884e-07
NK cells	NK cells	LRPAP1	SORL1	LRPAP1 - SORL1	Intracellular trafficking	SORL1 - NK cells	NK cells - LRPAP1	0.352729	0.188386	-0.297596	-0.423036	0.0916667	0.0666667	0.0664491	-0.360316	NK cells - NK cells	NK cells - LRPAP1 - SORL1 - NK cells	human	0.0257688	8.55884e-07
B cells	NK cells	LRPAP1	SORL1	LRPAP1 - SORL1	Intracellular trafficking	SORL1 - NK cells	B cells - LRPAP1	0.281623	0.188386	-0.339158	-0.423036	0.0718284	0.0666667	0.0530537	-0.381097	B cells - NK cells	B cells - LRPAP1 - SORL1 - NK cells	human	9.02483e-70	8.55884e-07
T cells	NK cells	LRPAP1	SORL1	LRPAP1 - SORL1	Intracellular trafficking	SORL1 - NK cells	T cells - LRPAP1	0.263638	0.188386	-0.328948	-0.423036	0.0847772	0.0666667	0.0496657	-0.375992	T cells - NK cells	T cells - LRPAP1 - SORL1 - NK cells	human	3.73253e-43	8.55884e-07
T cells	T cells	LRPAP1	SORL1	LRPAP1 - SORL1	Intracellular trafficking	SORL1 - T cells	T cells - LRPAP1	0.263638	0.202156	-0.328948	-0.418545	0.0847772	0.0674505	0.053296	-0.373747	T cells - T cells	T cells - LRPAP1 - SORL1 - T cells	human	3.73253e-43	1.87088e-70
B cells	T cells	LRPAP1	SORL1	LRPAP1 - SORL1	Intracellular trafficking	SORL1 - T cells	B cells - LRPAP1	0.281623	0.202156	-0.339158	-0.418545	0.0718284	0.0674505	0.0569317	-0.378851	B cells - T cells	B cells - LRPAP1 - SORL1 - T cells	human	9.02483e-70	1.87088e-70
NK cells	T cells	LRPAP1	SORL1	LRPAP1 - SORL1	Intracellular trafficking	SORL1 - T cells	NK cells - LRPAP1	0.352729	0.202156	-0.297596	-0.418545	0.0916667	0.0674505	0.0713063	-0.358071	NK cells - T cells	NK cells - LRPAP1 - SORL1 - T cells	human	0.0257688	1.87088e-70
DCs	T cells	LRPAP1	SORL1	LRPAP1 - SORL1	Intracellular trafficking	SORL1 - T cells	DCs - LRPAP1	1.01939	0.202156	0.219897	-0.418545	0.303852	0.0674505	0.206077	-0.0993242	DCs - T cells	DCs - LRPAP1 - SORL1 - T cells	human	3.6746e-163	1.87088e-70
NK cells	DCs	PSAP	SORT1	PSAP - SORT1	Intracellular trafficking	SORT1 - DCs	NK cells - PSAP	0.665873	0.215981	-0.440226	0.0958513	0.225	0.0456274	0.143816	-0.172187	NK cells - DCs	NK cells - PSAP - SORT1 - DCs	human	6.89344e-08	1.05486e-26
T cells	DCs	PSAP	SORT1	PSAP - SORT1	Intracellular trafficking	SORT1 - DCs	T cells - PSAP	0.54261	0.215981	-0.497767	0.0958513	0.198639	0.0456274	0.117193	-0.200958	T cells - DCs	T cells - PSAP - SORT1 - DCs	human	2.88144e-101	1.05486e-26
DCs	DCs	LRPAP1	SORT1	LRPAP1 - SORT1	Intracellular trafficking	SORT1 - DCs	DCs - LRPAP1	1.01939	0.215981	0.219897	0.0958513	0.303852	0.0456274	0.22017	0.157874	DCs - DCs	DCs - LRPAP1 - SORT1 - DCs	human	3.6746e-163	1.05486e-26
DCs	DCs	PSAP	SORT1	PSAP - SORT1	Intracellular trafficking	SORT1 - DCs	DCs - PSAP	1.77009	0.215981	0.345244	0.0958513	0.552157	0.0456274	0.382306	0.220548	DCs - DCs	DCs - PSAP - SORT1 - DCs	human	0	1.05486e-26
B cells	DCs	PSAP	SORT1	PSAP - SORT1	Intracellular trafficking	SORT1 - DCs	B cells - PSAP	0.543354	0.215981	-0.549597	0.0958513	0.135728	0.0456274	0.117354	-0.226873	B cells - DCs	B cells - PSAP - SORT1 - DCs	human	2.15767e-177	1.05486e-26
T cells	DCs	LRPAP1	SORT1	LRPAP1 - SORT1	Intracellular trafficking	SORT1 - DCs	T cells - LRPAP1	0.263638	0.215981	-0.328948	0.0958513	0.0847772	0.0456274	0.0569409	-0.116548	T cells - DCs	T cells - LRPAP1 - SORT1 - DCs	human	3.73253e-43	1.05486e-26
B cells	DCs	LRPAP1	SORT1	LRPAP1 - SORT1	Intracellular trafficking	SORT1 - DCs	B cells - LRPAP1	0.281623	0.215981	-0.339158	0.0958513	0.0718284	0.0456274	0.0608252	-0.121653	B cells - DCs	B cells - LRPAP1 - SORT1 - DCs	human	9.02483e-70	1.05486e-26
NK cells	DCs	LRPAP1	SORT1	LRPAP1 - SORT1	Intracellular trafficking	SORT1 - DCs	NK cells - LRPAP1	0.352729	0.215981	-0.297596	0.0958513	0.0916667	0.0456274	0.0761828	-0.100873	NK cells - DCs	NK cells - LRPAP1 - SORT1 - DCs	human	0.0257688	1.05486e-26
DCs	NK cells	GNAI2	TBXA2R	GNAI2 - TBXA2R	UNCAT	TBXA2R - NK cells	DCs - GNAI2	0.509076	0.439049	0.114923	1.1437	0.155728	0.141667	0.223509	0.629311	DCs - NK cells	DCs - GNAI2 - TBXA2R - NK cells	human	5.19962e-50	1.26188e-65
T cells	NK cells	GNAI2	TBXA2R	GNAI2 - TBXA2R	UNCAT	TBXA2R - NK cells	T cells - GNAI2	0.171628	0.439049	-0.190112	1.1437	0.0519802	0.141667	0.0753533	0.476793	T cells - NK cells	T cells - GNAI2 - TBXA2R - NK cells	human	2.40874e-14	1.26188e-65
B cells	NK cells	GNAI2	TBXA2R	GNAI2 - TBXA2R	UNCAT	TBXA2R - NK cells	B cells - GNAI2	0.224189	0.439049	-0.171095	1.1437	0.0522388	0.141667	0.0984299	0.486302	B cells - NK cells	B cells - GNAI2 - TBXA2R - NK cells	human	7.55472e-20	1.26188e-65
T cells	T cells	GNAI2	TBXA2R	GNAI2 - TBXA2R	UNCAT	TBXA2R - T cells	T cells - GNAI2	0.171628	0.165245	-0.190112	0.316352	0.0519802	0.0513614	0.0283607	0.0631201	T cells - T cells	T cells - GNAI2 - TBXA2R - T cells	human	2.40874e-14	3.3729e-44
B cells	T cells	GNAI2	TBXA2R	GNAI2 - TBXA2R	UNCAT	TBXA2R - T cells	B cells - GNAI2	0.224189	0.165245	-0.171095	0.316352	0.0522388	0.0513614	0.037046	0.0726284	B cells - T cells	B cells - GNAI2 - TBXA2R - T cells	human	7.55472e-20	3.3729e-44
DCs	T cells	GNAI2	TBXA2R	GNAI2 - TBXA2R	UNCAT	TBXA2R - T cells	DCs - GNAI2	0.509076	0.165245	0.114923	0.316352	0.155728	0.0513614	0.0841222	0.215638	DCs - T cells	DCs - GNAI2 - TBXA2R - T cells	human	5.19962e-50	3.3729e-44
NK cells	DCs	TGFB1	TGFBR1	TGFB1 - TGFBR1	TGFB	TGFBR1 - DCs	NK cells - TGFB1	2.06698	0.0679487	0.869962	0.0290534	0.820833	0.0152091	0.140449	0.449508	NK cells - DCs	NK cells - TGFB1 - TGFBR1 - DCs	human	9.7804e-38	0.00705727
NK cells	B cells	TGFB1	TGFBR2	TGFB1 - TGFBR2	TGFB	TGFBR2 - B cells	NK cells - TGFB1	2.06698	0.873702	0.869962	-0.206654	0.820833	0.220149	1.80593	0.331654	NK cells - B cells	NK cells - TGFB1 - TGFBR2 - B cells	human	9.7804e-38	4.94849e-26
NK cells	T cells	TGFB1	TGFBR2	TGFB1 - TGFBR2	TGFB	TGFBR2 - T cells	NK cells - TGFB1	2.06698	1.09459	0.869962	0.124503	0.820833	0.433168	2.26249	0.497232	NK cells - T cells	NK cells - TGFB1 - TGFBR2 - T cells	human	9.7804e-38	0.000128923
NK cells	DCs	TGFB1	TGFBR3	TGFB1 - TGFBR3	TGFB	TGFBR3 - DCs	NK cells - TGFB1	2.06698	0.11026	0.869962	0.0496405	0.820833	0.0231443	0.227906	0.459801	NK cells - DCs	NK cells - TGFB1 - TGFBR3 - DCs	human	9.7804e-38	0.000242731
T cells	DCs	VCAN	TLR1	VCAN - TLR1	TLR	TLR1 - DCs	T cells - VCAN	0.165496	0.314447	-0.528576	0.0747851	0.0414604	0.102992	0.0520397	-0.226895	T cells - DCs	T cells - VCAN - TLR1 - DCs	human	6.04919e-118	1.75658e-25
DCs	DCs	VCAN	TLR1	VCAN - TLR1	TLR	TLR1 - DCs	DCs - VCAN	1.81842	0.314447	0.347237	0.0747851	0.435113	0.102992	0.571798	0.211011	DCs - DCs	DCs - VCAN - TLR1 - DCs	human	0	1.75658e-25
NK cells	DCs	VCAN	TLR1	VCAN - TLR1	TLR	TLR1 - DCs	NK cells - VCAN	0.250456	0.314447	-0.490858	0.0747851	0.0666667	0.102992	0.0787552	-0.208036	NK cells - DCs	NK cells - VCAN - TLR1 - DCs	human	2.20387e-10	1.75658e-25
B cells	DCs	VCAN	TLR1	VCAN - TLR1	TLR	TLR1 - DCs	B cells - VCAN	0.197161	0.314447	-0.526332	0.0747851	0.0387127	0.102992	0.0619968	-0.225773	B cells - DCs	B cells - VCAN - TLR1 - DCs	human	1.90273e-168	1.75658e-25
DCs	T cells	VCAN	TLR1	VCAN - TLR1	TLR	TLR1 - T cells	DCs - VCAN	1.81842	0.0351903	0.347237	-0.230131	0.435113	0.0123762	0.0639909	0.0585531	DCs - T cells	DCs - VCAN - TLR1 - T cells	human	0	1.12201e-22
T cells	T cells	VCAN	TLR1	VCAN - TLR1	TLR	TLR1 - T cells	T cells - VCAN	0.165496	0.0351903	-0.528576	-0.230131	0.0414604	0.0123762	0.00582384	-0.379353	T cells - T cells	T cells - VCAN - TLR1 - T cells	human	6.04919e-118	1.12201e-22
B cells	T cells	VCAN	TLR1	VCAN - TLR1	TLR	TLR1 - T cells	B cells - VCAN	0.197161	0.0351903	-0.526332	-0.230131	0.0387127	0.0123762	0.00693817	-0.378231	B cells - T cells	B cells - VCAN - TLR1 - T cells	human	1.90273e-168	1.12201e-22
NK cells	T cells	VCAN	TLR1	VCAN - TLR1	TLR	TLR1 - T cells	NK cells - VCAN	0.250456	0.0351903	-0.490858	-0.230131	0.0666667	0.0123762	0.00881363	-0.360495	NK cells - T cells	NK cells - VCAN - TLR1 - T cells	human	2.20387e-10	1.12201e-22
T cells	B cells	VCAN	TLR2	VCAN - TLR2	TLR	TLR2 - B cells	T cells - VCAN	0.165496	0.120432	-0.528576	-0.446294	0.0414604	0.0349813	0.019931	-0.487435	T cells - B cells	T cells - VCAN - TLR2 - B cells	human	6.04919e-118	2.65283e-120
DCs	B cells	VCAN	TLR2	VCAN - TLR2	TLR	TLR2 - B cells	DCs - VCAN	1.81842	0.120432	0.347237	-0.446294	0.435113	0.0349813	0.218996	-0.0495282	DCs - B cells	DCs - VCAN - TLR2 - B cells	human	0	2.65283e-120
NK cells	B cells	VCAN	TLR2	VCAN - TLR2	TLR	TLR2 - B cells	NK cells - VCAN	0.250456	0.120432	-0.490858	-0.446294	0.0666667	0.0349813	0.0301629	-0.468576	NK cells - B cells	NK cells - VCAN - TLR2 - B cells	human	2.20387e-10	2.65283e-120
B cells	B cells	VCAN	TLR2	VCAN - TLR2	TLR	TLR2 - B cells	B cells - VCAN	0.197161	0.120432	-0.526332	-0.446294	0.0387127	0.0349813	0.0237445	-0.486313	B cells - B cells	B cells - VCAN - TLR2 - B cells	human	1.90273e-168	2.65283e-120
DCs	B cells	HRAS	TLR2	HRAS - TLR2	TLR	TLR2 - B cells	DCs - HRAS	0.125158	0.120432	0.0488323	-0.446294	0.0327327	0.0349813	0.0150731	-0.198731	DCs - B cells	DCs - HRAS - TLR2 - B cells	human	2.10619e-07	2.65283e-120
NK cells	DCs	VCAN	TLR2	VCAN - TLR2	TLR	TLR2 - DCs	NK cells - VCAN	0.250456	1.1796	-0.490858	0.297995	0.0666667	0.346504	0.295439	-0.0964316	NK cells - DCs	NK cells - VCAN - TLR2 - DCs	human	2.20387e-10	3.4696e-300
DCs	DCs	VCAN	TLR2	VCAN - TLR2	TLR	TLR2 - DCs	DCs - VCAN	1.81842	1.1796	0.347237	0.297995	0.435113	0.346504	2.14502	0.322616	DCs - DCs	DCs - VCAN - TLR2 - DCs	human	0	3.4696e-300
T cells	DCs	VCAN	TLR2	VCAN - TLR2	TLR	TLR2 - DCs	T cells - VCAN	0.165496	1.1796	-0.528576	0.297995	0.0414604	0.346504	0.195219	-0.11529	T cells - DCs	T cells - VCAN - TLR2 - DCs	human	6.04919e-118	3.4696e-300
B cells	DCs	VCAN	TLR2	VCAN - TLR2	TLR	TLR2 - DCs	B cells - VCAN	0.197161	1.1796	-0.526332	0.297995	0.0387127	0.346504	0.232572	-0.114168	B cells - DCs	B cells - VCAN - TLR2 - DCs	human	1.90273e-168	3.4696e-300
DCs	DCs	HRAS	TLR2	HRAS - TLR2	TLR	TLR2 - DCs	DCs - HRAS	0.125158	1.1796	0.0488323	0.297995	0.0327327	0.346504	0.147637	0.173414	DCs - DCs	DCs - HRAS - TLR2 - DCs	human	2.10619e-07	3.4696e-300
T cells	NK cells	VCAN	TLR2	VCAN - TLR2	TLR	TLR2 - NK cells	T cells - VCAN	0.165496	0.139063	-0.528576	-0.435062	0.0414604	0.0416667	0.0230143	-0.481819	T cells - NK cells	T cells - VCAN - TLR2 - NK cells	human	6.04919e-118	7.2198e-08
NK cells	NK cells	VCAN	TLR2	VCAN - TLR2	TLR	TLR2 - NK cells	NK cells - VCAN	0.250456	0.139063	-0.490858	-0.435062	0.0666667	0.0416667	0.0348292	-0.46296	NK cells - NK cells	NK cells - VCAN - TLR2 - NK cells	human	2.20387e-10	7.2198e-08
DCs	NK cells	HRAS	TLR2	HRAS - TLR2	TLR	TLR2 - NK cells	DCs - HRAS	0.125158	0.139063	0.0488323	-0.435062	0.0327327	0.0416667	0.0174049	-0.193115	DCs - NK cells	DCs - HRAS - TLR2 - NK cells	human	2.10619e-07	7.2198e-08
DCs	NK cells	VCAN	TLR2	VCAN - TLR2	TLR	TLR2 - NK cells	DCs - VCAN	1.81842	0.139063	0.347237	-0.435062	0.435113	0.0416667	0.252876	-0.0439121	DCs - NK cells	DCs - VCAN - TLR2 - NK cells	human	0	7.2198e-08
B cells	NK cells	VCAN	TLR2	VCAN - TLR2	TLR	TLR2 - NK cells	B cells - VCAN	0.197161	0.139063	-0.526332	-0.435062	0.0387127	0.0416667	0.0274179	-0.480697	B cells - NK cells	B cells - VCAN - TLR2 - NK cells	human	1.90273e-168	7.2198e-08
NK cells	T cells	VCAN	TLR2	VCAN - TLR2	TLR	TLR2 - T cells	NK cells - VCAN	0.250456	0.0852973	-0.490858	-0.458727	0.0666667	0.0321782	0.0213632	-0.474792	NK cells - T cells	NK cells - VCAN - TLR2 - T cells	human	2.20387e-10	7.81487e-88
T cells	T cells	VCAN	TLR2	VCAN - TLR2	TLR	TLR2 - T cells	T cells - VCAN	0.165496	0.0852973	-0.528576	-0.458727	0.0414604	0.0321782	0.0141163	-0.493651	T cells - T cells	T cells - VCAN - TLR2 - T cells	human	6.04919e-118	7.81487e-88
B cells	T cells	VCAN	TLR2	VCAN - TLR2	TLR	TLR2 - T cells	B cells - VCAN	0.197161	0.0852973	-0.526332	-0.458727	0.0387127	0.0321782	0.0168173	-0.492529	B cells - T cells	B cells - VCAN - TLR2 - T cells	human	1.90273e-168	7.81487e-88
DCs	T cells	HRAS	TLR2	HRAS - TLR2	TLR	TLR2 - T cells	DCs - HRAS	0.125158	0.0852973	0.0488323	-0.458727	0.0327327	0.0321782	0.0106757	-0.204947	DCs - T cells	DCs - HRAS - TLR2 - T cells	human	2.10619e-07	7.81487e-88
DCs	T cells	VCAN	TLR2	VCAN - TLR2	TLR	TLR2 - T cells	DCs - VCAN	1.81842	0.0852973	0.347237	-0.458727	0.435113	0.0321782	0.155107	-0.0557446	DCs - T cells	DCs - VCAN - TLR2 - T cells	human	0	7.81487e-88
NK cells	B cells	S100A8	TLR4	S100A8 - TLR4	TLR	TLR4 - B cells	NK cells - S100A8	3.91229	0.0900841	-0.937077	-0.186736	0.633333	0.0191231	0.352435	-0.561906	NK cells - B cells	NK cells - S100A8 - TLR4 - B cells	human	6.31933e-43	4.00486e-22
T cells	B cells	S100A9	TLR4	S100A9 - TLR4	TLR	TLR4 - B cells	T cells - S100A9	3.09827	0.0900841	-1.02093	-0.186736	0.538985	0.0191231	0.279105	-0.603834	T cells - B cells	T cells - S100A9 - TLR4 - B cells	human	0	4.00486e-22
T cells	B cells	S100A8	TLR4	S100A8 - TLR4	TLR	TLR4 - B cells	T cells - S100A8	3.34129	0.0900841	-1.0336	-0.186736	0.625619	0.0191231	0.300997	-0.610168	T cells - B cells	T cells - S100A8 - TLR4 - B cells	human	0	4.00486e-22
NK cells	B cells	S100A9	TLR4	S100A9 - TLR4	TLR	TLR4 - B cells	NK cells - S100A9	3.78334	0.0900841	-0.892818	-0.186736	0.579167	0.0191231	0.340819	-0.539777	NK cells - B cells	NK cells - S100A9 - TLR4 - B cells	human	3.35237e-37	4.00486e-22
B cells	B cells	S100A9	TLR4	S100A9 - TLR4	TLR	TLR4 - B cells	B cells - S100A9	3.35041	0.0900841	-1.0042	-0.186736	0.465485	0.0191231	0.301819	-0.59547	B cells - B cells	B cells - S100A9 - TLR4 - B cells	human	0	4.00486e-22
DCs	B cells	S100A9	TLR4	S100A9 - TLR4	TLR	TLR4 - B cells	DCs - S100A9	6.21718	0.0900841	0.664096	-0.186736	0.988428	0.0191231	0.560069	0.23868	DCs - B cells	DCs - S100A9 - TLR4 - B cells	human	0	4.00486e-22
B cells	B cells	S100A8	TLR4	S100A8 - TLR4	TLR	TLR4 - B cells	B cells - S100A8	3.56763	0.0900841	-1.01567	-0.186736	0.546642	0.0191231	0.321386	-0.601201	B cells - B cells	B cells - S100A8 - TLR4 - B cells	human	0	4.00486e-22
DCs	B cells	S100A8	TLR4	S100A8 - TLR4	TLR	TLR4 - B cells	DCs - S100A8	6.52904	0.0900841	0.673299	-0.186736	0.992561	0.0191231	0.588163	0.243281	DCs - B cells	DCs - S100A8 - TLR4 - B cells	human	0	4.00486e-22
DCs	DCs	S100A9	TLR4	S100A9 - TLR4	TLR	TLR4 - DCs	DCs - S100A9	6.21718	0.392967	0.664096	0.135773	0.988428	0.108778	2.44315	0.399934	DCs - DCs	DCs - S100A9 - TLR4 - DCs	human	0	6.13544e-66
T cells	DCs	S100A9	TLR4	S100A9 - TLR4	TLR	TLR4 - DCs	T cells - S100A9	3.09827	0.392967	-1.02093	0.135773	0.538985	0.108778	1.21752	-0.44258	T cells - DCs	T cells - S100A9 - TLR4 - DCs	human	0	6.13544e-66
DCs	DCs	S100A8	TLR4	S100A8 - TLR4	TLR	TLR4 - DCs	DCs - S100A8	6.52904	0.392967	0.673299	0.135773	0.992561	0.108778	2.5657	0.404536	DCs - DCs	DCs - S100A8 - TLR4 - DCs	human	0	6.13544e-66
NK cells	DCs	S100A9	TLR4	S100A9 - TLR4	TLR	TLR4 - DCs	NK cells - S100A9	3.78334	0.392967	-0.892818	0.135773	0.579167	0.108778	1.48673	-0.378522	NK cells - DCs	NK cells - S100A9 - TLR4 - DCs	human	3.35237e-37	6.13544e-66
B cells	DCs	S100A9	TLR4	S100A9 - TLR4	TLR	TLR4 - DCs	B cells - S100A9	3.35041	0.392967	-1.0042	0.135773	0.465485	0.108778	1.3166	-0.434216	B cells - DCs	B cells - S100A9 - TLR4 - DCs	human	0	6.13544e-66
T cells	DCs	S100A8	TLR4	S100A8 - TLR4	TLR	TLR4 - DCs	T cells - S100A8	3.34129	0.392967	-1.0336	0.135773	0.625619	0.108778	1.31302	-0.448913	T cells - DCs	T cells - S100A8 - TLR4 - DCs	human	0	6.13544e-66
B cells	DCs	S100A8	TLR4	S100A8 - TLR4	TLR	TLR4 - DCs	B cells - S100A8	3.56763	0.392967	-1.01567	0.135773	0.546642	0.108778	1.40196	-0.439947	B cells - DCs	B cells - S100A8 - TLR4 - DCs	human	0	6.13544e-66
NK cells	DCs	S100A8	TLR4	S100A8 - TLR4	TLR	TLR4 - DCs	NK cells - S100A8	3.91229	0.392967	-0.937077	0.135773	0.633333	0.108778	1.5374	-0.400652	NK cells - DCs	NK cells - S100A8 - TLR4 - DCs	human	6.31933e-43	6.13544e-66
DCs	B cells	HRAS	TLR9	HRAS - TLR9	TLR	TLR9 - B cells	DCs - HRAS	0.125158	0.203693	0.0488323	0.156951	0.0327327	0.0471082	0.0254939	0.102892	DCs - B cells	DCs - HRAS - TLR9 - B cells	human	2.10619e-07	4.69888e-10
DCs	B cells	TNFSF13B	TNFRSF13B	TNFSF13B - TNFRSF13B	TNF	TNFRSF13B - B cells	DCs - TNFSF13B	0.262186	0.201291	0.072567	0.269717	0.0907588	0.056903	0.0527756	0.171142	DCs - B cells	DCs - TNFSF13B - TNFRSF13B - B cells	human	1.87433e-23	9.79916e-42
DCs	DCs	TNFSF13B	TNFRSF13B	TNFSF13B - TNFRSF13B	TNF	TNFRSF13B - DCs	DCs - TNFSF13B	0.262186	0.0439281	0.072567	-0.0602944	0.0907588	0.0119028	0.0115173	0.00613633	DCs - DCs	DCs - TNFSF13B - TNFRSF13B - DCs	human	1.87433e-23	2.65819e-07
DCs	B cells	TNFSF13B	TNFRSF13C	TNFSF13B - TNFRSF13C	TNF	TNFRSF13C - B cells	DCs - TNFSF13B	0.262186	1.57897	0.072567	1.11075	0.0907588	0.47528	0.413984	0.59166	DCs - B cells	DCs - TNFSF13B - TNFRSF13C - B cells	human	1.87433e-23	0
DCs	DCs	TNFSF13B	TNFRSF13C	TNFSF13B - TNFRSF13C	TNF	TNFRSF13C - DCs	DCs - TNFSF13B	0.262186	0.128	0.072567	-0.296733	0.0907588	0.0246322	0.0335597	-0.112083	DCs - DCs	DCs - TNFSF13B - TNFRSF13C - DCs	human	1.87433e-23	4.12178e-284
DCs	NK cells	TNFSF13B	TNFRSF13C	TNFSF13B - TNFRSF13C	TNF	TNFRSF13C - NK cells	DCs - TNFSF13B	0.262186	0.0703739	0.072567	-0.306303	0.0907588	0.0208333	0.018451	-0.116868	DCs - NK cells	DCs - TNFSF13B - TNFRSF13C - NK cells	human	1.87433e-23	0.0228746
DCs	T cells	TNFSF13B	TNFRSF13C	TNFSF13B - TNFRSF13C	TNF	TNFRSF13C - T cells	DCs - TNFSF13B	0.262186	0.0517717	0.072567	-0.317451	0.0907588	0.0160891	0.0135738	-0.122442	DCs - T cells	DCs - TNFSF13B - TNFRSF13C - T cells	human	1.87433e-23	6.17388e-41
T cells	DCs	LTA	TNFRSF14	LTA - TNFRSF14	UNCAT	TNFRSF14 - DCs	T cells - LTA	0.15794	0.484215	0.211843	-0.155644	0.052599	0.155232	0.076477	0.0280992	T cells - DCs	T cells - LTA - TNFRSF14 - DCs	human	1.49e-23	1.65329e-63
T cells	DCs	BTLA	TNFRSF14	BTLA - TNFRSF14	TNF	TNFRSF14 - DCs	T cells - BTLA	0.119552	0.484215	-0.149276	-0.155644	0.0420792	0.155232	0.0578888	-0.15246	T cells - DCs	T cells - BTLA - TNFRSF14 - DCs	human	0.00241985	1.65329e-63
NK cells	DCs	LTA	TNFRSF14	LTA - TNFRSF14	UNCAT	TNFRSF14 - DCs	NK cells - LTA	0.379448	0.484215	0.503853	-0.155644	0.0791667	0.155232	0.183734	0.174104	NK cells - DCs	NK cells - LTA - TNFRSF14 - DCs	human	2.89596e-08	1.65329e-63
B cells	DCs	BTLA	TNFRSF14	BTLA - TNFRSF14	TNF	TNFRSF14 - DCs	B cells - BTLA	1.09744	0.484215	0.828234	-0.155644	0.272854	0.155232	0.531398	0.336295	B cells - DCs	B cells - BTLA - TNFRSF14 - DCs	human	0	1.65329e-63
NK cells	NK cells	LTA	TNFRSF14	LTA - TNFRSF14	UNCAT	TNFRSF14 - NK cells	NK cells - LTA	0.379448	1.07497	0.503853	0.530042	0.0791667	0.420833	0.407895	0.516947	NK cells - NK cells	NK cells - LTA - TNFRSF14 - NK cells	human	2.89596e-08	1.9375e-12
T cells	NK cells	LTA	TNFRSF14	LTA - TNFRSF14	UNCAT	TNFRSF14 - NK cells	T cells - LTA	0.15794	1.07497	0.211843	0.530042	0.052599	0.420833	0.169781	0.370942	T cells - NK cells	T cells - LTA - TNFRSF14 - NK cells	human	1.49e-23	1.9375e-12
T cells	NK cells	BTLA	TNFRSF14	BTLA - TNFRSF14	TNF	TNFRSF14 - NK cells	T cells - BTLA	0.119552	1.07497	-0.149276	0.530042	0.0420792	0.420833	0.128515	0.190383	T cells - NK cells	T cells - BTLA - TNFRSF14 - NK cells	human	0.00241985	1.9375e-12
B cells	NK cells	BTLA	TNFRSF14	BTLA - TNFRSF14	TNF	TNFRSF14 - NK cells	B cells - BTLA	1.09744	1.07497	0.828234	0.530042	0.272854	0.420833	1.17972	0.679138	B cells - NK cells	B cells - BTLA - TNFRSF14 - NK cells	human	0	1.9375e-12
T cells	T cells	LTA	TNFRSF14	LTA - TNFRSF14	UNCAT	TNFRSF14 - T cells	T cells - LTA	0.15794	0.874923	0.211843	0.311616	0.052599	0.347153	0.138185	0.26173	T cells - T cells	T cells - LTA - TNFRSF14 - T cells	human	1.49e-23	1.34869e-43
NK cells	T cells	LTA	TNFRSF14	LTA - TNFRSF14	UNCAT	TNFRSF14 - T cells	NK cells - LTA	0.379448	0.874923	0.503853	0.311616	0.0791667	0.347153	0.331987	0.407735	NK cells - T cells	NK cells - LTA - TNFRSF14 - T cells	human	2.89596e-08	1.34869e-43
T cells	T cells	BTLA	TNFRSF14	BTLA - TNFRSF14	TNF	TNFRSF14 - T cells	T cells - BTLA	0.119552	0.874923	-0.149276	0.311616	0.0420792	0.347153	0.104598	0.0811704	T cells - T cells	T cells - BTLA - TNFRSF14 - T cells	human	0.00241985	1.34869e-43
B cells	T cells	BTLA	TNFRSF14	BTLA - TNFRSF14	TNF	TNFRSF14 - T cells	B cells - BTLA	1.09744	0.874923	0.828234	0.311616	0.272854	0.347153	0.960176	0.569925	B cells - T cells	B cells - BTLA - TNFRSF14 - T cells	human	0	1.34869e-43
DCs	B cells	TNFSF13B	TNFRSF17	TNFSF13B - TNFRSF17	TNF	TNFRSF17 - B cells	DCs - TNFSF13B	0.262186	0.903542	0.072567	0.587056	0.0907588	0.201959	0.236896	0.329811	DCs - B cells	DCs - TNFSF13B - TNFRSF17 - B cells	human	1.87433e-23	2.06963e-225
DCs	DCs	TNFSF13B	TNFRSF17	TNFSF13B - TNFRSF17	TNF	TNFRSF17 - DCs	DCs - TNFSF13B	0.262186	0.203408	0.072567	-0.144039	0.0907588	0.0208299	0.0533307	-0.0357358	DCs - DCs	DCs - TNFSF13B - TNFRSF17 - DCs	human	1.87433e-23	1.57721e-78
T cells	B cells	LTB	TNFRSF1A	LTB - TNFRSF1A	UNCAT	TNFRSF1A - B cells	T cells - LTB	2.81825	0.203959	1.32945	-0.644936	0.930693	0.0503731	0.574808	0.342257	T cells - B cells	T cells - LTB - TNFRSF1A - B cells	human	0	4.18281e-254
NK cells	B cells	TNF	TNFRSF1A	TNF - TNFRSF1A	TNF	TNFRSF1A - B cells	NK cells - TNF	0.480968	0.203959	0.364118	-0.644936	0.1375	0.0503731	0.0980979	-0.140409	NK cells - B cells	NK cells - TNF - TNFRSF1A - B cells	human	0.000259689	4.18281e-254
NK cells	B cells	FASLG	TNFRSF1A	FASLG - TNFRSF1A	TNF	TNFRSF1A - B cells	NK cells - FASLG	0.0478991	0.203959	0.101748	-0.644936	0.0125	0.0503731	0.00976946	-0.271594	NK cells - B cells	NK cells - FASLG - TNFRSF1A - B cells	human	3.46068e-10	4.18281e-254
DCs	B cells	TNF	TNFRSF1A	TNF - TNFRSF1A	TNF	TNFRSF1A - B cells	DCs - TNF	0.0887223	0.203959	-0.134721	-0.644936	0.0272772	0.0503731	0.0180957	-0.389828	DCs - B cells	DCs - TNF - TNFRSF1A - B cells	human	4.52874e-49	4.18281e-254
DCs	B cells	LTB	TNFRSF1A	LTB - TNFRSF1A	UNCAT	TNFRSF1A - B cells	DCs - LTB	0.823792	0.203959	-0.437547	-0.644936	0.172591	0.0503731	0.16802	-0.541241	DCs - B cells	DCs - LTB - TNFRSF1A - B cells	human	0	4.18281e-254
T cells	B cells	LTA	TNFRSF1A	LTA - TNFRSF1A	UNCAT	TNFRSF1A - B cells	T cells - LTA	0.15794	0.203959	0.211843	-0.644936	0.052599	0.0503731	0.0322133	-0.216546	T cells - B cells	T cells - LTA - TNFRSF1A - B cells	human	1.49e-23	4.18281e-254
T cells	B cells	TNF	TNFRSF1A	TNF - TNFRSF1A	TNF	TNFRSF1A - B cells	T cells - TNF	0.538539	0.203959	0.503628	-0.644936	0.170173	0.0503731	0.10984	-0.070654	T cells - B cells	T cells - TNF - TNFRSF1A - B cells	human	7.27016e-104	4.18281e-254
NK cells	B cells	LTB	TNFRSF1A	LTB - TNFRSF1A	UNCAT	TNFRSF1A - B cells	NK cells - LTB	3.09509	0.203959	1.59555	-0.644936	0.9625	0.0503731	0.631272	0.475309	NK cells - B cells	NK cells - LTB - TNFRSF1A - B cells	human	7.48865e-120	4.18281e-254
NK cells	B cells	LTA	TNFRSF1A	LTA - TNFRSF1A	UNCAT	TNFRSF1A - B cells	NK cells - LTA	0.379448	0.203959	0.503853	-0.644936	0.0791667	0.0503731	0.0773919	-0.0705413	NK cells - B cells	NK cells - LTA - TNFRSF1A - B cells	human	2.89596e-08	4.18281e-254
T cells	DCs	LTA	TNFRSF1A	LTA - TNFRSF1A	UNCAT	TNFRSF1A - DCs	T cells - LTA	0.15794	1.64065	0.211843	0.39155	0.052599	0.561415	0.259125	0.301696	T cells - DCs	T cells - LTA - TNFRSF1A - DCs	human	1.49e-23	0
T cells	DCs	LTB	TNFRSF1A	LTB - TNFRSF1A	UNCAT	TNFRSF1A - DCs	T cells - LTB	2.81825	1.64065	1.32945	0.39155	0.930693	0.561415	4.62377	0.8605	T cells - DCs	T cells - LTB - TNFRSF1A - DCs	human	0	0
T cells	DCs	TNF	TNFRSF1A	TNF - TNFRSF1A	TNF	TNFRSF1A - DCs	T cells - TNF	0.538539	1.64065	0.503628	0.39155	0.170173	0.561415	0.883556	0.447589	T cells - DCs	T cells - TNF - TNFRSF1A - DCs	human	7.27016e-104	0
NK cells	DCs	LTA	TNFRSF1A	LTA - TNFRSF1A	UNCAT	TNFRSF1A - DCs	NK cells - LTA	0.379448	1.64065	0.503853	0.39155	0.0791667	0.561415	0.622542	0.447701	NK cells - DCs	NK cells - LTA - TNFRSF1A - DCs	human	2.89596e-08	0
DCs	DCs	LTB	TNFRSF1A	LTB - TNFRSF1A	UNCAT	TNFRSF1A - DCs	DCs - LTB	0.823792	1.64065	-0.437547	0.39155	0.172591	0.561415	1.35156	-0.0229987	DCs - DCs	DCs - LTB - TNFRSF1A - DCs	human	0	0
NK cells	DCs	LTB	TNFRSF1A	LTB - TNFRSF1A	UNCAT	TNFRSF1A - DCs	NK cells - LTB	3.09509	1.64065	1.59555	0.39155	0.9625	0.561415	5.07797	0.993551	NK cells - DCs	NK cells - LTB - TNFRSF1A - DCs	human	7.48865e-120	0
NK cells	DCs	FASLG	TNFRSF1A	FASLG - TNFRSF1A	TNF	TNFRSF1A - DCs	NK cells - FASLG	0.0478991	1.64065	0.101748	0.39155	0.0125	0.561415	0.0785859	0.246649	NK cells - DCs	NK cells - FASLG - TNFRSF1A - DCs	human	3.46068e-10	0
NK cells	DCs	TNF	TNFRSF1A	TNF - TNFRSF1A	TNF	TNFRSF1A - DCs	NK cells - TNF	0.480968	1.64065	0.364118	0.39155	0.1375	0.561415	0.789103	0.377834	NK cells - DCs	NK cells - TNF - TNFRSF1A - DCs	human	0.000259689	0
DCs	DCs	TNF	TNFRSF1A	TNF - TNFRSF1A	TNF	TNFRSF1A - DCs	DCs - TNF	0.0887223	1.64065	-0.134721	0.39155	0.0272772	0.561415	0.145563	0.128414	DCs - DCs	DCs - TNF - TNFRSF1A - DCs	human	4.52874e-49	0
NK cells	NK cells	LTA	TNFRSF1A	LTA - TNFRSF1A	UNCAT	TNFRSF1A - NK cells	NK cells - LTA	0.379448	0.5992	0.503853	-0.389885	0.0791667	0.225	0.227365	0.0569838	NK cells - NK cells	NK cells - LTA - TNFRSF1A - NK cells	human	2.89596e-08	1.82274e-05
NK cells	NK cells	TNF	TNFRSF1A	TNF - TNFRSF1A	TNF	TNFRSF1A - NK cells	NK cells - TNF	0.480968	0.5992	0.364118	-0.389885	0.1375	0.225	0.288196	-0.0128839	NK cells - NK cells	NK cells - TNF - TNFRSF1A - NK cells	human	0.000259689	1.82274e-05
DCs	NK cells	TNF	TNFRSF1A	TNF - TNFRSF1A	TNF	TNFRSF1A - NK cells	DCs - TNF	0.0887223	0.5992	-0.134721	-0.389885	0.0272772	0.225	0.0531624	-0.262303	DCs - NK cells	DCs - TNF - TNFRSF1A - NK cells	human	4.52874e-49	1.82274e-05
T cells	NK cells	LTA	TNFRSF1A	LTA - TNFRSF1A	UNCAT	TNFRSF1A - NK cells	T cells - LTA	0.15794	0.5992	0.211843	-0.389885	0.052599	0.225	0.0946376	-0.0890212	T cells - NK cells	T cells - LTA - TNFRSF1A - NK cells	human	1.49e-23	1.82274e-05
T cells	NK cells	LTB	TNFRSF1A	LTB - TNFRSF1A	UNCAT	TNFRSF1A - NK cells	T cells - LTB	2.81825	0.5992	1.32945	-0.389885	0.930693	0.225	1.68869	0.469782	T cells - NK cells	T cells - LTB - TNFRSF1A - NK cells	human	0	1.82274e-05
NK cells	NK cells	FASLG	TNFRSF1A	FASLG - TNFRSF1A	TNF	TNFRSF1A - NK cells	NK cells - FASLG	0.0478991	0.5992	0.101748	-0.389885	0.0125	0.225	0.0287011	-0.144069	NK cells - NK cells	NK cells - FASLG - TNFRSF1A - NK cells	human	3.46068e-10	1.82274e-05
T cells	NK cells	TNF	TNFRSF1A	TNF - TNFRSF1A	TNF	TNFRSF1A - NK cells	T cells - TNF	0.538539	0.5992	0.503628	-0.389885	0.170173	0.225	0.322692	0.0568711	T cells - NK cells	T cells - TNF - TNFRSF1A - NK cells	human	7.27016e-104	1.82274e-05
DCs	NK cells	LTB	TNFRSF1A	LTB - TNFRSF1A	UNCAT	TNFRSF1A - NK cells	DCs - LTB	0.823792	0.5992	-0.437547	-0.389885	0.172591	0.225	0.493616	-0.413716	DCs - NK cells	DCs - LTB - TNFRSF1A - NK cells	human	0	1.82274e-05
NK cells	NK cells	LTB	TNFRSF1A	LTB - TNFRSF1A	UNCAT	TNFRSF1A - NK cells	NK cells - LTB	3.09509	0.5992	1.59555	-0.389885	0.9625	0.225	1.85458	0.602834	NK cells - NK cells	NK cells - LTB - TNFRSF1A - NK cells	human	7.48865e-120	1.82274e-05
NK cells	T cells	FASLG	TNFRSF1A	FASLG - TNFRSF1A	TNF	TNFRSF1A - T cells	NK cells - FASLG	0.0478991	0.353751	0.101748	-0.552085	0.0125	0.119431	0.0169444	-0.225168	NK cells - T cells	NK cells - FASLG - TNFRSF1A - T cells	human	3.46068e-10	1.18837e-127
DCs	T cells	TNF	TNFRSF1A	TNF - TNFRSF1A	TNF	TNFRSF1A - T cells	DCs - TNF	0.0887223	0.353751	-0.134721	-0.552085	0.0272772	0.119431	0.0313856	-0.343403	DCs - T cells	DCs - TNF - TNFRSF1A - T cells	human	4.52874e-49	1.18837e-127
T cells	T cells	LTA	TNFRSF1A	LTA - TNFRSF1A	UNCAT	TNFRSF1A - T cells	T cells - LTA	0.15794	0.353751	0.211843	-0.552085	0.052599	0.119431	0.0558714	-0.170121	T cells - T cells	T cells - LTA - TNFRSF1A - T cells	human	1.49e-23	1.18837e-127
NK cells	T cells	LTA	TNFRSF1A	LTA - TNFRSF1A	UNCAT	TNFRSF1A - T cells	NK cells - LTA	0.379448	0.353751	0.503853	-0.552085	0.0791667	0.119431	0.13423	-0.0241158	NK cells - T cells	NK cells - LTA - TNFRSF1A - T cells	human	2.89596e-08	1.18837e-127
DCs	T cells	LTB	TNFRSF1A	LTB - TNFRSF1A	UNCAT	TNFRSF1A - T cells	DCs - LTB	0.823792	0.353751	-0.437547	-0.552085	0.172591	0.119431	0.291417	-0.494816	DCs - T cells	DCs - LTB - TNFRSF1A - T cells	human	0	1.18837e-127
T cells	T cells	LTB	TNFRSF1A	LTB - TNFRSF1A	UNCAT	TNFRSF1A - T cells	T cells - LTB	2.81825	0.353751	1.32945	-0.552085	0.930693	0.119431	0.996958	0.388683	T cells - T cells	T cells - LTB - TNFRSF1A - T cells	human	0	1.18837e-127
T cells	T cells	TNF	TNFRSF1A	TNF - TNFRSF1A	TNF	TNFRSF1A - T cells	T cells - TNF	0.538539	0.353751	0.503628	-0.552085	0.170173	0.119431	0.190509	-0.0242285	T cells - T cells	T cells - TNF - TNFRSF1A - T cells	human	7.27016e-104	1.18837e-127
NK cells	T cells	TNF	TNFRSF1A	TNF - TNFRSF1A	TNF	TNFRSF1A - T cells	NK cells - TNF	0.480968	0.353751	0.364118	-0.552085	0.1375	0.119431	0.170143	-0.0939835	NK cells - T cells	NK cells - TNF - TNFRSF1A - T cells	human	0.000259689	1.18837e-127
NK cells	T cells	LTB	TNFRSF1A	LTB - TNFRSF1A	UNCAT	TNFRSF1A - T cells	NK cells - LTB	3.09509	0.353751	1.59555	-0.552085	0.9625	0.119431	1.09489	0.521734	NK cells - T cells	NK cells - LTB - TNFRSF1A - T cells	human	7.48865e-120	1.18837e-127
DCs	B cells	TNF	TNFRSF1B	TNF - TNFRSF1B	TNF	TNFRSF1B - B cells	DCs - TNF	0.0887223	0.0756179	-0.134721	-0.302096	0.0272772	0.0214552	0.00670899	-0.218408	DCs - B cells	DCs - TNF - TNFRSF1B - B cells	human	4.52874e-49	1.03668e-57
T cells	B cells	LTA	TNFRSF1B	LTA - TNFRSF1B	UNCAT	TNFRSF1B - B cells	T cells - LTA	0.15794	0.0756179	0.211843	-0.302096	0.052599	0.0214552	0.0119431	-0.0451264	T cells - B cells	T cells - LTA - TNFRSF1B - B cells	human	1.49e-23	1.03668e-57
NK cells	B cells	LTA	TNFRSF1B	LTA - TNFRSF1B	UNCAT	TNFRSF1B - B cells	NK cells - LTA	0.379448	0.0756179	0.503853	-0.302096	0.0791667	0.0214552	0.028693	0.100879	NK cells - B cells	NK cells - LTA - TNFRSF1B - B cells	human	2.89596e-08	1.03668e-57
NK cells	B cells	TNF	TNFRSF1B	TNF - TNFRSF1B	TNF	TNFRSF1B - B cells	NK cells - TNF	0.480968	0.0756179	0.364118	-0.302096	0.1375	0.0214552	0.0363698	0.0310109	NK cells - B cells	NK cells - TNF - TNFRSF1B - B cells	human	0.000259689	1.03668e-57
T cells	B cells	TNF	TNFRSF1B	TNF - TNFRSF1B	TNF	TNFRSF1B - B cells	T cells - TNF	0.538539	0.0756179	0.503628	-0.302096	0.170173	0.0214552	0.0407232	0.100766	T cells - B cells	T cells - TNF - TNFRSF1B - B cells	human	7.27016e-104	1.03668e-57
NK cells	DCs	TNF	TNFRSF1B	TNF - TNFRSF1B	TNF	TNFRSF1B - DCs	NK cells - TNF	0.480968	0.63454	0.364118	0.173863	0.1375	0.187304	0.305194	0.26899	NK cells - DCs	NK cells - TNF - TNFRSF1B - DCs	human	0.000259689	1.82838e-106
NK cells	DCs	LTA	TNFRSF1B	LTA - TNFRSF1B	UNCAT	TNFRSF1B - DCs	NK cells - LTA	0.379448	0.63454	0.503853	0.173863	0.0791667	0.187304	0.240775	0.338858	NK cells - DCs	NK cells - LTA - TNFRSF1B - DCs	human	2.89596e-08	1.82838e-106
T cells	DCs	LTA	TNFRSF1B	LTA - TNFRSF1B	UNCAT	TNFRSF1B - DCs	T cells - LTA	0.15794	0.63454	0.211843	0.173863	0.052599	0.187304	0.100219	0.192853	T cells - DCs	T cells - LTA - TNFRSF1B - DCs	human	1.49e-23	1.82838e-106
DCs	DCs	TNF	TNFRSF1B	TNF - TNFRSF1B	TNF	TNFRSF1B - DCs	DCs - TNF	0.0887223	0.63454	-0.134721	0.173863	0.0272772	0.187304	0.0562979	0.0195708	DCs - DCs	DCs - TNF - TNFRSF1B - DCs	human	4.52874e-49	1.82838e-106
T cells	DCs	TNF	TNFRSF1B	TNF - TNFRSF1B	TNF	TNFRSF1B - DCs	T cells - TNF	0.538539	0.63454	0.503628	0.173863	0.170173	0.187304	0.341725	0.338745	T cells - DCs	T cells - TNF - TNFRSF1B - DCs	human	7.27016e-104	1.82838e-106
T cells	T cells	TNF	TNFRSF1B	TNF - TNFRSF1B	TNF	TNFRSF1B - T cells	T cells - TNF	0.538539	0.100977	0.503628	-0.274706	0.170173	0.0346535	0.0543801	0.114461	T cells - T cells	T cells - TNF - TNFRSF1B - T cells	human	7.27016e-104	8.2794e-31
NK cells	T cells	TNF	TNFRSF1B	TNF - TNFRSF1B	TNF	TNFRSF1B - T cells	NK cells - TNF	0.480968	0.100977	0.364118	-0.274706	0.1375	0.0346535	0.0485668	0.0447058	NK cells - T cells	NK cells - TNF - TNFRSF1B - T cells	human	0.000259689	8.2794e-31
T cells	T cells	LTA	TNFRSF1B	LTA - TNFRSF1B	UNCAT	TNFRSF1B - T cells	T cells - LTA	0.15794	0.100977	0.211843	-0.274706	0.052599	0.0346535	0.0159483	-0.0314316	T cells - T cells	T cells - LTA - TNFRSF1B - T cells	human	1.49e-23	8.2794e-31
DCs	T cells	TNF	TNFRSF1B	TNF - TNFRSF1B	TNF	TNFRSF1B - T cells	DCs - TNF	0.0887223	0.100977	-0.134721	-0.274706	0.0272772	0.0346535	0.00895893	-0.204714	DCs - T cells	DCs - TNF - TNFRSF1B - T cells	human	4.52874e-49	8.2794e-31
NK cells	T cells	LTA	TNFRSF1B	LTA - TNFRSF1B	UNCAT	TNFRSF1B - T cells	NK cells - LTA	0.379448	0.100977	0.503853	-0.274706	0.0791667	0.0346535	0.0383155	0.114573	NK cells - T cells	NK cells - LTA - TNFRSF1B - T cells	human	2.89596e-08	8.2794e-31
T cells	DCs	TNF	TNFRSF21	TNF - TNFRSF21	TNF	TNFRSF21 - DCs	T cells - TNF	0.538539	0.120545	0.503628	0.0774257	0.170173	0.0352124	0.0649182	0.290527	T cells - DCs	T cells - TNF - TNFRSF21 - DCs	human	7.27016e-104	1.8902e-21
NK cells	DCs	TNF	TNFRSF21	TNF - TNFRSF21	TNF	TNFRSF21 - DCs	NK cells - TNF	0.480968	0.120545	0.364118	0.0774257	0.1375	0.0352124	0.0579783	0.220772	NK cells - DCs	NK cells - TNF - TNFRSF21 - DCs	human	0.000259689	1.8902e-21
DCs	DCs	TNF	TNFRSF21	TNF - TNFRSF21	TNF	TNFRSF21 - DCs	DCs - TNF	0.0887223	0.120545	-0.134721	0.0774257	0.0272772	0.0352124	0.010695	-0.0286478	DCs - DCs	DCs - TNF - TNFRSF21 - DCs	human	4.52874e-49	1.8902e-21
DCs	NK cells	TNFSF12	TNFRSF25	TNFSF12 - TNFRSF25	TNF	TNFRSF25 - NK cells	DCs - TNFSF12	0.164754	0.149965	0.0255602	0.341279	0.068937	0.0416667	0.0247074	0.183419	DCs - NK cells	DCs - TNFSF12 - TNFRSF25 - NK cells	human	0.0011408	5.12824e-11
T cells	NK cells	TNFSF12	TNFRSF25	TNFSF12 - TNFRSF25	TNF	TNFRSF25 - NK cells	T cells - TNFSF12	0.265189	0.149965	0.200625	0.341279	0.0946782	0.0416667	0.0397692	0.270952	T cells - NK cells	T cells - TNFSF12 - TNFRSF25 - NK cells	human	1.66576e-08	5.12824e-11
DCs	T cells	TNFSF12	TNFRSF25	TNFSF12 - TNFRSF25	TNF	TNFRSF25 - T cells	DCs - TNFSF12	0.164754	0.0426879	0.0255602	0.0710999	0.068937	0.0142327	0.00703299	0.0483301	DCs - T cells	DCs - TNFSF12 - TNFRSF25 - T cells	human	0.0011408	0.000973871
T cells	T cells	TNFSF12	TNFRSF25	TNFSF12 - TNFRSF25	TNF	TNFRSF25 - T cells	T cells - TNFSF12	0.265189	0.0426879	0.200625	0.0710999	0.0946782	0.0142327	0.0113204	0.135862	T cells - T cells	T cells - TNFSF12 - TNFRSF25 - T cells	human	1.66576e-08	0.000973871
T cells	B cells	CD40LG	TRAF3	CD40LG - TRAF3	UNCAT	TRAF3 - B cells	T cells - CD40LG	0.445923	0.245114	0.715583	0.194526	0.14047	0.0517724	0.109302	0.455055	T cells - B cells	T cells - CD40LG - TRAF3 - B cells	human	9.32288e-220	1.07563e-08
T cells	DCs	CD40LG	TRAF3	CD40LG - TRAF3	UNCAT	TRAF3 - DCs	T cells - CD40LG	0.445923	0.054023	0.715583	-0.0783463	0.14047	0.0188461	0.0240901	0.318619	T cells - DCs	T cells - CD40LG - TRAF3 - DCs	human	9.32288e-220	2.93085e-10

## Sheet: 4b.Deer
Five immune cell types cellular interactions were detected in deer
source	target	ligand	receptor	pair	mode	receptor.target	source.ligand	ligand.expression	recept.expression	ligand.scale	recept.scale	percent.source	percent.target	weight_norm	weight_sc	vector	edge	species	p_val_adj.lig	p_val_adj.rec
NK cells	NK cells	HLA-B	CANX	HLA-B - CANX	MHC	CANX - NK cells	NK cells - HLA-B	0.238744	0.525433	0.40672	0.247886	0.0833333	0.166667	0.125444	0.327303	NK cells - NK cells	NK cells - HLA-B - CANX - NK cells	human	2.53906e-06	0.0103249
NK cells	NK cells	HLA-B	KIR2DL3	HLA-B - KIR2DL3	MHC	KIR2DL3 - NK cells	NK cells - HLA-B	0.238744	0.323566	0.40672	0.507544	0.0833333	0.111111	0.0772494	0.457132	NK cells - NK cells	NK cells - HLA-B - KIR2DL3 - NK cells	human	2.53906e-06	8.77149e-16
T cells	NK cells	HLA-A	KIR2DL3	HLA-A - KIR2DL3	MHC	KIR2DL3 - NK cells	T cells - HLA-A	0.125586	0.323566	0.0689341	0.507544	0.0118871	0.111111	0.0406354	0.288239	T cells - NK cells	T cells - HLA-A - KIR2DL3 - NK cells	human	0.0153998	8.77149e-16
NK cells	NK cells	HLA-B	LILRB2	HLA-B - LILRB2	MHC	LILRB2 - NK cells	NK cells - HLA-B	0.238744	0.347891	0.40672	0.278567	0.0833333	0.180556	0.0830569	0.342644	NK cells - NK cells	NK cells - HLA-B - LILRB2 - NK cells	human	2.53906e-06	1.24943e-05
T cells	NK cells	HLA-A	LILRB2	HLA-A - LILRB2	MHC	LILRB2 - NK cells	T cells - HLA-A	0.125586	0.347891	0.0689341	0.278567	0.0118871	0.180556	0.0436903	0.173751	T cells - NK cells	T cells - HLA-A - LILRB2 - NK cells	human	0.0153998	1.24943e-05

## Sheet: 4c.Dog
Five immune cell types cellular interactions were detected in dog
source	target	ligand	receptor	pair	mode	receptor.target	source.ligand	ligand.expression	recept.expression	ligand.scale	recept.scale	percent.source	percent.target	weight_norm	weight_sc	vector	edge	species	p_val_adj.lig	p_val_adj.rec
DCs	DCs	LIN7C	ABCA1	LIN7C - ABCA1	UNCAT	ABCA1 - DCs	DCs - LIN7C	0.096271	0.949415	0.128446	0.481503	0.07081	0.422313	0.0914011	0.304975	DCs - DCs	DCs - LIN7C - ABCA1 - DCs	human	1.48219e-11	3.64159e-209
NK cells	DCs	LIN7C	ABCA1	LIN7C - ABCA1	UNCAT	ABCA1 - DCs	NK cells - LIN7C	0.138688	0.949415	0.233335	0.481503	0.0751534	0.422313	0.131672	0.357419	NK cells - DCs	NK cells - LIN7C - ABCA1 - DCs	human	0.0239888	3.64159e-209
B cells	DCs	LIN7C	ABCA1	LIN7C - ABCA1	UNCAT	ABCA1 - DCs	B cells - LIN7C	0.105095	0.949415	0.150424	0.481503	0.111872	0.422313	0.0997785	0.315964	B cells - DCs	B cells - LIN7C - ABCA1 - DCs	human	7.48688e-10	3.64159e-209
B cells	Monocytes	LIN7C	ABCA1	LIN7C - ABCA1	UNCAT	ABCA1 - Monocytes	B cells - LIN7C	0.105095	0.102662	0.150424	-0.353628	0.111872	0.0497238	0.0107892	-0.101602	B cells - Monocytes	B cells - LIN7C - ABCA1 - Monocytes	human	7.48688e-10	3.09131e-08
NK cells	Monocytes	LIN7C	ABCA1	LIN7C - ABCA1	UNCAT	ABCA1 - Monocytes	NK cells - LIN7C	0.138688	0.102662	0.233335	-0.353628	0.0751534	0.0497238	0.0142379	-0.0601464	NK cells - Monocytes	NK cells - LIN7C - ABCA1 - Monocytes	human	0.0239888	3.09131e-08
DCs	Monocytes	LIN7C	ABCA1	LIN7C - ABCA1	UNCAT	ABCA1 - Monocytes	DCs - LIN7C	0.096271	0.102662	0.128446	-0.353628	0.07081	0.0497238	0.00988334	-0.112591	DCs - Monocytes	DCs - LIN7C - ABCA1 - Monocytes	human	1.48219e-11	3.09131e-08
NK cells	T cells	LIN7C	ABCA1	LIN7C - ABCA1	UNCAT	ABCA1 - T cells	NK cells - LIN7C	0.138688	0.457532	0.233335	-0.252512	0.0751534	0.045934	0.063454	-0.00958841	NK cells - T cells	NK cells - LIN7C - ABCA1 - T cells	human	0.0239888	8.59871e-136
B cells	T cells	LIN7C	ABCA1	LIN7C - ABCA1	UNCAT	ABCA1 - T cells	B cells - LIN7C	0.105095	0.457532	0.150424	-0.252512	0.111872	0.045934	0.0480842	-0.0510441	B cells - T cells	B cells - LIN7C - ABCA1 - T cells	human	7.48688e-10	8.59871e-136
DCs	T cells	LIN7C	ABCA1	LIN7C - ABCA1	UNCAT	ABCA1 - T cells	DCs - LIN7C	0.096271	0.457532	0.128446	-0.252512	0.07081	0.045934	0.044047	-0.0620328	DCs - T cells	DCs - LIN7C - ABCA1 - T cells	human	1.48219e-11	8.59871e-136
B cells	B cells	BMP6	ACVR2B	BMP6 - ACVR2B	BMP	ACVR2B - B cells	B cells - BMP6	0.0124352	0.00541858	0.254956	0.120873	0.0296804	0.0159817	6.73808e-05	0.187914	B cells - B cells	B cells - BMP6 - ACVR2B - B cells	human	6.0519e-36	5.31201e-11
NK cells	B cells	BMP4	ACVR2B	BMP4 - ACVR2B	BMP	ACVR2B - B cells	NK cells - BMP4	0.0834689	0.00541858	0.287211	0.120873	0.0368098	0.0159817	0.000452283	0.204042	NK cells - B cells	NK cells - BMP4 - ACVR2B - B cells	human	6.14934e-23	5.31201e-11
B cells	DCs	TGFB1	ACVRL1	TGFB1 - ACVRL1	TGFB	ACVRL1 - DCs	B cells - TGFB1	1.03562	0.325382	0.183017	0.564377	0.630137	0.222109	0.336971	0.373697	B cells - DCs	B cells - TGFB1 - ACVRL1 - DCs	human	4.77775e-09	1.02352e-220
DCs	DCs	TGFB1	ACVRL1	TGFB1 - ACVRL1	TGFB	ACVRL1 - DCs	DCs - TGFB1	1.05198	0.325382	0.157399	0.564377	0.562914	0.222109	0.342294	0.360888	DCs - DCs	DCs - TGFB1 - ACVRL1 - DCs	human	1.90097e-39	1.02352e-220
NK cells	DCs	TGFB1	ACVRL1	TGFB1 - ACVRL1	TGFB	ACVRL1 - DCs	NK cells - TGFB1	1.92526	0.325382	1.20927	0.564377	0.861963	0.222109	0.626444	0.886825	NK cells - DCs	NK cells - TGFB1 - ACVRL1 - DCs	human	7.127e-214	1.02352e-220
T cells	DCs	TGFB1	ACVRL1	TGFB1 - ACVRL1	TGFB	ACVRL1 - DCs	T cells - TGFB1	0.765882	0.325382	-0.44984	0.564377	0.0816604	0.222109	0.249204	0.0572683	T cells - DCs	T cells - TGFB1 - ACVRL1 - DCs	human	0	1.02352e-220
Monocytes	DCs	TGFB1	ACVRL1	TGFB1 - ACVRL1	TGFB	ACVRL1 - DCs	Monocytes - TGFB1	1.28984	0.325382	0.399168	0.564377	0.651934	0.222109	0.419691	0.481772	Monocytes - DCs	Monocytes - TGFB1 - ACVRL1 - DCs	human	5.07176e-17	1.02352e-220
T cells	DCs	GNAS	ADCY9	GNAS - ADCY9	UNCAT	ADCY9 - DCs	T cells - GNAS	1.11365	0.0694132	-0.73308	0.195836	0.145288	0.0438105	0.0773021	-0.268622	T cells - DCs	T cells - GNAS - ADCY9 - DCs	human	0	1.0636e-35
B cells	DCs	GNAI2	ADCY9	GNAI2 - ADCY9	UNCAT	ADCY9 - DCs	B cells - GNAI2	1.49049	0.0694132	-0.39771	0.195836	0.833333	0.0438105	0.10346	-0.100937	B cells - DCs	B cells - GNAI2 - ADCY9 - DCs	human	7.81059e-27	1.0636e-35
NK cells	DCs	GNAS	ADCY9	GNAS - ADCY9	UNCAT	ADCY9 - DCs	NK cells - GNAS	2.71852	0.0694132	0.992491	0.195836	0.961656	0.0438105	0.188701	0.594164	NK cells - DCs	NK cells - GNAS - ADCY9 - DCs	human	1.22187e-165	1.0636e-35
NK cells	DCs	GNAI2	ADCY9	GNAI2 - ADCY9	UNCAT	ADCY9 - DCs	NK cells - GNAI2	1.58738	0.0694132	-0.355289	0.195836	0.768405	0.0438105	0.110185	-0.0797262	NK cells - DCs	NK cells - GNAI2 - ADCY9 - DCs	human	1.8132e-34	1.0636e-35
B cells	DCs	GNAS	ADCY9	GNAS - ADCY9	UNCAT	ADCY9 - DCs	B cells - GNAS	2.65132	0.0694132	0.926811	0.195836	0.949772	0.0438105	0.184036	0.561324	B cells - DCs	B cells - GNAS - ADCY9 - DCs	human	3.78012e-91	1.0636e-35
DCs	DCs	GNAI2	ADCY9	GNAI2 - ADCY9	UNCAT	ADCY9 - DCs	DCs - GNAI2	2.20515	0.0694132	0.269643	0.195836	0.942435	0.0438105	0.153066	0.23274	DCs - DCs	DCs - GNAI2 - ADCY9 - DCs	human	8.81448e-16	1.0636e-35
Monocytes	DCs	GNAI2	ADCY9	GNAI2 - ADCY9	UNCAT	ADCY9 - DCs	Monocytes - GNAI2	1.38184	0.0694132	-0.52112	0.195836	0.720994	0.0438105	0.0959181	-0.162642	Monocytes - DCs	Monocytes - GNAI2 - ADCY9 - DCs	human	2.10943e-31	1.0636e-35
T cells	DCs	GNAI2	ADCY9	GNAI2 - ADCY9	UNCAT	ADCY9 - DCs	T cells - GNAI2	2.52024	0.0694132	0.0221783	0.195836	0.600204	0.0438105	0.174938	0.109007	T cells - DCs	T cells - GNAI2 - ADCY9 - DCs	human	1.80687e-24	1.0636e-35
DCs	DCs	GNAS	ADCY9	GNAS - ADCY9	UNCAT	ADCY9 - DCs	DCs - GNAS	2.09493	0.0694132	0.39207	0.195836	0.845135	0.0438105	0.145416	0.293953	DCs - DCs	DCs - GNAS - ADCY9 - DCs	human	3.9283e-54	1.0636e-35
Monocytes	DCs	GNAS	ADCY9	GNAS - ADCY9	UNCAT	ADCY9 - DCs	Monocytes - GNAS	2.62992	0.0694132	0.916691	0.195836	0.972376	0.0438105	0.182551	0.556264	Monocytes - DCs	Monocytes - GNAS - ADCY9 - DCs	human	7.60947e-68	1.0636e-35
DCs	B cells	GPI	AMFR	GPI - AMFR	Chemotaxis	AMFR - B cells	DCs - GPI	0.300294	0.0181402	0.2787	0.122408	0.216505	0.0365297	0.0054474	0.200554	DCs - B cells	DCs - GPI - AMFR - B cells	human	6.08131e-70	2.06033e-15
B cells	B cells	GPI	AMFR	GPI - AMFR	Chemotaxis	AMFR - B cells	B cells - GPI	0.204077	0.0181402	0.145528	0.122408	0.26484	0.0365297	0.003702	0.133968	B cells - B cells	B cells - GPI - AMFR - B cells	human	4.22324e-18	2.06033e-15
NK cells	DCs	BMP4	BMPR2	BMP4 - BMPR2	BMP	BMPR2 - DCs	NK cells - BMP4	0.0834689	0.0354536	0.287211	0.0823276	0.0368098	0.0198675	0.00295928	0.184769	NK cells - DCs	NK cells - BMP4 - BMPR2 - DCs	human	6.14934e-23	6.73892e-07
Monocytes	DCs	FST	BMPR2	FST - BMPR2	BMP	BMPR2 - DCs	Monocytes - FST	0.0590907	0.0354536	0.208606	0.0823276	0.0248619	0.0198675	0.00209498	0.145467	Monocytes - DCs	Monocytes - FST - BMPR2 - DCs	human	1.80667e-23	6.73892e-07
B cells	DCs	BMP6	BMPR2	BMP6 - BMPR2	BMP	BMPR2 - DCs	B cells - BMP6	0.0124352	0.0354536	0.254956	0.0823276	0.0296804	0.0198675	0.000440872	0.168642	B cells - DCs	B cells - BMP6 - BMPR2 - DCs	human	6.0519e-36	6.73892e-07
Monocytes	B cells	GNAI2	C5AR1	GNAI2 - C5AR1	Complement	C5AR1 - B cells	Monocytes - GNAI2	1.38184	0.204342	-0.52112	-1.04032	0.720994	0.0753425	0.282369	-0.780722	Monocytes - B cells	Monocytes - GNAI2 - C5AR1 - B cells	human	2.10943e-31	1.90156e-96
B cells	B cells	GNAI2	C5AR1	GNAI2 - C5AR1	Complement	C5AR1 - B cells	B cells - GNAI2	1.49049	0.204342	-0.39771	-1.04032	0.833333	0.0753425	0.304571	-0.719017	B cells - B cells	B cells - GNAI2 - C5AR1 - B cells	human	7.81059e-27	1.90156e-96
DCs	B cells	FN1	C5AR1	FN1 - C5AR1	Complement	C5AR1 - B cells	DCs - FN1	1.18915	0.204342	0.814345	-1.04032	0.452369	0.0753425	0.242993	-0.11299	DCs - B cells	DCs - FN1 - C5AR1 - B cells	human	0	1.90156e-96
B cells	B cells	FN1	C5AR1	FN1 - C5AR1	Complement	C5AR1 - B cells	B cells - FN1	0.0278998	0.204342	-0.349053	-1.04032	0.0319635	0.0753425	0.00570111	-0.694689	B cells - B cells	B cells - FN1 - C5AR1 - B cells	human	1.06578e-08	1.90156e-96
NK cells	B cells	GNAI2	C5AR1	GNAI2 - C5AR1	Complement	C5AR1 - B cells	NK cells - GNAI2	1.58738	0.204342	-0.355289	-1.04032	0.768405	0.0753425	0.324369	-0.697806	NK cells - B cells	NK cells - GNAI2 - C5AR1 - B cells	human	1.8132e-34	1.90156e-96
DCs	B cells	GNAI2	C5AR1	GNAI2 - C5AR1	Complement	C5AR1 - B cells	DCs - GNAI2	2.20515	0.204342	0.269643	-1.04032	0.942435	0.0753425	0.450605	-0.385341	DCs - B cells	DCs - GNAI2 - C5AR1 - B cells	human	8.81448e-16	1.90156e-96
Monocytes	B cells	FN1	C5AR1	FN1 - C5AR1	Complement	C5AR1 - B cells	Monocytes - FN1	0.0528998	0.204342	-0.330858	-1.04032	0.0303867	0.0753425	0.0108097	-0.685591	Monocytes - B cells	Monocytes - FN1 - C5AR1 - B cells	human	1.25826e-06	1.90156e-96
T cells	B cells	GNAI2	C5AR1	GNAI2 - C5AR1	Complement	C5AR1 - B cells	T cells - GNAI2	2.52024	0.204342	0.0221783	-1.04032	0.600204	0.0753425	0.514992	-0.509073	T cells - B cells	T cells - GNAI2 - C5AR1 - B cells	human	1.80687e-24	1.90156e-96
B cells	DCs	GNAI2	C5AR1	GNAI2 - C5AR1	Complement	C5AR1 - DCs	B cells - GNAI2	1.49049	2.57704	-0.39771	0.504486	0.833333	0.928171	3.84106	0.0533882	B cells - DCs	B cells - GNAI2 - C5AR1 - DCs	human	7.81059e-27	5.98338e-117
DCs	DCs	GNAI2	C5AR1	GNAI2 - C5AR1	Complement	C5AR1 - DCs	DCs - GNAI2	2.20515	2.57704	0.269643	0.504486	0.942435	0.928171	5.68276	0.387065	DCs - DCs	DCs - GNAI2 - C5AR1 - DCs	human	8.81448e-16	5.98338e-117
T cells	DCs	GNAI2	C5AR1	GNAI2 - C5AR1	Complement	C5AR1 - DCs	T cells - GNAI2	2.52024	2.57704	0.0221783	0.504486	0.600204	0.928171	6.49477	0.263332	T cells - DCs	T cells - GNAI2 - C5AR1 - DCs	human	1.80687e-24	5.98338e-117
Monocytes	DCs	GNAI2	C5AR1	GNAI2 - C5AR1	Complement	C5AR1 - DCs	Monocytes - GNAI2	1.38184	2.57704	-0.52112	0.504486	0.720994	0.928171	3.56107	-0.00831695	Monocytes - DCs	Monocytes - GNAI2 - C5AR1 - DCs	human	2.10943e-31	5.98338e-117
B cells	DCs	FN1	C5AR1	FN1 - C5AR1	Complement	C5AR1 - DCs	B cells - FN1	0.0278998	2.57704	-0.349053	0.504486	0.0319635	0.928171	0.0718989	0.0777164	B cells - DCs	B cells - FN1 - C5AR1 - DCs	human	1.06578e-08	5.98338e-117
NK cells	DCs	GNAI2	C5AR1	GNAI2 - C5AR1	Complement	C5AR1 - DCs	NK cells - GNAI2	1.58738	2.57704	-0.355289	0.504486	0.768405	0.928171	4.09075	0.0745987	NK cells - DCs	NK cells - GNAI2 - C5AR1 - DCs	human	1.8132e-34	5.98338e-117
DCs	DCs	FN1	C5AR1	FN1 - C5AR1	Complement	C5AR1 - DCs	DCs - FN1	1.18915	2.57704	0.814345	0.504486	0.452369	0.928171	3.06448	0.659416	DCs - DCs	DCs - FN1 - C5AR1 - DCs	human	0	5.98338e-117
Monocytes	DCs	FN1	C5AR1	FN1 - C5AR1	Complement	C5AR1 - DCs	Monocytes - FN1	0.0528998	2.57704	-0.330858	0.504486	0.0303867	0.928171	0.136325	0.0868141	Monocytes - DCs	Monocytes - FN1 - C5AR1 - DCs	human	1.25826e-06	5.98338e-117
DCs	Monocytes	FN1	C5AR1	FN1 - C5AR1	Complement	C5AR1 - Monocytes	DCs - FN1	1.18915	0.316615	0.814345	-1.009	0.452369	0.0773481	0.376501	-0.0973262	DCs - Monocytes	DCs - FN1 - C5AR1 - Monocytes	human	0	8.918e-77
NK cells	Monocytes	GNAI2	C5AR1	GNAI2 - C5AR1	Complement	C5AR1 - Monocytes	NK cells - GNAI2	1.58738	0.316615	-0.355289	-1.009	0.768405	0.0773481	0.502589	-0.682143	NK cells - Monocytes	NK cells - GNAI2 - C5AR1 - Monocytes	human	1.8132e-34	8.918e-77
DCs	Monocytes	GNAI2	C5AR1	GNAI2 - C5AR1	Complement	C5AR1 - Monocytes	DCs - GNAI2	2.20515	0.316615	0.269643	-1.009	0.942435	0.0773481	0.698182	-0.369677	DCs - Monocytes	DCs - GNAI2 - C5AR1 - Monocytes	human	8.81448e-16	8.918e-77
Monocytes	Monocytes	FN1	C5AR1	FN1 - C5AR1	Complement	C5AR1 - Monocytes	Monocytes - FN1	0.0528998	0.316615	-0.330858	-1.009	0.0303867	0.0773481	0.0167489	-0.669928	Monocytes - Monocytes	Monocytes - FN1 - C5AR1 - Monocytes	human	1.25826e-06	8.918e-77
Monocytes	Monocytes	GNAI2	C5AR1	GNAI2 - C5AR1	Complement	C5AR1 - Monocytes	Monocytes - GNAI2	1.38184	0.316615	-0.52112	-1.009	0.720994	0.0773481	0.437512	-0.765059	Monocytes - Monocytes	Monocytes - GNAI2 - C5AR1 - Monocytes	human	2.10943e-31	8.918e-77
B cells	Monocytes	FN1	C5AR1	FN1 - C5AR1	Complement	C5AR1 - Monocytes	B cells - FN1	0.0278998	0.316615	-0.349053	-1.009	0.0319635	0.0773481	0.00883348	-0.679025	B cells - Monocytes	B cells - FN1 - C5AR1 - Monocytes	human	1.06578e-08	8.918e-77
T cells	Monocytes	GNAI2	C5AR1	GNAI2 - C5AR1	Complement	C5AR1 - Monocytes	T cells - GNAI2	2.52024	0.316615	0.0221783	-1.009	0.600204	0.0773481	0.797946	-0.493409	T cells - Monocytes	T cells - GNAI2 - C5AR1 - Monocytes	human	1.80687e-24	8.918e-77
B cells	Monocytes	GNAI2	C5AR1	GNAI2 - C5AR1	Complement	C5AR1 - Monocytes	B cells - GNAI2	1.49049	0.316615	-0.39771	-1.009	0.833333	0.0773481	0.471912	-0.703354	B cells - Monocytes	B cells - GNAI2 - C5AR1 - Monocytes	human	7.81059e-27	8.918e-77
B cells	NK cells	GNAI2	C5AR1	GNAI2 - C5AR1	Complement	C5AR1 - NK cells	B cells - GNAI2	1.49049	0.383054	-0.39771	-0.99433	0.833333	0.0843558	0.570939	-0.69602	B cells - NK cells	B cells - GNAI2 - C5AR1 - NK cells	human	7.81059e-27	1.01223e-143
NK cells	NK cells	GNAI2	C5AR1	GNAI2 - C5AR1	Complement	C5AR1 - NK cells	NK cells - GNAI2	1.58738	0.383054	-0.355289	-0.99433	0.768405	0.0843558	0.608052	-0.67481	NK cells - NK cells	NK cells - GNAI2 - C5AR1 - NK cells	human	1.8132e-34	1.01223e-143
DCs	NK cells	GNAI2	C5AR1	GNAI2 - C5AR1	Complement	C5AR1 - NK cells	DCs - GNAI2	2.20515	0.383054	0.269643	-0.99433	0.942435	0.0843558	0.84469	-0.362344	DCs - NK cells	DCs - GNAI2 - C5AR1 - NK cells	human	8.81448e-16	1.01223e-143
Monocytes	NK cells	FN1	C5AR1	FN1 - C5AR1	Complement	C5AR1 - NK cells	Monocytes - FN1	0.0528998	0.383054	-0.330858	-0.99433	0.0303867	0.0843558	0.0202635	-0.662594	Monocytes - NK cells	Monocytes - FN1 - C5AR1 - NK cells	human	1.25826e-06	1.01223e-143
T cells	NK cells	GNAI2	C5AR1	GNAI2 - C5AR1	Complement	C5AR1 - NK cells	T cells - GNAI2	2.52024	0.383054	0.0221783	-0.99433	0.600204	0.0843558	0.965388	-0.486076	T cells - NK cells	T cells - GNAI2 - C5AR1 - NK cells	human	1.80687e-24	1.01223e-143
B cells	NK cells	FN1	C5AR1	FN1 - C5AR1	Complement	C5AR1 - NK cells	B cells - FN1	0.0278998	0.383054	-0.349053	-0.99433	0.0319635	0.0843558	0.0106871	-0.671692	B cells - NK cells	B cells - FN1 - C5AR1 - NK cells	human	1.06578e-08	1.01223e-143
DCs	NK cells	FN1	C5AR1	FN1 - C5AR1	Complement	C5AR1 - NK cells	DCs - FN1	1.18915	0.383054	0.814345	-0.99433	0.452369	0.0843558	0.455507	-0.0899928	DCs - NK cells	DCs - FN1 - C5AR1 - NK cells	human	0	1.01223e-143
Monocytes	NK cells	GNAI2	C5AR1	GNAI2 - C5AR1	Complement	C5AR1 - NK cells	Monocytes - GNAI2	1.38184	0.383054	-0.52112	-0.99433	0.720994	0.0843558	0.52932	-0.757725	Monocytes - NK cells	Monocytes - GNAI2 - C5AR1 - NK cells	human	2.10943e-31	1.01223e-143
DCs	T cells	GNAI2	C5AR1	GNAI2 - C5AR1	Complement	C5AR1 - T cells	DCs - GNAI2	2.20515	2.57589	0.269643	0.162952	0.942435	0.602586	5.68022	0.216297	DCs - T cells	DCs - GNAI2 - C5AR1 - T cells	human	8.81448e-16	7.55349e-39
Monocytes	T cells	FN1	C5AR1	FN1 - C5AR1	Complement	C5AR1 - T cells	Monocytes - FN1	0.0528998	2.57589	-0.330858	0.162952	0.0303867	0.602586	0.136264	-0.0839531	Monocytes - T cells	Monocytes - FN1 - C5AR1 - T cells	human	1.25826e-06	7.55349e-39
DCs	T cells	FN1	C5AR1	FN1 - C5AR1	Complement	C5AR1 - T cells	DCs - FN1	1.18915	2.57589	0.814345	0.162952	0.452369	0.602586	3.06311	0.488648	DCs - T cells	DCs - FN1 - C5AR1 - T cells	human	0	7.55349e-39
NK cells	T cells	GNAI2	C5AR1	GNAI2 - C5AR1	Complement	C5AR1 - T cells	NK cells - GNAI2	1.58738	2.57589	-0.355289	0.162952	0.768405	0.602586	4.08892	-0.0961685	NK cells - T cells	NK cells - GNAI2 - C5AR1 - T cells	human	1.8132e-34	7.55349e-39
Monocytes	T cells	GNAI2	C5AR1	GNAI2 - C5AR1	Complement	C5AR1 - T cells	Monocytes - GNAI2	1.38184	2.57589	-0.52112	0.162952	0.720994	0.602586	3.55948	-0.179084	Monocytes - T cells	Monocytes - GNAI2 - C5AR1 - T cells	human	2.10943e-31	7.55349e-39
B cells	T cells	FN1	C5AR1	FN1 - C5AR1	Complement	C5AR1 - T cells	B cells - FN1	0.0278998	2.57589	-0.349053	0.162952	0.0319635	0.602586	0.0718668	-0.0930507	B cells - T cells	B cells - FN1 - C5AR1 - T cells	human	1.06578e-08	7.55349e-39
T cells	T cells	GNAI2	C5AR1	GNAI2 - C5AR1	Complement	C5AR1 - T cells	T cells - GNAI2	2.52024	2.57589	0.0221783	0.162952	0.600204	0.602586	6.49187	0.0925651	T cells - T cells	T cells - GNAI2 - C5AR1 - T cells	human	1.80687e-24	7.55349e-39
B cells	T cells	GNAI2	C5AR1	GNAI2 - C5AR1	Complement	C5AR1 - T cells	B cells - GNAI2	1.49049	2.57589	-0.39771	0.162952	0.833333	0.602586	3.83935	-0.117379	B cells - T cells	B cells - GNAI2 - C5AR1 - T cells	human	7.81059e-27	7.55349e-39
DCs	B cells	CCL7	CCR10	CCL7 - CCR10	CC	CCR10 - B cells	DCs - CCL7	0.0788595	0.462485	0.0922504	1.19207	0.020377	0.189498	0.0364713	0.642163	DCs - B cells	DCs - CCL7 - CCR10 - B cells	human	2.14818e-15	3.07386e-197
DCs	B cells	CCL19	CCR10	CCL19 - CCR10	CC	CCR10 - B cells	DCs - CCL19	0.0395169	0.462485	0.0872223	1.19207	0.0183393	0.189498	0.018276	0.639649	DCs - B cells	DCs - CCL19 - CCR10 - B cells	human	2.10936e-13	3.07386e-197
DCs	B cells	CCL27	CCR10	CCL27 - CCR10	CC	CCR10 - B cells	DCs - CCL27	0.0204048	0.462485	0.0501718	1.19207	0.016811	0.189498	0.00943689	0.621123	DCs - B cells	DCs - CCL27 - CCR10 - B cells	human	0.0460583	3.07386e-197
DCs	DCs	CCL8	CCR2	CCL8 - CCR2	CC	CCR2 - DCs	DCs - CCL8	0.0351612	0.018175	0.0439323	0.0904923	0.0112073	0.0163016	0.000639054	0.0672123	DCs - DCs	DCs - CCL8 - CCR2 - DCs	human	2.69134e-07	2.00576e-11
DCs	DCs	CCL7	CCR2	CCL7 - CCR2	CC	CCR2 - DCs	DCs - CCL7	0.0788595	0.018175	0.0922504	0.0904923	0.020377	0.0163016	0.00143327	0.0913714	DCs - DCs	DCs - CCL7 - CCR2 - DCs	human	2.14818e-15	2.00576e-11
DCs	B cells	CCL7	CCR5	CCL7 - CCR5	CC	CCR5 - B cells	DCs - CCL7	0.0788595	0.118267	0.0922504	0.131275	0.020377	0.107306	0.0093265	0.111762	DCs - B cells	DCs - CCL7 - CCR5 - B cells	human	2.14818e-15	0.000286467
NK cells	B cells	CCL3	CCR5	CCL3 - CCR5	CC	CCR5 - B cells	NK cells - CCL3	0.275264	0.118267	0.323487	0.131275	0.0874233	0.107306	0.0325548	0.227381	NK cells - B cells	NK cells - CCL3 - CCR5 - B cells	human	1.39377e-12	0.000286467
DCs	B cells	CCL4	CCR5	CCL4 - CCR5	CC	CCR5 - B cells	DCs - CCL4	0.240864	0.118267	-0.229455	0.131275	0.0601121	0.107306	0.0284864	-0.0490903	DCs - B cells	DCs - CCL4 - CCR5 - B cells	human	7.45511e-22	0.000286467
DCs	B cells	CCL8	CCR5	CCL8 - CCR5	CC	CCR5 - B cells	DCs - CCL8	0.0351612	0.118267	0.0439323	0.131275	0.0112073	0.107306	0.00415842	0.0876034	DCs - B cells	DCs - CCL8 - CCR5 - B cells	human	2.69134e-07	0.000286467
B cells	B cells	GNAI2	CCR5	GNAI2 - CCR5	CC	CCR5 - B cells	B cells - GNAI2	1.49049	0.118267	-0.39771	0.131275	0.833333	0.107306	0.176277	-0.133218	B cells - B cells	B cells - GNAI2 - CCR5 - B cells	human	7.81059e-27	0.000286467
T cells	B cells	GNAI2	CCR5	GNAI2 - CCR5	CC	CCR5 - B cells	T cells - GNAI2	2.52024	0.118267	0.0221783	0.131275	0.600204	0.107306	0.298062	0.0767264	T cells - B cells	T cells - GNAI2 - CCR5 - B cells	human	1.80687e-24	0.000286467
DCs	B cells	CCL3	CCR5	CCL3 - CCR5	CC	CCR5 - B cells	DCs - CCL3	0.194864	0.118267	0.186195	0.131275	0.0733571	0.107306	0.023046	0.158735	DCs - B cells	DCs - CCL3 - CCR5 - B cells	human	2.86052e-29	0.000286467
Monocytes	B cells	IL16	CCR5	IL16 - CCR5	CC	CCR5 - B cells	Monocytes - IL16	1.26788	0.118267	0.261151	0.131275	0.707182	0.107306	0.149949	0.196213	Monocytes - B cells	Monocytes - IL16 - CCR5 - B cells	human	3.1159e-10	0.000286467
DCs	B cells	GNAI2	CCR5	GNAI2 - CCR5	CC	CCR5 - B cells	DCs - GNAI2	2.20515	0.118267	0.269643	0.131275	0.942435	0.107306	0.260797	0.200459	DCs - B cells	DCs - GNAI2 - CCR5 - B cells	human	8.81448e-16	0.000286467
NK cells	B cells	CCL4	CCR5	CCL4 - CCR5	CC	CCR5 - B cells	NK cells - CCL4	2.48884	0.118267	2.36441	0.131275	0.871166	0.107306	0.294349	1.24784	NK cells - B cells	NK cells - CCL4 - CCR5 - B cells	human	0	0.000286467
NK cells	B cells	GNAI2	CCR5	GNAI2 - CCR5	CC	CCR5 - B cells	NK cells - GNAI2	1.58738	0.118267	-0.355289	0.131275	0.768405	0.107306	0.187735	-0.112007	NK cells - B cells	NK cells - GNAI2 - CCR5 - B cells	human	1.8132e-34	0.000286467
T cells	B cells	IL16	CCR5	IL16 - CCR5	CC	CCR5 - B cells	T cells - IL16	1.5439	0.118267	-0.0811217	0.131275	0.25655	0.107306	0.182593	0.0250764	T cells - B cells	T cells - IL16 - CCR5 - B cells	human	2.66665e-51	0.000286467
NK cells	B cells	CCL5	CCR5	CCL5 - CCR5	CC	CCR5 - B cells	NK cells - CCL5	3.64351	0.118267	1.53234	0.131275	0.392638	0.107306	0.430908	0.83181	NK cells - B cells	NK cells - CCL5 - CCR5 - B cells	human	0	0.000286467
NK cells	B cells	IL16	CCR5	IL16 - CCR5	CC	CCR5 - B cells	NK cells - IL16	1.46778	0.118267	0.433162	0.131275	0.739264	0.107306	0.17359	0.282218	NK cells - B cells	NK cells - IL16 - CCR5 - B cells	human	4.41904e-43	0.000286467
B cells	B cells	IL16	CCR5	IL16 - CCR5	CC	CCR5 - B cells	B cells - IL16	1.28137	0.118267	0.287918	0.131275	0.810502	0.107306	0.151545	0.209596	B cells - B cells	B cells - IL16 - CCR5 - B cells	human	4.09086e-21	0.000286467
DCs	B cells	CCL5	CCR5	CCL5 - CCR5	CC	CCR5 - B cells	DCs - CCL5	0.101467	0.118267	-0.178774	0.131275	0.020377	0.107306	0.0120003	-0.0237496	DCs - B cells	DCs - CCL5 - CCR5 - B cells	human	4.15235e-13	0.000286467
Monocytes	B cells	GNAI2	CCR5	GNAI2 - CCR5	CC	CCR5 - B cells	Monocytes - GNAI2	1.38184	0.118267	-0.52112	0.131275	0.720994	0.107306	0.163427	-0.194923	Monocytes - B cells	Monocytes - GNAI2 - CCR5 - B cells	human	2.10943e-31	0.000286467
B cells	DCs	IL16	CCR5	IL16 - CCR5	CC	CCR5 - DCs	B cells - IL16	1.28137	0.173309	0.287918	0.28065	0.810502	0.120224	0.222073	0.284284	B cells - DCs	B cells - IL16 - CCR5 - DCs	human	4.09086e-21	5.49675e-64
NK cells	DCs	IL16	CCR5	IL16 - CCR5	CC	CCR5 - DCs	NK cells - IL16	1.46778	0.173309	0.433162	0.28065	0.739264	0.120224	0.254379	0.356906	NK cells - DCs	NK cells - IL16 - CCR5 - DCs	human	4.41904e-43	5.49675e-64
NK cells	DCs	CCL3	CCR5	CCL3 - CCR5	CC	CCR5 - DCs	NK cells - CCL3	0.275264	0.173309	0.323487	0.28065	0.0874233	0.120224	0.0477057	0.302068	NK cells - DCs	NK cells - CCL3 - CCR5 - DCs	human	1.39377e-12	5.49675e-64
DCs	DCs	CCL7	CCR5	CCL7 - CCR5	CC	CCR5 - DCs	DCs - CCL7	0.0788595	0.173309	0.0922504	0.28065	0.020377	0.120224	0.013667	0.18645	DCs - DCs	DCs - CCL7 - CCR5 - DCs	human	2.14818e-15	5.49675e-64
Monocytes	DCs	GNAI2	CCR5	GNAI2 - CCR5	CC	CCR5 - DCs	Monocytes - GNAI2	1.38184	0.173309	-0.52112	0.28065	0.720994	0.120224	0.239485	-0.120235	Monocytes - DCs	Monocytes - GNAI2 - CCR5 - DCs	human	2.10943e-31	5.49675e-64
DCs	DCs	CCL8	CCR5	CCL8 - CCR5	CC	CCR5 - DCs	DCs - CCL8	0.0351612	0.173309	0.0439323	0.28065	0.0112073	0.120224	0.00609373	0.162291	DCs - DCs	DCs - CCL8 - CCR5 - DCs	human	2.69134e-07	5.49675e-64
NK cells	DCs	CCL4	CCR5	CCL4 - CCR5	CC	CCR5 - DCs	NK cells - CCL4	2.48884	0.173309	2.36441	0.28065	0.871166	0.120224	0.431338	1.32253	NK cells - DCs	NK cells - CCL4 - CCR5 - DCs	human	0	5.49675e-64
DCs	DCs	CCL3	CCR5	CCL3 - CCR5	CC	CCR5 - DCs	DCs - CCL3	0.194864	0.173309	0.186195	0.28065	0.0733571	0.120224	0.0337716	0.233423	DCs - DCs	DCs - CCL3 - CCR5 - DCs	human	2.86052e-29	5.49675e-64
NK cells	DCs	GNAI2	CCR5	GNAI2 - CCR5	CC	CCR5 - DCs	NK cells - GNAI2	1.58738	0.173309	-0.355289	0.28065	0.768405	0.120224	0.275107	-0.0373194	NK cells - DCs	NK cells - GNAI2 - CCR5 - DCs	human	1.8132e-34	5.49675e-64
DCs	DCs	GNAI2	CCR5	GNAI2 - CCR5	CC	CCR5 - DCs	DCs - GNAI2	2.20515	0.173309	0.269643	0.28065	0.942435	0.120224	0.382171	0.275146	DCs - DCs	DCs - GNAI2 - CCR5 - DCs	human	8.81448e-16	5.49675e-64
Monocytes	DCs	IL16	CCR5	IL16 - CCR5	CC	CCR5 - DCs	Monocytes - IL16	1.26788	0.173309	0.261151	0.28065	0.707182	0.120224	0.219735	0.2709	Monocytes - DCs	Monocytes - IL16 - CCR5 - DCs	human	3.1159e-10	5.49675e-64
NK cells	DCs	CCL5	CCR5	CCL5 - CCR5	CC	CCR5 - DCs	NK cells - CCL5	3.64351	0.173309	1.53234	0.28065	0.392638	0.120224	0.631451	0.906497	NK cells - DCs	NK cells - CCL5 - CCR5 - DCs	human	0	5.49675e-64
DCs	DCs	CCL5	CCR5	CCL5 - CCR5	CC	CCR5 - DCs	DCs - CCL5	0.101467	0.173309	-0.178774	0.28065	0.020377	0.120224	0.0175852	0.0509383	DCs - DCs	DCs - CCL5 - CCR5 - DCs	human	4.15235e-13	5.49675e-64
DCs	DCs	CCL4	CCR5	CCL4 - CCR5	CC	CCR5 - DCs	DCs - CCL4	0.240864	0.173309	-0.229455	0.28065	0.0601121	0.120224	0.0417438	0.0255975	DCs - DCs	DCs - CCL4 - CCR5 - DCs	human	7.45511e-22	5.49675e-64
T cells	DCs	IL16	CCR5	IL16 - CCR5	CC	CCR5 - DCs	T cells - IL16	1.5439	0.173309	-0.0811217	0.28065	0.25655	0.120224	0.267572	0.0997642	T cells - DCs	T cells - IL16 - CCR5 - DCs	human	2.66665e-51	5.49675e-64
T cells	DCs	GNAI2	CCR5	GNAI2 - CCR5	CC	CCR5 - DCs	T cells - GNAI2	2.52024	0.173309	0.0221783	0.28065	0.600204	0.120224	0.43678	0.151414	T cells - DCs	T cells - GNAI2 - CCR5 - DCs	human	1.80687e-24	5.49675e-64
B cells	DCs	GNAI2	CCR5	GNAI2 - CCR5	CC	CCR5 - DCs	B cells - GNAI2	1.49049	0.173309	-0.39771	0.28065	0.833333	0.120224	0.258316	-0.0585299	B cells - DCs	B cells - GNAI2 - CCR5 - DCs	human	7.81059e-27	5.49675e-64
DCs	B cells	CCL19	CCR7	CCL19 - CCR7	CC	CCR7 - B cells	DCs - CCL19	0.0395169	0.336691	0.0872223	0.411471	0.0183393	0.146119	0.013305	0.249347	DCs - B cells	DCs - CCL19 - CCR7 - B cells	human	2.10936e-13	2.33022e-28
DCs	Monocytes	CCL19	CCR7	CCL19 - CCR7	CC	CCR7 - Monocytes	DCs - CCL19	0.0395169	1.1496	0.0872223	2.35429	0.0183393	0.491713	0.0454288	1.22075	DCs - Monocytes	DCs - CCL19 - CCR7 - Monocytes	human	2.10936e-13	0
DCs	DCs	CCL19	CCRL2	CCL19 - CCRL2	CC	CCRL2 - DCs	DCs - CCL19	0.0395169	0.310854	0.0872223	-0.00549975	0.0183393	0.117168	0.012284	0.0408613	DCs - DCs	DCs - CCL19 - CCRL2 - DCs	human	2.10936e-13	5.18096e-07
B cells	DCs	RARRES2	CCRL2	RARRES2 - CCRL2	CC	CCRL2 - DCs	B cells - RARRES2	1.19344	0.310854	1.32103	-0.00549975	0.251142	0.117168	0.370985	0.657767	B cells - DCs	B cells - RARRES2 - CCRL2 - DCs	human	3.16955e-172	5.18096e-07
Monocytes	DCs	RARRES2	CCRL2	RARRES2 - CCRL2	CC	CCRL2 - DCs	Monocytes - RARRES2	0.225817	0.310854	0.215981	-0.00549975	0.0966851	0.117168	0.0701961	0.10524	Monocytes - DCs	Monocytes - RARRES2 - CCRL2 - DCs	human	5.03748e-10	5.18096e-07
B cells	NK cells	RARRES2	CCRL2	RARRES2 - CCRL2	CC	CCRL2 - NK cells	B cells - RARRES2	1.19344	0.065467	1.32103	-0.219777	0.251142	0.0168712	0.0781306	0.550629	B cells - NK cells	B cells - RARRES2 - CCRL2 - NK cells	human	3.16955e-172	5.51149e-06
DCs	NK cells	CCL19	CCRL2	CCL19 - CCRL2	CC	CCRL2 - NK cells	DCs - CCL19	0.0395169	0.065467	0.0872223	-0.219777	0.0183393	0.0168712	0.00258705	-0.0662774	DCs - NK cells	DCs - CCL19 - CCRL2 - NK cells	human	2.10936e-13	5.51149e-06
Monocytes	NK cells	RARRES2	CCRL2	RARRES2 - CCRL2	CC	CCRL2 - NK cells	Monocytes - RARRES2	0.225817	0.065467	0.215981	-0.219777	0.0966851	0.0168712	0.0147835	-0.00189827	Monocytes - NK cells	Monocytes - RARRES2 - CCRL2 - NK cells	human	5.03748e-10	5.51149e-06
T cells	DCs	LY86	CD180	LY86 - CD180	UNCAT	CD180 - DCs	T cells - LY86	0.193004	0.284093	-0.536237	0.371821	0.0173528	0.178299	0.0548313	-0.082208	T cells - DCs	T cells - LY86 - CD180 - DCs	human	0	3.44683e-126
DCs	DCs	LY86	CD180	LY86 - CD180	UNCAT	CD180 - DCs	DCs - LY86	1.63424	0.284093	1.09452	0.371821	0.781966	0.178299	0.464278	0.733169	DCs - DCs	DCs - LY86 - CD180 - DCs	human	0	3.44683e-126
NK cells	DCs	LY86	CD180	LY86 - CD180	UNCAT	CD180 - DCs	NK cells - LY86	0.0766683	0.284093	-0.554008	0.371821	0.0245399	0.178299	0.021781	-0.0910935	NK cells - DCs	NK cells - LY86 - CD180 - DCs	human	1.98334e-49	3.44683e-126
Monocytes	DCs	LY86	CD180	LY86 - CD180	UNCAT	CD180 - DCs	Monocytes - LY86	0.103245	0.284093	-0.529642	0.371821	0.0414365	0.178299	0.0293313	-0.0789103	Monocytes - DCs	Monocytes - LY86 - CD180 - DCs	human	4.69441e-22	3.44683e-126
B cells	Monocytes	CD70	CD27	CD70 - CD27	UNCAT	CD27 - Monocytes	B cells - CD70	0.0737777	0.135529	0.461799	0.641429	0.0821918	0.0718232	0.00999904	0.551614	B cells - Monocytes	B cells - CD70 - CD27 - Monocytes	human	9.75575e-72	1.06286e-77
Monocytes	Monocytes	IL12A	CD28	IL12A - CD28	Interleukins	CD28 - Monocytes	Monocytes - IL12A	0.054395	0.369797	0.20414	1.55726	0.0276243	0.196133	0.0201151	0.8807	Monocytes - Monocytes	Monocytes - IL12A - CD28 - Monocytes	human	7.21199e-05	9.54291e-228
B cells	B cells	B2M	CD3D	B2M - CD3D	UNCAT	CD3D - B cells	B cells - B2M	3.99059	1.46803	-1.05693	0.695133	0.997717	0.689498	5.85832	-0.180901	B cells - B cells	B cells - B2M - CD3D - B cells	human	1.31194e-153	5.76641e-101
NK cells	B cells	B2M	CD3D	B2M - CD3D	UNCAT	CD3D - B cells	NK cells - B2M	5.06336	1.46803	0.362644	0.695133	1	0.689498	7.43318	0.528888	NK cells - B cells	NK cells - B2M - CD3D - B cells	human	5.45576e-31	5.76641e-101
DCs	B cells	B2M	CD3D	B2M - CD3D	UNCAT	CD3D - B cells	DCs - B2M	4.74423	1.46803	-0.0757677	0.695133	1	0.689498	6.96468	0.309682	DCs - B cells	DCs - B2M - CD3D - B cells	human	3.9751e-24	5.76641e-101
Monocytes	B cells	B2M	CD3D	B2M - CD3D	UNCAT	CD3D - B cells	Monocytes - B2M	4.54833	1.46803	-0.298545	0.695133	1	0.689498	6.67709	0.198294	Monocytes - B cells	Monocytes - B2M - CD3D - B cells	human	2.57511e-21	5.76641e-101
T cells	B cells	B2M	CD3D	B2M - CD3D	UNCAT	CD3D - B cells	T cells - B2M	5.20336	1.46803	0.164443	0.695133	0.985369	0.689498	7.6387	0.429788	T cells - B cells	T cells - B2M - CD3D - B cells	human	4.45215e-95	5.76641e-101
T cells	DCs	B2M	CD3D	B2M - CD3D	UNCAT	CD3D - DCs	T cells - B2M	5.20336	0.0939812	0.164443	-0.439864	0.985369	0.0361691	0.489018	-0.137711	T cells - DCs	T cells - B2M - CD3D - DCs	human	4.45215e-95	9.80742e-117
DCs	DCs	B2M	CD3D	B2M - CD3D	UNCAT	CD3D - DCs	DCs - B2M	4.74423	0.0939812	-0.0757677	-0.439864	1	0.0361691	0.445868	-0.257816	DCs - DCs	DCs - B2M - CD3D - DCs	human	3.9751e-24	9.80742e-117
B cells	DCs	B2M	CD3D	B2M - CD3D	UNCAT	CD3D - DCs	B cells - B2M	3.99059	0.0939812	-1.05693	-0.439864	0.997717	0.0361691	0.375041	-0.748399	B cells - DCs	B cells - B2M - CD3D - DCs	human	1.31194e-153	9.80742e-117
NK cells	DCs	B2M	CD3D	B2M - CD3D	UNCAT	CD3D - DCs	NK cells - B2M	5.06336	0.0939812	0.362644	-0.439864	1	0.0361691	0.475861	-0.0386102	NK cells - DCs	NK cells - B2M - CD3D - DCs	human	5.45576e-31	9.80742e-117
Monocytes	DCs	B2M	CD3D	B2M - CD3D	UNCAT	CD3D - DCs	Monocytes - B2M	4.54833	0.0939812	-0.298545	-0.439864	1	0.0361691	0.427457	-0.369205	Monocytes - DCs	Monocytes - B2M - CD3D - DCs	human	2.57511e-21	9.80742e-117
NK cells	Monocytes	B2M	CD3D	B2M - CD3D	UNCAT	CD3D - Monocytes	NK cells - B2M	5.06336	2.20852	0.362644	1.64461	1	0.933702	11.1825	1.00363	NK cells - Monocytes	NK cells - B2M - CD3D - Monocytes	human	5.45576e-31	5.18124e-248
Monocytes	Monocytes	B2M	CD3D	B2M - CD3D	UNCAT	CD3D - Monocytes	Monocytes - B2M	4.54833	2.20852	-0.298545	1.64461	1	0.933702	10.0451	0.673035	Monocytes - Monocytes	Monocytes - B2M - CD3D - Monocytes	human	2.57511e-21	5.18124e-248
DCs	Monocytes	B2M	CD3D	B2M - CD3D	UNCAT	CD3D - Monocytes	DCs - B2M	4.74423	2.20852	-0.0757677	1.64461	1	0.933702	10.4777	0.784424	DCs - Monocytes	DCs - B2M - CD3D - Monocytes	human	3.9751e-24	5.18124e-248
T cells	Monocytes	B2M	CD3D	B2M - CD3D	UNCAT	CD3D - Monocytes	T cells - B2M	5.20336	2.20852	0.164443	1.64461	0.985369	0.933702	11.4917	0.904529	T cells - Monocytes	T cells - B2M - CD3D - Monocytes	human	4.45215e-95	5.18124e-248
B cells	Monocytes	B2M	CD3D	B2M - CD3D	UNCAT	CD3D - Monocytes	B cells - B2M	3.99059	2.20852	-1.05693	1.64461	0.997717	0.933702	8.8133	0.29384	B cells - Monocytes	B cells - B2M - CD3D - Monocytes	human	1.31194e-153	5.18124e-248
NK cells	NK cells	B2M	CD3D	B2M - CD3D	UNCAT	CD3D - NK cells	NK cells - B2M	5.06336	2.56964	0.362644	2.05135	1	0.943252	13.011	1.207	NK cells - NK cells	NK cells - B2M - CD3D - NK cells	human	5.45576e-31	0
B cells	NK cells	B2M	CD3D	B2M - CD3D	UNCAT	CD3D - NK cells	B cells - B2M	3.99059	2.56964	-1.05693	2.05135	0.997717	0.943252	10.2544	0.497207	B cells - NK cells	B cells - B2M - CD3D - NK cells	human	1.31194e-153	0
T cells	NK cells	B2M	CD3D	B2M - CD3D	UNCAT	CD3D - NK cells	T cells - B2M	5.20336	2.56964	0.164443	2.05135	0.985369	0.943252	13.3707	1.1079	T cells - NK cells	T cells - B2M - CD3D - NK cells	human	4.45215e-95	0
Monocytes	NK cells	B2M	CD3D	B2M - CD3D	UNCAT	CD3D - NK cells	Monocytes - B2M	4.54833	2.56964	-0.298545	2.05135	1	0.943252	11.6875	0.876402	Monocytes - NK cells	Monocytes - B2M - CD3D - NK cells	human	2.57511e-21	0
DCs	NK cells	B2M	CD3D	B2M - CD3D	UNCAT	CD3D - NK cells	DCs - B2M	4.74423	2.56964	-0.0757677	2.05135	1	0.943252	12.1909	0.987791	DCs - NK cells	DCs - B2M - CD3D - NK cells	human	3.9751e-24	0
Monocytes	DCs	B2M	CD3G	B2M - CD3G	UNCAT	CD3G - DCs	Monocytes - B2M	4.54833	0.0235387	-0.298545	-0.347644	1	0.0157922	0.107062	-0.323094	Monocytes - DCs	Monocytes - B2M - CD3G - DCs	human	2.57511e-21	5.08455e-73
DCs	DCs	B2M	CD3G	B2M - CD3G	UNCAT	CD3G - DCs	DCs - B2M	4.74423	0.0235387	-0.0757677	-0.347644	1	0.0157922	0.111673	-0.211706	DCs - DCs	DCs - B2M - CD3G - DCs	human	3.9751e-24	5.08455e-73
B cells	DCs	B2M	CD3G	B2M - CD3G	UNCAT	CD3G - DCs	B cells - B2M	3.99059	0.0235387	-1.05693	-0.347644	0.997717	0.0157922	0.0939333	-0.702289	B cells - DCs	B cells - B2M - CD3G - DCs	human	1.31194e-153	5.08455e-73
T cells	DCs	B2M	CD3G	B2M - CD3G	UNCAT	CD3G - DCs	T cells - B2M	5.20336	0.0235387	0.164443	-0.347644	0.985369	0.0157922	0.12248	-0.0916003	T cells - DCs	T cells - B2M - CD3G - DCs	human	4.45215e-95	5.08455e-73
NK cells	DCs	B2M	CD3G	B2M - CD3G	UNCAT	CD3G - DCs	NK cells - B2M	5.06336	0.0235387	0.362644	-0.347644	1	0.0157922	0.119185	0.00750012	NK cells - DCs	NK cells - B2M - CD3G - DCs	human	5.45576e-31	5.08455e-73
Monocytes	Monocytes	B2M	CD3G	B2M - CD3G	UNCAT	CD3G - Monocytes	Monocytes - B2M	4.54833	1.27223	-0.298545	1.28606	1	0.674033	5.7865	0.493756	Monocytes - Monocytes	Monocytes - B2M - CD3G - Monocytes	human	2.57511e-21	6.74471e-193
T cells	Monocytes	B2M	CD3G	B2M - CD3G	UNCAT	CD3G - Monocytes	T cells - B2M	5.20336	1.27223	0.164443	1.28606	0.985369	0.674033	6.61985	0.72525	T cells - Monocytes	T cells - B2M - CD3G - Monocytes	human	4.45215e-95	6.74471e-193
B cells	Monocytes	B2M	CD3G	B2M - CD3G	UNCAT	CD3G - Monocytes	B cells - B2M	3.99059	1.27223	-1.05693	1.28606	0.997717	0.674033	5.07694	0.114562	B cells - Monocytes	B cells - B2M - CD3G - Monocytes	human	1.31194e-153	6.74471e-193
DCs	Monocytes	B2M	CD3G	B2M - CD3G	UNCAT	CD3G - Monocytes	DCs - B2M	4.74423	1.27223	-0.0757677	1.28606	1	0.674033	6.03573	0.605145	DCs - Monocytes	DCs - B2M - CD3G - Monocytes	human	3.9751e-24	6.74471e-193
NK cells	Monocytes	B2M	CD3G	B2M - CD3G	UNCAT	CD3G - Monocytes	NK cells - B2M	5.06336	1.27223	0.362644	1.28606	1	0.674033	6.44174	0.824351	NK cells - Monocytes	NK cells - B2M - CD3G - Monocytes	human	5.45576e-31	6.74471e-193
B cells	NK cells	B2M	CD3G	B2M - CD3G	UNCAT	CD3G - NK cells	B cells - B2M	3.99059	1.7262	-1.05693	2.02573	0.997717	0.768405	6.88857	0.484395	B cells - NK cells	B cells - B2M - CD3G - NK cells	human	1.31194e-153	0
Monocytes	NK cells	B2M	CD3G	B2M - CD3G	UNCAT	CD3G - NK cells	Monocytes - B2M	4.54833	1.7262	-0.298545	2.02573	1	0.768405	7.85133	0.86359	Monocytes - NK cells	Monocytes - B2M - CD3G - NK cells	human	2.57511e-21	0
DCs	NK cells	B2M	CD3G	B2M - CD3G	UNCAT	CD3G - NK cells	DCs - B2M	4.74423	1.7262	-0.0757677	2.02573	1	0.768405	8.18949	0.974979	DCs - NK cells	DCs - B2M - CD3G - NK cells	human	3.9751e-24	0
T cells	NK cells	B2M	CD3G	B2M - CD3G	UNCAT	CD3G - NK cells	T cells - B2M	5.20336	1.7262	0.164443	2.02573	0.985369	0.768405	8.98204	1.09508	T cells - NK cells	T cells - B2M - CD3G - NK cells	human	4.45215e-95	0
NK cells	NK cells	B2M	CD3G	B2M - CD3G	UNCAT	CD3G - NK cells	NK cells - B2M	5.06336	1.7262	0.362644	2.02573	1	0.768405	8.74038	1.19418	NK cells - NK cells	NK cells - B2M - CD3G - NK cells	human	5.45576e-31	0
Monocytes	B cells	IL16	CD4	IL16 - CD4	Interleukins	CD4 - B cells	Monocytes - IL16	1.26788	0.133784	0.261151	-0.603788	0.707182	0.0410959	0.169622	-0.171319	Monocytes - B cells	Monocytes - IL16 - CD4 - B cells	human	3.1159e-10	3.09422e-34
NK cells	B cells	IL16	CD4	IL16 - CD4	Interleukins	CD4 - B cells	NK cells - IL16	1.46778	0.133784	0.433162	-0.603788	0.739264	0.0410959	0.196365	-0.0853129	NK cells - B cells	NK cells - IL16 - CD4 - B cells	human	4.41904e-43	3.09422e-34
B cells	B cells	IL16	CD4	IL16 - CD4	Interleukins	CD4 - B cells	B cells - IL16	1.28137	0.133784	0.287918	-0.603788	0.810502	0.0410959	0.171427	-0.157935	B cells - B cells	B cells - IL16 - CD4 - B cells	human	4.09086e-21	3.09422e-34
T cells	B cells	IL16	CD4	IL16 - CD4	Interleukins	CD4 - B cells	T cells - IL16	1.5439	0.133784	-0.0811217	-0.603788	0.25655	0.0410959	0.206549	-0.342455	T cells - B cells	T cells - IL16 - CD4 - B cells	human	2.66665e-51	3.09422e-34
NK cells	DCs	IL16	CD4	IL16 - CD4	Interleukins	CD4 - DCs	NK cells - IL16	1.46778	0.823855	0.433162	-0.36128	0.739264	0.198675	1.20924	0.0359413	NK cells - DCs	NK cells - IL16 - CD4 - DCs	human	4.41904e-43	2.13083e-63
T cells	DCs	IL16	CD4	IL16 - CD4	Interleukins	CD4 - DCs	T cells - IL16	1.5439	0.823855	-0.0811217	-0.36128	0.25655	0.198675	1.27195	-0.221201	T cells - DCs	T cells - IL16 - CD4 - DCs	human	2.66665e-51	2.13083e-63
B cells	DCs	IL16	CD4	IL16 - CD4	Interleukins	CD4 - DCs	B cells - IL16	1.28137	0.823855	0.287918	-0.36128	0.810502	0.198675	1.05567	-0.0366809	B cells - DCs	B cells - IL16 - CD4 - DCs	human	4.09086e-21	2.13083e-63
Monocytes	DCs	IL16	CD4	IL16 - CD4	Interleukins	CD4 - DCs	Monocytes - IL16	1.26788	0.823855	0.261151	-0.36128	0.707182	0.198675	1.04455	-0.0500645	Monocytes - DCs	Monocytes - IL16 - CD4 - DCs	human	3.1159e-10	2.13083e-63
B cells	Monocytes	IL16	CD4	IL16 - CD4	Interleukins	CD4 - Monocytes	B cells - IL16	1.28137	0.299346	0.287918	-0.515995	0.810502	0.135359	0.383574	-0.114038	B cells - Monocytes	B cells - IL16 - CD4 - Monocytes	human	4.09086e-21	5.69547e-15
NK cells	Monocytes	IL16	CD4	IL16 - CD4	Interleukins	CD4 - Monocytes	NK cells - IL16	1.46778	0.299346	0.433162	-0.515995	0.739264	0.135359	0.439374	-0.0414162	NK cells - Monocytes	NK cells - IL16 - CD4 - Monocytes	human	4.41904e-43	5.69547e-15
T cells	Monocytes	IL16	CD4	IL16 - CD4	Interleukins	CD4 - Monocytes	T cells - IL16	1.5439	0.299346	-0.0811217	-0.515995	0.25655	0.135359	0.462161	-0.298558	T cells - Monocytes	T cells - IL16 - CD4 - Monocytes	human	2.66665e-51	5.69547e-15
Monocytes	Monocytes	IL16	CD4	IL16 - CD4	Interleukins	CD4 - Monocytes	Monocytes - IL16	1.26788	0.299346	0.261151	-0.515995	0.707182	0.135359	0.379536	-0.127422	Monocytes - Monocytes	Monocytes - IL16 - CD4 - Monocytes	human	3.1159e-10	5.69547e-15
NK cells	NK cells	IL16	CD4	IL16 - CD4	Interleukins	CD4 - NK cells	NK cells - IL16	1.46778	0.218053	0.433162	-0.582079	0.739264	0.047546	0.320054	-0.0744583	NK cells - NK cells	NK cells - IL16 - CD4 - NK cells	human	4.41904e-43	1.04855e-51
B cells	NK cells	IL16	CD4	IL16 - CD4	Interleukins	CD4 - NK cells	B cells - IL16	1.28137	0.218053	0.287918	-0.582079	0.810502	0.047546	0.279407	-0.14708	B cells - NK cells	B cells - IL16 - CD4 - NK cells	human	4.09086e-21	1.04855e-51
Monocytes	NK cells	IL16	CD4	IL16 - CD4	Interleukins	CD4 - NK cells	Monocytes - IL16	1.26788	0.218053	0.261151	-0.582079	0.707182	0.047546	0.276466	-0.160464	Monocytes - NK cells	Monocytes - IL16 - CD4 - NK cells	human	3.1159e-10	1.04855e-51
T cells	NK cells	IL16	CD4	IL16 - CD4	Interleukins	CD4 - NK cells	T cells - IL16	1.5439	0.218053	-0.0811217	-0.582079	0.25655	0.047546	0.336652	-0.3316	T cells - NK cells	T cells - IL16 - CD4 - NK cells	human	2.66665e-51	1.04855e-51
NK cells	T cells	IL16	CD4	IL16 - CD4	Interleukins	CD4 - T cells	NK cells - IL16	1.46778	2.4575	0.433162	0.523973	0.739264	0.514461	3.60706	0.478568	NK cells - T cells	NK cells - IL16 - CD4 - T cells	human	4.41904e-43	1.87371e-286
T cells	T cells	IL16	CD4	IL16 - CD4	Interleukins	CD4 - T cells	T cells - IL16	1.5439	2.4575	-0.0811217	0.523973	0.25655	0.514461	3.79413	0.221426	T cells - T cells	T cells - IL16 - CD4 - T cells	human	2.66665e-51	1.87371e-286
Monocytes	T cells	IL16	CD4	IL16 - CD4	Interleukins	CD4 - T cells	Monocytes - IL16	1.26788	2.4575	0.261151	0.523973	0.707182	0.514461	3.11582	0.392562	Monocytes - T cells	Monocytes - IL16 - CD4 - T cells	human	3.1159e-10	1.87371e-286
B cells	T cells	IL16	CD4	IL16 - CD4	Interleukins	CD4 - T cells	B cells - IL16	1.28137	2.4575	0.287918	0.523973	0.810502	0.514461	3.14897	0.405946	B cells - T cells	B cells - IL16 - CD4 - T cells	human	4.09086e-21	1.87371e-286
T cells	B cells	LTB	CD40	LTB - CD40	UNCAT	CD40 - B cells	T cells - LTB	1.23333	0.489553	-0.173552	0.586217	0.152773	0.269406	0.60378	0.206333	T cells - B cells	T cells - LTB - CD40 - B cells	human	2.64415e-56	8.3021e-30
NK cells	B cells	LTB	CD40	LTB - CD40	UNCAT	CD40 - B cells	NK cells - LTB	1.23161	0.489553	0.19058	0.586217	0.546012	0.269406	0.60294	0.388399	NK cells - B cells	NK cells - LTB - CD40 - B cells	human	1.72386e-33	8.3021e-30
B cells	B cells	LTB	CD40	LTB - CD40	UNCAT	CD40 - B cells	B cells - LTB	2.91144	0.489553	1.2147	0.586217	0.760274	0.269406	1.4253	0.900459	B cells - B cells	B cells - LTB - CD40 - B cells	human	1.52122e-149	8.3021e-30
DCs	B cells	LTB	CD40	LTB - CD40	UNCAT	CD40 - B cells	DCs - LTB	0.310291	0.489553	-0.430238	0.586217	0.0815079	0.269406	0.151904	0.0779896	DCs - B cells	DCs - LTB - CD40 - B cells	human	2.56771e-109	8.3021e-30
Monocytes	B cells	LTB	CD40	LTB - CD40	UNCAT	CD40 - B cells	Monocytes - LTB	3.17716	0.489553	1.92909	0.586217	0.955801	0.269406	1.55539	1.25765	Monocytes - B cells	Monocytes - LTB - CD40 - B cells	human	1.27412e-260	8.3021e-30
Monocytes	B cells	CD40LG	CD40	CD40LG - CD40	UNCAT	CD40 - B cells	Monocytes - CD40LG	0.418111	0.489553	1.39429	0.586217	0.18232	0.269406	0.204688	0.990255	Monocytes - B cells	Monocytes - CD40LG - CD40 - B cells	human	4.35335e-209	8.3021e-30
Monocytes	DCs	CD40LG	CD40	CD40LG - CD40	UNCAT	CD40 - DCs	Monocytes - CD40LG	0.418111	0.386526	1.39429	0.463166	0.18232	0.267448	0.161611	0.928729	Monocytes - DCs	Monocytes - CD40LG - CD40 - DCs	human	4.35335e-209	6.2746e-174
T cells	DCs	LTB	CD40	LTB - CD40	UNCAT	CD40 - DCs	T cells - LTB	1.23333	0.386526	-0.173552	0.463166	0.152773	0.267448	0.476714	0.144807	T cells - DCs	T cells - LTB - CD40 - DCs	human	2.64415e-56	6.2746e-174
Monocytes	DCs	LTB	CD40	LTB - CD40	UNCAT	CD40 - DCs	Monocytes - LTB	3.17716	0.386526	1.92909	0.463166	0.955801	0.267448	1.22806	1.19613	Monocytes - DCs	Monocytes - LTB - CD40 - DCs	human	1.27412e-260	6.2746e-174
DCs	DCs	LTB	CD40	LTB - CD40	UNCAT	CD40 - DCs	DCs - LTB	0.310291	0.386526	-0.430238	0.463166	0.0815079	0.267448	0.119936	0.0164638	DCs - DCs	DCs - LTB - CD40 - DCs	human	2.56771e-109	6.2746e-174
B cells	DCs	LTB	CD40	LTB - CD40	UNCAT	CD40 - DCs	B cells - LTB	2.91144	0.386526	1.2147	0.463166	0.760274	0.267448	1.12535	0.838933	B cells - DCs	B cells - LTB - CD40 - DCs	human	1.52122e-149	6.2746e-174
NK cells	DCs	LTB	CD40	LTB - CD40	UNCAT	CD40 - DCs	NK cells - LTB	1.23161	0.386526	0.19058	0.463166	0.546012	0.267448	0.476051	0.326873	NK cells - DCs	NK cells - LTB - CD40 - DCs	human	1.72386e-33	6.2746e-174
Monocytes	Monocytes	LTB	CD40	LTB - CD40	UNCAT	CD40 - Monocytes	Monocytes - LTB	3.17716	0.0149971	1.92909	-0.28755	0.955801	0.0110497	0.0476484	0.820768	Monocytes - Monocytes	Monocytes - LTB - CD40 - Monocytes	human	1.27412e-260	4.11858e-05
T cells	Monocytes	LTB	CD40	LTB - CD40	UNCAT	CD40 - Monocytes	T cells - LTB	1.23333	0.0149971	-0.173552	-0.28755	0.152773	0.0110497	0.0184964	-0.230551	T cells - Monocytes	T cells - LTB - CD40 - Monocytes	human	2.64415e-56	4.11858e-05
NK cells	Monocytes	LTB	CD40	LTB - CD40	UNCAT	CD40 - Monocytes	NK cells - LTB	1.23161	0.0149971	0.19058	-0.28755	0.546012	0.0110497	0.0184707	-0.0484848	NK cells - Monocytes	NK cells - LTB - CD40 - Monocytes	human	1.72386e-33	4.11858e-05
B cells	Monocytes	LTB	CD40	LTB - CD40	UNCAT	CD40 - Monocytes	B cells - LTB	2.91144	0.0149971	1.2147	-0.28755	0.760274	0.0110497	0.0436632	0.463575	B cells - Monocytes	B cells - LTB - CD40 - Monocytes	human	1.52122e-149	4.11858e-05
DCs	Monocytes	LTB	CD40	LTB - CD40	UNCAT	CD40 - Monocytes	DCs - LTB	0.310291	0.0149971	-0.430238	-0.28755	0.0815079	0.0110497	0.00465348	-0.358894	DCs - Monocytes	DCs - LTB - CD40 - Monocytes	human	2.56771e-109	4.11858e-05
Monocytes	Monocytes	CD40LG	CD40	CD40LG - CD40	UNCAT	CD40 - Monocytes	Monocytes - CD40LG	0.418111	0.0149971	1.39429	-0.28755	0.18232	0.0110497	0.00627047	0.553371	Monocytes - Monocytes	Monocytes - CD40LG - CD40 - Monocytes	human	4.35335e-209	4.11858e-05
T cells	B cells	VCAN	CD44	VCAN - CD44	UNCAT	CD44 - B cells	T cells - VCAN	0.452411	0.0891205	-0.47777	0.0193184	0.0255189	0.107306	0.0403191	-0.229226	T cells - B cells	T cells - VCAN - CD44 - B cells	human	0	0.0337804
Monocytes	B cells	VIM	CD44	VIM - CD44	UNCAT	CD44 - B cells	Monocytes - VIM	3.15007	0.0891205	-1.18774	0.0193184	0.867403	0.107306	0.280736	-0.584212	Monocytes - B cells	Monocytes - VIM - CD44 - B cells	human	1.26416e-115	0.0337804
DCs	B cells	LPL	CD44	LPL - CD44	UNCAT	CD44 - B cells	DCs - LPL	0.016632	0.0891205	0.0632989	0.0193184	0.0122262	0.107306	0.00148225	0.0413087	DCs - B cells	DCs - LPL - CD44 - B cells	human	3.4172e-09	0.0337804
NK cells	B cells	VCAN	CD44	VCAN - CD44	UNCAT	CD44 - B cells	NK cells - VCAN	0.0649654	0.0891205	-0.533343	0.0193184	0.0153374	0.107306	0.00578975	-0.257013	NK cells - B cells	NK cells - VCAN - CD44 - B cells	human	4.70797e-48	0.0337804
T cells	B cells	VIM	CD44	VIM - CD44	UNCAT	CD44 - B cells	T cells - VIM	5.04828	0.0891205	0.416112	0.0193184	0.98673	0.107306	0.449905	0.217715	T cells - B cells	T cells - VIM - CD44 - B cells	human	5.23331e-186	0.0337804
Monocytes	B cells	FN1	CD44	FN1 - CD44	Fibronectin	CD44 - B cells	Monocytes - FN1	0.0528998	0.0891205	-0.330858	0.0193184	0.0303867	0.107306	0.00471446	-0.15577	Monocytes - B cells	Monocytes - FN1 - CD44 - B cells	human	1.25826e-06	0.0337804
T cells	B cells	PSEN1	CD44	PSEN1 - CD44	Intracellular trafficking	CD44 - B cells	T cells - PSEN1	0.497844	0.0891205	-0.0653728	0.0193184	0.0517183	0.107306	0.0443681	-0.0230272	T cells - B cells	T cells - PSEN1 - CD44 - B cells	human	8.60795e-50	0.0337804
DCs	B cells	VIM	CD44	VIM - CD44	UNCAT	CD44 - B cells	DCs - VIM	4.99038	0.0891205	0.438531	0.0193184	0.998981	0.107306	0.444745	0.228925	DCs - B cells	DCs - VIM - CD44 - B cells	human	1.67202e-67	0.0337804
DCs	B cells	HGF	CD44	HGF - CD44	UNCAT	CD44 - B cells	DCs - HGF	0.156348	0.0891205	0.231282	0.0193184	0.0825267	0.107306	0.0139338	0.1253	DCs - B cells	DCs - HGF - CD44 - B cells	human	1.74591e-62	0.0337804
Monocytes	B cells	COL1A2	CD44	COL1A2 - CD44	Collagens	CD44 - B cells	Monocytes - COL1A2	0.103455	0.0891205	0.137284	0.0193184	0.0165746	0.107306	0.00921998	0.0783011	Monocytes - B cells	Monocytes - COL1A2 - CD44 - B cells	human	3.32732e-19	0.0337804
B cells	B cells	FN1	CD44	FN1 - CD44	Fibronectin	CD44 - B cells	B cells - FN1	0.0278998	0.0891205	-0.349053	0.0193184	0.0319635	0.107306	0.00248644	-0.164868	B cells - B cells	B cells - FN1 - CD44 - B cells	human	1.06578e-08	0.0337804
DCs	B cells	VCAN	CD44	VCAN - CD44	UNCAT	CD44 - B cells	DCs - VCAN	2.13034	0.0891205	1.10867	0.0193184	0.811513	0.107306	0.189857	0.563992	DCs - B cells	DCs - VCAN - CD44 - B cells	human	0	0.0337804
DCs	B cells	PSEN1	CD44	PSEN1 - CD44	Intracellular trafficking	CD44 - B cells	DCs - PSEN1	0.484912	0.0891205	0.268	0.0193184	0.285278	0.107306	0.0432156	0.143659	DCs - B cells	DCs - PSEN1 - CD44 - B cells	human	4.89265e-128	0.0337804
DCs	B cells	FN1	CD44	FN1 - CD44	Fibronectin	CD44 - B cells	DCs - FN1	1.18915	0.0891205	0.814345	0.0193184	0.452369	0.107306	0.105977	0.416832	DCs - B cells	DCs - FN1 - CD44 - B cells	human	0	0.0337804
B cells	B cells	VCAN	CD44	VCAN - CD44	UNCAT	CD44 - B cells	B cells - VCAN	0.0196698	0.0891205	-0.544322	0.0193184	0.0114155	0.107306	0.00175298	-0.262502	B cells - B cells	B cells - VCAN - CD44 - B cells	human	2.8768e-31	0.0337804
NK cells	B cells	VIM	CD44	VIM - CD44	UNCAT	CD44 - B cells	NK cells - VIM	2.49277	0.0891205	-1.79867	0.0193184	0.679448	0.107306	0.222156	-0.889678	NK cells - B cells	NK cells - VIM - CD44 - B cells	human	8.42546e-296	0.0337804
NK cells	B cells	HBEGF	CD44	HBEGF - CD44	EGF	CD44 - B cells	NK cells - HBEGF	0.0534776	0.0891205	0.146072	0.0193184	0.0230061	0.107306	0.00476595	0.0826951	NK cells - B cells	NK cells - HBEGF - CD44 - B cells	human	0.000728216	0.0337804
B cells	B cells	VIM	CD44	VIM - CD44	UNCAT	CD44 - B cells	B cells - VIM	3.27278	0.0891205	-1.09839	0.0193184	0.881279	0.107306	0.291672	-0.539534	B cells - B cells	B cells - VIM - CD44 - B cells	human	7.8765e-133	0.0337804
Monocytes	B cells	VCAN	CD44	VCAN - CD44	UNCAT	CD44 - B cells	Monocytes - VCAN	0.10933	0.0891205	-0.51379	0.0193184	0.0276243	0.107306	0.00974351	-0.247236	Monocytes - B cells	Monocytes - VCAN - CD44 - B cells	human	6.67702e-22	0.0337804
NK cells	B cells	PSEN1	CD44	PSEN1 - CD44	Intracellular trafficking	CD44 - B cells	NK cells - PSEN1	0.0849041	0.0891205	-0.242528	0.0193184	0.0368098	0.107306	0.00756669	-0.111605	NK cells - B cells	NK cells - PSEN1 - CD44 - B cells	human	5.98093e-09	0.0337804
DCs	B cells	SPP1	CD44	SPP1 - CD44	Matrix (assorted)	CD44 - B cells	DCs - SPP1	0.0287273	0.0891205	0.102366	0.0193184	0.0193581	0.107306	0.00256019	0.0608421	DCs - B cells	DCs - SPP1 - CD44 - B cells	human	7.76771e-13	0.0337804
T cells	DCs	PSEN1	CD44	PSEN1 - CD44	Intracellular trafficking	CD44 - DCs	T cells - PSEN1	0.497844	0.186672	-0.0653728	0.208065	0.0517183	0.113092	0.0929335	0.0713462	T cells - DCs	T cells - PSEN1 - CD44 - DCs	human	8.60795e-50	7.69791e-39
B cells	DCs	VCAN	CD44	VCAN - CD44	UNCAT	CD44 - DCs	B cells - VCAN	0.0196698	0.186672	-0.544322	0.208065	0.0114155	0.113092	0.0036718	-0.168129	B cells - DCs	B cells - VCAN - CD44 - DCs	human	2.8768e-31	7.69791e-39
NK cells	DCs	HBEGF	CD44	HBEGF - CD44	EGF	CD44 - DCs	NK cells - HBEGF	0.0534776	0.186672	0.146072	0.208065	0.0230061	0.113092	0.00998275	0.177069	NK cells - DCs	NK cells - HBEGF - CD44 - DCs	human	0.000728216	7.69791e-39
Monocytes	DCs	FN1	CD44	FN1 - CD44	Fibronectin	CD44 - DCs	Monocytes - FN1	0.0528998	0.186672	-0.330858	0.208065	0.0303867	0.113092	0.00987491	-0.0613965	Monocytes - DCs	Monocytes - FN1 - CD44 - DCs	human	1.25826e-06	7.69791e-39
NK cells	DCs	VCAN	CD44	VCAN - CD44	UNCAT	CD44 - DCs	NK cells - VCAN	0.0649654	0.186672	-0.533343	0.208065	0.0153374	0.113092	0.0121272	-0.162639	NK cells - DCs	NK cells - VCAN - CD44 - DCs	human	4.70797e-48	7.69791e-39
B cells	DCs	VIM	CD44	VIM - CD44	UNCAT	CD44 - DCs	B cells - VIM	3.27278	0.186672	-1.09839	0.208065	0.881279	0.113092	0.610936	-0.44516	B cells - DCs	B cells - VIM - CD44 - DCs	human	7.8765e-133	7.69791e-39
DCs	DCs	LPL	CD44	LPL - CD44	UNCAT	CD44 - DCs	DCs - LPL	0.016632	0.186672	0.0632989	0.208065	0.0122262	0.113092	0.00310472	0.135682	DCs - DCs	DCs - LPL - CD44 - DCs	human	3.4172e-09	7.69791e-39
T cells	DCs	VCAN	CD44	VCAN - CD44	UNCAT	CD44 - DCs	T cells - VCAN	0.452411	0.186672	-0.47777	0.208065	0.0255189	0.113092	0.0844524	-0.134852	T cells - DCs	T cells - VCAN - CD44 - DCs	human	0	7.69791e-39
NK cells	DCs	VIM	CD44	VIM - CD44	UNCAT	CD44 - DCs	NK cells - VIM	2.49277	0.186672	-1.79867	0.208065	0.679448	0.113092	0.465329	-0.795305	NK cells - DCs	NK cells - VIM - CD44 - DCs	human	8.42546e-296	7.69791e-39
Monocytes	DCs	VIM	CD44	VIM - CD44	UNCAT	CD44 - DCs	Monocytes - VIM	3.15007	0.186672	-1.18774	0.208065	0.867403	0.113092	0.58803	-0.489839	Monocytes - DCs	Monocytes - VIM - CD44 - DCs	human	1.26416e-115	7.69791e-39
Monocytes	DCs	COL1A2	CD44	COL1A2 - CD44	Collagens	CD44 - DCs	Monocytes - COL1A2	0.103455	0.186672	0.137284	0.208065	0.0165746	0.113092	0.0193122	0.172675	Monocytes - DCs	Monocytes - COL1A2 - CD44 - DCs	human	3.32732e-19	7.69791e-39
DCs	DCs	SPP1	CD44	SPP1 - CD44	Matrix (assorted)	CD44 - DCs	DCs - SPP1	0.0287273	0.186672	0.102366	0.208065	0.0193581	0.113092	0.00536258	0.155216	DCs - DCs	DCs - SPP1 - CD44 - DCs	human	7.76771e-13	7.69791e-39
DCs	DCs	FN1	CD44	FN1 - CD44	Fibronectin	CD44 - DCs	DCs - FN1	1.18915	0.186672	0.814345	0.208065	0.452369	0.113092	0.22198	0.511205	DCs - DCs	DCs - FN1 - CD44 - DCs	human	0	7.69791e-39
DCs	DCs	PSEN1	CD44	PSEN1 - CD44	Intracellular trafficking	CD44 - DCs	DCs - PSEN1	0.484912	0.186672	0.268	0.208065	0.285278	0.113092	0.0905195	0.238032	DCs - DCs	DCs - PSEN1 - CD44 - DCs	human	4.89265e-128	7.69791e-39
Monocytes	DCs	VCAN	CD44	VCAN - CD44	UNCAT	CD44 - DCs	Monocytes - VCAN	0.10933	0.186672	-0.51379	0.208065	0.0276243	0.113092	0.0204088	-0.152862	Monocytes - DCs	Monocytes - VCAN - CD44 - DCs	human	6.67702e-22	7.69791e-39
DCs	DCs	HGF	CD44	HGF - CD44	UNCAT	CD44 - DCs	DCs - HGF	0.156348	0.186672	0.231282	0.208065	0.0825267	0.113092	0.0291858	0.219674	DCs - DCs	DCs - HGF - CD44 - DCs	human	1.74591e-62	7.69791e-39
B cells	DCs	FN1	CD44	FN1 - CD44	Fibronectin	CD44 - DCs	B cells - FN1	0.0278998	0.186672	-0.349053	0.208065	0.0319635	0.113092	0.0052081	-0.0704941	B cells - DCs	B cells - FN1 - CD44 - DCs	human	1.06578e-08	7.69791e-39
DCs	DCs	VCAN	CD44	VCAN - CD44	UNCAT	CD44 - DCs	DCs - VCAN	2.13034	0.186672	1.10867	0.208065	0.811513	0.113092	0.397674	0.658365	DCs - DCs	DCs - VCAN - CD44 - DCs	human	0	7.69791e-39
NK cells	DCs	PSEN1	CD44	PSEN1 - CD44	Intracellular trafficking	CD44 - DCs	NK cells - PSEN1	0.0849041	0.186672	-0.242528	0.208065	0.0368098	0.113092	0.0158492	-0.0172316	NK cells - DCs	NK cells - PSEN1 - CD44 - DCs	human	5.98093e-09	7.69791e-39
T cells	DCs	VIM	CD44	VIM - CD44	UNCAT	CD44 - DCs	T cells - VIM	5.04828	0.186672	0.416112	0.208065	0.98673	0.113092	0.942372	0.312089	T cells - DCs	T cells - VIM - CD44 - DCs	human	5.23331e-186	7.69791e-39
DCs	DCs	VIM	CD44	VIM - CD44	UNCAT	CD44 - DCs	DCs - VIM	4.99038	0.186672	0.438531	0.208065	0.998981	0.113092	0.931564	0.323298	DCs - DCs	DCs - VIM - CD44 - DCs	human	1.67202e-67	7.69791e-39
NK cells	B cells	THBS1	CD47	THBS1 - CD47	Matrix glycoproteins	CD47 - B cells	NK cells - THBS1	0.0264033	1.31618	-0.192613	-0.239039	0.0122699	0.783105	0.0347515	-0.215826	NK cells - B cells	NK cells - THBS1 - CD47 - B cells	human	0.00167759	0.000177654
DCs	B cells	THBS1	CD47	THBS1 - CD47	Matrix glycoproteins	CD47 - B cells	DCs - THBS1	0.56344	1.31618	0.389699	-0.239039	0.161997	0.783105	0.741591	0.0753297	DCs - B cells	DCs - THBS1 - CD47 - B cells	human	2.22296e-118	0.000177654
DCs	DCs	THBS1	CD47	THBS1 - CD47	Matrix glycoproteins	CD47 - DCs	DCs - THBS1	0.56344	2.21196	0.389699	0.367374	0.161997	0.893021	1.24631	0.378536	DCs - DCs	DCs - THBS1 - CD47 - DCs	human	2.22296e-118	9.24393e-85
NK cells	DCs	THBS1	CD47	THBS1 - CD47	Matrix glycoproteins	CD47 - DCs	NK cells - THBS1	0.0264033	2.21196	-0.192613	0.367374	0.0122699	0.893021	0.0584029	0.0873808	NK cells - DCs	NK cells - THBS1 - CD47 - DCs	human	0.00167759	9.24393e-85
DCs	NK cells	THBS1	CD47	THBS1 - CD47	Matrix glycoproteins	CD47 - NK cells	DCs - THBS1	0.56344	1.29047	0.389699	-0.32846	0.161997	0.66411	0.727103	0.0306192	DCs - NK cells	DCs - THBS1 - CD47 - NK cells	human	2.22296e-118	6.43548e-17
NK cells	NK cells	THBS1	CD47	THBS1 - CD47	Matrix glycoproteins	CD47 - NK cells	NK cells - THBS1	0.0264033	1.29047	-0.192613	-0.32846	0.0122699	0.66411	0.0340727	-0.260536	NK cells - NK cells	NK cells - THBS1 - CD47 - NK cells	human	0.00167759	6.43548e-17
NK cells	T cells	THBS1	CD47	THBS1 - CD47	Matrix glycoproteins	CD47 - T cells	NK cells - THBS1	0.0264033	2.30798	-0.192613	-0.111304	0.0122699	0.433481	0.0609383	-0.151958	NK cells - T cells	NK cells - THBS1 - CD47 - T cells	human	0.00167759	6.54472e-11
DCs	T cells	THBS1	CD47	THBS1 - CD47	Matrix glycoproteins	CD47 - T cells	DCs - THBS1	0.56344	2.30798	0.389699	-0.111304	0.161997	0.433481	1.30041	0.139197	DCs - T cells	DCs - THBS1 - CD47 - T cells	human	2.22296e-118	6.54472e-11
T cells	B cells	IL18	CD48	IL18 - CD48	Interleukins	CD48 - B cells	T cells - IL18	1.27074	1.54123	-0.169651	-0.293159	0.0956108	0.860731	1.9585	-0.231405	T cells - B cells	T cells - IL18 - CD48 - B cells	human	4.92222e-81	1.31892e-20
DCs	B cells	IL18	CD48	IL18 - CD48	Interleukins	CD48 - B cells	DCs - IL18	2.03644	1.54123	0.497009	-0.293159	0.472746	0.860731	3.13863	0.101925	DCs - B cells	DCs - IL18 - CD48 - B cells	human	5.96338e-227	1.31892e-20
Monocytes	B cells	IL18	CD48	IL18 - CD48	Interleukins	CD48 - B cells	Monocytes - IL18	0.0678714	1.54123	-0.419507	-0.293159	0.0359116	0.860731	0.104605	-0.356333	Monocytes - B cells	Monocytes - IL18 - CD48 - B cells	human	7.40234e-14	1.31892e-20
B cells	B cells	IL18	CD48	IL18 - CD48	Interleukins	CD48 - B cells	B cells - IL18	0.0594609	1.54123	-0.424174	-0.293159	0.043379	0.860731	0.091643	-0.358666	B cells - B cells	B cells - IL18 - CD48 - B cells	human	1.83294e-16	1.31892e-20
T cells	DCs	IL18	CD48	IL18 - CD48	Interleukins	CD48 - DCs	T cells - IL18	1.27074	2.40387	-0.169651	0.447011	0.0956108	0.948548	3.05469	0.13868	T cells - DCs	T cells - IL18 - CD48 - DCs	human	4.92222e-81	8.94684e-89
DCs	DCs	IL18	CD48	IL18 - CD48	Interleukins	CD48 - DCs	DCs - IL18	2.03644	2.40387	0.497009	0.447011	0.472746	0.948548	4.89534	0.47201	DCs - DCs	DCs - IL18 - CD48 - DCs	human	5.96338e-227	8.94684e-89
Monocytes	DCs	IL18	CD48	IL18 - CD48	Interleukins	CD48 - DCs	Monocytes - IL18	0.0678714	2.40387	-0.419507	0.447011	0.0359116	0.948548	0.163154	0.013752	Monocytes - DCs	Monocytes - IL18 - CD48 - DCs	human	7.40234e-14	8.94684e-89
B cells	DCs	IL18	CD48	IL18 - CD48	Interleukins	CD48 - DCs	B cells - IL18	0.0594609	2.40387	-0.424174	0.447011	0.043379	0.948548	0.142936	0.0114189	B cells - DCs	B cells - IL18 - CD48 - DCs	human	1.83294e-16	8.94684e-89
B cells	Monocytes	IL18	CD48	IL18 - CD48	Interleukins	CD48 - Monocytes	B cells - IL18	0.0594609	1.52589	-0.424174	-0.353951	0.043379	0.781768	0.0907307	-0.389062	B cells - Monocytes	B cells - IL18 - CD48 - Monocytes	human	1.83294e-16	5.94168e-19
DCs	Monocytes	IL18	CD48	IL18 - CD48	Interleukins	CD48 - Monocytes	DCs - IL18	2.03644	1.52589	0.497009	-0.353951	0.472746	0.781768	3.10738	0.0715294	DCs - Monocytes	DCs - IL18 - CD48 - Monocytes	human	5.96338e-227	5.94168e-19
Monocytes	Monocytes	IL18	CD48	IL18 - CD48	Interleukins	CD48 - Monocytes	Monocytes - IL18	0.0678714	1.52589	-0.419507	-0.353951	0.0359116	0.781768	0.103564	-0.386729	Monocytes - Monocytes	Monocytes - IL18 - CD48 - Monocytes	human	7.40234e-14	5.94168e-19
T cells	Monocytes	IL18	CD48	IL18 - CD48	Interleukins	CD48 - Monocytes	T cells - IL18	1.27074	1.52589	-0.169651	-0.353951	0.0956108	0.781768	1.939	-0.261801	T cells - Monocytes	T cells - IL18 - CD48 - Monocytes	human	4.92222e-81	5.94168e-19
DCs	NK cells	IL18	CD48	IL18 - CD48	Interleukins	CD48 - NK cells	DCs - IL18	2.03644	1.60078	0.497009	-0.294594	0.472746	0.782209	3.25989	0.101208	DCs - NK cells	DCs - IL18 - CD48 - NK cells	human	5.96338e-227	2.48726e-30
B cells	NK cells	IL18	CD48	IL18 - CD48	Interleukins	CD48 - NK cells	B cells - IL18	0.0594609	1.60078	-0.424174	-0.294594	0.043379	0.782209	0.0951837	-0.359384	B cells - NK cells	B cells - IL18 - CD48 - NK cells	human	1.83294e-16	2.48726e-30
T cells	NK cells	IL18	CD48	IL18 - CD48	Interleukins	CD48 - NK cells	T cells - IL18	1.27074	1.60078	-0.169651	-0.294594	0.0956108	0.782209	2.03417	-0.232122	T cells - NK cells	T cells - IL18 - CD48 - NK cells	human	4.92222e-81	2.48726e-30
Monocytes	NK cells	IL18	CD48	IL18 - CD48	Interleukins	CD48 - NK cells	Monocytes - IL18	0.0678714	1.60078	-0.419507	-0.294594	0.0359116	0.782209	0.108647	-0.357051	Monocytes - NK cells	Monocytes - IL18 - CD48 - NK cells	human	7.40234e-14	2.48726e-30
DCs	Monocytes	CD5L	CD5	CD5L - CD5	UNCAT	CD5 - Monocytes	DCs - CD5L	0.547587	0.526015	0.386759	0.963106	0.117168	0.287293	0.288039	0.674932	DCs - Monocytes	DCs - CD5L - CD5 - Monocytes	human	3.17887e-104	4.03074e-88
DCs	NK cells	CD5L	CD5	CD5L - CD5	UNCAT	CD5 - NK cells	DCs - CD5L	0.547587	0.630386	0.386759	1.1524	0.117168	0.300613	0.345192	0.769578	DCs - NK cells	DCs - CD5L - CD5 - NK cells	human	3.17887e-104	2.20152e-194
Monocytes	B cells	IL2	CD53	IL2 - CD53	Interleukins	CD53 - B cells	Monocytes - IL2	0.12543	0.494218	0.572968	0.343363	0.0662983	0.326484	0.0619898	0.458165	Monocytes - B cells	Monocytes - IL2 - CD53 - B cells	human	8.62888e-74	2.43088e-29
Monocytes	Monocytes	IL2	CD53	IL2 - CD53	Interleukins	CD53 - Monocytes	Monocytes - IL2	0.12543	0.54363	0.572968	0.438327	0.0662983	0.314917	0.0681877	0.505647	Monocytes - Monocytes	Monocytes - IL2 - CD53 - Monocytes	human	8.62888e-74	1.52487e-22
Monocytes	NK cells	IL2	CD53	IL2 - CD53	Interleukins	CD53 - NK cells	Monocytes - IL2	0.12543	0.609755	0.572968	0.486182	0.0662983	0.297546	0.0764817	0.529575	Monocytes - NK cells	Monocytes - IL2 - CD53 - NK cells	human	8.62888e-74	7.93456e-40
Monocytes	T cells	IL2	CD53	IL2 - CD53	Interleukins	CD53 - T cells	Monocytes - IL2	0.12543	0.239599	0.572968	-0.220818	0.0662983	0.0217761	0.030053	0.176075	Monocytes - T cells	Monocytes - IL2 - CD53 - T cells	human	8.62888e-74	3.45398e-114
T cells	DCs	TIMP1	CD63	TIMP1 - CD63	MMP	CD63 - DCs	T cells - TIMP1	1.27695	2.08363	-0.472178	0.569257	0.138823	0.86755	2.6607	0.0485395	T cells - DCs	T cells - TIMP1 - CD63 - DCs	human	0	1.43402e-182
Monocytes	DCs	TIMP1	CD63	TIMP1 - CD63	MMP	CD63 - DCs	Monocytes - TIMP1	0.843631	2.08363	-0.388472	0.569257	0.361878	0.86755	1.75781	0.0903929	Monocytes - DCs	Monocytes - TIMP1 - CD63 - DCs	human	1.01713e-05	1.43402e-182
DCs	DCs	TIMP1	CD63	TIMP1 - CD63	MMP	CD63 - DCs	DCs - TIMP1	2.66384	2.08363	0.909703	0.569257	0.817626	0.86755	5.55044	0.73948	DCs - DCs	DCs - TIMP1 - CD63 - DCs	human	0	1.43402e-182
B cells	DCs	TIMP1	CD63	TIMP1 - CD63	MMP	CD63 - DCs	B cells - TIMP1	0.670984	2.08363	-0.463897	0.569257	0.39726	0.86755	1.39808	0.0526803	B cells - DCs	B cells - TIMP1 - CD63 - DCs	human	6.33967e-07	1.43402e-182
T cells	NK cells	TIMP1	CD63	TIMP1 - CD63	MMP	CD63 - NK cells	T cells - TIMP1	1.27695	1.95603	-0.472178	0.452446	0.138823	0.866564	2.49776	-0.00986618	T cells - NK cells	T cells - TIMP1 - CD63 - NK cells	human	0	2.54562e-24
DCs	NK cells	TIMP1	CD63	TIMP1 - CD63	MMP	CD63 - NK cells	DCs - TIMP1	2.66384	1.95603	0.909703	0.452446	0.817626	0.866564	5.21056	0.681074	DCs - NK cells	DCs - TIMP1 - CD63 - NK cells	human	0	2.54562e-24
B cells	NK cells	TIMP1	CD63	TIMP1 - CD63	MMP	CD63 - NK cells	B cells - TIMP1	0.670984	1.95603	-0.463897	0.452446	0.39726	0.866564	1.31247	-0.00572546	B cells - NK cells	B cells - TIMP1 - CD63 - NK cells	human	6.33967e-07	2.54562e-24
Monocytes	NK cells	TIMP1	CD63	TIMP1 - CD63	MMP	CD63 - NK cells	Monocytes - TIMP1	0.843631	1.95603	-0.388472	0.452446	0.361878	0.866564	1.65017	0.0319872	Monocytes - NK cells	Monocytes - TIMP1 - CD63 - NK cells	human	1.01713e-05	2.54562e-24
DCs	T cells	TIMP1	CD63	TIMP1 - CD63	MMP	CD63 - T cells	DCs - TIMP1	2.66384	1.504	0.909703	-0.478074	0.817626	0.237836	4.00643	0.215814	DCs - T cells	DCs - TIMP1 - CD63 - T cells	human	0	5.14544e-228
B cells	T cells	TIMP1	CD63	TIMP1 - CD63	MMP	CD63 - T cells	B cells - TIMP1	0.670984	1.504	-0.463897	-0.478074	0.39726	0.237836	1.00916	-0.470986	B cells - T cells	B cells - TIMP1 - CD63 - T cells	human	6.33967e-07	5.14544e-228
Monocytes	T cells	TIMP1	CD63	TIMP1 - CD63	MMP	CD63 - T cells	Monocytes - TIMP1	0.843631	1.504	-0.388472	-0.478074	0.361878	0.237836	1.26883	-0.433273	Monocytes - T cells	Monocytes - TIMP1 - CD63 - T cells	human	1.01713e-05	5.14544e-228
T cells	T cells	TIMP1	CD63	TIMP1 - CD63	MMP	CD63 - T cells	T cells - TIMP1	1.27695	1.504	-0.472178	-0.478074	0.138823	0.237836	1.92055	-0.475126	T cells - T cells	T cells - TIMP1 - CD63 - T cells	human	0	5.14544e-228
T cells	B cells	SEMA4D	CD72	SEMA4D - CD72	Semaphorins	CD72 - B cells	T cells - SEMA4D	1.98603	0.108885	0.0056864	0.424401	0.386526	0.0502283	0.216249	0.215043	T cells - B cells	T cells - SEMA4D - CD72 - B cells	human	0.00621191	1.34872e-62
NK cells	B cells	SEMA4D	CD72	SEMA4D - CD72	Semaphorins	CD72 - B cells	NK cells - SEMA4D	1.56662	0.108885	0.184459	0.424401	0.756135	0.0502283	0.170582	0.30443	NK cells - B cells	NK cells - SEMA4D - CD72 - B cells	human	6.09808e-07	1.34872e-62
DCs	B cells	APP	CD74	APP - CD74	UNCAT	CD74 - B cells	DCs - APP	1.42819	1.92796	1.02938	0.978635	0.69944	0.851598	2.75349	1.00401	DCs - B cells	DCs - APP - CD74 - B cells	human	0	7.88112e-119
B cells	B cells	APP	CD74	APP - CD74	UNCAT	CD74 - B cells	B cells - APP	0.0726731	1.92796	-0.458907	0.978635	0.0456621	0.851598	0.140111	0.259864	B cells - B cells	B cells - APP - CD74 - B cells	human	9.55381e-19	7.88112e-119
NK cells	B cells	APP	CD74	APP - CD74	UNCAT	CD74 - B cells	NK cells - APP	0.0691995	1.92796	-0.468234	0.978635	0.0199387	0.851598	0.133414	0.2552	NK cells - B cells	NK cells - APP - CD74 - B cells	human	3.71918e-37	7.88112e-119
DCs	DCs	APP	CD74	APP - CD74	UNCAT	CD74 - DCs	DCs - APP	1.42819	1.79767	1.02938	0.89252	0.69944	0.735609	2.5674	0.960952	DCs - DCs	DCs - APP - CD74 - DCs	human	0	0
NK cells	DCs	APP	CD74	APP - CD74	UNCAT	CD74 - DCs	NK cells - APP	0.0691995	1.79767	-0.468234	0.89252	0.0199387	0.735609	0.124397	0.212143	NK cells - DCs	NK cells - APP - CD74 - DCs	human	3.71918e-37	0
B cells	DCs	APP	CD74	APP - CD74	UNCAT	CD74 - DCs	B cells - APP	0.0726731	1.79767	-0.458907	0.89252	0.0456621	0.735609	0.130642	0.216807	B cells - DCs	B cells - APP - CD74 - DCs	human	9.55381e-19	0
NK cells	NK cells	APP	CD74	APP - CD74	UNCAT	CD74 - NK cells	NK cells - APP	0.0691995	0.309768	-0.468234	-0.467843	0.0199387	0.136503	0.0214358	-0.468039	NK cells - NK cells	NK cells - APP - CD74 - NK cells	human	3.71918e-37	1.80256e-30
DCs	NK cells	APP	CD74	APP - CD74	UNCAT	CD74 - NK cells	DCs - APP	1.42819	0.309768	1.02938	-0.467843	0.69944	0.136503	0.442406	0.28077	DCs - NK cells	DCs - APP - CD74 - NK cells	human	0	1.80256e-30
B cells	NK cells	APP	CD74	APP - CD74	UNCAT	CD74 - NK cells	B cells - APP	0.0726731	0.309768	-0.458907	-0.467843	0.0456621	0.136503	0.0225118	-0.463375	B cells - NK cells	B cells - APP - CD74 - NK cells	human	9.55381e-19	1.80256e-30
B cells	B cells	BTLA	CD79A	BTLA - CD79A	TNF	CD79A - B cells	B cells - BTLA	0.546036	4.51612	1.73018	1.07928	0.303653	1	2.46596	1.40473	B cells - B cells	B cells - BTLA - CD79A - B cells	human	0	1.14019e-147
B cells	B cells	FN1	CD79A	FN1 - CD79A	Fibronectin	CD79A - B cells	B cells - FN1	0.0278998	4.51612	-0.349053	1.07928	0.0319635	1	0.125999	0.365114	B cells - B cells	B cells - FN1 - CD79A - B cells	human	1.06578e-08	1.14019e-147
Monocytes	B cells	FN1	CD79A	FN1 - CD79A	Fibronectin	CD79A - B cells	Monocytes - FN1	0.0528998	4.51612	-0.330858	1.07928	0.0303867	1	0.238902	0.374211	Monocytes - B cells	Monocytes - FN1 - CD79A - B cells	human	1.25826e-06	1.14019e-147
DCs	B cells	FN1	CD79A	FN1 - CD79A	Fibronectin	CD79A - B cells	DCs - FN1	1.18915	4.51612	0.814345	1.07928	0.452369	1	5.37032	0.946813	DCs - B cells	DCs - FN1 - CD79A - B cells	human	0	1.14019e-147
B cells	DCs	BTLA	CD79A	BTLA - CD79A	TNF	CD79A - DCs	B cells - BTLA	0.546036	3.63697	1.73018	0.479918	0.303653	0.932247	1.98592	1.10505	B cells - DCs	B cells - BTLA - CD79A - DCs	human	0	5.51655e-75
DCs	DCs	FN1	CD79A	FN1 - CD79A	Fibronectin	CD79A - DCs	DCs - FN1	1.18915	3.63697	0.814345	0.479918	0.452369	0.932247	4.32489	0.647131	DCs - DCs	DCs - FN1 - CD79A - DCs	human	0	5.51655e-75
B cells	DCs	FN1	CD79A	FN1 - CD79A	Fibronectin	CD79A - DCs	B cells - FN1	0.0278998	3.63697	-0.349053	0.479918	0.0319635	0.932247	0.101471	0.0654321	B cells - DCs	B cells - FN1 - CD79A - DCs	human	1.06578e-08	5.51655e-75
Monocytes	DCs	FN1	CD79A	FN1 - CD79A	Fibronectin	CD79A - DCs	Monocytes - FN1	0.0528998	3.63697	-0.330858	0.479918	0.0303867	0.932247	0.192395	0.0745298	Monocytes - DCs	Monocytes - FN1 - CD79A - DCs	human	1.25826e-06	5.51655e-75
B cells	Monocytes	FN1	CD79A	FN1 - CD79A	Fibronectin	CD79A - Monocytes	B cells - FN1	0.0278998	4.7815	-0.349053	1.21683	0.0319635	1	0.133403	0.43389	B cells - Monocytes	B cells - FN1 - CD79A - Monocytes	human	1.06578e-08	2.86928e-164
DCs	Monocytes	FN1	CD79A	FN1 - CD79A	Fibronectin	CD79A - Monocytes	DCs - FN1	1.18915	4.7815	0.814345	1.21683	0.452369	1	5.68591	1.01559	DCs - Monocytes	DCs - FN1 - CD79A - Monocytes	human	0	2.86928e-164
Monocytes	Monocytes	FN1	CD79A	FN1 - CD79A	Fibronectin	CD79A - Monocytes	Monocytes - FN1	0.0528998	4.7815	-0.330858	1.21683	0.0303867	1	0.252941	0.442987	Monocytes - Monocytes	Monocytes - FN1 - CD79A - Monocytes	human	1.25826e-06	2.86928e-164
B cells	Monocytes	BTLA	CD79A	BTLA - CD79A	TNF	CD79A - Monocytes	B cells - BTLA	0.546036	4.7815	1.73018	1.21683	0.303653	1	2.61087	1.47351	B cells - Monocytes	B cells - BTLA - CD79A - Monocytes	human	0	2.86928e-164
B cells	NK cells	FN1	CD79A	FN1 - CD79A	Fibronectin	CD79A - NK cells	B cells - FN1	0.0278998	4.44086	-0.349053	1.05468	0.0319635	0.996933	0.123899	0.352813	B cells - NK cells	B cells - FN1 - CD79A - NK cells	human	1.06578e-08	3.02975e-230
DCs	NK cells	FN1	CD79A	FN1 - CD79A	Fibronectin	CD79A - NK cells	DCs - FN1	1.18915	4.44086	0.814345	1.05468	0.452369	0.996933	5.28083	0.934512	DCs - NK cells	DCs - FN1 - CD79A - NK cells	human	0	3.02975e-230
Monocytes	NK cells	FN1	CD79A	FN1 - CD79A	Fibronectin	CD79A - NK cells	Monocytes - FN1	0.0528998	4.44086	-0.330858	1.05468	0.0303867	0.996933	0.234921	0.361911	Monocytes - NK cells	Monocytes - FN1 - CD79A - NK cells	human	1.25826e-06	3.02975e-230
B cells	NK cells	BTLA	CD79A	BTLA - CD79A	TNF	CD79A - NK cells	B cells - BTLA	0.546036	4.44086	1.73018	1.05468	0.303653	0.996933	2.42487	1.39243	B cells - NK cells	B cells - BTLA - CD79A - NK cells	human	0	3.02975e-230
B cells	T cells	BTLA	CD79A	BTLA - CD79A	TNF	CD79A - T cells	B cells - BTLA	0.546036	1.61193	1.73018	-0.865243	0.303653	0.254849	0.880171	0.432471	B cells - T cells	B cells - BTLA - CD79A - T cells	human	0	0
DCs	T cells	FN1	CD79A	FN1 - CD79A	Fibronectin	CD79A - T cells	DCs - FN1	1.18915	1.61193	0.814345	-0.865243	0.452369	0.254849	1.91682	-0.0254489	DCs - T cells	DCs - FN1 - CD79A - T cells	human	0	0
Monocytes	T cells	FN1	CD79A	FN1 - CD79A	Fibronectin	CD79A - T cells	Monocytes - FN1	0.0528998	1.61193	-0.330858	-0.865243	0.0303867	0.254849	0.0852707	-0.59805	Monocytes - T cells	Monocytes - FN1 - CD79A - T cells	human	1.25826e-06	0
B cells	T cells	FN1	CD79A	FN1 - CD79A	Fibronectin	CD79A - T cells	B cells - FN1	0.0278998	1.61193	-0.349053	-0.865243	0.0319635	0.254849	0.0449724	-0.607148	B cells - T cells	B cells - FN1 - CD79A - T cells	human	1.06578e-08	0
DCs	B cells	RTN4	CNTNAP1	RTN4 - CNTNAP1	Intracellular trafficking	CNTNAP1 - B cells	DCs - RTN4	0.373043	0.0848721	0.130407	0.183987	0.232298	0.0913242	0.0316609	0.157197	DCs - B cells	DCs - RTN4 - CNTNAP1 - B cells	human	4.01209e-35	5.94705e-19
T cells	B cells	RTN4	CNTNAP1	RTN4 - CNTNAP1	Intracellular trafficking	CNTNAP1 - B cells	T cells - RTN4	0.39222	0.0848721	-0.15395	0.183987	0.0350459	0.0913242	0.0332886	0.0150184	T cells - B cells	T cells - RTN4 - CNTNAP1 - B cells	human	3.39087e-99	5.94705e-19
Monocytes	B cells	RTN4	CNTNAP1	RTN4 - CNTNAP1	Intracellular trafficking	CNTNAP1 - B cells	Monocytes - RTN4	0.417921	0.0848721	0.194296	0.183987	0.234807	0.0913242	0.0354698	0.189141	Monocytes - B cells	Monocytes - RTN4 - CNTNAP1 - B cells	human	0.00130269	5.94705e-19
B cells	B cells	RTN4	CNTNAP1	RTN4 - CNTNAP1	Intracellular trafficking	CNTNAP1 - B cells	B cells - RTN4	0.369554	0.0848721	0.167129	0.183987	0.326484	0.0913242	0.0313648	0.175558	B cells - B cells	B cells - RTN4 - CNTNAP1 - B cells	human	6.80889e-21	5.94705e-19
Monocytes	NK cells	RTN4	CNTNAP1	RTN4 - CNTNAP1	Intracellular trafficking	CNTNAP1 - NK cells	Monocytes - RTN4	0.417921	0.221568	0.194296	0.531329	0.234807	0.0966258	0.0925978	0.362812	Monocytes - NK cells	Monocytes - RTN4 - CNTNAP1 - NK cells	human	0.00130269	9.12517e-38
T cells	NK cells	RTN4	CNTNAP1	RTN4 - CNTNAP1	Intracellular trafficking	CNTNAP1 - NK cells	T cells - RTN4	0.39222	0.221568	-0.15395	0.531329	0.0350459	0.0966258	0.0869034	0.188689	T cells - NK cells	T cells - RTN4 - CNTNAP1 - NK cells	human	3.39087e-99	9.12517e-38
B cells	NK cells	RTN4	CNTNAP1	RTN4 - CNTNAP1	Intracellular trafficking	CNTNAP1 - NK cells	B cells - RTN4	0.369554	0.221568	0.167129	0.531329	0.326484	0.0966258	0.0818812	0.349229	B cells - NK cells	B cells - RTN4 - CNTNAP1 - NK cells	human	6.80889e-21	9.12517e-38
DCs	NK cells	RTN4	CNTNAP1	RTN4 - CNTNAP1	Intracellular trafficking	CNTNAP1 - NK cells	DCs - RTN4	0.373043	0.221568	0.130407	0.531329	0.232298	0.0966258	0.0826542	0.330868	DCs - NK cells	DCs - RTN4 - CNTNAP1 - NK cells	human	4.01209e-35	9.12517e-38
NK cells	B cells	CSF1	CSF1R	CSF1 - CSF1R	CSF	CSF1R - B cells	NK cells - CSF1	0.426287	0.0316576	0.100617	-0.481671	0.159509	0.0228311	0.0134952	-0.190527	NK cells - B cells	NK cells - CSF1 - CSF1R - B cells	human	2.06409e-07	1.79678e-22
NK cells	DCs	CSF1	CSF1R	CSF1 - CSF1R	CSF	CSF1R - DCs	NK cells - CSF1	0.426287	1.35936	0.100617	1.02495	0.159509	0.697911	0.579479	0.562785	NK cells - DCs	NK cells - CSF1 - CSF1R - DCs	human	2.06409e-07	0
NK cells	Monocytes	CSF1	CSF1R	CSF1 - CSF1R	CSF	CSF1R - Monocytes	NK cells - CSF1	0.426287	0.0597513	0.100617	-0.466832	0.159509	0.0248619	0.0254712	-0.183108	NK cells - Monocytes	NK cells - CSF1 - CSF1R - Monocytes	human	2.06409e-07	3.27103e-17
NK cells	NK cells	CSF1	CSF1R	CSF1 - CSF1R	CSF	CSF1R - NK cells	NK cells - CSF1	0.426287	0.0405474	0.100617	-0.478861	0.159509	0.0184049	0.0172849	-0.189122	NK cells - NK cells	NK cells - CSF1 - CSF1R - NK cells	human	2.06409e-07	4.73073e-37
NK cells	T cells	CSF1	CSF1R	CSF1 - CSF1R	CSF	CSF1R - T cells	NK cells - CSF1	0.426287	0.177452	0.100617	-0.449064	0.159509	0.0163321	0.0756455	-0.174224	NK cells - T cells	NK cells - CSF1 - CSF1R - T cells	human	2.06409e-07	1.16427e-284
T cells	T cells	GNAI2	CXCR2	GNAI2 - CXCR2	UNCAT	CXCR2 - T cells	T cells - GNAI2	2.52024	0.3637	0.0221783	0.125496	0.600204	0.0350459	0.916612	0.073837	T cells - T cells	T cells - GNAI2 - CXCR2 - T cells	human	1.80687e-24	6.65146e-12
T cells	T cells	VASP	CXCR2	VASP - CXCR2	UNCAT	CXCR2 - T cells	T cells - VASP	2.61397	0.3637	0.130814	0.125496	0.625043	0.0350459	0.950702	0.128155	T cells - T cells	T cells - VASP - CXCR2 - T cells	human	7.29619e-49	6.65146e-12
NK cells	T cells	GNAI2	CXCR2	GNAI2 - CXCR2	UNCAT	CXCR2 - T cells	NK cells - GNAI2	1.58738	0.3637	-0.355289	0.125496	0.768405	0.0350459	0.577331	-0.114897	NK cells - T cells	NK cells - GNAI2 - CXCR2 - T cells	human	1.8132e-34	6.65146e-12
Monocytes	T cells	GNAI2	CXCR2	GNAI2 - CXCR2	UNCAT	CXCR2 - T cells	Monocytes - GNAI2	1.38184	0.3637	-0.52112	0.125496	0.720994	0.0350459	0.502576	-0.197812	Monocytes - T cells	Monocytes - GNAI2 - CXCR2 - T cells	human	2.10943e-31	6.65146e-12
DCs	T cells	PPBP	CXCR2	PPBP - CXCR2	UNCAT	CXCR2 - T cells	DCs - PPBP	0.290519	0.3637	0.0143393	0.125496	0.109017	0.0350459	0.105662	0.0699175	DCs - T cells	DCs - PPBP - CXCR2 - T cells	human	0.000985794	6.65146e-12
DCs	T cells	GNAI2	CXCR2	GNAI2 - CXCR2	UNCAT	CXCR2 - T cells	DCs - GNAI2	2.20515	0.3637	0.269643	0.125496	0.942435	0.0350459	0.802012	0.197569	DCs - T cells	DCs - GNAI2 - CXCR2 - T cells	human	8.81448e-16	6.65146e-12
NK cells	T cells	VASP	CXCR2	VASP - CXCR2	UNCAT	CXCR2 - T cells	NK cells - VASP	1.63086	0.3637	-0.30875	0.125496	0.751534	0.0350459	0.593144	-0.091627	NK cells - T cells	NK cells - VASP - CXCR2 - T cells	human	8.71248e-20	6.65146e-12
Monocytes	T cells	VASP	CXCR2	VASP - CXCR2	UNCAT	CXCR2 - T cells	Monocytes - VASP	1.4624	0.3637	-0.394203	0.125496	0.770718	0.0350459	0.531874	-0.134353	Monocytes - T cells	Monocytes - VASP - CXCR2 - T cells	human	8.5684e-17	6.65146e-12
B cells	T cells	VASP	CXCR2	VASP - CXCR2	UNCAT	CXCR2 - T cells	B cells - VASP	1.20383	0.3637	-0.636836	0.125496	0.696347	0.0350459	0.437834	-0.25567	B cells - T cells	B cells - VASP - CXCR2 - T cells	human	1.86215e-44	6.65146e-12
T cells	T cells	PPBP	CXCR2	PPBP - CXCR2	UNCAT	CXCR2 - T cells	T cells - PPBP	0.470363	0.3637	-0.0140264	0.125496	0.0466145	0.0350459	0.171071	0.0557346	T cells - T cells	T cells - PPBP - CXCR2 - T cells	human	3.55212e-12	6.65146e-12
B cells	T cells	GNAI2	CXCR2	GNAI2 - CXCR2	UNCAT	CXCR2 - T cells	B cells - GNAI2	1.49049	0.3637	-0.39771	0.125496	0.833333	0.0350459	0.542092	-0.136107	B cells - T cells	B cells - GNAI2 - CXCR2 - T cells	human	7.81059e-27	6.65146e-12
DCs	NK cells	CEL	CXCR4	CEL - CXCR4	UNCAT	CXCR4 - NK cells	DCs - CEL	0.0970516	0.195733	0.134407	-0.389442	0.0794702	0.047546	0.0189962	-0.127517	DCs - NK cells	DCs - CEL - CXCR4 - NK cells	human	5.40529e-15	9.00035e-25
Monocytes	NK cells	TGFB1	CXCR4	TGFB1 - CXCR4	TGFB	CXCR4 - NK cells	Monocytes - TGFB1	1.28984	0.195733	0.399168	-0.389442	0.651934	0.047546	0.252464	0.00486296	Monocytes - NK cells	Monocytes - TGFB1 - CXCR4 - NK cells	human	5.07176e-17	9.00035e-25
DCs	NK cells	TGFB1	CXCR4	TGFB1 - CXCR4	TGFB	CXCR4 - NK cells	DCs - TGFB1	1.05198	0.195733	0.157399	-0.389442	0.562914	0.047546	0.205906	-0.116021	DCs - NK cells	DCs - TGFB1 - CXCR4 - NK cells	human	1.90097e-39	9.00035e-25
B cells	NK cells	TGFB1	CXCR4	TGFB1 - CXCR4	TGFB	CXCR4 - NK cells	B cells - TGFB1	1.03562	0.195733	0.183017	-0.389442	0.630137	0.047546	0.202704	-0.103212	B cells - NK cells	B cells - TGFB1 - CXCR4 - NK cells	human	4.77775e-09	9.00035e-25
T cells	NK cells	TGFB1	CXCR4	TGFB1 - CXCR4	TGFB	CXCR4 - NK cells	T cells - TGFB1	0.765882	0.195733	-0.44984	-0.389442	0.0816604	0.047546	0.149908	-0.419641	T cells - NK cells	T cells - TGFB1 - CXCR4 - NK cells	human	0	9.00035e-25
B cells	NK cells	CEL	CXCR4	CEL - CXCR4	UNCAT	CXCR4 - NK cells	B cells - CEL	0.1424	0.195733	0.290903	-0.389442	0.155251	0.047546	0.0278724	-0.0492692	B cells - NK cells	B cells - CEL - CXCR4 - NK cells	human	1.21468e-25	9.00035e-25
NK cells	NK cells	TGFB1	CXCR4	TGFB1 - CXCR4	TGFB	CXCR4 - NK cells	NK cells - TGFB1	1.92526	0.195733	1.20927	-0.389442	0.861963	0.047546	0.376836	0.409916	NK cells - NK cells	NK cells - TGFB1 - CXCR4 - NK cells	human	7.127e-214	9.00035e-25
DCs	B cells	SEMA4B	DCBLD2	SEMA4B - DCBLD2	Semaphorins	DCBLD2 - B cells	DCs - SEMA4B	0.167639	0.00911383	0.28023	0.0638832	0.0998472	0.0205479	0.00152783	0.172056	DCs - B cells	DCs - SEMA4B - DCBLD2 - B cells	human	1.75072e-72	5.40672e-05
T cells	DCs	TGFB2	ENG	TGFB2 - ENG	TGFB	ENG - DCs	T cells - TGFB2	0.333257	0.012287	0.128927	0.0503556	0.0319837	0.0106979	0.00409472	0.0896411	T cells - DCs	T cells - TGFB2 - ENG - DCs	human	2.04281e-11	2.8938e-05
DCs	DCs	TGFB1	ENG	TGFB1 - ENG	TGFB	ENG - DCs	DCs - TGFB1	1.05198	0.012287	0.157399	0.0503556	0.562914	0.0106979	0.0129256	0.103877	DCs - DCs	DCs - TGFB1 - ENG - DCs	human	1.90097e-39	2.8938e-05
NK cells	DCs	TGFB1	ENG	TGFB1 - ENG	TGFB	ENG - DCs	NK cells - TGFB1	1.92526	0.012287	1.20927	0.0503556	0.861963	0.0106979	0.0236556	0.629815	NK cells - DCs	NK cells - TGFB1 - ENG - DCs	human	7.127e-214	2.8938e-05
T cells	DCs	TGFB1	ENG	TGFB1 - ENG	TGFB	ENG - DCs	T cells - TGFB1	0.765882	0.012287	-0.44984	0.0503556	0.0816604	0.0106979	0.00941037	-0.199742	T cells - DCs	T cells - TGFB1 - ENG - DCs	human	0	2.8938e-05
Monocytes	DCs	TGFB1	ENG	TGFB1 - ENG	TGFB	ENG - DCs	Monocytes - TGFB1	1.28984	0.012287	0.399168	0.0503556	0.651934	0.0106979	0.0158482	0.224762	Monocytes - DCs	Monocytes - TGFB1 - ENG - DCs	human	5.07176e-17	2.8938e-05
B cells	DCs	TGFB1	ENG	TGFB1 - ENG	TGFB	ENG - DCs	B cells - TGFB1	1.03562	0.012287	0.183017	0.0503556	0.630137	0.0106979	0.0127246	0.116686	B cells - DCs	B cells - TGFB1 - ENG - DCs	human	4.77775e-09	2.8938e-05
DCs	B cells	EFNB3	EPHB6	EFNB3 - EPHB6	Ephrins	EPHB6 - B cells	DCs - EFNB3	0.139641	0.0195268	0.0841558	0.0911854	0.0881304	0.043379	0.00272674	0.0876706	DCs - B cells	DCs - EFNB3 - EPHB6 - B cells	human	2.86792e-05	4.29321e-12
DCs	B cells	EFNB2	EPHB6	EFNB2 - EPHB6	Ephrins	EPHB6 - B cells	DCs - EFNB2	0.0180812	0.0195268	0.0741879	0.0911854	0.0142639	0.043379	0.000353067	0.0826866	DCs - B cells	DCs - EFNB2 - EPHB6 - B cells	human	1.1427e-08	4.29321e-12
B cells	B cells	EFNB3	EPHB6	EFNB3 - EPHB6	Ephrins	EPHB6 - B cells	B cells - EFNB3	0.176522	0.0195268	0.243242	0.0911854	0.219178	0.043379	0.0034469	0.167214	B cells - B cells	B cells - EFNB3 - EPHB6 - B cells	human	1.24196e-38	4.29321e-12
NK cells	B cells	EFNB1	EPHB6	EFNB1 - EPHB6	Ephrins	EPHB6 - B cells	NK cells - EFNB1	0.0669136	0.0195268	0.180648	0.0911854	0.0322086	0.043379	0.00130661	0.135917	NK cells - B cells	NK cells - EFNB1 - EPHB6 - B cells	human	3.55751e-05	4.29321e-12
DCs	Monocytes	EFNB2	EPHB6	EFNB2 - EPHB6	Ephrins	EPHB6 - Monocytes	DCs - EFNB2	0.0180812	0.117871	0.0741879	0.429923	0.0142639	0.0552486	0.00213125	0.252055	DCs - Monocytes	DCs - EFNB2 - EPHB6 - Monocytes	human	1.1427e-08	2.32022e-19
B cells	Monocytes	EFNB3	EPHB6	EFNB3 - EPHB6	Ephrins	EPHB6 - Monocytes	B cells - EFNB3	0.176522	0.117871	0.243242	0.429923	0.219178	0.0552486	0.0208068	0.336582	B cells - Monocytes	B cells - EFNB3 - EPHB6 - Monocytes	human	1.24196e-38	2.32022e-19
DCs	Monocytes	EFNB3	EPHB6	EFNB3 - EPHB6	Ephrins	EPHB6 - Monocytes	DCs - EFNB3	0.139641	0.117871	0.0841558	0.429923	0.0881304	0.0552486	0.0164597	0.257039	DCs - Monocytes	DCs - EFNB3 - EPHB6 - Monocytes	human	2.86792e-05	2.32022e-19
NK cells	Monocytes	EFNB1	EPHB6	EFNB1 - EPHB6	Ephrins	EPHB6 - Monocytes	NK cells - EFNB1	0.0669136	0.117871	0.180648	0.429923	0.0322086	0.0552486	0.00788719	0.305285	NK cells - Monocytes	NK cells - EFNB1 - EPHB6 - Monocytes	human	3.55751e-05	2.32022e-19
NK cells	NK cells	EFNB1	ERBB2	EFNB1 - ERBB2	Ephrins	ERBB2 - NK cells	NK cells - EFNB1	0.0669136	0.0461691	0.180648	0.112706	0.0322086	0.0153374	0.00308934	0.146677	NK cells - NK cells	NK cells - EFNB1 - ERBB2 - NK cells	human	3.55751e-05	3.44836e-11
DCs	NK cells	NRG1	ERBB2	NRG1 - ERBB2	Cell-cell adhesion	ERBB2 - NK cells	DCs - NRG1	0.281515	0.0461691	0.52806	0.112706	0.196128	0.0153374	0.0129973	0.320383	DCs - NK cells	DCs - NRG1 - ERBB2 - NK cells	human	4.95852e-194	3.44836e-11
T cells	NK cells	SEMA4D	ERBB2	SEMA4D - ERBB2	Semaphorins	ERBB2 - NK cells	T cells - SEMA4D	1.98603	0.0461691	0.0056864	0.112706	0.386526	0.0153374	0.0916932	0.0591962	T cells - NK cells	T cells - SEMA4D - ERBB2 - NK cells	human	0.00621191	3.44836e-11
NK cells	NK cells	HBEGF	ERBB2	HBEGF - ERBB2	EGF	ERBB2 - NK cells	NK cells - HBEGF	0.0534776	0.0461691	0.146072	0.112706	0.0230061	0.0153374	0.00246901	0.129389	NK cells - NK cells	NK cells - HBEGF - ERBB2 - NK cells	human	0.000728216	3.44836e-11
NK cells	NK cells	SEMA4D	ERBB2	SEMA4D - ERBB2	Semaphorins	ERBB2 - NK cells	NK cells - SEMA4D	1.56662	0.0461691	0.184459	0.112706	0.756135	0.0153374	0.0723296	0.148583	NK cells - NK cells	NK cells - SEMA4D - ERBB2 - NK cells	human	6.09808e-07	3.44836e-11
DCs	NK cells	EREG	ERBB2	EREG - ERBB2	EGF	ERBB2 - NK cells	DCs - EREG	0.0331583	0.0461691	0.103164	0.112706	0.0183393	0.0153374	0.00153089	0.107935	DCs - NK cells	DCs - EREG - ERBB2 - NK cells	human	3.66903e-15	3.44836e-11
DCs	B cells	EREG	ERBB3	EREG - ERBB3	EGF	ERBB3 - B cells	DCs - EREG	0.0331583	0.0144107	0.103164	0.236228	0.0183393	0.0273973	0.000477833	0.169696	DCs - B cells	DCs - EREG - ERBB3 - B cells	human	3.66903e-15	5.53581e-33
Monocytes	B cells	CDH1	ERBB3	CDH1 - ERBB3	Cell-cell adhesion	ERBB3 - B cells	Monocytes - CDH1	0.276547	0.0144107	1.26419	0.236228	0.154696	0.0273973	0.00398523	0.750208	Monocytes - B cells	Monocytes - CDH1 - ERBB3 - B cells	human	3.15738e-176	5.53581e-33
DCs	B cells	NRG1	ERBB3	NRG1 - ERBB3	Cell-cell adhesion	ERBB3 - B cells	DCs - NRG1	0.281515	0.0144107	0.52806	0.236228	0.196128	0.0273973	0.00405682	0.382144	DCs - B cells	DCs - NRG1 - ERBB3 - B cells	human	4.95852e-194	5.53581e-33
Monocytes	DCs	SELPLG	ESAM	SELPLG - ESAM	Cell-cell adhesion	ESAM - DCs	Monocytes - SELPLG	0.66094	0.11074	0.198635	0.0979661	0.370166	0.0499236	0.0731922	0.148301	Monocytes - DCs	Monocytes - SELPLG - ESAM - DCs	human	5.19188e-09	1.70099e-16
B cells	DCs	SELPLG	ESAM	SELPLG - ESAM	Cell-cell adhesion	ESAM - DCs	B cells - SELPLG	0.466537	0.11074	0.0447567	0.0979661	0.385845	0.0499236	0.0516641	0.0713614	B cells - DCs	B cells - SELPLG - ESAM - DCs	human	1.37515e-09	1.70099e-16
DCs	DCs	SELPLG	ESAM	SELPLG - ESAM	Cell-cell adhesion	ESAM - DCs	DCs - SELPLG	0.591691	0.11074	0.0352603	0.0979661	0.271014	0.0499236	0.0655236	0.0666132	DCs - DCs	DCs - SELPLG - ESAM - DCs	human	1.30272e-08	1.70099e-16
T cells	DCs	SELPLG	ESAM	SELPLG - ESAM	Cell-cell adhesion	ESAM - DCs	T cells - SELPLG	0.811728	0.11074	-0.0752481	0.0979661	0.0983328	0.0499236	0.0898904	0.011359	T cells - DCs	T cells - SELPLG - ESAM - DCs	human	2.77411e-58	1.70099e-16
NK cells	DCs	SELPLG	ESAM	SELPLG - ESAM	Cell-cell adhesion	ESAM - DCs	NK cells - SELPLG	0.616236	0.11074	0.092682	0.0979661	0.279141	0.0499236	0.0682418	0.095324	NK cells - DCs	NK cells - SELPLG - ESAM - DCs	human	0.0380733	1.70099e-16
Monocytes	Monocytes	GNAI2	F2R	GNAI2 - F2R	UNCAT	F2R - Monocytes	Monocytes - GNAI2	1.38184	0.187932	-0.52112	0.781521	0.720994	0.0994475	0.259692	0.1302	Monocytes - Monocytes	Monocytes - GNAI2 - F2R - Monocytes	human	2.10943e-31	3.05245e-62
T cells	Monocytes	GNAI2	F2R	GNAI2 - F2R	UNCAT	F2R - Monocytes	T cells - GNAI2	2.52024	0.187932	0.0221783	0.781521	0.600204	0.0994475	0.473634	0.40185	T cells - Monocytes	T cells - GNAI2 - F2R - Monocytes	human	1.80687e-24	3.05245e-62
B cells	Monocytes	GNAI2	F2R	GNAI2 - F2R	UNCAT	F2R - Monocytes	B cells - GNAI2	1.49049	0.187932	-0.39771	0.781521	0.833333	0.0994475	0.280111	0.191905	B cells - Monocytes	B cells - GNAI2 - F2R - Monocytes	human	7.81059e-27	3.05245e-62
NK cells	Monocytes	GNAI2	F2R	GNAI2 - F2R	UNCAT	F2R - Monocytes	NK cells - GNAI2	1.58738	0.187932	-0.355289	0.781521	0.768405	0.0994475	0.29832	0.213116	NK cells - Monocytes	NK cells - GNAI2 - F2R - Monocytes	human	1.8132e-34	3.05245e-62
DCs	Monocytes	GNAI2	F2R	GNAI2 - F2R	UNCAT	F2R - Monocytes	DCs - GNAI2	2.20515	0.187932	0.269643	0.781521	0.942435	0.0994475	0.414418	0.525582	DCs - Monocytes	DCs - GNAI2 - F2R - Monocytes	human	8.81448e-16	3.05245e-62
DCs	DCs	TNFSF13	FAS	TNFSF13 - FAS	TNF	FAS - DCs	DCs - TNFSF13	1.28262	0.617833	0.997354	-0.0508504	0.611309	0.266938	0.792445	0.473252	DCs - DCs	DCs - TNFSF13 - FAS - DCs	human	0	0.0133265
Monocytes	DCs	TNFSF13	FAS	TNFSF13 - FAS	TNF	FAS - DCs	Monocytes - TNFSF13	0.0759807	0.617833	-0.406387	-0.0508504	0.0359116	0.266938	0.0469434	-0.228619	Monocytes - DCs	Monocytes - TNFSF13 - FAS - DCs	human	1.7002e-11	0.0133265
NK cells	DCs	TNFSF13	FAS	TNFSF13 - FAS	TNF	FAS - DCs	NK cells - TNFSF13	0.0393929	0.617833	-0.436464	-0.0508504	0.0168712	0.266938	0.0243382	-0.243657	NK cells - DCs	NK cells - TNFSF13 - FAS - DCs	human	7.59696e-30	0.0133265
NK cells	DCs	FASLG	FAS	FASLG - FAS	TNF	FAS - DCs	NK cells - FASLG	0.891345	0.617833	1.62939	-0.0508504	0.415644	0.266938	0.550703	0.789268	NK cells - DCs	NK cells - FASLG - FAS - DCs	human	0	0.0133265
B cells	DCs	TNFSF13	FAS	TNFSF13 - FAS	TNF	FAS - DCs	B cells - TNFSF13	0.0343558	0.617833	-0.436375	-0.0508504	0.0251142	0.266938	0.0212261	-0.243612	B cells - DCs	B cells - TNFSF13 - FAS - DCs	human	5.15294e-17	0.0133265
DCs	Monocytes	TNFSF13	FAS	TNFSF13 - FAS	TNF	FAS - Monocytes	DCs - TNFSF13	1.28262	0.267182	0.997354	-0.292986	0.611309	0.110497	0.342692	0.352184	DCs - Monocytes	DCs - TNFSF13 - FAS - Monocytes	human	0	0.00496494
NK cells	Monocytes	FASLG	FAS	FASLG - FAS	TNF	FAS - Monocytes	NK cells - FASLG	0.891345	0.267182	1.62939	-0.292986	0.415644	0.110497	0.238151	0.6682	NK cells - Monocytes	NK cells - FASLG - FAS - Monocytes	human	0	0.00496494
NK cells	Monocytes	TNFSF13	FAS	TNFSF13 - FAS	TNF	FAS - Monocytes	NK cells - TNFSF13	0.0393929	0.267182	-0.436464	-0.292986	0.0168712	0.110497	0.0105251	-0.364725	NK cells - Monocytes	NK cells - TNFSF13 - FAS - Monocytes	human	7.59696e-30	0.00496494
Monocytes	Monocytes	TNFSF13	FAS	TNFSF13 - FAS	TNF	FAS - Monocytes	Monocytes - TNFSF13	0.0759807	0.267182	-0.406387	-0.292986	0.0359116	0.110497	0.0203006	-0.349687	Monocytes - Monocytes	Monocytes - TNFSF13 - FAS - Monocytes	human	1.7002e-11	0.00496494
B cells	Monocytes	TNFSF13	FAS	TNFSF13 - FAS	TNF	FAS - Monocytes	B cells - TNFSF13	0.0343558	0.267182	-0.436375	-0.292986	0.0251142	0.110497	0.00917923	-0.36468	B cells - Monocytes	B cells - TNFSF13 - FAS - Monocytes	human	5.15294e-17	0.00496494
B cells	B cells	PGF	FLT1	PGF - FLT1	VEGF	FLT1 - B cells	B cells - PGF	0.0138969	0.0617892	0.0502456	0.257784	0.0205479	0.0319635	0.000858679	0.154015	B cells - B cells	B cells - PGF - FLT1 - B cells	human	1.70435e-05	1.81515e-26
Monocytes	B cells	VEGFA	FLT1	VEGFA - FLT1	VEGF	FLT1 - B cells	Monocytes - VEGFA	0.0227619	0.0617892	-0.271627	0.257784	0.0165746	0.0319635	0.00140644	-0.0069215	Monocytes - B cells	Monocytes - VEGFA - FLT1 - B cells	human	9.93122e-05	1.81515e-26
Monocytes	B cells	VEGFB	FLT1	VEGFB - FLT1	VEGF	FLT1 - B cells	Monocytes - VEGFB	0.414446	0.0617892	0.547181	0.257784	0.243094	0.0319635	0.0256083	0.402483	Monocytes - B cells	Monocytes - VEGFB - FLT1 - B cells	human	1.58675e-21	1.81515e-26
DCs	B cells	VEGFA	FLT1	VEGFA - FLT1	VEGF	FLT1 - B cells	DCs - VEGFA	0.544217	0.0617892	0.228151	0.257784	0.235863	0.0319635	0.0336267	0.242968	DCs - B cells	DCs - VEGFA - FLT1 - B cells	human	1.12544e-95	1.81515e-26
B cells	B cells	PIGF	FLT1	PIGF - FLT1	IGF	FLT1 - B cells	B cells - PIGF	0.0126781	0.0617892	0.0664879	0.257784	0.0205479	0.0319635	0.00078337	0.162136	B cells - B cells	B cells - PIGF - FLT1 - B cells	human	0.000150266	1.81515e-26
B cells	B cells	VEGFC	FLT1	VEGFC - FLT1	VEGF	FLT1 - B cells	B cells - VEGFC	0.0221288	0.0617892	0.0797716	0.257784	0.0114155	0.0319635	0.00136732	0.168778	B cells - B cells	B cells - VEGFC - FLT1 - B cells	human	0.000129526	1.81515e-26
B cells	B cells	VEGFB	FLT1	VEGFB - FLT1	VEGF	FLT1 - B cells	B cells - VEGFB	0.644858	0.0617892	1.16095	0.257784	0.502283	0.0319635	0.0398453	0.709365	B cells - B cells	B cells - VEGFB - FLT1 - B cells	human	2.19464e-199	1.81515e-26
T cells	B cells	VEGFA	FLT1	VEGFA - FLT1	VEGF	FLT1 - B cells	T cells - VEGFA	0.588836	0.0617892	-0.0273171	0.257784	0.0544403	0.0319635	0.0363837	0.115234	T cells - B cells	T cells - VEGFA - FLT1 - B cells	human	1.39115e-27	1.81515e-26
B cells	B cells	WNT16	FZD6	WNT16 - FZD6	WNT	FZD6 - B cells	B cells - WNT16	0.0837697	0.111743	0.464639	0.361648	0.0616438	0.0639269	0.00936069	0.413144	B cells - B cells	B cells - WNT16 - FZD6 - B cells	human	1.13893e-65	3.12358e-13
B cells	DCs	WNT16	FZD6	WNT16 - FZD6	WNT	FZD6 - DCs	B cells - WNT16	0.0837697	0.0400336	0.464639	0.119721	0.0616438	0.0351503	0.0033536	0.29218	B cells - DCs	B cells - WNT16 - FZD6 - DCs	human	1.13893e-65	6.96408e-13
T cells	B cells	IL16	GRIN2C	IL16 - GRIN2C	Interleukins	GRIN2C - B cells	T cells - IL16	1.5439	0.0966828	-0.0811217	0.510438	0.25655	0.148402	0.149269	0.214658	T cells - B cells	T cells - IL16 - GRIN2C - B cells	human	2.66665e-51	4.85503e-90
Monocytes	B cells	IL16	GRIN2C	IL16 - GRIN2C	Interleukins	GRIN2C - B cells	Monocytes - IL16	1.26788	0.0966828	0.261151	0.510438	0.707182	0.148402	0.122583	0.385795	Monocytes - B cells	Monocytes - IL16 - GRIN2C - B cells	human	3.1159e-10	4.85503e-90
B cells	B cells	IL16	GRIN2C	IL16 - GRIN2C	Interleukins	GRIN2C - B cells	B cells - IL16	1.28137	0.0966828	0.287918	0.510438	0.810502	0.148402	0.123887	0.399178	B cells - B cells	B cells - IL16 - GRIN2C - B cells	human	4.09086e-21	4.85503e-90
NK cells	B cells	IL16	GRIN2C	IL16 - GRIN2C	Interleukins	GRIN2C - B cells	NK cells - IL16	1.46778	0.0966828	0.433162	0.510438	0.739264	0.148402	0.141909	0.4718	NK cells - B cells	NK cells - IL16 - GRIN2C - B cells	human	4.41904e-43	4.85503e-90
T cells	DCs	B2M	HFE	B2M - HFE	UNCAT	HFE - DCs	T cells - B2M	5.20336	0.087274	0.164443	0.17686	0.985369	0.0494142	0.454118	0.170651	T cells - DCs	T cells - B2M - HFE - DCs	human	4.45215e-95	1.85671e-25
Monocytes	DCs	B2M	HFE	B2M - HFE	UNCAT	HFE - DCs	Monocytes - B2M	4.54833	0.087274	-0.298545	0.17686	1	0.0494142	0.396951	-0.0608426	Monocytes - DCs	Monocytes - B2M - HFE - DCs	human	2.57511e-21	1.85671e-25
B cells	DCs	B2M	HFE	B2M - HFE	UNCAT	HFE - DCs	B cells - B2M	3.99059	0.087274	-1.05693	0.17686	0.997717	0.0494142	0.348275	-0.440037	B cells - DCs	B cells - B2M - HFE - DCs	human	1.31194e-153	1.85671e-25
NK cells	DCs	B2M	HFE	B2M - HFE	UNCAT	HFE - DCs	NK cells - B2M	5.06336	0.087274	0.362644	0.17686	1	0.0494142	0.4419	0.269752	NK cells - DCs	NK cells - B2M - HFE - DCs	human	5.45576e-31	1.85671e-25
DCs	DCs	B2M	HFE	B2M - HFE	UNCAT	HFE - DCs	DCs - B2M	4.74423	0.087274	-0.0757677	0.17686	1	0.0494142	0.414048	0.0505459	DCs - DCs	DCs - B2M - HFE - DCs	human	3.9751e-24	1.85671e-25
T cells	Monocytes	PON2	HTR2A	PON2 - HTR2A	UNCAT	HTR2A - Monocytes	T cells - PON2	0.233972	0.0313911	-0.0106008	0.131859	0.0197346	0.0165746	0.00734463	0.0606292	T cells - Monocytes	T cells - PON2 - HTR2A - Monocytes	human	1.47442e-08	4.19056e-13
DCs	Monocytes	PON2	HTR2A	PON2 - HTR2A	UNCAT	HTR2A - Monocytes	DCs - PON2	0.161218	0.0313911	0.0705245	0.131859	0.0703006	0.0165746	0.0050608	0.101192	DCs - Monocytes	DCs - PON2 - HTR2A - Monocytes	human	4.113e-13	4.19056e-13
NK cells	DCs	IFNG	IFNGR1	IFNG - IFNGR1	UNCAT	IFNGR1 - DCs	NK cells - IFNG	0.103521	0.319735	0.37659	0.137211	0.0521472	0.1946	0.0330994	0.256901	NK cells - DCs	NK cells - IFNG - IFNGR1 - DCs	human	1.96283e-43	5.89307e-64
NK cells	T cells	IFNG	IFNGR1	IFNG - IFNGR1	UNCAT	IFNGR1 - T cells	NK cells - IFNG	0.103521	0.456857	0.37659	-0.0110943	0.0521472	0.0479755	0.0472945	0.182748	NK cells - T cells	NK cells - IFNG - IFNGR1 - T cells	human	1.96283e-43	4.05713e-23
NK cells	DCs	IGF1	IGF1R	IGF1 - IGF1R	IGF	IGF1R - DCs	NK cells - IGF1	0.303424	0.056783	0.732935	0.141888	0.105828	0.0320937	0.0172294	0.437412	NK cells - DCs	NK cells - IGF1 - IGF1R - DCs	human	1.85473e-97	1.17556e-20
Monocytes	DCs	GNAI2	IGF1R	GNAI2 - IGF1R	UNCAT	IGF1R - DCs	Monocytes - GNAI2	1.38184	0.056783	-0.52112	0.141888	0.720994	0.0320937	0.0784652	-0.189616	Monocytes - DCs	Monocytes - GNAI2 - IGF1R - DCs	human	2.10943e-31	1.17556e-20
T cells	DCs	GNAI2	IGF1R	GNAI2 - IGF1R	UNCAT	IGF1R - DCs	T cells - GNAI2	2.52024	0.056783	0.0221783	0.141888	0.600204	0.0320937	0.143107	0.0820332	T cells - DCs	T cells - GNAI2 - IGF1R - DCs	human	1.80687e-24	1.17556e-20
B cells	DCs	GNAI2	IGF1R	GNAI2 - IGF1R	UNCAT	IGF1R - DCs	B cells - GNAI2	1.49049	0.056783	-0.39771	0.141888	0.833333	0.0320937	0.0846348	-0.127911	B cells - DCs	B cells - GNAI2 - IGF1R - DCs	human	7.81059e-27	1.17556e-20
DCs	DCs	GNAI2	IGF1R	GNAI2 - IGF1R	UNCAT	IGF1R - DCs	DCs - GNAI2	2.20515	0.056783	0.269643	0.141888	0.942435	0.0320937	0.125215	0.205765	DCs - DCs	DCs - GNAI2 - IGF1R - DCs	human	8.81448e-16	1.17556e-20
Monocytes	DCs	CDH1	IGF1R	CDH1 - IGF1R	Cell-cell adhesion	IGF1R - DCs	Monocytes - CDH1	0.276547	0.056783	1.26419	0.141888	0.154696	0.0320937	0.0157032	0.703039	Monocytes - DCs	Monocytes - CDH1 - IGF1R - DCs	human	3.15738e-176	1.17556e-20
NK cells	DCs	GNAI2	IGF1R	GNAI2 - IGF1R	UNCAT	IGF1R - DCs	NK cells - GNAI2	1.58738	0.056783	-0.355289	0.141888	0.768405	0.0320937	0.0901364	-0.1067	NK cells - DCs	NK cells - GNAI2 - IGF1R - DCs	human	1.8132e-34	1.17556e-20
T cells	DCs	GZMB	IGF2R	GZMB - IGF2R	UNCAT	IGF2R - DCs	T cells - GZMB	0.237036	0.838811	-0.33305	0.420478	0.0210956	0.462557	0.198829	0.0437143	T cells - DCs	T cells - GZMB - IGF2R - DCs	human	2.28659e-151	7.34518e-187
DCs	DCs	GZMB	IGF2R	GZMB - IGF2R	UNCAT	IGF2R - DCs	DCs - GZMB	0.322546	0.838811	-0.306153	0.420478	0.0652063	0.462557	0.270555	0.0571625	DCs - DCs	DCs - GZMB - IGF2R - DCs	human	1.50594e-36	7.34518e-187
NK cells	DCs	GZMB	IGF2R	GZMB - IGF2R	UNCAT	IGF2R - DCs	NK cells - GZMB	4.31342	0.838811	2.54203	0.420478	0.934049	0.462557	3.61814	1.48125	NK cells - DCs	NK cells - GZMB - IGF2R - DCs	human	0	7.34518e-187
NK cells	DCs	PLAU	IGF2R	PLAU - IGF2R	Vasoactive	IGF2R - DCs	NK cells - PLAU	0.0622128	0.838811	-0.220463	0.420478	0.0153374	0.462557	0.0521847	0.100008	NK cells - DCs	NK cells - PLAU - IGF2R - DCs	human	8.40912e-05	7.34518e-187
T cells	DCs	PLAU	IGF2R	PLAU - IGF2R	Vasoactive	IGF2R - DCs	T cells - PLAU	0.965248	0.838811	0.222876	0.420478	0.110242	0.462557	0.80966	0.321677	T cells - DCs	T cells - PLAU - IGF2R - DCs	human	6.6808e-30	7.34518e-187
DCs	DCs	PLAU	IGF2R	PLAU - IGF2R	Vasoactive	IGF2R - DCs	DCs - PLAU	0.117383	0.838811	-0.169428	0.420478	0.0478859	0.462557	0.0984625	0.125525	DCs - DCs	DCs - PLAU - IGF2R - DCs	human	0.0041414	7.34518e-187
T cells	T cells	PLAU	IGF2R	PLAU - IGF2R	Vasoactive	IGF2R - T cells	T cells - PLAU	0.965248	0.485475	0.222876	-0.270695	0.110242	0.047295	0.468604	-0.0239098	T cells - T cells	T cells - PLAU - IGF2R - T cells	human	6.6808e-30	4.99607e-182
T cells	T cells	GZMB	IGF2R	GZMB - IGF2R	UNCAT	IGF2R - T cells	T cells - GZMB	0.237036	0.485475	-0.33305	-0.270695	0.0210956	0.047295	0.115075	-0.301873	T cells - T cells	T cells - GZMB - IGF2R - T cells	human	2.28659e-151	4.99607e-182
DCs	T cells	GZMB	IGF2R	GZMB - IGF2R	UNCAT	IGF2R - T cells	DCs - GZMB	0.322546	0.485475	-0.306153	-0.270695	0.0652063	0.047295	0.156588	-0.288424	DCs - T cells	DCs - GZMB - IGF2R - T cells	human	1.50594e-36	4.99607e-182
DCs	T cells	PLAU	IGF2R	PLAU - IGF2R	Vasoactive	IGF2R - T cells	DCs - PLAU	0.117383	0.485475	-0.169428	-0.270695	0.0478859	0.047295	0.0569868	-0.220062	DCs - T cells	DCs - PLAU - IGF2R - T cells	human	0.0041414	4.99607e-182
NK cells	T cells	GZMB	IGF2R	GZMB - IGF2R	UNCAT	IGF2R - T cells	NK cells - GZMB	4.31342	0.485475	2.54203	-0.270695	0.934049	0.047295	2.09406	1.13567	NK cells - T cells	NK cells - GZMB - IGF2R - T cells	human	0	4.99607e-182
NK cells	T cells	PLAU	IGF2R	PLAU - IGF2R	Vasoactive	IGF2R - T cells	NK cells - PLAU	0.0622128	0.485475	-0.220463	-0.270695	0.0153374	0.047295	0.0302028	-0.245579	NK cells - T cells	NK cells - PLAU - IGF2R - T cells	human	8.40912e-05	4.99607e-182
NK cells	DCs	IL10	IL10RA	IL10 - IL10RA	Interleukins	IL10RA - DCs	NK cells - IL10	0.0501347	0.0310873	0.23695	0.0630024	0.0337423	0.013245	0.00155855	0.149976	NK cells - DCs	NK cells - IL10 - IL10RA - DCs	human	1.08188e-14	5.5369e-07
Monocytes	B cells	IL12A	IL12RB1	IL12A - IL12RB1	Interleukins	IL12RB1 - B cells	Monocytes - IL12A	0.054395	0.0388787	0.20414	0.082762	0.0276243	0.0753425	0.00211481	0.143451	Monocytes - B cells	Monocytes - IL12A - IL12RB1 - B cells	human	7.21199e-05	2.4204e-11
Monocytes	NK cells	IL12A	IL12RB1	IL12A - IL12RB1	Interleukins	IL12RB1 - NK cells	Monocytes - IL12A	0.054395	0.22901	0.20414	0.778982	0.0276243	0.125767	0.012457	0.491561	Monocytes - NK cells	Monocytes - IL12A - IL12RB1 - NK cells	human	7.21199e-05	5.30083e-82
Monocytes	NK cells	IL12A	IL12RB2	IL12A - IL12RB2	Interleukins	IL12RB2 - NK cells	Monocytes - IL12A	0.054395	0.996208	0.20414	1.5742	0.0276243	0.412577	0.0541888	0.889171	Monocytes - NK cells	Monocytes - IL12A - IL12RB2 - NK cells	human	7.21199e-05	0
DCs	DCs	IL18	IL18R1	IL18 - IL18R1	Interleukins	IL18R1 - DCs	DCs - IL18	2.03644	0.0383926	0.497009	-0.110043	0.472746	0.013245	0.0781843	0.193483	DCs - DCs	DCs - IL18 - IL18R1 - DCs	human	5.96338e-227	0.0451751
T cells	DCs	IL18	IL18R1	IL18 - IL18R1	Interleukins	IL18R1 - DCs	T cells - IL18	1.27074	0.0383926	-0.169651	-0.110043	0.0956108	0.013245	0.048787	-0.139847	T cells - DCs	T cells - IL18 - IL18R1 - DCs	human	4.92222e-81	0.0451751
B cells	DCs	IL18	IL18R1	IL18 - IL18R1	Interleukins	IL18R1 - DCs	B cells - IL18	0.0594609	0.0383926	-0.424174	-0.110043	0.043379	0.013245	0.00228286	-0.267108	B cells - DCs	B cells - IL18 - IL18R1 - DCs	human	1.83294e-16	0.0451751
Monocytes	DCs	IL18	IL18R1	IL18 - IL18R1	Interleukins	IL18R1 - DCs	Monocytes - IL18	0.0678714	0.0383926	-0.419507	-0.110043	0.0359116	0.013245	0.00260576	-0.264775	Monocytes - DCs	Monocytes - IL18 - IL18R1 - DCs	human	7.40234e-14	0.0451751
T cells	Monocytes	IL18	IL18R1	IL18 - IL18R1	Interleukins	IL18R1 - Monocytes	T cells - IL18	1.27074	0.221629	-0.169651	0.171487	0.0956108	0.0939227	0.281633	0.000918235	T cells - Monocytes	T cells - IL18 - IL18R1 - Monocytes	human	4.92222e-81	9.31079e-11
DCs	Monocytes	IL18	IL18R1	IL18 - IL18R1	Interleukins	IL18R1 - Monocytes	DCs - IL18	2.03644	0.221629	0.497009	0.171487	0.472746	0.0939227	0.451335	0.334248	DCs - Monocytes	DCs - IL18 - IL18R1 - Monocytes	human	5.96338e-227	9.31079e-11
Monocytes	Monocytes	IL18	IL18R1	IL18 - IL18R1	Interleukins	IL18R1 - Monocytes	Monocytes - IL18	0.0678714	0.221629	-0.419507	0.171487	0.0359116	0.0939227	0.0150423	-0.12401	Monocytes - Monocytes	Monocytes - IL18 - IL18R1 - Monocytes	human	7.40234e-14	9.31079e-11
B cells	Monocytes	IL18	IL18R1	IL18 - IL18R1	Interleukins	IL18R1 - Monocytes	B cells - IL18	0.0594609	0.221629	-0.424174	0.171487	0.043379	0.0939227	0.0131783	-0.126343	B cells - Monocytes	B cells - IL18 - IL18R1 - Monocytes	human	1.83294e-16	9.31079e-11
DCs	DCs	IL1A	IL1R1	IL1A - IL1R1	Interleukins	IL1R1 - DCs	DCs - IL1A	0.0412217	0.390924	0.107607	0.586395	0.0198675	0.268467	0.0161145	0.347001	DCs - DCs	DCs - IL1A - IL1R1 - DCs	human	9.74975e-16	5.66237e-259
DCs	DCs	IL1RN	IL1R1	IL1RN - IL1R1	Interleukins	IL1R1 - DCs	DCs - IL1RN	0.0613202	0.390924	0.123354	0.586395	0.0285278	0.268467	0.0239715	0.354874	DCs - DCs	DCs - IL1RN - IL1R1 - DCs	human	4.44806e-20	5.66237e-259
DCs	DCs	IL1B	IL1R1	IL1B - IL1R1	Interleukins	IL1R1 - DCs	DCs - IL1B	0.639564	0.390924	0.474687	0.586395	0.164035	0.268467	0.250021	0.530541	DCs - DCs	DCs - IL1B - IL1R1 - DCs	human	2.80561e-156	5.66237e-259
DCs	DCs	IL1B	IL1R2	IL1B - IL1R2	Interleukins	IL1R2 - DCs	DCs - IL1B	0.639564	0.0717615	0.474687	-0.0218331	0.164035	0.0412634	0.0458961	0.226427	DCs - DCs	DCs - IL1B - IL1R2 - DCs	human	2.80561e-156	0.0245457
DCs	DCs	IL1RN	IL1R2	IL1RN - IL1R2	Interleukins	IL1R2 - DCs	DCs - IL1RN	0.0613202	0.0717615	0.123354	-0.0218331	0.0285278	0.0412634	0.00440043	0.0507605	DCs - DCs	DCs - IL1RN - IL1R2 - DCs	human	4.44806e-20	0.0245457
DCs	DCs	IL1A	IL1R2	IL1A - IL1R2	Interleukins	IL1R2 - DCs	DCs - IL1A	0.0412217	0.0717615	0.107607	-0.0218331	0.0198675	0.0412634	0.00295813	0.0428867	DCs - DCs	DCs - IL1A - IL1R2 - DCs	human	9.74975e-16	0.0245457
DCs	DCs	IL1B	IL1RAP	IL1B - IL1RAP	Interleukins	IL1RAP - DCs	DCs - IL1B	0.639564	0.171979	0.474687	0.0435745	0.164035	0.0733571	0.109992	0.259131	DCs - DCs	DCs - IL1B - IL1RAP - DCs	human	2.80561e-156	4.8477e-14
DCs	DCs	IL1A	IL1RAP	IL1A - IL1RAP	Interleukins	IL1RAP - DCs	DCs - IL1A	0.0412217	0.171979	0.107607	0.0435745	0.0198675	0.0733571	0.00708926	0.0755905	DCs - DCs	DCs - IL1A - IL1RAP - DCs	human	9.74975e-16	4.8477e-14
DCs	Monocytes	EBI3	IL27RA	EBI3 - IL27RA	UNCAT	IL27RA - Monocytes	DCs - EBI3	0.0338038	0.236325	0.107412	0.685567	0.020377	0.124309	0.00798867	0.396489	DCs - Monocytes	DCs - EBI3 - IL27RA - Monocytes	human	2.24582e-15	2.11122e-41
DCs	NK cells	EBI3	IL27RA	EBI3 - IL27RA	UNCAT	IL27RA - NK cells	DCs - EBI3	0.0338038	0.168332	0.107412	0.413108	0.020377	0.0797546	0.00569026	0.26026	DCs - NK cells	DCs - EBI3 - IL27RA - NK cells	human	2.24582e-15	1.35888e-24
Monocytes	B cells	IL2	IL2RB	IL2 - IL2RB	Interleukins	IL2RB - B cells	Monocytes - IL2	0.12543	0.688627	0.572968	0.262216	0.0662983	0.303653	0.0863746	0.417592	Monocytes - B cells	Monocytes - IL2 - IL2RB - B cells	human	8.62888e-74	7.94009e-24
DCs	B cells	IL15	IL2RB	IL15 - IL2RB	Interleukins	IL2RB - B cells	DCs - IL15	0.0991033	0.688627	0.326739	0.262216	0.0845644	0.303653	0.0682452	0.294478	DCs - B cells	DCs - IL15 - IL2RB - B cells	human	6.57349e-69	7.94009e-24
Monocytes	DCs	IL2	IL2RB	IL2 - IL2RB	Interleukins	IL2RB - DCs	Monocytes - IL2	0.12543	0.0381916	0.572968	-0.312425	0.0662983	0.0173204	0.00479038	0.130271	Monocytes - DCs	Monocytes - IL2 - IL2RB - DCs	human	8.62888e-74	1.67782e-62
DCs	DCs	IL15	IL2RB	IL15 - IL2RB	Interleukins	IL2RB - DCs	DCs - IL15	0.0991033	0.0381916	0.326739	-0.312425	0.0845644	0.0173204	0.00378491	0.00715709	DCs - DCs	DCs - IL15 - IL2RB - DCs	human	6.57349e-69	1.67782e-62
Monocytes	Monocytes	IL2	IL2RB	IL2 - IL2RB	Interleukins	IL2RB - Monocytes	Monocytes - IL2	0.12543	0.967095	0.572968	0.515217	0.0662983	0.328729	0.121303	0.544092	Monocytes - Monocytes	Monocytes - IL2 - IL2RB - Monocytes	human	8.62888e-74	1.00366e-28
DCs	Monocytes	IL15	IL2RB	IL15 - IL2RB	Interleukins	IL2RB - Monocytes	DCs - IL15	0.0991033	0.967095	0.326739	0.515217	0.0845644	0.328729	0.0958423	0.420978	DCs - Monocytes	DCs - IL15 - IL2RB - Monocytes	human	6.57349e-69	1.00366e-28
DCs	NK cells	IL15	IL2RB	IL15 - IL2RB	Interleukins	IL2RB - NK cells	DCs - IL15	0.0991033	1.74821	0.326739	1.97885	0.0845644	0.746933	0.173253	1.15279	DCs - NK cells	DCs - IL15 - IL2RB - NK cells	human	6.57349e-69	0
Monocytes	NK cells	IL2	IL2RB	IL2 - IL2RB	Interleukins	IL2RB - NK cells	Monocytes - IL2	0.12543	1.74821	0.572968	1.97885	0.0662983	0.746933	0.219278	1.27591	Monocytes - NK cells	Monocytes - IL2 - IL2RB - NK cells	human	8.62888e-74	0
DCs	B cells	IL15	IL2RG	IL15 - IL2RG	Interleukins	IL2RG - B cells	DCs - IL15	0.0991033	0.267054	0.326739	0.327988	0.0845644	0.246575	0.0264659	0.327363	DCs - B cells	DCs - IL15 - IL2RG - B cells	human	6.57349e-69	3.20721e-45
NK cells	B cells	ICAM1	IL2RG	ICAM1 - IL2RG	Cell-cell adhesion	IL2RG - B cells	NK cells - ICAM1	0.0925187	0.267054	0.212103	0.327988	0.047546	0.246575	0.0247074	0.270045	NK cells - B cells	NK cells - ICAM1 - IL2RG - B cells	human	0.000611946	3.20721e-45
DCs	B cells	ICAM1	IL2RG	ICAM1 - IL2RG	Cell-cell adhesion	IL2RG - B cells	DCs - ICAM1	0.0679955	0.267054	0.10617	0.327988	0.0382068	0.246575	0.0181585	0.217079	DCs - B cells	DCs - ICAM1 - IL2RG - B cells	human	1.0262e-08	3.20721e-45
Monocytes	B cells	IL2	IL2RG	IL2 - IL2RG	Interleukins	IL2RG - B cells	Monocytes - IL2	0.12543	0.267054	0.572968	0.327988	0.0662983	0.246575	0.0334966	0.450478	Monocytes - B cells	Monocytes - IL2 - IL2RG - B cells	human	8.62888e-74	3.20721e-45
NK cells	Monocytes	ICAM1	IL2RG	ICAM1 - IL2RG	Cell-cell adhesion	IL2RG - Monocytes	NK cells - ICAM1	0.0925187	0.36405	0.212103	0.499452	0.047546	0.212707	0.0336814	0.355777	NK cells - Monocytes	NK cells - ICAM1 - IL2RG - Monocytes	human	0.000611946	2.17944e-25
DCs	Monocytes	IL15	IL2RG	IL15 - IL2RG	Interleukins	IL2RG - Monocytes	DCs - IL15	0.0991033	0.36405	0.326739	0.499452	0.0845644	0.212707	0.0360785	0.413096	DCs - Monocytes	DCs - IL15 - IL2RG - Monocytes	human	6.57349e-69	2.17944e-25
DCs	Monocytes	ICAM1	IL2RG	ICAM1 - IL2RG	Cell-cell adhesion	IL2RG - Monocytes	DCs - ICAM1	0.0679955	0.36405	0.10617	0.499452	0.0382068	0.212707	0.0247538	0.302811	DCs - Monocytes	DCs - ICAM1 - IL2RG - Monocytes	human	1.0262e-08	2.17944e-25
Monocytes	Monocytes	IL2	IL2RG	IL2 - IL2RG	Interleukins	IL2RG - Monocytes	Monocytes - IL2	0.12543	0.36405	0.572968	0.499452	0.0662983	0.212707	0.0456629	0.53621	Monocytes - Monocytes	Monocytes - IL2 - IL2RG - Monocytes	human	8.62888e-74	2.17944e-25
DCs	NK cells	ICAM1	IL2RG	ICAM1 - IL2RG	Cell-cell adhesion	IL2RG - NK cells	DCs - ICAM1	0.0679955	0.257111	0.10617	0.226025	0.0382068	0.122699	0.0174824	0.166097	DCs - NK cells	DCs - ICAM1 - IL2RG - NK cells	human	1.0262e-08	2.9685e-05
DCs	NK cells	IL15	IL2RG	IL15 - IL2RG	Interleukins	IL2RG - NK cells	DCs - IL15	0.0991033	0.257111	0.326739	0.226025	0.0845644	0.122699	0.0254805	0.276382	DCs - NK cells	DCs - IL15 - IL2RG - NK cells	human	6.57349e-69	2.9685e-05
Monocytes	NK cells	IL2	IL2RG	IL2 - IL2RG	Interleukins	IL2RG - NK cells	Monocytes - IL2	0.12543	0.257111	0.572968	0.226025	0.0662983	0.122699	0.0322495	0.399496	Monocytes - NK cells	Monocytes - IL2 - IL2RG - NK cells	human	8.62888e-74	2.9685e-05
NK cells	NK cells	ICAM1	IL2RG	ICAM1 - IL2RG	Cell-cell adhesion	IL2RG - NK cells	NK cells - ICAM1	0.0925187	0.257111	0.212103	0.226025	0.047546	0.122699	0.0237875	0.219064	NK cells - NK cells	NK cells - ICAM1 - IL2RG - NK cells	human	0.000611946	2.9685e-05
DCs	DCs	CLCF1	IL6ST	CLCF1 - IL6ST	UNCAT	IL6ST - DCs	DCs - CLCF1	0.065598	0.300267	0.0350594	0.377946	0.046867	0.206826	0.0196969	0.206502	DCs - DCs	DCs - CLCF1 - IL6ST - DCs	human	0.0025909	5.8734e-108
Monocytes	DCs	CLCF1	IL6ST	CLCF1 - IL6ST	UNCAT	IL6ST - DCs	Monocytes - CLCF1	0.203808	0.300267	0.387294	0.377946	0.0994475	0.206826	0.0611966	0.38262	Monocytes - DCs	Monocytes - CLCF1 - IL6ST - DCs	human	1.05141e-11	5.8734e-108
NK cells	DCs	CLCF1	IL6ST	CLCF1 - IL6ST	UNCAT	IL6ST - DCs	NK cells - CLCF1	0.227601	0.300267	0.332974	0.377946	0.0751534	0.206826	0.068341	0.35546	NK cells - DCs	NK cells - CLCF1 - IL6ST - DCs	human	2.98295e-09	5.8734e-108
DCs	DCs	EBI3	IL6ST	EBI3 - IL6ST	UNCAT	IL6ST - DCs	DCs - EBI3	0.0338038	0.300267	0.107412	0.377946	0.020377	0.206826	0.0101502	0.242679	DCs - DCs	DCs - EBI3 - IL6ST - DCs	human	2.24582e-15	5.8734e-108
Monocytes	Monocytes	CLCF1	IL6ST	CLCF1 - IL6ST	UNCAT	IL6ST - Monocytes	Monocytes - CLCF1	0.203808	0.36742	0.387294	0.467372	0.0994475	0.196133	0.0748829	0.427333	Monocytes - Monocytes	Monocytes - CLCF1 - IL6ST - Monocytes	human	1.05141e-11	4.3178e-11
DCs	Monocytes	EBI3	IL6ST	EBI3 - IL6ST	UNCAT	IL6ST - Monocytes	DCs - EBI3	0.0338038	0.36742	0.107412	0.467372	0.020377	0.196133	0.0124202	0.287392	DCs - Monocytes	DCs - EBI3 - IL6ST - Monocytes	human	2.24582e-15	4.3178e-11
DCs	Monocytes	CLCF1	IL6ST	CLCF1 - IL6ST	UNCAT	IL6ST - Monocytes	DCs - CLCF1	0.065598	0.36742	0.0350594	0.467372	0.046867	0.196133	0.024102	0.251215	DCs - Monocytes	DCs - CLCF1 - IL6ST - Monocytes	human	0.0025909	4.3178e-11
NK cells	Monocytes	CLCF1	IL6ST	CLCF1 - IL6ST	UNCAT	IL6ST - Monocytes	NK cells - CLCF1	0.227601	0.36742	0.332974	0.467372	0.0751534	0.196133	0.0836251	0.400173	NK cells - Monocytes	NK cells - CLCF1 - IL6ST - Monocytes	human	2.98295e-09	4.3178e-11
DCs	B cells	SEMA7A	ITGA1	SEMA7A - ITGA1	Semaphorins	ITGA1 - B cells	DCs - SEMA7A	0.901672	0.0989449	0.245642	0.13138	0.477331	0.16895	0.0892159	0.188511	DCs - B cells	DCs - SEMA7A - ITGA1 - B cells	human	8.16499e-87	2.27118e-26
NK cells	B cells	SEMA7A	ITGA1	SEMA7A - ITGA1	Semaphorins	ITGA1 - B cells	NK cells - SEMA7A	0.732055	0.0989449	0.104968	0.13138	0.378834	0.16895	0.0724331	0.118174	NK cells - B cells	NK cells - SEMA7A - ITGA1 - B cells	human	0.00144982	2.27118e-26
T cells	B cells	SEMA7A	ITGA1	SEMA7A - ITGA1	Semaphorins	ITGA1 - B cells	T cells - SEMA7A	0.867794	0.0989449	-0.171501	0.13138	0.107179	0.16895	0.0858639	-0.0200605	T cells - B cells	T cells - SEMA7A - ITGA1 - B cells	human	7.55169e-131	2.27118e-26
Monocytes	B cells	LAMC1	ITGA1	LAMC1 - ITGA1	Laminins	ITGA1 - B cells	Monocytes - LAMC1	0.0262634	0.0989449	0.143873	0.13138	0.019337	0.16895	0.00259863	0.137627	Monocytes - B cells	Monocytes - LAMC1 - ITGA1 - B cells	human	0.000236205	2.27118e-26
B cells	B cells	SEMA7A	ITGA1	SEMA7A - ITGA1	Semaphorins	ITGA1 - B cells	B cells - SEMA7A	0.584996	0.0989449	0.010784	0.13138	0.477169	0.16895	0.0578823	0.071082	B cells - B cells	B cells - SEMA7A - ITGA1 - B cells	human	2.14579e-05	2.27118e-26
Monocytes	B cells	COL1A2	ITGA1	COL1A2 - ITGA1	Collagens	ITGA1 - B cells	Monocytes - COL1A2	0.103455	0.0989449	0.137284	0.13138	0.0165746	0.16895	0.0102364	0.134332	Monocytes - B cells	Monocytes - COL1A2 - ITGA1 - B cells	human	3.32732e-19	2.27118e-26
B cells	B cells	LAMC1	ITGA1	LAMC1 - ITGA1	Laminins	ITGA1 - B cells	B cells - LAMC1	0.0243331	0.0989449	0.126983	0.13138	0.0228311	0.16895	0.00240763	0.129182	B cells - B cells	B cells - LAMC1 - ITGA1 - B cells	human	4.23812e-10	2.27118e-26
NK cells	Monocytes	SEMA7A	ITGA1	SEMA7A - ITGA1	Semaphorins	ITGA1 - Monocytes	NK cells - SEMA7A	0.732055	0.583367	0.104968	1.39662	0.378834	0.303867	0.427057	0.750793	NK cells - Monocytes	NK cells - SEMA7A - ITGA1 - Monocytes	human	0.00144982	1.22795e-118
DCs	Monocytes	SEMA7A	ITGA1	SEMA7A - ITGA1	Semaphorins	ITGA1 - Monocytes	DCs - SEMA7A	0.901672	0.583367	0.245642	1.39662	0.477331	0.303867	0.526006	0.82113	DCs - Monocytes	DCs - SEMA7A - ITGA1 - Monocytes	human	8.16499e-87	1.22795e-118
T cells	Monocytes	SEMA7A	ITGA1	SEMA7A - ITGA1	Semaphorins	ITGA1 - Monocytes	T cells - SEMA7A	0.867794	0.583367	-0.171501	1.39662	0.107179	0.303867	0.506243	0.612559	T cells - Monocytes	T cells - SEMA7A - ITGA1 - Monocytes	human	7.55169e-131	1.22795e-118
B cells	Monocytes	LAMC1	ITGA1	LAMC1 - ITGA1	Laminins	ITGA1 - Monocytes	B cells - LAMC1	0.0243331	0.583367	0.126983	1.39662	0.0228311	0.303867	0.0141951	0.761801	B cells - Monocytes	B cells - LAMC1 - ITGA1 - Monocytes	human	4.23812e-10	1.22795e-118
Monocytes	Monocytes	LAMC1	ITGA1	LAMC1 - ITGA1	Laminins	ITGA1 - Monocytes	Monocytes - LAMC1	0.0262634	0.583367	0.143873	1.39662	0.019337	0.303867	0.0153212	0.770246	Monocytes - Monocytes	Monocytes - LAMC1 - ITGA1 - Monocytes	human	0.000236205	1.22795e-118
Monocytes	Monocytes	COL1A2	ITGA1	COL1A2 - ITGA1	Collagens	ITGA1 - Monocytes	Monocytes - COL1A2	0.103455	0.583367	0.137284	1.39662	0.0165746	0.303867	0.0603524	0.766951	Monocytes - Monocytes	Monocytes - COL1A2 - ITGA1 - Monocytes	human	3.32732e-19	1.22795e-118
B cells	Monocytes	SEMA7A	ITGA1	SEMA7A - ITGA1	Semaphorins	ITGA1 - Monocytes	B cells - SEMA7A	0.584996	0.583367	0.010784	1.39662	0.477169	0.303867	0.341267	0.703701	B cells - Monocytes	B cells - SEMA7A - ITGA1 - Monocytes	human	2.14579e-05	1.22795e-118
Monocytes	T cells	COL1A2	ITGA2B	COL1A2 - ITGA2B	Collagens	ITGA2B - T cells	Monocytes - COL1A2	0.103455	0.13806	0.137284	-0.0211074	0.0165746	0.0119088	0.014283	0.0580883	Monocytes - T cells	Monocytes - COL1A2 - ITGA2B - T cells	human	3.32732e-19	0.0221929
Monocytes	T cells	FN1	ITGA2B	FN1 - ITGA2B	Fibronectin	ITGA2B - T cells	Monocytes - FN1	0.0528998	0.13806	-0.330858	-0.0211074	0.0303867	0.0119088	0.00730333	-0.175983	Monocytes - T cells	Monocytes - FN1 - ITGA2B - T cells	human	1.25826e-06	0.0221929
DCs	T cells	CALR	ITGA2B	CALR - ITGA2B	Intracellular trafficking	ITGA2B - T cells	DCs - CALR	0.724219	0.13806	0.322011	-0.0211074	0.422822	0.0119088	0.0999853	0.150452	DCs - T cells	DCs - CALR - ITGA2B - T cells	human	2.19621e-101	0.0221929
DCs	T cells	FN1	ITGA2B	FN1 - ITGA2B	Fibronectin	ITGA2B - T cells	DCs - FN1	1.18915	0.13806	0.814345	-0.0211074	0.452369	0.0119088	0.164173	0.396619	DCs - T cells	DCs - FN1 - ITGA2B - T cells	human	0	0.0221929
B cells	T cells	CALR	ITGA2B	CALR - ITGA2B	Intracellular trafficking	ITGA2B - T cells	B cells - CALR	1.23004	0.13806	0.932351	-0.0211074	0.575342	0.0119088	0.169818	0.455622	B cells - T cells	B cells - CALR - ITGA2B - T cells	human	4.1282e-74	0.0221929
NK cells	T cells	THBS1	ITGA2B	THBS1 - ITGA2B	Matrix glycoproteins	ITGA2B - T cells	NK cells - THBS1	0.0264033	0.13806	-0.192613	-0.0211074	0.0122699	0.0119088	0.00364522	-0.10686	NK cells - T cells	NK cells - THBS1 - ITGA2B - T cells	human	0.00167759	0.0221929
NK cells	T cells	CALR	ITGA2B	CALR - ITGA2B	Intracellular trafficking	ITGA2B - T cells	NK cells - CALR	0.779154	0.13806	0.321789	-0.0211074	0.361963	0.0119088	0.10757	0.150341	NK cells - T cells	NK cells - CALR - ITGA2B - T cells	human	2.3935e-14	0.0221929
T cells	T cells	CALR	ITGA2B	CALR - ITGA2B	Intracellular trafficking	ITGA2B - T cells	T cells - CALR	0.136773	0.13806	-0.452417	-0.0211074	0.0125893	0.0119088	0.0188828	-0.236762	T cells - T cells	T cells - CALR - ITGA2B - T cells	human	0	0.0221929
B cells	T cells	FN1	ITGA2B	FN1 - ITGA2B	Fibronectin	ITGA2B - T cells	B cells - FN1	0.0278998	0.13806	-0.349053	-0.0211074	0.0319635	0.0119088	0.00385183	-0.18508	B cells - T cells	B cells - FN1 - ITGA2B - T cells	human	1.06578e-08	0.0221929
DCs	T cells	THBS1	ITGA2B	THBS1 - ITGA2B	Matrix glycoproteins	ITGA2B - T cells	DCs - THBS1	0.56344	0.13806	0.389699	-0.0211074	0.161997	0.0119088	0.0777883	0.184296	DCs - T cells	DCs - THBS1 - ITGA2B - T cells	human	2.22296e-118	0.0221929
Monocytes	T cells	CALR	ITGA2B	CALR - ITGA2B	Intracellular trafficking	ITGA2B - T cells	Monocytes - CALR	0.639975	0.13806	0.219251	-0.0211074	0.372928	0.0119088	0.0883547	0.099072	Monocytes - T cells	Monocytes - CALR - ITGA2B - T cells	human	9.83326e-05	0.0221929
T cells	B cells	VCAN	ITGA4	VCAN - ITGA4	UNCAT	ITGA4 - B cells	T cells - VCAN	0.452411	0.893245	-0.47777	0.748324	0.0255189	0.543379	0.404114	0.135277	T cells - B cells	T cells - VCAN - ITGA4 - B cells	human	0	1.69737e-81
DCs	B cells	F13A1	ITGA4	F13A1 - ITGA4	UNCAT	ITGA4 - B cells	DCs - F13A1	0.187213	0.893245	0.347799	0.748324	0.138054	0.543379	0.167227	0.548062	DCs - B cells	DCs - F13A1 - ITGA4 - B cells	human	1.49253e-116	1.69737e-81
DCs	B cells	THBS1	ITGA4	THBS1 - ITGA4	Matrix glycoproteins	ITGA4 - B cells	DCs - THBS1	0.56344	0.893245	0.389699	0.748324	0.161997	0.543379	0.50329	0.569011	DCs - B cells	DCs - THBS1 - ITGA4 - B cells	human	2.22296e-118	1.69737e-81
NK cells	B cells	THBS1	ITGA4	THBS1 - ITGA4	Matrix glycoproteins	ITGA4 - B cells	NK cells - THBS1	0.0264033	0.893245	-0.192613	0.748324	0.0122699	0.543379	0.0235846	0.277856	NK cells - B cells	NK cells - THBS1 - ITGA4 - B cells	human	0.00167759	1.69737e-81
B cells	B cells	FN1	ITGA4	FN1 - ITGA4	Fibronectin	ITGA4 - B cells	B cells - FN1	0.0278998	0.893245	-0.349053	0.748324	0.0319635	0.543379	0.0249213	0.199635	B cells - B cells	B cells - FN1 - ITGA4 - B cells	human	1.06578e-08	1.69737e-81
DCs	B cells	VCAN	ITGA4	VCAN - ITGA4	UNCAT	ITGA4 - B cells	DCs - VCAN	2.13034	0.893245	1.10867	0.748324	0.811513	0.543379	1.90292	0.928495	DCs - B cells	DCs - VCAN - ITGA4 - B cells	human	0	1.69737e-81
B cells	B cells	VCAN	ITGA4	VCAN - ITGA4	UNCAT	ITGA4 - B cells	B cells - VCAN	0.0196698	0.893245	-0.544322	0.748324	0.0114155	0.543379	0.01757	0.102001	B cells - B cells	B cells - VCAN - ITGA4 - B cells	human	2.8768e-31	1.69737e-81
Monocytes	B cells	FN1	ITGA4	FN1 - ITGA4	Fibronectin	ITGA4 - B cells	Monocytes - FN1	0.0528998	0.893245	-0.330858	0.748324	0.0303867	0.543379	0.0472525	0.208733	Monocytes - B cells	Monocytes - FN1 - ITGA4 - B cells	human	1.25826e-06	1.69737e-81
DCs	B cells	FN1	ITGA4	FN1 - ITGA4	Fibronectin	ITGA4 - B cells	DCs - FN1	1.18915	0.893245	0.814345	0.748324	0.452369	0.543379	1.0622	0.781335	DCs - B cells	DCs - FN1 - ITGA4 - B cells	human	0	1.69737e-81
DCs	B cells	SPP1	ITGA4	SPP1 - ITGA4	Matrix (assorted)	ITGA4 - B cells	DCs - SPP1	0.0287273	0.893245	0.102366	0.748324	0.0193581	0.543379	0.0256605	0.425345	DCs - B cells	DCs - SPP1 - ITGA4 - B cells	human	7.76771e-13	1.69737e-81
Monocytes	B cells	VCAN	ITGA4	VCAN - ITGA4	UNCAT	ITGA4 - B cells	Monocytes - VCAN	0.10933	0.893245	-0.51379	0.748324	0.0276243	0.543379	0.0976582	0.117267	Monocytes - B cells	Monocytes - VCAN - ITGA4 - B cells	human	6.67702e-22	1.69737e-81
NK cells	B cells	VCAN	ITGA4	VCAN - ITGA4	UNCAT	ITGA4 - B cells	NK cells - VCAN	0.0649654	0.893245	-0.533343	0.748324	0.0153374	0.543379	0.0580301	0.10749	NK cells - B cells	NK cells - VCAN - ITGA4 - B cells	human	4.70797e-48	1.69737e-81
DCs	B cells	ADAM28	ITGA4	ADAM28 - ITGA4	ADAM	ITGA4 - B cells	DCs - ADAM28	0.270658	0.893245	0.409575	0.748324	0.152827	0.543379	0.241764	0.57895	DCs - B cells	DCs - ADAM28 - ITGA4 - B cells	human	1.51538e-139	1.69737e-81
NK cells	Monocytes	THBS1	ITGA4	THBS1 - ITGA4	Matrix glycoproteins	ITGA4 - Monocytes	NK cells - THBS1	0.0264033	0.762052	-0.192613	0.472799	0.0122699	0.389503	0.0201207	0.140093	NK cells - Monocytes	NK cells - THBS1 - ITGA4 - Monocytes	human	0.00167759	3.2174e-21
DCs	Monocytes	F13A1	ITGA4	F13A1 - ITGA4	UNCAT	ITGA4 - Monocytes	DCs - F13A1	0.187213	0.762052	0.347799	0.472799	0.138054	0.389503	0.142666	0.410299	DCs - Monocytes	DCs - F13A1 - ITGA4 - Monocytes	human	1.49253e-116	3.2174e-21
T cells	Monocytes	VCAN	ITGA4	VCAN - ITGA4	UNCAT	ITGA4 - Monocytes	T cells - VCAN	0.452411	0.762052	-0.47777	0.472799	0.0255189	0.389503	0.344761	-0.00248527	T cells - Monocytes	T cells - VCAN - ITGA4 - Monocytes	human	0	3.2174e-21
DCs	Monocytes	THBS1	ITGA4	THBS1 - ITGA4	Matrix glycoproteins	ITGA4 - Monocytes	DCs - THBS1	0.56344	0.762052	0.389699	0.472799	0.161997	0.389503	0.429371	0.431249	DCs - Monocytes	DCs - THBS1 - ITGA4 - Monocytes	human	2.22296e-118	3.2174e-21
B cells	Monocytes	FN1	ITGA4	FN1 - ITGA4	Fibronectin	ITGA4 - Monocytes	B cells - FN1	0.0278998	0.762052	-0.349053	0.472799	0.0319635	0.389503	0.0212611	0.061873	B cells - Monocytes	B cells - FN1 - ITGA4 - Monocytes	human	1.06578e-08	3.2174e-21
DCs	Monocytes	VCAN	ITGA4	VCAN - ITGA4	UNCAT	ITGA4 - Monocytes	DCs - VCAN	2.13034	0.762052	1.10867	0.472799	0.811513	0.389503	1.62343	0.790733	DCs - Monocytes	DCs - VCAN - ITGA4 - Monocytes	human	0	3.2174e-21
Monocytes	Monocytes	FN1	ITGA4	FN1 - ITGA4	Fibronectin	ITGA4 - Monocytes	Monocytes - FN1	0.0528998	0.762052	-0.330858	0.472799	0.0303867	0.389503	0.0403124	0.0709706	Monocytes - Monocytes	Monocytes - FN1 - ITGA4 - Monocytes	human	1.25826e-06	3.2174e-21
B cells	Monocytes	VCAN	ITGA4	VCAN - ITGA4	UNCAT	ITGA4 - Monocytes	B cells - VCAN	0.0196698	0.762052	-0.544322	0.472799	0.0114155	0.389503	0.0149894	-0.0357616	B cells - Monocytes	B cells - VCAN - ITGA4 - Monocytes	human	2.8768e-31	3.2174e-21
DCs	Monocytes	ADAM28	ITGA4	ADAM28 - ITGA4	ADAM	ITGA4 - Monocytes	DCs - ADAM28	0.270658	0.762052	0.409575	0.472799	0.152827	0.389503	0.206256	0.441187	DCs - Monocytes	DCs - ADAM28 - ITGA4 - Monocytes	human	1.51538e-139	3.2174e-21
DCs	Monocytes	SPP1	ITGA4	SPP1 - ITGA4	Matrix (assorted)	ITGA4 - Monocytes	DCs - SPP1	0.0287273	0.762052	0.102366	0.472799	0.0193581	0.389503	0.0218917	0.287583	DCs - Monocytes	DCs - SPP1 - ITGA4 - Monocytes	human	7.76771e-13	3.2174e-21
DCs	Monocytes	FN1	ITGA4	FN1 - ITGA4	Fibronectin	ITGA4 - Monocytes	DCs - FN1	1.18915	0.762052	0.814345	0.472799	0.452369	0.389503	0.906191	0.643572	DCs - Monocytes	DCs - FN1 - ITGA4 - Monocytes	human	0	3.2174e-21
Monocytes	Monocytes	VCAN	ITGA4	VCAN - ITGA4	UNCAT	ITGA4 - Monocytes	Monocytes - VCAN	0.10933	0.762052	-0.51379	0.472799	0.0276243	0.389503	0.0833149	-0.0204951	Monocytes - Monocytes	Monocytes - VCAN - ITGA4 - Monocytes	human	6.67702e-22	3.2174e-21
NK cells	Monocytes	VCAN	ITGA4	VCAN - ITGA4	UNCAT	ITGA4 - Monocytes	NK cells - VCAN	0.0649654	0.762052	-0.533343	0.472799	0.0153374	0.389503	0.049507	-0.030272	NK cells - Monocytes	NK cells - VCAN - ITGA4 - Monocytes	human	4.70797e-48	3.2174e-21
DCs	NK cells	F13A1	ITGA4	F13A1 - ITGA4	UNCAT	ITGA4 - NK cells	DCs - F13A1	0.187213	1.03318	0.347799	0.828037	0.138054	0.472393	0.193425	0.587918	DCs - NK cells	DCs - F13A1 - ITGA4 - NK cells	human	1.49253e-116	2.54818e-97
DCs	NK cells	FN1	ITGA4	FN1 - ITGA4	Fibronectin	ITGA4 - NK cells	DCs - FN1	1.18915	1.03318	0.814345	0.828037	0.452369	0.472393	1.22861	0.821191	DCs - NK cells	DCs - FN1 - ITGA4 - NK cells	human	0	2.54818e-97
DCs	NK cells	SPP1	ITGA4	SPP1 - ITGA4	Matrix (assorted)	ITGA4 - NK cells	DCs - SPP1	0.0287273	1.03318	0.102366	0.828037	0.0193581	0.472393	0.0296806	0.465202	DCs - NK cells	DCs - SPP1 - ITGA4 - NK cells	human	7.76771e-13	2.54818e-97
B cells	NK cells	FN1	ITGA4	FN1 - ITGA4	Fibronectin	ITGA4 - NK cells	B cells - FN1	0.0278998	1.03318	-0.349053	0.828037	0.0319635	0.472393	0.0288256	0.239492	B cells - NK cells	B cells - FN1 - ITGA4 - NK cells	human	1.06578e-08	2.54818e-97
DCs	NK cells	VCAN	ITGA4	VCAN - ITGA4	UNCAT	ITGA4 - NK cells	DCs - VCAN	2.13034	1.03318	1.10867	0.828037	0.811513	0.472393	2.20103	0.968352	DCs - NK cells	DCs - VCAN - ITGA4 - NK cells	human	0	2.54818e-97
NK cells	NK cells	VCAN	ITGA4	VCAN - ITGA4	UNCAT	ITGA4 - NK cells	NK cells - VCAN	0.0649654	1.03318	-0.533343	0.828037	0.0153374	0.472393	0.0671212	0.147347	NK cells - NK cells	NK cells - VCAN - ITGA4 - NK cells	human	4.70797e-48	2.54818e-97
Monocytes	NK cells	FN1	ITGA4	FN1 - ITGA4	Fibronectin	ITGA4 - NK cells	Monocytes - FN1	0.0528998	1.03318	-0.330858	0.828037	0.0303867	0.472393	0.0546552	0.24859	Monocytes - NK cells	Monocytes - FN1 - ITGA4 - NK cells	human	1.25826e-06	2.54818e-97
B cells	NK cells	VCAN	ITGA4	VCAN - ITGA4	UNCAT	ITGA4 - NK cells	B cells - VCAN	0.0196698	1.03318	-0.544322	0.828037	0.0114155	0.472393	0.0203225	0.141857	B cells - NK cells	B cells - VCAN - ITGA4 - NK cells	human	2.8768e-31	2.54818e-97
T cells	NK cells	VCAN	ITGA4	VCAN - ITGA4	UNCAT	ITGA4 - NK cells	T cells - VCAN	0.452411	1.03318	-0.47777	0.828037	0.0255189	0.472393	0.467424	0.175134	T cells - NK cells	T cells - VCAN - ITGA4 - NK cells	human	0	2.54818e-97
Monocytes	NK cells	VCAN	ITGA4	VCAN - ITGA4	UNCAT	ITGA4 - NK cells	Monocytes - VCAN	0.10933	1.03318	-0.51379	0.828037	0.0276243	0.472393	0.112958	0.157124	Monocytes - NK cells	Monocytes - VCAN - ITGA4 - NK cells	human	6.67702e-22	2.54818e-97
DCs	NK cells	THBS1	ITGA4	THBS1 - ITGA4	Matrix glycoproteins	ITGA4 - NK cells	DCs - THBS1	0.56344	1.03318	0.389699	0.828037	0.161997	0.472393	0.582137	0.608868	DCs - NK cells	DCs - THBS1 - ITGA4 - NK cells	human	2.22296e-118	2.54818e-97
DCs	NK cells	ADAM28	ITGA4	ADAM28 - ITGA4	ADAM	ITGA4 - NK cells	DCs - ADAM28	0.270658	1.03318	0.409575	0.828037	0.152827	0.472393	0.279639	0.618806	DCs - NK cells	DCs - ADAM28 - ITGA4 - NK cells	human	1.51538e-139	2.54818e-97
NK cells	NK cells	THBS1	ITGA4	THBS1 - ITGA4	Matrix glycoproteins	ITGA4 - NK cells	NK cells - THBS1	0.0264033	1.03318	-0.192613	0.828037	0.0122699	0.472393	0.0272794	0.317712	NK cells - NK cells	NK cells - THBS1 - ITGA4 - NK cells	human	0.00167759	2.54818e-97
DCs	T cells	ADAM28	ITGA4	ADAM28 - ITGA4	ADAM	ITGA4 - T cells	DCs - ADAM28	0.270658	0.239737	0.409575	-0.333826	0.152827	0.0197346	0.0648866	0.0378744	DCs - T cells	DCs - ADAM28 - ITGA4 - T cells	human	1.51538e-139	1.2359e-201
DCs	T cells	SPP1	ITGA4	SPP1 - ITGA4	Matrix (assorted)	ITGA4 - T cells	DCs - SPP1	0.0287273	0.239737	0.102366	-0.333826	0.0193581	0.0197346	0.00688698	-0.11573	DCs - T cells	DCs - SPP1 - ITGA4 - T cells	human	7.76771e-13	1.2359e-201
B cells	T cells	FN1	ITGA4	FN1 - ITGA4	Fibronectin	ITGA4 - T cells	B cells - FN1	0.0278998	0.239737	-0.349053	-0.333826	0.0319635	0.0197346	0.0066886	-0.34144	B cells - T cells	B cells - FN1 - ITGA4 - T cells	human	1.06578e-08	1.2359e-201
DCs	T cells	THBS1	ITGA4	THBS1 - ITGA4	Matrix glycoproteins	ITGA4 - T cells	DCs - THBS1	0.56344	0.239737	0.389699	-0.333826	0.161997	0.0197346	0.135077	0.0279361	DCs - T cells	DCs - THBS1 - ITGA4 - T cells	human	2.22296e-118	1.2359e-201
T cells	T cells	VCAN	ITGA4	VCAN - ITGA4	UNCAT	ITGA4 - T cells	T cells - VCAN	0.452411	0.239737	-0.47777	-0.333826	0.0255189	0.0197346	0.108459	-0.405798	T cells - T cells	T cells - VCAN - ITGA4 - T cells	human	0	1.2359e-201
DCs	T cells	FN1	ITGA4	FN1 - ITGA4	Fibronectin	ITGA4 - T cells	DCs - FN1	1.18915	0.239737	0.814345	-0.333826	0.452369	0.0197346	0.285082	0.240259	DCs - T cells	DCs - FN1 - ITGA4 - T cells	human	0	1.2359e-201
B cells	T cells	VCAN	ITGA4	VCAN - ITGA4	UNCAT	ITGA4 - T cells	B cells - VCAN	0.0196698	0.239737	-0.544322	-0.333826	0.0114155	0.0197346	0.00471557	-0.439074	B cells - T cells	B cells - VCAN - ITGA4 - T cells	human	2.8768e-31	1.2359e-201
Monocytes	T cells	VCAN	ITGA4	VCAN - ITGA4	UNCAT	ITGA4 - T cells	Monocytes - VCAN	0.10933	0.239737	-0.51379	-0.333826	0.0276243	0.0197346	0.0262103	-0.423808	Monocytes - T cells	Monocytes - VCAN - ITGA4 - T cells	human	6.67702e-22	1.2359e-201
DCs	T cells	F13A1	ITGA4	F13A1 - ITGA4	UNCAT	ITGA4 - T cells	DCs - F13A1	0.187213	0.239737	0.347799	-0.333826	0.138054	0.0197346	0.0448818	0.00698651	DCs - T cells	DCs - F13A1 - ITGA4 - T cells	human	1.49253e-116	1.2359e-201
DCs	T cells	VCAN	ITGA4	VCAN - ITGA4	UNCAT	ITGA4 - T cells	DCs - VCAN	2.13034	0.239737	1.10867	-0.333826	0.811513	0.0197346	0.510721	0.38742	DCs - T cells	DCs - VCAN - ITGA4 - T cells	human	0	1.2359e-201
NK cells	T cells	THBS1	ITGA4	THBS1 - ITGA4	Matrix glycoproteins	ITGA4 - T cells	NK cells - THBS1	0.0264033	0.239737	-0.192613	-0.333826	0.0122699	0.0197346	0.00632983	-0.263219	NK cells - T cells	NK cells - THBS1 - ITGA4 - T cells	human	0.00167759	1.2359e-201
Monocytes	T cells	FN1	ITGA4	FN1 - ITGA4	Fibronectin	ITGA4 - T cells	Monocytes - FN1	0.0528998	0.239737	-0.330858	-0.333826	0.0303867	0.0197346	0.012682	-0.332342	Monocytes - T cells	Monocytes - FN1 - ITGA4 - T cells	human	1.25826e-06	1.2359e-201
NK cells	T cells	VCAN	ITGA4	VCAN - ITGA4	UNCAT	ITGA4 - T cells	NK cells - VCAN	0.0649654	0.239737	-0.533343	-0.333826	0.0153374	0.0197346	0.0155746	-0.433585	NK cells - T cells	NK cells - VCAN - ITGA4 - T cells	human	4.70797e-48	1.2359e-201
T cells	DCs	PLAU	ITGA5	PLAU - ITGA5	Vasoactive	ITGA5 - DCs	T cells - PLAU	0.965248	0.0899425	0.222876	0.110935	0.110242	0.0494142	0.0868168	0.166905	T cells - DCs	T cells - PLAU - ITGA5 - DCs	human	6.6808e-30	1.395e-25
DCs	DCs	FN1	ITGA5	FN1 - ITGA5	Fibronectin	ITGA5 - DCs	DCs - FN1	1.18915	0.0899425	0.814345	0.110935	0.452369	0.0494142	0.106955	0.46264	DCs - DCs	DCs - FN1 - ITGA5 - DCs	human	0	1.395e-25
DCs	DCs	ADAM15	ITGA5	ADAM15 - ITGA5	ADAM	ITGA5 - DCs	DCs - ADAM15	0.26887	0.0899425	0.338947	0.110935	0.17728	0.0494142	0.0241828	0.224941	DCs - DCs	DCs - ADAM15 - ITGA5 - DCs	human	2.6493e-91	1.395e-25
DCs	DCs	PLAU	ITGA5	PLAU - ITGA5	Vasoactive	ITGA5 - DCs	DCs - PLAU	0.117383	0.0899425	-0.169428	0.110935	0.0478859	0.0494142	0.0105578	-0.0292466	DCs - DCs	DCs - PLAU - ITGA5 - DCs	human	0.0041414	1.395e-25
DCs	DCs	SPP1	ITGA5	SPP1 - ITGA5	Matrix (assorted)	ITGA5 - DCs	DCs - SPP1	0.0287273	0.0899425	0.102366	0.110935	0.0193581	0.0494142	0.00258381	0.10665	DCs - DCs	DCs - SPP1 - ITGA5 - DCs	human	7.76771e-13	1.395e-25
NK cells	DCs	PLAU	ITGA5	PLAU - ITGA5	Vasoactive	ITGA5 - DCs	NK cells - PLAU	0.0622128	0.0899425	-0.220463	0.110935	0.0153374	0.0494142	0.00559558	-0.0547642	NK cells - DCs	NK cells - PLAU - ITGA5 - DCs	human	8.40912e-05	1.395e-25
Monocytes	DCs	FN1	ITGA5	FN1 - ITGA5	Fibronectin	ITGA5 - DCs	Monocytes - FN1	0.0528998	0.0899425	-0.330858	0.110935	0.0303867	0.0494142	0.00475795	-0.109962	Monocytes - DCs	Monocytes - FN1 - ITGA5 - DCs	human	1.25826e-06	1.395e-25
B cells	DCs	FN1	ITGA5	FN1 - ITGA5	Fibronectin	ITGA5 - DCs	B cells - FN1	0.0278998	0.0899425	-0.349053	0.110935	0.0319635	0.0494142	0.00250938	-0.119059	B cells - DCs	B cells - FN1 - ITGA5 - DCs	human	1.06578e-08	1.395e-25
DCs	DCs	ADAM17	ITGA5	ADAM17 - ITGA5	ADAM	ITGA5 - DCs	DCs - ADAM17	0.719045	0.0899425	0.570913	0.110935	0.413143	0.0494142	0.0646728	0.340924	DCs - DCs	DCs - ADAM17 - ITGA5 - DCs	human	3.30979e-274	1.395e-25
T cells	DCs	ADAM17	ITGA5	ADAM17 - ITGA5	ADAM	ITGA5 - DCs	T cells - ADAM17	0.193775	0.0899425	-0.305783	0.110935	0.0170126	0.0494142	0.0174286	-0.0974244	T cells - DCs	T cells - ADAM17 - ITGA5 - DCs	human	3.43752e-175	1.395e-25
B cells	DCs	LAMA4	ITGA6	LAMA4 - ITGA6	Laminins	ITGA6 - DCs	B cells - LAMA4	0.0600087	0.08118	0.108757	0.130421	0.0136986	0.063678	0.00487151	0.119589	B cells - DCs	B cells - LAMA4 - ITGA6 - DCs	human	3.43828e-15	4.62559e-22
B cells	DCs	FN1	ITGA6	FN1 - ITGA6	Fibronectin	ITGA6 - DCs	B cells - FN1	0.0278998	0.08118	-0.349053	0.130421	0.0319635	0.063678	0.0022649	-0.109316	B cells - DCs	B cells - FN1 - ITGA6 - DCs	human	1.06578e-08	4.62559e-22
DCs	DCs	FN1	ITGA6	FN1 - ITGA6	Fibronectin	ITGA6 - DCs	DCs - FN1	1.18915	0.08118	0.814345	0.130421	0.452369	0.063678	0.0965349	0.472383	DCs - DCs	DCs - FN1 - ITGA6 - DCs	human	0	4.62559e-22
NK cells	DCs	THBS1	ITGA6	THBS1 - ITGA6	Matrix glycoproteins	ITGA6 - DCs	NK cells - THBS1	0.0264033	0.08118	-0.192613	0.130421	0.0122699	0.063678	0.00214342	-0.031096	NK cells - DCs	NK cells - THBS1 - ITGA6 - DCs	human	0.00167759	4.62559e-22
T cells	DCs	ADAM9	ITGA6	ADAM9 - ITGA6	ADAM	ITGA6 - DCs	T cells - ADAM9	0.107613	0.08118	-0.181314	0.130421	0.0102076	0.063678	0.008736	-0.0254467	T cells - DCs	T cells - ADAM9 - ITGA6 - DCs	human	4.61119e-78	4.62559e-22
Monocytes	DCs	LAMC1	ITGA6	LAMC1 - ITGA6	Laminins	ITGA6 - DCs	Monocytes - LAMC1	0.0262634	0.08118	0.143873	0.130421	0.019337	0.063678	0.00213207	0.137147	Monocytes - DCs	Monocytes - LAMC1 - ITGA6 - DCs	human	0.000236205	4.62559e-22
Monocytes	DCs	FN1	ITGA6	FN1 - ITGA6	Fibronectin	ITGA6 - DCs	Monocytes - FN1	0.0528998	0.08118	-0.330858	0.130421	0.0303867	0.063678	0.00429441	-0.100219	Monocytes - DCs	Monocytes - FN1 - ITGA6 - DCs	human	1.25826e-06	4.62559e-22
B cells	DCs	ADAM9	ITGA6	ADAM9 - ITGA6	ADAM	ITGA6 - DCs	B cells - ADAM9	0.311944	0.08118	0.393971	0.130421	0.283105	0.063678	0.0253236	0.262196	B cells - DCs	B cells - ADAM9 - ITGA6 - DCs	human	3.59779e-48	4.62559e-22
DCs	DCs	THBS1	ITGA6	THBS1 - ITGA6	Matrix glycoproteins	ITGA6 - DCs	DCs - THBS1	0.56344	0.08118	0.389699	0.130421	0.161997	0.063678	0.0457401	0.26006	DCs - DCs	DCs - THBS1 - ITGA6 - DCs	human	2.22296e-118	4.62559e-22
B cells	DCs	LAMC1	ITGA6	LAMC1 - ITGA6	Laminins	ITGA6 - DCs	B cells - LAMC1	0.0243331	0.08118	0.126983	0.130421	0.0228311	0.063678	0.00197536	0.128702	B cells - DCs	B cells - LAMC1 - ITGA6 - DCs	human	4.23812e-10	4.62559e-22
DCs	DCs	ADAM9	ITGA6	ADAM9 - ITGA6	ADAM	ITGA6 - DCs	DCs - ADAM9	0.269658	0.08118	0.246542	0.130421	0.167601	0.063678	0.0218908	0.188481	DCs - DCs	DCs - ADAM9 - ITGA6 - DCs	human	1.53078e-56	4.62559e-22
Monocytes	DCs	LAMC1	ITGA7	LAMC1 - ITGA7	Laminins	ITGA7 - DCs	Monocytes - LAMC1	0.0262634	0.0322944	0.143873	0.135915	0.019337	0.0244524	0.000848163	0.139894	Monocytes - DCs	Monocytes - LAMC1 - ITGA7 - DCs	human	0.000236205	3.22619e-20
B cells	DCs	LAMC1	ITGA7	LAMC1 - ITGA7	Laminins	ITGA7 - DCs	B cells - LAMC1	0.0243331	0.0322944	0.126983	0.135915	0.0228311	0.0244524	0.000785822	0.131449	B cells - DCs	B cells - LAMC1 - ITGA7 - DCs	human	4.23812e-10	3.22619e-20
DCs	B cells	VEGFA	ITGA9	VEGFA - ITGA9	VEGF	ITGA9 - B cells	DCs - VEGFA	0.544217	0.0136216	0.228151	0.204097	0.235863	0.0251142	0.00741313	0.216124	DCs - B cells	DCs - VEGFA - ITGA9 - B cells	human	1.12544e-95	5.17134e-22
Monocytes	B cells	FN1	ITGA9	FN1 - ITGA9	Fibronectin	ITGA9 - B cells	Monocytes - FN1	0.0528998	0.0136216	-0.330858	0.204097	0.0303867	0.0251142	0.000720582	-0.0633807	Monocytes - B cells	Monocytes - FN1 - ITGA9 - B cells	human	1.25826e-06	5.17134e-22
DCs	B cells	ADAM15	ITGA9	ADAM15 - ITGA9	ADAM	ITGA9 - B cells	DCs - ADAM15	0.26887	0.0136216	0.338947	0.204097	0.17728	0.0251142	0.00366245	0.271522	DCs - B cells	DCs - ADAM15 - ITGA9 - B cells	human	2.6493e-91	5.17134e-22
T cells	B cells	VEGFA	ITGA9	VEGFA - ITGA9	VEGF	ITGA9 - B cells	T cells - VEGFA	0.588836	0.0136216	-0.0273171	0.204097	0.0544403	0.0251142	0.00802092	0.0883898	T cells - B cells	T cells - VEGFA - ITGA9 - B cells	human	1.39115e-27	5.17134e-22
DCs	B cells	SPP1	ITGA9	SPP1 - ITGA9	Matrix (assorted)	ITGA9 - B cells	DCs - SPP1	0.0287273	0.0136216	0.102366	0.204097	0.0193581	0.0251142	0.000391313	0.153231	DCs - B cells	DCs - SPP1 - ITGA9 - B cells	human	7.76771e-13	5.17134e-22
B cells	B cells	FN1	ITGA9	FN1 - ITGA9	Fibronectin	ITGA9 - B cells	B cells - FN1	0.0278998	0.0136216	-0.349053	0.204097	0.0319635	0.0251142	0.000380041	-0.0724784	B cells - B cells	B cells - FN1 - ITGA9 - B cells	human	1.06578e-08	5.17134e-22
DCs	B cells	FN1	ITGA9	FN1 - ITGA9	Fibronectin	ITGA9 - B cells	DCs - FN1	1.18915	0.0136216	0.814345	0.204097	0.452369	0.0251142	0.0161981	0.509221	DCs - B cells	DCs - FN1 - ITGA9 - B cells	human	0	5.17134e-22
B cells	B cells	VEGFC	ITGA9	VEGFC - ITGA9	VEGF	ITGA9 - B cells	B cells - VEGFC	0.0221288	0.0136216	0.0797716	0.204097	0.0114155	0.0251142	0.000301431	0.141934	B cells - B cells	B cells - VEGFC - ITGA9 - B cells	human	0.000129526	5.17134e-22
Monocytes	B cells	VEGFA	ITGA9	VEGFA - ITGA9	VEGF	ITGA9 - B cells	Monocytes - VEGFA	0.0227619	0.0136216	-0.271627	0.204097	0.0165746	0.0251142	0.000310054	-0.0337654	Monocytes - B cells	Monocytes - VEGFA - ITGA9 - B cells	human	9.93122e-05	5.17134e-22
DCs	B cells	F13A1	ITGA9	F13A1 - ITGA9	UNCAT	ITGA9 - B cells	DCs - F13A1	0.187213	0.0136216	0.347799	0.204097	0.138054	0.0251142	0.00255015	0.275948	DCs - B cells	DCs - F13A1 - ITGA9 - B cells	human	1.49253e-116	5.17134e-22
Monocytes	B cells	CDH1	ITGAE	CDH1 - ITGAE	Cell-cell adhesion	ITGAE - B cells	Monocytes - CDH1	0.276547	0.183152	1.26419	0.569801	0.154696	0.189498	0.0506501	0.916995	Monocytes - B cells	Monocytes - CDH1 - ITGAE - B cells	human	3.15738e-176	3.46833e-92
Monocytes	Monocytes	CDH1	ITGAE	CDH1 - ITGAE	Cell-cell adhesion	ITGAE - Monocytes	Monocytes - CDH1	0.276547	0.210746	1.26419	0.58118	0.154696	0.11326	0.0582814	0.922684	Monocytes - Monocytes	Monocytes - CDH1 - ITGAE - Monocytes	human	3.15738e-176	7.09926e-20
Monocytes	NK cells	CDH1	ITGAE	CDH1 - ITGAE	Cell-cell adhesion	ITGAE - NK cells	Monocytes - CDH1	0.276547	0.152694	1.26419	0.321894	0.154696	0.0659509	0.0422272	0.793042	Monocytes - NK cells	Monocytes - CDH1 - ITGAE - NK cells	human	3.15738e-176	7.20113e-06
B cells	DCs	ICAM2	ITGAL	ICAM2 - ITGAL	Cell-cell adhesion	ITGAL - DCs	B cells - ICAM2	0.971951	0.38876	1.29158	0.246696	0.678082	0.226694	0.377855	0.769138	B cells - DCs	B cells - ICAM2 - ITGAL - DCs	human	8.61628e-233	3.4334e-78
Monocytes	DCs	ICAM2	ITGAL	ICAM2 - ITGAL	Cell-cell adhesion	ITGAL - DCs	Monocytes - ICAM2	1.16315	0.38876	1.5795	0.246696	0.657459	0.226694	0.452186	0.913099	Monocytes - DCs	Monocytes - ICAM2 - ITGAL - DCs	human	5.85271e-194	3.4334e-78
DCs	DCs	ICAM1	ITGAL	ICAM1 - ITGAL	Cell-cell adhesion	ITGAL - DCs	DCs - ICAM1	0.0679955	0.38876	0.10617	0.246696	0.0382068	0.226694	0.0264339	0.176433	DCs - DCs	DCs - ICAM1 - ITGAL - DCs	human	1.0262e-08	3.4334e-78
NK cells	DCs	LYZ	ITGAL	LYZ - ITGAL	UNCAT	ITGAL - DCs	NK cells - LYZ	1.48172	0.38876	-1.24664	0.246696	0.338957	0.226694	0.576035	-0.499973	NK cells - DCs	NK cells - LYZ - ITGAL - DCs	human	6.91237e-204	3.4334e-78
NK cells	DCs	ICAM1	ITGAL	ICAM1 - ITGAL	Cell-cell adhesion	ITGAL - DCs	NK cells - ICAM1	0.0925187	0.38876	0.212103	0.246696	0.047546	0.226694	0.0359675	0.229399	NK cells - DCs	NK cells - ICAM1 - ITGAL - DCs	human	0.000611946	3.4334e-78
DCs	DCs	LYZ	ITGAL	LYZ - ITGAL	UNCAT	ITGAL - DCs	DCs - LYZ	5.45115	0.38876	0.986811	0.246696	0.997453	0.226694	2.11919	0.616754	DCs - DCs	DCs - LYZ - ITGAL - DCs	human	0	3.4334e-78
DCs	DCs	ICAM3	ITGAL	ICAM3 - ITGAL	Cell-cell adhesion	ITGAL - DCs	DCs - ICAM3	0.072695	0.38876	0.0186282	0.246696	0.0331126	0.226694	0.0282609	0.132662	DCs - DCs	DCs - ICAM3 - ITGAL - DCs	human	0.00168979	3.4334e-78
Monocytes	DCs	LYZ	ITGAL	LYZ - ITGAL	UNCAT	ITGAL - DCs	Monocytes - LYZ	1.72528	0.38876	-1.22441	0.246696	0.38674	0.226694	0.670719	-0.488856	Monocytes - DCs	Monocytes - LYZ - ITGAL - DCs	human	4.64936e-101	3.4334e-78
DCs	DCs	ICAM2	ITGAL	ICAM2 - ITGAL	Cell-cell adhesion	ITGAL - DCs	DCs - ICAM2	0.0957576	0.38876	-0.244758	0.246696	0.0713194	0.226694	0.0372267	0.000969049	DCs - DCs	DCs - ICAM2 - ITGAL - DCs	human	5.03244e-26	3.4334e-78
B cells	DCs	LYZ	ITGAL	LYZ - ITGAL	UNCAT	ITGAL - DCs	B cells - LYZ	2.37346	0.38876	-0.821408	0.246696	0.755708	0.226694	0.922705	-0.287356	B cells - DCs	B cells - LYZ - ITGAL - DCs	human	2.17301e-66	3.4334e-78
NK cells	DCs	ICAM2	ITGAL	ICAM2 - ITGAL	Cell-cell adhesion	ITGAL - DCs	NK cells - ICAM2	0.666681	0.38876	0.528681	0.246696	0.314417	0.226694	0.259179	0.387688	NK cells - DCs	NK cells - ICAM2 - ITGAL - DCs	human	2.60552e-40	3.4334e-78
T cells	DCs	LYZ	ITGAL	LYZ - ITGAL	UNCAT	ITGAL - DCs	T cells - LYZ	3.80461	0.38876	-0.109319	0.246696	0.793127	0.226694	1.47908	0.0686885	T cells - DCs	T cells - LYZ - ITGAL - DCs	human	1.68538e-54	3.4334e-78
B cells	NK cells	LYZ	ITGAL	LYZ - ITGAL	UNCAT	ITGAL - NK cells	B cells - LYZ	2.37346	0.42331	-0.821408	0.304396	0.755708	0.217791	1.00471	-0.258506	B cells - NK cells	B cells - LYZ - ITGAL - NK cells	human	2.17301e-66	2.43299e-17
NK cells	NK cells	ICAM2	ITGAL	ICAM2 - ITGAL	Cell-cell adhesion	ITGAL - NK cells	NK cells - ICAM2	0.666681	0.42331	0.528681	0.304396	0.314417	0.217791	0.282213	0.416538	NK cells - NK cells	NK cells - ICAM2 - ITGAL - NK cells	human	2.60552e-40	2.43299e-17
T cells	NK cells	LYZ	ITGAL	LYZ - ITGAL	UNCAT	ITGAL - NK cells	T cells - LYZ	3.80461	0.42331	-0.109319	0.304396	0.793127	0.217791	1.61053	0.0975387	T cells - NK cells	T cells - LYZ - ITGAL - NK cells	human	1.68538e-54	2.43299e-17
NK cells	NK cells	ICAM1	ITGAL	ICAM1 - ITGAL	Cell-cell adhesion	ITGAL - NK cells	NK cells - ICAM1	0.0925187	0.42331	0.212103	0.304396	0.047546	0.217791	0.0391641	0.258249	NK cells - NK cells	NK cells - ICAM1 - ITGAL - NK cells	human	0.000611946	2.43299e-17
Monocytes	NK cells	LYZ	ITGAL	LYZ - ITGAL	UNCAT	ITGAL - NK cells	Monocytes - LYZ	1.72528	0.42331	-1.22441	0.304396	0.38674	0.217791	0.730329	-0.460006	Monocytes - NK cells	Monocytes - LYZ - ITGAL - NK cells	human	4.64936e-101	2.43299e-17
Monocytes	NK cells	ICAM2	ITGAL	ICAM2 - ITGAL	Cell-cell adhesion	ITGAL - NK cells	Monocytes - ICAM2	1.16315	0.42331	1.5795	0.304396	0.657459	0.217791	0.492373	0.941949	Monocytes - NK cells	Monocytes - ICAM2 - ITGAL - NK cells	human	5.85271e-194	2.43299e-17
B cells	NK cells	ICAM2	ITGAL	ICAM2 - ITGAL	Cell-cell adhesion	ITGAL - NK cells	B cells - ICAM2	0.971951	0.42331	1.29158	0.304396	0.678082	0.217791	0.411437	0.797989	B cells - NK cells	B cells - ICAM2 - ITGAL - NK cells	human	8.61628e-233	2.43299e-17
DCs	NK cells	ICAM3	ITGAL	ICAM3 - ITGAL	Cell-cell adhesion	ITGAL - NK cells	DCs - ICAM3	0.072695	0.42331	0.0186282	0.304396	0.0331126	0.217791	0.0307726	0.161512	DCs - NK cells	DCs - ICAM3 - ITGAL - NK cells	human	0.00168979	2.43299e-17
DCs	NK cells	LYZ	ITGAL	LYZ - ITGAL	UNCAT	ITGAL - NK cells	DCs - LYZ	5.45115	0.42331	0.986811	0.304396	0.997453	0.217791	2.30753	0.645604	DCs - NK cells	DCs - LYZ - ITGAL - NK cells	human	0	2.43299e-17
DCs	NK cells	ICAM1	ITGAL	ICAM1 - ITGAL	Cell-cell adhesion	ITGAL - NK cells	DCs - ICAM1	0.0679955	0.42331	0.10617	0.304396	0.0382068	0.217791	0.0287832	0.205283	DCs - NK cells	DCs - ICAM1 - ITGAL - NK cells	human	1.0262e-08	2.43299e-17
NK cells	NK cells	LYZ	ITGAL	LYZ - ITGAL	UNCAT	ITGAL - NK cells	NK cells - LYZ	1.48172	0.42331	-1.24664	0.304396	0.338957	0.217791	0.627229	-0.471123	NK cells - NK cells	NK cells - LYZ - ITGAL - NK cells	human	6.91237e-204	2.43299e-17
DCs	NK cells	ICAM2	ITGAL	ICAM2 - ITGAL	Cell-cell adhesion	ITGAL - NK cells	DCs - ICAM2	0.0957576	0.42331	-0.244758	0.304396	0.0713194	0.217791	0.0405352	0.0298193	DCs - NK cells	DCs - ICAM2 - ITGAL - NK cells	human	5.03244e-26	2.43299e-17
DCs	T cells	LYZ	ITGAL	LYZ - ITGAL	UNCAT	ITGAL - T cells	DCs - LYZ	5.45115	0.237201	0.986811	-0.176936	0.997453	0.0217761	1.29302	0.404937	DCs - T cells	DCs - LYZ - ITGAL - T cells	human	0	8.46084e-88
DCs	T cells	ICAM3	ITGAL	ICAM3 - ITGAL	Cell-cell adhesion	ITGAL - T cells	DCs - ICAM3	0.072695	0.237201	0.0186282	-0.176936	0.0331126	0.0217761	0.0172433	-0.0791541	DCs - T cells	DCs - ICAM3 - ITGAL - T cells	human	0.00168979	8.46084e-88
NK cells	T cells	ICAM1	ITGAL	ICAM1 - ITGAL	Cell-cell adhesion	ITGAL - T cells	NK cells - ICAM1	0.0925187	0.237201	0.212103	-0.176936	0.047546	0.0217761	0.0219455	0.0175833	NK cells - T cells	NK cells - ICAM1 - ITGAL - T cells	human	0.000611946	8.46084e-88
NK cells	T cells	ICAM2	ITGAL	ICAM2 - ITGAL	Cell-cell adhesion	ITGAL - T cells	NK cells - ICAM2	0.666681	0.237201	0.528681	-0.176936	0.314417	0.0217761	0.158137	0.175872	NK cells - T cells	NK cells - ICAM2 - ITGAL - T cells	human	2.60552e-40	8.46084e-88
NK cells	T cells	LYZ	ITGAL	LYZ - ITGAL	UNCAT	ITGAL - T cells	NK cells - LYZ	1.48172	0.237201	-1.24664	-0.176936	0.338957	0.0217761	0.351466	-0.711789	NK cells - T cells	NK cells - LYZ - ITGAL - T cells	human	6.91237e-204	8.46084e-88
T cells	T cells	LYZ	ITGAL	LYZ - ITGAL	UNCAT	ITGAL - T cells	T cells - LYZ	3.80461	0.237201	-0.109319	-0.176936	0.793127	0.0217761	0.902458	-0.143128	T cells - T cells	T cells - LYZ - ITGAL - T cells	human	1.68538e-54	8.46084e-88
Monocytes	T cells	LYZ	ITGAL	LYZ - ITGAL	UNCAT	ITGAL - T cells	Monocytes - LYZ	1.72528	0.237201	-1.22441	-0.176936	0.38674	0.0217761	0.409238	-0.700672	Monocytes - T cells	Monocytes - LYZ - ITGAL - T cells	human	4.64936e-101	8.46084e-88
B cells	T cells	LYZ	ITGAL	LYZ - ITGAL	UNCAT	ITGAL - T cells	B cells - LYZ	2.37346	0.237201	-0.821408	-0.176936	0.755708	0.0217761	0.562987	-0.499172	B cells - T cells	B cells - LYZ - ITGAL - T cells	human	2.17301e-66	8.46084e-88
DCs	T cells	ICAM1	ITGAL	ICAM1 - ITGAL	Cell-cell adhesion	ITGAL - T cells	DCs - ICAM1	0.0679955	0.237201	0.10617	-0.176936	0.0382068	0.0217761	0.0161286	-0.0353832	DCs - T cells	DCs - ICAM1 - ITGAL - T cells	human	1.0262e-08	8.46084e-88
B cells	T cells	ICAM2	ITGAL	ICAM2 - ITGAL	Cell-cell adhesion	ITGAL - T cells	B cells - ICAM2	0.971951	0.237201	1.29158	-0.176936	0.678082	0.0217761	0.230548	0.557322	B cells - T cells	B cells - ICAM2 - ITGAL - T cells	human	8.61628e-233	8.46084e-88
DCs	T cells	ICAM2	ITGAL	ICAM2 - ITGAL	Cell-cell adhesion	ITGAL - T cells	DCs - ICAM2	0.0957576	0.237201	-0.244758	-0.176936	0.0713194	0.0217761	0.0227138	-0.210847	DCs - T cells	DCs - ICAM2 - ITGAL - T cells	human	5.03244e-26	8.46084e-88
Monocytes	T cells	ICAM2	ITGAL	ICAM2 - ITGAL	Cell-cell adhesion	ITGAL - T cells	Monocytes - ICAM2	1.16315	0.237201	1.5795	-0.176936	0.657459	0.0217761	0.2759	0.701283	Monocytes - T cells	Monocytes - ICAM2 - ITGAL - T cells	human	5.85271e-194	8.46084e-88
NK cells	B cells	ICAM2	ITGAM	ICAM2 - ITGAM	Cell-cell adhesion	ITGAM - B cells	NK cells - ICAM2	0.666681	0.0157049	0.528681	-0.375045	0.314417	0.0365297	0.0104701	0.0768178	NK cells - B cells	NK cells - ICAM2 - ITGAM - B cells	human	2.60552e-40	1.03588e-11
T cells	B cells	SELPLG	ITGAM	SELPLG - ITGAM	Cell-cell adhesion	ITGAM - B cells	T cells - SELPLG	0.811728	0.0157049	-0.0752481	-0.375045	0.0983328	0.0365297	0.0127481	-0.225147	T cells - B cells	T cells - SELPLG - ITGAM - B cells	human	2.77411e-58	1.03588e-11
DCs	B cells	PLAU	ITGAM	PLAU - ITGAM	Vasoactive	ITGAM - B cells	DCs - PLAU	0.117383	0.0157049	-0.169428	-0.375045	0.0478859	0.0365297	0.00184349	-0.272236	DCs - B cells	DCs - PLAU - ITGAM - B cells	human	0.0041414	1.03588e-11
Monocytes	B cells	SELPLG	ITGAM	SELPLG - ITGAM	Cell-cell adhesion	ITGAM - B cells	Monocytes - SELPLG	0.66094	0.0157049	0.198635	-0.375045	0.370166	0.0365297	0.01038	-0.0882049	Monocytes - B cells	Monocytes - SELPLG - ITGAM - B cells	human	5.19188e-09	1.03588e-11
B cells	B cells	SELPLG	ITGAM	SELPLG - ITGAM	Cell-cell adhesion	ITGAM - B cells	B cells - SELPLG	0.466537	0.0157049	0.0447567	-0.375045	0.385845	0.0365297	0.0073269	-0.165144	B cells - B cells	B cells - SELPLG - ITGAM - B cells	human	1.37515e-09	1.03588e-11
DCs	B cells	SELPLG	ITGAM	SELPLG - ITGAM	Cell-cell adhesion	ITGAM - B cells	DCs - SELPLG	0.591691	0.0157049	0.0352603	-0.375045	0.271014	0.0365297	0.00929244	-0.169892	DCs - B cells	DCs - SELPLG - ITGAM - B cells	human	1.30272e-08	1.03588e-11
NK cells	B cells	SELPLG	ITGAM	SELPLG - ITGAM	Cell-cell adhesion	ITGAM - B cells	NK cells - SELPLG	0.616236	0.0157049	0.092682	-0.375045	0.279141	0.0365297	0.00967791	-0.141182	NK cells - B cells	NK cells - SELPLG - ITGAM - B cells	human	0.0380733	1.03588e-11
Monocytes	B cells	ICAM2	ITGAM	ICAM2 - ITGAM	Cell-cell adhesion	ITGAM - B cells	Monocytes - ICAM2	1.16315	0.0157049	1.5795	-0.375045	0.657459	0.0365297	0.0182671	0.602229	Monocytes - B cells	Monocytes - ICAM2 - ITGAM - B cells	human	5.85271e-194	1.03588e-11
NK cells	B cells	PLAU	ITGAM	PLAU - ITGAM	Vasoactive	ITGAM - B cells	NK cells - PLAU	0.0622128	0.0157049	-0.220463	-0.375045	0.0153374	0.0365297	0.000977044	-0.297754	NK cells - B cells	NK cells - PLAU - ITGAM - B cells	human	8.40912e-05	1.03588e-11
NK cells	B cells	ICAM1	ITGAM	ICAM1 - ITGAM	Cell-cell adhesion	ITGAM - B cells	NK cells - ICAM1	0.0925187	0.0157049	0.212103	-0.375045	0.047546	0.0365297	0.00145299	-0.0814712	NK cells - B cells	NK cells - ICAM1 - ITGAM - B cells	human	0.000611946	1.03588e-11
DCs	B cells	ICAM1	ITGAM	ICAM1 - ITGAM	Cell-cell adhesion	ITGAM - B cells	DCs - ICAM1	0.0679955	0.0157049	0.10617	-0.375045	0.0382068	0.0365297	0.00106786	-0.134438	DCs - B cells	DCs - ICAM1 - ITGAM - B cells	human	1.0262e-08	1.03588e-11
DCs	B cells	ICAM2	ITGAM	ICAM2 - ITGAM	Cell-cell adhesion	ITGAM - B cells	DCs - ICAM2	0.0957576	0.0157049	-0.244758	-0.375045	0.0713194	0.0365297	0.00150386	-0.309901	DCs - B cells	DCs - ICAM2 - ITGAM - B cells	human	5.03244e-26	1.03588e-11
T cells	B cells	PLAU	ITGAM	PLAU - ITGAM	Vasoactive	ITGAM - B cells	T cells - PLAU	0.965248	0.0157049	0.222876	-0.375045	0.110242	0.0365297	0.0151591	-0.0760847	T cells - B cells	T cells - PLAU - ITGAM - B cells	human	6.6808e-30	1.03588e-11
B cells	B cells	ICAM2	ITGAM	ICAM2 - ITGAM	Cell-cell adhesion	ITGAM - B cells	B cells - ICAM2	0.971951	0.0157049	1.29158	-0.375045	0.678082	0.0365297	0.0152644	0.458268	B cells - B cells	B cells - ICAM2 - ITGAM - B cells	human	8.61628e-233	1.03588e-11
Monocytes	B cells	CD40LG	ITGAM	CD40LG - ITGAM	UNCAT	ITGAM - B cells	Monocytes - CD40LG	0.418111	0.0157049	1.39429	-0.375045	0.18232	0.0365297	0.00656638	0.509624	Monocytes - B cells	Monocytes - CD40LG - ITGAM - B cells	human	4.35335e-209	1.03588e-11
DCs	DCs	ICAM2	ITGAM	ICAM2 - ITGAM	Cell-cell adhesion	ITGAM - DCs	DCs - ICAM2	0.0957576	0.667918	-0.244758	0.235943	0.0713194	0.360672	0.0639583	-0.00440721	DCs - DCs	DCs - ICAM2 - ITGAM - DCs	human	5.03244e-26	5.05663e-128
B cells	DCs	ICAM2	ITGAM	ICAM2 - ITGAM	Cell-cell adhesion	ITGAM - DCs	B cells - ICAM2	0.971951	0.667918	1.29158	0.235943	0.678082	0.360672	0.649184	0.763762	B cells - DCs	B cells - ICAM2 - ITGAM - DCs	human	8.61628e-233	5.05663e-128
Monocytes	DCs	CD40LG	ITGAM	CD40LG - ITGAM	UNCAT	ITGAM - DCs	Monocytes - CD40LG	0.418111	0.667918	1.39429	0.235943	0.18232	0.360672	0.279264	0.815118	Monocytes - DCs	Monocytes - CD40LG - ITGAM - DCs	human	4.35335e-209	5.05663e-128
NK cells	DCs	PLAU	ITGAM	PLAU - ITGAM	Vasoactive	ITGAM - DCs	NK cells - PLAU	0.0622128	0.667918	-0.220463	0.235943	0.0153374	0.360672	0.041553	0.0077402	NK cells - DCs	NK cells - PLAU - ITGAM - DCs	human	8.40912e-05	5.05663e-128
DCs	DCs	ICAM1	ITGAM	ICAM1 - ITGAM	Cell-cell adhesion	ITGAM - DCs	DCs - ICAM1	0.0679955	0.667918	0.10617	0.235943	0.0382068	0.360672	0.0454155	0.171057	DCs - DCs	DCs - ICAM1 - ITGAM - DCs	human	1.0262e-08	5.05663e-128
B cells	DCs	SELPLG	ITGAM	SELPLG - ITGAM	Cell-cell adhesion	ITGAM - DCs	B cells - SELPLG	0.466537	0.667918	0.0447567	0.235943	0.385845	0.360672	0.311609	0.14035	B cells - DCs	B cells - SELPLG - ITGAM - DCs	human	1.37515e-09	5.05663e-128
NK cells	DCs	SELPLG	ITGAM	SELPLG - ITGAM	Cell-cell adhesion	ITGAM - DCs	NK cells - SELPLG	0.616236	0.667918	0.092682	0.235943	0.279141	0.360672	0.411596	0.164313	NK cells - DCs	NK cells - SELPLG - ITGAM - DCs	human	0.0380733	5.05663e-128
NK cells	DCs	ICAM2	ITGAM	ICAM2 - ITGAM	Cell-cell adhesion	ITGAM - DCs	NK cells - ICAM2	0.666681	0.667918	0.528681	0.235943	0.314417	0.360672	0.445289	0.382312	NK cells - DCs	NK cells - ICAM2 - ITGAM - DCs	human	2.60552e-40	5.05663e-128
T cells	DCs	SELPLG	ITGAM	SELPLG - ITGAM	Cell-cell adhesion	ITGAM - DCs	T cells - SELPLG	0.811728	0.667918	-0.0752481	0.235943	0.0983328	0.360672	0.542168	0.0803476	T cells - DCs	T cells - SELPLG - ITGAM - DCs	human	2.77411e-58	5.05663e-128
T cells	DCs	PLAU	ITGAM	PLAU - ITGAM	Vasoactive	ITGAM - DCs	T cells - PLAU	0.965248	0.667918	0.222876	0.235943	0.110242	0.360672	0.644706	0.22941	T cells - DCs	T cells - PLAU - ITGAM - DCs	human	6.6808e-30	5.05663e-128
NK cells	DCs	ICAM1	ITGAM	ICAM1 - ITGAM	Cell-cell adhesion	ITGAM - DCs	NK cells - ICAM1	0.0925187	0.667918	0.212103	0.235943	0.047546	0.360672	0.0617949	0.224023	NK cells - DCs	NK cells - ICAM1 - ITGAM - DCs	human	0.000611946	5.05663e-128
Monocytes	DCs	ICAM2	ITGAM	ICAM2 - ITGAM	Cell-cell adhesion	ITGAM - DCs	Monocytes - ICAM2	1.16315	0.667918	1.5795	0.235943	0.657459	0.360672	0.776889	0.907723	Monocytes - DCs	Monocytes - ICAM2 - ITGAM - DCs	human	5.85271e-194	5.05663e-128
DCs	DCs	PLAU	ITGAM	PLAU - ITGAM	Vasoactive	ITGAM - DCs	DCs - PLAU	0.117383	0.667918	-0.169428	0.235943	0.0478859	0.360672	0.0784025	0.0332578	DCs - DCs	DCs - PLAU - ITGAM - DCs	human	0.0041414	5.05663e-128
DCs	DCs	SELPLG	ITGAM	SELPLG - ITGAM	Cell-cell adhesion	ITGAM - DCs	DCs - SELPLG	0.591691	0.667918	0.0352603	0.235943	0.271014	0.360672	0.395201	0.135602	DCs - DCs	DCs - SELPLG - ITGAM - DCs	human	1.30272e-08	5.05663e-128
Monocytes	DCs	SELPLG	ITGAM	SELPLG - ITGAM	Cell-cell adhesion	ITGAM - DCs	Monocytes - SELPLG	0.66094	0.667918	0.198635	0.235943	0.370166	0.360672	0.441454	0.217289	Monocytes - DCs	Monocytes - SELPLG - ITGAM - DCs	human	5.19188e-09	5.05663e-128
DCs	Monocytes	ICAM1	ITGAM	ICAM1 - ITGAM	Cell-cell adhesion	ITGAM - Monocytes	DCs - ICAM1	0.0679955	0.0595041	0.10617	-0.346388	0.0382068	0.0303867	0.00404602	-0.120109	DCs - Monocytes	DCs - ICAM1 - ITGAM - Monocytes	human	1.0262e-08	2.558e-09
T cells	Monocytes	SELPLG	ITGAM	SELPLG - ITGAM	Cell-cell adhesion	ITGAM - Monocytes	T cells - SELPLG	0.811728	0.0595041	-0.0752481	-0.346388	0.0983328	0.0303867	0.0483012	-0.210818	T cells - Monocytes	T cells - SELPLG - ITGAM - Monocytes	human	2.77411e-58	2.558e-09
NK cells	Monocytes	ICAM2	ITGAM	ICAM2 - ITGAM	Cell-cell adhesion	ITGAM - Monocytes	NK cells - ICAM2	0.666681	0.0595041	0.528681	-0.346388	0.314417	0.0303867	0.0396703	0.0911463	NK cells - Monocytes	NK cells - ICAM2 - ITGAM - Monocytes	human	2.60552e-40	2.558e-09
DCs	Monocytes	ICAM2	ITGAM	ICAM2 - ITGAM	Cell-cell adhesion	ITGAM - Monocytes	DCs - ICAM2	0.0957576	0.0595041	-0.244758	-0.346388	0.0713194	0.0303867	0.00569797	-0.295573	DCs - Monocytes	DCs - ICAM2 - ITGAM - Monocytes	human	5.03244e-26	2.558e-09
DCs	Monocytes	PLAU	ITGAM	PLAU - ITGAM	Vasoactive	ITGAM - Monocytes	DCs - PLAU	0.117383	0.0595041	-0.169428	-0.346388	0.0478859	0.0303867	0.0069848	-0.257908	DCs - Monocytes	DCs - PLAU - ITGAM - Monocytes	human	0.0041414	2.558e-09
NK cells	Monocytes	ICAM1	ITGAM	ICAM1 - ITGAM	Cell-cell adhesion	ITGAM - Monocytes	NK cells - ICAM1	0.0925187	0.0595041	0.212103	-0.346388	0.047546	0.0303867	0.00550524	-0.0671426	NK cells - Monocytes	NK cells - ICAM1 - ITGAM - Monocytes	human	0.000611946	2.558e-09
T cells	Monocytes	PLAU	ITGAM	PLAU - ITGAM	Vasoactive	ITGAM - Monocytes	T cells - PLAU	0.965248	0.0595041	0.222876	-0.346388	0.110242	0.0303867	0.0574362	-0.0617561	T cells - Monocytes	T cells - PLAU - ITGAM - Monocytes	human	6.6808e-30	2.558e-09
B cells	Monocytes	SELPLG	ITGAM	SELPLG - ITGAM	Cell-cell adhesion	ITGAM - Monocytes	B cells - SELPLG	0.466537	0.0595041	0.0447567	-0.346388	0.385845	0.0303867	0.0277609	-0.150816	B cells - Monocytes	B cells - SELPLG - ITGAM - Monocytes	human	1.37515e-09	2.558e-09
NK cells	Monocytes	SELPLG	ITGAM	SELPLG - ITGAM	Cell-cell adhesion	ITGAM - Monocytes	NK cells - SELPLG	0.616236	0.0595041	0.092682	-0.346388	0.279141	0.0303867	0.0366686	-0.126853	NK cells - Monocytes	NK cells - SELPLG - ITGAM - Monocytes	human	0.0380733	2.558e-09
Monocytes	Monocytes	CD40LG	ITGAM	CD40LG - ITGAM	UNCAT	ITGAM - Monocytes	Monocytes - CD40LG	0.418111	0.0595041	1.39429	-0.346388	0.18232	0.0303867	0.0248793	0.523952	Monocytes - Monocytes	Monocytes - CD40LG - ITGAM - Monocytes	human	4.35335e-209	2.558e-09
Monocytes	Monocytes	ICAM2	ITGAM	ICAM2 - ITGAM	Cell-cell adhesion	ITGAM - Monocytes	Monocytes - ICAM2	1.16315	0.0595041	1.5795	-0.346388	0.657459	0.0303867	0.0692122	0.616557	Monocytes - Monocytes	Monocytes - ICAM2 - ITGAM - Monocytes	human	5.85271e-194	2.558e-09
NK cells	Monocytes	PLAU	ITGAM	PLAU - ITGAM	Vasoactive	ITGAM - Monocytes	NK cells - PLAU	0.0622128	0.0595041	-0.220463	-0.346388	0.0153374	0.0303867	0.00370192	-0.283425	NK cells - Monocytes	NK cells - PLAU - ITGAM - Monocytes	human	8.40912e-05	2.558e-09
Monocytes	Monocytes	SELPLG	ITGAM	SELPLG - ITGAM	Cell-cell adhesion	ITGAM - Monocytes	Monocytes - SELPLG	0.66094	0.0595041	0.198635	-0.346388	0.370166	0.0303867	0.0393287	-0.0738763	Monocytes - Monocytes	Monocytes - SELPLG - ITGAM - Monocytes	human	5.19188e-09	2.558e-09
DCs	Monocytes	SELPLG	ITGAM	SELPLG - ITGAM	Cell-cell adhesion	ITGAM - Monocytes	DCs - SELPLG	0.591691	0.0595041	0.0352603	-0.346388	0.271014	0.0303867	0.0352081	-0.155564	DCs - Monocytes	DCs - SELPLG - ITGAM - Monocytes	human	1.30272e-08	2.558e-09
B cells	Monocytes	ICAM2	ITGAM	ICAM2 - ITGAM	Cell-cell adhesion	ITGAM - Monocytes	B cells - ICAM2	0.971951	0.0595041	1.29158	-0.346388	0.678082	0.0303867	0.0578351	0.472597	B cells - Monocytes	B cells - ICAM2 - ITGAM - Monocytes	human	8.61628e-233	2.558e-09
Monocytes	T cells	ICAM2	ITGAM	ICAM2 - ITGAM	Cell-cell adhesion	ITGAM - T cells	Monocytes - ICAM2	1.16315	0.824718	1.5795	-0.0169846	0.657459	0.09459	0.959271	0.781259	Monocytes - T cells	Monocytes - ICAM2 - ITGAM - T cells	human	5.85271e-194	4.34118e-33
B cells	T cells	SELPLG	ITGAM	SELPLG - ITGAM	Cell-cell adhesion	ITGAM - T cells	B cells - SELPLG	0.466537	0.824718	0.0447567	-0.0169846	0.385845	0.09459	0.384762	0.0138861	B cells - T cells	B cells - SELPLG - ITGAM - T cells	human	1.37515e-09	4.34118e-33
DCs	T cells	ICAM1	ITGAM	ICAM1 - ITGAM	Cell-cell adhesion	ITGAM - T cells	DCs - ICAM1	0.0679955	0.824718	0.10617	-0.0169846	0.0382068	0.09459	0.0560772	0.0445926	DCs - T cells	DCs - ICAM1 - ITGAM - T cells	human	1.0262e-08	4.34118e-33
NK cells	T cells	ICAM2	ITGAM	ICAM2 - ITGAM	Cell-cell adhesion	ITGAM - T cells	NK cells - ICAM2	0.666681	0.824718	0.528681	-0.0169846	0.314417	0.09459	0.549824	0.255848	NK cells - T cells	NK cells - ICAM2 - ITGAM - T cells	human	2.60552e-40	4.34118e-33
B cells	T cells	ICAM2	ITGAM	ICAM2 - ITGAM	Cell-cell adhesion	ITGAM - T cells	B cells - ICAM2	0.971951	0.824718	1.29158	-0.0169846	0.678082	0.09459	0.801586	0.637298	B cells - T cells	B cells - ICAM2 - ITGAM - T cells	human	8.61628e-233	4.34118e-33
NK cells	T cells	ICAM1	ITGAM	ICAM1 - ITGAM	Cell-cell adhesion	ITGAM - T cells	NK cells - ICAM1	0.0925187	0.824718	0.212103	-0.0169846	0.047546	0.09459	0.0763018	0.0975591	NK cells - T cells	NK cells - ICAM1 - ITGAM - T cells	human	0.000611946	4.34118e-33
T cells	T cells	PLAU	ITGAM	PLAU - ITGAM	Vasoactive	ITGAM - T cells	T cells - PLAU	0.965248	0.824718	0.222876	-0.0169846	0.110242	0.09459	0.796057	0.102946	T cells - T cells	T cells - PLAU - ITGAM - T cells	human	6.6808e-30	4.34118e-33
NK cells	T cells	SELPLG	ITGAM	SELPLG - ITGAM	Cell-cell adhesion	ITGAM - T cells	NK cells - SELPLG	0.616236	0.824718	0.092682	-0.0169846	0.279141	0.09459	0.508221	0.0378487	NK cells - T cells	NK cells - SELPLG - ITGAM - T cells	human	0.0380733	4.34118e-33
NK cells	T cells	PLAU	ITGAM	PLAU - ITGAM	Vasoactive	ITGAM - T cells	NK cells - PLAU	0.0622128	0.824718	-0.220463	-0.0169846	0.0153374	0.09459	0.051308	-0.118724	NK cells - T cells	NK cells - PLAU - ITGAM - T cells	human	8.40912e-05	4.34118e-33
DCs	T cells	ICAM2	ITGAM	ICAM2 - ITGAM	Cell-cell adhesion	ITGAM - T cells	DCs - ICAM2	0.0957576	0.824718	-0.244758	-0.0169846	0.0713194	0.09459	0.0789731	-0.130871	DCs - T cells	DCs - ICAM2 - ITGAM - T cells	human	5.03244e-26	4.34118e-33
DCs	T cells	PLAU	ITGAM	PLAU - ITGAM	Vasoactive	ITGAM - T cells	DCs - PLAU	0.117383	0.824718	-0.169428	-0.0169846	0.0478859	0.09459	0.0968082	-0.0932061	DCs - T cells	DCs - PLAU - ITGAM - T cells	human	0.0041414	4.34118e-33
Monocytes	T cells	CD40LG	ITGAM	CD40LG - ITGAM	UNCAT	ITGAM - T cells	Monocytes - CD40LG	0.418111	0.824718	1.39429	-0.0169846	0.18232	0.09459	0.344824	0.688654	Monocytes - T cells	Monocytes - CD40LG - ITGAM - T cells	human	4.35335e-209	4.34118e-33
T cells	T cells	SELPLG	ITGAM	SELPLG - ITGAM	Cell-cell adhesion	ITGAM - T cells	T cells - SELPLG	0.811728	0.824718	-0.0752481	-0.0169846	0.0983328	0.09459	0.669447	-0.0461163	T cells - T cells	T cells - SELPLG - ITGAM - T cells	human	2.77411e-58	4.34118e-33
DCs	T cells	SELPLG	ITGAM	SELPLG - ITGAM	Cell-cell adhesion	ITGAM - T cells	DCs - SELPLG	0.591691	0.824718	0.0352603	-0.0169846	0.271014	0.09459	0.487979	0.00913787	DCs - T cells	DCs - SELPLG - ITGAM - T cells	human	1.30272e-08	4.34118e-33
Monocytes	T cells	SELPLG	ITGAM	SELPLG - ITGAM	Cell-cell adhesion	ITGAM - T cells	Monocytes - SELPLG	0.66094	0.824718	0.198635	-0.0169846	0.370166	0.09459	0.545089	0.0908254	Monocytes - T cells	Monocytes - SELPLG - ITGAM - T cells	human	5.19188e-09	4.34118e-33
DCs	DCs	TGFB1	ITGAV	TGFB1 - ITGAV	TGFB	ITGAV - DCs	DCs - TGFB1	1.05198	0.238608	0.157399	0.292822	0.562914	0.156393	0.25101	0.225111	DCs - DCs	DCs - TGFB1 - ITGAV - DCs	human	1.90097e-39	5.28403e-98
T cells	DCs	PLAU	ITGAV	PLAU - ITGAV	Vasoactive	ITGAV - DCs	T cells - PLAU	0.965248	0.238608	0.222876	0.292822	0.110242	0.156393	0.230316	0.257849	T cells - DCs	T cells - PLAU - ITGAV - DCs	human	6.6808e-30	5.28403e-98
B cells	DCs	CALR	ITGAV	CALR - ITGAV	Intracellular trafficking	ITGAV - DCs	B cells - CALR	1.23004	0.238608	0.932351	0.292822	0.575342	0.156393	0.293497	0.612586	B cells - DCs	B cells - CALR - ITGAV - DCs	human	4.1282e-74	5.28403e-98
B cells	DCs	TGFB1	ITGAV	TGFB1 - ITGAV	TGFB	ITGAV - DCs	B cells - TGFB1	1.03562	0.238608	0.183017	0.292822	0.630137	0.156393	0.247107	0.23792	B cells - DCs	B cells - TGFB1 - ITGAV - DCs	human	4.77775e-09	5.28403e-98
T cells	DCs	CALR	ITGAV	CALR - ITGAV	Intracellular trafficking	ITGAV - DCs	T cells - CALR	0.136773	0.238608	-0.452417	0.292822	0.0125893	0.156393	0.0326351	-0.0797974	T cells - DCs	T cells - CALR - ITGAV - DCs	human	0	5.28403e-98
DCs	DCs	ADAM15	ITGAV	ADAM15 - ITGAV	ADAM	ITGAV - DCs	DCs - ADAM15	0.26887	0.238608	0.338947	0.292822	0.17728	0.156393	0.0641546	0.315884	DCs - DCs	DCs - ADAM15 - ITGAV - DCs	human	2.6493e-91	5.28403e-98
T cells	DCs	ADAM9	ITGAV	ADAM9 - ITGAV	ADAM	ITGAV - DCs	T cells - ADAM9	0.107613	0.238608	-0.181314	0.292822	0.0102076	0.156393	0.0256773	0.055754	T cells - DCs	T cells - ADAM9 - ITGAV - DCs	human	4.61119e-78	5.28403e-98
B cells	DCs	FN1	ITGAV	FN1 - ITGAV	Fibronectin	ITGAV - DCs	B cells - FN1	0.0278998	0.238608	-0.349053	0.292822	0.0319635	0.156393	0.00665712	-0.0281157	B cells - DCs	B cells - FN1 - ITGAV - DCs	human	1.06578e-08	5.28403e-98
Monocytes	DCs	CALR	ITGAV	CALR - ITGAV	Intracellular trafficking	ITGAV - DCs	Monocytes - CALR	0.639975	0.238608	0.219251	0.292822	0.372928	0.156393	0.152703	0.256037	Monocytes - DCs	Monocytes - CALR - ITGAV - DCs	human	9.83326e-05	5.28403e-98
DCs	DCs	PLAU	ITGAV	PLAU - ITGAV	Vasoactive	ITGAV - DCs	DCs - PLAU	0.117383	0.238608	-0.169428	0.292822	0.0478859	0.156393	0.0280087	0.0616972	DCs - DCs	DCs - PLAU - ITGAV - DCs	human	0.0041414	5.28403e-98
B cells	DCs	ADAM9	ITGAV	ADAM9 - ITGAV	ADAM	ITGAV - DCs	B cells - ADAM9	0.311944	0.238608	0.393971	0.292822	0.283105	0.156393	0.0744325	0.343397	B cells - DCs	B cells - ADAM9 - ITGAV - DCs	human	3.59779e-48	5.28403e-98
B cells	DCs	LAMA4	ITGAV	LAMA4 - ITGAV	Laminins	ITGAV - DCs	B cells - LAMA4	0.0600087	0.238608	0.108757	0.292822	0.0136986	0.156393	0.0143186	0.200789	B cells - DCs	B cells - LAMA4 - ITGAV - DCs	human	3.43828e-15	5.28403e-98
Monocytes	DCs	LAMC1	ITGAV	LAMC1 - ITGAV	Laminins	ITGAV - DCs	Monocytes - LAMC1	0.0262634	0.238608	0.143873	0.292822	0.019337	0.156393	0.00626668	0.218348	Monocytes - DCs	Monocytes - LAMC1 - ITGAV - DCs	human	0.000236205	5.28403e-98
DCs	DCs	SPP1	ITGAV	SPP1 - ITGAV	Matrix (assorted)	ITGAV - DCs	DCs - SPP1	0.0287273	0.238608	0.102366	0.292822	0.0193581	0.156393	0.00685458	0.197594	DCs - DCs	DCs - SPP1 - ITGAV - DCs	human	7.76771e-13	5.28403e-98
NK cells	DCs	TGFB1	ITGAV	TGFB1 - ITGAV	TGFB	ITGAV - DCs	NK cells - TGFB1	1.92526	0.238608	1.20927	0.292822	0.861963	0.156393	0.459382	0.751048	NK cells - DCs	NK cells - TGFB1 - ITGAV - DCs	human	7.127e-214	5.28403e-98
DCs	DCs	NID1	ITGAV	NID1 - ITGAV	Matrix (assorted)	ITGAV - DCs	DCs - NID1	0.0573822	0.238608	0.0871191	0.292822	0.0259806	0.156393	0.0136919	0.189971	DCs - DCs	DCs - NID1 - ITGAV - DCs	human	1.37849e-12	5.28403e-98
Monocytes	DCs	FN1	ITGAV	FN1 - ITGAV	Fibronectin	ITGAV - DCs	Monocytes - FN1	0.0528998	0.238608	-0.330858	0.292822	0.0303867	0.156393	0.0126223	-0.0190181	Monocytes - DCs	Monocytes - FN1 - ITGAV - DCs	human	1.25826e-06	5.28403e-98
DCs	DCs	CALR	ITGAV	CALR - ITGAV	Intracellular trafficking	ITGAV - DCs	DCs - CALR	0.724219	0.238608	0.322011	0.292822	0.422822	0.156393	0.172805	0.307417	DCs - DCs	DCs - CALR - ITGAV - DCs	human	2.19621e-101	5.28403e-98
Monocytes	DCs	VEGFA	ITGAV	VEGFA - ITGAV	VEGF	ITGAV - DCs	Monocytes - VEGFA	0.0227619	0.238608	-0.271627	0.292822	0.0165746	0.156393	0.00543117	0.0105973	Monocytes - DCs	Monocytes - VEGFA - ITGAV - DCs	human	9.93122e-05	5.28403e-98
Monocytes	DCs	TGFB1	ITGAV	TGFB1 - ITGAV	TGFB	ITGAV - DCs	Monocytes - TGFB1	1.28984	0.238608	0.399168	0.292822	0.651934	0.156393	0.307767	0.345995	Monocytes - DCs	Monocytes - TGFB1 - ITGAV - DCs	human	5.07176e-17	5.28403e-98
DCs	DCs	VEGFA	ITGAV	VEGFA - ITGAV	VEGF	ITGAV - DCs	DCs - VEGFA	0.544217	0.238608	0.228151	0.292822	0.235863	0.156393	0.129855	0.260486	DCs - DCs	DCs - VEGFA - ITGAV - DCs	human	1.12544e-95	5.28403e-98
DCs	DCs	FN1	ITGAV	FN1 - ITGAV	Fibronectin	ITGAV - DCs	DCs - FN1	1.18915	0.238608	0.814345	0.292822	0.452369	0.156393	0.28374	0.553583	DCs - DCs	DCs - FN1 - ITGAV - DCs	human	0	5.28403e-98
T cells	DCs	TGFB1	ITGAV	TGFB1 - ITGAV	TGFB	ITGAV - DCs	T cells - TGFB1	0.765882	0.238608	-0.44984	0.292822	0.0816604	0.156393	0.182746	-0.0785092	T cells - DCs	T cells - TGFB1 - ITGAV - DCs	human	0	5.28403e-98
NK cells	DCs	PLAU	ITGAV	PLAU - ITGAV	Vasoactive	ITGAV - DCs	NK cells - PLAU	0.0622128	0.238608	-0.220463	0.292822	0.0153374	0.156393	0.0148445	0.0361796	NK cells - DCs	NK cells - PLAU - ITGAV - DCs	human	8.40912e-05	5.28403e-98
B cells	DCs	LAMC1	ITGAV	LAMC1 - ITGAV	Laminins	ITGAV - DCs	B cells - LAMC1	0.0243331	0.238608	0.126983	0.292822	0.0228311	0.156393	0.00580607	0.209903	B cells - DCs	B cells - LAMC1 - ITGAV - DCs	human	4.23812e-10	5.28403e-98
NK cells	DCs	CALR	ITGAV	CALR - ITGAV	Intracellular trafficking	ITGAV - DCs	NK cells - CALR	0.779154	0.238608	0.321789	0.292822	0.361963	0.156393	0.185913	0.307305	NK cells - DCs	NK cells - CALR - ITGAV - DCs	human	2.3935e-14	5.28403e-98
DCs	DCs	ADAM9	ITGAV	ADAM9 - ITGAV	ADAM	ITGAV - DCs	DCs - ADAM9	0.269658	0.238608	0.246542	0.292822	0.167601	0.156393	0.0643427	0.269682	DCs - DCs	DCs - ADAM9 - ITGAV - DCs	human	1.53078e-56	5.28403e-98
T cells	DCs	VEGFA	ITGAV	VEGFA - ITGAV	VEGF	ITGAV - DCs	T cells - VEGFA	0.588836	0.238608	-0.0273171	0.292822	0.0544403	0.156393	0.140501	0.132752	T cells - DCs	T cells - VEGFA - ITGAV - DCs	human	1.39115e-27	5.28403e-98
Monocytes	DCs	COL1A2	ITGAV	COL1A2 - ITGAV	Collagens	ITGAV - DCs	Monocytes - COL1A2	0.103455	0.238608	0.137284	0.292822	0.0165746	0.156393	0.0246853	0.215053	Monocytes - DCs	Monocytes - COL1A2 - ITGAV - DCs	human	3.32732e-19	5.28403e-98
B cells	DCs	TIMP2	ITGB1	TIMP2 - ITGB1	MMP	ITGB1 - DCs	B cells - TIMP2	0.18438	0.857222	-0.960161	0.306907	0.0799087	0.500764	0.158055	-0.326627	B cells - DCs	B cells - TIMP2 - ITGB1 - DCs	human	5.09532e-96	9.67358e-105
NK cells	DCs	TIMP2	ITGB1	TIMP2 - ITGB1	MMP	ITGB1 - DCs	NK cells - TIMP2	0.365655	0.857222	-0.917251	0.306907	0.0843558	0.500764	0.313447	-0.305172	NK cells - DCs	NK cells - TIMP2 - ITGB1 - DCs	human	2.86137e-140	9.67358e-105
DCs	DCs	F13A1	ITGB1	F13A1 - ITGB1	UNCAT	ITGB1 - DCs	DCs - F13A1	0.187213	0.857222	0.347799	0.306907	0.138054	0.500764	0.160483	0.327353	DCs - DCs	DCs - F13A1 - ITGB1 - DCs	human	1.49253e-116	9.67358e-105
T cells	DCs	ADAM9	ITGB1	ADAM9 - ITGB1	ADAM	ITGB1 - DCs	T cells - ADAM9	0.107613	0.857222	-0.181314	0.306907	0.0102076	0.500764	0.0922479	0.0627966	T cells - DCs	T cells - ADAM9 - ITGB1 - DCs	human	4.61119e-78	9.67358e-105
B cells	DCs	FN1	ITGB1	FN1 - ITGB1	Fibronectin	ITGB1 - DCs	B cells - FN1	0.0278998	0.857222	-0.349053	0.306907	0.0319635	0.500764	0.0239163	-0.0210731	B cells - DCs	B cells - FN1 - ITGB1 - DCs	human	1.06578e-08	9.67358e-105
Monocytes	DCs	VCAN	ITGB1	VCAN - ITGB1	UNCAT	ITGB1 - DCs	Monocytes - VCAN	0.10933	0.857222	-0.51379	0.306907	0.0276243	0.500764	0.0937198	-0.103441	Monocytes - DCs	Monocytes - VCAN - ITGB1 - DCs	human	6.67702e-22	9.67358e-105
NK cells	DCs	VCAN	ITGB1	VCAN - ITGB1	UNCAT	ITGB1 - DCs	NK cells - VCAN	0.0649654	0.857222	-0.533343	0.306907	0.0153374	0.500764	0.0556898	-0.113218	NK cells - DCs	NK cells - VCAN - ITGB1 - DCs	human	4.70797e-48	9.67358e-105
B cells	DCs	SEMA7A	ITGB1	SEMA7A - ITGB1	Semaphorins	ITGB1 - DCs	B cells - SEMA7A	0.584996	0.857222	0.010784	0.306907	0.477169	0.500764	0.501471	0.158846	B cells - DCs	B cells - SEMA7A - ITGB1 - DCs	human	2.14579e-05	9.67358e-105
DCs	DCs	VCAN	ITGB1	VCAN - ITGB1	UNCAT	ITGB1 - DCs	DCs - VCAN	2.13034	0.857222	1.10867	0.306907	0.811513	0.500764	1.82618	0.707786	DCs - DCs	DCs - VCAN - ITGB1 - DCs	human	0	9.67358e-105
T cells	DCs	VCAN	ITGB1	VCAN - ITGB1	UNCAT	ITGB1 - DCs	T cells - VCAN	0.452411	0.857222	-0.47777	0.306907	0.0255189	0.500764	0.387817	-0.0854313	T cells - DCs	T cells - VCAN - ITGB1 - DCs	human	0	9.67358e-105
T cells	DCs	ADAM17	ITGB1	ADAM17 - ITGB1	ADAM	ITGB1 - DCs	T cells - ADAM17	0.193775	0.857222	-0.305783	0.306907	0.0170126	0.500764	0.166109	0.000561958	T cells - DCs	T cells - ADAM17 - ITGB1 - DCs	human	3.43752e-175	9.67358e-105
T cells	DCs	VEGFA	ITGB1	VEGFA - ITGB1	VEGF	ITGB1 - DCs	T cells - VEGFA	0.588836	0.857222	-0.0273171	0.306907	0.0544403	0.500764	0.504764	0.139795	T cells - DCs	T cells - VEGFA - ITGB1 - DCs	human	1.39115e-27	9.67358e-105
DCs	DCs	SPP1	ITGB1	SPP1 - ITGB1	Matrix (assorted)	ITGB1 - DCs	DCs - SPP1	0.0287273	0.857222	0.102366	0.306907	0.0193581	0.500764	0.0246257	0.204637	DCs - DCs	DCs - SPP1 - ITGB1 - DCs	human	7.76771e-13	9.67358e-105
T cells	DCs	PLAU	ITGB1	PLAU - ITGB1	Vasoactive	ITGB1 - DCs	T cells - PLAU	0.965248	0.857222	0.222876	0.306907	0.110242	0.500764	0.827432	0.264892	T cells - DCs	T cells - PLAU - ITGB1 - DCs	human	6.6808e-30	9.67358e-105
Monocytes	DCs	FN1	ITGB1	FN1 - ITGB1	Fibronectin	ITGB1 - DCs	Monocytes - FN1	0.0528998	0.857222	-0.330858	0.306907	0.0303867	0.500764	0.0453469	-0.0119754	Monocytes - DCs	Monocytes - FN1 - ITGB1 - DCs	human	1.25826e-06	9.67358e-105
Monocytes	DCs	TIMP2	ITGB1	TIMP2 - ITGB1	MMP	ITGB1 - DCs	Monocytes - TIMP2	0.270301	0.857222	-0.929477	0.306907	0.0939227	0.500764	0.231708	-0.311285	Monocytes - DCs	Monocytes - TIMP2 - ITGB1 - DCs	human	6.75876e-74	9.67358e-105
B cells	DCs	LAMA4	ITGB1	LAMA4 - ITGB1	Laminins	ITGB1 - DCs	B cells - LAMA4	0.0600087	0.857222	0.108757	0.306907	0.0136986	0.500764	0.0514408	0.207832	B cells - DCs	B cells - LAMA4 - ITGB1 - DCs	human	3.43828e-15	9.67358e-105
DCs	DCs	NID1	ITGB1	NID1 - ITGB1	Matrix (assorted)	ITGB1 - DCs	DCs - NID1	0.0573822	0.857222	0.0871191	0.306907	0.0259806	0.500764	0.0491893	0.197013	DCs - DCs	DCs - NID1 - ITGB1 - DCs	human	1.37849e-12	9.67358e-105
NK cells	DCs	SEMA7A	ITGB1	SEMA7A - ITGB1	Semaphorins	ITGB1 - DCs	NK cells - SEMA7A	0.732055	0.857222	0.104968	0.306907	0.378834	0.500764	0.627534	0.205938	NK cells - DCs	NK cells - SEMA7A - ITGB1 - DCs	human	0.00144982	9.67358e-105
Monocytes	DCs	COL1A2	ITGB1	COL1A2 - ITGB1	Collagens	ITGB1 - DCs	Monocytes - COL1A2	0.103455	0.857222	0.137284	0.306907	0.0165746	0.500764	0.0886841	0.222096	Monocytes - DCs	Monocytes - COL1A2 - ITGB1 - DCs	human	3.32732e-19	9.67358e-105
Monocytes	DCs	LAMC1	ITGB1	LAMC1 - ITGB1	Laminins	ITGB1 - DCs	Monocytes - LAMC1	0.0262634	0.857222	0.143873	0.306907	0.019337	0.500764	0.0225136	0.22539	Monocytes - DCs	Monocytes - LAMC1 - ITGB1 - DCs	human	0.000236205	9.67358e-105
DCs	DCs	TIMP2	ITGB1	TIMP2 - ITGB1	MMP	ITGB1 - DCs	DCs - TIMP2	1.51292	0.857222	-0.174962	0.306907	0.766174	0.500764	1.29691	0.0659725	DCs - DCs	DCs - TIMP2 - ITGB1 - DCs	human	1.70596e-05	9.67358e-105
DCs	DCs	PLAU	ITGB1	PLAU - ITGB1	Vasoactive	ITGB1 - DCs	DCs - PLAU	0.117383	0.857222	-0.169428	0.306907	0.0478859	0.500764	0.100624	0.0687398	DCs - DCs	DCs - PLAU - ITGB1 - DCs	human	0.0041414	9.67358e-105
DCs	DCs	VEGFA	ITGB1	VEGFA - ITGB1	VEGF	ITGB1 - DCs	DCs - VEGFA	0.544217	0.857222	0.228151	0.306907	0.235863	0.500764	0.466515	0.267529	DCs - DCs	DCs - VEGFA - ITGB1 - DCs	human	1.12544e-95	9.67358e-105
B cells	DCs	LAMC1	ITGB1	LAMC1 - ITGB1	Laminins	ITGB1 - DCs	B cells - LAMC1	0.0243331	0.857222	0.126983	0.306907	0.0228311	0.500764	0.0208588	0.216945	B cells - DCs	B cells - LAMC1 - ITGB1 - DCs	human	4.23812e-10	9.67358e-105
T cells	DCs	TIMP2	ITGB1	TIMP2 - ITGB1	MMP	ITGB1 - DCs	T cells - TIMP2	2.98299	0.857222	0.577924	0.306907	0.721674	0.500764	2.55709	0.442416	T cells - DCs	T cells - TIMP2 - ITGB1 - DCs	human	0	9.67358e-105
B cells	DCs	VCAN	ITGB1	VCAN - ITGB1	UNCAT	ITGB1 - DCs	B cells - VCAN	0.0196698	0.857222	-0.544322	0.306907	0.0114155	0.500764	0.0168614	-0.118708	B cells - DCs	B cells - VCAN - ITGB1 - DCs	human	2.8768e-31	9.67358e-105
NK cells	DCs	PLAU	ITGB1	PLAU - ITGB1	Vasoactive	ITGB1 - DCs	NK cells - PLAU	0.0622128	0.857222	-0.220463	0.306907	0.0153374	0.500764	0.0533302	0.0432222	NK cells - DCs	NK cells - PLAU - ITGB1 - DCs	human	8.40912e-05	9.67358e-105
DCs	DCs	FN1	ITGB1	FN1 - ITGB1	Fibronectin	ITGB1 - DCs	DCs - FN1	1.18915	0.857222	0.814345	0.306907	0.452369	0.500764	1.01936	0.560626	DCs - DCs	DCs - FN1 - ITGB1 - DCs	human	0	9.67358e-105
B cells	DCs	ADAM9	ITGB1	ADAM9 - ITGB1	ADAM	ITGB1 - DCs	B cells - ADAM9	0.311944	0.857222	0.393971	0.306907	0.283105	0.500764	0.267405	0.350439	B cells - DCs	B cells - ADAM9 - ITGB1 - DCs	human	3.59779e-48	9.67358e-105
NK cells	DCs	THBS1	ITGB1	THBS1 - ITGB1	Matrix glycoproteins	ITGB1 - DCs	NK cells - THBS1	0.0264033	0.857222	-0.192613	0.306907	0.0122699	0.500764	0.0226335	0.0571473	NK cells - DCs	NK cells - THBS1 - ITGB1 - DCs	human	0.00167759	9.67358e-105
B cells	DCs	VEGFC	ITGB1	VEGFC - ITGB1	VEGF	ITGB1 - DCs	B cells - VEGFC	0.0221288	0.857222	0.0797716	0.306907	0.0114155	0.500764	0.0189693	0.193339	B cells - DCs	B cells - VEGFC - ITGB1 - DCs	human	0.000129526	9.67358e-105
Monocytes	DCs	VEGFA	ITGB1	VEGFA - ITGB1	VEGF	ITGB1 - DCs	Monocytes - VEGFA	0.0227619	0.857222	-0.271627	0.306907	0.0165746	0.500764	0.019512	0.0176399	Monocytes - DCs	Monocytes - VEGFA - ITGB1 - DCs	human	9.93122e-05	9.67358e-105
B cells	DCs	COL7A1	ITGB1	COL7A1 - ITGB1	Collagens	ITGB1 - DCs	B cells - COL7A1	0.0211361	0.857222	0.0969025	0.306907	0.0251142	0.500764	0.0181184	0.201905	B cells - DCs	B cells - COL7A1 - ITGB1 - DCs	human	3.92133e-09	9.67358e-105
DCs	DCs	ADAM15	ITGB1	ADAM15 - ITGB1	ADAM	ITGB1 - DCs	DCs - ADAM15	0.26887	0.857222	0.338947	0.306907	0.17728	0.500764	0.230481	0.322927	DCs - DCs	DCs - ADAM15 - ITGB1 - DCs	human	2.6493e-91	9.67358e-105
DCs	DCs	ADAM17	ITGB1	ADAM17 - ITGB1	ADAM	ITGB1 - DCs	DCs - ADAM17	0.719045	0.857222	0.570913	0.306907	0.413143	0.500764	0.616381	0.43891	DCs - DCs	DCs - ADAM17 - ITGB1 - DCs	human	3.30979e-274	9.67358e-105
DCs	DCs	ADAM9	ITGB1	ADAM9 - ITGB1	ADAM	ITGB1 - DCs	DCs - ADAM9	0.269658	0.857222	0.246542	0.306907	0.167601	0.500764	0.231157	0.276724	DCs - DCs	DCs - ADAM9 - ITGB1 - DCs	human	1.53078e-56	9.67358e-105
T cells	DCs	SEMA7A	ITGB1	SEMA7A - ITGB1	Semaphorins	ITGB1 - DCs	T cells - SEMA7A	0.867794	0.857222	-0.171501	0.306907	0.107179	0.500764	0.743892	0.0677032	T cells - DCs	T cells - SEMA7A - ITGB1 - DCs	human	7.55169e-131	9.67358e-105
DCs	DCs	SEMA7A	ITGB1	SEMA7A - ITGB1	Semaphorins	ITGB1 - DCs	DCs - SEMA7A	0.901672	0.857222	0.245642	0.306907	0.477331	0.500764	0.772934	0.276275	DCs - DCs	DCs - SEMA7A - ITGB1 - DCs	human	8.16499e-87	9.67358e-105
DCs	DCs	THBS1	ITGB1	THBS1 - ITGB1	Matrix glycoproteins	ITGB1 - DCs	DCs - THBS1	0.56344	0.857222	0.389699	0.306907	0.161997	0.500764	0.482993	0.348303	DCs - DCs	DCs - THBS1 - ITGB1 - DCs	human	2.22296e-118	9.67358e-105
DCs	NK cells	F13A1	ITGB1	F13A1 - ITGB1	UNCAT	ITGB1 - NK cells	DCs - F13A1	0.187213	1.41744	0.347799	1.02388	0.138054	0.680982	0.265364	0.68584	DCs - NK cells	DCs - F13A1 - ITGB1 - NK cells	human	1.49253e-116	2.34096e-149
T cells	NK cells	TIMP2	ITGB1	TIMP2 - ITGB1	MMP	ITGB1 - NK cells	T cells - TIMP2	2.98299	1.41744	0.577924	1.02388	0.721674	0.680982	4.22822	0.800903	T cells - NK cells	T cells - TIMP2 - ITGB1 - NK cells	human	0	2.34096e-149
DCs	NK cells	VCAN	ITGB1	VCAN - ITGB1	UNCAT	ITGB1 - NK cells	DCs - VCAN	2.13034	1.41744	1.10867	1.02388	0.811513	0.680982	3.01963	1.06627	DCs - NK cells	DCs - VCAN - ITGB1 - NK cells	human	0	2.34096e-149
B cells	NK cells	VCAN	ITGB1	VCAN - ITGB1	UNCAT	ITGB1 - NK cells	B cells - VCAN	0.0196698	1.41744	-0.544322	1.02388	0.0114155	0.680982	0.0278808	0.239779	B cells - NK cells	B cells - VCAN - ITGB1 - NK cells	human	2.8768e-31	2.34096e-149
DCs	NK cells	VEGFA	ITGB1	VEGFA - ITGB1	VEGF	ITGB1 - NK cells	DCs - VEGFA	0.544217	1.41744	0.228151	1.02388	0.235863	0.680982	0.771396	0.626016	DCs - NK cells	DCs - VEGFA - ITGB1 - NK cells	human	1.12544e-95	2.34096e-149
B cells	NK cells	SEMA7A	ITGB1	SEMA7A - ITGB1	Semaphorins	ITGB1 - NK cells	B cells - SEMA7A	0.584996	1.41744	0.010784	1.02388	0.477169	0.680982	0.829197	0.517332	B cells - NK cells	B cells - SEMA7A - ITGB1 - NK cells	human	2.14579e-05	2.34096e-149
DCs	NK cells	ADAM15	ITGB1	ADAM15 - ITGB1	ADAM	ITGB1 - NK cells	DCs - ADAM15	0.26887	1.41744	0.338947	1.02388	0.17728	0.680982	0.381107	0.681414	DCs - NK cells	DCs - ADAM15 - ITGB1 - NK cells	human	2.6493e-91	2.34096e-149
T cells	NK cells	ADAM9	ITGB1	ADAM9 - ITGB1	ADAM	ITGB1 - NK cells	T cells - ADAM9	0.107613	1.41744	-0.181314	1.02388	0.0102076	0.680982	0.152535	0.421283	T cells - NK cells	T cells - ADAM9 - ITGB1 - NK cells	human	4.61119e-78	2.34096e-149
Monocytes	NK cells	LAMC1	ITGB1	LAMC1 - ITGB1	Laminins	ITGB1 - NK cells	Monocytes - LAMC1	0.0262634	1.41744	0.143873	1.02388	0.019337	0.680982	0.0372269	0.583877	Monocytes - NK cells	Monocytes - LAMC1 - ITGB1 - NK cells	human	0.000236205	2.34096e-149
DCs	NK cells	SPP1	ITGB1	SPP1 - ITGB1	Matrix (assorted)	ITGB1 - NK cells	DCs - SPP1	0.0287273	1.41744	0.102366	1.02388	0.0193581	0.680982	0.0407193	0.563123	DCs - NK cells	DCs - SPP1 - ITGB1 - NK cells	human	7.76771e-13	2.34096e-149
Monocytes	NK cells	VCAN	ITGB1	VCAN - ITGB1	UNCAT	ITGB1 - NK cells	Monocytes - VCAN	0.10933	1.41744	-0.51379	1.02388	0.0276243	0.680982	0.154968	0.255046	Monocytes - NK cells	Monocytes - VCAN - ITGB1 - NK cells	human	6.67702e-22	2.34096e-149
DCs	NK cells	FN1	ITGB1	FN1 - ITGB1	Fibronectin	ITGB1 - NK cells	DCs - FN1	1.18915	1.41744	0.814345	1.02388	0.452369	0.680982	1.68555	0.919113	DCs - NK cells	DCs - FN1 - ITGB1 - NK cells	human	0	2.34096e-149
B cells	NK cells	LAMA4	ITGB1	LAMA4 - ITGB1	Laminins	ITGB1 - NK cells	B cells - LAMA4	0.0600087	1.41744	0.108757	1.02388	0.0136986	0.680982	0.0850589	0.566319	B cells - NK cells	B cells - LAMA4 - ITGB1 - NK cells	human	3.43828e-15	2.34096e-149
B cells	NK cells	TIMP2	ITGB1	TIMP2 - ITGB1	MMP	ITGB1 - NK cells	B cells - TIMP2	0.18438	1.41744	-0.960161	1.02388	0.0799087	0.680982	0.261348	0.0318597	B cells - NK cells	B cells - TIMP2 - ITGB1 - NK cells	human	5.09532e-96	2.34096e-149
DCs	NK cells	TIMP2	ITGB1	TIMP2 - ITGB1	MMP	ITGB1 - NK cells	DCs - TIMP2	1.51292	1.41744	-0.174962	1.02388	0.766174	0.680982	2.14447	0.424459	DCs - NK cells	DCs - TIMP2 - ITGB1 - NK cells	human	1.70596e-05	2.34096e-149
B cells	NK cells	VEGFC	ITGB1	VEGFC - ITGB1	VEGF	ITGB1 - NK cells	B cells - VEGFC	0.0221288	1.41744	0.0797716	1.02388	0.0114155	0.680982	0.0313663	0.551826	B cells - NK cells	B cells - VEGFC - ITGB1 - NK cells	human	0.000129526	2.34096e-149
B cells	NK cells	FN1	ITGB1	FN1 - ITGB1	Fibronectin	ITGB1 - NK cells	B cells - FN1	0.0278998	1.41744	-0.349053	1.02388	0.0319635	0.680982	0.0395463	0.337414	B cells - NK cells	B cells - FN1 - ITGB1 - NK cells	human	1.06578e-08	2.34096e-149
T cells	NK cells	VEGFA	ITGB1	VEGFA - ITGB1	VEGF	ITGB1 - NK cells	T cells - VEGFA	0.588836	1.41744	-0.0273171	1.02388	0.0544403	0.680982	0.834641	0.498282	T cells - NK cells	T cells - VEGFA - ITGB1 - NK cells	human	1.39115e-27	2.34096e-149
Monocytes	NK cells	TIMP2	ITGB1	TIMP2 - ITGB1	MMP	ITGB1 - NK cells	Monocytes - TIMP2	0.270301	1.41744	-0.929477	1.02388	0.0939227	0.680982	0.383136	0.0472021	Monocytes - NK cells	Monocytes - TIMP2 - ITGB1 - NK cells	human	6.75876e-74	2.34096e-149
NK cells	NK cells	VCAN	ITGB1	VCAN - ITGB1	UNCAT	ITGB1 - NK cells	NK cells - VCAN	0.0649654	1.41744	-0.533343	1.02388	0.0153374	0.680982	0.0920847	0.245269	NK cells - NK cells	NK cells - VCAN - ITGB1 - NK cells	human	4.70797e-48	2.34096e-149
T cells	NK cells	ADAM17	ITGB1	ADAM17 - ITGB1	ADAM	ITGB1 - NK cells	T cells - ADAM17	0.193775	1.41744	-0.305783	1.02388	0.0170126	0.680982	0.274665	0.359049	T cells - NK cells	T cells - ADAM17 - ITGB1 - NK cells	human	3.43752e-175	2.34096e-149
NK cells	NK cells	TIMP2	ITGB1	TIMP2 - ITGB1	MMP	ITGB1 - NK cells	NK cells - TIMP2	0.365655	1.41744	-0.917251	1.02388	0.0843558	0.680982	0.518294	0.0533147	NK cells - NK cells	NK cells - TIMP2 - ITGB1 - NK cells	human	2.86137e-140	2.34096e-149
B cells	NK cells	COL7A1	ITGB1	COL7A1 - ITGB1	Collagens	ITGB1 - NK cells	B cells - COL7A1	0.0211361	1.41744	0.0969025	1.02388	0.0251142	0.680982	0.0299592	0.560392	B cells - NK cells	B cells - COL7A1 - ITGB1 - NK cells	human	3.92133e-09	2.34096e-149
B cells	NK cells	ADAM9	ITGB1	ADAM9 - ITGB1	ADAM	ITGB1 - NK cells	B cells - ADAM9	0.311944	1.41744	0.393971	1.02388	0.283105	0.680982	0.442163	0.708926	B cells - NK cells	B cells - ADAM9 - ITGB1 - NK cells	human	3.59779e-48	2.34096e-149
Monocytes	NK cells	VEGFA	ITGB1	VEGFA - ITGB1	VEGF	ITGB1 - NK cells	Monocytes - VEGFA	0.0227619	1.41744	-0.271627	1.02388	0.0165746	0.680982	0.0322636	0.376127	Monocytes - NK cells	Monocytes - VEGFA - ITGB1 - NK cells	human	9.93122e-05	2.34096e-149
NK cells	NK cells	THBS1	ITGB1	THBS1 - ITGB1	Matrix glycoproteins	ITGB1 - NK cells	NK cells - THBS1	0.0264033	1.41744	-0.192613	1.02388	0.0122699	0.680982	0.0374251	0.415634	NK cells - NK cells	NK cells - THBS1 - ITGB1 - NK cells	human	0.00167759	2.34096e-149
T cells	NK cells	VCAN	ITGB1	VCAN - ITGB1	UNCAT	ITGB1 - NK cells	T cells - VCAN	0.452411	1.41744	-0.47777	1.02388	0.0255189	0.680982	0.641266	0.273055	T cells - NK cells	T cells - VCAN - ITGB1 - NK cells	human	0	2.34096e-149
NK cells	NK cells	SEMA7A	ITGB1	SEMA7A - ITGB1	Semaphorins	ITGB1 - NK cells	NK cells - SEMA7A	0.732055	1.41744	0.104968	1.02388	0.378834	0.680982	1.03765	0.564425	NK cells - NK cells	NK cells - SEMA7A - ITGB1 - NK cells	human	0.00144982	2.34096e-149
DCs	NK cells	THBS1	ITGB1	THBS1 - ITGB1	Matrix glycoproteins	ITGB1 - NK cells	DCs - THBS1	0.56344	1.41744	0.389699	1.02388	0.161997	0.680982	0.798643	0.70679	DCs - NK cells	DCs - THBS1 - ITGB1 - NK cells	human	2.22296e-118	2.34096e-149
T cells	NK cells	SEMA7A	ITGB1	SEMA7A - ITGB1	Semaphorins	ITGB1 - NK cells	T cells - SEMA7A	0.867794	1.41744	-0.171501	1.02388	0.107179	0.680982	1.23005	0.42619	T cells - NK cells	T cells - SEMA7A - ITGB1 - NK cells	human	7.55169e-131	2.34096e-149
Monocytes	NK cells	COL1A2	ITGB1	COL1A2 - ITGB1	Collagens	ITGB1 - NK cells	Monocytes - COL1A2	0.103455	1.41744	0.137284	1.02388	0.0165746	0.680982	0.146642	0.580582	Monocytes - NK cells	Monocytes - COL1A2 - ITGB1 - NK cells	human	3.32732e-19	2.34096e-149
DCs	NK cells	PLAU	ITGB1	PLAU - ITGB1	Vasoactive	ITGB1 - NK cells	DCs - PLAU	0.117383	1.41744	-0.169428	1.02388	0.0478859	0.680982	0.166384	0.427226	DCs - NK cells	DCs - PLAU - ITGB1 - NK cells	human	0.0041414	2.34096e-149
DCs	NK cells	ADAM17	ITGB1	ADAM17 - ITGB1	ADAM	ITGB1 - NK cells	DCs - ADAM17	0.719045	1.41744	0.570913	1.02388	0.413143	0.680982	1.0192	0.797397	DCs - NK cells	DCs - ADAM17 - ITGB1 - NK cells	human	3.30979e-274	2.34096e-149
B cells	NK cells	LAMC1	ITGB1	LAMC1 - ITGB1	Laminins	ITGB1 - NK cells	B cells - LAMC1	0.0243331	1.41744	0.126983	1.02388	0.0228311	0.680982	0.0344907	0.575432	B cells - NK cells	B cells - LAMC1 - ITGB1 - NK cells	human	4.23812e-10	2.34096e-149
Monocytes	NK cells	FN1	ITGB1	FN1 - ITGB1	Fibronectin	ITGB1 - NK cells	Monocytes - FN1	0.0528998	1.41744	-0.330858	1.02388	0.0303867	0.680982	0.0749824	0.346511	Monocytes - NK cells	Monocytes - FN1 - ITGB1 - NK cells	human	1.25826e-06	2.34096e-149
DCs	NK cells	ADAM9	ITGB1	ADAM9 - ITGB1	ADAM	ITGB1 - NK cells	DCs - ADAM9	0.269658	1.41744	0.246542	1.02388	0.167601	0.680982	0.382225	0.635211	DCs - NK cells	DCs - ADAM9 - ITGB1 - NK cells	human	1.53078e-56	2.34096e-149
DCs	NK cells	SEMA7A	ITGB1	SEMA7A - ITGB1	Semaphorins	ITGB1 - NK cells	DCs - SEMA7A	0.901672	1.41744	0.245642	1.02388	0.477331	0.680982	1.27807	0.634761	DCs - NK cells	DCs - SEMA7A - ITGB1 - NK cells	human	8.16499e-87	2.34096e-149
T cells	NK cells	PLAU	ITGB1	PLAU - ITGB1	Vasoactive	ITGB1 - NK cells	T cells - PLAU	0.965248	1.41744	0.222876	1.02388	0.110242	0.680982	1.36818	0.623378	T cells - NK cells	T cells - PLAU - ITGB1 - NK cells	human	6.6808e-30	2.34096e-149
NK cells	NK cells	PLAU	ITGB1	PLAU - ITGB1	Vasoactive	ITGB1 - NK cells	NK cells - PLAU	0.0622128	1.41744	-0.220463	1.02388	0.0153374	0.680982	0.088183	0.401709	NK cells - NK cells	NK cells - PLAU - ITGB1 - NK cells	human	8.40912e-05	2.34096e-149
DCs	NK cells	NID1	ITGB1	NID1 - ITGB1	Matrix (assorted)	ITGB1 - NK cells	DCs - NID1	0.0573822	1.41744	0.0871191	1.02388	0.0259806	0.680982	0.081336	0.5555	DCs - NK cells	DCs - NID1 - ITGB1 - NK cells	human	1.37849e-12	2.34096e-149
Monocytes	T cells	TIMP2	ITGB1	TIMP2 - ITGB1	MMP	ITGB1 - T cells	Monocytes - TIMP2	0.270301	0.316017	-0.929477	-0.458476	0.0939227	0.0299422	0.0854198	-0.693976	Monocytes - T cells	Monocytes - TIMP2 - ITGB1 - T cells	human	6.75876e-74	0
DCs	T cells	PLAU	ITGB1	PLAU - ITGB1	Vasoactive	ITGB1 - T cells	DCs - PLAU	0.117383	0.316017	-0.169428	-0.458476	0.0478859	0.0299422	0.0370952	-0.313952	DCs - T cells	DCs - PLAU - ITGB1 - T cells	human	0.0041414	0
B cells	T cells	VCAN	ITGB1	VCAN - ITGB1	UNCAT	ITGB1 - T cells	B cells - VCAN	0.0196698	0.316017	-0.544322	-0.458476	0.0114155	0.0299422	0.00621599	-0.501399	B cells - T cells	B cells - VCAN - ITGB1 - T cells	human	2.8768e-31	0
DCs	T cells	F13A1	ITGB1	F13A1 - ITGB1	UNCAT	ITGB1 - T cells	DCs - F13A1	0.187213	0.316017	0.347799	-0.458476	0.138054	0.0299422	0.0591625	-0.0553385	DCs - T cells	DCs - F13A1 - ITGB1 - T cells	human	1.49253e-116	0
Monocytes	T cells	FN1	ITGB1	FN1 - ITGB1	Fibronectin	ITGB1 - T cells	Monocytes - FN1	0.0528998	0.316017	-0.330858	-0.458476	0.0303867	0.0299422	0.0167173	-0.394667	Monocytes - T cells	Monocytes - FN1 - ITGB1 - T cells	human	1.25826e-06	0
T cells	T cells	ADAM9	ITGB1	ADAM9 - ITGB1	ADAM	ITGB1 - T cells	T cells - ADAM9	0.107613	0.316017	-0.181314	-0.458476	0.0102076	0.0299422	0.0340074	-0.319895	T cells - T cells	T cells - ADAM9 - ITGB1 - T cells	human	4.61119e-78	0
B cells	T cells	ADAM9	ITGB1	ADAM9 - ITGB1	ADAM	ITGB1 - T cells	B cells - ADAM9	0.311944	0.316017	0.393971	-0.458476	0.283105	0.0299422	0.0985797	-0.0322524	B cells - T cells	B cells - ADAM9 - ITGB1 - T cells	human	3.59779e-48	0
T cells	T cells	TIMP2	ITGB1	TIMP2 - ITGB1	MMP	ITGB1 - T cells	T cells - TIMP2	2.98299	0.316017	0.577924	-0.458476	0.721674	0.0299422	0.942677	0.0597241	T cells - T cells	T cells - TIMP2 - ITGB1 - T cells	human	0	0
DCs	T cells	VCAN	ITGB1	VCAN - ITGB1	UNCAT	ITGB1 - T cells	DCs - VCAN	2.13034	0.316017	1.10867	-0.458476	0.811513	0.0299422	0.673224	0.325095	DCs - T cells	DCs - VCAN - ITGB1 - T cells	human	0	0
B cells	T cells	TIMP2	ITGB1	TIMP2 - ITGB1	MMP	ITGB1 - T cells	B cells - TIMP2	0.18438	0.316017	-0.960161	-0.458476	0.0799087	0.0299422	0.0582673	-0.709319	B cells - T cells	B cells - TIMP2 - ITGB1 - T cells	human	5.09532e-96	0
NK cells	T cells	VCAN	ITGB1	VCAN - ITGB1	UNCAT	ITGB1 - T cells	NK cells - VCAN	0.0649654	0.316017	-0.533343	-0.458476	0.0153374	0.0299422	0.0205302	-0.49591	NK cells - T cells	NK cells - VCAN - ITGB1 - T cells	human	4.70797e-48	0
DCs	T cells	ADAM15	ITGB1	ADAM15 - ITGB1	ADAM	ITGB1 - T cells	DCs - ADAM15	0.26887	0.316017	0.338947	-0.458476	0.17728	0.0299422	0.0849675	-0.0597647	DCs - T cells	DCs - ADAM15 - ITGB1 - T cells	human	2.6493e-91	0
Monocytes	T cells	VEGFA	ITGB1	VEGFA - ITGB1	VEGF	ITGB1 - T cells	Monocytes - VEGFA	0.0227619	0.316017	-0.271627	-0.458476	0.0165746	0.0299422	0.00719314	-0.365052	Monocytes - T cells	Monocytes - VEGFA - ITGB1 - T cells	human	9.93122e-05	0
B cells	T cells	LAMC1	ITGB1	LAMC1 - ITGB1	Laminins	ITGB1 - T cells	B cells - LAMC1	0.0243331	0.316017	0.126983	-0.458476	0.0228311	0.0299422	0.00768966	-0.165747	B cells - T cells	B cells - LAMC1 - ITGB1 - T cells	human	4.23812e-10	0
DCs	T cells	TIMP2	ITGB1	TIMP2 - ITGB1	MMP	ITGB1 - T cells	DCs - TIMP2	1.51292	0.316017	-0.174962	-0.458476	0.766174	0.0299422	0.478108	-0.316719	DCs - T cells	DCs - TIMP2 - ITGB1 - T cells	human	1.70596e-05	0
T cells	T cells	PLAU	ITGB1	PLAU - ITGB1	Vasoactive	ITGB1 - T cells	T cells - PLAU	0.965248	0.316017	0.222876	-0.458476	0.110242	0.0299422	0.305035	-0.1178	T cells - T cells	T cells - PLAU - ITGB1 - T cells	human	6.6808e-30	0
B cells	T cells	SEMA7A	ITGB1	SEMA7A - ITGB1	Semaphorins	ITGB1 - T cells	B cells - SEMA7A	0.584996	0.316017	0.010784	-0.458476	0.477169	0.0299422	0.184869	-0.223846	B cells - T cells	B cells - SEMA7A - ITGB1 - T cells	human	2.14579e-05	0
DCs	T cells	NID1	ITGB1	NID1 - ITGB1	Matrix (assorted)	ITGB1 - T cells	DCs - NID1	0.0573822	0.316017	0.0871191	-0.458476	0.0259806	0.0299422	0.0181338	-0.185679	DCs - T cells	DCs - NID1 - ITGB1 - T cells	human	1.37849e-12	0
Monocytes	T cells	COL1A2	ITGB1	COL1A2 - ITGB1	Collagens	ITGB1 - T cells	Monocytes - COL1A2	0.103455	0.316017	0.137284	-0.458476	0.0165746	0.0299422	0.0326936	-0.160596	Monocytes - T cells	Monocytes - COL1A2 - ITGB1 - T cells	human	3.32732e-19	0
DCs	T cells	ADAM9	ITGB1	ADAM9 - ITGB1	ADAM	ITGB1 - T cells	DCs - ADAM9	0.269658	0.316017	0.246542	-0.458476	0.167601	0.0299422	0.0852166	-0.105967	DCs - T cells	DCs - ADAM9 - ITGB1 - T cells	human	1.53078e-56	0
NK cells	T cells	TIMP2	ITGB1	TIMP2 - ITGB1	MMP	ITGB1 - T cells	NK cells - TIMP2	0.365655	0.316017	-0.917251	-0.458476	0.0843558	0.0299422	0.115553	-0.687864	NK cells - T cells	NK cells - TIMP2 - ITGB1 - T cells	human	2.86137e-140	0
B cells	T cells	LAMA4	ITGB1	LAMA4 - ITGB1	Laminins	ITGB1 - T cells	B cells - LAMA4	0.0600087	0.316017	0.108757	-0.458476	0.0136986	0.0299422	0.0189638	-0.17486	B cells - T cells	B cells - LAMA4 - ITGB1 - T cells	human	3.43828e-15	0
NK cells	T cells	SEMA7A	ITGB1	SEMA7A - ITGB1	Semaphorins	ITGB1 - T cells	NK cells - SEMA7A	0.732055	0.316017	0.104968	-0.458476	0.378834	0.0299422	0.231342	-0.176754	NK cells - T cells	NK cells - SEMA7A - ITGB1 - T cells	human	0.00144982	0
DCs	T cells	VEGFA	ITGB1	VEGFA - ITGB1	VEGF	ITGB1 - T cells	DCs - VEGFA	0.544217	0.316017	0.228151	-0.458476	0.235863	0.0299422	0.171982	-0.115163	DCs - T cells	DCs - VEGFA - ITGB1 - T cells	human	1.12544e-95	0
NK cells	T cells	THBS1	ITGB1	THBS1 - ITGB1	Matrix glycoproteins	ITGB1 - T cells	NK cells - THBS1	0.0264033	0.316017	-0.192613	-0.458476	0.0122699	0.0299422	0.00834388	-0.325544	NK cells - T cells	NK cells - THBS1 - ITGB1 - T cells	human	0.00167759	0
Monocytes	T cells	LAMC1	ITGB1	LAMC1 - ITGB1	Laminins	ITGB1 - T cells	Monocytes - LAMC1	0.0262634	0.316017	0.143873	-0.458476	0.019337	0.0299422	0.00829969	-0.157302	Monocytes - T cells	Monocytes - LAMC1 - ITGB1 - T cells	human	0.000236205	0
Monocytes	T cells	VCAN	ITGB1	VCAN - ITGB1	UNCAT	ITGB1 - T cells	Monocytes - VCAN	0.10933	0.316017	-0.51379	-0.458476	0.0276243	0.0299422	0.03455	-0.486133	Monocytes - T cells	Monocytes - VCAN - ITGB1 - T cells	human	6.67702e-22	0
B cells	T cells	FN1	ITGB1	FN1 - ITGB1	Fibronectin	ITGB1 - T cells	B cells - FN1	0.0278998	0.316017	-0.349053	-0.458476	0.0319635	0.0299422	0.00881681	-0.403765	B cells - T cells	B cells - FN1 - ITGB1 - T cells	human	1.06578e-08	0
T cells	T cells	VEGFA	ITGB1	VEGFA - ITGB1	VEGF	ITGB1 - T cells	T cells - VEGFA	0.588836	0.316017	-0.0273171	-0.458476	0.0544403	0.0299422	0.186082	-0.242897	T cells - T cells	T cells - VEGFA - ITGB1 - T cells	human	1.39115e-27	0
DCs	T cells	SPP1	ITGB1	SPP1 - ITGB1	Matrix (assorted)	ITGB1 - T cells	DCs - SPP1	0.0287273	0.316017	0.102366	-0.458476	0.0193581	0.0299422	0.00907832	-0.178055	DCs - T cells	DCs - SPP1 - ITGB1 - T cells	human	7.76771e-13	0
T cells	T cells	ADAM17	ITGB1	ADAM17 - ITGB1	ADAM	ITGB1 - T cells	T cells - ADAM17	0.193775	0.316017	-0.305783	-0.458476	0.0170126	0.0299422	0.0612363	-0.38213	T cells - T cells	T cells - ADAM17 - ITGB1 - T cells	human	3.43752e-175	0
T cells	T cells	VCAN	ITGB1	VCAN - ITGB1	UNCAT	ITGB1 - T cells	T cells - VCAN	0.452411	0.316017	-0.47777	-0.458476	0.0255189	0.0299422	0.14297	-0.468123	T cells - T cells	T cells - VCAN - ITGB1 - T cells	human	0	0
T cells	T cells	SEMA7A	ITGB1	SEMA7A - ITGB1	Semaphorins	ITGB1 - T cells	T cells - SEMA7A	0.867794	0.316017	-0.171501	-0.458476	0.107179	0.0299422	0.274238	-0.314989	T cells - T cells	T cells - SEMA7A - ITGB1 - T cells	human	7.55169e-131	0
DCs	T cells	ADAM17	ITGB1	ADAM17 - ITGB1	ADAM	ITGB1 - T cells	DCs - ADAM17	0.719045	0.316017	0.570913	-0.458476	0.413143	0.0299422	0.227231	0.0562185	DCs - T cells	DCs - ADAM17 - ITGB1 - T cells	human	3.30979e-274	0
NK cells	T cells	PLAU	ITGB1	PLAU - ITGB1	Vasoactive	ITGB1 - T cells	NK cells - PLAU	0.0622128	0.316017	-0.220463	-0.458476	0.0153374	0.0299422	0.0196603	-0.33947	NK cells - T cells	NK cells - PLAU - ITGB1 - T cells	human	8.40912e-05	0
B cells	T cells	VEGFC	ITGB1	VEGFC - ITGB1	VEGF	ITGB1 - T cells	B cells - VEGFC	0.0221288	0.316017	0.0797716	-0.458476	0.0114155	0.0299422	0.00699308	-0.189352	B cells - T cells	B cells - VEGFC - ITGB1 - T cells	human	0.000129526	0
DCs	T cells	FN1	ITGB1	FN1 - ITGB1	Fibronectin	ITGB1 - T cells	DCs - FN1	1.18915	0.316017	0.814345	-0.458476	0.452369	0.0299422	0.375791	0.177934	DCs - T cells	DCs - FN1 - ITGB1 - T cells	human	0	0
DCs	T cells	SEMA7A	ITGB1	SEMA7A - ITGB1	Semaphorins	ITGB1 - T cells	DCs - SEMA7A	0.901672	0.316017	0.245642	-0.458476	0.477331	0.0299422	0.284944	-0.106417	DCs - T cells	DCs - SEMA7A - ITGB1 - T cells	human	8.16499e-87	0
DCs	T cells	THBS1	ITGB1	THBS1 - ITGB1	Matrix glycoproteins	ITGB1 - T cells	DCs - THBS1	0.56344	0.316017	0.389699	-0.458476	0.161997	0.0299422	0.178057	-0.0343888	DCs - T cells	DCs - THBS1 - ITGB1 - T cells	human	2.22296e-118	0
B cells	T cells	COL7A1	ITGB1	COL7A1 - ITGB1	Collagens	ITGB1 - T cells	B cells - COL7A1	0.0211361	0.316017	0.0969025	-0.458476	0.0251142	0.0299422	0.00667938	-0.180787	B cells - T cells	B cells - COL7A1 - ITGB1 - T cells	human	3.92133e-09	0
DCs	DCs	ICAM1	ITGB2	ICAM1 - ITGB2	Cell-cell adhesion	ITGB2 - DCs	DCs - ICAM1	0.0679955	0.24392	0.10617	0.0878516	0.0382068	0.118696	0.0165855	0.0970107	DCs - DCs	DCs - ICAM1 - ITGB2 - DCs	human	1.0262e-08	1.14972e-16
NK cells	DCs	PLAU	ITGB2	PLAU - ITGB2	Vasoactive	ITGB2 - DCs	NK cells - PLAU	0.0622128	0.24392	-0.220463	0.0878516	0.0153374	0.118696	0.0151749	-0.0663056	NK cells - DCs	NK cells - PLAU - ITGB2 - DCs	human	8.40912e-05	1.14972e-16
Monocytes	DCs	ICAM2	ITGB2	ICAM2 - ITGB2	Cell-cell adhesion	ITGB2 - DCs	Monocytes - ICAM2	1.16315	0.24392	1.5795	0.0878516	0.657459	0.118696	0.283715	0.833677	Monocytes - DCs	Monocytes - ICAM2 - ITGB2 - DCs	human	5.85271e-194	1.14972e-16
DCs	DCs	ICAM2	ITGB2	ICAM2 - ITGB2	Cell-cell adhesion	ITGB2 - DCs	DCs - ICAM2	0.0957576	0.24392	-0.244758	0.0878516	0.0713194	0.118696	0.0233572	-0.078453	DCs - DCs	DCs - ICAM2 - ITGB2 - DCs	human	5.03244e-26	1.14972e-16
NK cells	DCs	SELPLG	ITGB2	SELPLG - ITGB2	Cell-cell adhesion	ITGB2 - DCs	NK cells - SELPLG	0.616236	0.24392	0.092682	0.0878516	0.279141	0.118696	0.150312	0.0902668	NK cells - DCs	NK cells - SELPLG - ITGB2 - DCs	human	0.0380733	1.14972e-16
B cells	DCs	SELPLG	ITGB2	SELPLG - ITGB2	Cell-cell adhesion	ITGB2 - DCs	B cells - SELPLG	0.466537	0.24392	0.0447567	0.0878516	0.385845	0.118696	0.113798	0.0663041	B cells - DCs	B cells - SELPLG - ITGB2 - DCs	human	1.37515e-09	1.14972e-16
NK cells	DCs	ICAM1	ITGB2	ICAM1 - ITGB2	Cell-cell adhesion	ITGB2 - DCs	NK cells - ICAM1	0.0925187	0.24392	0.212103	0.0878516	0.047546	0.118696	0.0225671	0.149977	NK cells - DCs	NK cells - ICAM1 - ITGB2 - DCs	human	0.000611946	1.14972e-16
NK cells	DCs	ICAM2	ITGB2	ICAM2 - ITGB2	Cell-cell adhesion	ITGB2 - DCs	NK cells - ICAM2	0.666681	0.24392	0.528681	0.0878516	0.314417	0.118696	0.162617	0.308266	NK cells - DCs	NK cells - ICAM2 - ITGB2 - DCs	human	2.60552e-40	1.14972e-16
T cells	DCs	SELPLG	ITGB2	SELPLG - ITGB2	Cell-cell adhesion	ITGB2 - DCs	T cells - SELPLG	0.811728	0.24392	-0.0752481	0.0878516	0.0983328	0.118696	0.197997	0.00630175	T cells - DCs	T cells - SELPLG - ITGB2 - DCs	human	2.77411e-58	1.14972e-16
Monocytes	DCs	SELPLG	ITGB2	SELPLG - ITGB2	Cell-cell adhesion	ITGB2 - DCs	Monocytes - SELPLG	0.66094	0.24392	0.198635	0.0878516	0.370166	0.118696	0.161216	0.143244	Monocytes - DCs	Monocytes - SELPLG - ITGB2 - DCs	human	5.19188e-09	1.14972e-16
Monocytes	DCs	CD40LG	ITGB2	CD40LG - ITGB2	UNCAT	ITGB2 - DCs	Monocytes - CD40LG	0.418111	0.24392	1.39429	0.0878516	0.18232	0.118696	0.101986	0.741072	Monocytes - DCs	Monocytes - CD40LG - ITGB2 - DCs	human	4.35335e-209	1.14972e-16
DCs	DCs	ICAM3	ITGB2	ICAM3 - ITGB2	Cell-cell adhesion	ITGB2 - DCs	DCs - ICAM3	0.072695	0.24392	0.0186282	0.0878516	0.0331126	0.118696	0.0177318	0.0532399	DCs - DCs	DCs - ICAM3 - ITGB2 - DCs	human	0.00168979	1.14972e-16
B cells	DCs	ICAM2	ITGB2	ICAM2 - ITGB2	Cell-cell adhesion	ITGB2 - DCs	B cells - ICAM2	0.971951	0.24392	1.29158	0.0878516	0.678082	0.118696	0.237078	0.689716	B cells - DCs	B cells - ICAM2 - ITGB2 - DCs	human	8.61628e-233	1.14972e-16
T cells	DCs	PLAU	ITGB2	PLAU - ITGB2	Vasoactive	ITGB2 - DCs	T cells - PLAU	0.965248	0.24392	0.222876	0.0878516	0.110242	0.118696	0.235443	0.155364	T cells - DCs	T cells - PLAU - ITGB2 - DCs	human	6.6808e-30	1.14972e-16
DCs	DCs	PLAU	ITGB2	PLAU - ITGB2	Vasoactive	ITGB2 - DCs	DCs - PLAU	0.117383	0.24392	-0.169428	0.0878516	0.0478859	0.118696	0.0286321	-0.040788	DCs - DCs	DCs - PLAU - ITGB2 - DCs	human	0.0041414	1.14972e-16
DCs	DCs	SELPLG	ITGB2	SELPLG - ITGB2	Cell-cell adhesion	ITGB2 - DCs	DCs - SELPLG	0.591691	0.24392	0.0352603	0.0878516	0.271014	0.118696	0.144325	0.061556	DCs - DCs	DCs - SELPLG - ITGB2 - DCs	human	1.30272e-08	1.14972e-16
DCs	NK cells	ICAM2	ITGB2	ICAM2 - ITGB2	Cell-cell adhesion	ITGB2 - NK cells	DCs - ICAM2	0.0957576	0.306889	-0.244758	0.217774	0.0713194	0.154908	0.029387	-0.0134921	DCs - NK cells	DCs - ICAM2 - ITGB2 - NK cells	human	5.03244e-26	8.55079e-14
NK cells	NK cells	ICAM2	ITGB2	ICAM2 - ITGB2	Cell-cell adhesion	ITGB2 - NK cells	NK cells - ICAM2	0.666681	0.306889	0.528681	0.217774	0.314417	0.154908	0.204597	0.373227	NK cells - NK cells	NK cells - ICAM2 - ITGB2 - NK cells	human	2.60552e-40	8.55079e-14
T cells	NK cells	SELPLG	ITGB2	SELPLG - ITGB2	Cell-cell adhesion	ITGB2 - NK cells	T cells - SELPLG	0.811728	0.306889	-0.0752481	0.217774	0.0983328	0.154908	0.249111	0.0712627	T cells - NK cells	T cells - SELPLG - ITGB2 - NK cells	human	2.77411e-58	8.55079e-14
Monocytes	NK cells	ICAM2	ITGB2	ICAM2 - ITGB2	Cell-cell adhesion	ITGB2 - NK cells	Monocytes - ICAM2	1.16315	0.306889	1.5795	0.217774	0.657459	0.154908	0.356958	0.898638	Monocytes - NK cells	Monocytes - ICAM2 - ITGB2 - NK cells	human	5.85271e-194	8.55079e-14
Monocytes	NK cells	SELPLG	ITGB2	SELPLG - ITGB2	Cell-cell adhesion	ITGB2 - NK cells	Monocytes - SELPLG	0.66094	0.306889	0.198635	0.217774	0.370166	0.154908	0.202836	0.208204	Monocytes - NK cells	Monocytes - SELPLG - ITGB2 - NK cells	human	5.19188e-09	8.55079e-14
NK cells	NK cells	SELPLG	ITGB2	SELPLG - ITGB2	Cell-cell adhesion	ITGB2 - NK cells	NK cells - SELPLG	0.616236	0.306889	0.092682	0.217774	0.279141	0.154908	0.189116	0.155228	NK cells - NK cells	NK cells - SELPLG - ITGB2 - NK cells	human	0.0380733	8.55079e-14
B cells	NK cells	ICAM2	ITGB2	ICAM2 - ITGB2	Cell-cell adhesion	ITGB2 - NK cells	B cells - ICAM2	0.971951	0.306889	1.29158	0.217774	0.678082	0.154908	0.298281	0.754677	B cells - NK cells	B cells - ICAM2 - ITGB2 - NK cells	human	8.61628e-233	8.55079e-14
Monocytes	NK cells	CD40LG	ITGB2	CD40LG - ITGB2	UNCAT	ITGB2 - NK cells	Monocytes - CD40LG	0.418111	0.306889	1.39429	0.217774	0.18232	0.154908	0.128314	0.806033	Monocytes - NK cells	Monocytes - CD40LG - ITGB2 - NK cells	human	4.35335e-209	8.55079e-14
NK cells	NK cells	PLAU	ITGB2	PLAU - ITGB2	Vasoactive	ITGB2 - NK cells	NK cells - PLAU	0.0622128	0.306889	-0.220463	0.217774	0.0153374	0.154908	0.0190924	-0.00134464	NK cells - NK cells	NK cells - PLAU - ITGB2 - NK cells	human	8.40912e-05	8.55079e-14
DCs	NK cells	ICAM1	ITGB2	ICAM1 - ITGB2	Cell-cell adhesion	ITGB2 - NK cells	DCs - ICAM1	0.0679955	0.306889	0.10617	0.217774	0.0382068	0.154908	0.0208671	0.161972	DCs - NK cells	DCs - ICAM1 - ITGB2 - NK cells	human	1.0262e-08	8.55079e-14
DCs	NK cells	PLAU	ITGB2	PLAU - ITGB2	Vasoactive	ITGB2 - NK cells	DCs - PLAU	0.117383	0.306889	-0.169428	0.217774	0.0478859	0.154908	0.0360237	0.024173	DCs - NK cells	DCs - PLAU - ITGB2 - NK cells	human	0.0041414	8.55079e-14
T cells	NK cells	PLAU	ITGB2	PLAU - ITGB2	Vasoactive	ITGB2 - NK cells	T cells - PLAU	0.965248	0.306889	0.222876	0.217774	0.110242	0.154908	0.296224	0.220325	T cells - NK cells	T cells - PLAU - ITGB2 - NK cells	human	6.6808e-30	8.55079e-14
DCs	NK cells	SELPLG	ITGB2	SELPLG - ITGB2	Cell-cell adhesion	ITGB2 - NK cells	DCs - SELPLG	0.591691	0.306889	0.0352603	0.217774	0.271014	0.154908	0.181584	0.126517	DCs - NK cells	DCs - SELPLG - ITGB2 - NK cells	human	1.30272e-08	8.55079e-14
B cells	NK cells	SELPLG	ITGB2	SELPLG - ITGB2	Cell-cell adhesion	ITGB2 - NK cells	B cells - SELPLG	0.466537	0.306889	0.0447567	0.217774	0.385845	0.154908	0.143175	0.131265	B cells - NK cells	B cells - SELPLG - ITGB2 - NK cells	human	1.37515e-09	8.55079e-14
[truncated: 580 more rows]

## Sheet: 4d.Goat
Five immune cell types cellular interactions were detected in goat
[truncated: 29 more rows]

## Sheet: 4e.Hamster
Five immune cell types cellular interactions were detected in hamster
[truncated: 2,527 more rows]

## Sheet: 4f.Human
Five immune cell types cellular interactions were detected in human
[truncated: 1,016 more rows]

[truncated: 8 more sheets: 4g.Monkey, 4h.Mouse, 4i.Pigeon, 4j.Rabbit, 4k.Tiger, 4l.Zebrafish, 4m, 4n]
