# Supplementary material for: Molecular mechanisms governing circulating immune cell heterogeneity across different species revealed by single‐cell sequencing
Source: Clin Transl Med. 2022 Jan 29;12(1):e689. doi: 10.1002/ctm2.689 (PMC8800483; doi:10.1002/ctm2.689)
Supplement: Supplementary file 11 — Supporting Information [file CTM2-12-e689-s012.xlsx]

## Sheet: a
Statistics on the regulatory genes of all cell types from twelve species
regulatoryGene	Cat	Deer	Dog	Goat	Hamster	Human	Monkey	Mouse	Pigeon	Rabbit	Tiger	Zebrafish	sum
ADNP	1	0	1	0	1	0	1	0	1	1	1	0	7
ADNP2	1	0	1	0	0	0	1	0	1	1	0	0	5
AEBP2	1	0	1	0	1	0	1	0	1	1	1	1	8
AFF1	1	0	1	0	1	0	1	0	1	1	0	0	6
AFF2	0	0	1	0	0	0	0	0	1	1	0	1	4
AFF3	1	0	1	0	1	1	1	1	0	1	0	1	8
AFF4	1	0	1	0	1	0	1	1	1	1	1	0	8
AHCTF1	1	0	1	0	1	0	1	0	0	1	1	1	7
AHR	0	0	1	0	1	0	0	0	1	0	0	0	3
AHRR	0	0	0	0	0	0	1	0	0	0	0	0	1
AIRE	0	0	0	0	1	0	0	0	0	0	0	0	1
AKNA	1	0	1	0	1	0	1	1	1	0	1	0	7
AR	0	0	0	0	1	0	0	0	0	1	0	0	2
ARID1A	0	0	1	0	0	0	1	1	1	1	1	0	6
ARID1B	0	0	1	0	1	0	1	0	1	1	1	1	7
ARID2	1	0	1	0	1	0	1	0	1	1	1	1	8
ARID3A	1	0	1	0	1	1	1	0	0	0	0	1	6
ARID3B	0	0	0	0	1	0	0	0	0	0	0	0	1
ARID4A	1	0	1	0	1	0	1	1	1	1	1	1	9
ARID4B	1	0	1	0	1	0	1	1	1	1	1	1	9
ARID5A	1	0	1	0	1	0	0	0	0	1	1	0	5
ARID5B	1	0	1	1	1	0	1	1	1	1	1	0	9
ARNT	0	0	0	0	1	0	0	0	1	1	0	0	3
ARNT2	0	0	0	0	0	0	0	0	0	0	0	1	1
ARNTL	0	0	0	1	1	0	1	0	1	1	1	0	6
ARNTL2	0	0	0	0	0	0	0	0	1	0	0	0	1
ASCL2	0	0	0	0	1	0	0	0	0	0	0	0	1
ATF1	1	0	1	0	1	0	1	1	0	1	1	1	8
ATF2	1	0	1	0	1	0	1	0	1	1	1	0	7
ATF3	0	0	1	1	1	1	1	1	1	1	1	1	10
ATF4	1	0	1	0	1	0	0	1	1	0	1	0	6
ATF5	0	0	0	0	1	1	0	0	0	0	0	0	2
ATF6	1	0	1	0	1	0	1	1	1	1	1	1	9
ATF6B	1	0	1	0	0	0	1	1	0	0	0	0	4
ATF7	0	0	0	0	0	0	0	1	0	0	0	0	1
ATMIN	1	0	1	0	1	0	1	0	1	1	0	0	6
BACH1	1	0	1	0	1	0	1	1	1	1	0	0	7
BACH2	1	0	0	0	1	0	1	0	0	1	1	0	5
BATF	1	0	0	0	1	1	0	1	0	0	0	0	4
BATF2	0	0	0	0	0	0	0	0	0	1	0	0	1
BATF3	1	0	1	0	1	1	1	1	1	0	1	1	9
BAZ2A	1	0	1	0	1	0	1	1	0	1	1	1	8
BAZ2B	1	0	1	0	0	0	1	1	1	1	1	1	8
BBX	1	0	1	0	1	0	1	1	1	1	1	0	8
BCL11A	1	0	1	0	1	1	1	1	1	1	1	0	9
BCL11B	1	0	1	1	1	0	0	1	1	0	0	0	6
BCL6	1	0	1	0	1	0	1	0	1	1	0	0	6
BCL6B	1	0	0	0	0	0	0	0	0	0	0	0	1
BCLAF1	1	0	1	0	1	0	1	1	1	1	1	0	8
BHLHA15	0	0	0	0	0	0	1	0	0	0	0	0	1
BHLHE23	0	0	0	0	0	0	0	0	0	0	0	1	1
BHLHE40	1	0	1	1	1	0	1	1	1	0	1	1	9
BHLHE41	0	0	0	1	1	0	0	0	0	0	0	1	3
BLZF1	0	0	1	0	1	0	0	0	1	1	1	1	6
CAMTA1	1	0	1	0	0	1	0	1	1	1	0	0	6
CAMTA2	0	0	1	0	1	0	0	0	0	0	0	0	2
CAPN15	0	0	1	0	1	0	1	0	1	0	0	0	4
CARF	0	0	1	0	1	0	0	0	0	1	0	0	3
CARHSP1	1	0	1	0	1	0	1	1	1	0	1	1	8
CASZ1	0	0	1	0	1	0	0	0	1	0	0	0	3
CBFB	0	0	1	0	1	0	1	1	1	0	0	1	6
CC2D1A	1	0	0	0	1	0	1	0	0	0	0	1	4
CCDC88A	1	0	1	1	1	1	1	1	1	1	0	0	9
CDC5L	1	0	1	0	1	0	1	1	1	1	1	1	9
CDIP1	1	1	1	0	1	0	0	1	1	0	0	0	6
CEBPA	0	0	0	0	0	1	0	1	1	1	1	1	6
CEBPB	1	0	1	0	0	0	0	1	1	1	0	1	6
CEBPD	1	0	0	0	1	1	0	1	0	0	0	1	5
CEBPE	1	0	0	0	0	0	0	0	0	0	0	0	1
CEBPG	0	0	0	0	1	0	0	1	1	1	1	1	6
CEBPZ	1	0	1	0	1	0	1	1	1	1	1	1	9
CENPA	0	0	1	0	1	0	0	1	0	0	0	0	3
CENPT	0	0	1	0	1	0	1	0	1	0	0	0	4
CENPX	0	0	0	0	1	0	1	1	0	0	0	0	3
CIC	0	0	0	0	0	0	0	1	0	1	0	0	2
CIZ1	1	0	1	0	0	0	1	1	1	0	0	0	5
CLOCK	0	0	0	0	1	0	0	1	1	1	0	0	4
CNBP	1	0	1	0	1	0	1	1	1	1	1	0	8
CREB1	1	0	1	0	1	0	1	1	1	1	1	1	9
CREB3	1	0	1	0	1	1	0	1	1	1	0	1	8
CREB3L1	0	0	0	0	1	0	0	0	0	1	0	0	2
CREB3L2	0	0	0	0	1	1	1	0	1	1	0	1	6
CREB3L4	0	0	0	0	0	0	1	0	0	0	0	0	1
CREB5	0	0	0	0	1	0	0	0	0	1	0	0	2
CREBL2	0	0	1	0	1	0	0	0	1	0	0	1	4
CREBRF	1	0	1	0	1	0	1	0	1	1	1	0	7
CREBZF	1	0	0	0	1	0	1	0	0	1	1	1	6
CREM	0	0	1	0	1	0	1	0	1	0	1	0	5
CSDC2	0	0	0	0	1	0	0	0	0	0	0	0	1
CSDE1	1	0	1	0	1	0	1	1	1	1	1	1	9
CSRNP1	0	0	0	0	0	0	0	0	1	1	1	0	3
CSRNP2	0	0	0	0	1	0	0	0	0	0	0	0	1
CTCF	1	0	1	0	1	0	1	1	1	1	1	1	9
CUX1	1	0	1	0	1	0	0	1	1	1	1	1	8
DACH1	1	0	0	0	1	0	0	0	0	1	0	0	3
DACH2	0	0	0	0	1	0	0	0	0	1	0	0	2
DBP	1	0	1	0	1	0	0	0	0	0	0	0	3
DDIT3	1	0	1	1	0	0	1	1	0	1	1	1	8
DEAF1	0	0	0	0	1	0	0	0	1	0	0	0	2
DMRTC2	1	0	0	0	0	0	0	0	0	0	0	0	1
DMTF1	1	0	1	0	1	0	1	0	1	1	0	0	6
DNAJC1	1	0	1	1	1	1	1	1	1	1	1	1	11
DNAJC2	1	0	1	1	1	0	1	1	1	1	1	0	9
E2F1	0	0	0	0	1	1	1	0	0	0	0	0	3
E2F2	0	0	1	0	1	1	0	1	1	1	0	0	6
E2F3	1	0	1	0	1	0	1	0	1	1	1	1	8
E2F4	0	0	1	0	0	0	1	1	0	0	1	1	5
E2F5	0	0	0	0	1	0	0	0	0	0	0	0	1
E2F6	0	0	0	0	1	0	0	0	1	0	0	0	2
E2F7	0	0	0	0	1	0	0	0	0	0	0	1	2
E2F8	0	0	1	0	1	0	1	0	0	0	0	1	4
E4F1	1	0	1	0	1	1	1	1	0	1	1	0	8
EBF1	1	0	1	0	1	1	0	1	1	1	1	0	8
EBF4	0	0	0	0	0	0	0	0	0	1	0	0	1
EGR1	1	0	1	0	1	0	1	0	1	1	1	1	8
EGR2	0	0	0	0	0	0	1	0	0	0	0	0	1
EGR3	0	0	0	0	0	0	0	0	1	0	0	1	2
EHF	0	0	0	0	0	0	0	0	0	1	0	0	1
ELF1	1	0	1	0	1	0	1	1	1	1	1	0	8
ELF2	1	0	1	0	0	0	1	1	1	1	1	1	8
ELF3	1	0	0	0	0	0	0	0	0	0	0	0	1
ELF4	0	0	1	0	0	0	1	1	0	1	1	0	5
ELK1	0	0	0	0	1	0	0	0	0	0	0	0	1
ELK3	1	0	1	0	1	0	1	1	1	1	0	0	7
ELK4	0	0	1	0	1	0	1	1	0	1	0	0	5
ELMSAN1	0	0	0	0	1	0	1	0	1	1	0	0	4
EOMES	1	0	1	0	1	0	0	1	0	0	1	0	5
EPAS1	1	0	0	0	0	0	0	0	1	1	1	0	4
ERF	0	0	0	0	1	0	0	0	0	1	0	1	3
ERG	0	0	0	0	1	0	0	0	1	1	0	1	4
ESR1	0	0	1	0	1	0	0	0	1	1	0	0	4
ESRRA	0	0	0	0	1	0	0	0	0	0	0	0	1
ESRRG	0	0	0	0	0	0	0	0	1	0	0	0	1
ETS1	1	0	1	0	1	0	1	1	1	0	1	0	7
ETS2	1	0	1	0	1	1	1	0	1	1	1	1	9
ETV1	0	0	0	0	0	0	0	1	0	1	0	0	2
ETV2	1	0	1	0	0	0	0	0	0	0	0	0	2
ETV3	1	0	0	0	1	0	1	0	0	0	0	0	3
ETV4	0	0	0	0	0	0	0	0	0	0	0	1	1
ETV6	0	0	1	1	1	0	1	0	1	1	1	0	7
ETV7	0	0	0	0	0	0	0	0	1	0	0	0	1
FIZ1	0	0	1	0	1	0	0	0	0	0	0	0	2
FLI1	1	0	1	1	1	0	1	1	1	1	1	1	10
FOS	1	0	1	1	1	1	1	1	1	1	1	1	11
FOSB	0	0	1	1	1	0	1	0	0	1	1	1	7
FOSL1	0	0	0	0	0	0	0	0	0	0	1	0	1
FOSL2	1	0	1	0	1	0	1	1	1	1	1	1	9
FOXJ2	0	0	1	0	1	0	1	0	0	1	0	0	4
FOXJ3	1	0	1	0	0	0	1	0	0	1	0	1	5
FOXK1	0	0	1	0	1	0	0	0	1	1	1	1	6
FOXK2	0	0	0	0	1	0	0	0	1	1	0	1	4
FOXM1	0	0	1	0	1	0	1	0	0	0	0	1	4
FOXN2	1	0	1	0	1	0	1	1	1	1	1	0	8
FOXN3	1	0	0	0	1	0	1	1	1	1	1	0	7
FOXO1	1	1	1	1	1	0	1	1	1	0	1	0	9
FOXO3	0	0	1	0	1	0	1	1	1	1	1	0	7
FOXO4	1	0	0	0	1	0	0	0	1	0	0	1	4
FOXO6	0	1	0	0	0	0	0	0	0	0	0	0	1
FOXP1	1	0	1	0	1	0	1	1	0	0	1	0	6
FOXP2	0	0	0	0	0	0	0	0	0	1	0	0	1
FOXP4	0	0	0	0	1	0	0	0	0	0	0	1	2
FOXQ1	0	1	0	0	0	0	0	0	0	0	0	0	1
FOXR1	0	1	1	0	0	0	0	0	0	0	0	0	2
GABPA	1	1	1	0	1	0	0	1	1	1	0	1	8
GABPB1	1	0	1	0	1	0	1	0	1	1	0	0	6
GABPB2	1	0	1	0	1	0	0	1	0	1	0	0	5
GATA1	1	0	1	0	0	0	0	0	0	1	1	0	4
GATA2	0	0	0	0	0	0	1	0	1	0	0	0	2
GATA3	1	0	1	1	1	0	0	1	1	1	1	1	9
GATA4	0	1	0	0	0	0	0	0	0	0	0	0	1
GATA6	0	0	0	0	1	0	0	1	1	0	0	0	3
GATAD1	0	0	1	0	0	0	0	1	1	1	0	0	4
GATAD2A	1	0	1	0	1	0	1	1	1	1	1	1	9
GATAD2B	0	0	1	0	1	0	1	1	0	1	0	0	5
GCFC2	1	0	1	0	1	0	0	0	1	1	1	0	6
GFI1	1	0	1	0	1	0	1	0	1	0	0	0	5
GFI1B	1	0	1	0	0	0	0	0	1	0	1	0	4
GLI4	1	0	1	0	0	0	0	0	0	0	0	0	2
GLIS2	0	1	0	0	0	0	0	0	0	0	0	0	1
GLIS3	0	1	0	0	0	0	0	0	0	1	0	0	2
GLMP	0	0	1	0	1	0	1	1	1	0	0	1	6
GMEB1	0	0	1	0	1	0	0	0	1	1	1	1	6
GMEB2	0	0	0	0	1	0	0	0	0	1	0	0	2
GON4L	0	0	0	0	0	0	1	1	0	0	0	1	3
GPBP1	1	0	1	0	1	0	1	1	1	1	1	0	8
GPBP1L1	1	0	1	0	1	0	0	1	1	1	1	1	8
GRHL1	0	0	0	0	1	0	0	0	0	0	0	0	1
GSC2	0	1	0	0	0	0	0	0	0	0	0	0	1
GTF2I	1	0	1	1	1	0	1	1	1	1	1	0	9
GTF2IRD2	0	0	0	0	1	0	0	0	0	0	0	0	1
GTF3A	1	1	1	0	1	0	1	1	0	1	1	0	8
GZF1	0	0	1	0	1	0	0	0	1	0	0	0	3
HBP1	1	0	1	0	1	0	1	1	1	1	1	0	8
HES1	1	0	0	0	1	1	1	1	0	0	1	0	6
HES4	1	0	0	0	0	1	0	0	1	0	0	1	4
HES6	0	0	0	0	1	0	0	1	0	0	0	1	3
HHEX	1	0	1	1	1	1	1	1	1	0	0	1	9
HIC2	0	0	0	0	0	0	0	0	1	0	0	0	1
HIF1A	1	0	1	0	1	0	1	1	1	1	0	0	7
HINFP	1	0	1	0	0	0	1	0	1	1	0	0	5
HIVEP1	1	0	1	1	1	0	1	0	1	1	1	1	9
HIVEP2	1	0	1	1	1	0	1	0	1	1	1	1	9
HIVEP3	0	0	1	0	1	0	1	0	0	1	1	0	5
HLF	0	0	0	0	1	0	0	0	0	1	0	0	2
HLX	1	0	1	0	1	0	0	1	0	1	0	1	6
HMBOX1	1	0	1	0	1	0	0	0	0	1	1	0	5
HMG20A	0	0	1	0	1	0	0	0	1	1	0	1	5
HMG20B	1	0	0	0	1	0	1	1	1	0	0	1	6
HMGA1	0	0	1	0	1	1	0	0	0	0	0	0	3
HMGA2	0	0	0	0	1	0	0	0	1	0	0	0	2
HMGB1	0	0	1	0	0	1	0	1	1	1	1	0	6
HMGB2	1	0	1	0	1	1	1	1	1	0	1	1	9
HMGB3	0	0	1	0	1	1	1	0	1	0	0	0	5
HMGXB3	1	0	0	0	1	0	0	0	1	1	0	0	4
HMGXB4	1	0	1	1	1	0	1	0	1	1	1	0	8
HNF1B	0	1	0	0	0	0	0	0	0	0	0	0	1
HOMEZ	0	0	1	0	0	0	0	0	0	0	0	0	1
HOPX	1	0	1	0	1	1	1	0	1	0	0	1	7
HOXA3	0	0	0	0	1	0	0	0	0	0	0	0	1
HOXA5	0	0	0	0	0	0	0	0	1	1	0	0	2
HOXA6	0	0	0	0	0	0	0	0	1	0	0	0	1
HOXA7	0	0	0	0	1	0	0	0	1	0	0	0	2
HOXA9	0	0	0	0	1	0	0	0	0	0	0	0	1
HSF1	0	1	1	0	0	0	1	0	0	0	0	0	3
HSF2	0	0	0	0	0	0	0	0	1	1	0	1	3
HSFY1	0	1	0	0	0	0	0	0	0	0	0	0	1
HSFY2	0	1	0	0	0	0	0	0	0	0	0	0	1
ID1	0	0	0	0	1	1	0	1	0	1	0	1	5
ID2	1	0	0	0	1	1	1	1	1	1	1	1	9
ID3	1	0	1	0	1	0	1	1	0	0	0	1	6
ID4	0	0	0	0	1	0	0	0	0	0	0	0	1
IKZF1	1	0	1	0	1	0	1	1	1	1	0	1	8
IKZF2	0	0	1	0	1	1	0	1	1	1	0	1	7
IKZF3	1	0	1	0	1	0	1	1	1	1	1	0	8
IKZF5	1	0	0	0	1	0	1	0	0	0	1	0	4
IRF1	1	0	1	0	1	0	1	1	1	0	1	1	8
IRF2	1	0	1	0	1	0	1	1	1	1	1	1	9
IRF3	1	0	1	0	1	0	1	1	0	0	1	0	6
IRF4	0	1	1	0	1	1	1	0	0	1	0	0	6
IRF5	0	0	1	0	1	1	1	1	0	1	1	1	8
IRF7	1	1	0	0	1	0	1	1	1	1	0	1	8
IRF8	1	0	1	0	1	1	1	1	1	1	1	1	10
IRF9	1	0	0	0	1	0	1	1	0	0	0	1	5
IRX2	0	0	0	0	0	0	0	0	0	0	0	1	1
IRX5	0	0	0	0	1	0	0	0	0	0	0	0	1
JARID2	1	0	1	0	1	0	1	1	1	1	1	0	8
JAZF1	1	0	1	0	1	0	0	0	0	1	0	0	4
JDP2	0	0	1	0	1	0	0	0	0	1	0	0	3
JUN	1	0	1	1	1	1	0	1	1	1	1	1	10
JUNB	1	0	1	0	1	0	1	1	0	0	0	0	5
JUND	1	0	1	0	1	0	0	1	0	0	0	1	5
KHSRP	1	0	1	0	1	0	0	0	0	0	0	1	4
KLF1	0	0	0	0	1	0	0	0	0	0	0	1	2
KLF10	0	0	1	0	1	1	1	1	1	1	1	0	8
KLF11	0	0	1	0	0	0	1	0	1	1	1	0	5
KLF12	0	0	1	0	1	0	0	0	0	1	0	0	3
KLF13	1	0	0	0	0	0	1	1	1	0	0	0	4
KLF14	0	0	0	0	0	0	0	0	0	0	0	1	1
KLF16	0	0	0	0	1	0	0	0	0	0	0	0	1
KLF17	0	0	0	0	0	0	0	0	1	0	0	1	2
KLF2	1	0	0	0	1	0	0	1	1	0	0	0	4
KLF3	1	0	1	0	1	0	1	1	1	1	1	1	9
KLF4	1	0	1	0	1	1	1	1	0	0	0	0	6
KLF5	0	0	1	0	0	0	0	0	0	1	0	0	2
KLF6	1	1	1	0	1	0	1	1	1	1	1	0	9
KLF7	0	0	0	0	1	0	0	1	1	1	0	0	4
KLF8	0	0	0	0	0	0	1	0	0	1	0	0	2
KLF9	0	0	0	0	1	0	0	1	0	1	0	1	4
KMT2C	1	0	1	0	1	0	1	1	1	1	1	0	8
L3MBTL1	0	0	1	0	0	0	0	0	0	0	0	0	1
L3MBTL3	1	0	1	1	1	0	1	0	1	1	0	0	7
L3MBTL4	0	0	1	0	0	0	0	0	0	1	0	0	2
LCOR	1	0	1	1	1	0	1	0	1	1	0	0	7
LCORL	1	0	1	0	1	0	1	0	1	0	0	1	6
LEF1	1	0	1	1	1	0	1	1	1	1	1	0	9
LHX6	0	0	1	0	0	0	0	0	0	0	0	0	1
LITAF	0	0	0	0	1	0	1	1	0	1	1	1	6
LRRFIP1	1	0	1	0	1	0	1	1	1	0	1	0	7
LRRFIP2	1	0	1	0	1	0	1	1	1	1	1	1	9
LTF	1	0	1	0	1	0	0	0	0	1	1	1	6
LYAR	1	0	1	1	1	1	1	1	1	1	1	0	10
LYL1	0	0	0	0	1	1	0	1	0	0	0	0	3
MAF	0	0	0	0	1	0	1	1	0	0	0	0	3
MAF1	0	0	0	0	1	0	1	1	0	0	1	1	5
MAFA	0	0	0	0	0	0	0	0	0	0	0	1	1
MAFB	0	0	1	0	1	1	0	1	1	1	0	0	6
MAFF	0	0	0	0	0	0	1	0	1	0	0	1	3
MAFG	0	0	0	0	1	0	1	1	0	0	1	0	4
MAFK	0	0	0	0	1	0	0	0	1	0	0	0	2
MAX	1	0	1	0	1	0	1	1	0	1	1	1	8
MAZ	1	0	0	0	1	0	1	1	0	0	0	0	4
MBD1	1	0	1	1	0	0	1	1	0	1	1	1	8
MBD2	1	0	1	0	1	0	1	1	1	1	1	1	9
MBD3	1	0	0	0	1	0	1	1	1	0	0	0	5
MBD4	1	0	1	1	0	0	1	0	1	1	1	0	7
MECP2	1	0	1	0	1	0	0	1	0	1	0	0	5
MEF2A	1	0	1	1	1	0	1	1	1	1	0	1	9
MEF2C	1	0	1	1	1	1	1	1	1	1	1	1	11
MEF2D	0	0	0	0	1	0	1	1	1	1	0	1	6
MEIS1	0	0	0	0	1	0	0	0	1	1	0	1	4
MEIS2	0	0	0	0	0	0	0	0	0	1	0	0	1
MEIS3	0	0	0	0	1	0	0	0	0	0	0	0	1
MESP1	0	0	1	0	1	0	0	0	0	0	0	0	2
MGA	1	0	1	1	1	0	1	1	1	1	1	1	10
MIER1	1	0	1	0	1	0	1	1	1	1	1	0	8
MIER3	0	0	1	0	1	0	1	0	1	1	0	0	5
MIS18BP1	1	0	1	0	1	1	1	0	0	1	1	1	8
MITF	0	0	1	0	1	0	0	0	1	1	0	0	4
MLLT10	1	0	1	0	1	0	1	1	1	1	1	1	9
MLX	1	0	1	0	1	0	1	1	1	1	0	1	8
MLXIP	0	1	1	0	1	0	0	0	1	1	1	0	6
MLXIPL	0	0	0	0	1	0	0	1	0	0	0	0	2
MNT	1	0	1	0	1	0	0	0	1	0	1	0	5
MSC	0	0	0	0	0	0	1	0	0	0	0	0	1
MTA1	0	0	1	0	1	0	0	0	1	0	0	1	4
MTA2	0	0	1	0	1	0	0	1	0	0	0	1	4
MTA3	0	0	0	0	1	0	0	1	1	1	0	1	5
MTF1	1	0	1	0	1	0	1	1	1	1	0	0	7
MXD1	1	0	1	0	1	0	0	1	1	1	1	0	7
MXD3	0	0	0	0	1	1	0	0	0	0	0	1	3
MXD4	1	0	1	0	1	0	1	1	1	1	0	1	8
MXI1	1	0	1	0	1	0	0	1	1	1	0	1	7
MYB	0	0	1	0	1	1	1	1	1	0	0	1	7
MYBL1	0	0	1	1	1	0	0	0	1	0	0	1	5
MYBL2	1	0	1	0	0	0	1	0	0	1	1	1	6
MYC	1	0	1	0	1	0	1	1	1	0	1	0	7
MYCL	0	0	0	0	0	0	0	0	0	1	0	0	1
MYEF2	0	0	0	0	1	0	0	0	1	1	0	1	4
MYNN	1	0	1	0	1	0	1	0	0	1	0	0	5
MYOD1	0	0	0	0	0	0	0	0	0	0	0	1	1
MYRFL	0	0	0	0	0	0	0	0	0	1	0	0	1
MYSM1	1	0	1	0	1	0	1	1	1	1	0	1	8
MYT1	0	1	0	0	0	0	0	0	0	0	0	0	1
MZF1	0	0	1	0	0	0	0	0	0	0	0	0	1
NCOA1	1	0	1	0	1	0	1	1	0	1	1	0	7
NCOR1	1	0	1	0	1	0	1	1	1	1	1	1	9
NCOR2	1	0	1	0	1	0	1	1	1	0	0	1	7
NFAT5	1	0	1	0	1	0	1	1	1	1	1	0	8
NFATC1	1	0	0	0	1	0	0	1	1	0	0	0	4
NFATC2	1	0	1	0	1	0	0	0	1	1	1	0	6
NFATC3	1	0	1	0	1	0	1	1	1	1	1	0	8
NFE2	1	0	1	0	1	1	0	1	0	1	1	1	8
NFE2L1	1	0	1	0	1	0	1	1	1	1	1	0	8
NFE2L2	1	0	1	0	1	0	1	1	1	1	1	1	9
NFE2L3	1	0	1	1	0	0	0	0	0	0	0	1	4
NFIA	0	0	0	0	1	0	0	1	0	1	0	0	3
NFIB	0	0	0	0	1	0	0	0	0	0	0	0	1
NFIC	1	0	1	0	1	0	0	1	1	0	0	0	5
NFIL3	1	0	1	0	1	0	1	0	1	1	1	1	8
NFIX	0	0	1	0	1	0	1	1	0	0	0	0	4
NFKB1	1	0	1	0	1	0	1	1	1	1	1	0	8
NFKB2	1	0	1	0	1	0	1	0	1	1	1	1	8
NFRKB	0	0	1	0	1	0	1	0	1	1	0	1	6
NFX1	1	0	1	0	0	0	1	0	1	1	1	0	6
NFXL1	0	0	1	0	1	0	1	0	1	1	0	0	5
NFYA	1	0	1	0	1	0	1	0	1	1	0	1	7
NFYB	1	0	1	0	1	0	0	1	1	1	1	0	7
NFYC	0	0	1	0	1	0	1	0	1	1	0	1	6
NKRF	0	0	1	0	1	0	1	0	1	1	0	1	6
NKX2-5	0	0	0	0	1	0	0	0	0	0	0	0	1
NKX3-1	0	0	1	0	0	0	0	0	0	0	0	0	1
NME2	1	0	1	0	0	0	1	0	0	1	1	0	5
NOBOX	0	1	0	0	0	0	0	0	0	0	0	0	1
NPAS1	0	0	1	0	1	0	0	0	0	0	0	0	2
NPAS2	0	0	0	0	0	0	0	0	0	1	0	0	1
NPAS3	0	0	0	0	0	0	0	0	0	1	0	0	1
NR1D1	0	0	0	0	1	1	0	0	0	0	0	1	3
NR1D2	0	0	0	0	0	0	1	0	1	1	1	0	4
NR1H2	1	0	1	0	1	0	1	1	0	0	1	0	6
NR1H3	1	0	1	0	1	0	0	0	1	0	0	1	5
NR1I2	0	0	0	0	0	0	0	0	0	0	0	1	1
NR2C1	0	0	1	0	1	0	1	0	1	1	0	1	6
NR2C2	0	0	1	0	1	0	0	1	1	1	0	1	6
NR2F6	0	0	1	0	0	0	0	0	0	0	0	0	1
NR3C1	1	0	1	0	1	0	1	1	0	1	1	1	8
NR3C2	0	0	1	0	1	0	0	0	0	1	0	0	3
NR4A1	1	0	1	0	1	0	1	1	1	1	1	1	9
NR4A2	1	0	1	1	1	0	1	0	1	1	1	0	8
NR4A3	0	0	0	0	0	0	1	0	1	1	1	1	5
NR6A1	0	0	0	0	1	0	0	0	0	1	0	0	2
NRF1	1	0	1	0	1	0	0	0	1	1	0	1	6
NSD2	1	0	1	0	1	0	1	0	1	0	0	0	5
OLIG1	0	1	0	0	0	0	0	0	0	0	0	0	1
OLIG2	0	1	0	0	0	0	0	0	0	0	0	0	1
OVOL2	0	1	0	0	0	0	0	0	0	0	0	0	1
OVOL3	0	0	0	0	1	0	0	0	0	0	0	0	1
PARP12	1	0	1	0	1	0	0	0	0	1	0	0	4
PATZ1	0	0	1	0	1	0	0	0	0	1	0	1	4
PAX2	1	0	0	0	0	0	0	0	0	0	0	0	1
PAX5	1	0	1	1	1	1	1	1	0	1	1	1	10
PAXBP1	1	0	1	0	1	0	0	0	1	0	1	1	6
PBRM1	1	0	1	1	1	0	1	1	1	1	1	0	9
PBX1	0	0	0	0	1	1	0	1	1	1	0	0	5
PBX2	1	1	1	0	1	0	1	0	0	1	0	1	7
PBX3	0	0	0	0	0	0	1	0	0	1	0	0	2
PBX4	1	0	0	0	1	0	0	0	0	0	0	1	3
PGR	0	0	0	0	1	0	0	0	0	0	0	0	1
PHB	1	0	1	0	1	1	0	1	1	0	0	1	7
PHOX2A	0	0	1	0	0	0	0	0	0	0	0	0	1
PHTF1	0	0	1	0	1	0	1	0	0	1	0	1	5
PIAS1	1	0	1	1	1	0	1	1	1	1	1	0	9
PIAS2	1	0	1	0	1	0	1	0	1	1	1	1	8
PIAS3	1	0	1	0	1	0	1	0	0	0	0	0	4
PIAS4	1	0	1	0	1	0	1	1	1	0	1	0	7
PKNOX1	0	0	0	0	1	0	0	0	1	0	0	0	2
PLAG1	0	0	0	0	0	0	0	0	1	1	0	0	2
PLAGL1	0	0	1	0	0	0	0	0	1	0	0	0	2
PLAGL2	0	0	1	0	1	0	1	0	0	1	0	1	5
PLEK	1	0	1	1	1	1	1	1	1	1	1	1	11
PLSCR1	0	0	0	0	1	0	0	0	1	0	0	0	2
PMS1	1	0	1	0	1	0	1	0	1	1	0	0	6
POU1F1	0	0	0	0	0	0	0	0	1	0	0	0	1
POU2F1	1	0	1	0	1	0	1	0	1	1	0	0	6
POU2F2	1	0	1	0	1	1	1	1	0	1	0	0	7
POU2F3	0	0	0	0	1	0	0	0	0	0	0	0	1
POU5F1	0	1	0	0	0	0	0	0	0	0	0	0	1
POU6F1	0	0	0	0	1	0	0	0	0	0	0	0	1
PPARA	0	0	0	0	0	0	1	0	1	1	0	0	3
PPARD	0	0	1	0	1	0	0	0	1	1	0	0	4
PPARG	0	0	1	0	0	0	0	0	1	1	0	0	3
PRDM1	1	0	1	1	1	1	1	0	1	1	1	0	9
PRDM10	0	0	0	0	1	0	0	0	0	1	0	0	2
PRDM11	0	0	0	0	0	0	0	0	0	1	0	1	2
PRDM15	0	0	0	0	1	0	0	0	1	0	1	0	3
PRDM16	0	0	1	0	0	0	0	0	0	0	0	0	1
PRDM2	1	0	1	1	1	0	1	0	1	1	1	1	9
PRDM4	0	0	1	0	1	0	1	0	0	1	0	1	5
PRDM5	0	0	1	0	0	0	0	0	0	1	0	0	2
PRDM9	0	0	0	0	0	0	0	0	0	0	0	1	1
PREB	1	0	0	0	0	1	1	1	0	0	0	1	5
PROP1	0	1	0	0	0	0	0	0	0	0	0	0	1
PRRX1	0	0	0	0	1	0	0	0	0	0	0	0	1
PURA	0	0	1	0	1	0	1	1	0	1	0	0	5
PURB	1	0	0	0	1	0	0	1	0	0	0	0	3
RAG1	0	0	0	0	0	0	0	0	0	0	0	1	1
RARA	1	0	1	0	1	0	1	1	0	1	1	0	7
RARB	0	0	0	0	1	0	0	0	0	0	0	0	1
RARG	1	0	1	0	1	0	0	1	0	0	0	0	4
RBAK	0	0	1	0	1	0	1	0	0	0	0	0	3
RBCK1	0	1	1	0	1	0	0	1	0	1	0	1	6
RBPJ	1	0	1	1	1	0	1	1	1	1	1	0	9
RCOR1	1	0	1	0	0	0	1	0	1	0	1	1	6
RCOR3	1	0	1	0	1	0	1	0	1	1	1	0	7
REL	1	0	1	0	1	0	1	1	1	1	1	1	9
RELA	1	0	1	0	0	0	1	1	0	0	1	0	5
RELB	1	0	1	0	1	0	0	0	0	0	1	1	5
REPIN1	0	0	0	0	1	0	1	0	0	0	0	0	2
RERE	1	0	1	0	1	0	1	1	1	1	1	0	8
REST	1	0	1	0	1	0	1	1	1	1	1	1	9
RFX1	1	0	1	0	1	0	0	0	0	0	0	0	3
RFX2	0	0	0	0	1	0	0	0	1	1	0	0	3
RFX3	0	0	1	0	1	0	0	0	0	1	0	0	3
RFX5	0	0	1	0	1	0	0	1	0	0	0	0	3
RFX7	0	0	1	0	1	0	1	0	1	1	0	0	5
RFXANK	1	0	1	0	1	0	1	0	1	0	1	1	7
RLF	1	0	1	1	0	0	1	1	1	1	1	1	9
RORA	1	0	1	1	1	0	1	0	1	1	1	0	8
RORC	0	0	0	0	1	0	0	0	0	0	0	0	1
RREB1	0	0	1	0	0	0	1	1	1	1	0	0	5
RUNX1	1	0	1	0	0	0	1	1	1	1	0	0	6
RUNX2	0	0	1	1	1	0	1	0	1	1	1	0	7
RUNX3	1	0	0	1	1	0	1	1	1	0	1	1	8
RXRA	0	0	0	0	1	0	0	1	1	0	0	0	3
RXRB	0	1	0	0	1	0	1	1	0	1	0	0	5
RXRG	0	0	0	0	1	0	0	0	0	0	0	0	1
SALL2	0	0	0	0	0	0	1	0	0	0	0	0	1
SAMD11	0	0	0	0	0	0	0	0	0	0	0	1	1
SATB1	1	0	1	0	0	0	1	1	1	1	1	0	7
SETBP1	0	0	1	0	0	0	0	0	1	1	0	0	3
SETDB1	1	0	1	0	1	0	0	0	1	1	1	0	6
SETDB2	1	0	1	0	1	0	1	0	0	1	0	0	5
SFPQ	1	0	1	0	1	0	1	1	1	1	1	1	9
SIM2	0	1	0	0	0	0	0	0	0	0	0	0	1
SLC2A4RG	0	0	1	0	0	0	1	0	0	0	0	0	2
SMAD1	0	0	0	0	1	0	0	0	1	0	0	0	2
SMAD2	1	0	1	0	1	0	0	0	1	1	0	1	6
SMAD3	0	0	0	0	1	0	0	0	1	0	0	0	2
SMAD4	0	0	1	0	1	0	1	1	1	1	1	0	7
SMAD5	1	0	1	1	1	0	1	0	1	1	0	1	8
SMAD6	0	0	1	0	1	0	0	0	1	0	0	0	3
SMAD7	1	0	0	0	1	0	0	1	1	1	1	0	6
SMAD9	0	1	0	0	1	0	0	0	0	0	0	0	2
SMARCA1	0	0	0	0	0	0	0	0	0	0	0	1	1
SMARCAL1	1	0	1	0	1	0	1	0	1	1	0	0	6
SMARCC1	1	0	1	0	1	0	1	1	1	1	1	1	9
SMARCC2	1	0	1	0	1	0	1	1	0	1	1	1	8
SMARCE1	1	0	1	0	1	0	1	1	1	1	1	1	9
SNAI1	0	0	1	1	0	0	0	0	0	0	0	0	2
SNAPC4	0	0	1	0	0	0	1	0	1	0	0	0	3
SON	1	1	0	0	1	0	1	1	1	1	1	0	8
SOX12	0	0	0	0	1	0	0	0	0	0	0	1	2
SOX13	0	0	0	0	1	0	0	0	0	0	0	1	2
SOX4	0	0	1	0	1	1	0	1	0	0	0	0	4
SOX5	0	0	0	0	1	0	1	0	1	1	0	1	5
SOX6	0	0	0	0	1	0	0	0	1	0	0	1	3
SP1	1	0	1	0	1	0	0	1	1	1	0	1	7
SP100	1	0	1	0	0	0	1	0	0	0	1	0	4
SP110	0	0	1	0	1	0	1	1	0	0	0	0	4
SP140	0	0	1	0	0	0	1	1	0	0	0	0	3
SP2	1	0	0	0	1	0	1	0	1	1	0	0	5
SP3	1	0	1	0	0	0	1	1	1	1	1	0	7
SP4	1	0	1	0	1	0	1	0	1	1	0	1	7
SP6	0	0	0	0	0	0	0	0	0	0	0	1	1
SPDEF	0	0	0	0	0	0	1	0	0	0	0	0	1
SPI1	1	0	1	0	1	1	1	1	1	0	1	1	9
SPIB	0	0	0	0	0	1	0	1	0	0	1	0	3
SREBF1	0	0	1	0	1	0	0	0	1	0	0	0	3
SREBF2	1	0	1	0	1	0	1	1	1	1	1	1	9
SRF	1	0	0	0	1	0	1	0	1	1	0	0	5
SSRP1	0	0	1	0	1	1	1	1	1	1	1	0	8
STAT1	1	0	1	0	1	0	1	1	1	1	1	0	8
STAT2	1	0	1	0	1	0	1	0	1	0	0	1	6
STAT3	1	0	1	0	1	0	1	1	1	1	1	1	9
STAT4	1	0	1	0	1	0	1	1	1	1	1	1	9
STAT5A	1	0	0	0	0	0	1	0	0	1	0	1	4
STAT5B	1	0	1	0	0	0	1	1	0	1	0	0	5
STAT6	0	0	1	0	1	0	1	1	0	1	1	1	7
SUB1	1	0	1	1	1	1	1	1	1	1	1	0	10
TADA2A	1	1	1	0	1	0	0	0	1	1	0	0	6
TADA2B	0	0	1	0	0	0	1	0	1	0	0	0	3
TAL1	0	0	1	0	0	0	0	0	1	0	1	1	4
TAL2	0	0	0	0	0	0	0	0	0	0	0	1	1
TAX1BP1	0	0	1	0	1	0	1	1	1	1	1	0	7
TBX19	0	0	1	0	0	0	0	0	0	0	0	0	1
TBX21	1	0	1	0	1	0	1	1	0	1	1	0	7
TBX22	0	1	0	0	0	0	0	0	0	0	0	0	1
TCF12	1	0	1	0	0	0	1	1	1	1	0	1	7
TCF15	0	1	0	0	0	0	0	0	0	0	0	0	1
TCF19	0	0	0	0	1	0	0	0	0	0	0	1	2
TCF25	1	0	1	0	1	0	1	1	1	1	1	1	9
TCF3	0	0	1	0	1	0	1	1	1	0	0	0	5
TCF4	1	0	1	0	1	1	1	1	1	1	1	0	9
TCF7	1	0	1	0	1	0	1	1	1	1	1	0	8
TCF7L1	0	0	0	0	0	0	0	0	0	1	0	0	1
TCF7L2	1	0	1	1	1	1	1	1	1	1	0	0	9
TCFL5	1	0	0	0	0	0	0	0	0	0	0	0	1
TEAD1	0	0	0	0	0	0	0	0	0	1	0	1	2
TEAD4	0	0	0	0	0	0	0	0	1	1	0	0	2
TEF	0	0	0	0	0	0	0	0	1	0	0	0	1
TERF1	1	0	1	1	1	0	1	0	0	0	1	1	7
TERF2	1	0	1	0	1	0	1	0	1	1	1	1	8
TET2	0	0	1	0	1	0	1	1	1	1	1	1	8
TFAM	1	0	1	1	0	0	1	1	0	1	0	1	7
TFAP2C	0	0	0	0	0	0	0	0	0	0	0	1	1
TFAP2E	0	0	0	0	1	0	0	0	0	0	0	0	1
TFAP4	1	0	1	0	1	0	0	0	0	0	0	0	3
TFB1M	0	0	1	0	1	0	1	0	1	1	0	0	5
TFCP2	0	0	1	0	1	0	1	0	0	1	1	1	6
TFDP1	0	0	0	1	1	1	1	0	1	0	1	0	6
TFDP2	1	0	1	0	1	0	1	1	1	1	0	1	8
TFE3	0	0	0	0	1	0	1	1	0	1	0	0	4
TFEB	0	0	0	1	1	0	1	0	0	1	0	1	5
TFEC	0	0	1	0	1	1	0	0	1	1	0	1	6
TGIF1	1	0	0	0	1	0	1	0	1	1	1	1	7
TGIF2	0	0	0	0	1	0	0	0	0	0	1	0	2
TGIF2LY	0	1	0	0	0	0	0	0	0	0	0	0	1
THAP1	0	0	1	0	1	0	1	0	1	1	0	0	5
THAP11	0	0	0	0	0	0	1	1	0	0	0	0	2
THAP12	1	0	1	0	1	0	1	0	1	0	0	0	5
THAP3	1	0	0	1	1	0	0	1	0	0	0	0	4
THAP4	0	0	1	0	1	0	0	0	0	0	0	1	3
THAP5	1	0	1	1	0	0	1	0	1	1	0	0	6
THAP6	0	0	1	0	0	0	0	0	0	0	0	0	1
THAP7	1	1	1	0	1	0	0	1	0	0	0	0	5
THAP9	0	0	0	0	0	0	0	0	1	0	0	0	1
THRA	1	0	1	0	1	0	0	0	0	0	0	0	3
THRB	0	0	0	0	1	0	0	0	0	1	0	0	2
THYN1	1	0	1	0	1	0	1	1	1	1	0	0	7
TMF1	1	0	1	0	1	0	1	1	1	1	1	1	9
TOX	1	0	1	1	1	0	1	1	1	1	1	1	10
TOX2	1	0	0	1	1	0	1	0	1	0	0	1	6
TOX4	1	0	1	0	1	0	1	1	0	1	0	0	6
TP53	1	0	1	0	1	0	1	1	0	0	0	1	6
TP73	0	0	0	0	0	0	1	0	0	0	0	0	1
TRERF1	1	0	1	0	1	0	1	0	1	1	0	0	6
TRPS1	1	0	1	0	0	0	1	1	1	1	0	0	6
TSC22D1	1	1	1	0	0	1	1	1	1	0	0	1	8
TSC22D2	0	0	1	0	1	0	0	0	0	1	1	1	5
TSC22D3	1	0	1	0	0	0	1	1	1	1	1	0	7
TSC22D4	1	0	1	0	0	0	1	1	0	0	1	0	5
TSHZ1	0	0	0	0	1	0	1	0	0	1	1	0	4
TSHZ2	0	0	0	0	0	1	0	0	1	0	0	0	2
TTF1	1	0	1	0	1	0	1	0	1	0	1	1	7
TULP1	0	0	0	0	1	0	0	0	0	0	0	0	1
TULP2	0	0	0	0	1	0	0	0	0	0	0	0	1
TULP3	0	0	0	0	1	0	0	0	1	1	0	0	3
TULP4	0	0	1	0	1	0	0	1	0	1	0	0	4
UBP1	0	0	1	0	1	0	1	1	1	1	1	0	7
UBTF	1	0	1	0	1	0	1	1	1	1	1	1	9
USF1	1	0	1	0	1	0	1	1	0	1	1	1	8
USF2	1	0	1	0	1	0	1	1	0	0	0	1	6
USF3	0	0	1	0	1	0	0	0	0	1	0	0	3
VDR	0	0	1	0	1	1	0	0	1	0	0	0	4
VEZF1	1	0	1	1	1	0	1	1	1	1	1	0	9
WDHD1	1	0	1	0	1	0	1	0	0	1	0	1	6
WIZ	0	0	0	0	0	0	0	0	1	0	0	0	1
XBP1	1	0	0	0	0	1	1	1	1	1	1	1	8
XPA	1	0	1	0	1	0	1	1	1	1	0	0	7
YBX1	1	0	0	0	0	1	1	1	1	1	1	1	8
YBX2	0	0	1	0	0	0	0	0	0	0	0	0	1
YBX3	1	0	1	1	1	1	1	1	1	1	0	0	9
YEATS4	1	0	1	0	1	1	0	1	1	0	0	1	7
YY1	1	0	1	0	1	0	1	1	1	0	1	0	7
ZBED1	0	0	0	0	0	0	1	0	1	1	0	0	3
ZBED4	0	0	0	0	1	0	0	0	1	0	0	1	3
ZBED5	1	0	1	0	0	0	1	0	0	0	0	0	3
ZBED6	0	0	0	0	0	0	0	0	0	1	1	0	2
ZBTB1	1	0	1	0	1	0	1	1	1	1	1	1	9
ZBTB10	1	0	1	0	1	0	1	0	1	1	1	0	7
ZBTB11	1	0	1	1	1	0	1	0	1	1	1	1	9
ZBTB12	0	0	1	0	0	0	0	0	0	0	0	0	1
ZBTB14	0	0	0	0	1	0	1	0	0	1	0	0	3
ZBTB16	0	0	1	0	1	0	1	0	0	1	1	1	6
ZBTB17	1	0	1	0	1	0	1	0	0	1	0	1	6
ZBTB18	0	0	0	0	1	0	1	0	1	1	0	1	5
ZBTB2	0	0	1	0	1	0	1	0	1	1	1	0	6
ZBTB20	1	0	1	0	1	0	0	1	1	1	0	1	7
ZBTB21	0	0	1	0	0	0	1	0	1	0	1	0	4
ZBTB22	0	1	0	0	0	0	0	0	0	0	0	0	1
ZBTB24	0	0	1	0	1	0	0	0	0	1	0	0	3
ZBTB25	1	0	1	0	0	0	0	0	0	1	0	0	3
ZBTB26	0	0	0	0	1	0	0	0	0	1	0	0	2
ZBTB32	0	0	1	1	1	0	1	0	0	1	0	1	6
ZBTB33	0	0	1	0	1	0	1	0	1	1	0	1	6
ZBTB34	0	0	1	0	1	0	0	0	0	1	0	0	3
ZBTB37	1	0	1	0	0	0	0	0	1	1	0	0	4
ZBTB38	1	0	1	1	1	1	1	0	1	1	0	0	8
ZBTB39	0	0	0	0	0	0	0	0	1	0	0	1	2
ZBTB4	0	0	1	0	1	0	0	0	0	1	1	1	5
ZBTB40	0	0	1	0	1	0	1	0	0	1	0	0	4
ZBTB41	1	0	1	1	1	0	0	0	1	1	0	0	6
ZBTB43	1	0	0	0	1	0	1	0	1	0	1	0	5
ZBTB44	1	0	1	0	1	0	0	0	0	1	0	0	4
ZBTB45	0	0	0	0	1	0	0	0	0	1	0	0	2
ZBTB46	0	0	0	0	0	0	0	0	1	0	0	1	2
ZBTB47	0	0	0	0	1	0	0	0	0	0	0	0	1
ZBTB48	1	0	1	0	1	0	0	0	1	1	0	0	5
ZBTB49	0	0	1	0	0	0	0	0	0	1	0	0	2
ZBTB5	0	0	0	0	1	0	0	0	0	0	0	0	1
ZBTB6	1	0	1	0	1	0	0	0	0	0	0	0	3
ZBTB7A	1	0	1	0	1	0	0	1	0	0	0	0	4
ZBTB7B	0	0	1	0	1	0	0	1	0	0	0	1	4
ZBTB7C	0	0	0	0	1	0	0	0	0	0	0	0	1
ZBTB8A	0	0	0	0	1	0	0	0	0	1	0	0	2
ZEB1	1	0	1	1	1	0	1	1	1	1	1	0	9
ZEB2	1	0	1	1	1	0	1	1	1	1	1	1	10
ZFAT	0	0	0	0	1	0	0	0	0	1	0	0	2
ZFHX2	0	0	1	0	1	0	0	0	0	0	0	0	2
ZFHX3	0	0	1	0	1	1	1	1	1	1	0	1	8
ZFP1	0	0	1	0	0	0	0	0	0	1	0	0	2
ZFP14	0	0	1	0	0	0	0	0	0	0	0	0	1
ZFP2	0	0	1	0	1	0	0	0	0	0	0	0	2
ZFP30	0	0	0	0	0	0	1	0	0	0	0	0	1
ZFP36L1	1	0	1	0	1	0	1	1	1	0	1	0	7
ZFP36L2	0	0	1	0	0	0	1	1	0	1	0	0	4
ZFP37	0	0	1	0	0	0	0	0	0	0	0	0	1
ZFP57	0	1	0	0	0	0	0	0	0	0	0	0	1
ZFP62	1	0	1	0	0	0	0	0	0	1	0	0	3
ZFP64	0	0	1	0	1	0	0	0	0	0	0	0	2
ZFP69	1	0	0	0	1	0	0	0	0	0	0	0	2
ZFP69B	1	0	1	0	0	0	0	0	0	0	0	0	2
ZFP82	0	0	1	0	0	0	0	0	0	0	0	0	1
ZFP90	1	0	1	0	0	0	1	0	0	1	0	0	4
ZFP91	0	0	0	0	1	0	0	1	0	0	1	0	3
ZFPM1	0	0	0	0	1	0	0	0	1	0	0	0	2
ZFX	0	0	0	0	1	0	1	0	1	0	1	1	5
ZGPAT	0	0	1	0	1	0	1	0	1	0	1	1	6
ZHX1	1	0	0	0	1	0	1	1	1	1	1	0	7
ZHX2	0	0	0	0	1	0	1	0	1	0	1	1	5
ZHX3	0	0	0	0	1	0	0	0	0	1	0	0	2
ZKSCAN1	1	0	1	0	1	0	1	0	0	1	1	0	6
ZKSCAN3	0	0	0	0	0	0	0	1	0	0	0	0	1
ZKSCAN4	0	0	0	0	1	0	0	0	0	0	0	0	1
ZKSCAN5	0	0	0	0	1	0	0	0	0	0	0	0	1
ZKSCAN7	0	1	0	0	0	0	0	0	0	0	0	0	1
ZMIZ1	0	0	1	0	0	0	1	1	0	1	0	0	4
ZMIZ2	1	0	1	0	0	0	0	1	0	1	1	0	5
ZNF101	0	0	0	0	0	0	1	0	0	0	0	0	1
ZNF107	0	0	0	0	0	0	1	0	0	0	0	0	1
ZNF114	0	0	0	0	0	0	1	0	0	0	0	0	1
ZNF12	0	0	1	0	0	0	1	0	0	1	0	0	3
ZNF121	0	0	0	0	0	0	1	1	0	0	0	0	2
ZNF131	1	0	1	0	1	0	1	0	1	1	0	0	6
ZNF133	0	1	1	0	0	0	0	0	0	1	0	0	3
ZNF135	0	0	1	0	0	0	0	0	0	0	0	0	1
ZNF142	0	0	0	0	0	0	1	0	0	0	0	0	1
ZNF143	1	0	1	1	1	0	1	0	1	1	0	0	7
ZNF146	0	0	1	0	1	0	1	0	0	1	1	0	5
ZNF148	1	0	1	1	1	0	1	1	1	1	1	1	10
ZNF160	0	0	0	0	0	0	1	0	0	0	0	0	1
ZNF169	0	0	1	0	1	0	0	0	0	0	0	0	2
ZNF175	1	0	1	0	0	0	0	0	0	0	0	0	2
ZNF18	0	0	0	0	1	0	0	0	0	1	0	0	2
ZNF180	0	0	0	0	1	0	0	0	0	0	0	0	1
ZNF181	0	0	0	0	0	0	0	0	0	0	1	0	1
ZNF182	0	0	0	0	1	0	1	0	0	1	0	0	3
ZNF184	0	0	1	0	0	0	1	0	0	1	0	0	3
ZNF189	0	0	1	0	0	0	0	0	0	0	1	0	2
ZNF19	0	0	1	0	0	0	0	0	0	0	0	0	1
ZNF195	0	0	0	0	1	0	0	0	0	0	0	0	1
ZNF200	0	0	1	0	0	0	0	0	0	1	0	0	2
ZNF202	0	0	0	0	0	0	0	0	0	1	0	0	1
ZNF205	0	0	1	0	0	0	0	0	0	1	0	0	2
ZNF207	1	0	1	0	1	0	1	1	1	1	1	0	8
ZNF212	1	0	0	0	1	0	0	0	0	1	0	0	3
ZNF217	1	0	1	0	0	0	1	1	1	1	1	0	7
ZNF219	0	0	0	0	1	0	0	0	0	0	0	0	1
ZNF22	0	0	1	0	1	0	1	0	0	0	1	0	4
ZNF226	0	0	1	0	0	0	0	0	0	0	0	0	1
ZNF23	0	0	1	0	0	0	0	0	0	0	0	0	1
ZNF232	0	0	0	0	0	0	0	0	0	1	0	0	1
ZNF234	0	0	1	0	0	0	0	0	0	0	0	0	1
ZNF236	1	0	1	0	0	0	1	0	1	1	1	0	6
ZNF24	1	0	1	1	1	0	1	0	0	1	1	0	7
ZNF248	0	0	1	0	0	0	0	0	0	1	0	0	2
ZNF25	0	0	0	0	1	0	0	0	0	0	0	0	1
ZNF250	0	0	1	0	0	0	0	0	0	1	1	0	3
ZNF257	0	0	0	0	0	0	1	0	0	0	0	0	1
ZNF26	0	0	0	0	0	0	1	0	0	1	0	0	2
ZNF263	1	0	1	0	1	0	1	0	0	1	0	0	5
ZNF266	0	0	0	0	1	1	0	0	0	1	0	0	3
ZNF267	0	0	0	0	0	1	1	0	0	0	0	0	2
ZNF268	0	0	1	0	0	0	0	0	0	0	0	0	1
ZNF274	1	0	1	0	1	0	1	0	0	0	0	0	4
ZNF276	0	0	1	0	1	0	0	0	1	1	0	0	4
ZNF277	1	0	1	1	1	0	0	1	1	1	0	0	7
ZNF280A	0	1	0	0	0	0	0	0	0	0	0	0	1
ZNF280C	0	0	1	0	1	0	0	0	0	0	0	0	2
ZNF280D	1	0	1	0	0	0	1	0	1	0	0	1	5
ZNF281	1	0	1	0	1	0	1	0	0	1	1	0	6
ZNF282	0	0	0	0	1	0	1	0	0	1	0	0	3
ZNF292	1	0	1	0	1	0	1	1	1	1	1	1	9
ZNF296	1	0	1	0	1	0	0	0	0	1	0	1	5
ZNF3	0	0	0	0	1	0	0	0	0	1	0	0	2
ZNF311	0	1	1	0	0	0	0	0	0	0	0	0	2
ZNF316	0	0	1	0	0	0	0	0	0	0	0	0	1
ZNF318	1	0	1	1	1	0	1	1	1	1	1	1	10
ZNF319	0	0	1	0	0	0	0	0	1	0	0	1	3
ZNF32	1	0	1	0	1	0	0	0	0	1	0	0	4
ZNF322	0	0	0	0	0	0	0	1	0	0	0	0	1
ZNF326	1	0	1	0	1	0	1	1	1	1	1	0	8
ZNF329	0	0	1	0	1	0	0	0	0	0	0	0	2
ZNF331	0	0	1	0	0	0	0	0	0	0	0	0	1
ZNF335	0	0	1	0	1	0	1	0	1	1	0	0	5
ZNF34	0	0	1	0	0	0	0	0	0	1	0	0	2
ZNF341	0	0	0	0	1	0	0	0	1	1	0	1	4
ZNF343	0	1	0	0	0	0	0	0	0	0	0	0	1
ZNF35	0	0	0	0	1	0	0	0	0	0	0	0	1
ZNF350	0	0	0	0	0	0	1	0	0	0	0	0	1
ZNF354A	1	0	1	0	0	0	1	0	0	0	1	0	4
ZNF354B	0	0	1	0	0	0	0	0	0	0	0	0	1
ZNF354C	0	0	1	0	0	0	0	0	0	0	0	0	1
ZNF358	1	0	1	0	1	1	0	0	0	1	0	0	5
ZNF362	0	0	1	0	1	0	0	0	0	1	0	0	3
ZNF366	0	0	1	0	0	0	0	0	0	1	0	0	2
ZNF367	0	0	0	0	1	1	1	0	0	0	0	0	3
ZNF383	0	0	1	0	0	0	0	0	0	0	0	0	1
ZNF384	1	0	1	0	1	0	1	0	0	1	0	0	5
ZNF385A	0	0	1	0	0	0	0	0	0	0	0	0	1
ZNF385B	0	0	0	0	1	0	0	0	0	1	0	0	2
ZNF394	1	0	1	0	0	0	1	0	0	1	0	0	4
ZNF395	1	0	1	0	0	0	1	0	0	1	1	1	6
ZNF397	0	0	0	0	1	0	0	0	0	1	0	0	2
ZNF398	0	0	1	0	1	0	0	0	0	1	0	0	3
ZNF407	1	0	1	0	1	0	1	0	1	1	0	0	6
ZNF408	0	0	0	0	1	0	1	0	0	0	0	0	2
ZNF41	0	0	1	0	0	0	0	0	0	1	0	0	2
ZNF410	0	0	1	0	1	0	1	0	1	1	0	1	6
ZNF414	1	0	1	0	1	0	0	1	0	1	0	0	5
ZNF415	0	0	0	0	0	0	0	0	0	1	0	0	1
ZNF420	0	0	0	0	0	0	0	0	0	1	0	0	1
ZNF423	0	0	0	0	0	0	0	0	1	1	0	0	2
ZNF426	0	0	0	0	1	0	1	0	0	0	0	0	2
ZNF43	0	1	0	0	0	0	0	0	0	0	0	0	1
ZNF430	0	0	0	0	0	0	1	0	0	0	0	0	1
ZNF431	0	0	0	0	0	0	1	0	0	0	0	0	1
ZNF432	1	0	0	0	0	0	0	0	0	0	0	0	1
ZNF436	0	0	0	0	1	0	0	0	0	0	0	0	1
ZNF438	0	0	0	0	1	0	0	0	0	0	0	0	1
ZNF44	0	0	0	0	0	0	1	0	0	0	0	0	1
ZNF444	0	0	1	0	0	0	0	0	0	0	0	0	1
ZNF445	0	1	1	0	1	0	1	0	0	0	0	0	4
ZNF461	0	0	0	0	0	0	0	0	0	1	0	0	1
ZNF462	0	0	0	0	1	0	0	0	0	0	0	0	1
ZNF467	1	0	0	0	1	0	0	1	0	0	0	0	3
ZNF468	0	0	0	0	0	0	1	0	0	0	0	0	1
ZNF48	0	0	1	0	1	0	0	0	0	1	0	0	3
ZNF484	1	0	1	0	0	0	0	0	0	1	0	0	3
ZNF485	0	0	1	0	0	0	0	0	0	0	0	0	1
ZNF496	0	0	0	0	1	0	0	0	0	0	0	0	1
ZNF503	1	0	0	0	1	0	0	0	0	1	0	0	3
ZNF506	0	0	0	0	0	0	1	0	0	0	0	0	1
ZNF507	0	0	1	0	1	0	0	0	0	1	0	1	4
ZNF511	1	0	1	0	1	0	0	1	0	0	0	0	4
ZNF512	1	0	1	0	1	0	1	1	1	1	0	1	8
ZNF512B	1	0	1	0	0	0	0	0	1	0	0	0	3
ZNF513	0	0	0	0	1	0	0	0	0	0	0	0	1
ZNF516	0	0	0	0	1	0	0	0	1	1	0	0	3
ZNF517	0	0	1	0	0	0	0	0	0	0	0	0	1
ZNF518A	1	0	1	0	1	0	1	0	1	1	0	0	6
ZNF518B	0	0	1	0	1	0	1	0	0	1	0	0	4
ZNF521	0	0	0	0	1	0	0	0	0	1	0	0	2
ZNF524	0	0	0	0	0	0	1	0	0	0	0	0	1
ZNF528	0	0	0	0	0	0	1	0	0	0	0	0	1
ZNF532	0	0	0	0	1	0	0	0	0	1	0	0	2
ZNF540	0	0	0	0	0	0	0	0	0	1	0	0	1
ZNF546	0	1	0	0	0	0	0	0	0	0	0	0	1
ZNF550	0	0	1	0	0	0	0	0	0	0	0	0	1
ZNF555	0	0	0	0	0	1	0	0	0	0	0	0	1
ZNF559	0	0	0	0	0	0	1	0	0	0	0	0	1
ZNF566	0	0	0	0	1	0	0	0	0	0	0	0	1
ZNF567	1	0	1	0	0	0	0	0	0	1	0	0	3
ZNF569	0	0	0	0	0	0	0	0	0	1	0	0	1
ZNF570	0	0	0	0	1	0	0	0	0	0	0	0	1
ZNF574	0	0	0	0	1	0	0	0	0	0	0	0	1
ZNF575	0	0	1	0	0	0	0	0	0	0	0	0	1
ZNF579	0	0	1	0	0	0	0	0	0	0	0	0	1
ZNF580	0	0	0	0	1	0	0	0	0	0	0	0	1
ZNF581	0	0	0	0	0	0	1	0	0	0	0	0	1
ZNF582	0	0	1	0	0	0	0	0	0	1	0	0	2
ZNF583	0	0	1	0	0	0	0	0	0	0	0	0	1
ZNF592	0	0	1	0	1	0	0	0	1	1	0	1	5
ZNF596	0	0	1	0	0	0	0	0	0	0	0	0	1
ZNF597	0	0	1	0	0	0	0	0	0	0	0	0	1
ZNF605	0	0	0	0	0	0	1	0	0	0	0	0	1
ZNF606	0	0	1	0	1	0	0	0	0	1	0	0	3
ZNF608	0	0	1	1	1	0	1	0	1	1	1	0	7
ZNF609	1	0	1	0	1	0	1	0	1	1	1	0	7
ZNF615	0	0	1	0	0	0	0	0	0	0	0	0	1
ZNF618	1	0	1	0	0	0	1	0	0	1	1	0	5
ZNF621	0	0	1	0	0	0	0	0	0	0	0	0	1
ZNF622	1	0	1	0	1	0	0	1	1	1	1	1	8
ZNF624	1	0	0	0	0	0	0	0	0	1	0	0	2
ZNF628	0	0	1	0	1	0	0	0	0	0	0	0	2
ZNF630	0	0	1	0	0	0	0	0	0	0	0	0	1
ZNF639	0	0	1	0	0	0	0	1	1	0	0	0	3
ZNF644	1	0	1	0	1	0	1	1	1	0	1	0	7
ZNF646	0	0	1	0	1	0	0	1	0	0	0	0	3
ZNF648	0	0	0	0	0	0	0	0	1	0	0	0	1
ZNF652	0	0	1	0	1	0	1	0	1	1	0	0	5
ZNF653	0	0	1	0	0	0	0	0	0	0	0	0	1
ZNF654	1	0	1	0	1	0	0	0	1	1	1	1	7
ZNF655	1	0	1	0	1	0	0	1	0	0	0	0	4
ZNF66	0	1	0	0	0	0	0	0	0	0	0	0	1
ZNF660	0	1	0	0	0	0	0	0	0	0	0	0	1
ZNF664	0	0	0	0	1	0	1	0	0	1	1	0	4
ZNF667	0	0	1	0	1	0	0	0	0	0	0	0	2
ZNF668	0	0	0	0	1	0	0	0	0	0	0	0	1
ZNF672	0	0	0	0	1	0	1	1	0	0	0	0	3
ZNF677	0	0	1	0	0	0	0	0	0	1	0	0	2
ZNF683	1	0	1	0	0	1	0	0	0	0	0	0	3
ZNF684	0	0	1	0	0	0	0	0	0	0	0	0	1
ZNF687	0	0	1	0	1	0	0	0	0	0	0	0	2
ZNF688	0	0	0	0	1	0	0	0	0	0	0	0	1
ZNF689	0	0	1	0	0	0	0	0	0	1	0	0	2
ZNF691	0	0	0	0	1	0	0	0	0	0	0	0	1
ZNF692	0	0	1	0	1	0	0	0	0	1	0	0	3
ZNF699	0	0	0	0	0	0	0	0	0	0	1	0	1
ZNF7	1	0	1	0	0	0	1	0	0	1	0	0	4
ZNF70	0	1	0	0	0	0	0	0	0	0	0	0	1
ZNF704	0	0	0	0	1	0	0	0	0	1	0	0	2
ZNF705D	0	1	0	0	0	0	0	0	0	0	0	0	1
ZNF705G	0	1	0	0	0	0	0	0	0	0	0	0	1
ZNF706	1	0	1	0	1	1	1	1	1	1	1	1	10
ZNF708	0	0	0	0	0	0	1	0	0	0	0	0	1
ZNF710	0	0	1	0	1	0	0	0	1	1	0	0	4
ZNF711	0	0	1	0	0	1	1	0	1	1	0	1	6
ZNF713	0	0	1	0	0	0	0	0	0	0	0	0	1
ZNF74	0	1	0	0	0	0	0	0	0	0	0	0	1
ZNF740	0	0	1	0	0	0	0	0	0	1	0	0	2
ZNF746	1	0	0	0	1	0	0	0	0	1	0	0	3
ZNF75A	0	0	0	0	0	0	0	0	0	1	0	0	1
ZNF75D	1	0	1	0	0	0	1	0	0	0	0	0	3
ZNF76	0	0	1	0	1	0	0	0	1	1	0	0	4
ZNF766	0	0	0	0	0	0	1	0	0	0	0	0	1
ZNF768	0	0	0	0	1	0	0	0	0	0	0	0	1
ZNF770	1	0	1	0	1	0	1	0	0	0	0	1	5
ZNF771	0	0	0	0	1	0	0	0	0	0	0	0	1
ZNF775	0	0	0	0	1	0	0	0	0	0	0	0	1
ZNF777	0	0	1	0	1	0	1	0	1	1	0	0	5
ZNF780A	0	1	0	0	0	0	0	0	0	0	0	0	1
ZNF780B	0	1	0	0	0	0	0	0	0	0	0	0	1
ZNF781	0	0	0	0	1	0	0	0	0	0	0	0	1
ZNF782	0	0	0	0	0	0	0	0	0	1	0	0	1
ZNF783	1	0	1	0	0	0	0	0	0	0	0	0	2
ZNF784	0	0	1	0	0	0	0	0	0	0	0	0	1
ZNF786	0	0	0	0	0	0	0	0	0	1	0	0	1
ZNF787	1	0	1	0	0	0	0	0	0	0	0	0	2
ZNF789	0	0	1	0	0	0	0	0	0	0	0	0	1
ZNF79	0	0	1	0	0	0	0	0	0	0	0	0	1
ZNF8	1	0	1	0	0	0	1	0	0	0	0	0	3
ZNF800	1	0	1	0	1	0	1	0	0	1	1	0	6
ZNF81	0	0	0	0	0	0	0	0	0	1	0	0	1
ZNF821	0	0	0	0	1	0	0	0	1	0	1	0	3
ZNF827	1	0	1	0	1	0	0	0	0	1	0	1	5
ZNF831	0	0	0	0	1	0	0	0	1	1	1	0	4
ZNF84	0	0	0	0	0	0	0	0	0	1	0	0	1
ZNF852	0	1	0	0	0	0	0	0	0	0	0	0	1
ZNF853	1	0	0	0	0	0	0	0	0	0	0	0	1
ZNF865	1	0	0	0	0	0	0	0	0	0	0	1	2
ZNF92	0	0	0	0	0	0	1	0	0	0	0	0	1
ZNFX1	1	0	1	0	1	0	1	1	1	1	1	1	9
ZSCAN16	1	0	0	0	0	0	0	0	0	0	0	0	1
ZSCAN20	0	0	1	0	0	0	0	0	0	1	0	0	2
ZSCAN25	0	0	0	0	1	0	0	0	0	1	0	0	2
ZSCAN26	0	0	0	0	1	0	0	0	0	0	0	0	1
ZSCAN29	0	0	0	0	1	0	0	0	0	0	0	0	1
ZSCAN31	0	0	1	0	0	0	0	0	0	0	0	0	1
ZXDC	1	0	0	0	1	0	0	0	0	1	0	0	3
B cells - RELN - LRP8 - B cells	0	0	0	0	0	0	0	0	0	0	0	1	1
B cells - RELN - LRP8 - T_NK cells	0	0	0	0	0	0	0	0	0	0	0	1	1
B cells - RGMB - BMPR2 - B cells	0	0	0	0	1	0	0	0	0	1	0	0	2
B cells - RGMB - BMPR2 - DCs	0	0	0	0	0	0	0	0	0	1	0	0	1
B cells - RGMB - BMPR2 - Monocytes	0	0	0	0	1	0	0	0	0	1	0	0	2
B cells - RGMB - BMPR2 - NK cells	0	0	0	0	1	0	0	0	0	0	0	0	1
B cells - RGMB - BMPR2 - T cells	0	0	0	0	1	0	0	0	0	1	0	0	2
B cells - RIMS1 - CACNA1C - Monocytes	0	0	0	0	1	0	0	0	0	0	0	0	1
B cells - RPS19 - C5AR1 - Monocytes	0	0	0	0	1	1	1	1	0	0	0	0	4
B cells - RTN4 - CNTNAP1 - B cells	0	0	1	0	0	0	0	0	0	0	0	0	1
B cells - RTN4 - CNTNAP1 - NK cells	0	0	1	0	0	0	0	0	0	0	0	0	1
B cells - RTN4 - RTN4RL1 - DCs	0	0	0	0	1	0	0	0	0	0	0	0	1
B cells - RTN4 - RTN4RL1 - Monocytes	0	0	0	0	1	0	0	0	0	0	0	0	1
B cells - S100A8 - TLR4 - B cells	1	0	1	0	1	0	0	0	0	0	1	0	4
B cells - S100A8 - TLR4 - DCs	1	0	1	0	0	0	0	0	0	0	0	0	2
B cells - S100A8 - TLR4 - Monocytes	0	0	1	0	1	0	0	0	0	0	1	0	3
B cells - S100A8 - TLR4 - NK cells	0	0	0	0	1	0	0	0	0	0	0	0	1
B cells - S100A8 - TLR4 - T cells	0	0	1	0	0	0	0	0	0	0	1	0	2
B cells - S100A9 - TLR4 - B cells	1	0	0	0	1	0	0	0	0	1	1	0	4
B cells - S100A9 - TLR4 - DCs	1	0	0	0	0	0	0	0	0	0	0	0	1
B cells - S100A9 - TLR4 - Monocytes	0	0	0	0	1	0	0	0	0	1	1	0	3
B cells - S100A9 - TLR4 - NK cells	0	0	0	0	1	0	0	0	0	0	0	0	1
B cells - S100A9 - TLR4 - T cells	0	0	0	0	0	0	0	0	0	1	1	0	2
B cells - SELPLG - ESAM - DCs	0	0	1	0	0	0	0	0	0	0	0	0	1
B cells - SELPLG - ITGAM - B cells	0	0	1	0	1	1	0	0	0	0	0	0	3
B cells - SELPLG - ITGAM - DCs	0	0	1	0	1	0	0	0	0	0	0	0	2
B cells - SELPLG - ITGAM - Monocytes	0	0	1	0	1	0	0	1	0	0	0	0	3
B cells - SELPLG - ITGAM - NK cells	0	0	0	0	1	1	0	1	0	0	0	0	3
B cells - SELPLG - ITGAM - T cells	0	0	1	0	1	1	0	1	0	0	0	0	4
B cells - SELPLG - ITGB2 - B cells	0	0	0	0	1	1	0	1	0	0	0	1	4
B cells - SELPLG - ITGB2 - DCs	0	0	1	0	1	0	0	0	0	0	0	0	2
B cells - SELPLG - ITGB2 - Monocytes	0	0	0	0	0	0	0	1	1	0	0	0	2
B cells - SELPLG - ITGB2 - NK cells	0	0	1	0	1	1	0	0	0	0	0	0	3
B cells - SELPLG - ITGB2 - T cells	0	0	1	0	1	1	0	1	1	0	0	0	5
B cells - SELPLG - ITGB2 - T_NK cells	0	0	0	0	0	0	0	0	0	0	0	1	1
B cells - SELPLG - SELE - B cells	0	0	0	0	0	0	0	0	0	0	0	1	1
B cells - SELPLG - SELL - B cells	0	0	1	0	1	0	0	0	0	0	0	1	3
B cells - SELPLG - SELL - DCs	0	0	1	0	1	0	0	0	0	0	0	0	2
B cells - SELPLG - SELL - Monocytes	0	0	1	0	1	1	0	1	0	0	0	0	4
B cells - SELPLG - SELL - NK cells	0	0	1	0	1	1	0	1	0	0	0	0	4
B cells - SELPLG - SELL - T cells	0	0	1	0	1	1	0	1	0	0	0	0	4
B cells - SELPLG - SELL - T_NK cells	0	0	0	0	0	0	0	0	0	0	0	1	1
B cells - SELPLG - SELP - Monocytes	0	0	0	0	1	0	0	1	0	0	0	0	2
B cells - SEMA3F - NRP1 - B cells	0	0	0	0	0	0	0	0	0	1	0	0	1
B cells - SEMA3F - NRP1 - DCs	0	0	0	0	0	0	0	0	0	1	0	0	1
B cells - SEMA3F - NRP1 - Monocytes	0	0	0	0	0	0	0	0	0	1	0	0	1
B cells - SEMA3F - NRP1 - T cells	0	0	0	0	0	0	0	0	0	1	0	0	1
B cells - SEMA3F - NRP2 - B cells	0	0	0	0	0	0	0	0	0	1	0	0	1
B cells - SEMA3F - NRP2 - Monocytes	0	0	0	0	0	0	0	0	0	1	0	0	1
B cells - SEMA3F - NRP2 - T cells	0	0	0	0	0	0	0	0	0	1	0	0	1
B cells - SEMA4B - DCBLD2 - B cells	0	0	0	0	0	0	0	0	1	1	0	0	2
B cells - SEMA4B - DCBLD2 - Monocytes	0	0	0	0	0	0	0	0	0	1	0	0	1
B cells - SEMA4D - CD72 - B cells	0	0	0	0	0	1	0	0	0	0	0	0	1
B cells - SEMA4D - ERBB2 - NK cells	0	0	0	0	0	1	0	0	0	0	0	0	1
B cells - SEMA4D - MET - B cells	0	0	0	0	0	0	0	0	0	1	0	0	1
B cells - SEMA4D - MET - Monocytes	0	0	0	0	0	0	0	0	0	1	0	0	1
B cells - SEMA4D - MET - T cells	0	0	0	0	0	0	0	0	0	1	0	0	1
B cells - SEMA4D - PLXNB1 - B cells	0	0	0	0	0	0	0	0	0	1	0	0	1
B cells - SEMA4D - PLXNB2 - DCs	0	0	0	0	0	1	0	0	0	0	0	0	1
B cells - SEMA4D - PLXNB2 - Monocytes	0	0	0	0	0	1	0	0	0	0	0	0	1
B cells - SEMA6A - PLXNA4 - B cells	0	0	0	0	0	0	0	0	0	1	0	0	1
B cells - SEMA6A - PLXNA4 - DCs	0	0	0	0	0	0	0	0	0	1	0	0	1
B cells - SEMA6A - PLXNA4 - T cells	0	0	0	0	0	0	0	0	0	1	0	0	1
B cells - SEMA7A - ITGA1 - B cells	0	0	1	0	0	0	0	0	0	0	0	0	1
B cells - SEMA7A - ITGA1 - DCs	0	0	0	0	1	0	0	0	0	0	0	0	1
B cells - SEMA7A - ITGA1 - Monocytes	0	0	1	0	0	0	0	0	0	0	0	0	1
B cells - SEMA7A - ITGB1 - B cells	0	0	0	0	1	1	0	0	0	0	0	0	2
B cells - SEMA7A - ITGB1 - DCs	0	0	1	0	1	0	0	0	0	0	0	0	2
B cells - SEMA7A - ITGB1 - Monocytes	0	0	0	0	1	0	0	0	0	0	0	0	1
B cells - SEMA7A - ITGB1 - NK cells	0	0	1	0	1	0	0	0	0	0	0	0	2
B cells - SEMA7A - ITGB1 - T cells	0	0	1	0	0	0	0	0	0	0	0	0	1
B cells - SEMA7A - PLXNC1 - B cells	0	0	1	0	1	0	0	0	0	0	0	0	2
B cells - SEMA7A - PLXNC1 - DCs	0	0	1	0	1	1	0	0	0	0	0	0	3
B cells - SEMA7A - PLXNC1 - Monocytes	0	0	1	0	1	1	0	0	0	0	0	0	3
B cells - SEMA7A - PLXNC1 - NK cells	0	0	1	0	1	0	0	0	0	0	0	0	2
B cells - SEMA7A - PLXNC1 - T cells	0	0	1	0	1	1	0	0	0	0	0	0	3
B cells - SERPINA1 - LRP1 - DCs	0	0	1	0	0	0	0	0	0	0	0	0	1
B cells - SERPINC1 - GPC1 - B cells	0	0	0	0	1	0	0	0	0	0	0	0	1
B cells - SERPINC1 - LRP1 - B cells	0	0	0	0	1	0	0	0	0	0	0	0	1
B cells - SERPINC1 - LRP1 - DCs	0	0	0	0	1	0	0	0	0	0	0	0	1
B cells - SERPINC1 - LRP1 - Monocytes	0	0	0	0	1	0	0	0	0	0	0	0	1
B cells - SERPINC1 - LRP1 - NK cells	0	0	0	0	1	0	0	0	0	0	0	0	1
B cells - SERPINE1 - ITGAV - B cells	0	0	0	0	0	0	0	0	0	0	1	0	1
B cells - SERPINE1 - LRP1 - Monocytes	0	0	0	0	0	0	0	0	0	0	1	0	1
B cells - SERPINE1 - PLAUR - B cells	0	0	0	0	0	0	0	0	0	0	1	0	1
B cells - SERPINE1 - PLAUR - Monocytes	0	0	0	0	0	0	0	0	0	0	1	0	1
B cells - SERPINE1 - PLAUR - NK cells	0	0	0	0	0	0	0	0	0	0	1	0	1
B cells - SERPINE1 - PLAUR - T cells	0	0	0	0	0	0	0	0	0	0	1	0	1
B cells - SERPINE2 - LRP1 - DCs	0	0	1	0	0	0	0	0	0	0	0	0	1
B cells - SORBS1 - INSR - B cells	0	0	0	0	0	0	0	0	0	1	0	0	1
B cells - SORBS1 - INSR - Monocytes	0	0	0	0	0	0	0	0	0	1	0	0	1
B cells - SORBS1 - ITGA1 - B cells	0	0	0	0	0	0	0	0	0	1	0	1	2
B cells - SORBS1 - ITGA1 - DCs	0	0	0	0	1	0	0	0	0	0	0	0	1
B cells - SORBS1 - ITGA1 - Monocytes	0	0	0	0	0	0	0	0	0	1	0	0	1
B cells - SORBS1 - ITGA1 - T cells	0	0	0	0	0	0	0	0	0	1	0	0	1
B cells - SORBS1 - ITGA1 - T_NK cells	0	0	0	0	0	0	0	0	0	0	0	1	1
B cells - SORBS1 - ITGB5 - B cells	0	0	0	0	0	0	0	0	0	1	0	0	1
B cells - SORBS1 - ITGB5 - DCs	0	0	0	0	1	0	0	0	0	0	0	0	1
B cells - SORBS1 - ITGB5 - Monocytes	0	0	0	0	0	0	0	0	0	1	0	0	1
B cells - SORBS1 - ITGB5 - T cells	0	0	0	0	0	0	0	0	0	1	0	0	1
B cells - SPON2 - ITGAM - B cells	0	0	0	0	0	1	0	0	0	0	0	0	1
B cells - SPON2 - ITGAM - NK cells	0	0	0	0	0	1	0	0	0	0	0	0	1
B cells - SPON2 - ITGAM - T cells	0	0	0	0	0	1	0	0	0	0	0	0	1
B cells - SPON2 - ITGB2 - B cells	0	0	0	0	0	1	0	0	0	0	0	0	1
B cells - SPON2 - ITGB2 - NK cells	0	0	0	0	0	1	0	0	0	0	0	0	1
B cells - SPON2 - ITGB2 - T cells	0	0	0	0	0	1	0	0	0	0	0	0	1
B cells - TCN2 - LRP2 - B cells	0	0	0	0	0	0	0	0	0	0	0	1	1
B cells - TCN2 - LRP2 - T_NK cells	0	0	0	0	0	0	0	0	0	0	0	1	1
B cells - TCTN1 - TMEM67 - B cells	0	0	0	0	0	0	0	0	0	1	0	0	1
B cells - TCTN1 - TMEM67 - Monocytes	0	0	0	0	0	0	0	0	0	1	0	0	1
B cells - TFPI - SDC4 - B cells	0	0	0	0	0	0	0	0	0	0	0	1	1
B cells - TFPI - SDC4 - T_NK cells	0	0	0	0	0	0	0	0	0	0	0	1	1
B cells - TGFB1 - ACVRL1 - DCs	0	0	1	0	0	0	0	0	0	0	0	0	1
B cells - TGFB1 - ACVRL1 - Monocytes	0	0	0	0	1	0	0	0	0	0	0	0	1
B cells - TGFB1 - CXCR4 - B cells	0	0	0	0	1	1	0	0	0	0	0	0	2
B cells - TGFB1 - CXCR4 - DCs	0	0	0	0	1	0	0	0	0	0	0	0	1
B cells - TGFB1 - CXCR4 - Monocytes	0	0	0	0	1	1	0	0	0	0	0	0	2
B cells - TGFB1 - CXCR4 - NK cells	0	0	1	0	0	1	0	0	0	0	0	0	2
B cells - TGFB1 - ENG - DCs	0	0	1	0	0	0	0	0	0	0	0	0	1
B cells - TGFB1 - ENG - Monocytes	0	0	0	0	1	0	0	0	0	0	0	0	1
B cells - TGFB1 - ITGAV - B cells	0	0	0	0	1	0	0	0	0	0	0	0	1
B cells - TGFB1 - ITGAV - DCs	0	0	1	0	1	0	0	0	0	0	0	0	2
B cells - TGFB1 - ITGAV - Monocytes	0	0	0	0	1	0	0	0	0	0	0	0	1
B cells - TGFB1 - ITGAV - NK cells	0	0	0	0	1	0	0	0	0	0	0	0	1
B cells - TGFB1 - ITGAV - T cells	0	0	0	0	1	0	0	0	0	0	0	0	1
B cells - TGFB1 - ITGB6 - Monocytes	0	0	0	0	1	0	0	0	0	0	0	0	1
B cells - TGFB1 - TGFBR1 - B cells	0	0	0	0	1	0	0	0	0	0	0	0	1
B cells - TGFB1 - TGFBR1 - DCs	0	0	0	0	1	0	0	0	0	0	0	0	1
B cells - TGFB1 - TGFBR1 - NK cells	0	0	0	0	1	0	0	0	0	0	0	0	1
B cells - TGFB1 - TGFBR1 - T cells	0	0	0	0	1	0	0	0	0	0	0	0	1
B cells - TGFB1 - TGFBR2 - B cells	0	0	0	0	1	0	0	0	0	0	0	0	1
B cells - TGFB1 - TGFBR2 - Monocytes	0	0	1	0	1	0	0	0	0	0	0	0	2
B cells - TGFB1 - TGFBR2 - NK cells	0	0	0	0	1	0	0	0	0	0	0	0	1
B cells - TGFB1 - TGFBR3 - B cells	0	0	0	0	0	1	0	0	0	0	0	0	1
B cells - TGFB1 - TGFBR3 - Monocytes	0	0	1	0	0	0	0	0	0	0	0	0	1
B cells - TGFB1 - TGFBR3 - NK cells	0	0	0	0	0	1	0	0	0	0	0	0	1
B cells - TGFB1 - TGFBR3 - T cells	0	0	0	0	1	0	0	0	0	0	0	0	1
B cells - TGFB2 - ACVR1 - DCs	0	0	0	0	0	0	0	0	0	1	0	0	1
B cells - TGFB2 - ACVR1 - Monocytes	0	0	0	0	0	0	0	0	0	1	0	0	1
B cells - TGFB2 - ENG - B cells	0	0	0	0	0	0	0	0	0	1	0	0	1
B cells - TGFB2 - ENG - Monocytes	0	0	0	0	1	0	0	0	0	1	0	0	2
B cells - TGFB2 - ENG - T cells	0	0	0	0	0	0	0	0	0	1	0	0	1
B cells - TGFB2 - TGFBR1 - B cells	0	0	0	0	1	0	0	0	0	1	0	0	2
B cells - TGFB2 - TGFBR1 - DCs	0	0	0	0	1	0	0	0	0	0	0	0	1
B cells - TGFB2 - TGFBR1 - Monocytes	0	0	0	0	0	0	0	0	0	1	0	0	1
B cells - TGFB2 - TGFBR1 - NK cells	0	0	0	0	1	0	0	0	0	0	0	0	1
B cells - TGFB2 - TGFBR1 - T cells	0	0	0	0	1	0	0	0	0	1	0	0	2
B cells - TGFB2 - TGFBR2 - B cells	0	0	0	0	1	0	0	0	0	1	0	0	2
B cells - TGFB2 - TGFBR2 - Monocytes	0	0	0	0	1	0	0	0	0	1	0	0	2
B cells - TGFB2 - TGFBR2 - NK cells	0	0	0	0	1	0	0	0	0	0	0	0	1
B cells - TGFB2 - TGFBR2 - T cells	0	0	0	0	0	0	0	0	0	1	0	0	1
B cells - TGFB2 - TGFBR3 - B cells	0	0	0	0	0	0	0	0	0	1	0	0	1
B cells - TGFB2 - TGFBR3 - T cells	0	0	0	0	1	0	0	0	0	1	0	0	2
B cells - THBS1 - CD36 - Monocytes	0	0	0	0	0	0	0	1	0	1	0	0	2
B cells - THBS1 - CD36 - T cells	0	0	0	0	0	0	0	1	0	0	0	0	1
B cells - THBS1 - CD47 - B cells	0	0	0	0	0	0	0	0	0	0	1	0	1
B cells - THBS1 - CD47 - Monocytes	0	0	0	0	0	0	0	1	0	0	1	0	2
B cells - THBS1 - CD47 - NK cells	0	0	0	0	1	0	0	0	0	0	0	0	1
B cells - THBS1 - CD47 - T cells	0	0	0	0	0	0	0	1	0	0	1	0	2
B cells - THBS1 - ITGA2B - Monocytes	0	0	0	0	1	0	0	0	0	0	1	0	2
B cells - THBS1 - ITGA3 - T cells	0	0	0	0	0	0	0	0	0	1	0	0	1
B cells - THBS1 - ITGA4 - B cells	0	0	0	0	1	0	0	0	0	1	0	0	2
B cells - THBS1 - ITGA4 - DCs	0	0	0	0	1	0	0	0	0	1	0	0	2
B cells - THBS1 - ITGA4 - Monocytes	0	0	0	0	1	0	0	0	0	1	1	0	3
B cells - THBS1 - ITGA4 - NK cells	0	0	0	0	1	0	0	0	0	0	0	0	1
B cells - THBS1 - ITGA4 - T cells	0	0	0	0	1	0	0	0	0	0	1	0	2
B cells - THBS1 - ITGA6 - B cells	0	0	0	0	0	0	0	0	0	1	0	0	1
B cells - THBS1 - ITGA6 - Monocytes	0	0	0	0	1	0	0	1	0	1	0	0	3
B cells - THBS1 - ITGA6 - NK cells	0	0	0	0	0	0	0	1	0	0	0	0	1
B cells - THBS1 - ITGA6 - T cells	0	0	0	0	0	0	0	1	0	1	0	0	2
B cells - THBS1 - ITGB1 - B cells	0	0	0	0	1	0	0	0	0	1	0	0	2
B cells - THBS1 - ITGB1 - DCs	0	0	0	0	1	0	0	0	0	0	0	0	1
B cells - THBS1 - ITGB1 - Monocytes	0	0	0	0	1	0	0	1	0	1	1	0	4
B cells - THBS1 - ITGB1 - NK cells	0	0	0	0	1	0	0	0	0	0	0	0	1
B cells - THBS1 - ITGB1 - T cells	0	0	0	0	0	0	0	1	0	1	1	0	3
B cells - THBS1 - ITGB3 - Monocytes	0	0	0	0	0	0	0	0	0	0	1	0	1
B cells - THBS1 - LRP1 - B cells	0	0	0	0	1	0	0	0	0	0	0	0	1
B cells - THBS1 - LRP1 - DCs	0	0	0	0	1	0	0	0	0	0	0	0	1
B cells - THBS1 - LRP1 - Monocytes	0	0	0	0	1	0	0	1	0	0	1	0	3
B cells - THBS1 - LRP1 - NK cells	0	0	0	0	1	0	0	1	0	0	0	0	2
B cells - THBS1 - LRP5 - B cells	0	0	0	0	1	0	0	0	0	0	0	0	1
B cells - THBS1 - LRP5 - Monocytes	0	0	0	0	1	0	0	0	0	0	0	0	1
B cells - THBS1 - LRP5 - T cells	0	0	0	0	1	0	0	0	0	0	0	0	1
B cells - THBS1 - SCARB1 - DCs	0	0	0	0	0	0	0	0	0	1	0	0	1
B cells - THBS1 - SCARB1 - Monocytes	0	0	0	0	0	0	0	1	0	0	0	0	1
B cells - THBS1 - SDC1 - B cells	0	0	0	0	1	0	0	0	0	0	0	0	1
B cells - THBS1 - SDC1 - Monocytes	0	0	0	0	0	0	0	0	0	0	1	0	1
B cells - THBS1 - SDC4 - B cells	0	0	0	0	1	0	0	0	0	0	0	0	1
B cells - THBS1 - SDC4 - Monocytes	0	0	0	0	1	0	0	0	0	1	0	0	2
B cells - TIMP1 - CD63 - B cells	1	0	0	0	1	1	0	0	0	0	1	0	4
B cells - TIMP1 - CD63 - DCs	1	0	1	0	1	0	0	0	0	0	0	0	3
B cells - TIMP1 - CD63 - Monocytes	0	0	0	0	1	0	0	0	0	0	1	0	2
B cells - TIMP1 - CD63 - NK cells	1	0	1	0	1	1	0	0	0	0	0	0	4
B cells - TIMP1 - CD63 - T cells	1	0	1	0	1	1	0	0	0	0	1	0	5
B cells - TIMP2 - ITGA3 - T cells	1	0	0	0	0	0	0	0	0	0	0	0	1
B cells - TIMP2 - ITGB1 - B cells	0	0	0	0	1	0	0	0	0	0	0	0	1
B cells - TIMP2 - ITGB1 - DCs	1	0	1	0	1	0	0	0	0	0	0	0	3
B cells - TIMP2 - ITGB1 - Monocytes	0	0	0	0	1	0	0	1	0	0	1	0	3
B cells - TIMP2 - ITGB1 - NK cells	1	0	1	0	1	0	0	0	0	0	0	0	3
B cells - TIMP2 - ITGB1 - T cells	1	0	1	0	0	0	0	1	0	0	1	0	4
B cells - TNC - ITGA5 - B cells	0	0	0	0	0	0	0	0	0	0	0	1	1
B cells - TNC - ITGA8 - B cells	0	0	0	0	0	0	0	0	0	0	0	1	1
B cells - TNC - ITGAV - B cells	0	0	0	0	0	0	0	0	0	0	0	1	1
B cells - TNC - ITGAV - T_NK cells	0	0	0	0	0	0	0	0	0	0	0	1	1
B cells - TNC - NT5E - B cells	0	0	0	0	0	0	0	0	0	0	0	1	1
B cells - TNC - SDC4 - B cells	0	0	0	0	0	0	0	0	0	0	0	1	1
B cells - TNC - SDC4 - T_NK cells	0	0	0	0	0	0	0	0	0	0	0	1	1
B cells - TNF - LTBR - B cells	0	0	0	0	1	0	0	0	0	0	0	0	1
B cells - TNF - LTBR - Monocytes	0	0	0	0	1	0	0	0	0	1	0	0	2
B cells - TNF - LTBR - NK cells	0	0	0	0	1	0	0	0	0	0	0	0	1
B cells - TNF - TNFRSF1A - B cells	0	0	0	0	1	0	0	0	0	0	0	0	1
B cells - TNF - TNFRSF1A - DCs	0	0	0	0	1	0	0	0	0	0	0	0	1
B cells - TNF - TNFRSF1A - Monocytes	0	0	0	0	1	0	0	0	0	1	0	0	2
B cells - TNF - TNFRSF1A - NK cells	0	0	0	0	1	0	0	0	0	0	0	0	1
B cells - TNF - TNFRSF1A - T cells	0	0	0	0	1	0	0	0	0	0	0	0	1
B cells - TNF - TNFRSF1B - B cells	0	0	0	0	1	0	0	0	0	1	0	0	2
B cells - TNF - TNFRSF1B - DCs	0	0	0	0	1	0	0	0	0	0	0	0	1
B cells - TNF - TNFRSF1B - Monocytes	0	0	0	0	1	0	0	0	0	1	0	0	2
B cells - TNF - TNFRSF1B - NK cells	0	0	0	0	1	0	0	0	0	0	0	0	1
B cells - TNF - TNFRSF1B - T cells	0	0	0	0	1	0	0	0	0	1	0	0	2
B cells - TNF - TNFRSF21 - B cells	0	0	0	0	1	0	0	0	0	0	0	0	1
B cells - TNF - TNFRSF21 - DCs	0	0	0	0	1	0	0	0	0	1	0	0	2
B cells - TNF - TNFRSF21 - Monocytes	0	0	0	0	1	0	0	0	0	1	0	0	2
B cells - TNF - TNFRSF21 - NK cells	0	0	0	0	1	0	0	0	0	0	0	0	1
B cells - TNF - TNFRSF21 - T cells	0	0	0	0	0	0	0	0	0	1	0	0	1
B cells - TNF - TRAF2 - B cells	0	0	0	0	1	0	0	0	0	0	0	0	1
B cells - TNFSF11 - TNFRSF11A - DCs	0	0	1	0	0	0	0	0	0	0	0	0	1
B cells - TNFSF12 - TNFRSF12A - Monocytes	0	0	0	0	1	0	0	0	0	0	0	0	1
B cells - TNFSF12 - TNFRSF25 - B cells	0	0	0	0	1	0	0	0	0	0	0	0	1
B cells - TNFSF12 - TNFRSF25 - NK cells	0	0	0	0	1	0	0	0	0	0	0	0	1
B cells - TNFSF12 - TNFRSF25 - T cells	0	0	0	0	1	0	0	0	0	0	0	0	1
B cells - TNFSF13 - FAS - DCs	0	0	1	0	0	0	0	0	0	0	0	0	1
B cells - TNFSF13 - FAS - Monocytes	0	0	1	0	0	0	0	0	0	0	0	0	1
B cells - TNFSF13 - TNFRSF13B - B cells	0	0	1	0	0	0	0	0	0	0	0	0	1
B cells - TNFSF13 - TNFRSF14 - DCs	0	0	1	0	0	0	0	0	0	0	0	0	1
B cells - TNFSF13 - TNFRSF17 - B cells	0	0	1	0	0	0	0	0	0	0	0	0	1
B cells - TNFSF13 - TNFRSF1A - B cells	0	0	1	0	0	0	0	0	0	0	0	0	1
B cells - TNFSF13 - TNFRSF1A - DCs	0	0	1	0	0	0	0	0	0	0	0	0	1
B cells - TNFSF13 - TNFRSF1A - Monocytes	0	0	1	0	0	0	0	0	0	0	0	0	1
B cells - TNFSF13 - TNFRSF1A - NK cells	0	0	1	0	0	0	0	0	0	0	0	0	1
B cells - TNFSF13B - TNFRSF13B - B cells	0	0	1	0	1	0	0	0	0	0	0	0	2
B cells - TNFSF13B - TNFRSF13C - B cells	0	0	1	0	1	0	0	0	0	0	0	0	2
B cells - TNFSF13B - TNFRSF13C - DCs	0	0	1	0	0	0	0	0	0	0	0	0	1
B cells - TNFSF13B - TNFRSF13C - Monocytes	0	0	0	0	1	0	0	0	0	0	0	0	1
B cells - TNFSF13B - TNFRSF17 - B cells	0	0	1	0	0	0	0	0	0	0	0	0	1
B cells - TNFSF9 - TRAF2 - B cells	0	0	1	0	0	0	0	0	0	0	0	0	1
B cells - TNFSF9 - TRAF2 - Monocytes	0	0	1	0	0	0	0	0	0	0	0	0	1
B cells - VASP - CXCR2 - Monocytes	0	0	0	0	1	0	0	0	0	0	0	0	1
B cells - VASP - CXCR2 - T cells	0	0	1	0	0	0	0	0	0	0	0	0	1
B cells - VCAN - CD44 - B cells	1	0	1	0	0	0	0	0	0	1	0	0	3
B cells - VCAN - CD44 - DCs	1	0	1	0	0	0	0	0	0	0	0	0	2
B cells - VCAN - CD44 - Monocytes	0	0	0	0	0	0	0	0	0	1	0	0	1
B cells - VCAN - CD44 - NK cells	1	0	0	0	0	0	0	0	0	0	0	0	1
B cells - VCAN - CD44 - T cells	1	0	0	0	0	0	0	0	0	0	0	0	1
B cells - VCAN - ITGA4 - B cells	0	0	1	0	0	0	0	0	0	1	0	0	2
B cells - VCAN - ITGA4 - DCs	0	0	0	0	0	0	0	0	0	1	0	0	1
B cells - VCAN - ITGA4 - Monocytes	0	0	1	0	0	0	0	0	0	1	1	0	3
B cells - VCAN - ITGA4 - NK cells	1	0	1	0	0	0	0	0	0	0	0	0	2
B cells - VCAN - ITGA4 - T cells	0	0	1	0	0	0	0	0	0	0	1	0	2
B cells - VCAN - ITGB1 - B cells	0	0	0	0	0	0	0	0	0	1	0	0	1
B cells - VCAN - ITGB1 - DCs	1	0	1	0	0	0	0	0	0	0	0	0	2
B cells - VCAN - ITGB1 - Monocytes	0	0	0	0	0	0	0	0	0	1	1	0	2
B cells - VCAN - ITGB1 - NK cells	1	0	1	0	0	0	0	0	0	0	0	0	2
B cells - VCAN - ITGB1 - T cells	1	0	1	0	0	0	0	0	0	1	1	0	4
B cells - VCAN - SELL - B cells	1	0	1	0	0	0	0	0	0	1	0	0	3
B cells - VCAN - SELL - DCs	1	0	1	0	0	0	0	0	0	1	0	0	3
B cells - VCAN - SELL - Monocytes	0	0	1	0	0	0	0	0	0	1	0	0	2
B cells - VCAN - SELL - NK cells	1	0	1	0	0	0	0	0	0	0	0	0	2
B cells - VCAN - SELL - T cells	1	0	1	0	0	0	0	0	0	1	0	0	3
B cells - VCAN - SELP - B cells	0	0	0	0	0	0	0	0	0	0	1	0	1
B cells - VCAN - SELP - DCs	1	0	0	0	0	0	0	0	0	0	0	0	1
B cells - VCAN - SELP - Monocytes	0	0	0	0	0	0	0	0	0	0	1	0	1
B cells - VCAN - SELP - T cells	0	0	0	0	0	0	0	0	0	0	1	0	1
B cells - VCAN - TLR1 - B cells	0	0	1	0	0	0	0	0	0	0	0	0	1
B cells - VCAN - TLR1 - DCs	1	0	1	0	0	0	0	0	0	0	0	0	2
B cells - VCAN - TLR1 - Monocytes	0	0	0	0	0	0	0	0	0	1	0	0	1
B cells - VCAN - TLR1 - T cells	1	0	1	0	0	0	0	0	0	0	0	0	2
B cells - VCAN - TLR2 - B cells	1	0	1	0	0	0	0	0	0	1	0	0	3
B cells - VCAN - TLR2 - DCs	1	0	1	0	0	0	0	0	0	1	0	0	3
B cells - VCAN - TLR2 - Monocytes	0	0	1	0	0	0	0	0	0	1	0	0	2
B cells - VCAN - TLR2 - NK cells	1	0	1	0	0	0	0	0	0	0	0	0	2
B cells - VCAN - TLR2 - T cells	1	0	0	0	0	0	0	0	0	1	0	0	2
B cells - VEGFA - ITGAV - B cells	0	0	0	0	0	0	0	0	0	0	1	0	1
B cells - VEGFA - ITGB1 - Monocytes	0	0	0	0	0	0	0	0	0	0	1	0	1
B cells - VEGFA - ITGB1 - T cells	0	0	0	0	0	0	0	0	0	0	1	0	1
B cells - VEGFA - NRP2 - Monocytes	0	0	0	0	0	0	0	0	0	0	1	0	1
B cells - VEGFB - FLT1 - B cells	0	0	1	0	0	0	0	0	0	0	0	0	1
B cells - VEGFB - FLT1 - DCs	0	0	0	0	1	0	0	0	0	0	0	0	1
B cells - VEGFB - NRP1 - B cells	0	0	0	0	1	0	0	0	0	0	0	0	1
B cells - VEGFB - NRP1 - DCs	0	0	1	0	1	0	0	0	0	0	0	0	2
B cells - VEGFB - NRP1 - Monocytes	0	0	0	0	1	0	1	0	0	0	0	0	2
B cells - VEGFB - NRP1 - NK cells	0	0	0	0	1	0	0	0	0	0	0	0	1
B cells - VEGFB - NRP1 - T cells	0	0	0	0	1	0	0	0	0	0	0	0	1
B cells - VEGFC - FLT1 - B cells	0	0	1	0	0	0	0	0	0	0	0	0	1
B cells - VEGFC - ITGA9 - B cells	0	0	1	0	0	0	0	0	0	0	0	0	1
B cells - VEGFC - ITGB1 - DCs	0	0	1	0	0	0	0	0	0	0	0	0	1
B cells - VEGFC - ITGB1 - NK cells	0	0	1	0	0	0	0	0	0	0	0	0	1
B cells - VEGFC - ITGB1 - T cells	0	0	1	0	0	0	0	0	0	0	0	0	1
B cells - VEGFC - KDR - Monocytes	0	0	1	0	0	0	0	0	0	0	0	0	1
B cells - VEGFC - NRP2 - DCs	0	0	1	0	0	0	0	0	0	0	0	0	1
B cells - VIM - CD44 - B cells	1	0	1	1	1	1	0	0	0	1	0	0	6
B cells - VIM - CD44 - DCs	1	0	1	0	1	0	0	0	0	0	0	0	3
B cells - VIM - CD44 - Monocytes	0	0	0	0	1	1	0	1	0	1	0	0	4
B cells - VIM - CD44 - NK cells	1	0	0	0	1	1	0	0	0	0	0	0	3
B cells - VIM - CD44 - T cells	1	0	0	1	1	1	0	1	0	0	0	0	5
B cells - WNT16 - FZD6 - B cells	0	0	1	0	0	0	0	0	0	0	0	0	1
B cells - WNT16 - FZD6 - DCs	0	0	1	0	0	0	0	0	0	0	0	0	1
DCs - ADAM12 - ITGB1 - B cells	0	0	0	0	0	0	0	0	0	1	0	0	1
DCs - ADAM12 - ITGB1 - Monocytes	0	0	0	0	0	0	0	0	0	1	0	0	1
DCs - ADAM12 - ITGB1 - T cells	0	0	0	0	0	0	0	0	0	1	0	0	1
DCs - ADAM12 - SDC4 - Monocytes	0	0	0	0	0	0	0	0	0	1	0	0	1
DCs - ADAM15 - ITGA5 - B cells	0	0	0	0	1	0	0	0	0	1	0	0	2
DCs - ADAM15 - ITGA5 - DCs	0	0	1	0	1	0	0	0	0	0	0	0	2
DCs - ADAM15 - ITGA5 - Monocytes	0	0	0	0	1	0	0	0	0	1	0	0	2
DCs - ADAM15 - ITGA5 - NK cells	0	0	0	0	1	0	0	0	0	0	0	0	1
DCs - ADAM15 - ITGA5 - T cells	0	0	0	0	1	0	0	0	0	1	0	0	2
DCs - ADAM15 - ITGA9 - B cells	0	0	1	0	0	0	0	0	0	0	0	0	1
DCs - ADAM15 - ITGA9 - Monocytes	0	0	0	0	1	0	0	0	0	0	0	0	1
DCs - ADAM15 - ITGA9 - T cells	0	0	0	0	1	0	0	0	0	0	0	0	1
DCs - ADAM15 - ITGAV - B cells	1	0	0	0	1	0	0	0	0	1	0	0	3
DCs - ADAM15 - ITGAV - DCs	0	0	1	0	1	0	0	0	0	1	0	0	3
DCs - ADAM15 - ITGAV - Monocytes	0	0	0	0	1	0	0	0	0	1	0	0	2
DCs - ADAM15 - ITGAV - NK cells	0	0	0	0	1	0	0	0	0	0	0	0	1
DCs - ADAM15 - ITGAV - T cells	0	0	0	0	1	0	0	0	0	1	0	0	2
DCs - ADAM15 - ITGB1 - B cells	0	0	0	0	1	1	0	0	0	1	0	0	3
DCs - ADAM15 - ITGB1 - DCs	1	0	1	0	1	0	0	0	0	0	0	0	3
DCs - ADAM15 - ITGB1 - Monocytes	0	0	0	0	1	0	0	0	0	1	0	0	2
DCs - ADAM15 - ITGB1 - NK cells	1	0	1	0	1	0	0	0	0	0	0	0	3
DCs - ADAM15 - ITGB1 - T cells	1	0	1	0	0	0	0	0	0	1	0	0	3
DCs - ADAM17 - ITGA5 - DCs	0	0	1	0	0	0	0	0	0	0	0	0	1
DCs - ADAM17 - ITGB1 - DCs	0	0	1	0	0	0	0	0	0	0	0	0	1
DCs - ADAM17 - ITGB1 - NK cells	0	0	1	0	0	0	0	0	0	0	0	0	1
DCs - ADAM17 - ITGB1 - T cells	0	0	1	0	0	0	0	0	0	0	0	0	1
DCs - ADAM17 - NOTCH1 - DCs	0	0	1	0	0	0	0	0	0	0	0	0	1
DCs - ADAM23 - ITGA5 - B cells	0	0	0	0	0	0	0	0	0	1	0	0	1
DCs - ADAM23 - ITGA5 - Monocytes	0	0	0	0	0	0	0	0	0	1	0	0	1
DCs - ADAM23 - ITGA5 - T cells	0	0	0	0	0	0	0	0	0	1	0	0	1
DCs - ADAM28 - ITGA4 - B cells	0	0	1	0	0	0	0	0	0	0	0	0	1
DCs - ADAM28 - ITGA4 - Monocytes	0	0	1	0	0	0	0	0	0	0	0	0	1
DCs - ADAM28 - ITGA4 - NK cells	1	0	1	0	0	0	0	0	0	0	0	0	2
DCs - ADAM28 - ITGA4 - T cells	0	0	1	0	0	0	0	0	0	0	0	0	1
DCs - ADAM9 - ITGA3 - T cells	1	0	0	0	0	0	0	0	0	0	0	0	1
DCs - ADAM9 - ITGA6 - DCs	0	0	1	0	0	0	0	0	0	0	0	0	1
DCs - ADAM9 - ITGA6 - Monocytes	0	0	0	0	1	0	0	0	0	0	0	0	1
DCs - ADAM9 - ITGAV - B cells	1	0	0	0	1	0	0	0	0	0	0	0	2
DCs - ADAM9 - ITGAV - DCs	0	0	1	0	1	0	0	0	0	0	0	0	2
DCs - ADAM9 - ITGAV - Monocytes	0	0	0	0	1	0	0	0	0	0	0	0	1
DCs - ADAM9 - ITGAV - NK cells	0	0	0	0	1	0	0	0	0	0	0	0	1
DCs - ADAM9 - ITGAV - T cells	0	0	0	0	1	0	0	0	0	0	0	0	1
DCs - ADAM9 - ITGB1 - B cells	0	0	0	0	1	0	0	0	0	0	0	0	1
DCs - ADAM9 - ITGB1 - DCs	1	0	1	0	1	0	0	0	0	0	0	0	3
DCs - ADAM9 - ITGB1 - Monocytes	0	0	0	0	1	0	0	0	0	0	0	0	1
DCs - ADAM9 - ITGB1 - NK cells	1	0	1	0	1	0	0	0	0	0	0	0	3
DCs - ADAM9 - ITGB1 - T cells	1	0	1	0	0	0	0	0	0	0	0	0	2
DCs - ADAM9 - ITGB5 - DCs	0	0	0	0	1	0	0	0	0	0	0	0	1
DCs - AHSG - INSR - B cells	0	0	0	0	0	0	0	0	0	1	0	0	1
DCs - AHSG - INSR - Monocytes	0	0	0	0	0	0	0	0	0	1	0	0	1
DCs - ANXA1 - DYSF - Monocytes	0	0	0	0	1	0	0	0	0	0	0	0	1
DCs - ANXA1 - FPR1 - B cells	0	0	0	0	1	0	0	0	0	0	0	0	1
DCs - ANXA1 - FPR1 - DCs	0	0	0	0	1	0	0	0	0	0	0	0	1
DCs - ANXA1 - FPR1 - Monocytes	0	0	0	0	1	0	0	0	0	0	0	0	1
DCs - ANXA1 - FPR1 - NK cells	0	0	0	0	1	0	0	0	0	0	0	0	1
DCs - ANXA1 - FPR1 - T cells	0	0	0	0	1	0	0	0	0	0	0	0	1
DCs - ANXA1 - FPR2 - Monocytes	0	0	0	0	1	0	0	0	0	0	0	0	1
DCs - APP - CD74 - B cells	0	0	1	0	1	1	0	0	0	1	0	0	4
DCs - APP - CD74 - DCs	0	0	1	0	1	1	0	0	0	1	0	0	4
DCs - APP - CD74 - Monocytes	0	0	0	0	1	1	0	0	0	1	0	0	3
DCs - APP - CD74 - NK cells	0	0	1	0	1	1	0	0	0	0	0	0	3
DCs - APP - CD74 - T cells	0	0	0	0	1	1	0	0	0	1	0	0	3
DCs - APP - FPR2 - Monocytes	0	0	0	0	1	0	0	0	0	1	0	0	2
DCs - APP - GPC1 - B cells	0	0	0	0	1	0	0	0	0	0	0	0	1
DCs - APP - LRP1 - B cells	0	0	0	0	1	0	0	0	0	0	0	0	1
DCs - APP - LRP1 - DCs	0	0	1	0	1	1	0	0	0	0	0	0	3
DCs - APP - LRP1 - Monocytes	0	0	0	0	1	1	0	0	0	0	0	0	2
DCs - APP - LRP1 - NK cells	0	0	0	0	1	0	0	0	0	0	0	0	1
DCs - APP - NCSTN - B cells	0	0	0	0	1	0	0	0	0	1	0	0	2
DCs - APP - NCSTN - DCs	0	0	1	0	0	1	0	0	0	0	0	0	2
DCs - APP - NCSTN - Monocytes	0	0	0	0	1	0	0	0	0	1	0	0	2
DCs - APP - NCSTN - NK cells	0	0	0	0	1	0	0	0	0	0	0	0	1
DCs - APP - NCSTN - T cells	0	0	1	0	1	0	0	0	0	1	0	0	3
DCs - APP - SLC45A3 - B cells	0	0	0	0	1	0	0	0	0	0	0	0	1
DCs - APP - TNFRSF21 - B cells	0	0	0	0	1	0	0	0	0	0	0	0	1
DCs - APP - TNFRSF21 - DCs	0	0	0	0	1	1	0	0	0	1	0	0	3
DCs - APP - TNFRSF21 - Monocytes	0	0	0	0	1	0	0	0	0	1	0	0	2
DCs - APP - TNFRSF21 - NK cells	0	0	0	0	1	0	0	0	0	0	0	0	1
DCs - APP - TNFRSF21 - T cells	0	0	0	0	0	0	0	0	0	1	0	0	1
DCs - ARF1 - PLD2 - Monocytes	0	0	0	0	1	0	0	0	0	0	0	0	1
DCs - B2M - CD247 - B cells	0	0	0	0	0	1	0	0	0	0	0	0	1
DCs - B2M - CD247 - Monocytes	0	0	0	0	0	1	0	0	0	0	0	0	1
DCs - B2M - CD247 - NK cells	0	0	0	0	0	1	0	0	0	0	0	0	1
DCs - B2M - CD247 - T cells	0	0	0	0	0	1	0	0	0	0	0	0	1
DCs - B2M - CD3D - B cells	0	0	1	0	0	1	0	0	0	0	0	0	2
DCs - B2M - CD3D - DCs	0	0	1	0	0	1	0	0	0	0	0	0	2
DCs - B2M - CD3D - Monocytes	0	0	1	0	0	1	0	0	0	0	0	0	2
DCs - B2M - CD3D - NK cells	0	0	1	0	1	1	0	0	0	0	0	0	3
DCs - B2M - CD3D - T cells	0	0	0	0	1	1	0	0	0	0	0	0	2
DCs - B2M - CD3G - B cells	0	0	0	0	0	1	0	0	0	0	0	0	1
DCs - B2M - CD3G - DCs	0	0	1	0	0	1	0	0	0	0	0	0	2
DCs - B2M - CD3G - Monocytes	0	0	1	0	0	1	0	0	0	0	0	0	2
DCs - B2M - CD3G - NK cells	0	0	1	0	0	1	0	0	0	0	0	0	2
DCs - B2M - CD3G - T cells	0	0	0	0	1	1	0	0	0	0	0	0	2
DCs - B2M - HFE - B cells	0	0	0	0	1	0	0	0	0	0	0	0	1
DCs - B2M - HFE - DCs	0	0	1	0	1	0	0	0	0	0	0	0	2
DCs - B2M - HFE - Monocytes	0	0	0	0	1	0	0	0	0	0	0	0	1
DCs - B2M - HFE - NK cells	0	0	0	0	1	0	0	0	0	0	0	0	1
DCs - B2M - HFE - T cells	0	0	0	0	1	0	0	0	0	0	0	0	1
DCs - B2M - HLA-F - B cells	0	0	0	0	0	1	0	0	0	0	0	0	1
DCs - B2M - HLA-F - NK cells	0	0	0	0	0	1	0	0	0	0	0	0	1
DCs - B2M - KIR2DL1 - NK cells	0	0	0	0	0	1	0	0	0	0	0	0	1
DCs - B2M - KIR2DL3 - NK cells	0	0	0	0	0	1	0	0	0	0	0	0	1
DCs - B2M - KIR2DL3 - T cells	0	0	0	0	0	1	0	0	0	0	0	0	1
DCs - B2M - KIR3DL1 - NK cells	0	0	0	0	0	1	0	0	0	0	0	0	1
DCs - B2M - KLRC1 - NK cells	0	0	0	0	0	1	0	0	0	0	0	0	1
DCs - B2M - KLRC1 - T cells	0	0	0	0	0	1	0	0	0	0	0	0	1
DCs - B2M - KLRD1 - B cells	0	0	0	0	0	1	0	0	0	0	0	0	1
DCs - B2M - KLRD1 - Monocytes	0	0	0	0	0	1	0	0	0	0	0	0	1
DCs - B2M - KLRD1 - NK cells	0	0	1	0	1	1	0	0	0	0	0	0	3
DCs - B2M - KLRD1 - T cells	0	0	0	0	1	1	0	0	0	0	0	0	2
DCs - B2M - LILRB1 - B cells	0	0	0	0	0	1	0	0	0	0	0	0	1
DCs - B2M - LILRB1 - Monocytes	0	0	0	0	0	1	0	0	0	0	0	0	1
DCs - B2M - LILRB1 - T cells	0	0	0	0	0	1	0	0	0	0	0	0	1
DCs - B2M - LILRB2 - DCs	0	0	0	0	0	1	0	0	0	0	0	0	1
DCs - B2M - LILRB2 - Monocytes	0	0	0	0	0	1	0	0	0	0	0	0	1
DCs - B2M - TFRC - B cells	0	0	1	0	1	0	0	0	0	0	0	0	2
DCs - B2M - TFRC - Monocytes	0	0	0	0	1	0	0	0	0	0	0	0	1
DCs - B2M - TFRC - NK cells	0	0	0	0	1	0	0	0	0	0	0	0	1
DCs - B2M - TFRC - T cells	0	0	0	0	1	0	0	0	0	0	0	0	1
DCs - BMP2 - ENG - DCs	1	0	0	0	0	0	0	0	0	0	0	0	1
DCs - C1QA - CR1 - B cells	0	0	0	0	1	0	0	0	0	0	0	0	1
DCs - C1QA - CR1 - T cells	0	0	0	0	1	0	0	0	0	0	0	0	1
DCs - C1QA - CSPG4 - DCs	0	0	0	0	1	0	0	0	0	0	0	0	1
DCs - C1QB - LRP1 - B cells	0	0	0	0	1	0	0	0	0	0	0	0	1
DCs - C1QB - LRP1 - DCs	0	0	0	0	1	1	0	0	0	0	0	0	2
DCs - C1QB - LRP1 - Monocytes	0	0	0	0	1	1	0	0	0	0	0	0	2
DCs - C1QB - LRP1 - NK cells	0	0	0	0	1	0	0	0	0	0	0	0	1
DCs - C3 - CD19 - B cells	0	0	0	1	0	0	0	0	0	0	0	0	1
DCs - C4B - CD46 - B cells	0	0	0	0	1	0	0	0	0	0	0	0	1
DCs - C4B - CD46 - DCs	0	0	0	0	1	0	0	0	0	0	0	0	1
DCs - C4B - CD46 - Monocytes	0	0	0	0	1	0	0	0	0	0	0	0	1
DCs - C4B - CD46 - T cells	0	0	0	0	1	0	0	0	0	0	0	0	1
DCs - C4B - CR1 - B cells	0	0	0	0	1	0	0	0	0	0	0	0	1
DCs - C4B - CR1 - T cells	0	0	0	0	1	0	0	0	0	0	0	0	1
DCs - CALR - ITGA2B - Monocytes	0	0	0	0	1	0	0	0	0	0	0	0	1
DCs - CALR - ITGA2B - T cells	0	0	1	0	0	0	0	0	0	0	0	0	1
DCs - CALR - ITGA3 - T cells	1	0	0	0	0	0	0	0	0	0	0	0	1
DCs - CALR - ITGAV - B cells	1	0	0	0	1	0	0	0	0	0	0	0	2
DCs - CALR - ITGAV - DCs	0	0	1	0	1	0	0	0	0	0	0	0	2
DCs - CALR - ITGAV - Monocytes	0	0	0	0	1	0	0	0	0	0	0	0	1
DCs - CALR - ITGAV - NK cells	0	0	0	0	1	0	0	0	0	0	0	0	1
DCs - CALR - ITGAV - T cells	0	0	0	0	1	0	0	0	0	0	0	0	1
DCs - CALR - LRP1 - B cells	0	0	0	0	1	0	0	0	0	0	0	0	1
DCs - CALR - LRP1 - DCs	1	0	1	0	1	0	0	0	0	0	0	0	3
DCs - CALR - LRP1 - Monocytes	0	0	0	0	1	0	0	0	0	0	0	0	1
DCs - CALR - LRP1 - NK cells	0	0	0	0	1	0	0	0	0	0	0	0	1
DCs - CALR - TSHR - B cells	0	0	0	0	1	0	0	0	0	0	0	0	1
DCs - CAMP - FPR2 - Monocytes	0	0	0	0	1	0	0	0	0	0	0	0	1
DCs - CAMP - IGF1R - B cells	0	0	0	0	1	0	0	0	0	0	0	0	1
DCs - CAMP - IGF1R - Monocytes	0	0	0	0	1	0	0	0	0	0	0	0	1
DCs - CAMP - IGF1R - NK cells	0	0	0	0	1	0	0	0	0	0	0	0	1
DCs - CAMP - IGF1R - T cells	0	0	0	0	1	0	0	0	0	0	0	0	1
DCs - CCL14 - CCR5 - B cells	1	0	0	0	0	0	0	0	0	0	0	0	1
DCs - CCL14 - CCR5 - NK cells	1	0	0	0	0	0	0	0	0	0	0	0	1
DCs - CCL14 - CCR5 - T cells	1	0	0	0	0	0	0	0	0	0	0	0	1
DCs - CCL19 - CCR10 - B cells	0	0	1	0	0	0	0	0	0	0	0	0	1
DCs - CCL19 - CCR7 - B cells	0	0	1	0	0	0	0	0	0	0	0	0	1
DCs - CCL19 - CCR7 - Monocytes	0	0	1	0	0	0	0	0	0	0	0	0	1
DCs - CCL19 - CCRL2 - DCs	0	0	1	0	0	0	0	0	0	0	0	0	1
DCs - CCL19 - CCRL2 - NK cells	0	0	1	0	0	0	0	0	0	0	0	0	1
DCs - CCL21 - CCR7 - B cells	0	0	0	0	0	0	0	0	0	1	0	0	1
DCs - CCL27 - CCR10 - B cells	0	0	1	0	0	0	0	0	0	0	0	0	1
DCs - CCL3 - CCR5 - B cells	0	0	1	0	0	0	0	0	0	0	0	0	1
DCs - CCL3 - CCR5 - DCs	0	0	1	0	0	0	0	0	0	0	0	0	1
DCs - CCL4 - CCR5 - B cells	0	0	1	0	0	0	0	0	0	0	0	0	1
DCs - CCL4 - CCR5 - DCs	0	0	1	0	0	0	0	0	0	0	0	0	1
DCs - CCL5 - CCR1 - Monocytes	0	0	0	0	1	1	0	0	0	0	0	0	2
DCs - CCL5 - CCR4 - T cells	1	0	0	0	0	0	0	0	0	0	0	0	1
DCs - CCL5 - CCR5 - B cells	1	0	1	0	1	0	0	0	0	0	0	0	3
DCs - CCL5 - CCR5 - DCs	0	0	1	0	1	0	0	0	0	0	0	0	2
DCs - CCL5 - CCR5 - Monocytes	0	0	0	0	1	0	0	0	0	0	0	0	1
DCs - CCL5 - CCR5 - NK cells	1	0	0	0	1	0	0	0	0	0	0	0	2
DCs - CCL5 - CCR5 - T cells	1	0	0	0	1	0	0	0	0	0	0	0	2
DCs - CCL5 - CXCR3 - DCs	1	0	0	0	0	0	0	0	0	0	0	0	1
DCs - CCL5 - CXCR3 - T cells	1	0	0	0	0	0	0	0	0	0	0	0	1
DCs - CCL5 - SDC1 - B cells	0	0	0	0	1	0	0	0	0	0	0	0	1
DCs - CCL5 - SDC4 - B cells	0	0	0	0	1	0	0	0	0	0	0	0	1
DCs - CCL5 - SDC4 - DCs	0	0	1	0	0	0	0	0	0	0	0	0	1
DCs - CCL5 - SDC4 - Monocytes	0	0	0	0	1	0	0	0	0	0	0	0	1
DCs - CCL7 - CCR10 - B cells	0	0	1	0	0	0	0	0	0	0	0	0	1
DCs - CCL7 - CCR2 - DCs	0	0	1	0	0	0	0	0	0	0	0	0	1
DCs - CCL7 - CCR5 - B cells	0	0	1	0	0	0	0	0	0	0	0	0	1
DCs - CCL7 - CCR5 - DCs	0	0	1	0	0	0	0	0	0	0	0	0	1
DCs - CCL8 - CCR1 - Monocytes	0	0	0	0	1	0	0	0	0	0	0	0	1
DCs - CCL8 - CCR2 - DCs	0	0	1	0	1	0	0	0	0	0	0	0	2
DCs - CCL8 - CCR2 - Monocytes	0	0	0	0	1	0	0	0	0	0	0	0	1
DCs - CCL8 - CCR5 - B cells	1	0	1	0	1	0	0	0	0	0	0	0	3
DCs - CCL8 - CCR5 - DCs	0	0	1	0	1	0	0	0	0	0	0	0	2
DCs - CCL8 - CCR5 - Monocytes	0	0	0	0	1	0	0	0	0	0	0	0	1
DCs - CCL8 - CCR5 - NK cells	1	0	0	0	1	0	0	0	0	0	0	0	2
DCs - CCL8 - CCR5 - T cells	1	0	0	0	1	0	0	0	0	0	0	0	2
DCs - CD14 - ITGA4 - B cells	0	0	0	0	1	0	0	0	0	1	0	0	2
DCs - CD14 - ITGA4 - DCs	0	0	0	0	1	0	0	0	0	1	0	0	2
DCs - CD14 - ITGA4 - Monocytes	0	0	0	0	1	0	0	0	0	1	0	0	2
DCs - CD14 - ITGA4 - NK cells	1	0	0	0	1	0	0	0	0	0	0	0	2
DCs - CD14 - ITGA4 - T cells	0	0	0	0	1	0	0	0	0	0	0	0	1
DCs - CD14 - ITGB1 - B cells	0	0	0	0	1	1	0	0	0	1	0	0	3
DCs - CD14 - ITGB1 - DCs	1	0	0	0	1	0	0	0	0	0	0	0	2
DCs - CD14 - ITGB1 - Monocytes	0	0	0	0	1	0	0	0	0	1	0	0	2
DCs - CD14 - ITGB1 - NK cells	1	0	0	0	1	0	0	0	0	0	0	0	2
DCs - CD14 - ITGB1 - T cells	1	0	0	0	0	0	0	0	0	1	0	0	2
DCs - CD55 - CR1 - B cells	0	0	0	0	1	0	0	0	0	0	0	0	1
DCs - CD55 - CR1 - T cells	0	0	0	0	1	0	0	0	0	0	0	0	1
DCs - CD5L - CD5 - Monocytes	0	0	1	0	0	0	0	0	0	0	0	0	1
DCs - CD5L - CD5 - NK cells	0	0	1	0	0	0	0	0	0	0	0	0	1
DCs - CDH1 - IGF1R - B cells	0	0	0	0	0	0	0	0	0	1	0	0	1
DCs - CDH1 - IGF1R - Monocytes	0	0	0	0	0	0	0	0	0	1	0	0	1
DCs - CDH1 - IGF1R - T cells	0	0	0	0	0	0	0	0	0	1	0	0	1
DCs - CDH1 - ITGAE - B cells	0	0	0	0	0	1	0	0	0	1	0	0	2
DCs - CDH1 - ITGAE - DCs	0	0	0	0	0	0	0	0	0	1	0	0	1
DCs - CDH1 - ITGAE - Monocytes	0	0	0	0	0	0	0	0	0	1	0	0	1
DCs - CDH1 - ITGAE - T cells	0	0	0	0	0	1	0	0	0	1	0	0	2
DCs - CDH1 - ITGB7 - B cells	0	0	0	0	0	1	0	0	0	1	0	0	2
DCs - CDH1 - ITGB7 - Monocytes	0	0	0	0	0	0	0	0	0	1	0	0	1
DCs - CDH1 - ITGB7 - NK cells	0	0	0	0	0	1	0	0	0	0	0	0	1
DCs - CDH1 - KLRG1 - B cells	0	0	0	0	0	1	0	0	0	0	0	0	1
DCs - CDH1 - KLRG1 - T cells	0	0	0	0	0	1	0	0	0	0	0	0	1
DCs - CEL - CXCR4 - NK cells	0	0	1	0	0	0	0	0	0	0	0	0	1
DCs - CLCF1 - IL6ST - DCs	0	0	1	0	0	0	0	0	0	0	0	0	1
DCs - CLCF1 - IL6ST - Monocytes	0	0	1	0	0	0	0	0	0	0	0	0	1
DCs - CLCF1 - LIFR - B cells	0	0	0	0	1	0	0	0	0	0	0	0	1
DCs - CLCF1 - LIFR - DCs	0	0	0	0	1	0	0	0	0	0	0	0	1
DCs - CLEC11A - KIT - NK cells	1	0	0	0	0	0	0	0	0	0	0	0	1
DCs - CP - SLC40A1 - B cells	1	0	0	0	0	0	0	0	0	0	0	0	1
DCs - CP - SLC40A1 - DCs	1	0	0	0	0	0	0	0	0	0	0	0	1
DCs - CP - SLC40A1 - NK cells	1	0	0	0	0	0	0	0	0	0	0	0	1
DCs - CP - SLC40A1 - T cells	1	0	0	0	0	0	0	0	0	0	0	0	1
DCs - CXCL2 - CXCR2 - NK cells	0	0	0	0	0	1	0	0	0	0	0	0	1
DCs - DEFB4B - CCR6 - B cells	0	0	0	0	1	0	0	0	0	0	0	0	1
DCs - EBI3 - IL27RA - B cells	1	0	0	0	1	0	0	0	0	0	0	0	2
DCs - EBI3 - IL27RA - DCs	1	0	0	0	0	0	0	0	0	0	0	0	1
DCs - EBI3 - IL27RA - Monocytes	0	0	1	0	1	0	0	0	0	0	0	0	2
DCs - EBI3 - IL27RA - NK cells	1	0	1	0	1	0	0	0	0	0	0	0	3
DCs - EBI3 - IL27RA - T cells	1	0	0	0	1	0	0	0	0	0	0	0	2
DCs - EBI3 - IL6ST - DCs	1	0	1	0	0	0	0	0	0	0	0	0	2
DCs - EBI3 - IL6ST - Monocytes	0	0	1	0	0	0	0	0	0	0	0	0	1
DCs - EBI3 - IL6ST - T cells	1	0	0	0	0	0	0	0	0	0	0	0	1
DCs - ECM1 - CACHD1 - Monocytes	0	0	0	0	1	0	0	0	0	0	0	0	1
DCs - ECM1 - CACHD1 - T cells	1	0	0	0	1	0	0	0	0	0	0	0	2
DCs - EFNB1 - EPHB6 - NK cells	0	0	0	0	0	1	0	0	0	0	0	0	1
DCs - EFNB1 - ERBB2 - NK cells	0	0	0	0	0	1	0	0	0	0	0	0	1
DCs - EFNB2 - EPHA4 - T cells	0	0	0	0	0	0	0	0	0	1	0	0	1
DCs - EFNB2 - EPHA6 - B cells	0	0	0	0	1	0	0	0	0	0	0	0	1
DCs - EFNB2 - EPHA6 - DCs	0	0	0	0	1	0	0	0	0	0	0	0	1
DCs - EFNB2 - EPHA6 - Monocytes	0	0	0	0	1	0	0	0	0	0	0	0	1
DCs - EFNB2 - EPHA6 - NK cells	0	0	0	0	1	0	0	0	0	0	0	0	1
DCs - EFNB2 - EPHA6 - T cells	0	0	0	0	1	0	0	0	0	0	0	0	1
DCs - EFNB2 - EPHB4 - B cells	0	0	0	0	0	0	0	0	0	1	0	0	1
DCs - EFNB2 - EPHB4 - DCs	0	0	0	0	0	0	0	0	0	1	0	0	1
DCs - EFNB2 - EPHB4 - Monocytes	0	0	0	0	0	0	0	0	0	1	0	0	1
DCs - EFNB2 - EPHB6 - B cells	0	0	1	0	0	0	0	0	0	0	0	0	1
DCs - EFNB2 - EPHB6 - Monocytes	0	0	1	0	0	0	0	0	0	0	0	0	1
DCs - EFNB2 - EPHB6 - NK cells	0	0	0	0	1	0	0	0	0	0	0	0	1
DCs - EFNB2 - EPHB6 - T cells	0	0	0	0	1	0	0	0	0	1	0	0	2
DCs - EFNB2 - PECAM1 - B cells	0	0	1	0	1	0	0	0	0	1	0	0	3
DCs - EFNB2 - PECAM1 - DCs	0	0	1	0	1	0	0	0	0	0	0	0	2
DCs - EFNB2 - PECAM1 - Monocytes	0	0	1	0	1	0	0	0	0	1	0	0	3
DCs - EFNB2 - PECAM1 - NK cells	0	0	0	0	1	0	0	0	0	0	0	0	1
DCs - EFNB2 - PECAM1 - T cells	0	0	0	0	0	0	0	0	0	1	0	0	1
DCs - EFNB3 - EPHB6 - B cells	0	0	1	0	0	0	0	0	0	0	0	0	1
DCs - EFNB3 - EPHB6 - Monocytes	0	0	1	0	0	0	0	0	0	0	0	0	1
DCs - EGFL8 - NCR3 - DCs	0	0	1	0	0	0	0	0	0	0	0	0	1
DCs - EGFL8 - NCR3 - NK cells	0	0	1	0	0	0	0	0	0	0	0	0	1
DCs - EREG - ERBB2 - NK cells	0	0	1	0	0	0	0	0	0	0	0	0	1
DCs - EREG - ERBB3 - B cells	0	0	1	0	0	0	0	0	0	0	0	0	1
DCs - F13A1 - ITGA4 - B cells	0	0	1	1	1	0	0	0	0	0	0	0	3
DCs - F13A1 - ITGA4 - DCs	0	0	0	0	1	0	0	0	0	0	0	0	1
DCs - F13A1 - ITGA4 - Monocytes	0	0	1	0	1	0	0	0	0	0	0	0	2
DCs - F13A1 - ITGA4 - NK cells	1	0	1	0	1	0	0	0	0	0	0	0	3
DCs - F13A1 - ITGA4 - T cells	0	0	1	1	1	0	0	0	0	0	0	0	3
DCs - F13A1 - ITGA9 - B cells	0	0	1	0	0	0	0	0	0	0	0	0	1
DCs - F13A1 - ITGA9 - Monocytes	0	0	0	0	1	0	0	0	0	0	0	0	1
DCs - F13A1 - ITGA9 - T cells	0	0	0	0	1	0	0	0	0	0	0	0	1
DCs - F13A1 - ITGB1 - B cells	0	0	0	1	1	1	0	0	0	0	0	0	3
DCs - F13A1 - ITGB1 - DCs	1	0	1	0	1	0	0	0	0	0	0	0	3
DCs - F13A1 - ITGB1 - Monocytes	0	0	0	0	1	0	0	0	0	0	0	0	1
DCs - F13A1 - ITGB1 - NK cells	1	0	1	0	1	0	0	0	0	0	0	0	3
DCs - F13A1 - ITGB1 - T cells	1	0	1	1	0	0	0	0	0	0	0	0	3
DCs - FLT3LG - FLT3 - DCs	1	0	0	0	0	0	0	0	0	0	0	0	1
DCs - FN1 - C5AR1 - B cells	1	0	1	0	0	0	0	0	0	0	0	0	2
DCs - FN1 - C5AR1 - DCs	1	0	1	0	0	0	0	0	0	0	0	0	2
DCs - FN1 - C5AR1 - Monocytes	0	0	1	0	1	0	0	0	0	1	0	0	3
DCs - FN1 - C5AR1 - NK cells	1	0	1	0	0	0	0	0	0	0	0	0	2
DCs - FN1 - C5AR1 - T cells	1	0	1	0	0	0	0	0	0	0	0	0	2
DCs - FN1 - CD44 - B cells	1	0	1	0	1	0	0	0	0	1	0	0	4
DCs - FN1 - CD44 - DCs	1	0	1	0	1	0	0	0	0	0	0	0	3
DCs - FN1 - CD44 - Monocytes	0	0	0	0	1	0	0	0	0	1	0	0	2
DCs - FN1 - CD44 - NK cells	1	0	0	0	1	0	0	0	0	0	0	0	2
DCs - FN1 - CD44 - T cells	1	0	0	0	1	0	0	0	0	0	0	0	2
DCs - FN1 - CD79A - B cells	1	0	1	0	0	0	0	0	0	0	0	0	2
DCs - FN1 - CD79A - DCs	1	0	1	0	0	0	0	0	0	0	0	0	2
DCs - FN1 - CD79A - Monocytes	0	0	1	0	0	0	0	0	0	0	0	0	1
DCs - FN1 - CD79A - NK cells	1	0	1	0	0	0	0	0	0	0	0	0	2
DCs - FN1 - CD79A - T cells	1	0	1	0	0	0	0	0	0	0	0	0	2
DCs - FN1 - ITGA2 - B cells	0	0	0	0	0	0	0	0	0	1	0	0	1
DCs - FN1 - ITGA2 - Monocytes	0	0	0	0	0	0	0	0	0	1	0	0	1
DCs - FN1 - ITGA2 - NK cells	0	0	0	0	1	0	0	0	0	0	0	0	1
DCs - FN1 - ITGA2 - T cells	0	0	0	0	1	0	0	0	0	1	0	0	2
DCs - FN1 - ITGA2B - Monocytes	0	0	0	0	1	0	0	0	0	0	0	0	1
DCs - FN1 - ITGA2B - T cells	0	0	1	0	0	0	0	0	0	0	0	0	1
DCs - FN1 - ITGA3 - T cells	1	0	0	0	0	0	0	0	0	1	0	0	2
DCs - FN1 - ITGA4 - B cells	0	0	1	0	1	0	0	0	0	1	0	0	3
DCs - FN1 - ITGA4 - DCs	0	0	0	0	1	0	0	0	0	1	0	0	2
DCs - FN1 - ITGA4 - Monocytes	0	0	1	0	1	0	0	0	0	1	0	0	3
DCs - FN1 - ITGA4 - NK cells	1	0	1	0	1	0	0	0	0	0	0	0	3
DCs - FN1 - ITGA4 - T cells	0	0	1	0	1	0	0	0	0	0	0	0	2
DCs - FN1 - ITGA5 - B cells	0	0	0	0	1	0	0	0	0	1	0	0	2
DCs - FN1 - ITGA5 - DCs	0	0	1	0	1	0	0	0	0	0	0	0	2
DCs - FN1 - ITGA5 - Monocytes	0	0	0	0	1	0	0	0	0	1	0	0	2
DCs - FN1 - ITGA5 - NK cells	0	0	0	0	1	0	0	0	0	0	0	0	1
DCs - FN1 - ITGA5 - T cells	0	0	0	0	1	0	0	0	0	1	0	0	2
DCs - FN1 - ITGA6 - B cells	0	0	0	0	0	0	0	0	0	1	0	0	1
DCs - FN1 - ITGA6 - DCs	0	0	1	0	0	0	0	0	0	0	0	0	1
DCs - FN1 - ITGA6 - Monocytes	0	0	0	0	1	0	0	0	0	1	0	0	2
DCs - FN1 - ITGA6 - T cells	0	0	0	0	0	0	0	0	0	1	0	0	1
DCs - FN1 - ITGA9 - B cells	0	0	1	0	0	0	0	0	0	0	0	0	1
DCs - FN1 - ITGA9 - Monocytes	0	0	0	0	1	0	0	0	0	0	0	0	1
DCs - FN1 - ITGA9 - T cells	0	0	0	0	1	0	0	0	0	0	0	0	1
DCs - FN1 - ITGAV - B cells	1	0	0	0	1	0	0	0	0	1	0	0	3
DCs - FN1 - ITGAV - DCs	0	0	1	0	1	0	0	0	0	1	0	0	3
DCs - FN1 - ITGAV - Monocytes	0	0	0	0	1	0	0	0	0	1	0	0	2
DCs - FN1 - ITGAV - NK cells	0	0	0	0	1	0	0	0	0	0	0	0	1
DCs - FN1 - ITGAV - T cells	0	0	0	0	1	0	0	0	0	1	0	0	2
DCs - FN1 - ITGB1 - B cells	0	0	0	0	1	0	0	0	0	1	0	0	2
DCs - FN1 - ITGB1 - DCs	1	0	1	0	1	0	0	0	0	0	0	0	3
DCs - FN1 - ITGB1 - Monocytes	0	0	0	0	1	0	0	0	0	1	0	0	2
DCs - FN1 - ITGB1 - NK cells	1	0	1	0	1	0	0	0	0	0	0	0	3
DCs - FN1 - ITGB1 - T cells	1	0	1	0	0	0	0	0	0	1	0	0	3
DCs - FN1 - ITGB6 - Monocytes	0	0	0	0	1	0	0	0	0	0	0	0	1
DCs - FN1 - ITGB7 - B cells	1	0	0	0	1	0	0	0	0	1	0	0	3
DCs - FN1 - ITGB7 - DCs	1	0	1	0	1	0	0	0	0	0	0	0	3
DCs - FN1 - ITGB7 - Monocytes	0	0	0	0	1	0	0	0	0	1	0	0	2
DCs - FN1 - ITGB7 - NK cells	0	0	1	0	1	0	0	0	0	0	0	0	2
DCs - FN1 - ITGB7 - T cells	0	0	1	0	1	0	0	0	0	0	0	0	2
DCs - FN1 - MAG - B cells	1	0	1	0	0	0	0	0	0	0	0	0	2
DCs - FN1 - MAG - T cells	1	0	0	0	0	0	0	0	0	0	0	0	1
DCs - FN1 - NT5E - B cells	0	0	0	0	0	0	0	0	0	1	0	0	1
DCs - FN1 - NT5E - Monocytes	0	0	0	0	1	0	0	0	0	1	0	0	2
DCs - FN1 - NT5E - T cells	0	0	0	0	0	0	0	0	0	1	0	0	1
DCs - FN1 - PLAUR - B cells	1	0	1	0	0	0	0	0	0	1	0	0	3
DCs - FN1 - PLAUR - DCs	1	0	1	0	0	0	0	0	0	0	0	0	2
DCs - FN1 - PLAUR - Monocytes	0	0	1	0	0	0	0	0	0	1	0	0	2
DCs - FN1 - PLAUR - NK cells	1	0	1	0	0	0	0	0	0	0	0	0	2
DCs - FN1 - PLAUR - T cells	1	0	1	0	0	0	0	0	0	0	0	0	2
DCs - FN1 - ROBO4 - DCs	0	0	0	0	0	0	0	0	0	1	0	0	1
DCs - FN1 - ROBO4 - Monocytes	0	0	0	0	0	0	0	0	0	1	0	0	1
DCs - FN1 - TSHR - B cells	0	0	0	0	1	0	0	0	0	0	0	0	1
DCs - GAS6 - AXL - DCs	0	0	0	0	0	1	0	0	0	0	0	0	1
DCs - GAS6 - MERTK - Monocytes	0	0	0	0	0	1	0	0	0	0	0	0	1
DCs - GNAI2 - ADCY1 - NK cells	0	0	0	0	1	0	0	0	0	0	0	0	1
DCs - GNAI2 - ADCY1 - T cells	0	0	0	0	1	0	0	0	0	0	0	0	1
DCs - GNAI2 - ADCY7 - B cells	0	0	0	0	1	1	0	0	0	1	0	0	3
DCs - GNAI2 - ADCY7 - Monocytes	0	0	0	0	0	0	0	0	0	1	0	0	1
DCs - GNAI2 - ADCY7 - NK cells	0	0	0	0	1	1	0	0	0	0	0	0	2
DCs - GNAI2 - ADCY9 - B cells	1	0	0	0	1	0	0	0	0	1	0	0	3
DCs - GNAI2 - ADCY9 - DCs	0	0	1	0	0	0	0	0	0	0	0	0	1
DCs - GNAI2 - ADCY9 - Monocytes	0	0	0	0	1	0	0	0	0	1	0	0	2
DCs - GNAI2 - ADCY9 - NK cells	0	0	0	0	1	0	0	0	0	0	0	0	1
DCs - GNAI2 - ADCY9 - T cells	0	0	0	0	1	0	0	0	0	0	0	0	1
DCs - GNAI2 - C5AR1 - B cells	1	0	1	0	0	0	0	0	0	0	0	0	2
DCs - GNAI2 - C5AR1 - DCs	1	0	1	0	0	0	0	0	0	0	0	0	2
DCs - GNAI2 - C5AR1 - Monocytes	0	0	1	0	1	1	0	0	0	1	0	0	4
DCs - GNAI2 - C5AR1 - NK cells	1	0	1	0	0	0	0	0	0	0	0	0	2
DCs - GNAI2 - C5AR1 - T cells	1	0	1	0	0	0	0	0	0	0	0	0	2
DCs - GNAI2 - CCR5 - B cells	1	0	1	0	1	0	0	0	0	0	0	0	3
DCs - GNAI2 - CCR5 - DCs	0	0	1	0	1	0	0	0	0	0	0	0	2
DCs - GNAI2 - CCR5 - Monocytes	0	0	0	0	1	0	0	0	0	0	0	0	1
DCs - GNAI2 - CCR5 - NK cells	1	0	0	0	1	0	0	0	0	0	0	0	2
DCs - GNAI2 - CCR5 - T cells	1	0	0	0	1	0	0	0	0	0	0	0	2
DCs - GNAI2 - CXCR2 - Monocytes	0	0	0	0	1	0	0	0	0	0	0	0	1
DCs - GNAI2 - CXCR2 - NK cells	0	0	0	0	0	1	0	0	0	0	0	0	1
DCs - GNAI2 - CXCR2 - T cells	0	0	1	0	0	0	0	0	0	0	0	0	1
DCs - GNAI2 - CXCR3 - DCs	1	0	0	0	0	0	0	0	0	0	0	0	1
DCs - GNAI2 - CXCR3 - T cells	1	0	0	0	0	0	0	0	0	0	0	0	1
DCs - GNAI2 - F2R - B cells	0	0	0	0	0	1	0	0	0	0	0	0	1
DCs - GNAI2 - F2R - Monocytes	0	0	1	0	1	0	0	0	0	1	0	0	3
DCs - GNAI2 - F2R - NK cells	1	0	0	0	0	1	0	0	0	0	0	0	2
DCs - GNAI2 - F2R - T cells	0	0	0	0	0	1	0	0	0	0	0	0	1
DCs - GNAI2 - FPR1 - B cells	0	0	0	0	1	0	0	0	0	1	0	0	2
DCs - GNAI2 - FPR1 - DCs	0	0	0	0	1	1	0	0	0	0	0	0	2
DCs - GNAI2 - FPR1 - Monocytes	0	0	0	0	1	1	0	0	0	1	0	0	3
DCs - GNAI2 - FPR1 - NK cells	0	0	0	0	1	0	0	0	0	0	0	0	1
DCs - GNAI2 - FPR1 - T cells	0	0	0	0	1	0	0	0	0	0	0	0	1
DCs - GNAI2 - IGF1R - B cells	0	0	0	0	1	0	0	0	0	1	0	0	2
DCs - GNAI2 - IGF1R - DCs	0	0	1	0	0	0	0	0	0	0	0	0	1
DCs - GNAI2 - IGF1R - Monocytes	0	0	0	0	1	0	0	0	0	1	0	0	2
DCs - GNAI2 - IGF1R - NK cells	0	0	0	0	1	0	0	0	0	0	0	0	1
DCs - GNAI2 - IGF1R - T cells	0	0	0	0	1	0	0	0	0	1	0	0	2
DCs - GNAI2 - LPAR3 - T cells	0	0	0	0	0	0	0	0	0	1	0	0	1
DCs - GNAI2 - OPRM1 - B cells	0	0	0	0	0	0	0	0	0	1	0	0	1
DCs - GNAI2 - OPRM1 - Monocytes	0	0	0	0	0	0	0	0	0	1	0	0	1
DCs - GNAI2 - OPRM1 - T cells	0	0	0	0	0	0	0	0	0	1	0	0	1
DCs - GNAI2 - PTPRU - DCs	0	0	1	0	0	0	0	0	0	0	0	0	1
DCs - GNAI2 - S1PR1 - B cells	1	0	1	0	1	0	0	0	0	0	0	0	3
DCs - GNAI2 - S1PR1 - DCs	1	0	0	0	1	0	0	0	0	0	0	0	2
DCs - GNAI2 - S1PR1 - Monocytes	0	0	1	0	0	0	0	0	0	0	0	0	1
DCs - GNAI2 - S1PR1 - NK cells	1	0	0	0	1	0	0	0	0	0	0	0	2
DCs - GNAI2 - S1PR1 - T cells	1	0	1	0	1	1	0	0	0	0	0	0	4
DCs - GNAI2 - S1PR3 - B cells	1	0	0	0	1	0	0	0	0	0	0	0	2
DCs - GNAI2 - S1PR3 - DCs	1	0	0	0	0	0	0	0	0	0	0	0	1
DCs - GNAI2 - S1PR4 - B cells	0	0	1	0	0	0	0	0	0	0	0	0	1
DCs - GNAI2 - S1PR5 - B cells	0	0	0	0	0	1	0	0	0	0	0	0	1
DCs - GNAI2 - S1PR5 - DCs	0	0	0	0	1	0	0	0	0	0	0	0	1
DCs - GNAI2 - S1PR5 - NK cells	1	0	1	0	0	1	0	0	0	0	0	0	3
DCs - GNAI2 - S1PR5 - T cells	0	0	0	0	0	1	0	0	0	0	0	0	1
DCs - GNAI2 - TBXA2R - B cells	0	0	0	0	1	0	0	0	0	0	0	0	1
DCs - GNAI2 - TBXA2R - NK cells	1	0	0	0	0	0	0	0	0	0	0	0	1
DCs - GNAI2 - TBXA2R - T cells	1	0	0	0	0	0	0	0	0	0	0	0	1
DCs - GNAI2 - TSHR - B cells	0	0	0	0	1	0	0	0	0	0	0	0	1
DCs - GNAI2 - UNC5B - DCs	0	0	1	0	0	0	0	0	0	1	0	0	2
DCs - GNAS - ADCY7 - B cells	0	0	0	0	0	0	0	0	0	1	0	0	1
DCs - GNAS - ADCY7 - Monocytes	0	0	0	0	0	0	0	0	0	1	0	0	1
DCs - GNAS - ADCY9 - B cells	1	0	0	0	0	0	0	0	0	1	0	0	2
DCs - GNAS - ADCY9 - DCs	0	0	1	0	0	0	0	0	0	0	0	0	1
DCs - GNAS - ADCY9 - Monocytes	0	0	0	0	0	0	0	0	0	1	0	0	1
DCs - GNAS - ADRB3 - T cells	1	0	0	0	0	0	0	0	0	0	0	0	1
DCs - GNAS - PTGDR - Monocytes	0	0	1	0	0	0	0	0	0	0	0	0	1
DCs - GNAS - PTGDR - NK cells	1	0	1	0	0	0	0	0	0	0	0	0	2
DCs - GNAS - PTGDR - T cells	1	0	0	0	0	0	0	0	0	0	0	0	1
DCs - GPI - AMFR - B cells	0	0	1	0	0	0	0	0	0	1	0	0	2
DCs - GPI - AMFR - Monocytes	0	0	0	0	0	0	0	0	0	1	0	0	1
DCs - GSTP1 - TRAF2 - B cells	0	0	1	0	1	0	0	0	0	0	0	0	2
DCs - GSTP1 - TRAF2 - Monocytes	0	0	1	0	0	0	0	0	0	0	0	0	1
DCs - GZMB - IGF2R - DCs	0	0	1	0	0	0	0	0	0	0	0	0	1
DCs - GZMB - IGF2R - T cells	0	0	1	0	0	0	0	0	0	0	0	0	1
DCs - GZMB - PGRMC1 - DCs	0	0	1	0	0	0	0	0	0	0	0	0	1
DCs - GZMB - PGRMC1 - T cells	0	0	1	0	0	0	0	0	0	0	0	0	1
DCs - HBEGF - CD44 - B cells	0	0	0	0	0	1	0	0	0	0	0	0	1
DCs - HBEGF - CD44 - Monocytes	0	0	0	0	0	1	0	0	0	0	0	0	1
DCs - HBEGF - CD44 - NK cells	0	0	0	0	0	1	0	0	0	0	0	0	1
DCs - HBEGF - CD44 - T cells	0	0	0	0	0	1	0	0	0	0	0	0	1
DCs - HBEGF - CD82 - B cells	0	0	0	0	0	1	0	0	0	0	0	0	1
DCs - HBEGF - CD82 - NK cells	0	0	0	0	0	1	0	0	0	0	0	0	1
DCs - HBEGF - CD9 - B cells	0	0	0	0	0	1	0	0	0	0	0	0	1
DCs - HBEGF - ERBB2 - NK cells	0	0	0	0	0	1	0	0	0	0	0	0	1
DCs - HGF - CD44 - B cells	1	0	1	0	1	0	0	0	0	0	0	0	3
DCs - HGF - CD44 - DCs	1	0	1	0	1	0	0	0	0	0	0	0	3
DCs - HGF - CD44 - Monocytes	0	0	0	0	1	0	0	0	0	0	0	0	1
DCs - HGF - CD44 - NK cells	1	0	0	0	1	0	0	0	0	0	0	0	2
DCs - HGF - CD44 - T cells	1	0	0	0	1	0	0	0	0	0	0	0	2
DCs - HGF - MET - B cells	0	0	0	0	1	0	0	0	0	0	0	0	1
DCs - HGF - MET - DCs	0	0	1	0	0	0	0	0	0	0	0	0	1
DCs - HGF - SDC1 - B cells	0	0	0	0	1	0	0	0	0	0	0	0	1
DCs - HGF - ST14 - B cells	0	0	1	0	0	0	0	0	0	0	0	0	1
DCs - HLA-A - APLP2 - B cells	0	0	0	0	0	1	0	0	0	0	0	0	1
DCs - HLA-A - APLP2 - DCs	0	0	0	0	0	1	0	0	0	0	0	0	1
DCs - HLA-A - APLP2 - Monocytes	0	0	0	0	0	1	0	0	0	0	0	0	1
DCs - HLA-A - APLP2 - NK cells	0	0	0	0	0	1	0	0	0	0	0	0	1
DCs - HLA-A - APLP2 - T cells	0	0	0	0	0	1	0	0	0	0	0	0	1
DCs - HLA-A - CD3D - B cells	0	0	0	0	0	1	0	0	0	0	0	0	1
DCs - HLA-A - CD3D - DCs	0	0	0	0	0	1	0	0	0	0	0	0	1
DCs - HLA-A - CD3D - Monocytes	0	0	0	0	0	1	0	0	0	0	0	0	1
DCs - HLA-A - CD3D - NK cells	0	0	0	0	0	1	0	0	0	0	0	0	1
DCs - HLA-A - CD3D - T cells	0	0	0	0	0	1	0	0	0	0	0	0	1
DCs - HLA-A - CD3G - B cells	0	0	0	0	0	1	0	0	0	0	0	0	1
DCs - HLA-A - CD3G - DCs	0	0	0	0	0	1	0	0	0	0	0	0	1
DCs - HLA-A - CD3G - Monocytes	0	0	0	0	0	1	0	0	0	0	0	0	1
DCs - HLA-A - CD3G - NK cells	0	0	0	0	0	1	0	0	0	0	0	0	1
DCs - HLA-A - CD3G - T cells	0	0	0	0	0	1	0	0	0	0	0	0	1
DCs - HLA-A - ERBB2 - NK cells	0	0	0	0	0	1	0	0	0	0	0	0	1
DCs - HLA-A - KIR2DL1 - NK cells	0	0	0	0	0	1	0	0	0	0	0	0	1
DCs - HLA-A - KIR2DL3 - NK cells	0	0	0	0	0	1	0	0	0	0	0	0	1
DCs - HLA-A - KIR2DL3 - T cells	0	0	0	0	0	1	0	0	0	0	0	0	1
DCs - HLA-A - KIR3DL1 - NK cells	0	0	0	0	0	1	0	0	0	0	0	0	1
DCs - HLA-A - KIR3DL2 - NK cells	0	0	0	0	0	1	0	0	0	0	0	0	1
DCs - HLA-A - LILRB1 - B cells	0	0	0	0	0	1	0	0	0	0	0	0	1
DCs - HLA-A - LILRB1 - Monocytes	0	0	0	0	0	1	0	0	0	0	0	0	1
DCs - HLA-A - LILRB1 - T cells	0	0	0	0	0	1	0	0	0	0	0	0	1
DCs - HLA-A - LILRB2 - DCs	0	0	0	0	0	1	0	0	0	0	0	0	1
DCs - HLA-A - LILRB2 - Monocytes	0	0	0	0	0	1	0	0	0	0	0	0	1
DCs - HLA-B - CANX - B cells	0	0	0	0	0	1	0	0	0	0	0	0	1
DCs - HLA-B - CANX - DCs	0	0	0	0	0	1	0	0	0	0	0	0	1
DCs - HLA-B - CANX - NK cells	0	0	0	0	0	1	0	0	0	0	0	0	1
DCs - HLA-B - CD3D - B cells	0	0	0	0	0	1	0	0	0	0	0	0	1
DCs - HLA-B - CD3D - DCs	0	0	0	0	0	1	0	0	0	0	0	0	1
DCs - HLA-B - CD3D - Monocytes	0	0	0	0	0	1	0	0	0	0	0	0	1
DCs - HLA-B - CD3D - NK cells	0	0	0	0	0	1	0	0	0	0	0	0	1
DCs - HLA-B - CD3D - T cells	0	0	0	0	0	1	0	0	0	0	0	0	1
DCs - HLA-B - CD3G - B cells	0	0	0	0	0	1	0	0	0	0	0	0	1
DCs - HLA-B - CD3G - DCs	0	0	0	0	0	1	0	0	0	0	0	0	1
DCs - HLA-B - CD3G - Monocytes	0	0	0	0	0	1	0	0	0	0	0	0	1
DCs - HLA-B - CD3G - NK cells	0	0	0	0	0	1	0	0	0	0	0	0	1
DCs - HLA-B - CD3G - T cells	0	0	0	0	0	1	0	0	0	0	0	0	1
DCs - HLA-B - KIR2DL3 - NK cells	0	0	0	0	0	1	0	0	0	0	0	0	1
DCs - HLA-B - KIR2DL3 - T cells	0	0	0	0	0	1	0	0	0	0	0	0	1
DCs - HLA-B - KIR3DL1 - NK cells	0	0	0	0	0	1	0	0	0	0	0	0	1
DCs - HLA-B - KLRD1 - B cells	0	0	0	0	0	1	0	0	0	0	0	0	1
DCs - HLA-B - KLRD1 - Monocytes	0	0	0	0	0	1	0	0	0	0	0	0	1
DCs - HLA-B - KLRD1 - NK cells	0	0	0	0	0	1	0	0	0	0	0	0	1
DCs - HLA-B - KLRD1 - T cells	0	0	0	0	0	1	0	0	0	0	0	0	1
DCs - HLA-B - LILRB1 - B cells	0	0	0	0	0	1	0	0	0	0	0	0	1
DCs - HLA-B - LILRB1 - Monocytes	0	0	0	0	0	1	0	0	0	0	0	0	1
DCs - HLA-B - LILRB1 - T cells	0	0	0	0	0	1	0	0	0	0	0	0	1
DCs - HLA-B - LILRB2 - DCs	0	0	0	0	0	1	0	0	0	0	0	0	1
DCs - HLA-B - LILRB2 - Monocytes	0	0	0	0	0	1	0	0	0	0	0	0	1
DCs - HLA-C - CD3D - B cells	0	0	0	0	0	1	0	0	0	0	0	0	1
DCs - HLA-C - CD3D - DCs	0	0	0	0	0	1	0	0	0	0	0	0	1
DCs - HLA-C - CD3D - Monocytes	0	0	0	0	0	1	0	0	0	0	0	0	1
DCs - HLA-C - CD3D - NK cells	0	0	0	0	0	1	0	0	0	0	0	0	1
DCs - HLA-C - CD3D - T cells	0	0	0	0	0	1	0	0	0	0	0	0	1
DCs - HLA-C - CD3G - B cells	0	0	0	0	0	1	0	0	0	0	0	0	1
DCs - HLA-C - CD3G - DCs	0	0	0	0	0	1	0	0	0	0	0	0	1
DCs - HLA-C - CD3G - Monocytes	0	0	0	0	0	1	0	0	0	0	0	0	1
DCs - HLA-C - CD3G - NK cells	0	0	0	0	0	1	0	0	0	0	0	0	1
DCs - HLA-C - CD3G - T cells	0	0	0	0	0	1	0	0	0	0	0	0	1
DCs - HLA-C - KIR2DL1 - NK cells	0	0	0	0	0	1	0	0	0	0	0	0	1
DCs - HLA-C - KIR2DL3 - NK cells	0	0	0	0	0	1	0	0	0	0	0	0	1
DCs - HLA-C - KIR2DL3 - T cells	0	0	0	0	0	1	0	0	0	0	0	0	1
DCs - HLA-C - KIR3DL1 - NK cells	0	0	0	0	0	1	0	0	0	0	0	0	1
DCs - HLA-C - LILRB1 - B cells	0	0	0	0	0	1	0	0	0	0	0	0	1
DCs - HLA-C - LILRB1 - Monocytes	0	0	0	0	0	1	0	0	0	0	0	0	1
DCs - HLA-C - LILRB1 - T cells	0	0	0	0	0	1	0	0	0	0	0	0	1
DCs - HLA-C - LILRB2 - DCs	0	0	0	0	0	1	0	0	0	0	0	0	1
DCs - HLA-C - LILRB2 - Monocytes	0	0	0	0	0	1	0	0	0	0	0	0	1
DCs - HLA-C - NOTCH4 - Monocytes	0	0	0	0	0	1	0	0	0	0	0	0	1
DCs - HLA-E - KIR3DL1 - NK cells	0	0	0	0	0	1	0	0	0	0	0	0	1
DCs - HLA-E - KLRC1 - NK cells	0	0	0	0	0	1	0	0	0	0	0	0	1
DCs - HLA-E - KLRC1 - T cells	0	0	0	0	0	1	0	0	0	0	0	0	1
DCs - HLA-E - KLRC2 - NK cells	0	0	0	0	0	1	0	0	0	0	0	0	1
DCs - HLA-E - KLRC2 - T cells	0	0	0	0	0	1	0	0	0	0	0	0	1
DCs - HLA-E - KLRD1 - B cells	0	0	0	0	0	1	0	0	0	0	0	0	1
DCs - HLA-E - KLRD1 - Monocytes	0	0	0	0	0	1	0	0	0	0	0	0	1
DCs - HLA-E - KLRD1 - NK cells	0	0	0	0	0	1	0	0	0	0	0	0	1
DCs - HLA-E - KLRD1 - T cells	0	0	0	0	0	1	0	0	0	0	0	0	1
DCs - HP - ITGAM - B cells	1	0	0	0	0	0	0	0	0	0	0	0	1
DCs - HP - ITGAM - DCs	1	0	0	0	0	0	0	0	0	0	0	0	1
DCs - HP - ITGAM - NK cells	1	0	0	0	0	0	0	0	0	0	0	0	1
DCs - HP - ITGAM - T cells	1	0	0	0	0	0	0	0	0	0	0	0	1
DCs - HP - ITGB2 - B cells	1	0	0	0	0	0	0	0	0	0	0	0	1
DCs - HP - ITGB2 - DCs	1	0	0	0	0	0	0	0	0	0	0	0	1
DCs - HP - ITGB2 - NK cells	1	0	0	0	0	0	0	0	0	0	0	0	1
DCs - HP - ITGB2 - T cells	1	0	0	0	0	0	0	0	0	0	0	0	1
DCs - HRAS - TLR2 - B cells	1	0	1	0	1	0	0	0	0	0	0	0	3
DCs - HRAS - TLR2 - DCs	1	0	1	0	1	0	0	0	0	0	0	0	3
DCs - HRAS - TLR2 - Monocytes	0	0	1	0	1	0	0	0	0	0	0	0	2
DCs - HRAS - TLR2 - NK cells	1	0	1	0	0	0	0	0	0	0	0	0	2
DCs - HRAS - TLR2 - T cells	1	0	0	0	1	0	0	0	0	0	0	0	2
DCs - HRAS - TLR9 - B cells	1	0	1	0	1	0	0	0	0	0	0	0	3
DCs - HSP90AA1 - FGFR3 - B cells	1	0	0	0	0	0	0	0	0	0	0	0	1
DCs - IBSP - ITGAV - B cells	0	0	0	0	1	0	0	0	0	0	0	0	1
DCs - IBSP - ITGAV - DCs	0	0	0	0	1	0	0	0	0	0	0	0	1
DCs - IBSP - ITGAV - Monocytes	0	0	0	0	1	0	0	0	0	0	0	0	1
DCs - IBSP - ITGAV - NK cells	0	0	0	0	1	0	0	0	0	0	0	0	1
DCs - IBSP - ITGAV - T cells	0	0	0	0	1	0	0	0	0	0	0	0	1
DCs - ICAM1 - IL2RG - B cells	0	0	1	0	0	1	0	0	0	0	0	0	2
DCs - ICAM1 - IL2RG - Monocytes	0	0	1	0	0	1	0	0	0	0	0	0	2
DCs - ICAM1 - IL2RG - NK cells	0	0	1	0	0	1	0	0	0	0	0	0	2
DCs - ICAM1 - ITGAL - B cells	0	0	0	1	0	1	0	0	0	1	0	0	3
DCs - ICAM1 - ITGAL - DCs	0	0	1	0	0	0	0	0	0	0	0	0	1
DCs - ICAM1 - ITGAL - Monocytes	0	0	0	0	0	0	0	0	0	1	0	0	1
DCs - ICAM1 - ITGAL - NK cells	0	0	1	1	0	1	0	0	0	0	0	0	3
DCs - ICAM1 - ITGAL - T cells	0	0	1	0	0	0	0	0	0	0	0	0	1
DCs - ICAM1 - ITGAM - B cells	0	0	1	0	0	1	0	0	0	1	0	0	3
DCs - ICAM1 - ITGAM - DCs	0	0	1	0	0	0	0	0	0	0	0	0	1
DCs - ICAM1 - ITGAM - Monocytes	0	0	1	0	0	0	0	0	0	1	0	0	2
DCs - ICAM1 - ITGAM - NK cells	0	0	0	0	0	1	0	0	0	0	0	0	1
DCs - ICAM1 - ITGAM - T cells	0	0	1	0	0	1	0	0	0	1	0	0	3
DCs - ICAM1 - ITGAX - B cells	0	0	0	0	0	1	0	0	0	0	0	0	1
DCs - ICAM1 - ITGAX - DCs	0	0	0	0	0	1	0	0	0	1	0	0	2
DCs - ICAM1 - ITGAX - Monocytes	0	0	0	0	0	1	0	0	0	0	0	0	1
DCs - ICAM1 - ITGAX - NK cells	0	0	0	0	0	1	0	0	0	0	0	0	1
DCs - ICAM1 - ITGAX - T cells	0	0	0	0	0	1	0	0	0	0	0	0	1
DCs - ICAM1 - ITGB2 - B cells	0	0	0	0	0	1	0	0	0	1	0	0	2
DCs - ICAM1 - ITGB2 - DCs	0	0	1	0	0	0	0	0	0	1	0	0	2
DCs - ICAM1 - ITGB2 - Monocytes	0	0	0	0	0	0	0	0	0	1	0	0	1
DCs - ICAM1 - ITGB2 - NK cells	0	0	1	0	0	1	0	0	0	0	0	0	2
DCs - ICAM1 - ITGB2 - T cells	0	0	1	0	0	1	0	0	0	1	0	0	3
DCs - ICAM2 - ITGAL - B cells	1	0	0	0	1	0	0	0	0	0	0	0	2
DCs - ICAM2 - ITGAL - DCs	1	0	1	0	1	0	0	0	0	0	0	0	3
DCs - ICAM2 - ITGAL - Monocytes	0	0	0	0	1	0	0	0	0	0	0	0	1
DCs - ICAM2 - ITGAL - NK cells	1	0	1	0	1	0	0	0	0	0	0	0	3
DCs - ICAM2 - ITGAL - T cells	0	0	1	0	1	0	0	0	0	0	0	0	2
DCs - ICAM2 - ITGAM - B cells	1	0	1	0	1	0	0	0	0	0	0	0	3
DCs - ICAM2 - ITGAM - DCs	1	0	1	0	1	0	0	0	0	0	0	0	3
DCs - ICAM2 - ITGAM - Monocytes	0	0	1	0	1	0	0	0	0	0	0	0	2
DCs - ICAM2 - ITGAM - NK cells	1	0	0	0	1	0	0	0	0	0	0	0	2
DCs - ICAM2 - ITGAM - T cells	1	0	1	0	1	0	0	0	0	0	0	0	3
DCs - ICAM2 - ITGB2 - B cells	1	0	0	0	1	0	0	0	0	0	0	0	2
DCs - ICAM2 - ITGB2 - DCs	1	0	1	0	1	0	0	0	0	0	0	0	3
DCs - ICAM2 - ITGB2 - NK cells	1	0	1	0	1	0	0	0	0	0	0	0	3
DCs - ICAM2 - ITGB2 - T cells	1	0	1	0	1	0	0	0	0	0	0	0	3
DCs - ICAM3 - ITGAL - B cells	1	0	0	0	0	0	0	0	0	1	0	0	2
DCs - ICAM3 - ITGAL - DCs	1	0	1	0	0	0	0	0	0	0	0	0	2
DCs - ICAM3 - ITGAL - Monocytes	0	0	0	0	0	0	0	0	0	1	0	0	1
DCs - ICAM3 - ITGAL - NK cells	1	0	1	0	0	0	0	0	0	0	0	0	2
DCs - ICAM3 - ITGAL - T cells	0	0	1	0	0	0	0	0	0	0	0	0	1
DCs - ICAM3 - ITGB2 - B cells	1	0	0	0	0	0	0	0	0	1	0	0	2
DCs - ICAM3 - ITGB2 - DCs	1	0	1	0	0	0	0	0	0	1	0	0	3
DCs - ICAM3 - ITGB2 - Monocytes	0	0	0	0	0	0	0	0	0	1	0	0	1
DCs - ICAM3 - ITGB2 - NK cells	1	0	1	0	0	0	0	0	0	0	0	0	2
DCs - ICAM3 - ITGB2 - T cells	1	0	1	0	0	0	0	0	0	1	0	0	3
DCs - ICAM4 - ITGA4 - B cells	0	0	0	0	0	0	1	0	0	0	0	0	1
DCs - ICAM4 - ITGA4 - NK cells	0	0	0	0	0	0	1	0	0	0	0	0	1
DCs - ICAM4 - ITGA4 - T cells	0	0	0	0	0	0	1	0	0	0	0	0	1
DCs - ICAM4 - ITGAL - B cells	0	0	0	0	0	0	1	0	0	0	0	0	1
DCs - ICAM4 - ITGAL - Monocytes	0	0	0	0	0	0	1	0	0	0	0	0	1
DCs - ICAM4 - ITGAL - NK cells	0	0	0	0	0	0	1	0	0	0	0	0	1
DCs - ICAM4 - ITGAL - T cells	0	0	0	0	0	0	1	0	0	0	0	0	1
DCs - ICAM4 - ITGAM - B cells	0	0	0	0	0	0	1	0	0	0	0	0	1
DCs - ICAM4 - ITGAM - Monocytes	0	0	0	0	0	0	1	0	0	0	0	0	1
DCs - ICAM4 - ITGB1 - B cells	0	0	0	0	0	0	1	0	0	0	0	0	1
DCs - ICAM4 - ITGB1 - T cells	0	0	0	0	0	0	1	0	0	0	0	0	1
DCs - ICAM4 - ITGB2 - Monocytes	0	0	0	0	0	0	1	0	0	0	0	0	1
DCs - ICAM4 - ITGB2 - NK cells	0	0	0	0	0	0	1	0	0	0	0	0	1
DCs - ICAM4 - ITGB2 - T cells	0	0	0	0	0	0	1	0	0	0	0	0	1
DCs - IGFBP4 - LRP6 - DCs	0	0	0	0	0	0	0	0	0	1	0	0	1
DCs - IGFBP4 - LRP6 - Monocytes	0	0	0	0	0	0	0	0	0	1	0	0	1
DCs - IGFBP4 - LRP6 - T cells	0	0	0	0	0	0	0	0	0	1	0	0	1
DCs - IL15 - IL2RB - B cells	0	0	1	0	0	0	0	0	0	0	0	0	1
DCs - IL15 - IL2RB - DCs	1	0	1	0	0	0	0	0	0	0	0	0	2
DCs - IL15 - IL2RB - Monocytes	0	0	1	0	0	0	0	0	0	0	0	0	1
DCs - IL15 - IL2RB - NK cells	1	0	1	0	0	0	0	0	0	0	0	0	2
DCs - IL15 - IL2RB - T cells	1	0	0	0	0	0	0	0	0	0	0	0	1
DCs - IL15 - IL2RG - B cells	0	0	1	0	0	0	0	0	0	0	0	0	1
DCs - IL15 - IL2RG - Monocytes	0	0	1	0	0	0	0	0	0	0	0	0	1
DCs - IL15 - IL2RG - NK cells	0	0	1	0	0	0	0	0	0	0	0	0	1
DCs - IL16 - CCR5 - B cells	1	0	0	0	0	0	0	0	0	0	0	0	1
DCs - IL16 - CCR5 - NK cells	1	0	0	0	0	0	0	0	0	0	0	0	1
DCs - IL16 - CCR5 - T cells	1	0	0	0	0	0	0	0	0	0	0	0	1
DCs - IL16 - CD4 - T cells	1	0	0	0	0	0	0	0	0	0	0	0	1
DCs - IL16 - KCNA3 - NK cells	1	0	0	0	0	0	0	0	0	0	0	0	1
DCs - IL16 - KCNA3 - T cells	1	0	0	0	0	0	0	0	0	0	0	0	1
DCs - IL18 - CD48 - B cells	0	0	1	0	1	1	0	0	0	0	0	0	3
DCs - IL18 - CD48 - DCs	0	0	1	0	1	0	0	0	0	0	0	0	2
DCs - IL18 - CD48 - Monocytes	0	0	1	0	1	0	0	0	0	0	0	0	2
DCs - IL18 - CD48 - NK cells	0	0	1	0	0	1	0	0	0	0	0	0	2
DCs - IL18 - CD48 - T cells	0	0	0	0	1	1	0	0	0	0	0	0	2
DCs - IL18 - IL18R1 - B cells	1	0	0	0	0	0	0	0	0	0	0	0	1
DCs - IL18 - IL18R1 - DCs	1	0	1	0	0	1	0	0	0	0	0	0	3
DCs - IL18 - IL18R1 - Monocytes	0	0	1	0	1	0	0	0	0	0	0	0	2
DCs - IL18 - IL18R1 - NK cells	1	0	0	0	1	1	0	0	0	0	0	0	3
DCs - IL18 - IL18R1 - T cells	1	0	0	0	1	0	0	0	0	0	0	0	2
DCs - IL18 - IL18RAP - B cells	1	0	0	0	0	0	0	0	0	0	0	0	1
DCs - IL18 - IL18RAP - DCs	1	0	0	0	0	0	0	0	0	0	0	0	1
DCs - IL18 - IL18RAP - NK cells	0	0	0	0	1	1	0	0	0	0	0	0	2
DCs - IL18 - IL18RAP - T cells	1	0	0	0	0	1	0	0	0	0	0	0	2
DCs - IL1A - IL1R1 - DCs	0	0	1	0	0	0	0	0	0	0	0	0	1
DCs - IL1A - IL1R2 - DCs	0	0	1	0	0	0	0	0	0	0	0	0	1
DCs - IL1A - IL1RAP - DCs	0	0	1	0	0	0	0	0	0	0	0	0	1
DCs - IL1B - ADRB2 - B cells	0	0	0	0	0	0	0	0	0	1	0	0	1
DCs - IL1B - ADRB2 - Monocytes	0	0	0	0	1	0	0	0	0	0	0	0	1
DCs - IL1B - ADRB2 - NK cells	1	0	0	0	0	1	0	0	0	0	0	0	2
DCs - IL1B - IL1R1 - DCs	0	0	1	0	0	0	0	0	0	0	0	0	1
DCs - IL1B - IL1R2 - DCs	1	0	1	0	0	1	0	0	0	0	0	0	3
DCs - IL1B - IL1R2 - Monocytes	0	0	0	0	0	0	0	0	0	1	0	0	1
DCs - IL1B - IL1RAP - B cells	0	0	0	0	0	0	0	0	0	1	0	0	1
DCs - IL1B - IL1RAP - DCs	1	0	1	0	1	0	0	0	0	1	0	0	4
DCs - IL1B - IL1RAP - Monocytes	0	0	0	0	1	0	0	0	0	1	0	0	2
DCs - IL1B - IL1RAP - T cells	1	0	0	0	0	0	0	0	0	1	0	0	2
DCs - IL1RN - IL1R1 - DCs	0	0	1	0	0	0	0	0	0	0	0	0	1
DCs - IL1RN - IL1R2 - DCs	1	0	1	0	0	1	0	0	0	0	0	0	3
DCs - IL27 - IL27RA - B cells	1	0	0	0	0	0	0	0	0	0	0	0	1
DCs - IL27 - IL27RA - DCs	1	0	0	0	0	0	0	0	0	0	0	0	1
DCs - IL27 - IL27RA - NK cells	1	0	0	0	0	0	0	0	0	0	0	0	1
DCs - IL27 - IL27RA - T cells	1	0	0	0	0	0	0	0	0	0	0	0	1
DCs - KITLG - KIT - T cells	0	0	0	0	1	0	0	0	0	0	0	0	1
DCs - LAMA4 - ITGA6 - Monocytes	0	0	0	0	1	0	0	0	0	0	0	0	1
DCs - LAMA4 - ITGAV - B cells	0	0	0	0	1	0	0	0	0	0	0	0	1
DCs - LAMA4 - ITGAV - DCs	0	0	0	0	1	0	0	0	0	0	0	0	1
DCs - LAMA4 - ITGAV - Monocytes	0	0	0	0	1	0	0	0	0	0	0	0	1
DCs - LAMA4 - ITGAV - NK cells	0	0	0	0	1	0	0	0	0	0	0	0	1
DCs - LAMA4 - ITGAV - T cells	0	0	0	0	1	0	0	0	0	0	0	0	1
DCs - LAMA4 - ITGB1 - B cells	0	0	0	0	1	0	0	0	0	0	0	0	1
DCs - LAMA4 - ITGB1 - DCs	0	0	0	0	1	0	0	0	0	0	0	0	1
DCs - LAMA4 - ITGB1 - Monocytes	0	0	0	0	1	0	0	0	0	0	0	0	1
DCs - LAMA4 - ITGB1 - NK cells	0	0	0	0	1	0	0	0	0	0	0	0	1
DCs - LAMB2 - RPSA - B cells	0	0	1	0	0	0	0	0	0	0	0	0	1
DCs - LAMB2 - RPSA - DCs	0	0	1	0	0	0	0	0	0	0	0	0	1
DCs - LAMB2 - RPSA - Monocytes	0	0	1	0	0	0	0	0	0	0	0	0	1
DCs - LAMB2 - RPSA - NK cells	0	0	1	0	0	0	0	0	0	0	0	0	1
DCs - LAMB2 - RPSA - T cells	0	0	1	0	0	0	0	0	0	0	0	0	1
DCs - LIN7C - ABCA1 - B cells	0	0	0	0	1	0	0	0	0	0	0	0	1
DCs - LIN7C - ABCA1 - DCs	0	0	1	0	1	0	0	0	0	0	0	0	2
DCs - LIN7C - ABCA1 - Monocytes	0	0	1	0	1	0	0	0	0	0	0	0	2
DCs - LIN7C - ABCA1 - NK cells	0	0	0	0	1	0	0	0	0	0	0	0	1
DCs - LIN7C - ABCA1 - T cells	0	0	1	0	1	0	0	0	0	0	0	0	2
DCs - LPL - CD44 - B cells	0	0	1	0	1	0	0	0	0	0	0	0	2
DCs - LPL - CD44 - DCs	0	0	1	0	1	0	0	0	0	0	0	0	2
DCs - LPL - CD44 - Monocytes	0	0	0	0	1	0	0	0	0	0	0	0	1
DCs - LPL - CD44 - NK cells	0	0	0	0	1	0	0	0	0	0	0	0	1
DCs - LPL - CD44 - T cells	0	0	0	0	1	0	0	0	0	0	0	0	1
DCs - LPL - LRP1 - B cells	0	0	0	0	1	0	0	0	0	0	0	0	1
DCs - LPL - LRP1 - DCs	0	0	1	0	1	0	0	0	0	0	0	0	2
DCs - LPL - LRP1 - Monocytes	0	0	0	0	1	0	0	0	0	0	0	0	1
DCs - LPL - LRP1 - NK cells	0	0	0	0	1	0	0	0	0	0	0	0	1
DCs - LPL - SDC1 - B cells	0	0	0	0	1	0	0	0	0	0	0	0	1
DCs - LRPAP1 - LDLR - B cells	0	0	0	0	1	0	0	0	0	0	0	0	1
DCs - LRPAP1 - LDLR - Monocytes	0	0	0	0	1	0	0	0	0	0	0	0	1
DCs - LRPAP1 - LDLR - NK cells	0	0	0	0	1	0	0	0	0	0	0	0	1
DCs - LRPAP1 - LDLR - T cells	0	0	0	0	1	0	0	0	0	0	0	0	1
DCs - LRPAP1 - LRP1 - B cells	0	0	0	0	1	0	0	0	0	0	0	0	1
DCs - LRPAP1 - LRP1 - DCs	1	0	1	0	1	0	0	0	0	0	0	0	3
DCs - LRPAP1 - LRP1 - Monocytes	0	0	0	0	1	0	0	0	0	0	0	0	1
DCs - LRPAP1 - LRP1 - NK cells	0	0	0	0	1	0	0	0	0	0	0	0	1
DCs - LRPAP1 - LRP8 - B cells	0	0	1	0	0	0	0	0	0	0	0	0	1
DCs - LRPAP1 - LRP8 - DCs	0	0	1	0	1	0	0	0	0	0	0	0	2
DCs - LRPAP1 - LRP8 - Monocytes	0	0	1	0	1	0	0	0	0	0	0	0	2
DCs - LRPAP1 - LRP8 - NK cells	0	0	1	0	0	0	0	0	0	0	0	0	1
DCs - LRPAP1 - LRP8 - T cells	0	0	1	0	1	0	0	0	0	0	0	0	2
DCs - LRPAP1 - SORL1 - B cells	1	0	1	1	1	0	0	0	0	0	0	0	4
DCs - LRPAP1 - SORL1 - DCs	1	0	1	0	1	0	0	0	0	0	0	0	3
DCs - LRPAP1 - SORL1 - NK cells	1	0	1	1	1	0	0	0	0	0	0	0	4
DCs - LRPAP1 - SORL1 - T cells	1	0	0	1	1	0	0	0	0	0	0	0	3
DCs - LRPAP1 - SORT1 - B cells	0	0	0	0	1	0	0	0	0	0	0	0	1
DCs - LRPAP1 - SORT1 - DCs	1	0	1	0	1	0	0	0	0	0	0	0	3
DCs - LRPAP1 - SORT1 - Monocytes	0	0	0	0	1	0	0	0	0	0	0	0	1
DCs - LTB - CD40 - B cells	1	0	1	0	0	0	0	0	0	0	0	0	2
DCs - LTB - CD40 - DCs	1	0	1	0	0	0	0	0	0	0	0	0	2
DCs - LTB - CD40 - Monocytes	0	0	1	0	0	0	0	0	0	0	0	0	1
DCs - LTB - LTBR - DCs	0	0	1	0	0	0	0	0	0	0	0	0	1
DCs - LTB - LTBR - Monocytes	0	0	0	0	0	0	0	0	0	1	0	0	1
DCs - LTB - TNFRSF1A - B cells	1	0	1	0	0	0	0	0	0	0	0	0	2
DCs - LTB - TNFRSF1A - DCs	1	0	1	0	0	0	0	0	0	0	0	0	2
DCs - LTB - TNFRSF1A - Monocytes	0	0	1	0	0	0	0	0	0	1	0	0	2
DCs - LTB - TNFRSF1A - NK cells	1	0	1	0	0	0	0	0	0	0	0	0	2
DCs - LTB - TNFRSF1A - T cells	1	0	0	0	0	0	0	0	0	0	0	0	1
DCs - LTF - LRP1 - DCs	1	0	1	0	0	0	0	0	0	0	0	0	2
DCs - LTF - LRP11 - B cells	1	0	1	0	0	0	0	0	0	0	0	0	2
DCs - LTF - LRP11 - DCs	0	0	1	0	0	0	0	0	0	0	0	0	1
DCs - LTF - LRP11 - Monocytes	0	0	1	0	0	0	0	0	0	0	0	0	1
DCs - LTF - LRP11 - NK cells	0	0	1	0	0	0	0	0	0	0	0	0	1
DCs - LTF - TFRC - B cells	0	0	1	0	0	0	0	0	0	0	0	0	1
DCs - LY86 - CD180 - B cells	1	0	0	0	1	1	0	0	0	1	0	0	4
DCs - LY86 - CD180 - DCs	0	0	1	0	0	0	0	0	0	0	0	0	1
DCs - LYZ - ITGAL - B cells	0	0	0	0	0	1	0	0	0	1	0	0	2
DCs - LYZ - ITGAL - DCs	0	0	1	0	0	0	0	0	0	0	0	0	1
DCs - LYZ - ITGAL - Monocytes	0	0	0	0	0	0	0	0	0	1	0	0	1
DCs - LYZ - ITGAL - NK cells	0	0	1	0	0	1	0	0	0	0	0	0	2
DCs - LYZ - ITGAL - T cells	0	0	1	0	0	0	0	0	0	0	0	0	1
DCs - MATN1 - ITGA1 - B cells	0	0	0	0	0	0	0	0	0	1	0	0	1
DCs - MATN1 - ITGA1 - Monocytes	0	0	0	0	0	0	0	0	0	1	0	0	1
DCs - MATN1 - ITGA1 - T cells	0	0	0	0	0	0	0	0	0	1	0	0	1
DCs - MATN1 - ITGB1 - B cells	0	0	0	0	0	0	0	0	0	1	0	0	1
DCs - MATN1 - ITGB1 - Monocytes	0	0	0	0	0	0	0	0	0	1	0	0	1
DCs - MATN1 - ITGB1 - T cells	0	0	0	0	0	0	0	0	0	1	0	0	1
DCs - MFNG - NOTCH1 - DCs	0	0	1	0	0	0	0	0	0	0	0	0	1
DCs - MFNG - NOTCH2 - B cells	0	0	0	0	0	0	0	0	0	1	0	0	1
DCs - MFNG - NOTCH2 - DCs	0	0	1	0	0	0	0	0	0	0	0	0	1
DCs - MFNG - NOTCH2 - Monocytes	0	0	0	0	0	0	0	0	0	1	0	0	1
DCs - MFNG - NOTCH2 - T cells	0	0	1	0	0	0	0	0	0	1	0	0	2
DCs - MMP9 - CD44 - B cells	1	0	0	0	0	0	0	0	0	0	0	0	1
DCs - MMP9 - CD44 - DCs	1	0	0	0	0	0	0	0	0	0	0	0	1
DCs - MMP9 - CD44 - NK cells	1	0	0	0	0	0	0	0	0	0	0	0	1
DCs - MMP9 - CD44 - T cells	1	0	0	0	0	0	0	0	0	0	0	0	1
DCs - MMP9 - ITGAM - B cells	1	0	0	0	0	0	0	0	0	0	0	0	1
DCs - MMP9 - ITGAM - DCs	1	0	0	0	0	0	0	0	0	0	0	0	1
DCs - MMP9 - ITGAM - NK cells	1	0	0	0	0	0	0	0	0	0	0	0	1
DCs - MMP9 - ITGAM - T cells	1	0	0	0	0	0	0	0	0	0	0	0	1
DCs - MMP9 - ITGB2 - B cells	1	0	0	0	0	0	0	0	0	0	0	0	1
DCs - MMP9 - ITGB2 - DCs	1	0	0	0	0	0	0	0	0	0	0	0	1
DCs - MMP9 - ITGB2 - NK cells	1	0	0	0	0	0	0	0	0	0	0	0	1
DCs - MMP9 - ITGB2 - T cells	1	0	0	0	0	0	0	0	0	0	0	0	1
DCs - MMP9 - LRP1 - DCs	1	0	0	0	0	0	0	0	0	0	0	0	1
DCs - NAMPT - INSR - DCs	0	0	0	0	0	1	0	0	0	0	0	0	1
DCs - NAMPT - INSR - Monocytes	0	0	0	0	0	1	0	0	0	0	0	0	1
DCs - NCAM1 - FGFR2 - Monocytes	0	0	0	0	0	0	0	0	0	1	0	0	1
DCs - NCAM1 - PTPRA - B cells	0	0	0	0	0	0	0	0	0	1	0	0	1
DCs - NCAM1 - PTPRA - DCs	0	0	0	0	0	0	0	0	0	1	0	0	1
DCs - NCAM1 - PTPRA - Monocytes	0	0	0	0	0	0	0	0	0	1	0	0	1
DCs - NCAM1 - PTPRA - T cells	0	0	0	0	0	0	0	0	0	1	0	0	1
DCs - NID1 - ITGAV - DCs	0	0	1	0	0	0	0	0	0	0	0	0	1
DCs - NID1 - ITGB1 - DCs	0	0	1	0	0	0	0	0	0	0	0	0	1
DCs - NID1 - ITGB1 - NK cells	0	0	1	0	0	0	0	0	0	0	0	0	1
DCs - NID1 - ITGB1 - T cells	0	0	1	0	0	0	0	0	0	0	0	0	1
DCs - NID1 - PTPRF - Monocytes	0	0	1	0	0	0	0	0	0	0	0	0	1
DCs - NRG1 - ERBB2 - NK cells	0	0	1	0	0	0	0	0	0	0	0	0	1
DCs - NRG1 - ERBB3 - B cells	0	0	1	0	0	0	0	0	0	0	0	0	1
DCs - NRG1 - ERBB4 - B cells	0	0	0	0	1	0	0	0	0	0	0	0	1
DCs - NRG1 - ERBB4 - DCs	0	0	0	0	1	0	0	0	0	0	0	0	1
DCs - NRG1 - ERBB4 - Monocytes	0	0	0	0	1	0	0	0	0	0	0	0	1
DCs - NRG1 - ERBB4 - NK cells	0	0	0	0	1	0	0	0	0	0	0	0	1
DCs - NRG1 - ERBB4 - T cells	0	0	0	0	1	0	0	0	0	0	0	0	1
DCs - NRG1 - GPC1 - B cells	0	0	0	0	1	0	0	0	0	0	0	0	1
DCs - P4HB - GPR162 - DCs	0	0	0	0	0	1	0	0	0	0	0	0	1
DCs - PAPLN - SIRPA - DCs	0	0	0	0	0	1	0	0	0	0	0	0	1
DCs - PAPLN - SIRPA - Monocytes	0	0	0	0	0	1	0	0	0	0	0	0	1
DCs - PDAP1 - PDGFRB - NK cells	0	0	0	0	1	0	0	0	0	0	0	0	1
DCs - PDGFC - PDGFRB - Monocytes	0	0	0	0	0	0	0	0	0	1	0	0	1
DCs - PF4 - SDC2 - Monocytes	0	0	0	0	0	0	1	0	0	0	0	0	1
DCs - PIGF - FLT1 - DCs	0	0	0	0	1	0	0	0	0	0	0	0	1
DCs - PKM - CD44 - B cells	1	0	0	1	0	0	0	0	0	0	0	0	2
[truncated: 3,698 more rows]
