# Supplementary material for: Molecular mechanisms governing circulating immune cell heterogeneity across different species revealed by single‐cell sequencing
Source: Clin Transl Med. 2022 Jan 29;12(1):e689. doi: 10.1002/ctm2.689 (PMC8800483; doi:10.1002/ctm2.689)
Supplement: Supplementary file 12 — Supporting Information [file CTM2-12-e689-s007.xlsx]

## Sheet: 6a.Cat
Cat_B cells_linkList_0.01
regulatoryGene	targetGene	weight
FOS	IL18	0.161014
FOS	C5AR1	0.159958
FOS	CSF3R	0.1559
FOS	RGS2	0.141601
FOS	DUSP1	0.141266
FOS	TREM1	0.140082
FOS	SOD2	0.139829
FOS	CFP	0.136748
FOS	UPP1	0.135619
FOS	S100A9	0.135501
FOS	TYROBP	0.134451
FOS	IL1RN	0.132625
FOS	S100A12	0.131684
FOS	HOPX	0.130876
FOS	S100A8	0.126732
FOS	TNFRSF1A	0.122802
FOS	SGK1	0.122537
FOS	ALOX5AP	0.121323
FOS	SLC40A1	0.116201
IRF7	ISG15	0.113611
IRF7	IFIT3	0.112214
FOS	CAMP	0.111739
FOS	PGLYRP1	0.10853
IRF7	UPP1	0.10623
FOS	ACSL3	0.105363
FOS	HP	0.105254
FOS	FCGR3A	0.103876
FOS	TGFBI	0.102795
FOS	FGR	0.102396
FOS	IL18RAP	0.0983091
FOS	GGH	0.0978312
FOS	NAMPT	0.0963254
FOS	TALDO1	0.0941915
FOS	ZYX	0.0890857
FOS	IDO1	0.0887971
FOS	PLIN2	0.0883822
IRF7	IL1RN	0.0863697
IRF7	CSF3R	0.0847022
FOS	IRF7	0.082702
PLEK	CSF3R	0.0821023
FOS	TIMP2	0.081956
IRF7	TREM1	0.0819488
FOS	IFIT3	0.0818599
PLEK	UPP1	0.080289
IRF7	ALOX5AP	0.0795231
FOS	BCL2A1	0.0793278
FOS	ITGAM	0.0791581
IRF7	C5AR1	0.0784303
IRF7	CFP	0.0782921
DMRTC2	RPS7	0.0779234
PLEK	RGS2	0.0777465
FOS	ITM2B	0.0763575
IRF7	MX1	0.0761816
PLEK	IFIT3	0.0760624
IRF7	SOD2	0.0747611
HOPX	FOS	0.0744704
FOS	EHD1	0.0742202
IRF7	TYROBP	0.0739251
PLEK	C5AR1	0.0737737
IRF7	DHX58	0.0731272
FOS	RFLNB	0.0727209
FOS	PGD	0.0722408
IRF7	BCL2A1	0.071956
PLEK	IL1RN	0.0715823
IRF7	TNFRSF1A	0.0708975
PLEK	TREM1	0.0708176
IRF7	S100A9	0.0706736
FOS	HCK	0.0690682
PLEK	TYROBP	0.068936
IRF7	IL18	0.0678004
FOS	LY96	0.0674992
IRF7	IFIT2	0.0673826
PLEK	SOD2	0.0670712
PLEK	CFP	0.066879
PLEK	ALOX5AP	0.0666301
DMRTC2	RPS8	0.0655429
DMRTC2	RPS15	0.0652385
FOS	ADGRE3	0.065154
HOPX	SLC40A1	0.0648253
PLEK	TNFRSF1A	0.0646628
IRF7	S100A12	0.0646311
DMRTC2	RPLP1	0.0644998
IRF7	S100A8	0.0642702
IRF7	FCGR3A	0.0642611
PLEK	IL18	0.0642113
DMRTC2	RPS15A	0.064095
DMRTC2	RPS5	0.0640754
IRF7	SLC40A1	0.063705
FOS	BAK1	0.0634873
HOPX	HP	0.0632714
FOS	ATP6AP1	0.0630603
FOS	PLEK	0.0629274
FOS	XPO6	0.0628496
IRF7	IL18RAP	0.062793
FOS	SNX10	0.0625288
PLEK	PGLYRP1	0.0624684
PLEK	TGFBI	0.0624544
HOPX	C5AR1	0.062104
IRF7	PGLYRP1	0.0619168
PLEK	SGK1	0.0614853
FOS	ISG15	0.0614276
IRF7	RGS2	0.0613253
FOS	TKT	0.0612982
HOPX	SOD2	0.0612422
PLEK	SLC40A1	0.0611362
IRF7	FGR	0.0609774
PLEK	TALDO1	0.0607523
FOS	TLR8	0.0607329
PLEK	S100A9	0.0604356
TSC22D3	C5AR1	0.0603363
FOS	KCTD17	0.0601331
DMRTC2	RPL18A	0.0598292
FOS	ZFP36	0.0596827
DMRTC2	RPS17	0.059659
FOS	GLIPR2	0.0596245
FOS	MARCKS	0.059569
FOS	SPI1	0.0593934
PLEK	S100A12	0.0592863
DMRTC2	RPL23	0.059203
PLEK	IRF7	0.0591892
FOS	GAPDH	0.0589446
PLEK	FCGR3A	0.0588966
FOS	METRNL	0.0586127
DMRTC2	RPS26	0.0583381
HOPX	CSF3R	0.0582597
FOS	DDX60	0.057831
PLEK	TIMP2	0.0568622
HOPX	TNFRSF1A	0.056759
FOS	ITGB2	0.0561294
IRF7	TALDO1	0.0561102
HOPX	SGK1	0.0558152
FOS	CFD	0.0556059
PLEK	S100A8	0.0555869
FOS	IFIT2	0.0555843
HOPX	UPP1	0.0553388
DMRTC2	RPL12	0.0552925
IRF7	DUSP1	0.0552577
FOS	TPD52L2	0.0551808
PLEK	ZYX	0.0551586
DMRTC2	RPL17	0.0549936
FOS	FGD4	0.0549218
HOPX	PGLYRP1	0.0548074
FOS	GCNT2	0.0545401
IRF7	ACSL3	0.0544906
HOPX	TREM1	0.0544757
TSC22D3	TREM1	0.0541667
PLEK	IL18RAP	0.0537224
PLEK	BCL2A1	0.0536969
DMRTC2	RPL7A	0.0535292
DMRTC2	RPS9	0.0534471
DMRTC2	RPL9	0.0533943
HOPX	RGS2	0.0532563
PLEK	HP	0.0531815
FOS	VIM	0.0530741
TSC22D3	CSF3R	0.0530149
DMRTC2	RPS3A	0.0529312
DMRTC2	RPLP0	0.0529169
IRF7	FOS	0.0528915
HOPX	IL18	0.0526632
DMRTC2	RPL26	0.0526175
IRF7	BAK1	0.0524159
DMRTC2	RPL6	0.0523911
IRF7	CAMP	0.0521256
TSC22D3	UPP1	0.0519768
IRF7	TIMP2	0.0519245
DMRTC2	CAMK2A	0.0515613
HOPX	CAMP	0.0513404
IRF7	SGK1	0.0507284
HOPX	TYROBP	0.050606
HOPX	TGFBI	0.0503192
PLEK	FGR	0.0502577
FOS	EVI2B	0.0500877
DMRTC2	RPL8	0.0497982
HOPX	S100A12	0.049709
IRF7	PLEK	0.0495299
PLEK	CAMP	0.0490844
DMRTC2	RPL22	0.0490741
DMRTC2	RPLP2	0.0490202
TSC22D3	SOD2	0.0490134
IRF7	HP	0.0489393
FOS	FTL	0.0489335
FOS	NCF4	0.0487647
IRF7	TGFBI	0.0487099
HOPX	IL1RN	0.0486447
DMRTC2	RPL3	0.0484751
FOS	EIF4EBP1	0.0484736
PLEK	ACSL3	0.0484062
FOS	TSC22D3	0.0483232
FOS	NAPSA	0.0482503
PLEK	PLIN2	0.0481505
HOPX	S100A8	0.0481438
IRF7	HCK	0.048052
TSC22D3	SLC40A1	0.0478421
HOPX	S100A9	0.047759
DMRTC2	RPL41	0.0477336
IRF7	HOPX	0.0476961
SPI1	IL18RAP	0.0474532
IRF7	NAMPT	0.0472777
IRF7	ZYX	0.0471727
IRF7	IDO1	0.0469372
TSC22D3	PGLYRP1	0.0469112
TSC22D3	CFP	0.0469031
TSC22D3	TYROBP	0.0463852
PLEK	ADGRE3	0.0463094
FOS	PTPRE	0.0462151
SPI1	C5AR1	0.0460971
IRF7	EHD1	0.0460695
FOS	RPS8	0.0460491
FOS	PLXNC1	0.0460076
DMRTC2	EEF1A1	0.0456866
FOS	DEGS1	0.0455349
HOPX	ALOX5AP	0.0455195
HOPX	PLIN2	0.0454913
FOS	CREG1	0.045428
TSC22D3	IL1RN	0.0452707
PLEK	FOS	0.04519
TSC22D3	S100A8	0.0451564
TSC22D3	S100A12	0.045084
TSC22D3	IL18	0.0449662
SPI1	TNFRSF1A	0.044894
SPI1	TREM1	0.0448451
PLEK	IDO1	0.0448326
HOPX	FCGR3A	0.044813
IRF7	GGH	0.0447626
TSC22D3	BCL2A1	0.0447263
FOS	RPL19	0.0447225
DMRTC2	UPP1	0.0446917
TSC22D3	ALOX5AP	0.0445504
PLEK	EHD1	0.0444632
FOS	FBXL5	0.0444089
FOS	ELANE	0.0443844
DMRTC2	RPL24	0.0443677
DMRTC2	RTL5	0.0443424
DMRTC2	RPL36	0.0443357
DMRTC2	HP	0.0442134
TSC22D3	FCGR3A	0.044007
TSC22D3	IFIT3	0.0439449
PLEK	GLIPR2	0.0439147
HOPX	IRF7	0.0438556
TSC22D3	S100A9	0.0438103
PLEK	BRI3	0.0435517
PLEK	HCK	0.0435441
FOS	SERPINB1	0.0435154
IRF7	DDX58	0.0434506
PLEK	DUSP1	0.0434145
PLEK	PTPRE	0.0433774
HOPX	IL18RAP	0.043275
TSC22D3	FGR	0.0431802
HOPX	FGR	0.0431665
FOS	MT-CO2	0.0431543
HOPX	DUSP1	0.0431246
TSC22D3	TGFBI	0.0430278
PLEK	NAMPT	0.0429629
DMRTC2	RPS16	0.0429479
IRF7	DDX60	0.0429399
DMRTC2	RPL23A	0.0428963
FOS	RPL17	0.0428258
FOS	GRAMD1A	0.0426442
SPI1	SLC40A1	0.0426434
DMRTC2	EEF1D	0.0423424
IRF7	SNX10	0.0421307
FOS	PRDX6	0.0416905
PLEK	BAK1	0.0416361
PLEK	KCTD17	0.0415395
TSC22D3	RGS2	0.0412181
IRF7	TKT	0.0411232
IRF7	RFLNB	0.0409434
HOPX	CFP	0.0409239
DMRTC2	RPL34	0.0409121
IRF7	ITGAM	0.040877
PLEK	PGD	0.0407969
FOS	RPS27A	0.04071
FOS	CARD19	0.0403889
DMRTC2	TYROBP	0.040277
IRF7	PLXNC1	0.0402724
TSC22D3	FOS	0.0401808
SPI1	CFP	0.0401591
DMRTC2	RPS21	0.0400805
PLEK	RFLNB	0.0400603
PLEK	GGH	0.0397722
FOS	DMRTC2	0.0396378
DMRTC2	S100A8	0.039511
SPI1	CAMP	0.0394795
FOS	MBOAT7	0.0394643
TSC22D3	IDO1	0.0392737
IRF7	GCNT2	0.0392684
DMRTC2	SELL	0.0392669
FOS	ICAM3	0.0392365
FOS	TM6SF1	0.0391481
DMRTC2	PGLYRP1	0.0391254
PLEK	XPO6	0.0388386
DMRTC2	RPL19	0.0387586
FOS	EDEM2	0.0387502
SPI1	ZYX	0.03854
TSC22D3	BAK1	0.0384674
DMRTC2	IL1RN	0.038425
IRF7	SAMD9L	0.0384182
FOS	RGS19	0.0381097
DMRTC2	RPS27A	0.0381095
TSC22D3	EVI2B	0.0380758
PLEK	ISG15	0.0379119
FOS	CALM3	0.0378587
HOPX	RFLNB	0.0376819
SPI1	BCL2A1	0.0376467
FOS	DHX58	0.0375337
HOPX	ATP6AP1	0.0375309
HOPX	TALDO1	0.0374396
FOS	CAMK2A	0.03732
PLEK	TKT	0.0372767
TSC22D3	GGH	0.0372112
FOS	RPS15	0.0371727
FOS	RPS7	0.0369516
TSC22D3	TALDO1	0.0369301
HOPX	EHD1	0.0369032
HOPX	TIMP2	0.0369006
SPI1	CSF3R	0.0368497
DMRTC2	RPL21	0.0368301
DMRTC2	C5AR1	0.0368285
SPI1	UPP1	0.0367683
TSC22D3	HOPX	0.0367163
FOS	CASP4	0.0366862
TSC22D3	DUSP1	0.0366836
HOPX	PLXNC1	0.0366061
DMRTC2	TALDO1	0.0365623
DMRTC2	FGR	0.0365572
DMRTC2	RPS25	0.0365104
DMRTC2	ALOX5AP	0.0363837
FOS	ARHGAP9	0.0363389
SPI1	FCGR3A	0.0362479
SPI1	PGLYRP1	0.0361996
SPI1	HP	0.0360687
FOS	FTH1	0.036038
PLEK	GCNT2	0.0360203
FOS	RPS16	0.0358004
FOS	ANTXR2	0.0357962
ZBTB38	FIG4	0.0357726
PLEK	IFIT2	0.0357574
FOS	BRI3	0.0356908
DMRTC2	RPL29	0.0356788
FOS	MCL1	0.0356254
TSC22D3	ZYX	0.0355953
HOPX	LY96	0.0355476
SPI1	IL18	0.0355421
DMRTC2	UBA52	0.0354805
FOS	RPL7A	0.0353751
HOPX	IFIT3	0.0353404
HOPX	BCL2A1	0.03523
IRF7	BRI3	0.0352011
FOS	MX1	0.035147
HOPX	ACSL3	0.0350697
TSC22D3	IL18RAP	0.0349535
FOS	EEF1A1	0.0349315
DMRTC2	IL18RAP	0.0348815
FOS	PGS1	0.0347821
PLEK	FEM1C	0.0347686
TSC22D3	IFIT2	0.034723
FOS	MYO1F	0.0344949
TSC22D3	HP	0.0344687
FOS	RPL27	0.034318
FOS	RPS5	0.0342037
FOS	RALBP1	0.0341135
FOS	SORL1	0.0340162
IRF7	OASL	0.0339624
PLEK	LY96	0.0339165
TSC22D3	TMEM154	0.0338642
SPI1	SOD2	0.0338446
DMRTC2	RPL27	0.0337555
DMRTC2	RPS2	0.0337523
DMRTC2	S100A9	0.0337335
FOS	MAN2B1	0.0336573
DMRTC2	TREM1	0.0335916
DMRTC2	FTL	0.033586
SPI1	TYROBP	0.0335524
TSC22D3	TNFRSF1A	0.0335501
TSC22D3	EHD1	0.0333939
HOPX	ZYX	0.0333216
TSC22D3	RFLNB	0.0333181
FOS	PHACTR2	0.0333069
DMRTC2	RPS6	0.0332505
FOS	TMEM154	0.0331881
TSC22D3	IRF7	0.033165
SPI1	IL1RN	0.0331444
FOS	VAPA	0.0331176
DMRTC2	S100A12	0.0330596
TSC22D3	XPO6	0.0330496
DMRTC2	RGS2	0.0330317
FOS	OAZ1	0.032924
IRF7	PLIN2	0.0329015
HOPX	ADGRE3	0.0328986
DMRTC2	GGH	0.0328845
PLEK	PLXNC1	0.0328729
TSC22D3	ACSL3	0.0328701
PLEK	TMEM154	0.0328387
DMRTC2	FAU	0.0328288
FOS	CMIP	0.0327624
PLEK	ITGB2	0.0326922
TSC22D3	PGD	0.032692
PLEK	MARCKS	0.0326775
SPI1	S100A12	0.0325991
DMRTC2	IL18	0.0325179
FOS	CLEC12A	0.0324901
FOS	TBC1D9B	0.0324768
IRF7	KCTD17	0.03246
PLEK	VAPA	0.0323838
PLEK	TBC1D9B	0.0323598
DMRTC2	ITGAM	0.0323418
FOS	LAPTM5	0.0323322
TSC22D3	BRI3	0.0321905
IRF7	METRNL	0.0320893
DMRTC2	TGFBI	0.0319971
PLEK	SERPINB1	0.0319787
FOS	RPL23	0.0319688
DMRTC2	TNFRSF1A	0.03195
IRF7	VIM	0.0319341
PLEK	NCF4	0.031915
FOS	RPL23A	0.0318223
HOPX	GLIPR2	0.0318065
TSC22D3	NAMPT	0.0317908
SPI1	TALDO1	0.0317566
IRF7	SPI1	0.0317238
TSC22D3	METRNL	0.0316822
HOPX	PTPRE	0.0316736
FOS	CYB5R4	0.0316331
FOS	CD79A	0.0316293
HOPX	TKT	0.0315278
HOPX	PGD	0.031521
DMRTC2	PTPRE	0.0313847
FOS	FAU	0.0313796
DMRTC2	SLC40A1	0.0313025
HOPX	CREG1	0.0311964
PLEK	METRNL	0.0311579
DMRTC2	RPS28	0.0311543
FOS	RPL26	0.0311216
IRF7	MIDN	0.0310972
TSC22D3	ATP6AP1	0.0310011
PLEK	MBOAT7	0.0309762
IRF7	MARCKS	0.0309491
HOPX	NAMPT	0.0308801
CEBPZ	RTL5	0.0308343
IRF7	ATP6AP1	0.0307375
FOS	REEP5	0.0306675
PLEK	TLR8	0.030611
FOS	UBA52	0.0305772
DMRTC2	CAMP	0.0305182
TSC22D3	PLEK	0.0304795
SPI1	RGS2	0.0304618
DMRTC2	CSF3R	0.0304452
PLEK	CREG1	0.0304399
IRF7	XPO6	0.0304298
IRF7	TPD52L2	0.0303836
HOPX	SPI1	0.030355
SPI1	S100A9	0.0303227
SPI1	ACSL3	0.0302731
DMRTC2	RPL31	0.0302596
FOS	SLC3A2	0.030259
SPI1	S100A8	0.0301823
IRF7	TMEM154	0.0301676
SPI1	IFIT3	0.0301622
DMRTC2	SOD2	0.0301431
DMRTC2	ACSL3	0.0301021
HOPX	GLIPR1	0.0300689
TSC22D3	SGK1	0.0300613
FOS	RPL36	0.0300436
IRF7	SERPINB1	0.0300404
SPI1	ALOX5AP	0.029963
PLEK	HOPX	0.0299625
FOS	TMBIM6	0.0299344
DMRTC2	IFIT3	0.0298686
FOS	MT-CO3	0.0298675
DMRTC2	TM6SF1	0.029755
FOS	UBE2D3	0.0297537
DMRTC2	CLEC2D	0.0297244
DMRTC2	BCL2A1	0.0297108
FOS	RPS3A	0.0296764
TSC22D3	RPS8	0.0296664
SFPQ	LIN37	0.029588
FOS	SKAP2	0.0295168
FOS	WDR5B	0.0295091
PLEK	GAPDH	0.0295051
PLEK	ITGAM	0.0294111
TSC22D3	TIMP2	0.0293511
DMRTC2	IDO1	0.0292666
TSC22D3	MARCKS	0.0292148
FOS	COMT	0.0291821
PLEK	ATP6AP1	0.0291712
HOPX	IDO1	0.0291569
FOS	RBPJ	0.0290773
IRF7	IFIH1	0.0290681
FOS	MIDN	0.0290053
IRF7	TM6SF1	0.028995
PLEK	ZFAND5	0.0289905
PLEK	FGD4	0.028986
FOS	C21orf91	0.0289788
STAT4	SLF1	0.0289784
PLEK	DDX60	0.028959
HOPX	GAPDH	0.0289556
IRF7	IFNGR1	0.02887
IRF7	ITM2B	0.0288673
DMRTC2	CLEC12A	0.0288448
IRF7	GAPDH	0.028696
TSC22D3	ADGRE3	0.0286804
PLEK	RPS15	0.0286095
DMRTC2	ITM2B	0.028604
SPI1	NAMPT	0.0286038
FOS	RPL8	0.0285985
TSC22D3	RPL19	0.0285875
YBX3	TIMP1	0.0285579
RLF	KIF13B	0.0285563
DMRTC2	NAMPT	0.0285441
SPI1	HCK	0.0285384
TSC22D3	CFD	0.0285307
TSC22D3	PLIN2	0.028502
ID3	MTCH2	0.0284327
HOPX	SNX10	0.0283792
FOS	SARAF	0.0283329
FOS	CCPG1	0.0282571
DMRTC2	CFD	0.0282126
HOPX	HCK	0.0280123
DMRTC2	MARCKS	0.0279803
PLEK	EEF1A1	0.027975
HOPX	MARCKS	0.0279596
FOS	RPLP2	0.0279587
FOS	ANXA2	0.0279532
DMRTC2	FOS	0.0278755
HOPX	NAPSA	0.0278712
TSC22D3	CAMP	0.0278521
IRF7	FTL	0.0278433
HOPX	TLR8	0.0277679
HOPX	GGH	0.0277106
PLEK	YWHAG	0.0276594
PLEK	FTL	0.0276183
PLEK	SNX10	0.027608
TSC22D3	TKT	0.0275923
HOPX	EVI2B	0.0275647
IRF7	ITGB2	0.0275308
SPI1	FGR	0.0274949
PLEK	NCF2	0.0274669
FOS	R3HDM4	0.0274233
TSC22D3	ITM2B	0.0273863
TSC22D3	RPLP0	0.0273028
FOS	CTSF	0.0272883
TSC22D3	KCTD17	0.0272574
ARID4B	ARPP21	0.0272318
DMRTC2	DUSP1	0.0272295
SPI1	PGD	0.0272246
TSC22D3	UCP2	0.0272241
FOS	TMEM120A	0.0272229
PLEK	PHACTR2	0.0271753
HOPX	CFD	0.0271347
ARID4B	PDCL	0.0271291
FOS	CAST	0.0271205
FOS	RPLP0	0.0270754
IRF7	CFD	0.0269925
MYSM1	ZRANB1	0.0269883
TSC22D3	FTL	0.0269742
DMRTC2	RPL22L1	0.0269714
FOS	STK40	0.0269708
DMRTC2	DDX60	0.0269355
FOS	CALCOCO2	0.0269242
DMRTC2	ZYX	0.0269184
FOS	IFNGR1	0.0269136
FOS	PYGL	0.0269073
DMRTC2	FCGR3A	0.0269033
PLEK	EVI2B	0.0268248
PLEK	TPD52L2	0.0268191
IRF7	ADGRE3	0.026816
SPI1	ITGAM	0.0268141
PLEK	CFD	0.026805
HOPX	TPD52L2	0.0267342
FOS	SNF8	0.0267218
SPI1	SGK1	0.0266838
FOS	RPS17	0.0266554
FOS	ATP6V1C1	0.026636
DMRTC2	MT-CO2	0.0266064
DMRTC2	GCNT2	0.0265604
PLEK	SPI1	0.0265416
IRF7	FGD4	0.0265386
SPI1	DUSP1	0.0265299
DMRTC2	SNX10	0.0264942
HOPX	ITGAM	0.0264162
YBX3	SF3B3	0.0263598
DMRTC2	GMFG	0.0263257
HOPX	ISG15	0.0263211
TSC22D3	FBXL5	0.0263109
DMRTC2	BAK1	0.026274
DMRTC2	EHD1	0.0262498
PLEK	RPS8	0.026214
TSC22D3	PTPRE	0.0261848
IRF7	ANTXR2	0.0261815
HOPX	BRI3	0.0261814
ZFP36L1	LDHA	0.0261649
PLEK	NAPSA	0.0261626
TSC22D3	VIM	0.0261594
SPI1	PLIN2	0.0261281
DMRTC2	FTH1	0.0260909
DMRTC2	NCF4	0.0260808
HOPX	EIF4EBP1	0.0260767
DMRTC2	RFLNB	0.0260719
HOPX	VIM	0.0260318
PLEK	CALM3	0.0260172
IRF7	LY96	0.0260003
PLEK	FBXL5	0.0259571
FOS	RPS26	0.0259196
PLEK	MT-CO2	0.0259081
DNAJC2	ETFB	0.0259053
NME2	SYAP1	0.0258912
TSC22D3	GLIPR2	0.0258849
FOS	LFNG	0.0258827
DMRTC2	RPL4	0.0258692
TSC22D3	ITGAM	0.0258674
FOS	RPL18A	0.0258576
LYAR	GIT1	0.025848
DMRTC2	PYGL	0.0258065
HOPX	TMEM154	0.0258032
PLEK	DHX58	0.0257827
FOS	PTPN1	0.0257693
PLEK	UBR2	0.0257641
SPI1	TGFBI	0.0257324
DMRTC2	EEF1B2	0.0256824
TSC22D3	ISG15	0.0256764
HMGB2	HP	0.0256619
IRF7	CYB5R4	0.0256539
HOPX	ITM2B	0.0256487
FOS	PGLYRP2	0.0255941
DMRTC2	RPL7	0.0255769
SPI1	FOS	0.0255417
SPI1	HOPX	0.0255393
DMRTC2	PTPRC	0.0255377
DMRTC2	RNF10	0.0255009
SMARCE1	ERGIC3	0.0254511
DMRTC2	SLC25A6	0.0254427
FOS	PIK3CB	0.0254319
IRF7	PGD	0.0253982
FOS	RTL5	0.0253967
DMRTC2	EIF3H	0.0253043
DMRTC2	IMPDH2	0.0252915
DMRTC2	TNFRSF14	0.0252818
BBX	PIK3CA	0.0252233
IRF7	ZFP36	0.0252203
DMRTC2	BOD1L1	0.0251791
PLEK	MX1	0.0251105
SPI1	EVI2B	0.0249603
PLEK	RPL23A	0.0249468
FOS	GPCPD1	0.0249225
TSC22D3	RPS6	0.0249064
SPI1	LY96	0.0248596
TSC22D3	HCK	0.0248545
HOPX	PLEK	0.0248523
PLEK	LPIN2	0.0248195
PLEK	RPS25	0.0248055
DMRTC2	MAPK3	0.0247416
DMRTC2	OAZ1	0.0245812
DMRTC2	MT-ND4	0.0245661
IRF7	RPL17	0.0245078
TSC22D3	PGP	0.0244784
STAT1	IFI44L	0.0244782
IRF8	KIAA2013	0.024445
ZBTB44	ATAD5	0.0243727
FOS	KIAA0232	0.0243535
FOS	LDHA	0.0243308
PLEK	RPL36	0.0243061
DMRTC2	DDX5	0.0242923
FOS	RPL6	0.0242895
BCL6B	GABARAPL2	0.0242713
FOS	PSAP	0.0242638
HOPX	TM6SF1	0.024228
DMRTC2	HSP90AB1	0.0242227
TSC22D3	RPS25	0.0242215
IRF7	NCF4	0.0242031
TSC22D3	SH3BP2	0.0241835
SPI1	IRF7	0.0241806
SMARCE1	CD79B	0.0241743
BATF	PLAAT3	0.0241706
LYAR	PAXBP1	0.024165
TSC22D3	RPS16	0.0241456
SON	SLX4IP	0.0240861
DMRTC2	GMDS	0.0240833
PBX2	PINK1	0.0240807
TSC22D3	DHX58	0.0240756
HOPX	METRNL	0.0240375
DMRTC2	SGK1	0.0239788
DMRTC2	MT-CYB	0.0239784
TSC22D3	RPS15	0.0239723
TSC22D3	ITGB2	0.0239657
DMRTC2	TLR8	0.0239558
HOPX	CALM3	0.0239541
DMRTC2	NOP53	0.0239241
FOS	MYL12A	0.0239142
IRF8	LSM6	0.0238938
FOS	LTA4H	0.0238836
DMRTC2	TSC22D3	0.0238711
DMRTC2	PRDX6	0.0238007
FOS	NCF2	0.0237919
SPI1	TKT	0.0237911
HOPX	PGP	0.0237607
IRF7	FBXL5	0.0237009
DMRTC2	MT-ND3	0.0236786
PAX5	CLDND1	0.0236566
DMRTC2	TIMP2	0.0236553
DMRTC2	SERPINB1	0.0236453
HOPX	COMT	0.0236351
IRF8	CXCR4	0.0236346
CEBPZ	ARID2	0.0235966
HOPX	GCNT2	0.0235468
HOPX	BAK1	0.0235152
SFPQ	PSMD1	0.0235063
ZFP36L1	TRAPPC1	0.0234904
PLEK	NFE2L2	0.0234889
SMARCE1	TACC3	0.0234617
DMRTC2	FBXL5	0.0234581
DMRTC2	MRPL11	0.0234436
FOS	BPNT2	0.0234079
TSC22D3	RPS7	0.023401
SP3	RPIA	0.0233709
FOS	RPL24	0.0233699
MYC	AHCYL1	0.0233647
TSC22D3	TPD52L2	0.0233255
HOPX	RPL17	0.0233127
PAX5	SERPINB1	0.0233109
TSC22D3	EIF4EBP1	0.023264
DMRTC2	MAN1A1	0.0232224
FOS	ATP6AP2	0.0232214
FOS	RNF10	0.0231943
DMRTC2	GRAMD1A	0.0231659
TSC22D3	CALM3	0.0231602
DMRTC2	SARAF	0.0231376
IRF7	CREG1	0.0231227
PLEK	ITM2B	0.023094
IRF7	CAMK2A	0.0230934
HOPX	KCTD17	0.0230924
HOPX	DEGS1	0.0230894
DMRTC2	ATP5MC2	0.0230833
TCF4	CUL7	0.0230785
FOS	CHSY1	0.0230711
ZFP36L1	PCCB	0.0230348
DMRTC2	PLEK	0.023031
DMRTC2	TKT	0.0230303
TSC22D3	NAPSA	0.0230254
YBX1	PWP1	0.0230049
ARID4B	AKAP7	0.0230013
SMARCE1	ARPC2	0.0229758
TSC22D3	PYGL	0.0229498
PLEK	PRDX6	0.022938
PLEK	CAMK2A	0.0229199
TSC22D3	CREG1	0.0229049
DMRTC2	CNDP2	0.0229044
PLEK	UBE2H	0.0228928
HOPX	IFIT2	0.0228854
DMRTC2	CEP85L	0.0228066
DMRTC2	MCL1	0.0227826
HOPX	NCF2	0.0227752
DMRTC2	EIF3K	0.0227752
FOS	DNAJC3	0.0227681
DMRTC2	IRF7	0.0227542
DMRTC2	CFP	0.0227364
DMRTC2	NDUFA4	0.0227183
TSC22D3	MCL1	0.0226942
ZFP36L1	CD69	0.0226916
PLEK	RPL19	0.0226894
SMARCE1	LCP1	0.0226894
ZNF277	AGTPBP1	0.022683
FOS	PPP1R10	0.0226821
IRF7	IFI44L	0.0226738
FOS	NDFIP1	0.0226588
PLEK	MCL1	0.0226488
MYBL2	GTF2F2	0.0226477
PIAS1	ATM	0.0226324
DMRTC2	ATP6AP1	0.0226311
FOS	LPGAT1	0.0226004
DMRTC2	ZNF484	0.0225955
PLEK	RPL18A	0.0225548
YBX1	USP3	0.0225538
FOS	METTL9	0.022525
IRF8	MIOS	0.0225109
SMARCE1	BCOR	0.0224997
PLEK	RPL3	0.0224457
IRF7	ATP6V1C1	0.0224439
DMRTC2	CDC123	0.0224417
TSC22D3	MBOAT7	0.0224377
FOS	LYST	0.0224355
FOS	SELL	0.0224203
DMRTC2	NAPSA	0.0224121
DMRTC2	TOR3A	0.0224109
NME2	SPPL2A	0.0223961
ID3	AFF4	0.022383
PLEK	CHSY1	0.0223828
TSC22D3	CYB5R4	0.0223792
SMARCE1	TMEM126B	0.0223738
TSC22D3	RPL7A	0.0223611
DMRTC2	SAMD9L	0.0223611
SPI1	ADGRE3	0.022361
IRF7	EVI2B	0.0223537
MIER1	LAS1L	0.0223224
DMRTC2	TOP1	0.0223154
FOS	IQGAP1	0.0222957
PLEK	GRAMD1A	0.0222829
DMRTC2	XPO6	0.0222573
ZFP36L1	METTL22	0.0222564
TSC22D3	TM6SF1	0.0222554
SPI1	ITGB2	0.0222532
PLEK	GPCPD1	0.0222476
DMRTC2	MPC2	0.0222338
TSC22D3	RPLP2	0.0222262
SPI1	FBXL5	0.0222251
DMRTC2	PTPN1	0.022224
ARID5B	CFAP20	0.0222227
FOS	RPLP1	0.0222028
HOPX	LPIN2	0.0221568
DMRTC2	ISG15	0.0221338
FOS	SAMD9L	0.0221323
DMRTC2	CHCHD10	0.0221245
FOS	BNIP3L	0.0221147
HOPX	NCF4	0.0221116
PLEK	BPNT2	0.0220981
REL	MAN1A2	0.0220875
HOPX	ANXA2	0.0220772
ARID4A	BRD3	0.022061
FOS	ARFIP1	0.0220443
IRF8	CD79A	0.0220407
CEBPZ	GGA2	0.0220293
FOS	ZCCHC2	0.0220248
FOS	FEM1C	0.0220144
FOS	DNAJB1	0.0219983
IRF7	CALM3	0.0219935
FOS	MAP2K3	0.0219901
PLEK	METTL9	0.0219678
RLF	RERE	0.0219663
DMRTC2	NDUFB2	0.0219628
DMRTC2	IFIT2	0.0219623
LRRFIP2	DCUN1D3	0.0219567
NCOR1	EEF1B2	0.0219482
IRF7	EMC3	0.0219386
HOPX	UBE2D3	0.0219248
ZFP36L1	AKTIP	0.0219178
TSC22D3	CAMK2A	0.0219164
FOS	SH3BP2	0.0218832
FOS	RPL34	0.0218799
DMRTC2	BUD23	0.0218764
PLEK	CCPG1	0.0218635
SMARCE1	CEP162	0.0218508
DMRTC2	PHACTR1	0.0218499
DMRTC2	IQGAP1	0.0218046
SON	CFAP97	0.0217974
DMRTC2	PGD	0.0217312
HOPX	SERPINB1	0.0217209
ELF1	TIMM13	0.0217185
YBX3	BRI3BP	0.0217099
YBX3	RALA	0.0217083
PLEK	LFNG	0.0216433
SMARCE1	SMURF2	0.0216398
HOPX	REEP5	0.0215965
SMARCC1	FAM76A	0.0215965
YBX1	ZDHHC6	0.0215957
HHEX	UBE3A	0.0215814
DMRTC2	ISCA1	0.0215795
PLEK	SORL1	0.0215557
ZFP36L1	EIF3K	0.0215418
DMRTC2	NAA10	0.0215282
FOS	RPL29	0.0215194
FOS	NFE2L2	0.0215162
FOS	ATP6V0B	0.0215115
SMARCE1	RPN1	0.0215077
DMRTC2	TMEM120A	0.0214915
ZFP36L1	POLE3	0.0214822
FOS	HOMER3	0.021459
IRF7	TLR8	0.0214455
PLEK	MICU2	0.0214407
DMRTC2	GLIPR2	0.0214309
DMRTC2	C21orf91	0.0214105
IRF7	COMT	0.0214062
SMARCE1	MOB1A	0.0213989
TSC22D3	LY96	0.0213732
TSC22D3	PSAP	0.0213712
DMRTC2	SREK1	0.0213551
IRF7	IFI6	0.0213096
DMRTC2	MT-CO1	0.0213066
DMRTC2	RESF1	0.0212495
DMRTC2	ARCN1	0.021236
DMRTC2	RHOQ	0.0212185
TSC22D3	FTH1	0.0212042
IRF7	PTPRE	0.0212016
ZNF800	KIZ	0.0211839
SFPQ	STIP1	0.0211837
STAT1	PCNP	0.0211675
DMRTC2	SRRM2	0.0211628
TSC22D3	LFNG	0.0211623
FOS	RGS14	0.0211597
DMRTC2	EIF3G	0.0211573
IRF8	NGLY1	0.0211563
RERE	KMT2B	0.0211561
DMRTC2	CREG1	0.0211421
ID3	DDX39B	0.0211285
TSC22D3	CCPG1	0.021121
ZBTB10	GPATCH2L	0.0211198
PLEK	ELL	0.0210971
TSC22D3	RPS26	0.0210939
SMARCE1	FCER2	0.0210862
IRF7	MBOAT7	0.0210855
SPI1	DEGS1	0.0210673
PLEK	MT-CO3	0.0210209
DMRTC2	COX5B	0.0210134
DMRTC2	CARD19	0.0210098
PLEK	TM6SF1	0.0210088
DMRTC2	GNAS	0.0209855
IRF8	PTMA	0.0209352
TSC22D3	RPL18A	0.0209306
GABPB1	CUL5	0.0209229
JUN	E4F1	0.0209225
DMRTC2	SON	0.0208957
DMRTC2	NEDD8	0.0208939
FOS	RPL12	0.0208917
TSC22D3	RPL26	0.0208765
DMRTC2	THAP3	0.0208687
IRF8	USP7	0.0208674
DMRTC2	PAXX	0.0208589
DMRTC2	CSRP1	0.02085
SPI1	CHSY1	0.0208382
TSC22D3	ZFAND5	0.0208308
FOS	RPL41	0.020824
ARID4B	VPS13B	0.0208121
SPI1	RFLNB	0.0208074
PLEK	RPL27	0.0207835
FOS	HERC1	0.0207741
FOS	PHF12	0.0207682
DMRTC2	NCOR1	0.0207423
TSC22D3	GRAMD1A	0.020732
PLEK	EIF4EBP1	0.0207308
DMRTC2	TRAPPC6A	0.0207227
PLEK	PYGL	0.0207221
PLEK	ZFP36	0.0207217
HOPX	PGLYRP2	0.0207182
SPI1	GGH	0.0207128
ZBTB10	NEXMIF	0.0207021
SON	SACS	0.0206977
SPI1	KCTD17	0.0206875
PLEK	RPL6	0.0206858
DMRTC2	TRMT112	0.0206719
FOS	ARF3	0.0206714
MXD4	PGRMC2	0.0206714
PLEK	ASAP1	0.0206667
FOS	PHF21A	0.0206566
DMRTC2	MT-CO3	0.0206482
PLEK	LAPTM5	0.0206413
ZFP36L1	IL4R	0.020638
DMRTC2	YPEL3	0.0206254
DMRTC2	SERHL2	0.0206241
SON	RPL34	0.020602
PLEK	LRPAP1	0.0206019
HOPX	PSAP	0.0206
DMRTC2	SSR4	0.0205937
SPI1	ATP6AP1	0.0205684
PLEK	BCL3	0.0205614
TSC22D3	RNH1	0.0205595
TSC22D3	ANXA2	0.020554
ARID4B	IRAK1	0.0205407
DMRTC2	GRB2	0.0205385
SON	CNOT6L	0.0205351
DMRTC2	HCK	0.0205331
DMRTC2	PGS1	0.0205293
FOS	BCL3	0.0205253
BCL11A	TP53RK	0.0205207
PLEK	CASP4	0.0205205
L3MBTL3	TRAF3	0.0205131
DMRTC2	EIF2S2	0.0205052
DMRTC2	ZFP36L1	0.0204855
SON	GID8	0.0204666
NFE2L2	IL1RN	0.0204626
TSC22D3	SLC3A2	0.0204601
ARID5B	PCCA	0.0204496
PLEK	MIDN	0.0204343
TSC22D3	RPL6	0.0204301
ZBTB20	HAUS8	0.0204301
BATF	SBSN	0.0204194
FOS	AGTPBP1	0.020414
IRF7	DEGS1	0.0204122
IRF7	PGLYRP2	0.0204086
TSC22D3	GAPDH	0.020406
IRF7	CD79A	0.0203994
MLX	GTF2H5	0.0203984
PAX5	FOXO1	0.0203749
PLEK	ICAM3	0.0203724
NME2	MTSS1	0.0203682
TSC22D3	RBPJ	0.0203632
HOPX	LYST	0.0203494
DMRTC2	CD52	0.0203377
TSC22D3	RPL23A	0.0203351
IRF7	NCF2	0.0203238
JUN	RPRD2	0.0203163
PLEK	CYB5R4	0.0203129
TSC22D3	RPL8	0.0202736
TSC22D3	EEF1A1	0.0202715
BCL11A	RC3H2	0.0202705
DMRTC2	CST3	0.020268
DMRTC2	SIVA1	0.0202615
YBX1	KIF13B	0.0202598
PLEK	CTSF	0.0202489
MYBL2	TMEM237	0.0202457
DMRTC2	NHP2	0.0202298
IRF7	R3HDM4	0.020221
DMRTC2	ARHGAP5	0.0202122
SMARCE1	SPSB2	0.0202007
PAX5	VIM	0.0201989
DMRTC2	TMEM154	0.0201882
SPI1	NCF4	0.0201693
DMRTC2	PLIN2	0.0201664
HOPX	LAPTM5	0.0201541
IRF8	CLIC1	0.0201505
IKZF3	UTP25	0.0201492
TSC22D3	CHCHD10	0.0201469
PBX2	COPG1	0.0201468
RBPJ	RGS2	0.0201329
DMRTC2	PDCD5	0.0201176
DMRTC2	DDX3X	0.0201131
ZEB1	TPT1	0.0201013
DMRTC2	FGD4	0.0200965
DMRTC2	FBL	0.0200936
TSC22D3	RPL17	0.0200877
TTF1	MRPL57	0.0200697
DMRTC2	ELANE	0.0200634
FOS	RPS25	0.0200515
SPI1	MTHFD1	0.0200372
DMRTC2	GTF2B	0.0200334
DMRTC2	BTG2	0.0200328
PLEK	CAST	0.0200327
TSC22D3	ZFP36	0.0200311
BBX	BRAF	0.0200307
FOS	ITGAL	0.0200203
TCF25	TMEM126B	0.0200162
DMRTC2	SSH2	0.0200037
IRF7	LAPTM5	0.0200021
IRF7	IFI35	0.0199903
PAX5	ZNF24	0.0199876
DMRTC2	TXNIP	0.0199826
ZFP36L1	SENP1	0.0199726
DMRTC2	ARHGAP9	0.0199715
NME2	TMX3	0.0199703
PLEK	CAB39	0.0199638
DMRTC2	ZBTB20	0.0199557
ZFP36L1	SERP1	0.0199556
DMRTC2	RAB8B	0.0199438
FOS	GDI1	0.0199412
TSC22D3	GCNT2	0.0199186
TSC22D3	ATF1	0.0199056
SMARCE1	SSBP2	0.0198922
PLEK	VIM	0.0198815
FOS	CD44	0.0198691
FOS	RPL3	0.0198542
TSC22D3	PGLYRP2	0.0198522
ARID4A	FBXO28	0.0198512
DMRTC2	IFNAR2	0.0198253
TSC22D3	HOMER3	0.019809
DMRTC2	GPATCH11	0.0197981
DMRTC2	PSMB6	0.0197966
HOPX	FBXL5	0.0197964
DMRTC2	AGBL4	0.0197874
DMRTC2	YIPF3	0.0197816
KLF3	PRR7	0.0197807
IRF8	TXNIP	0.0197766
FOS	PTEN	0.0197751
CEBPZ	LAPTM5	0.0197728
ZFP36L1	SRF	0.019756
NFIC	GIT1	0.0197447
TSC22D3	DEGS1	0.0197439
BCL11A	CD2AP	0.0197203
YBX1	PHF11	0.0197151
FOS	ACTN1	0.0197092
DMRTC2	MYL12A	0.019703
ZFP36L1	NOP14	0.0196903
DMRTC2	ZC3H15	0.01969
DMRTC2	HARS1	0.0196827
HOPX	CMIP	0.0196744
SMARCE1	RGS19	0.0196698
ARID5B	RWDD4	0.0196695
ELF1	CWC25	0.0196613
RBPJ	TREM1	0.0196589
IRF8	ATXN2	0.0196579
DMRTC2	SCNM1	0.0196533
DMRTC2	UXT	0.0196484
LRRFIP2	ACBD6	0.0196378
DMRTC2	FCRL3	0.019626
DMRTC2	B2M	0.0196223
ZFP36L1	S100A4	0.0196165
DMRTC2	NOP10	0.0196128
IRF8	SERP1	0.0196022
DMRTC2	NSFL1C	0.0196017
ZFP36L1	IK	0.0195938
FOS	ITGB7	0.0195902
SPI1	MIDN	0.0195872
DMRTC2	CYP2J2	0.0195782
DMRTC2	PLXNC1	0.0195714
SMARCE1	ARHGAP12	0.0195694
DMRTC2	KDM4B	0.0195644
SMARCE1	PPP3CC	0.0195465
DMRTC2	HFE	0.0195425
IRF8	LDHA	0.0195249
SMARCE1	SMCHD1	0.0195172
HOPX	FGD4	0.0195171
FOS	RPS15A	0.0195071
PIAS4	NFE2L3	0.0194887
DMRTC2	POLR2B	0.0194743
TSC22D3	MAN2B1	0.0194733
DMRTC2	EIF4B	0.0194653
DMRTC2	SCAF11	0.0194487
ZFP36L1	PDAP1	0.0194392
SPI1	SERPINB1	0.0194306
DMRTC2	ADGRE3	0.0194239
IRF8	PGLS	0.0194095
DMRTC2	ATP6V0B	0.0194008
DMRTC2	SPI1	0.0193973
HOPX	XPO6	0.0193757
IRF7	RPS15	0.0193661
LRRFIP2	FGD3	0.0193608
IRF8	GRN	0.0193564
TSC22D3	R3HDM4	0.0193491
NR3C1	ZEB1	0.0193479
DMRTC2	BRI3	0.019337
DMRTC2	TMBIM6	0.0193312
IRF7	LRPAP1	0.0193293
FOS	MAPK3	0.0193275
FOS	GMFG	0.0193257
PLEK	RGS19	0.0193114
DMRTC2	VPS36	0.0192995
DMRTC2	EIF3E	0.0192944
ZFP36L1	UBXN1	0.0192925
IRF8	RPS9	0.0192851
DMRTC2	SNRPD2	0.0192838
PLEK	SNUPN	0.0192833
ZNF787	NRDE2	0.0192806
SFPQ	UXS1	0.0192762
HIVEP1	TEX10	0.0192749
DMRTC2	STAT3	0.0192719
DMRTC2	MBD2	0.0192688
TSC22D3	RPS3A	0.0192588
ZFP36L1	NOP53	0.0192529
FOS	AKAP7	0.0192438
ZFP36L1	DDX39A	0.0192404
DMRTC2	ZDHHC20	0.0192397
YBX1	ZNF567	0.0192382
DMRTC2	SRSF11	0.0192377
DMRTC2	EPSTI1	0.019236
DMRTC2	GAPDH	0.0192349
DMRTC2	MX1	0.0192341
YBX3	SASS6	0.0192285
DMRTC2	MGARP	0.0192055
DMRTC2	PNRC1	0.0192001
IRF7	GLIPR2	0.0191891
TSC22D3	GPCPD1	0.0191867
DMRTC2	ZDHHC18	0.0191834
DMRTC2	EIF3M	0.0191821
IRF7	CLEC12A	0.0191764
DMRTC2	ITGB7	0.0191725
IKZF5	SENP5	0.0191698
DMRTC2	CTU2	0.0191693
MEF2C	TEX30	0.0191625
SMARCE1	EPC2	0.0191591
TSC22D3	PLXNC1	0.019151
DMRTC2	TMEM123	0.0191467
MEF2C	ZEB2	0.0191367
DMRTC2	EXOSC7	0.0191245
DMRTC2	YWHAG	0.0191233
PLEK	ANTXR2	0.0191194
IRF7	RALBP1	0.0191096
ZFP36L1	GINM1	0.0191017
RLF	ATP6V1C1	0.0191005
XBP1	SMG6	0.0190982
PLEK	RPLP0	0.0190936
HOPX	FTL	0.019092
DMRTC2	FNBP1L	0.0190901
PLEK	RALBP1	0.0190894
DMRTC2	PLEKHF2	0.019088
DMRTC2	PIAS1	0.0190866
IKZF5	MTMR6	0.0190835
FLI1	PHF13	0.0190797
FOS	LPIN2	0.0190773
DMRTC2	SORL1	0.019068
FOS	UBR2	0.019063
BCL11A	AP3D1	0.0190619
HOPX	MAPK14	0.0190557
BCL11A	ZNF263	0.0190535
MIER1	DCLRE1A	0.0190482
DMRTC2	NRBF2	0.0190481
FOS	GLUL	0.0190393
DMRTC2	DBF4	0.0190343
YBX1	PRDX1	0.0190319
DMRTC2	ZFPL1	0.0190281
ZFP36L1	TBRG4	0.0190218
DMRTC2	METRNL	0.0190212
PAX5	CD79B	0.0190199
DMRTC2	NDUFA13	0.0190149
MEF2C	YIPF3	0.0190097
DMRTC2	EIF3F	0.0190067
TSC22D3	SPI1	0.0190054
USF2	DENND6A	0.0189847
DMRTC2	RBIS	0.0189841
DMRTC2	GLUL	0.0189823
SMARCE1	SSR2	0.0189771
DMRTC2	S1PR1	0.018975
LCORL	SMAD5	0.0189747
DMRTC2	RUVBL1	0.0189732
HOPX	RPL19	0.0189731
PLEK	SLC3A2	0.0189713
DMRTC2	ZFP36	0.0189626
IRF8	CYBA	0.0189589
IRF8	SSBP4	0.0189577
GABPB1	HAT1	0.01895
DMRTC2	PSMC5	0.0189498
HOPX	CYB5R4	0.0189491
TCF4	DNAL1	0.0189487
IRF8	DMAP1	0.0189463
DMRTC2	ARF5	0.0189462
SMARCE1	TPI1	0.018945
HMGB2	CAMP	0.0189448
DMRTC2	CCPG1	0.0189357
PLEK	NDFIP1	0.0189261
CEBPZ	SAFB	0.0189181
DMRTC2	BTG1	0.0189174
IRF7	RPL19	0.0189173
DMRTC2	MT-ND2	0.0189099
HOPX	UFD1	0.0189098
PLEK	RPL8	0.0189066
DMRTC2	GNG5	0.0189061
HMGXB4	NUP210	0.0188977
IRF1	PCMTD1	0.0188969
MEF2C	RMND5B	0.0188931
PAX5	SERP1	0.0188861
DMRTC2	CFDP1	0.0188842
IRF8	MYO1F	0.018883
IRF7	RPL23A	0.0188684
ZHX1	SDHAF4	0.0188565
DMRTC2	MIDN	0.0188564
DMRTC2	LCP2	0.0188504
YBX1	GPATCH2	0.0188439
ZNF148	PHACTR1	0.018839
IRF7	CARD19	0.0188252
DMRTC2	GTF2H1	0.0188213
FOS	RAP2C	0.0188165
CNBP	CLIP1	0.0188054
PLEK	MAN2B1	0.018796
DMRTC2	RIPOR2	0.0187957
DMRTC2	WDR61	0.0187895
DMRTC2	EIF3L	0.018781
FOS	RPL31	0.0187769
DMRTC2	RSL1D1	0.0187756
ATF6B	AARS1	0.0187749
DMRTC2	UQCRB	0.0187711
YY1	CYP20A1	0.0187666
DMRTC2	PPIH	0.018766
YY1	SPTLC2	0.0187647
PBX4	PHF23	0.0187646
KLF3	LMBRD1	0.0187586
BATF	ITGB1	0.0187539
HOPX	C21orf91	0.0187353
IRF7	EEF1A1	0.018731
DMRTC2	CHM	0.0187248
FOXN2	SLC35B3	0.0187191
IRF8	TPT1	0.0187025
DMRTC2	NDUFS3	0.0187014
DMRTC2	ARHGAP30	0.0187005
IRF7	MYO1F	0.0186988
DMRTC2	TSTD1	0.0186919
TSC22D3	RPL21	0.0186879
MLLT10	METTL22	0.0186873
IRF8	MOB1A	0.0186866
DMRTC2	ARFIP1	0.0186808
DMRTC2	MEF2C	0.0186803
NR3C1	ZNRD2	0.0186789
YBX1	GTF2H1	0.0186776
IRF1	FZR1	0.0186695
YBX1	DDX39A	0.0186675
IRF8	POMP	0.0186674
DMRTC2	KIF13B	0.0186587
DMRTC2	PCCB	0.0186586
DMRTC2	ANKRD12	0.0186554
SMARCE1	EIF4A1	0.0186491
DMRTC2	BNIP3L	0.0186412
HOPX	CARD19	0.0186393
FOS	ZFAND5	0.0186359
TSC22D3	PHF20L1	0.0186265
IRF8	PPOX	0.0186224
DMRTC2	DEGS1	0.0186166
ZBTB10	SLC35E3	0.0186153
IRF8	HEXB	0.0186124
DMRTC2	ZNF512B	0.0186113
PRDM2	KIFAP3	0.018606
DMRTC2	RGS19	0.0186022
FOS	CD79B	0.0185965
ARID4B	LACTB2	0.0185955
DMRTC2	NCF1	0.0185946
TSC22D3	NCF4	0.0185927
HOPX	MCL1	0.0185916
IRF8	VPS26C	0.0185805
DMRTC2	TSC22D4	0.018574
DMRTC2	KIAA1143	0.0185715
DMRTC2	PAF1	0.0185691
DMRTC2	CAPG	0.0185636
DMRTC2	MVP	0.0185591
DMRTC2	PHF3	0.0185547
DMRTC2	ARPC2	0.0185451
IRF7	PRDX6	0.0185415
FOS	LACTB	0.0185373
IRF8	NUDC	0.0185345
NME2	OSBPL2	0.0185285
TSC22D3	RPS15A	0.0185261
DMRTC2	PPIB	0.0185218
TSC22D3	CTSF	0.0185188
IRF8	TNFRSF13B	0.0185173
DMRTC2	BCOR	0.0185124
ARID4B	PGP	0.0185112
DMRTC2	FAM98C	0.0185041
HOPX	ZFP36	0.0185039
DMRTC2	TLN1	0.0184962
MECP2	NGDN	0.0184958
YBX1	IWS1	0.0184844
DMRTC2	BAZ1A	0.018483
CARHSP1	ACOX3	0.0184829
PAX5	CHM	0.0184814
FOS	RNH1	0.0184675
DMRTC2	ABCF1	0.0184673
DMRTC2	KIN	0.0184664
FOS	RPL22	0.0184646
ARID4B	ARFGEF1	0.0184584
ZFP36L1	VMP1	0.0184553
DMRTC2	ATP5PF	0.0184531
IRF8	BPNT2	0.0184515
LCORL	N4BP2	0.018448
HOPX	DDX60	0.0184461
DMRTC2	KAT6A	0.018439
HOPX	TSC22D3	0.0184335
IRF8	EP300	0.0184286
DMRTC2	ANTKMT	0.0184247
FOS	GOSR1	0.0184235
ZFP36L1	GNG5	0.0184215
DMRTC2	COPG1	0.0184201
DMRTC2	PABPC1	0.0184054
IRF8	RNASEK	0.0183986
ZNF277	TRPC4AP	0.0183785
TSC22D3	EEF1D	0.0183717
IRF1	NFYB	0.0183685
DMRTC2	SRRT	0.0183679
DMRTC2	RTRAF	0.0183644
ID3	BCAS3	0.0183619
DMRTC2	MED14	0.0183604
DMRTC2	SPTLC2	0.0183596
ZFP36L1	TMEM258	0.0183569
DMRTC2	GRPEL1	0.0183511
TCF25	NDUFB5	0.0183483
ZFP36L1	TNFRSF13B	0.0183473
DMRTC2	PSMC3	0.0183442
DMRTC2	NCOA3	0.0183387
IRF7	RGS19	0.0183328
RBPJ	PEX11B	0.0183285
YBX1	RC3H2	0.0183274
TSC22D3	MIDN	0.0183221
SPI1	ITM2B	0.0183164
DMRTC2	LUC7L3	0.0183162
DMRTC2	NIPBL	0.0183145
DMRTC2	PAIP2	0.0183085
TSC22D3	TLR8	0.0183084
ARID4B	MDM2	0.0183071
PLEK	UBE2S	0.0183067
DMRTC2	RMC1	0.0183066
MYNN	RPP21	0.0183043
DMRTC2	HMGB2	0.0183027
DMRTC2	SPG21	0.0183026
DMRTC2	SNRNP200	0.0183015
DMRTC2	COX7C	0.0182911
JUNB	CTSD	0.018291
DMRTC2	NSD3	0.0182852
IRF7	ICAM3	0.0182774
SMARCE1	GHITM	0.0182735
ZFP36L1	SCFD1	0.0182582
ARID4A	FBXO3	0.0182557
DMRTC2	IFI44L	0.0182516
ZBED5	RRP1B	0.018249
TERF1	FBRS	0.018249
DMRTC2	CRTC3	0.0182487
DMRTC2	QARS1	0.0182422
SPI1	TLR8	0.0182419
FOS	ATP6V1H	0.0182396
ARID4B	TMEM131	0.018238
MXD4	DDX50	0.018238
DMRTC2	LYN	0.0182368
IRF8	ARPP21	0.0182368
ARID4B	RESF1	0.0182363
DMRTC2	MS4A1	0.0182349
MYC	RIOK1	0.0182326
FOS	H3-3B	0.0182323
DMRTC2	YIPF5	0.0182315
DMRTC2	BUB3	0.018229
SMARCE1	INTS8	0.0182217
DMRTC2	PPM1F	0.0182216
CARHSP1	MRPS30	0.0182214
DMRTC2	PTGDS	0.0182195
DMRTC2	WARS1	0.0182184
DMRTC2	RNF215	0.0182116
ZBTB20	STK38	0.0182102
DMRTC2	HNRNPD	0.018208
ID3	PSMB5	0.0182079
DMRTC2	GIGYF1	0.0182035
HOPX	CSKMT	0.0182016
SON	NSMCE1	0.0182012
RBPJ	POLE3	0.0182
DMRTC2	FCRLA	0.0181936
FOS	MARCKSL1	0.0181931
SON	CDC37L1	0.018193
DMRTC2	ELOB	0.018192
ZNF770	YEATS4	0.0181885
DMRTC2	MCUB	0.0181736
DMRTC2	RBM34	0.0181733
EBF1	TPT1	0.0181732
DMRTC2	HINT2	0.0181729
DMRTC2	BANK1	0.0181725
ARID4B	PPP1CB	0.0181724
DMRTC2	CORO1A	0.0181634
DMRTC2	TMEM129	0.0181632
DMRTC2	ZNF638	0.0181589
THYN1	EIF2B3	0.0181524
DMRTC2	COX7A2L	0.01815
DMRTC2	SRPK2	0.0181479
IRF7	RPL7A	0.0181469
IRF8	KIF5B	0.0181455
SMARCE1	PRMT1	0.0181441
YBX1	PAFAH1B2	0.0181361
DMRTC2	CHMP2B	0.0181335
HOPX	PTPN1	0.0181321
NME2	YBX1	0.0181308
TSC22D3	SNX10	0.0181296
DMRTC2	ELL	0.0181242
DMRTC2	RNF214	0.0181225
TTF1	LONP2	0.0181189
DMRTC2	GPI	0.0181148
CEBPZ	CAMK2A	0.0181122
DMRTC2	CENPM	0.0181041
TSC22D3	RPS27A	0.0181
MIER1	ERBIN	0.0180995
TSC22D3	FGD4	0.018098
IRF7	RPS8	0.0180951
IKZF3	STRN	0.0180879
DMRTC2	GTF3A	0.0180851
STAT1	SAMD9L	0.018083
DMRTC2	CD40	0.0180829
DMRTC2	BACH2	0.018081
SMARCE1	CUL5	0.0180806
BATF	OASL	0.0180745
IRF2	CYFIP2	0.0180738
PAX5	CAST	0.0180665
IRF8	NCAPH2	0.0180651
NME2	CNOT4	0.0180642
ZFP36L1	BLNK	0.0180613
SMARCE1	SEC11A	0.0180602
PAX5	TCERG1	0.0180563
TSC22D3	YWHAG	0.0180563
PLEK	RPS7	0.0180558
ZNF800	MRPS34	0.0180412
DMRTC2	IFI30	0.0180411
DMRTC2	MORF4L1	0.0180374
DMRTC2	UBOX5	0.0180373
DMRTC2	LMBR1	0.0180354
DMRTC2	TOP2B	0.0180338
TSC22D3	DDX60	0.0180337
NCOA1	PLEKHF2	0.0180335
PAX5	HMBOX1	0.0180274
DMRTC2	KARS1	0.0180196
DMRTC2	SCAPER	0.0180184
DMRTC2	DHX16	0.0180176
TSC22D3	ZCCHC2	0.0180174
HHEX	KHDRBS1	0.0180169
ZBED5	CASP9	0.018015
LRRFIP1	ST8SIA4	0.0180143
IRF8	EPCAM	0.0180112
RBPJ	RFLNB	0.0180066
ZNF24	SND1	0.0180065
NME2	EFR3A	0.0180064
DMRTC2	CSK	0.018005
TSC22D3	RPL36	0.0180003
DMRTC2	RASSF3	0.0179949
ZNF512B	WDR5	0.0179945
DMRTC2	WDR33	0.0179944
DMRTC2	COPZ1	0.017993
NFE2L2	CFP	0.0179895
DMRTC2	SIRT7	0.0179837
DMRTC2	EEF1G	0.0179835
TSC22D3	CHSY1	0.0179831
SFPQ	RPS27A	0.0179775
PLEK	COMT	0.0179758
RBPJ	HOPX	0.017973
IRF8	CD79B	0.0179714
DMRTC2	PSMF1	0.017966
DMRTC2	PYY	0.0179632
TFAM	AKR1B1	0.0179618
DMRTC2	TAF3	0.017961
ZNF148	FBRS	0.0179599
DMRTC2	MRPS22	0.017958
PLEK	RPS26	0.0179509
IRF8	RPRD1A	0.0179509
BATF	KIF20B	0.0179498
SMARCE1	AREL1	0.0179481
DMRTC2	MRPS26	0.0179462
SPI1	PTPRE	0.0179457
TSC22D3	IFNGR1	0.0179448
ARID4B	TLN1	0.0179447
CTCF	GIGYF2	0.0179389
DMRTC2	TNFRSF17	0.0179376
DMRTC2	SLC25A39	0.017936
ZBTB11	HDAC5	0.017936
DMRTC2	GLRX3	0.0179358
DMRTC2	CD82	0.0179317
DMRTC2	ANKZF1	0.0179295
LCORL	FBXO28	0.0179242
FOS	ERGIC1	0.0179129
JUN	TMEM237	0.0179119
DMRTC2	PTMA	0.0179116
DMRTC2	HSPE1	0.0179091
STAT1	CRYBG1	0.0179043
NFKB2	DUSP28	0.0179022
FOS	RPL21	0.0178992
ID3	PLEKHO1	0.0178894
DMRTC2	COMMD3	0.0178882
MIER1	CAMP	0.0178868
ZFP36L1	IL21R	0.0178838
ARID4B	STK38	0.0178797
DMRTC2	LGALS3	0.0178779
SPI1	SORL1	0.0178772
DMRTC2	CZIB	0.0178713
ZBTB44	VPS26C	0.0178712
PLEK	CARD19	0.0178675
DMRTC2	MAP4	0.0178671
DMRTC2	CBX5	0.017867
DMRTC2	DOCK8	0.0178668
DMRTC2	EMP3	0.0178598
DMRTC2	UNC93B1	0.0178584
SPI1	PLEK	0.017857
CARHSP1	SLC17A9	0.0178548
IRF7	EIF4EBP1	0.0178493
ZFP36L1	CLEC2D	0.0178487
ZNF148	TASOR2	0.0178456
DMRTC2	POLD1	0.0178427
DMRTC2	RTF2	0.0178426
SMARCE1	VIM	0.0178408
DMRTC2	TRAM1	0.0178305
DMRTC2	UBAP2	0.017822
TOX4	NARS1	0.0178162
TSC22D3	ZNF414	0.017816
TSC22D3	RPL7	0.0178144
DMRTC2	CYB5R4	0.0178114
PAX5	PSMC4	0.0178072
SON	AP2B1	0.0178069
TSC22D4	CAMP	0.017792
DMRTC2	RGS14	0.0177919
DMRTC2	CCT4	0.0177904
DMRTC2	WDR5	0.0177897
YBX1	C16orf74	0.0177891
DMRTC2	COQ9	0.0177878
YBX1	KIDINS220	0.0177869
DMRTC2	ZNF274	0.0177856
FOS	ARPC2	0.017783
IRF8	SERBP1	0.0177784
TSC22D3	LRPAP1	0.0177779
ARID4A	NOC3L	0.0177757
DMRTC2	MRPL41	0.0177674
REL	RPN1	0.017763
FOS	LRIF1	0.0177548
DMRTC2	KAT8	0.01775
DMRTC2	AP1G1	0.0177459
DMRTC2	NCOA1	0.0177451
DMRTC2	RNF167	0.0177448
DMRTC2	MYL6	0.0177438
DMRTC2	SNTB2	0.017743
FOS	HIPK3	0.0177429
LCORL	YLPM1	0.0177391
DMRTC2	SMC4	0.0177376
TSC22D3	SH3GLB1	0.017737
DMRTC2	KIAA0232	0.0177365
PLEK	PSAP	0.0177355
CEBPZ	PTMA	0.0177295
PAX5	RPL41	0.0177291
DMRTC2	OPA1	0.0177191
PLEK	EDEM2	0.017715
DMRTC2	STK16	0.0177096
SMARCE1	CMAS	0.0177069
ETS1	RBM18	0.0176997
DMRTC2	UBN1	0.0176977
TSC22D3	RPL34	0.0176949
DMRTC2	GPT	0.017693
MEF2C	S1PR3	0.017692
BBX	TTC37	0.0176818
PLEK	RPS27A	0.0176816
IRF8	EIF3G	0.0176795
DMRTC2	OSBPL9	0.0176792
SMARCE1	LGALS1	0.0176784
IRF8	IRF2	0.0176784
DMRTC2	AHCY	0.0176765
DMRTC2	STK4	0.0176759
IRF8	EIF3L	0.0176756
IRF8	LAMP1	0.0176732
DMRTC2	CD79A	0.0176724
DMRTC2	METTL26	0.0176672
DMRTC2	TM4SF5	0.0176668
DMRTC2	PSMA7	0.0176667
DMRTC2	MRPL45	0.0176663
SON	UXS1	0.0176557
FLI1	LARS1	0.0176543
MIER1	DDX23	0.0176504
YY1	LY9	0.0176492
DMRTC2	DDX17	0.0176488
FOS	TSC22D4	0.0176433
STAT1	EPSTI1	0.01764
ARID4B	PSPC1	0.0176359
DMRTC2	PCYT2	0.0176358
YY1	PTPN11	0.0176315
DMRTC2	MKNK2	0.0176265
PLEK	TRIM8	0.0176256
ZFP36L1	YBX3	0.0176239
FOS	DOCK8	0.0176227
SPI1	MARCKS	0.0176207
ZFP36L1	DRG1	0.0176183
DMRTC2	R3HCC1	0.0176155
MXD4	H2AJ	0.0176132
BATF	GIGYF1	0.0176105
YBX1	ACP1	0.0176083
DMRTC2	WDR83OS	0.0176023
PLEK	RPL17	0.0175911
SON	PPOX	0.0175907
DMRTC2	SEPTIN7	0.01759
TSC22D3	CASP4	0.0175833
SON	RCN3	0.0175796
LRRFIP1	UFD1	0.0175785
TSC22D3	RPL31	0.0175771
DMRTC2	VAPA	0.0175758
ARID4B	WDR53	0.0175695
SMARCE1	IFI35	0.0175684
DMRTC2	CCDC186	0.0175682
DMRTC2	ADSS2	0.0175678
DMRTC2	GNPDA2	0.0175665
ARID4B	FRA10AC1	0.0175663
ARID4B	ZNFX1	0.0175583
NFE2L2	RPS5	0.017558
DMRTC2	HDAC5	0.0175556
DMRTC2	APH1A	0.0175523
TSC22D3	RELB	0.0175506
ZFP36L1	CXCR4	0.0175496
DMRTC2	TBC1D9B	0.0175492
DMRTC2	CD47	0.0175452
ZFP36L1	WAS	0.0175448
IRF8	SNX4	0.0175428
IRF8	DDX17	0.0175396
DMRTC2	IFI35	0.0175349
HHEX	CUL9	0.0175329
DMRTC2	KMT2E	0.0175289
DMRTC2	TUBA4A	0.0175241
DMRTC2	SNRPD1	0.017524
TFAM	CRKL	0.0175239
USF2	SLC15A4	0.0175234
TSC22D3	JUNB	0.0175221
DMRTC2	PHF20	0.0175219
DMRTC2	ATG101	0.0175202
IRF8	AHCYL1	0.017518
DMRTC2	C5orf34	0.0175177
IRF8	MLLT1	0.017515
DMRTC2	UQCRFS1	0.0175143
MECP2	MDC1	0.0175133
PAX5	LGALS3	0.0175131
IRF8	CD44	0.0175102
DMRTC2	TPT1	0.0175034
ZFP36L1	MRPL28	0.0175012
JARID2	SRBD1	0.0174997
DMRTC2	SNX1	0.0174987
DMRTC2	ABLIM1	0.0174976
SPI1	TMEM154	0.0174945
DMRTC2	HYI	0.0174924
DMRTC2	EMD	0.0174888
ZNF263	MRPL19	0.017487
FOS	ARHGAP30	0.0174844
NME2	PSME2	0.0174811
SON	EDF1	0.0174781
TCF4	KDM4A	0.0174778
DMRTC2	ODC1	0.0174777
DMRTC2	GPATCH4	0.0174745
LRRFIP2	SRSF9	0.0174698
DMRTC2	PTPN6	0.0174691
KHSRP	TNFAIP8	0.017466
DMRTC2	CEP20	0.0174646
DMRTC2	TBRG1	0.0174645
RBPJ	CCSER2	0.0174637
SMARCE1	ATF6B	0.0174628
DMRTC2	TTF1	0.0174611
DMRTC2	ARGLU1	0.0174606
ZFP36L1	CNIH4	0.0174596
PAX5	YBX3	0.0174594
DMRTC2	EDF1	0.0174593
DMRTC2	TXNDC15	0.0174591
DMRTC2	STX7	0.0174583
IRF8	ANTKMT	0.0174569
SPI1	AGFG1	0.0174518
DMRTC2	CSNK2B	0.0174483
IRF8	RPL31	0.0174481
BCL11A	MTMR6	0.0174435
ATF4	SIRT1	0.0174424
CSDE1	RPL23	0.0174418
SON	TNKS2	0.017441
DMRTC2	TOMM22	0.0174319
FOS	PBXIP1	0.0174256
ELF1	GPATCH8	0.0174217
DMRTC2	PRR14	0.0174212
ZFP36L1	PYGB	0.0174174
FOS	LRPAP1	0.017417
RBPJ	C5AR1	0.0174134
NME2	CSK	0.0174126
DMRTC2	EIF3D	0.0174122
PAX5	PSMB4	0.0174117
BATF	MOB1A	0.01741
DMRTC2	NMT1	0.017408
DMRTC2	CUL5	0.0174079
BCLAF1	PSTK	0.0174067
YBX1	PXK	0.0174062
DMRTC2	NUDCD3	0.017403
PAX5	TMSB10	0.0174004
NFE2L1	UBR4	0.0173986
IRF8	UCP2	0.0173918
IRF8	SYNGR2	0.0173893
DMRTC2	DHX36	0.0173883
DMRTC2	STOML2	0.0173883
YBX1	CDC14A	0.017387
TSC22D3	RPS5	0.0173832
DMRTC2	REL	0.0173819
DMRTC2	CACYBP	0.0173797
IRF7	PGS1	0.0173776
FOS	RTN3	0.0173744
DMRTC2	EML4	0.0173714
CNBP	ZNRD2	0.0173704
YBX1	FAM162A	0.0173699
SMARCE1	DMAP1	0.0173698
DMRTC2	LAMTOR2	0.0173697
DMRTC2	CCDC50	0.0173664
YBX1	ADAR	0.0173648
IRF8	MAP4K1	0.0173646
DMRTC2	YY1	0.0173645
YBX1	CAPG	0.0173624
DMRTC2	BCKDHB	0.0173609
NCOR1	PGLYRP1	0.0173572
DMRTC2	AASDHPPT	0.0173567
DMRTC2	ARHGDIB	0.0173563
DMRTC2	ULK3	0.0173562
SMARCC2	BNIP2	0.0173556
IRF7	RTL5	0.0173526
YBX3	CERS5	0.0173513
ZFP36L1	MRPL47	0.0173425
DMRTC2	FUS	0.0173384
DMRTC2	HSH2D	0.017336
DMRTC2	DDX59	0.0173342
DMRTC2	RABGEF1	0.0173328
KLF2	AP1S2	0.0173312
RBPJ	FOS	0.0173307
BBX	RBM5	0.017329
ZFP36L1	DUSP2	0.0173288
TSC22D3	STK40	0.017325
SP100	EEFSEC	0.0173247
DMRTC2	MIF	0.0173224
DMRTC2	TAF7	0.01732
DMRTC2	PFDN1	0.0173158
DMRTC2	ERBIN	0.0173153
DMRTC2	TOMM20	0.0173151
DMRTC2	NSMAF	0.017312
ARID5B	TNFRSF13B	0.0173105
ZFP36L1	NFKBIE	0.0173098
DMRTC2	N4BP2	0.0173078
DMRTC2	TAGLN2	0.0173071
DMRTC2	RASGRP2	0.0173059
DMRTC2	SNRPB2	0.0173018
DMRTC2	PSME3IP1	0.017299
DMRTC2	PRPSAP1	0.0172958
DMRTC2	CDKN1B	0.0172948
DMRTC2	GPBP1L1	0.017291
RFXANK	MDFIC	0.0172903
DMRTC2	INTS6	0.0172864
DMRTC2	EVI2B	0.0172863
DMRTC2	CDADC1	0.0172859
PLEK	PPIA	0.0172828
DMRTC2	R3HDM4	0.0172778
SON	ANKRD12	0.0172761
FOS	IGFLR1	0.0172741
DMRTC2	PWP1	0.0172736
YBX1	NME2	0.0172729
DMRTC2	NDUFS5	0.0172722
NFKB2	RIOK1	0.0172719
DMRTC2	PDZD11	0.0172713
SP1	CHD7	0.0172689
YBX3	S100A4	0.0172679
NME2	ZPR1	0.0172664
DMRTC2	ATP5ME	0.0172654
PLEK	R3HDM4	0.017265
DMRTC2	NOL7	0.0172611
SMAD5	FUT8	0.0172558
DMRTC2	GCNT1	0.0172541
ZFP36L1	ATP5IF1	0.0172531
DMRTC2	ADD3	0.0172529
KLF2	DBI	0.0172499
SMARCE1	CSK	0.0172458
DMRTC2	KLK4	0.0172453
ZNF292	IBTK	0.0172434
DMRTC2	ZC3H13	0.0172432
SON	RPLP1	0.0172417
ZFP36L1	TMEM39B	0.0172404
ZFP36L1	GTF2H5	0.0172395
DMRTC2	TUFM	0.0172382
SUB1	GTPBP3	0.0172359
DMRTC2	SIGIRR	0.0172351
SMARCE1	PPT1	0.0172292
CSDE1	SMAD5	0.0172265
DMRTC2	SMS	0.017226
DMRTC2	PSMD4	0.0172252
DMRTC2	PTPRCAP	0.0172249
YBX1	EIF3I	0.0172236
DMRTC2	ABHD17A	0.0172179
IRF8	LMAN2	0.017216
DMRTC2	TNFRSF13B	0.0172155
DMRTC2	ASCC3	0.0172101
DMRTC2	PRCC	0.017209
DMRTC2	MTPN	0.0172087
IRF8	LTB	0.017208
DMRTC2	ATP5F1B	0.0172004
DMRTC2	SIRT2	0.0171966
DMRTC2	SLC3A2	0.0171962
YBX1	TRIR	0.0171957
DMRTC2	SBF1	0.0171912
PLEK	SAMD9L	0.0171908
DMRTC2	DHX29	0.0171901
IRF8	MRPL45	0.0171874
YBX1	TESC	0.0171873
SON	AMZ2	0.0171872
IRF7	RPS16	0.0171871
ZFP36L1	FBXO9	0.0171823
PAX5	CXCR4	0.0171814
PAX5	ARPC1A	0.0171748
TSC22D3	BNIP3L	0.0171733
DMRTC2	TMEM14A	0.0171726
PLEK	ARHGAP25	0.01717
DMRTC2	PRDX1	0.017169
ZNFX1	IFI44L	0.0171689
PBRM1	ZHX1	0.0171679
SFPQ	COIL	0.0171645
IRF2	ZNF451	0.0171638
ZFP36L1	SYCE2	0.0171634
DMRTC2	DPM3	0.0171617
TCF25	FRYL	0.0171588
YBX1	HNRNPM	0.0171582
DMRTC2	TNKS1BP1	0.017158
IRF7	TMBIM6	0.0171577
DMRTC2	UBE2B	0.0171558
FOS	LAMP1	0.0171497
IRF7	NDFIP1	0.0171486
DMRTC2	HSD17B10	0.0171482
DMRTC2	GALNT1	0.0171477
BATF	KHDRBS1	0.017144
IRF8	RPL36	0.0171387
DMRTC2	TMEM147	0.0171379
DNAJC2	TACC3	0.0171379
PAX5	NFIC	0.0171311
DMRTC2	HNRNPDL	0.0171297
IRF8	RGS14	0.0171292
DMRTC2	RPL36AL	0.017128
DMRTC2	SCYL1	0.0171273
DMRTC2	VPREB1	0.0171267
TCF25	DDX50	0.0171261
DMRTC2	SF3B6	0.017126
DMRTC2	SEPTIN9	0.0171259
ZFP36L1	TRIM59	0.0171251
FOS	CYTIP	0.0171249
CREB1	PSMF1	0.0171236
HHEX	MRPS9	0.0171226
PAX5	PPIA	0.0171205
DMRTC2	NOC3L	0.0171191
DMRTC2	FAHD2A	0.0171169
DMRTC2	TMSB10	0.0171161
SMARCE1	MIEN1	0.0171147
DMRTC2	MRPS30	0.0171127
MECP2	OGT	0.0171119
YBX1	PTMA	0.0171099
DMRTC2	GMPS	0.0171062
DMRTC2	BMS1	0.0171059
DMRTC2	FUCA1	0.0171039
DMRTC2	DDX54	0.0171032
SMARCE1	FTH1	0.0171009
DMRTC2	CGGBP1	0.0171001
IRF8	CAPZA1	0.0170992
DMRTC2	GTF3C2	0.0170965
DMRTC2	TMEM219	0.0170959
DMRTC2	YBX1	0.0170956
TSC22D3	RPS2	0.0170925
HOPX	DNAJC3	0.0170904
AFF3	AASDHPPT	0.0170902
DMRTC2	NFATC3	0.01709
PAX5	RALGPS2	0.0170886
SMAD5	PRPF3	0.0170853
DMRTC2	COX4I1	0.0170847
DMRTC2	RASAL3	0.0170828
IRF8	OCIAD2	0.0170815
YBX1	HIPK2	0.0170752
SMARCE1	HAT1	0.0170747
IRF8	DNAJC10	0.0170719
DMRTC2	LAPTM5	0.0170706
SP100	ZNF236	0.0170674
DMRTC2	SNF8	0.0170672
ZNF787	THAP12	0.0170625
FOS	UBAP1	0.0170578
CARHSP1	RBM10	0.0170575
FOS	NFKBIA	0.0170537
DMRTC2	DNPEP	0.0170531
DMRTC2	DERA	0.0170505
IRF7	RPS25	0.0170505
PLEK	ARFIP1	0.0170495
DMRTC2	MDH2	0.0170478
LRRFIP2	TIMM21	0.0170472
HOPX	RALBP1	0.017047
DMRTC2	SLC16A10	0.0170453
DMRTC2	AKAP13	0.0170437
BCL11A	PPP4R3A	0.0170433
IRF8	PTP4A2	0.0170428
DMRTC2	MATK	0.0170418
FOS	CARHSP1	0.0170404
DMRTC2	XBP1	0.0170382
TSC22D3	RPS17	0.0170374
DMRTC2	ICAM3	0.0170361
ZFP36L1	TECR	0.0170352
SFPQ	PNKD	0.0170333
DMRTC2	RPN1	0.0170329
IRF8	MGA	0.0170319
SREBF2	EIF4G3	0.0170313
PLEK	PGS1	0.0170274
DMRTC2	EIF4A1	0.0170274
STAT1	FAM3C	0.0170234
DMRTC2	VIM	0.0170232
DMRTC2	LSM7	0.0170201
ID3	THAP7	0.0170181
DMRTC2	SSR3	0.0170171
CDC5L	LDLRAD4	0.0170163
DMRTC2	NUDT22	0.0170154
DMRTC2	STX8	0.0170152
SPI1	SNX10	0.0170125
DMRTC2	UBAP2L	0.0170124
YBX1	PSME2	0.0170099
DMRTC2	PAX5	0.0170099
DMRTC2	UQCC2	0.0170092
ZFP36L1	USP24	0.0170092
DMRTC2	LAMP1	0.0170063
YBX1	RPL3	0.0170057
IKZF3	UBR3	0.017004
PLEK	BTG1	0.0170033
SMARCE1	PCOLCE	0.0169994
ZFP36L1	PDCD6	0.0169992
NME2	KPNA2	0.0169943
TMF1	CCDC59	0.0169895
PLEK	RPS16	0.016986
SPI1	GAPDH	0.0169854
SON	PPIH	0.0169842
DMRTC2	B4GALT3	0.0169834
TSC22D3	GMIP	0.0169789
HHEX	CENPM	0.0169751
DMRTC2	CCDC124	0.016969
FOS	CAB39	0.0169688
IRF7	EIF2AK2	0.0169684
DMRTC2	VPS35	0.016966
YBX1	FAM172A	0.0169578
IRF8	EXOC1	0.0169577
TSC22D3	ITGB7	0.0169549
DMRTC2	ZC3H18	0.0169547
DMRTC2	CTR9	0.0169546
MEF2C	SENP1	0.01695
E4F1	HELB	0.016949
DMRTC2	PSMG1	0.0169472
DMRTC2	LTB	0.016945
DMRTC2	BRD7	0.0169448
YBX1	SELL	0.0169418
DMRTC2	QPCT	0.0169416
IRF8	METTL22	0.0169412
DMRTC2	BAG1	0.0169409
FOS	RPL9	0.0169407
DMRTC2	RTN3	0.0169404
IRF8	OTULIN	0.0169395
DMRTC2	HYPK	0.0169386
DMRTC2	ACTB	0.0169381
IRF8	THYN1	0.0169342
PAX5	ZNHIT6	0.016933
IRF8	NPM1	0.0169323
DMRTC2	IKZF1	0.0169314
DMRTC2	PPP1CC	0.0169295
IRF8	SEPTIN2	0.0169238
DMRTC2	EXOSC4	0.0169234
DMRTC2	CNN2	0.0169231
DMRTC2	NUCKS1	0.0169202
STAT4	MYSM1	0.0169145
DMRTC2	TGFB1	0.016912
SON	RTL5	0.01691
YBX1	HSP90AB1	0.0169083
DMRTC2	TMPO	0.0169079
HIVEP1	CASP8AP2	0.0169075
FOS	PPP1R15A	0.0169072
DMRTC2	P4HB	0.0169048
[truncated: 30,059 more rows]

## Sheet: 6b.Dog
Dog_B cells_linkList_0.01
regulatoryGene	targetGene	weight
FIZ1	CENPN	0.113775
CENPA	CENPN	0.111744
LTF	PLBD1	0.110019
FIZ1	CENPA	0.109299
NME2	SUOX	0.107398
LTF	NFKBID	0.105701
NME2	ARMCX3	0.104685
SP140	CD74	0.104236
ELF1	CENPN	0.103517
EOMES	MATK	0.102949
EOMES	ARHGAP18	0.100461
SP140	LTB	0.10041
NME2	STON1	0.100355
PRDM1	TXNDC5	0.100315
HMGB2	CDC20	0.0981158
IRF4	JCHAIN	0.0976635
HMGB2	KIF22	0.0975345
IRF4	LMAN1	0.0974024
IRF4	RARRES2	0.0972303
SP140	TNFRSF13C	0.0960623
LTF	PADI3	0.0959522
PLEK	THEM5	0.0949313
PRDM1	IRF4	0.0940944
PRDM1	MZB1	0.0937222
EOMES	GZMB	0.0931179
ZBTB41	CENPN	0.0924475
IRF4	CCR10	0.092122
PRDM1	LMAN1	0.0919208
PRDM1	CCR10	0.0918817
CENPA	CENPI	0.0917061
NME2	TRAM2	0.0913699
IRF4	CKAP4	0.0910919
PRDM1	JCHAIN	0.0910496
FIZ1	SLC7A1	0.0908318
CENPA	SLC25A33	0.0905943
HMGB2	AURKB	0.090335
HMGB2	SPC24	0.0897687
LTF	RGS2	0.089764
HMGB1	SPC24	0.0895093
CENPA	VKORC1	0.0890629
HMGB2	DLGAP5	0.0889863
CENPA	SLC7A1	0.0888923
EOMES	PSTPIP2	0.0888398
PRDM1	CKAP4	0.0888131
EOMES	HMOX1	0.0887258
HMGB2	CENPF	0.0882841
PRDM1	RARRES2	0.0874474
HMGB1	HMGB2	0.0872709
LTF	SERPINA1	0.0869489
IRF4	TXNDC5	0.0863444
IRF4	TNFRSF17	0.0863026
LTF	S100A12	0.0860836
IRF4	MZB1	0.0860026
HMGB1	DUT	0.0852893
EOMES	IL12RB2	0.0852507
ELF1	CENPA	0.0852433
IRF4	PRDM1	0.0851
E2F3	NAMPT	0.0849815
PRDM1	FKBP11	0.0846768
PRDM1	TNFRSF17	0.0845042
FIZ1	ATG7	0.0841602
HMGB2	ASPM	0.0840098
NME2	MRPL41	0.0833685
ADNP	GABPA	0.0833191
ZBTB41	VKORC1	0.0832741
HMGB2	TPX2	0.0829556
HMGB2	KIF23	0.0828903
MAX	ATAD3A	0.0825508
SUB1	TNFRSF13B	0.0824482
ZBTB41	SLC7A1	0.0819269
HMGB1	H2AZ1	0.0818144
CENPA	FTO	0.0816605
ELF1	SLC7A1	0.0814741
NME2	PIK3CG	0.0810973
HMGB1	MTFR2	0.0808288
CDIP1	NEDD1	0.0807854
HMGB3	POLR3H	0.0807359
TOX4	CDV3	0.0806546
PRDM1	PDIA6	0.0805554
HMGB2	HMGB1	0.0804668
PRDM1	RRBP1	0.0802431
HMGB2	NUF2	0.0802294
SP140	PLEKHO1	0.0799801
CDIP1	GABPA	0.0799103
PLEK	FCER1G	0.0798891
HMGB2	CENPE	0.079787
HMGB2	PLK1	0.0797647
SP140	ISG20	0.0792845
HMGB1	NUF2	0.0790544
PRDM1	TLCD4	0.0786423
HMGB1	HMGB3	0.0786231
HMGB2	CDKN3	0.0781291
HMGB2	CCNB2	0.0781001
EOMES	THEM5	0.077929
SP140	HVCN1	0.0778339
HMGB1	CCNB2	0.0776893
PRDM1	CRELD2	0.0775411
HMGB1	CDC20	0.0774908
HMGB2	CKAP2L	0.0774028
EOMES	THEMIS	0.0770343
HMGB3	SPC24	0.0769532
FIZ1	CENPI	0.0768398
HMGB2	TUBA1B	0.0767615
HMGB2	TOP2A	0.0766231
HMGB2	UBE2S	0.0765934
IKZF1	BCAT1	0.0762242
HMGB2	INCENP	0.0760705
IRF4	DERL3	0.0757482
HMGB2	DHDDS	0.075702
PLEK	SRGAP3	0.0755411
SP140	CD79A	0.0753656
ELF1	VKORC1	0.0752957
FIZ1	FTO	0.0752836
ZKSCAN1	RBKS	0.0752522
GATA3	CAMK4	0.0752513
ARID3A	GABPA	0.0750024
SP140	ITM2B	0.0749064
HMGB2	BUB1B	0.0747755
ZNF655	ZNF579	0.0747045
E2F3	TICRR	0.0746256
SUB1	TNFRSF17	0.0744359
ARID3A	CDK2AP2	0.0744075
IRF4	RPN1	0.0743215
PRDM1	NUCB2	0.0742878
NME2	NEK2	0.0742207
FIZ1	VKORC1	0.0741928
HMGB2	TK1	0.0741529
PRDM1	DGKI	0.0739738
HMGB1	CDKN3	0.0737729
HMGB1	DHDDS	0.0737712
ZBTB41	CENPA	0.0734641
HMGB2	TUBB6	0.0734528
E2F8	RAD51	0.0733343
HMGB2	MTFR2	0.0730658
GATA3	TRAT1	0.0728025
SUB1	JCHAIN	0.072708
IRF4	LAP3	0.0722862
ZBTB41	CENPI	0.072281
PLEK	PSTPIP2	0.0722386
CNBP	MT-ATP6	0.0721161
PRDM1	SLC35B1	0.0718379
GATA3	CD3E	0.0718095
FIZ1	SLC25A33	0.0716834
PRDM1	SEC61A1	0.0716384
SP140	CSNK1G1	0.0714269
ZNF644	BCAT1	0.0713905
HMGB2	MKI67	0.0713373
HMGB2	GTSE1	0.0711274
ATF1	BCAT1	0.0710555
CENPA	ATG7	0.0709114
MIER1	BCAT1	0.0708301
NME2	NAGLU	0.0707588
NME2	SEPTIN8	0.0706001
HMGB2	BUB1	0.070516
CARHSP1	CD7	0.0704756
PRDM1	MAN1A1	0.0702019
PLEK	GZMB	0.0701808
HMGB2	HMGB3	0.0700223
ZNF689	STIL	0.0699871
GFI1	TICRR	0.0699317
SP140	RARRES2	0.0697888
CENPA	ITFG1	0.0697677
EOMES	METRNL	0.0697422
HMGB3	TPX2	0.0696508
PLEK	CCL4	0.0695973
SP140	CD22	0.0695944
EOMES	ADGRG1	0.0691884
ELF1	CENPI	0.0691252
IRF4	SPATS2L	0.0689835
ZBTB41	SLC25A33	0.0688064
HMGB1	MKI67	0.0687039
MAX	BCAT1	0.0686156
EOMES	FYN	0.0685406
IRF4	TLCD4	0.0684415
PIAS3	SMARCB1	0.0684379
HMGB1	TPX2	0.0684128
IRF4	NT5DC2	0.0684116
MLX	SERF2	0.0683748
HMGB2	TACC3	0.0683032
HMGB3	MTFR2	0.0682704
ADNP	NEDD1	0.0680664
ARID3A	LPAR6	0.0678746
MBD2	PYCR1	0.0678132
FIZ1	ITFG1	0.0677453
PLEK	IL12RB2	0.0676348
LTF	PLA2G7	0.0676118
SP140	RPL19	0.0674821
PRDM1	ARFGAP3	0.0673365
SP140	PRDX4	0.0673249
PRDM1	NT5DC2	0.0672905
HMGB2	DUT	0.0671821
CAMTA2	PYCR1	0.0669913
YEATS4	TICRR	0.0669472
GATA3	CD2	0.0667384
ADNP	LPAR6	0.0666493
SUB1	MZB1	0.0665356
LTF	TNIP3	0.0664963
IRF4	CRELD2	0.066415
NME2	PTPA	0.0663457
HMGB2	CCNA2	0.066334
LTF	SOD2	0.0661929
PRDM1	HYOU1	0.0659697
SP140	CD37	0.0659408
PRDM1	QPCTL	0.0659393
ADNP2	BCAT1	0.0659262
HMGB1	TK1	0.065885
FOXM1	LMNB2	0.065847
EOMES	GSN	0.0657465
HMGB3	CENPW	0.0657448
LTF	EMB	0.0656519
SP140	SMC6	0.0656381
CDIP1	PLEKHM2	0.065606
PRDM1	CHPF	0.0655915
LTF	S100A8	0.0655879
SP140	SPCS3	0.0655155
CAMTA2	CDS2	0.0654981
PRDM1	SSR1	0.0653796
HMGB2	KIFC1	0.0653573
ELF1	ITFG1	0.0653226
HMGB2	CDK1	0.0649647
PRDM1	DNAJB11	0.0648594
PRDM1	STT3A	0.0648343
E2F8	CLSPN	0.064797
CARHSP1	CAMK4	0.0646693
EOMES	CCL4	0.0646608
PIAS3	TICRR	0.0646451
EOMES	PLEK	0.0646302
ZBTB32	SSPN	0.0646107
GABPA	LPAR6	0.064602
EOMES	CYRIA	0.064547
IRF4	RRBP1	0.0644797
SP140	MZB1	0.0644559
NME2	NMNAT1	0.0644536
HMGB2	SMC2	0.0644267
MLX	STIL	0.0643393
HMGB3	CDC20	0.0643249
NR2F6	ZNF579	0.0641985
FOXO1	H1-0	0.0641966
PLEK	GZMA	0.064122
HMGB2	KNL1	0.0641212
ZBTB7A	TICRR	0.0640218
PRDM1	MAGIX	0.0640032
PRDM1	SPATS2L	0.0638566
IRF4	FKBP11	0.0637692
PRDM1	HM13	0.0635804
SP140	JCHAIN	0.0634767
MEF2A	KTI12	0.0634591
HMGB2	NCAPG	0.0634562
HMGB1	SMC2	0.063416
PRDM1	PDIA4	0.0634023
HMGB1	UBE2S	0.0632019
PRDM1	OSTC	0.0631955
PRDM1	GMPPB	0.0631657
SUB1	CKAP4	0.0630452
SPI1	AIF1	0.0629859
RUNX1	TMEM38B	0.0629254
HMGB3	CDKN3	0.062837
GATA3	CD7	0.0627983
SP140	BIN1	0.0626847
SP140	ODC1	0.0626721
CENPT	KIF23	0.0626636
PRDM1	CSF2RB	0.06265
PLEK	ADGRG1	0.0625102
PRDM1	CASP3	0.0624552
SP140	CD19	0.0624491
SP140	SSR1	0.0624336
SPI1	CASP4	0.0622682
PLEK	GSN	0.0621685
SP140	TXNDC5	0.0620928
HMGB2	KIF2C	0.0620556
IRF4	SMIM1	0.0620441
E2F8	UBE2T	0.0619941
HMGB1	CENPW	0.0619925
MIER1	IFFO1	0.0619915
ZNF644	ATAD3A	0.0619275
HMGB1	TACC3	0.0618839
SP140	RPS14	0.0618702
PRDM1	HSP90B1	0.0618568
EOMES	ACTN1	0.0617552
ZBTB11	PER3	0.0617468
PRDM1	CALR	0.0617229
ELF1	SLC25A33	0.0616885
LTF	CDA	0.0613863
PRDM1	SPATS2	0.061373
GABPA	PLEKHM2	0.0613156
PRDM1	MANF	0.0613139
ZNF511	ABCA5	0.0611634
HMGB2	H2AZ1	0.061121
ZNF579	STIL	0.0611187
TSC22D4	STIL	0.0611177
IRF4	SULT2B1	0.0609852
IRF4	ARFGAP3	0.0609153
ZNF654	SPNS3	0.0609012
HMGB2	KIF11	0.0607679
ADNP	PLEKHM2	0.0605484
ZBTB41	ATG7	0.0605362
HMGB2	CDCA3	0.0605178
EOMES	GZMA	0.0604899
PRDM1	DERL3	0.060454
ZBTB32	STIL	0.0604398
SLC2A4RG	MAP1S	0.0603362
ADNP2	ATAD3A	0.0602793
PRDM1	SMIM1	0.0602701
ZNFX1	BPGM	0.0602054
HMGB3	MKI67	0.060194
HMGB1	NCAPG	0.0601892
CENPA	CDC27	0.0601883
JDP2	CEP72	0.0601858
HMGB1	KNL1	0.0599561
ZNF655	STIL	0.0599269
IRF4	MAGIX	0.059747
CENPA	FIZ1	0.0596419
LTF	S100P	0.0595721
ELF1	FTO	0.0595226
GATA3	CTLA4	0.0594941
PMS1	ARMCX3	0.0594786
MLX	CTU2	0.0594344
IRF4	MAN1A1	0.0593957
MYBL2	RRM2	0.059318
ZNF274	GGA2	0.0592791
E2F8	RRM2	0.0591312
MIER1	ATAD3A	0.0591087
SP140	ID3	0.0590943
CENPT	CDCA3	0.0590918
PRDM1	LAP3	0.0590434
NME2	FBRSL1	0.0590298
SP140	RPL13A	0.0589264
TCF3	BPHL	0.0589116
NCOR1	ATAD3A	0.0588811
EOMES	CD3G	0.0588571
SP140	LMAN1	0.0588371
SP140	CKAP4	0.0585052
HMGB3	TK1	0.0584822
IRF4	HDLBP	0.0584776
SP140	RPL21	0.0584315
CDIP1	CDK2AP2	0.0583893
MIS18BP1	UBE2C	0.0583846
HMGB1	CCNA2	0.0583642
TSC22D4	ZNF579	0.0582906
ZBTB41	ITFG1	0.0582715
NCOR1	BCAT1	0.0582333
GABPA	NEDD1	0.0582142
PRDM1	PRDX4	0.0581433
CDIP1	POLDIP3	0.0581138
SUB1	LAP3	0.0580832
IRF4	SPATS2	0.0580674
HMGB3	DUT	0.0579505
HMGB1	JPT1	0.0579324
PRDM1	SEC61B	0.0579135
EOMES	CNKSR3	0.0578983
SP140	PTPN6	0.0578922
PRDM1	SPCS3	0.0578413
EOMES	CRTAM	0.057839
SUB1	SEC61B	0.0578077
HMGB2	JPT1	0.05779
SPI1	C5AR1	0.0577548
CNBP	MT-CO1	0.0576766
HMGB1	KIFC1	0.0576016
PRDM1	PLA2G12A	0.057597
IRF4	TNFRSF13B	0.0575232
MBD2	CDS2	0.0574839
NFYB	TMEM38B	0.0574743
HMGB3	NCAPG	0.0574191
CDIP1	OXSM	0.057411
FIZ1	CDC27	0.0573946
LYAR	ADORA2A	0.0573903
HMGB2	NDC80	0.0572797
SUB1	SEC11C	0.0572262
PRDM1	MYDGF	0.0571967
FOXM1	SPNS3	0.0571895
SP140	ARHGAP45	0.0571248
IRF4	GMPPB	0.0571122
PRDM1	PDIA5	0.0570795
CNBP	MT-ND4	0.0570429
SP140	FKBP11	0.0570128
HMGB3	JPT1	0.0569483
PLEK	CD5	0.0569462
TFAM	TICRR	0.056912
HMGB2	H1-5	0.0568548
HMGB2	KIF4A	0.0568424
CARHSP1	PAK1	0.056791
SUB1	IRF4	0.056788
IRF4	HSP90B1	0.0567831
IRF4	MTDH	0.0567041
ZNF706	SLC7A6OS	0.0566433
HMGB2	NUSAP1	0.0565995
TOX	STAT4	0.0565878
HMGB3	CENPE	0.0565558
POU2F2	ATAD3A	0.0565365
CARHSP1	CD2	0.056515
SP140	RPS27	0.0565144
HMGB1	TUBA1B	0.0564948
CDIP1	LPAR6	0.0564816
E2F8	UHRF1	0.0564389
HMGB3	TACC3	0.0563225
IRF4	MGLL	0.0562723
PRDM1	NCBP2	0.0562403
STAT5B	MOCOS	0.0562309
GABPA	CDK2AP2	0.0561903
ZBTB41	FTO	0.056171
E2F8	FANCM	0.0561244
ELF1	ATG7	0.0560821
GABPA	ADNP	0.0560362
SUB1	CD3D	0.056007
PRDM1	CANX	0.0559906
PRDM1	CSNK1G1	0.0559812
PRDM1	MGLL	0.0559183
ADNP	POLDIP3	0.0558634
ZNF654	CEP72	0.055824
HMGB2	HJURP	0.0558168
HMGA1	ACTG1	0.055739
STAT4	STK39	0.0557376
HMGB1	DLGAP5	0.0556559
PRDM1	SDF2L1	0.0556492
PRDM1	RABAC1	0.0556484
TADA2B	MOSPD2	0.0556412
HMGB1	TUBB6	0.0556289
UBTF	IFFO1	0.055592
NCOA1	RNF138	0.055588
HMGB2	SGO2	0.0555866
SP140	LAP3	0.0555427
HMGB1	CENPF	0.0555418
ELF1	FIZ1	0.0555394
ZKSCAN1	TET1	0.0555252
NFXL1	DPH5	0.0553928
CENPA	ZDHHC6	0.0553322
NCOR1	IFFO1	0.0553278
TET2	BCOR	0.0553119
MLX	ZNF579	0.0552897
ZNF133	TICRR	0.0552828
CENPT	CKAP2L	0.055225
SUB1	AP1S2	0.0551607
PPARD	AHCYL2	0.0551128
PRDM1	ELL2	0.0550948
MYBL2	CEP55	0.0550684
UBTF	ATAD3A	0.0550555
TOX	GIMAP4	0.0550317
SP140	RRBP1	0.0550008
SP100	KLHL28	0.0549449
HMGB3	HMGB1	0.0548942
SMARCC1	AP4B1	0.0548934
PPARD	DENND2D	0.0548601
JDP2	SPNS3	0.0547781
E2F8	HDAC8	0.0547295
IRF4	STT3A	0.0546703
EOMES	CD3E	0.0546569
PRDM1	RPN2	0.05462
HMGB2	SPC25	0.0545795
NCOR1	SSH3	0.0545219
IRF4	SRPRB	0.0544827
SP140	MANF	0.0544747
CARHSP1	S100A5	0.0544575
SUB1	ZBTB32	0.0543866
SP140	PDIA6	0.054379
JDP2	SENP1	0.0543738
GPBP1L1	CEP72	0.0542762
HMGB3	GTSE1	0.0541856
HMGB1	CDC45	0.0541363
GATA3	ZAP70	0.054115
SUB1	TMSB10	0.0540824
HMGB2	RRM2	0.0540687
SPI1	ARHGAP45	0.0540247
HMGB1	H1-5	0.0540065
ATF1	ATAD3A	0.0540027
GABPA	BLOC1S5	0.0539964
SP140	HSP90B1	0.0539184
HMGB2	AURKA	0.0538823
HMGB2	SGO1	0.0538721
BAZ2B	NR2C2	0.0538688
ARID3A	PLEKHM2	0.0538052
SP140	MS4A1	0.0538015
PLEK	IFIT2	0.0537441
TOX	CD3E	0.0537177
ZBTB2	SPNS3	0.0537108
NME2	C1QBP	0.053694
HMGB3	NUF2	0.0536114
EOMES	KLRD1	0.0535907
HMGA1	BRIP1	0.0535689
MYBL2	NUPR1	0.0535289
HMGB2	SPAG5	0.0534242
FOXM1	CEP72	0.0533834
PIAS3	CDCA5	0.0533385
SP140	SPI1	0.05331
PRDM1	RPN1	0.0532957
ZNF646	HSPA2	0.0532931
POU2F2	BCAT1	0.0532569
IRF4	SSR1	0.0532524
HMGB2	SNRPD1	0.0532279
FOXM1	SPAG5	0.0532178
ZKSCAN1	LMNB2	0.0531992
SUB1	TXNDC5	0.0531917
SUB1	PRELID2	0.0531217
SMARCAL1	NUPR2	0.0531087
JDP2	LMNB2	0.0531026
PRDM1	TXNDC11	0.0530974
LTF	GGH	0.0530472
HMGB2	TYMS	0.0530344
IRF4	PDIA5	0.0529983
ZNF280D	CEP57L1	0.0529299
PRDM1	MTDH	0.0529189
CSDE1	FOXM1	0.0528851
HMGB2	TMPO	0.0528756
NME2	EDRF1	0.052851
PRDM1	APLP2	0.0528479
PRDM1	MLEC	0.0528369
HMGB1	PTMA	0.0527461
KHSRP	DYNC1LI2	0.0526999
ARID3A	OXSM	0.0526179
HMGB1	CEP55	0.0526143
LTF	RETN	0.052455
RERE	STK11IP	0.0524336
HMGB1	TRIP13	0.0524105
IRF4	TRAM1	0.0523761
ZNF362	SPNS3	0.0523626
SP140	PAFAH1B3	0.0523606
ADNP2	SULT1C4	0.0523059
ZNF362	RBKS	0.052293
HMGB3	DLGAP5	0.0522772
CENPT	AURKB	0.052272
MAX	IFFO1	0.0522551
HMGB2	SMC4	0.0522187
PRDM1	HSPA5	0.0522131
FIZ1	ZDHHC6	0.0521996
IKZF1	IFFO1	0.0521979
SMARCE1	DYRK2	0.0521964
UBTF	BCAT1	0.0521569
CNBP	MT-CYB	0.0521264
CSDE1	SPNS3	0.0521238
IRF4	SLC43A1	0.0520815
SFPQ	ATAD3A	0.0520623
ADNP	BLOC1S5	0.0520495
GABPA	POLDIP3	0.0520231
RBPJ	CD86	0.0520081
ZNF789	EDC3	0.0519846
ADNP2	PITPNC1	0.0518751
GATA3	CARHSP1	0.0518582
CDIP1	ADNP	0.0518377
HIVEP1	PYGM	0.0517272
HMGB1	INCENP	0.0517262
AFF4	BCKDK	0.0517197
EOMES	ACOXL	0.0516285
NME2	SS18	0.051621
HMGB3	PRDX6	0.0516151
NR2F6	INPP4B	0.0515707
NR2F6	ILRUN	0.0515241
ZBTB2	CEP72	0.0514725
SP140	FCER2	0.0514667
ELF1	HAGHL	0.0514555
SFPQ	BCAT1	0.0514134
HMGB3	CALM3	0.0514047
NME2	PSMB2	0.0513832
HMGB1	LSM5	0.0513564
LTF	PRSS57	0.0513208
PRDM1	RBM47	0.0512887
ZNF384	SPG7	0.0512768
GATA3	SKAP1	0.0512533
ZBTB32	ZNF579	0.0512224
HMGB1	ASPM	0.0511956
PRDM1	FICD	0.05119
ZKSCAN1	CEP72	0.051168
SP140	PRDM1	0.0511675
EOMES	SRGAP3	0.05114
GABPA	OXSM	0.0510972
NR2F6	TMEM237	0.0510965
ZBTB44	TICRR	0.0510898
PMS1	STON1	0.0510832
PRDM1	MGAT2	0.0510623
HMGB3	FABP3	0.0510328
HMGB3	CENPF	0.0510146
HMGB2	FABP3	0.0509465
SPI1	PLA2G7	0.0509094
PRDM1	SPCS2	0.0509049
HMGB2	UBE2C	0.0509025
SP140	DCTPP1	0.0508096
NME2	TUBGCP4	0.0507938
RFX5	IL27RA	0.0507727
ZFHX2	CIAO3	0.0507677
MYBL2	HMGA1	0.0507449
HMGB2	PRC1	0.0507156
LTF	FGL2	0.050714
CASZ1	RABGAP1	0.0507028
TFAM	LIMK2	0.0506683
PRDM1	SEC11C	0.0506533
CARHSP1	TRAT1	0.0506234
ZNF250	HTR3B	0.0506134
HMGB2	SKA3	0.0505938
BCL11A	GSTCD	0.0505908
IRF4	DIPK1A	0.050551
PLEK	BCL2A1	0.0505475
SP140	RPL12	0.0505413
GATA3	PHACTR2	0.0505385
E2F8	TK1	0.0505002
ZNF800	POLR3C	0.0504926
HMGB3	STARD4	0.0504908
GATA3	ARL4C	0.0504636
STAT4	PTPN22	0.0504347
ZNF362	LMNB2	0.0504317
SP140	PLP2	0.0504161
PRDM1	TNFRSF13B	0.0504117
NCOR1	PITPNC1	0.0503963
HMGB1	CDK1	0.050393
HMGB2	CENPP	0.0503886
MYBL2	CENPU	0.0503828
PLEK	ADGRL1	0.0503748
IRF4	SEC11C	0.0503715
HMGB1	NMRAL1	0.0503455
IRF4	SEC61A1	0.0503336
THYN1	HELLS	0.0503294
GPBP1	ANAPC1	0.0503097
HMGB1	TYMS	0.0502021
HMGB3	SMC2	0.050194
HMGB1	DDX39A	0.0501765
PRDM1	LAPTM4A	0.050176
SP140	RALGPS2	0.0501712
CAMTA2	TNIP3	0.0501697
ARID3A	BLOC1S5	0.0501545
IRF4	PDIA4	0.0500894
CENPT	CCNA2	0.0500666
GPBP1L1	SPNS3	0.0500531
ELF1	CDC27	0.0500504
FIZ1	SNRPA1	0.050039
IRF4	PLEKHA8	0.0500368
SUB1	CRIP1	0.0500361
ETV6	TRMU	0.0500285
MYBL2	SPC24	0.0499384
NME2	FKBP3	0.049913
HMGB3	ASPM	0.0498975
HMGB2	SHCBP1	0.0498948
HMGB2	NCAPD2	0.0498942
MLX	ARMCX3	0.0498388
HMGB3	RPS24	0.0497964
CENPT	DEPDC1	0.0497959
NKRF	ZC3H6	0.0497803
SP140	DDX5	0.0497725
HMGB1	CENPK	0.0497446
SUB1	RRBP1	0.0497388
PRDM1	SSR3	0.0497015
LTF	FCGR1A	0.0496789
SP140	ABRACL	0.0496497
NCOR1	BCL2L11	0.0496468
NME2	NME1	0.0496306
CSDE1	CEP72	0.0495622
SP140	BANK1	0.049562
MBD2	RECQL5	0.0495612
FOXM1	RBKS	0.04955
HMGB2	ZWINT	0.0495225
CENPA	TIGD7	0.0494883
NME2	DCTPP1	0.0494499
HMGB1	AMDHD1	0.0494386
ARID3A	ADNP	0.0494032
SP140	RPL34	0.0493607
ZNF644	SULT1C4	0.0493581
STAT4	GIMAP8	0.0493528
HMGB2	TUBB4B	0.0492928
EOMES	AOAH	0.0492913
HMGB3	HMGB2	0.0492467
HMGB1	KIF15	0.049232
IKZF1	ABR	0.0492226
YEATS4	GFI1	0.0492086
JDP2	FOXM1	0.0492077
SUB1	LAPTM4A	0.0492046
HMGB2	RACGAP1	0.0492016
HMGA1	NMRAL1	0.0491824
STAT4	GSN	0.0491811
GPBP1	ODF2L	0.0490952
PLEK	ARHGAP18	0.0490842
CAMTA2	YIPF5	0.0490721
PRDM1	BCAT2	0.0490214
PRDM1	DNAJC3	0.0490081
PRDM1	PDIA3	0.0489949
SP140	TNFRSF17	0.0489929
CDIP1	BLOC1S5	0.0489593
IRF4	FICD	0.0489325
SP140	RPS13	0.0489246
SMARCC1	CHM	0.0488935
PMS1	TRAM2	0.0488777
PRDM1	NEK9	0.0488475
PLEK	HMOX1	0.0488315
STAT4	ITK	0.048754
PRDM1	DERL1	0.0487371
MYBL2	CLSPN	0.0487207
SP140	CRELD2	0.0486846
PLEK	FYB1	0.0486775
HMGB1	BUB1	0.0486449
HMGB1	FABP3	0.0486414
PRDM1	RPL32	0.0485773
GABPA	PLAUR	0.0485731
HMGB1	KIF23	0.0485696
MYBL2	NUDT1	0.0485682
SUB1	CRELD2	0.0485596
PRDM1	LMAN2	0.0485435
SP140	RPN1	0.0485431
GABPA	ISOC2	0.0485366
ARID3A	POLDIP3	0.0485007
GATA3	KCNQ2	0.0485002
ZNF362	CEP72	0.0484911
E2F3	INPP1	0.048467
POU2F2	IFFO1	0.0484434
HMGB2	KIF18B	0.048431
CARHSP1	GATA3	0.0484281
ZNF217	UBE2T	0.0483949
SP140	RPL32	0.0483768
EOMES	CHN2	0.0483447
PRDM1	STN1	0.0483313
ELF1	TIGD7	0.0483069
SP140	RPL5	0.0482927
ZNF644	APTX	0.0482891
ATF1	SSH3	0.0482847
POU2F2	PITPNC1	0.048266
IRF4	CANX	0.0482246
CENPT	GTSE1	0.048212
HMGB2	IL2RB	0.0481809
ZBTB41	CDC27	0.0481722
UBTF	PITPNC1	0.0481392
HMGB2	SIVA1	0.0481375
HMGB1	PRDX6	0.0481005
GATA3	FYB1	0.0480931
HMGB3	SKA3	0.0480838
IRF4	CHPF	0.0480775
MGA	DPH5	0.0480705
IRF4	DNAJB9	0.0480668
TCF25	EML3	0.0480657
SUB1	PRDM1	0.0480609
HMGB2	CENPW	0.0480406
YEATS4	WDR76	0.048037
E2F8	H1-5	0.0479524
CENPT	TOP2A	0.0479425
HMGB1	NSD2	0.0479366
HMGB1	CENPP	0.0479282
EOMES	STK39	0.0479173
HMGA1	SERF2	0.0479081
HMGB2	RAD51AP1	0.0479006
SP140	IFI30	0.0478955
GABPB2	TRNAU1AP	0.047865
NSD2	KIF11	0.0478641
IRF4	SEC61B	0.047854
HMGB1	AURKB	0.047844
PRDM1	SAR1A	0.0478369
PRDM1	KCNN4	0.0478285
YBX3	DZIP1	0.0477888
SSRP1	DPH3	0.047763
ZNF579	OAT	0.0477533
TET2	RECQL5	0.0477478
IRF4	CSNK1G1	0.0476835
ZBTB41	INTS4	0.047658
LYAR	SUOX	0.0476574
SUB1	GMPPB	0.0476558
SP140	JAK1	0.0476543
PRDM1	TRAM1	0.0476505
PRDM1	KDELR2	0.0476368
PMS1	NAGLU	0.0476084
PHTF1	CDC42SE2	0.0476
PRDM1	GOLPH3L	0.0475804
PRDM1	SLC33A1	0.0475632
SP140	NACA	0.0475462
HMGB3	BAHD1	0.0475267
HMGB1	RPL32	0.0474903
ZNF689	INPP4B	0.047481
ADNP2	IFFO1	0.0474758
GLI4	DDX60	0.0474662
HMGB1	SARNP	0.047466
IRF4	HM13	0.0474285
ZFP37	AP4E1	0.0473971
NSD2	CIT	0.0473726
ADNP	CDK2AP2	0.0473684
SUB1	CCR10	0.0473631
HMGB1	SGO1	0.0473606
HMGB1	KIF22	0.0473412
THAP7	TTC38	0.0472449
PRDM1	SLC43A1	0.0472085
ZBTB32	GALT	0.0472003
RELA	UBE2T	0.0471933
NCOR1	SULT1C4	0.0471766
RLF	ENTPD6	0.0471658
SFPQ	IFFO1	0.0471507
FIZ1	FAM207A	0.0471424
HMGB1	GMNN	0.0471404
PRDM1	SSR2	0.0470702
HMGB1	STMN1	0.047069
FOXM1	TOP2A	0.0470521
MYBL2	TUBA1B	0.0470507
HMGB2	DEPDC1	0.0470461
TOX	GIMAP8	0.0470312
CENPA	FAM207A	0.0470102
HMGB2	KIF15	0.0470066
ELF1	TMEM126B	0.0470003
HMGB1	BUB1B	0.0469913
HMGB3	DDX39A	0.0469871
HMGB3	KIF22	0.0469691
HMGB1	ORC6	0.0469401
ZNF655	SLC25A35	0.0469219
PMS1	PIK3CG	0.0469062
FIZ1	TIGD7	0.046868
ZNF250	ATXN1	0.0468347
NME2	CHN2	0.0468319
HMGB2	RCC2	0.0468122
MIS18BP1	CDC7	0.0468088
ADNP	ZDHHC18	0.0468065
NSD2	BRCA2	0.0467801
ZNF655	INPP4B	0.0467801
HMGB1	MYBL2	0.0467679
ZNF263	SUN2	0.0467338
HMGB1	OGT	0.0467028
IRF4	QPCTL	0.0466572
IRF4	MYDGF	0.0466076
CUX1	NUMA1	0.0466055
SP140	RPL35A	0.0465987
IRF4	ITGA4	0.0465757
MBD2	YIPF5	0.046561
HMGB3	MYBL2	0.0465301
NME2	MTHFD2	0.0465181
SP140	S100A11	0.0465119
HMGB1	RPS24	0.0465077
HIVEP3	WDR77	0.046503
ZNF32	FEN1	0.0464987
HMGB1	CENPU	0.0464949
ZNF644	IFFO1	0.0464796
SP140	CCR10	0.0464793
HMGB2	CDCA8	0.0464717
EOMES	EIF5A2	0.0464716
HMGXB4	HNRNPL	0.0464688
ZFP36L2	CEMIP2	0.0464613
IRF4	SSR3	0.0464534
SP140	IRF4	0.0464533
HMGB3	RPL32	0.0464427
ZNF148	CEP97	0.04643
IRF4	NEK9	0.0464285
MIS18BP1	TOP2A	0.0464262
TADA2A	UFC1	0.046419
TET2	PYCR1	0.0464059
SP140	ARPC5L	0.0463939
SMARCAL1	COPA	0.0463358
HMGB2	ARHGEF39	0.046331
IRF4	ELL2	0.0463223
ZNF654	TMUB2	0.0462916
ZNF689	ZNF579	0.0462808
HMGB2	CENPT	0.0462717
HMGB1	CENPE	0.0462575
EOMES	PTPN4	0.0462557
HMGB2	CEP55	0.046245
MIER1	BCL2L11	0.0462283
PRDM1	RPL27	0.0461808
PIAS3	RNF135	0.0461742
HMGB1	UQCRC1	0.0461527
STAT4	CD3G	0.0461451
HMGB2	RPS24	0.0461395
HMGB1	ORC1	0.0461328
IRF4	DGKI	0.0461302
HMGB3	CDC25C	0.0460648
E2F8	CDC6	0.0460614
EOMES	USP44	0.046054
HMGB1	E2F8	0.0460207
TET2	CDS2	0.0460177
CSDE1	RBKS	0.0459875
MLX	NEK2	0.0459675
FOXM1	TMED1	0.0459383
NME2	ACD	0.0459275
GPBP1L1	LMNB2	0.0459146
NSD2	POLR1G	0.0458837
SUB1	SDF2L1	0.0458811
ZNF706	ERAP1	0.0458639
MYBL2	CENPW	0.045823
SP140	PDIA5	0.0458205
SP140	SDF2L1	0.0458203
SUB1	CHPF	0.0458148
IRF4	CALR	0.0458015
SP140	SEC61A1	0.0457887
CARHSP1	RNLS	0.0457727
IRF4	SEC61G	0.0457625
PMS1	NMNAT1	0.0457616
PLEK	EOMES	0.0457509
HMGB1	MCM6	0.0457343
SUB1	GOLM1	0.0457175
CARHSP1	ABCB6	0.0456965
POU2F2	SSH3	0.0456441
MTA2	PRICKLE3	0.0456379
HMGB2	CD79A	0.0456094
CARHSP1	CD96	0.0455889
SP140	CORO1B	0.0455885
MIS18BP1	NUSAP1	0.0455792
SUB1	SELPLG	0.0455673
LTF	ARG2	0.0455626
STAT4	THEM5	0.0455353
ZNF579	ALKBH6	0.0454744
SP140	CALR	0.0454676
E2F8	IVNS1ABP	0.0454544
ADNP2	SSH3	0.0454371
ZNF579	SLC25A35	0.0454191
CENPA	KLHDC9	0.0454186
CAMTA1	HDAC8	0.0454179
SUB1	DERL1	0.0454023
CNBP	MT-CO3	0.0453868
ETV2	POLR3E	0.045386
IKZF1	ATAD3A	0.0453843
SP140	HSPA5	0.0453832
GFI1	RAB13	0.0453438
ADNP	OXSM	0.045329
NR2F6	STIL	0.0453064
PRDM1	CARS1	0.0452937
CSDE1	LMNB2	0.0452648
HMGB3	CEP55	0.0452641
SP140	SNX3	0.0452433
PRDM1	UBA5	0.0452023
HMGB1	CDCA3	0.0451964
HIF1A	TNFRSF13C	0.045141
NME2	ASRGL1	0.0451391
TET2	TNIP3	0.0451242
ZBTB41	FAM207A	0.0451202
E2F8	IMPACT	0.0451094
CDIP1	PLAUR	0.0450877
HMGB2	MYBL2	0.045073
JUND	UBR3	0.0450635
PRDM1	RCN3	0.0450621
HMGB1	UHRF1	0.0450597
SP140	RPL13	0.0450448
SMAD5	TCHP	0.0450442
ZNF654	FOXM1	0.0450441
PRDM1	ERLEC1	0.0450372
HMGB2	RAD21	0.045033
SUB1	DIPK1A	0.0450106
HMGA1	CKS1B	0.0449931
ZNFX1	NUP160	0.044988
SP140	GSTP1	0.0449827
HMGB3	CCNA2	0.0449655
HMGB2	GATA3	0.0449609
MYBL2	HMGB3	0.0449092
PMS1	DPH3	0.044882
E2F8	CDK1	0.0448713
PLEK	MYL9	0.0448699
STAT1	ADAR	0.0448405
TFDP2	QKI	0.0448204
PMS1	STARD4	0.0448186
HMGB3	UBE2S	0.0448085
SP140	FAU	0.0448075
JARID2	POLR3H	0.044803
MLX	PIK3CG	0.0447919
HMGB1	TOP2A	0.0447852
IRF4	ABRACL	0.0447808
NME2	PPA1	0.0447698
UBTF	SSH3	0.0447475
RBPJ	LGALS3	0.0447289
LTF	C5AR1	0.0447141
RELA	IVNS1ABP	0.0447003
HMGB1	HMGA1	0.0446733
ZNF770	ZC3H4	0.0446664
MIER1	VCPKMT	0.0446548
SP140	KCNN4	0.0446344
HMGB3	PLK4	0.0446191
MAX	ABR	0.0445749
EOMES	ADGRL1	0.0445409
SUB1	LMAN1	0.0445402
E2F8	CENPU	0.0445302
SPI1	FGL2	0.0444632
REST	RAB13	0.0444596
HMGA1	SSNA1	0.044444
PLEK	AKAP5	0.0444425
HMGB1	DNMT1	0.0444424
STAT4	IL12RB2	0.0444351
ZNF32	SLC9A3R1	0.0444335
MBD2	ARL13B	0.0444273
SP140	HM13	0.0444192
HMGB1	IQGAP3	0.0443965
HMGB1	GALE	0.0443908
MAX	SULT1C4	0.0443851
LYAR	STON1	0.0443712
PLEK	METRNL	0.0443579
SUB1	CENPA	0.0443524
SUB1	IDH2	0.0443436
HMGB2	ESCO2	0.0443064
NSD2	STIL	0.0442968
MYBL2	ORC6	0.0442716
TCF12	ALG14	0.0442456
EOMES	FABP3	0.0442411
SP140	NT5DC2	0.0441722
ZEB1	JUND	0.0441674
CENPA	HAGHL	0.0441673
HMGB1	RRM2	0.0441489
HMGA1	MCM7	0.044136
SETDB2	IFNGR1	0.0441338
HMGB1	NUCKS1	0.0441216
MIS18BP1	TTK	0.0441073
GPBP1L1	FOXM1	0.0440943
IRF4	LAPTM4A	0.0440888
PLEK	AOAH	0.0440519
ZNF512	UBL3	0.0440162
IRF4	OSTC	0.0440087
HMGB2	RPS13	0.0439798
TOX	KCNQ2	0.0439732
HMGB2	CLSPN	0.043973
SP140	WDFY4	0.0439684
IRF4	ERLEC1	0.0439441
CAMTA1	UBE2T	0.0439324
SP140	DNAJB11	0.0439223
JARID2	DENND4C	0.0439013
MYBL2	TRAM2	0.0438755
SUB1	PLAC8	0.0438666
MIER1	SSH3	0.0438591
SP140	SP110	0.0438548
TOX	CD3G	0.043808
ADNP2	BCL2L11	0.0438025
IRF4	STN1	0.0437927
ARID3A	TNFRSF13B	0.0437535
IRF4	RBM47	0.0437527
HMGB3	KIF2C	0.0437525
HMGB3	RANGAP1	0.0437476
GATAD2B	BSDC1	0.0437452
SP140	MAGIX	0.0437434
THYN1	CHAF1A	0.0437411
ZNF326	SDF2	0.0437376
HMGB3	ALDH5A1	0.0437351
ATF1	GLYR1	0.0437344
MIER1	APTX	0.0437312
PLEK	STMN2	0.0437146
MAX	PITPNC1	0.0436945
IKZF1	PITPNC1	0.0436897
NME2	COQ10B	0.043689
HMGB2	GAPDH	0.0436701
MYBL2	STON1	0.043659
YEATS4	CDCA5	0.043654
CSDE1	FCHO1	0.0436519
HMGB2	CKS1B	0.0436274
PRDM1	SURF4	0.0436262
HINFP	CCDC130	0.0436261
JDP2	TMED1	0.0436228
ZNF615	GALNT11	0.0436147
ZNF518A	HDAC3	0.0436046
CDIP1	HACD2	0.0435871
E2F8	ABCA5	0.0435693
SP140	ANXA2	0.0435662
JDP2	RBKS	0.0435315
HMGB1	GSTP1	0.0435265
IRF4	SEC13	0.0435193
ZNF335	ZFP36L1	0.0435119
PRDM1	MAN2A1	0.0435043
JARID2	CIT	0.0435013
MLX	MRPL41	0.0434975
E2F8	MCM5	0.0434869
MYBL2	MCM6	0.0434854
MYBL2	KIF22	0.0434842
HMGB1	ELOC	0.0434749
HMGB1	IFT27	0.0434729
PMS1	NNT	0.0434646
MYBL2	CALM3	0.0434376
MYBL2	CDC6	0.043419
PMS1	POLR3H	0.0433552
LYAR	TFAP4	0.0433415
SUB1	POU2AF1	0.0433386
PMS1	MRPL41	0.0433346
E2F8	FBXO5	0.0433189
LCORL	CFAP251	0.0433174
HMGB2	UHRF1	0.0432987
SFPQ	PITPNC1	0.0432879
IRF4	PDIA3	0.0432833
SUB1	SSR3	0.0432752
E2F8	ERCC6L	0.0432703
HMGB3	DNPH1	0.0432689
HMGB3	DHDDS	0.0432405
ZNF511	UBE2T	0.0432352
HMGB2	RPL5	0.0432288
SSRP1	GMNN	0.0431982
ZNF579	ANKS4B	0.0431611
EOMES	BCL2A1	0.0431453
HMGB1	SPATA3	0.043135
PRDM1	FKBP2	0.0431333
ZNF169	FEN1	0.0431307
MAX	BCL2L11	0.0431267
HMGB3	ACADSB	0.0431175
NCOR1	DLAT	0.0431042
FIZ1	HAGHL	0.0430998
SPI1	DOK3	0.0430589
ADNP2	VCPKMT	0.0430472
HMGB1	SKA3	0.0430455
PRDM1	RPS14	0.0430386
HMGB1	CIAO2A	0.0430375
GATA3	GIMAP4	0.0430321
FOXM1	NUSAP1	0.0430252
ARID3A	NEDD1	0.0430182
MLX	STON1	0.043003
ATF1	APTX	0.0430004
CENPT	PARPBP	0.0429997
SUB1	PLEKHA8	0.0429844
ZNF217	EPC2	0.0429754
NME2	NDUFS6	0.0429652
POU2F2	APTX	0.0429399
MYBL2	IMPDH2	0.0429339
HMGB3	GTF2E2	0.0429114
NFE2L2	NGLY1	0.0429085
IRF4	DNAJC3	0.0429034
SUB1	DERL3	0.0428963
FOS	MGST1	0.0428786
IRF4	FKBP2	0.0428778
SUB1	FKBP11	0.0428691
LYAR	TRIM44	0.04286
HMGA1	GSTP1	0.042858
REL	LTB	0.0428559
NME2	SNRNP25	0.0428402
NME2	LSM7	0.0428374
HMGB1	PSMD1	0.0428369
ZBTB32	SH2B2	0.0428161
HMGA1	MCM6	0.0428159
GATA3	SLC9A9	0.0427921
SUB1	RARRES2	0.0427848
REL	VDR	0.0427478
HMGB3	DPH3	0.0427478
NME2	WNK3	0.0427388
TOX	ZAP70	0.042726
STAT4	MATK	0.0427172
FIZ1	KLHDC9	0.0427166
THRA	MIDEAS	0.0427147
HMGB2	E2F8	0.042702
ZNF362	FOXM1	0.0426693
HMGB1	KIF4A	0.0426647
GFI1	CDCA5	0.0426558
SUB1	FKBP2	0.0426496
IKZF1	BCL2L11	0.0426283
IRF4	COQ5	0.0426181
PIAS3	WDR76	0.042602
HMGB3	CIT	0.0425959
ZNF8	EPN1	0.0425741
ZNF579	ENO2	0.042563
PRDM1	SEC24D	0.0425527
ATF1	PNPT1	0.0425391
ZFP90	POFUT2	0.0424762
PRDM1	SULT2B1	0.0424747
MYBL2	TICRR	0.0424737
IRF4	NUCB2	0.0424203
GABPA	PIGK	0.0424083
IRF4	SRPRA	0.0424051
GZF1	PTS	0.0423798
ZKSCAN1	TMED1	0.0423369
PIAS4	MTX3	0.0423314
HMGB1	CYC1	0.0423191
HMGB3	NSD2	0.0422869
SP140	JMJD1C	0.0422614
SUB1	MTDH	0.0422577
LTF	TNFRSF1A	0.042221
SUB1	SSR1	0.0422146
IRF4	KRT18	0.0422139
SP140	SLC35B1	0.0421911
TCF3	SETD4	0.0421846
ZFHX2	TLE4	0.0421825
SUB1	HSP90B1	0.0421696
SPI1	PLBD1	0.042169
ZNF274	KLHL23	0.0421585
ZBTB41	FIZ1	0.0421345
HMGB2	TNFRSF13C	0.0421269
HMGB1	GGCT	0.0421195
E2F8	CEP55	0.0421041
IKZF1	SPNS1	0.0421024
ZNF655	OAT	0.0421005
SMARCAL1	E2F4	0.0420657
SP140	RPL18	0.0420517
E2F8	BAK1	0.0420138
SP140	CORO1A	0.0420003
EOMES	FCER1G	0.0419898
AFF3	SATB1	0.0419741
NME2	RPL14	0.0419564
PHTF1	ABHD8	0.0419496
MYNN	KDM3B	0.0419341
SP140	DNASE2	0.0419067
ZNF511	HDAC8	0.0418966
PRDM1	HDLBP	0.0418801
ZGPAT	STARD4	0.0418776
CENPA	PRKCH	0.0418554
ARID3A	HACD2	0.041843
MYBL2	CENPK	0.0418384
IRF4	TRAM2	0.0418382
ZBTB41	POP1	0.0418258
HMGB2	OGT	0.0418156
SP140	SMAP2	0.0418115
ZBTB41	ZDHHC6	0.041811
SPI1	VPREB3	0.0417882
IRF4	PDIA6	0.0417788
GATAD2A	EXOG	0.0417638
SP140	SWAP70	0.0417474
ZNF654	LMNB2	0.0417406
THAP12	SLC7A6OS	0.0417155
HMGB1	SMC4	0.0417025
THYN1	CENPK	0.0417014
HMGB1	DIAPH3	0.0416966
SUB1	LY96	0.0416859
ZBTB7A	CDCA5	0.0416532
ZNF131	IDS	0.0416416
CAMTA2	FANCB	0.0416265
ZBTB2	TMED1	0.0416255
STAT4	CD3E	0.041621
MYBL2	SKA3	0.0416108
HMGB1	SHCBP1	0.0416072
HMGA1	APEX1	0.0415898
EOMES	PRKCH	0.0415892
HMGB1	DNPH1	0.0415641
SETDB1	PCGF1	0.041548
GABPA	IFT46	0.0415468
HMGB2	CTLA4	0.0415403
SUB1	ARFGAP3	0.0415355
CSDE1	TMED1	0.0415073
IRF4	RPS27	0.0415009
TADA2A	USP38	0.0414733
PHTF1	CIT	0.0414718
MLX	AGO2	0.0414618
CNBP	PSMB9	0.0414477
GPBP1L1	TMED1	0.0414348
HMGB2	NMRAL1	0.0414345
BACH1	ARL8B	0.0414327
PLEK	MATK	0.0414268
IRF4	APLP2	0.0414023
MYBL2	CDC45	0.0414011
MYBL2	SMC2	0.0413936
SUB1	SEC24D	0.0413843
HMGB2	ODF2	0.0413704
ZNF362	TMED1	0.0413617
ZFP82	SRXN1	0.0413504
USF3	SLC7A6OS	0.0413464
EOMES	EVL	0.0413456
SUB1	SPATS2	0.0413396
PRDM1	VEGFA	0.0413389
STAT4	PRKCH	0.0413388
ZNF169	TTC32	0.0413381
HMGB1	RAD51AP1	0.0413134
YEATS4	MRRF	0.0412959
SUB1	FRMD4A	0.0412835
PRDM1	CD37	0.0412755
TFAM	TIMELESS	0.0412693
LCORL	PTPA	0.0412358
PRDM1	B4GALT7	0.0412243
ZNF362	PYCR1	0.0412171
MBD2	RPA2	0.0411976
THYN1	CIAO2A	0.0411897
TOX	TRAT1	0.0411737
CAMTA2	RECQL5	0.0411578
HMGB3	GMNN	0.0411329
ZNF689	OAT	0.0411139
TET2	YIPF5	0.0410976
CAMTA2	CDV3	0.0410901
HMGA1	MYBL2	0.041086
IRF4	EAF2	0.0410664
SP140	SRM	0.0410571
PHB	UFC1	0.041027
SP100	SRD5A1	0.041006
HMGB1	TMPO	0.0410033
YEATS4	RAB13	0.0410026
IRF4	RPN2	0.040988
ZNF22	TRIM23	0.0409662
IRF4	TXNDC11	0.0409604
PRDM1	SELENOT	0.04096
HMGB3	ABHD8	0.0409576
HMGB3	PCNA	0.040948
IRF4	RPS7	0.0408953
HMGB2	RAN	0.0408675
MAX	SSH3	0.0408335
NME2	TAZ	0.0408323
HMGB1	PCNA	0.0408176
PLEK	ARAP2	0.0408105
TP53	SLC7A6OS	0.0408055
SP140	NAPSA	0.0407918
HMGB3	MLEC	0.0407815
MYBL2	RAD51AP1	0.0407801
NME2	NAPG	0.0407696
SP140	SELL	0.0407545
PRDM1	TMBIM6	0.0407326
SP140	CHPF	0.0407198
ZNF692	DYNLRB2	0.0407149
SETDB1	POLR3H	0.0407028
THYN1	RAD51	0.0407027
ATF1	DLAT	0.0406996
CDIP1	ATP9B	0.0406931
HMGB1	CALM3	0.0406875
PRDM1	CORO2B	0.040685
HIF1A	SP140	0.0406832
SP140	DERL3	0.0406482
HMGB2	ORC6	0.0406313
PRDM1	SMIM4	0.0406229
SP140	OGT	0.0406225
ZNF296	HMG20A	0.0406148
MYBL2	TK1	0.0406142
E2F4	NUPR2	0.0405977
IKZF1	SSH3	0.0405918
IRF4	SPCS3	0.0405854
SP140	STK17B	0.0405831
SP140	GMPPB	0.0405558
SETDB2	NT5C2	0.0405547
HMGB2	CENPU	0.0405443
ZBTB32	ST3GAL6	0.0405429
MLX	SUOX	0.0405377
HMGB1	RNASEH2C	0.0405367
STAT5B	ZNF22	0.0405356
HMGB2	ANP32E	0.0405285
HMGB3	ORC6	0.0405172
HMGB1	TMEM126A	0.0404839
ZNF653	RAP2A	0.0404789
ZNF169	ADAMTS10	0.0404776
HMGB1	PLK1	0.0404722
LTF	BLVRA	0.0404554
ZEB2	ADGRG1	0.0404553
HMGB3	ORC1	0.0404495
SETDB2	CCND3	0.0404341
FOXK1	GGACT	0.0404226
ADNP	HACD2	0.0404084
POU2F2	DLAT	0.0403782
UBTF	ABR	0.0403766
ZNF131	STXBP5	0.0403746
GABPA	HACD2	0.0403431
HMGB1	NANS	0.0403361
HMGB1	GTSE1	0.0403335
HMGB1	BRCA2	0.0403291
SP140	HIF1A	0.0403286
CENPT	NDC80	0.0403236
ZNF75D	ZFAND2B	0.0403229
IRF4	YIPF2	0.0403198
ZNF226	TMEM250	0.0403141
RUNX1	G6PD	0.0403127
UBTF	APTX	0.0403011
SP140	RPN2	0.0402949
FOXJ3	TTC31	0.0402922
ZNF692	MEX3C	0.0402779
MBD4	KTI12	0.0402745
MYBL2	TYMS	0.0402444
MIS18BP1	GTSE1	0.0402336
IKZF1	SULT1C4	0.0402333
ZKSCAN1	FOXM1	0.0402311
FIZ1	MFSD3	0.0402247
MYBL2	HAT1	0.0402127
IRF4	SSR2	0.0402065
IRF4	SEC24D	0.0402025
ZNF655	CCAR2	0.0401911
ZNF652	ZNF655	0.0401631
CENPA	PDHX	0.040142
SP140	METTL7A	0.040136
TSC22D4	SLC25A35	0.0401265
HMGB1	SHMT2	0.0401242
ZNF511	IVNS1ABP	0.0401197
HMGB3	LSM5	0.0401108
HMGB3	CDCA3	0.0400969
ZNF783	RUFY2	0.0400741
ZBTB7A	RAB13	0.0400713
ADNP2	DLAT	0.0400589
RBAK	CASD1	0.040052
THYN1	MCM3	0.0400376
EOMES	GIMAP8	0.0400262
ADNP2	ABR	0.0400155
HMGB3	KIF11	0.0400015
SMARCC2	TRA2A	0.0400014
HMGB3	AK2	0.0399904
MIER1	DLAT	0.0399858
ELF1	ZDHHC6	0.0399755
HMGB3	ERP29	0.0399616
VDR	TRAM2	0.039937
MTA2	ADORA2A	0.039922
CREBRF	PSME4	0.0399213
CDIP1	DVL3	0.0399103
HMGB1	BARD1	0.0399018
HMGB2	DIAPH3	0.0398892
PAXBP1	PREPL	0.0398769
HMGB3	KIF23	0.039875
SMARCC2	TNPO1	0.0398655
PRDM1	SEC61G	0.0398517
CAMTA2	RPA2	0.0398471
NME2	ALDH7A1	0.0398229
POU2F2	SULT1C4	0.0398138
MLX	ZNF655	0.0397992
POU2F2	VCPKMT	0.0397967
HMGB1	KIF11	0.0397962
ARID3A	PLAUR	0.0397852
IRF4	MANF	0.039778
MEF2C	ERAL1	0.0397764
SP110	TRIM23	0.0397678
PRDM1	ITM2B	0.0397563
ZNF597	CNOT11	0.0397553
SP140	RPS7	0.039752
HMGB1	NUDT1	0.0397404
MBD2	TNIP3	0.0397317
FIZ1	PDHX	0.0397191
ZNF654	RBKS	0.0396771
SUB1	HM13	0.0396744
SP140	DGKI	0.0396607
HMGA1	ATP5F1B	0.0396517
ZFP64	RALGAPA1	0.0396506
ZNF131	EIF4EBP2	0.0396435
SP140	ETS1	0.0396111
MYBL2	RUVBL2	0.0395899
ATMIN	TMEM33	0.0395872
NR2F6	SLC25A35	0.03958
ELF2	PSEN1	0.0395767
IRF4	PRDX4	0.0395718
HMGB2	LRRC45	0.0395563
TCF25	SLC7A6OS	0.039551
SP140	LAMP2	0.0395492
ZNF24	PGRMC2	0.0395311
HMGB3	KIFC1	0.0395255
ZNF653	SRD5A1	0.0395239
MBD4	PPTC7	0.0395226
MIS18BP1	HJURP	0.0395223
SFPQ	SULT1C4	0.0394956
ZEB2	PSTPIP2	0.0394901
RELA	ELOVL1	0.0394893
JARID2	STARD4	0.039488
ZBTB44	MRRF	0.0394766
IRF4	MLEC	0.0394753
IRF4	DNAJB11	0.0394729
HMGB1	MCM10	0.0394615
HMGB2	PLK4	0.0394615
TTF1	LIG4	0.0394416
SP140	IL2RB	0.039441
PRDM1	DNAJB9	0.0394285
NME2	UBE2D1	0.0394277
MLX	SLC25A35	0.0394232
ZNF689	CBLL1	0.0394212
ADNP2	SPNS1	0.0394169
PRDM1	DDOST	0.0394131
SUB1	LMAN2	0.0393982
SUB1	ATG7	0.0393943
HMGA1	FOXM1	0.0393923
SUB1	RABAC1	0.0393687
MBD1	HYAL3	0.0393677
ZNF410	RBM18	0.0393676
PBRM1	APBB3	0.0393378
SP140	RPS15A	0.0393305
PRDM1	NPLOC4	0.0393281
HMGB1	RAD51	0.0393265
HMGB3	TUBA1B	0.0393241
PHTF1	PCGF1	0.0393166
GATA3	CCR5	0.0393151
MTA1	PRKCQ	0.0393045
ZBTB2	LMNB2	0.0393037
ZKSCAN1	TMEM9B	0.0392931
HMGB1	SKA2	0.039292
SETDB1	DPH3	0.0392894
HMGB2	TKT	0.0392738
HMGB2	RAD51	0.0392641
IKZF1	DLAT	0.0392569
PRDM1	COQ5	0.039255
SPI1	RGS2	0.0392518
ZNF318	STIM1	0.0392495
NCOR1	APTX	0.039234
SP140	REL	0.0392328
NCOR1	VCPKMT	0.0392239
SFPQ	ABR	0.0392205
GPBP1	EML3	0.0392139
CNBP	ATP6V0E1	0.0392057
ZGPAT	GRSF1	0.039205
THYN1	RAD51AP1	0.0392029
MIS18BP1	KIF18B	0.0392
NSD2	STARD4	0.0391909
ADNP	GOLGA7	0.0391853
PLEK	ACTN1	0.0391523
MYBL2	MCM7	0.0391485
CCDC88A	PPT2	0.0391452
SSRP1	GTF2E2	0.03914
HMGB2	SARNP	0.0391299
CAMTA1	ALG8	0.0391161
HMGB3	RPS14	0.0391152
IKZF1	APTX	0.0390746
MIS18BP1	AURKB	0.0390704
THYN1	SRM	0.0390611
UBTF	SULT1C4	0.0390574
TCF25	VEZT	0.0390561
HMGA1	EIF4A1	0.0390529
HMGB2	CD74	0.0390222
CNBP	MT-CO2	0.0390173
HMGB1	H2AZ2	0.039011
HMGA1	SHMT2	0.0390034
SP140	LYZ	0.0389818
HMGB1	CLSPN	0.0389804
TFAM	CDCA5	0.0389694
ZFP90	RIC8A	0.0389693
GFI1	MRRF	0.0389676
FOXM1	DLGAP5	0.038965
SUB1	SLC7A1	0.0389577
POU2F2	BCL2L11	0.0389541
ZGPAT	POLR3H	0.0389503
ELF1	FAM207A	0.0389484
ELF1	KLHDC9	0.038948
MYBL2	NEK2	0.0389473
HMGB1	CDCA8	0.0389315
FIZ1	MCEE	0.0389171
HMGB1	RRM1	0.0389113
HMGB3	CCNB2	0.0389098
SP100	MZT1	0.0389032
HMGB2	NUP37	0.0389016
HMGB3	GSTP1	0.0388974
HMGB2	LTB	0.0388919
PRDM1	RPS27	0.0388845
ADNP	DVL3	0.0388705
ADNP	PIGK	0.0388647
NR4A2	FYN	0.0388628
ZNF579	TMEM237	0.0388494
SP140	PECAM1	0.0388427
RARA	REXO1	0.0388348
ZNF76	SLC25A38	0.0388267
NSD2	MKI67	0.0388261
SP140	TYMS	0.0388246
SP140	MBD4	0.0388234
RCOR1	HELZ	0.0388051
THYN1	CDC6	0.0388011
CENPA	INTS4	0.0387991
SUB1	SELENOT	0.0387979
GATA3	THY1	0.0387848
NRF1	DENND10	0.0387818
PIAS3	TIMM44	0.0387396
ZNFX1	CERK	0.0387254
HMGB3	PLK1	0.0387158
ZNF692	ENO3	0.0387132
CIZ1	TTF2	0.038694
SUB1	RPS5	0.0386749
GABPA	DVL3	0.0386715
TOX	CD7	0.0386662
ZNF41	BTBD7	0.0386461
IRF4	RABAC1	0.0386233
PHB	GBP6	0.0386136
HMGB3	H2AZ1	0.0386055
FIZ1	SPPL2A	0.0386037
PRDM1	TMEM120A	0.0386007
PLEK	PTPN12	0.0385907
RELA	RIN3	0.0385834
MYBL2	RRM1	0.0385806
ARID1A	GPR155	0.0385773
ZNF644	ABR	0.0385533
IRF4	POU2AF1	0.0385524
IRF4	SLC35B1	0.0385481
HMGB1	ETFA	0.0385433
SP140	RABAC1	0.0385388
RELA	EPC2	0.038537
PRDM1	LTB	0.0385298
RELA	HDAC8	0.0385289
LYAR	NAGLU	0.0385268
HMGB1	UCHL5	0.0385128
IRF4	ANXA2	0.0385077
TFAM	RAB13	0.0385074
HMGB2	RALGPS2	0.0384968
ZNF783	CABYR	0.0384936
SP140	SPATS2L	0.0384932
HOMEZ	PLBD2	0.0384927
GABPA	MAP1S	0.0384918
EOMES	CD5	0.0384891
HMGB3	CDCA2	0.0384808
PMS1	NEK2	0.0384762
ZNF621	LBR	0.0384734
KLF12	PPME1	0.0384677
CENPA	PTPN7	0.0384591
SP140	TFPT	0.0384574
SP140	PRKCB	0.0384498
ZNF207	DDX31	0.0384492
DNAJC1	TSC22D1	0.0384352
NME2	EIF1AX	0.0384291
ZNF169	NABP1	0.0384205
TSC22D1	GZMA	0.0384195
HMGB3	TUBB6	0.0384036
ATF1	SULT1C4	0.0384018
ZNF582	CPLANE1	0.0383974
ZNF692	N4BP1	0.0383798
ZNF689	CCAR2	0.0383759
ZBTB44	WDR76	0.0383668
CENPT	TTK	0.0383655
HMGA1	LYZ	0.0383604
NSD2	KIF15	0.0383573
HIF1A	CTSZ	0.0383419
PRDM1	ANXA2	0.0383279
SP140	MGLL	0.0383077
ZNF653	ZMAT5	0.0382975
HMGB2	DDX39A	0.0382949
ADNP2	APTX	0.0382944
HMGB2	NASP	0.0382928
HMGB3	KIF15	0.0382488
HMGB2	GALE	0.0382431
JARID2	GTF2E2	0.038234
NME2	SRM	0.0382206
ETS1	SMCHD1	0.0382205
SUB1	CENPN	0.0382183
ZNF131	UGGT1	0.0382113
PHTF1	POLR3H	0.0382085
MXI1	ZNF143	0.0382034
SPI1	CYBA	0.0382022
MYBL2	CCNA2	0.0381985
TFDP2	DCAF13	0.0381801
PPARD	KANSL3	0.0381703
PRDM1	USO1	0.0381582
HMGA1	ACTB	0.0381568
MYBL2	SHMT2	0.0381494
TFAM	PIAS3	0.0381417
NSD2	RPS4X	0.0381403
SP140	SMAP1	0.03813
ADNP	CERS4	0.0381256
HIF1A	LTB	0.0381255
ZNFX1	GMEB1	0.038125
SUB1	SRP19	0.0381122
HMGB2	KIF18A	0.0381092
ZNF7	RTCB	0.0381082
HMGB2	THY1	0.0381079
SP140	TLCD4	0.0381056
HMGA1	ATP5F1A	0.0381043
HMGB2	HSPA8	0.0380884
ZKSCAN1	SPNS3	0.0380846
HMGB1	PTPN6	0.0380834
CENPT	KIF22	0.0380576
CAMTA2	FTO	0.0380396
HMGB2	POLA2	0.0380234
BCLAF1	PPHLN1	0.0380196
HMGB2	KIF14	0.038015
PRDM1	SEL1L	0.0380112
TFAP4	FBXW9	0.0380069
THYN1	RRM2	0.0380012
SP140	YPEL3	0.0379994
HMGB2	TTK	0.0379934
NME2	CDC45	0.0379914
TSC22D4	OAT	0.0379862
E2F3	MRRF	0.0379685
NME2	NNT	0.0379684
MIS18BP1	CDCA3	0.0379629
CAMTA2	ACSL1	0.0379607
HMGA1	IMPDH2	0.0379604
SPI1	TNFRSF13C	0.0379518
ZNF653	FAM174A	0.0379506
ZNF655	ANKS4B	0.0379444
SP140	LMAN2	0.0379436
PMS1	SUOX	0.0379428
GABPA	POP1	0.0379362
SUB1	STT3A	0.0379126
SOX4	OSBPL1A	0.0379065
ZNF318	CEP85L	0.0378947
E2F8	RAD51AP1	0.0378943
CDIP1	POP1	0.0378892
CBFB	ARL8B	0.0378568
HMGA1	RPS15	0.0378473
NME2	PMPCA	0.0378464
TOX4	PYCR1	0.0378415
CENPA	SLC1A5	0.0378286
HMGB1	ERH	0.0378242
SETDB1	DENND4C	0.0378135
HMGB3	DENND4C	0.0378092
HMGB1	SNRNP40	0.0378064
MAX	DLAT	0.0377996
CIZ1	PER1	0.037764
E2F8	CENPK	0.0377589
NCOR1	ABR	0.037756
NME2	CALM3	0.0377436
ZBTB24	ARMT1	0.0377212
SUB1	SPATS2L	0.0377209
STAT4	ARHGAP18	0.0377124
ZNF579	INPP4B	0.0376956
CENPA	BUB1	0.0376909
HMGB3	SSRP1	0.0376866
FIZ1	SLC1A5	0.037679
HMGB1	CDCA4	0.0376765
HMGA1	RRM2	0.0376749
PHTF1	DPH3	0.0376738
TET2	CDV3	0.0376731
TOX	CD2	0.0376661
RELA	IMPACT	0.0376655
TFAM	GPR137B	0.0376615
ZBTB48	VAMP4	0.0376552
HMGB3	POLA2	0.0376488
MBD1	MAP3K5	0.0376392
PHB	CDK2AP2	0.0376316
IRF4	RTN3	0.0376272
SSRP1	STARD4	0.0376168
SUB1	SLC35B4	0.0376117
HMGB1	LIG1	0.0375878
STAT4	SLC9A9	0.037586
ZBTB48	COX15	0.0375831
CDC5L	SLC25A15	0.0375686
ZNF579	AGO2	0.0375606
THAP4	CYB561A3	0.0375556
SP140	CDK13	0.0375508
LTF	LY96	0.0375502
ZNF644	PITPNC1	0.0375484
POU2F2	ABR	0.0375429
THYN1	KIF15	0.0375281
HMGB1	UBE2A	0.0375016
ZBTB44	CDCA5	0.0374989
SPI1	SP140	0.0374959
ARID3A	ZDHHC18	0.0374906
ATMIN	CEP162	0.0374773
E2F3	CEP89	0.0374734
HMGB3	IL2RB	0.0374676
TOX	FANCI	0.0374599
IRF4	DERL1	0.0374577
LCORL	TSKS	0.0374417
CBFB	MORF4L2	0.0374362
THYN1	GINS4	0.0374315
PLEK	ITK	0.0374304
HMGA1	PPP1R14B	0.0374078
HMGB2	RNASEH2C	0.0374076
ZFP36L2	PLAAT3	0.0374067
CDIP1	RHEBL1	0.0373937
CDIP1	PIGK	0.0373912
RBPJ	PPARG	0.0373912
TCF25	JMJD7	0.0373895
HMGB2	KIF20B	0.0373816
HMGB3	STX18	0.0373765
E2F3	RAB13	0.0373505
SETDB1	STARD4	0.03733
BAZ2B	ACAD11	0.0373283
LYAR	ARMCX3	0.0373261
HMGB3	SHCBP1	0.0373167
HMGB2	MCM6	0.037312
MLX	TRAM2	0.0373082
FOXM1	ANLN	0.0373055
NME2	PSMB1	0.0373028
ZNF582	RHOBTB2	0.0372996
HMGB3	RFC4	0.0372983
PRDM1	TMED3	0.0372982
HMGB3	RPL5	0.0372956
HMGA1	SDHB	0.037289
PRDM1	SELPLG	0.0372837
ZNF7	RNF123	0.0372719
BACH1	ABCD3	0.0372321
AHCTF1	RCOR3	0.0372244
THYN1	MCM6	0.0372132
HMGB2	HMGA1	0.0372116
ATF1	IFFO1	0.03721
THAP7	ZC2HC1A	0.0371921
SP140	SH3BGRL3	0.0371902
E2F3	CDCA5	0.0371791
MLX	NMNAT1	0.0371782
STAT1	RAPGEF5	0.0371567
SP140	NUCB2	0.0371562
STAT4	ADGRL1	0.037139
ZNF689	ZNF655	0.0371323
SP140	FKBP2	0.0371188
HMGA1	RCC2	0.0371121
ZBTB32	SUB1	0.0371104
PHB	USP38	0.0371103
HMGB2	STMN1	0.0370998
EOMES	SLAMF7	0.0370976
HMGB1	ALYREF	0.0370864
STAT4	FYN	0.0370797
PRDM1	SRPRB	0.0370709
PLEK	CYRIA	0.0370683
GLMP	TMEM38B	0.0370669
TMF1	CDIP1	0.0370667
GPBP1L1	RBKS	0.0370582
HMGA1	COQ10B	0.0370479
IRF2	MARCHF5	0.0370457
PRDM1	SSR4	0.0370367
THYN1	TK1	0.0370362
HMGB2	FOXM1	0.037034
MECP2	SNX7	0.037031
PRDM1	LAMP2	0.0370281
SPI1	FCGR1A	0.037028
ARID3A	CDIP1	0.0370263
CARHSP1	PON2	0.0370132
NR2F6	CCAR2	0.0370109
HMGB1	ARHGDIA	0.0370091
RBPJ	TXLNB	0.0370056
MYBL2	MKI67	0.0370033
PRDM1	TMEM59	0.0369964
NSD2	RAD51AP1	0.0369797
HMGB1	HNRNPAB	0.0369771
ELF1	PTPN7	0.0369755
E2F8	TMPO	0.0369751
PRDM5	BEND7	0.0369689
REL	S100A11	0.0369519
EOMES	MYBL1	0.0369477
USF2	OSBPL6	0.0369463
ZNF800	TRA2A	0.036944
HMGB1	CENPH	0.0369366
ZNF248	VDR	0.0369281
MECP2	HNRNPA0	0.0369281
NR2F6	FASTKD1	0.0369244
MYBL2	JPT1	0.0369102
TCF3	PRKAG2	0.0369086
IRF4	ERP44	0.0369081
TFAM	ITPRID2	0.0369025
ZNF512B	SLCO4A1	0.0368932
LCORL	NUP155	0.0368903
PHTF1	STARD4	0.036881
HMGB2	CENPL	0.0368787
TSC22D4	ENO2	0.036878
HMGB1	CYCS	0.0368723
HMBOX1	SESN3	0.0368719
PRDM1	HPN	0.0368707
GATA3	S100A5	0.0368688
HMGB2	CCNE2	0.0368666
ELF1	PDHX	0.0368592
HMGB1	SNRPD1	0.0368542
PRDM1	ERP44	0.0368532
THAP12	GLYCTK	0.0368456
HMBOX1	FEN1	0.0368426
SPI1	GABARAP	0.0368366
FIZ1	PTPN7	0.0368363
SP140	PDIA3	0.0368306
JARID2	POLR3E	0.0368216
HMGB1	GATA3	0.0368144
HMGB1	GPX1	0.0368074
IRF2	NDUFS1	0.0368037
SPI1	LTF	0.0367981
PRDM1	PLXNC1	0.0367945
SP140	GNG10	0.0367788
HMGB2	LSM5	0.0367633
HMGB3	IQGAP3	0.0367625
PRDM1	DIPK1A	0.0367599
PRDM1	SRPRA	0.0367527
FOXM1	PPP1R8	0.0367432
ZNF512B	UBXN7	0.0367396
ADNP	PLAUR	0.0367355
MBD2	GPR153	0.0367329
EOMES	RFC5	0.0367303
NCOA1	CROT	0.0367303
ARID3A	MAP1S	0.0367288
SP140	STT3A	0.0367284
HMGB2	LAG3	0.0367281
HMGB2	DEPDC1B	0.0367244
YEATS4	TIMM44	0.036718
NFE2L2	SERPINA1	0.0367129
ZGPAT	DPH3	0.0366993
ZNF407	SETD4	0.0366958
GABPB1	PSD4	0.036689
GATAD1	NIT2	0.036686
IRF4	RCN3	0.0366797
ADNP	ATP9B	0.0366607
SUB1	SEC61A1	0.0366605
PRDM1	EEF1B2	0.0366553
ZNF575	SEC22B	0.0366462
ZNF23	BCL2L13	0.036636
GATA3	CD3G	0.0366358
IRF4	CCBE1	0.0366333
GATA3	DOK2	0.0366304
ZGPAT	CIT	0.0366239
CBFB	ESPL1	0.0366154
IRF4	SDF2L1	0.0366108
RFXANK	SLCO4A1	0.0366093
ATF1	ABR	0.036607
ZBTB7A	WDR76	0.0366017
SP140	ANXA1	0.0366016
HMGB3	BUB1B	0.0365743
HMGB3	SPCS3	0.0365607
ZSCAN31	TBCK	0.036559
HMGB1	CBX5	0.0365565
HMGB2	RPL13	0.0365365
HBP1	RNF138	0.0365303
HMGB1	PSMD2	0.0365269
SP140	RESF1	0.0365268
E2F2	WDR25	0.0365129
ZKSCAN1	SENP1	0.0365103
MIER1	PITPNC1	0.0365013
CENPT	CDK1	0.0364948
YBX3	CD8A	0.0364833
CUX1	PYCR1	0.0364625
ZNF133	WDR76	0.0364619
HMG20A	UBL3	0.0364591
TFAP4	PLEKHG1	0.0364576
HMGB3	PRMT3	0.0364527
CENPA	PIGU	0.0364498
SP140	SNX2	0.0364387
ZNF644	VCPKMT	0.0364347
GABPA	ATP9B	0.0364334
MYBL2	E2F8	0.0364276
KLF12	ZNF331	0.0364268
SP140	PDIA4	0.0364258
SP140	NME1	0.036418
NR2F6	WEE1	0.0364149
MBD4	ABCA1	0.0364018
NFE2L2	BAG2	0.0363957
PRDM1	SUB1	0.0363827
MYBL2	ARMCX3	0.0363587
SFPQ	APTX	0.0363556
SP140	ACP5	0.0363541
IRF4	KDELR2	0.0363532
GPBP1	DIDO1	0.036338
MYBL2	ATP5MC1	0.0363378
IKZF1	XPO4	0.0363261
HMGB2	CBX5	0.0363108
HMGB3	SGO1	0.03631
SP140	SSR3	0.0363067
HMGA1	POLE2	0.0363063
HMGB1	HAT1	0.0362912
MAX	APTX	0.0362883
ZKSCAN1	JDP2	0.0362835
CAMTA2	GPR153	0.0362768
ZNF148	UBP1	0.0362687
TOX	GATA3	0.0362664
ZBTB32	FUT8	0.0362605
HMGB3	UBE2C	0.0362587
MIER1	SULT1C4	0.0362565
SUB1	MAGIX	0.0362557
ZNF217	IVNS1ABP	0.0362548
MLX	INPP4B	0.0362543
FOXM1	UBE2C	0.0362461
NSD2	MCM5	0.0362451
CIZ1	ERI1	0.0362147
DNAJC2	ARL8B	0.0361812
THYN1	GMNN	0.0361806
SPI1	SERPINA1	0.0361802
SP140	PLAC8	0.0361746
PRDM1	KRT18	0.0361617
TSC22D4	AGO2	0.0361569
HMGB3	ZWINT	0.0361335
MLX	OAT	0.0361191
HMGB1	CD22	0.0361175
SP140	H2AZ1	0.0361125
ELF1	INTS4	0.0361125
ZNF644	BCL2L11	0.036108
PLEK	SRGN	0.0361029
MYBL2	DUT	0.0360987
LRRFIP1	TLN1	0.0360956
TCF25	ZNF311	0.0360765
CENPT	KMT5C	0.0360731
HMGB2	TPI1	0.0360702
GFI1	WDR76	0.0360556
PLEK	CNKSR3	0.0360534
NME2	ATP5MC1	0.0360365
HMGB2	NSD2	0.0360343
IRF4	HERPUD1	0.0360234
ZNF644	SSH3	0.0360161
HMGA1	PDHA1	0.0360109
ZNF689	SLC25A35	0.0360102
MYBL2	H1-5	0.0360068
E2F8	ALG8	0.0360035
E2F2	NIBAN1	0.0359979
SUB1	SNRNP25	0.0359962
HMGB2	TMEM126A	0.0359924
PRDM5	UNG	0.0359921
HMGB1	NDC80	0.035991
HMGB3	PCGF1	0.0359829
MYBL2	HMGB2	0.0359704
ETS1	CORO1B	0.0359669
YBX2	PSMD3	0.0359318
HMGB3	GALE	0.0359312
NR4A2	H2AC6	0.0359242
E2F8	DIAPH3	0.0359221
ARID3A	PIGK	0.0359063
SP140	FABP3	0.0358955
HMGB3	SH3GL1	0.0358936
DNAJC2	PRKCQ	0.0358751
CDIP1	DESI1	0.0358675
HMGB1	ZWINT	0.0358564
HMGB2	METTL7A	0.0358502
ZBTB41	TIGD7	0.0358426
HMGB1	RPS27	0.0358415
PRDM1	SRP54	0.0358347
HMGB3	DEPDC1	0.0358314
PHTF1	PHYH	0.0358251
SUB1	PDIA4	0.0358236
SP140	RPL24	0.0358229
MYBL2	NDC80	0.0358156
HMGB1	MRPS12	0.0358153
LCORL	SPIN1	0.0358056
RELA	ABCA5	0.0358008
ARID3A	SRBD1	0.0357988
THYN1	SPC24	0.0357897
NFX1	ATRN	0.0357862
PHB	CDCA8	0.035786
STAT4	ARHGAP5	0.0357828
SUB1	ARID3A	0.0357808
STAT4	THEMIS	0.0357773
HIF1A	RNF25	0.0357701
TSC22D4	TMEM237	0.0357679
ZNFX1	ADPRH	0.0357671
TSC22D2	KIAA1841	0.0357611
ZNF133	CDCA5	0.0357603
TCF25	GNPDA2	0.0357601
SSRP1	MRPL40	0.035757
CENPA	KIF22	0.0357525
ATF1	VCPKMT	0.03575
ZNF579	ABR	0.0357477
ZNF296	CCDC102A	0.0357348
MYBL2	FAU	0.0357344
ZNF689	AGO2	0.0357342
ZBTB7A	TIMM44	0.0357324
MYBL2	H2AZ1	0.0357315
SP140	ARID5B	0.0357306
SP140	RPS23	0.0357256
ZNF398	MOGS	0.0357249
LTF	PYCR1	0.0357231
UBTF	BCL2L11	0.0357204
THAP12	TTLL1	0.0357156
HMGB3	RPS7	0.0357096
JARID2	DPH3	0.0357081
ZNF7	CCDC9	0.0356857
ZNF579	GGPS1	0.035685
THYN1	PRDX6	0.0356782
ZNF654	TMED1	0.0356749
HMGA1	TUBA1B	0.0356669
THYN1	LIG1	0.035659
MYBL2	CHN2	0.0356582
FOXM1	ESCO2	0.0356556
HMGB1	GRPEL1	0.0356492
HMGB1	KIF2C	0.0356443
NR2F6	ANKS4B	0.035636
HMGB2	ERCC6L	0.0356346
ZNF169	SLC38A5	0.0356299
BCLAF1	PRRC2C	0.0356273
ZNF41	MTHFR	0.0356263
ZNF217	BAK1	0.0356259
HMGB2	AMDHD1	0.0356258
MTA1	ABCD3	0.0356217
HMGB3	GUK1	0.035617
SFPQ	SSH3	0.0356125
PHTF1	MORC2	0.0355977
YBX3	CD96	0.0355973
PRDM1	GMPPA	0.0355948
THYN1	CENPW	0.0355916
HMGB1	PPIH	0.0355781
ZBTB7A	FTH1	0.0355668
CDIP1	ISOC2	0.0355536
MYBL2	MTFR2	0.0355535
MLX	NAGLU	0.035551
ZBTB20	ANKRD42	0.0355498
[truncated: 58,739 more rows]

## Sheet: 6c.Goat
Goat_B cells_linkList_0.01
regulatoryGene	targetGene	weight
JUN	NFKBID	0.225529
FLI1	TES	0.206023
JUN	ISG15	0.198303
JUN	ATF3	0.196914
JUN	IFI6	0.18424
JUN	MX1	0.180846
JUN	SAMD9	0.164964
JUN	DUSP1	0.143307
BHLHE40	DNMT1	0.134762
JUN	SLC20A1	0.1342
JUN	OAS1	0.133386
BHLHE41	CNDP2	0.132537
JUN	FOS	0.132469
PRDM2	NFE2L3	0.130257
JUN	DDX58	0.12948
JUN	FTH1	0.12773
JUN	RLF	0.127328
ARID5B	ALCAM	0.126958
ZBTB32	NBR1	0.126878
ZNF608	ZNF143	0.12403
JUN	HLA-DRA	0.123825
JUN	LY86	0.121761
JUN	H1-3	0.120937
JUN	FRA10AC1	0.120565
JUN	ZFP36	0.119653
JUN	FOSB	0.118052
JUN	CXXC5	0.118009
JUN	CAMK2G	0.117491
ZNF148	CTDSPL2	0.115393
FLI1	VPS13D	0.114686
JUN	CD74	0.114599
SMAD5	CETN3	0.114197
PRDM2	BTLA	0.114124
JUN	TANGO2	0.112112
JUN	NCOA7	0.112028
JUN	STK16	0.111455
JUN	CDK19	0.111216
JUN	EMC2	0.110716
BHLHE41	SUPT6H	0.110655
JUN	CALR	0.110133
JUN	RPS18	0.109962
ZBTB32	CAMK2G	0.109918
JUN	SMAD5	0.109909
JUN	SH2D3C	0.109711
RBPJ	RNF135	0.109571
BHLHE41	RICTOR	0.109326
PIAS1	FAF1	0.108616
JUN	WDR33	0.10841
JUN	LGALS1	0.107992
JUN	HADHA	0.107939
DDIT3	TRAK2	0.107782
JUN	ACSL5	0.107502
BHLHE41	THADA	0.107109
JUN	ITGA4	0.107048
JUN	TDRD3	0.106979
JUN	IFIT3	0.10677
ZNF143	PCGF5	0.105635
ATF3	RAB21	0.104257
PIAS1	NME1	0.10413
ZNF318	ZC3HAV1	0.104122
JUN	RRBP1	0.103747
JUN	ADGRG5	0.103663
FLI1	IFI35	0.103447
JUN	TMCC3	0.102471
JUN	BANK1	0.102001
JUN	UTP25	0.101517
JUN	BRCA2	0.101305
JUN	MRE11	0.101211
FLI1	DTX3L	0.101162
JUN	KIAA2026	0.100443
JUN	SYTL2	0.100196
JUN	HSPB8	0.0993711
JUN	MYH11	0.0989015
JUN	PHF21A	0.098674
JUN	BHLHE41	0.098661
JUN	ARHGEF6	0.0980354
PAX5	MDN1	0.0978034
JUN	RPRD2	0.0975565
JUN	RUNX3	0.0974945
JUN	KIF16B	0.097244
JUN	IFIT2	0.0970809
JUN	PARP9	0.0969633
FLI1	SSR3	0.0966221
FOS	NOM1	0.0958661
JUN	CBLB	0.0955752
JUN	HDAC9	0.0944568
JUN	NDUFA8	0.0942683
MGA	SLC25A24	0.0941168
JUN	HSPA5	0.093936
JUN	PHF20	0.0937766
BHLHE41	TTC17	0.0937751
JUN	AKR1A1	0.0937321
TFDP1	NOL10	0.0936449
JUN	USH1C	0.0936251
JUN	LCP1	0.0935455
JUN	DNMT1	0.0933651
JUN	VPS36	0.0933536
FLI1	NFKBIZ	0.0932278
FOS	EXOC6	0.0930107
MEF2C	DERL3	0.0929202
JUN	RRAGB	0.0928252
JUN	C1D	0.092721
JUN	PAIP2	0.092718
JUN	COA1	0.0925612
JUN	ETV6	0.0924408
DDIT3	SEC31A	0.0923935
JUN	STRN3	0.0922863
JUN	IQGAP2	0.0922254
JUN	WWP1	0.0920445
SNAI1	TAOK3	0.0920367
JUN	CCDC91	0.0918869
JUN	LAP3	0.0916601
PLEK	TRAK2	0.0915518
SUB1	TIMM50	0.0915421
JUN	SUZ12	0.0912779
FLI1	GLIPR1	0.091251
MGA	SNRNP48	0.0908782
JUN	MGA	0.0907247
FLI1	CCSER2	0.0907196
FOS	SIRT2	0.0905788
PLEK	KYNU	0.0905355
JUN	PTPN2	0.0905183
JUN	KIDINS220	0.0905012
JUN	NOM1	0.0903814
JUN	MS4A1	0.0900184
SUB1	ZBTB38	0.0898617
JUN	PQBP1	0.089852
JUN	VIM	0.0893926
JUN	SLF1	0.089302
FOS	VRK2	0.0891985
JUN	SRPK1	0.08918
TFDP1	TBL1XR1	0.0890645
JUN	SLC2A3	0.089063
JUN	TAF3	0.0888981
PAX5	NEBL	0.0888536
JUN	CDC16	0.088701
JUN	SPATS2L	0.0886749
JUN	TET1	0.0884881
JUN	ZBTB11	0.0884865
FLI1	FH	0.0881654
JUN	NEBL	0.0876636
JUN	MYO9B	0.0876546
JUN	CKS2	0.0876169
JUN	MSH3	0.087432
JUN	NR4A2	0.0871765
JUN	USP8	0.0870937
JUN	WASHC4	0.0869543
PAX5	IFRD1	0.0868472
ZNF318	GMPS	0.0867988
BHLHE40	DCTN2	0.0866839
JUN	ARPC5L	0.0866198
JUN	TUBA1B	0.0865796
ZNF143	ZNF608	0.0865774
ZNF318	FCRLA	0.0865557
JUN	COTL1	0.0864351
JUN	KMT5B	0.0862798
JUN	CAB39L	0.0862099
JUN	DDIT3	0.0861956
JUN	CEP170	0.086039
JUN	SLC9B2	0.0860271
JUN	STX7	0.0860192
RUNX3	SLC4A1AP	0.0860126
MEF2C	RIT1	0.0858911
JUN	ARHGEF12	0.0858772
JUN	CCNK	0.0857826
JUN	CHD8	0.0857609
JUN	CRY2	0.0855447
ZNF277	RAP2C	0.0855061
JUN	DIS3	0.0854567
JUN	CD82	0.0853784
JUN	RFC1	0.0852878
JUN	ACTR2	0.0850743
JUN	RTN4	0.0849094
RUNX3	CXCR4	0.0848892
BHLHE40	ZDHHC20	0.0848135
ATF3	JUN	0.0845228
ARID5B	SMG6	0.0843447
MGA	MLH1	0.0842944
JUN	CUL5	0.0842362
JUN	DCAF1	0.0841205
BHLHE40	NDUFS6	0.0839605
JUN	EPRS1	0.0839483
JUN	PSMD7	0.0838912
JUN	RABGAP1	0.0838325
JUN	CD2AP	0.0837261
JUN	UHRF1BP1L	0.0836597
JUN	ST6GALNAC4	0.0836057
JUN	EIF4A2	0.0835678
JUN	NME1	0.083344
JUN	HSPD1	0.0833274
BHLHE41	ANKRD49	0.083142
JUN	FLI1	0.0831322
JUN	SPCS1	0.0831178
RUNX3	CASP8AP2	0.0829709
JUN	CNOT1	0.0829692
JUN	PHOSPHO2	0.0829662
JUN	GRK5	0.0827998
JUN	VPS13C	0.082766
JUN	ENY2	0.0827393
JUN	WDR75	0.0826912
ETV6	TIMP1	0.0825679
JUN	DENND4A	0.0825404
JUN	CEP350	0.0824728
JUN	ANXA3	0.0823381
SNAI1	CUL5	0.0822274
JUN	GPR183	0.0821529
JUN	HLTF	0.0820866
JUN	AHI1	0.0820685
FOS	ATG14	0.0820189
JUN	TPD52	0.0819146
ZNF318	GPR183	0.0817971
JUN	RPLP0	0.0816488
JUN	PDCD11	0.0815847
JUN	PRDX4	0.0815601
JUN	MGST3	0.0814986
JUN	PAX5	0.0812244
JUN	CYBB	0.0811841
PRDM2	CDC16	0.0811723
LYAR	RAB18	0.0811586
JUN	ESCO1	0.0811172
JUN	H2AZ2	0.0810994
JUN	NASP	0.0810193
JUN	PHACTR1	0.0809912
JUN	PFKP	0.0809069
JUN	RPL26L1	0.0807771
BHLHE41	UTP25	0.0807717
PAX5	RIT1	0.0807551
TFDP1	CASP8AP2	0.0807551
JUN	SAMHD1	0.0806657
JUN	RDX	0.0806515
JUN	NOLC1	0.0806469
JUN	CLIC1	0.0806231
JUN	TIMM50	0.0805259
JUN	C1orf131	0.0804307
ARID5B	GPX1	0.080388
BHLHE40	MACO1	0.0803749
JUN	CCP110	0.0801838
JUN	TOPBP1	0.0801561
JUN	KPNA1	0.0801409
JUN	CCDC171	0.0801344
HMGXB4	USP40	0.0799574
JUN	CDK5RAP2	0.0799551
JUN	FDPS	0.0799342
FLI1	ITGA4	0.0798375
JUN	PCF11	0.0798349
JUN	SUPT6H	0.0797296
JUN	USP1	0.0797065
JUN	HMGCR	0.0796674
PAX5	REV3L	0.0796482
JUN	C2CD5	0.0796262
JUN	MYO9A	0.0795519
JUN	ATAD2	0.0795514
JUN	UBE2H	0.0795051
JUN	MBD4	0.0794335
ZBTB32	PINX1	0.0794051
JUN	CCPG1	0.079324
JUN	TRIB2	0.0792567
BHLHE40	NFKBID	0.0792562
JUN	BIN1	0.0792086
ZNF277	ZNHIT6	0.0790223
TFDP1	NDUFB2	0.0789835
JUN	NDUFB2	0.0789102
JUN	MDM2	0.0788674
JUN	RGS18	0.0788189
JUN	HSDL2	0.0787848
VEZF1	GNL3	0.0787636
JUN	BHLHE40	0.0787552
JUN	SNRNP48	0.0787382
JUN	PCM1	0.0786957
VEZF1	CAB39L	0.0786886
JUN	PDIA3	0.0786692
JUN	RANBP2	0.0786618
JUN	OSBPL8	0.0786074
JUN	RNASEH2C	0.0785828
JUN	HERC6	0.0785769
FLI1	IMMT	0.0785376
JUN	CCDC43	0.0784829
JUN	KIAA0040	0.0784404
BHLHE40	CYP51A1	0.0784288
ATF3	MED14	0.078244
JUN	MARF1	0.0782335
JUN	TKT	0.0782181
JUN	EXOC6	0.0781879
YBX3	HSPH1	0.0781812
NFE2L3	ZMYM1	0.0781785
JUN	TXNRD1	0.0780791
JUN	CCT2	0.0780611
JUN	CKAP4	0.077818
JUN	RPAP2	0.0778051
JUN	NUGGC	0.0777935
JUN	CXCL10	0.0777269
JUN	ESF1	0.0777237
MGA	PDIA5	0.0777113
ARID5B	UHRF1BP1L	0.0776314
JUN	SMARCD1	0.0775633
JUN	HSP90AB1	0.0775503
JUN	AHNAK	0.0775225
JUN	CYP51A1	0.0775193
JUN	BTK	0.0775022
JUN	SNAI1	0.0774209
JUN	RMDN1	0.0773942
JUN	VAV1	0.0773706
JUN	ME2	0.0773214
PLEK	RHOQ	0.0772932
PAX5	SRSF9	0.0772259
JUN	NSUN2	0.0772084
JUN	MTCH2	0.0770674
LYAR	DHDDS	0.077058
JUN	THRAP3	0.0770465
JUN	GLIPR1	0.0769007
JUN	BCAS3	0.0768586
FLI1	ZMYM4	0.0767423
JUN	TPX2	0.0767249
JUN	ZEB2	0.0766585
JUN	YWHAG	0.0765581
JUN	LYN	0.0765568
DDIT3	HELLS	0.0764998
YBX3	PFKP	0.0764653
JUN	PLEK	0.0764492
JUN	FKBP11	0.0764405
ZBTB38	CNDP2	0.0764008
FOS	BMP2K	0.076359
JUN	OTUD4	0.0762461
JUN	NEMF	0.0762207
JUN	SWAP70	0.0761851
PLEK	MPHOSPH9	0.0761634
JUN	LAS1L	0.0761358
JUN	EEA1	0.0760836
MGA	PHF20	0.0760525
JUN	RAB11FIP2	0.0760364
MGA	CCDC171	0.076034
JUN	RBM18	0.0758948
JUN	ZNHIT6	0.0758947
JUN	NEB	0.0757872
BHLHE40	COA1	0.0757509
RLF	C1orf131	0.0757482
JUN	H1-4	0.0757369
JUN	NDUFS5	0.0757308
JUN	MCL1	0.0757158
FLI1	CCNG1	0.0757123
JUN	PIM3	0.0756621
JUN	PIK3AP1	0.0756618
JUN	TOMM20	0.0756548
JUN	MACO1	0.0756406
JUN	ZBTB32	0.0756268
FOS	CKAP4	0.075563
JUN	AHSA1	0.0755593
JUN	COPS2	0.0754253
JUN	SYNCRIP	0.0753967
ZEB1	IMMT	0.0753951
JUN	MPHOSPH9	0.0753928
ZNF318	PAK1IP1	0.0753536
JUN	DHDDS	0.0753216
JUN	SRP54	0.0753113
ZEB2	ZBTB32	0.0752766
JUN	FERMT3	0.0752501
JUN	PUM3	0.0752005
ETV6	RABGAP1	0.0751829
JUN	DLG1	0.0751441
PRDM2	MAPRE2	0.0751396
SMAD5	CDC16	0.0748971
JUN	GLYR1	0.0748395
JUN	SMC4	0.0747427
JUN	CDKN1B	0.0747404
JUN	DNASE2	0.0746475
JUN	GBP2	0.0746136
FLI1	ANXA3	0.0745267
JUN	COBLL1	0.0744988
JUN	IFIT1	0.0743343
ZNF277	APLF	0.0743315
JUN	NFKBIZ	0.0743133
HHEX	MRE11	0.0742868
JUN	PHAX	0.0742613
JUN	SRSF9	0.0742531
JUN	NDUFS4	0.0742343
DNAJC2	TRIM37	0.0742182
BHLHE41	MYH11	0.0742043
FLI1	SCAPER	0.0741923
ZNF143	SNX13	0.0741162
JUN	ZMYM1	0.0740716
JUN	INPP4A	0.0740617
RUNX3	SECISBP2	0.0740298
JUN	TMEM156	0.0740247
JUN	DDX27	0.0739553
JUN	GADD45B	0.0739165
ZNF277	RABGAP1	0.0739037
JUN	CD86	0.0738966
TFDP1	MPHOSPH10	0.0738943
RBPJ	BRWD3	0.0738924
JUN	SLC30A1	0.073888
JUN	ARCN1	0.0738465
JUN	CRNKL1	0.073821
ZBTB38	GPX1	0.0738019
JUN	C21orf91	0.0737458
JUN	TRMT6	0.0737351
PAX5	MRPS11	0.0736922
ZEB2	CEP63	0.0736899
PBRM1	RECQL	0.0736599
FOXO1	CDC16	0.0736553
VEZF1	ARPC4	0.0736059
JUN	SMARCAD1	0.0735768
JUN	PRKAR2A	0.0735119
PLEK	IQGAP2	0.0734769
PLEK	ST6GALNAC4	0.0734392
JUN	MDH2	0.0733692
PBRM1	SRP19	0.0733317
JUN	ZEB1	0.0732833
JUN	LONRF1	0.0732273
JUN	EVI5	0.0731568
JUN	CCT5	0.0731336
JUN	PPP4R3B	0.0731279
MEF2C	CAPN7	0.073116
JUN	RANBP9	0.0730963
SNAI1	SLC30A1	0.0730926
JUN	AP2S1	0.0729853
JUN	SETD5	0.072978
JUN	RNGTT	0.072968
JUN	MYO1G	0.0729396
JUN	HEATR3	0.0728285
BHLHE41	C21orf91	0.0727671
BHLHE41	CCNG1	0.0727334
JUN	LACTB	0.0727163
JUN	SENP7	0.0727149
JUN	NAT10	0.0726904
ZBTB11	LGALS1	0.0726845
ZEB1	EIF4G1	0.0726761
JUN	CEP70	0.0726597
PBRM1	PDIA5	0.0725801
JUN	PIKFYVE	0.0725565
JUN	SOD1	0.0724616
JUN	PIAS1	0.072457
TFDP1	HEATR3	0.0724527
SNAI1	INO80	0.0724292
JUN	ATP2B1	0.072371
JUN	AQR	0.072363
JUN	ZNF318	0.0723117
JUN	PSMA3	0.0723007
FLI1	AP2S1	0.0722586
YBX3	ARPC4	0.0722493
JUN	MRPS5	0.072202
JUN	PARP1	0.0721888
JUN	PPIP5K2	0.0721727
TFDP1	RB1	0.0721708
JUN	MLH1	0.0721688
FOS	CCDC91	0.0721609
FOS	CWC25	0.0721549
JUN	ATP6V1H	0.0721162
MBD4	TREML2	0.0720853
JUN	VIRMA	0.0720444
JUN	FCRLA	0.0720156
SNAI1	MTCH2	0.0718808
JUN	MED14	0.0718784
JUN	CLEC3B	0.0718327
JUN	BAG6	0.0718241
JUN	LTB	0.0718026
JUN	NSMCE2	0.0718009
RLF	PIKFYVE	0.0717569
JUN	GOLGA4	0.0717347
FOS	SUZ12	0.071732
JUN	TXNIP	0.0716721
JUN	CD40	0.0715459
ARID5B	PABPC1	0.0715098
JUN	SSR4	0.0715033
ZNF318	TKT	0.0715021
DNAJC2	GNL3	0.0714842
FOS	CKS2	0.0714453
FOXO1	SCAPER	0.0714366
FLI1	NBR1	0.0714037
JUN	EIF2A	0.0714031
THAP3	AKR1B1	0.0713886
SUB1	GTPBP4	0.0712317
SUB1	TPX2	0.0711801
JUN	BIRC3	0.0711494
ATF3	C2CD5	0.071085
ZNF318	FCHSD2	0.071058
JUN	OGDH	0.0710022
ZNF318	BLK	0.0709913
BHLHE41	RNF214	0.0709737
FOS	TAF4B	0.0709732
JUN	PPIG	0.070961
JUN	NDFIP2	0.0709568
FLI1	DNTTIP1	0.0709353
JUN	ZFR	0.0709083
JUN	EXOSC9	0.0709043
ZNF318	RGS1	0.0708722
JUN	CHD6	0.0708174
JUN	MPHOSPH8	0.0708007
JUN	SAR1A	0.0707692
JUN	DIAPH1	0.0706646
SUB1	TMPO	0.0706109
JUN	DTX3L	0.0706058
JUN	LMAN1	0.0705641
JUN	REV3L	0.0705206
MBD4	NEB	0.0704992
JUN	CALM2	0.0704669
JUN	SPCS3	0.0703971
ZNF148	MALT1	0.0703879
MGA	MAPRE2	0.0703707
JUN	PLAC8	0.0703446
FLI1	EML4	0.0703214
JUN	NDUFB6	0.0702796
JUN	HIVEP1	0.0702692
JUN	PAK1IP1	0.0702254
ZNF318	RC3H1	0.0702175
JUN	VDAC1	0.0701941
JUN	AKIRIN2	0.0701724
JUN	VPS13D	0.0700851
JUN	CCDC50	0.0700713
JUN	FH	0.0700539
JUN	VARS1	0.0700035
JUN	CIB1	0.0699455
JUN	ZMYM4	0.069923
JUN	DAAM1	0.0699169
JUN	S100A10	0.0698357
SNAI1	CXCR4	0.0698133
PRDM2	DTX3L	0.0697119
PRDM2	VEZF1	0.069706
JUN	DTNBP1	0.069703
MEF2C	SRP19	0.0696268
JUN	EIF3H	0.0695361
JUN	JCHAIN	0.0694111
JUN	ODR4	0.0693687
JUN	SYNE1	0.0693375
FLI1	SLC4A1AP	0.0693053
JUN	CSRP1	0.0692749
ZNF277	TRAF5	0.0692469
JUN	TNFRSF1B	0.0690918
JUN	RBM38	0.06907
FOS	SNRNP48	0.0690484
PBRM1	ACADVL	0.0690468
ARID5B	DCAF1	0.0690444
SNAI1	CDK5RAP2	0.0690379
TERF1	HMGXB4	0.0689993
TERF1	SYT8	0.0689721
PAX5	TOMM20	0.0689628
FOS	FAM241B	0.0689482
RLF	PRKAR2A	0.0689048
JUN	RPAP3	0.0688783
MEF2C	CDKN1B	0.0688442
JUN	CNOT6L	0.0687189
JUN	ACBD3	0.0687099
JUN	PPWD1	0.0686997
PRDM2	CDKN1B	0.0686599
RUNX3	TRAK2	0.0686417
JUN	RACK1	0.068641
DDIT3	AHI1	0.0686109
MBD4	CHKA	0.068539
JUN	CAPZA2	0.06852
BHLHE40	APIP	0.0684747
YBX3	CPNE3	0.0684699
JUN	TRNT1	0.0683982
JUN	FAM241B	0.0683444
PLEK	DARS1	0.0683357
PBRM1	TGS1	0.0682278
ARID5B	BTLA	0.0682214
PAX5	NIFK	0.0682102
JUN	ASH1L	0.0682069
JUN	DNAH7	0.0681984
JUN	NCF4	0.0681795
VEZF1	BLK	0.0681251
MEF2C	EML4	0.0681235
JUN	ZNF608	0.0681119
JUN	UTP18	0.068101
JUN	DR1	0.0680736
SNAI1	MED14	0.0680722
FLI1	CAB39L	0.0680444
JUN	IFI30	0.0680307
JUN	SLBP	0.068022
BHLHE40	CLIC1	0.0679869
BHLHE41	BIN1	0.0679227
JUN	TAF4B	0.067888
JUN	TGS1	0.0678773
BHLHE40	FCHSD2	0.0678645
JUN	RABL6	0.0678387
JUN	ARPC1B	0.0677749
JUN	PWWP3A	0.0677057
ZBTB38	BRD8	0.0676748
JUN	TLK1	0.0676028
HHEX	SMAD5	0.0675927
DNAJC2	XPO1	0.0675507
YBX3	PTBP3	0.0674761
BHLHE41	EIF4G1	0.0673989
PAX5	RAB31	0.0673884
JUN	PWP1	0.0673489
JUN	GADD45A	0.0673296
DDIT3	STAP1	0.0673236
ETV6	TRAK2	0.0673111
JUN	CORO1A	0.0672274
JUN	MPHOSPH10	0.0671627
FOS	UHRF2	0.0671588
ZNF143	GLIPR1	0.0671438
JUN	TRIM37	0.0670791
ZNF318	SMAD5	0.0670721
JUN	CWC27	0.0670671
JUN	TREML2	0.0670416
JUN	UBR3	0.0670062
MGA	CUL5	0.0669988
DDIT3	PLXNC1	0.0669975
JUN	DENND5A	0.0669929
JUN	PRDX5	0.0669841
JUN	PDIA5	0.0669466
JUN	CD180	0.0669008
JUN	RPS6KB1	0.0668922
JUN	EIF5B	0.0668532
JUN	AASDHPPT	0.0668144
ARID5B	CYTH1	0.0668127
JUN	TES	0.0667958
FOS	PWWP3A	0.0667875
JUN	R3HDM1	0.0667543
ZNF318	SOD1	0.0667493
PBRM1	TALDO1	0.0667199
JUN	DBF4	0.0666802
JUN	DYNLL2	0.0666784
PAX5	RUFY3	0.0666462
JUN	DEK	0.0666131
JUN	HHEX	0.0666125
JUN	RRM1	0.0665388
PIAS1	PHACTR1	0.0664969
JUN	MAPRE2	0.0664851
JUN	UXT	0.0664834
BHLHE40	LONRF1	0.066467
JUN	IFI35	0.0664214
ATF3	MINK1	0.0663969
JUN	SAT1	0.0663847
JUN	SEC61A1	0.0663496
JUN	FKBP3	0.0663394
JUN	DHRS9	0.0663217
JUN	PSMB7	0.0662686
FLI1	KRAS	0.0662158
PRDM2	CD82	0.066202
JUN	TFEB	0.0661917
JUN	ZC3H13	0.0661164
JUN	ZCCHC9	0.066107
JUN	LYAR	0.0660597
CCDC88A	NFKBIZ	0.066059
YBX3	CAB39L	0.0660532
JUN	ATP6V1D	0.065993
JUN	KRR1	0.0659611
JUN	CKAP5	0.0659269
JUN	MTDH	0.0659152
JUN	ATG14	0.0658814
JUN	FAM13B	0.0658813
ATF3	RHOQ	0.0658769
JUN	TERF1	0.0658685
PBRM1	CETN3	0.0657979
JUN	ZMAT2	0.0657407
JUN	MACROH2A1	0.065716
JUN	ADAL	0.0657099
PAX5	RRP1B	0.0656936
MEF2C	ARID5B	0.0656673
ATF3	WDR75	0.0656343
JUN	RNF19A	0.0656084
FLI1	CENPJ	0.0655766
JUN	MRPL4	0.0655749
JUN	SASH3	0.0655246
DDIT3	LRRK1	0.0655171
PAX5	TIMP1	0.0654674
PLEK	PIK3CA	0.0654602
JUN	BRD8	0.0654453
JUN	SNX3	0.0654406
DNAJC2	DAAM1	0.0653573
FOS	GPR183	0.0652975
PBRM1	SEL1L	0.0652576
JUN	CDKAL1	0.0652363
SUB1	SEC31A	0.065219
JUN	CWC25	0.0652163
JUN	USP40	0.0651957
JUN	HCST	0.0651756
PBRM1	PIKFYVE	0.0651582
ZNF277	MAP4K4	0.0651403
JUN	SUB1	0.0651364
JUN	RPS20	0.0650844
DDIT3	FOXO1	0.0650172
JUN	WHAMM	0.0650032
ZNF24	CDKAL1	0.0649637
SNAI1	PIK3AP1	0.0649189
JUN	IVNS1ABP	0.0649025
JUN	TBL1XR1	0.0648975
JUN	RNF214	0.0648879
ZNF24	SRP54	0.0648509
JUN	RIT1	0.0648407
ZBTB11	ZNF148	0.0648119
JUN	RAB21	0.0647939
JUN	R3HDM2	0.064768
TFEB	MACO1	0.0647319
JUN	SNW1	0.0646826
NFE2L3	GOLGA7	0.0646823
MEF2C	EMC7	0.0646705
JUN	CYTH1	0.0646559
JUN	BAG2	0.0646531
PLEK	PRPF3	0.0646241
JUN	CANX	0.0646159
JUN	BLK	0.0646142
JUN	TUBGCP5	0.0645948
TFAM	CCDC43	0.0645855
ZNF143	CTSS	0.0644314
CCDC88A	RAB18	0.0643849
JUN	SPTLC2	0.0643637
JUN	MOV10	0.0643448
PLEK	ITGB1	0.0643307
SNAI1	ZCCHC9	0.0643244
JUN	NIFK	0.0643011
SNAI1	BHLHE40	0.0642907
MGA	ZC3HAV1	0.0642723
JUN	RALGPS2	0.0642343
JUN	WDR70	0.0642288
ARID5B	TRAK2	0.0641967
JUN	TPM2	0.0641914
JUN	B4GALT1	0.0641319
JUN	TFAM	0.0640908
JUN	FAM76B	0.064088
BHLHE40	FCRLA	0.0640764
ZNF318	NSMCE2	0.0640673
JUN	RUFY3	0.0640521
JUN	THADA	0.0640343
JUN	NARS1	0.06401
JUN	SYT8	0.0639982
ATF3	HLA-DRA	0.0639463
SUB1	DYNLRB1	0.0639444
VEZF1	PHF21A	0.0639407
JUN	HDLBP	0.0639264
JUN	ZNF148	0.063893
JUN	RICTOR	0.0638087
RUNX3	VIM	0.0637894
JUN	BDP1	0.0637871
MEF2C	CCDC91	0.063769
JUN	EML4	0.0637552
SUB1	REV3L	0.0637385
JUN	RAP1A	0.0637212
JUN	ANXA1	0.0636698
TFEB	GRAMD1A	0.063663
JUN	PTPN6	0.0636547
HHEX	VIRMA	0.0636451
JUN	PPME1	0.063632
ZBTB11	NCF4	0.0636093
TFEB	ZMYM1	0.0635883
RLF	MYO1G	0.0635776
ATF3	FOSB	0.0635351
JUN	TM2D1	0.0635347
PRDM2	GBP2	0.0635206
JUN	HSP90B1	0.0635185
JUN	SETX	0.0634971
ZEB2	STRN3	0.0634763
BHLHE41	ROCK2	0.0634271
FOS	TBC1D15	0.0634238
ZBTB38	EVI5	0.0634237
JUN	HPF1	0.0634143
JUN	TOMM70	0.0634141
JUN	MAP4K4	0.063389
JUN	ACTB	0.0633731
JUN	DNAJC2	0.0633719
JUN	GPX1	0.0633433
SUB1	ANP32E	0.063321
PBRM1	PINX1	0.0633088
JUN	OPTN	0.0633048
BHLHE40	TIMP1	0.0633038
DNAJC2	ZBTB32	0.0632977
JUN	SYK	0.0631177
JUN	MTSS1	0.0631024
JUN	CUEDC2	0.0630952
PBRM1	LMNB1	0.0630772
JUN	MRPS11	0.0630701
JUN	SPPL2A	0.0629654
FOS	ZNF148	0.06296
SUB1	BAG6	0.0629312
PBRM1	CHD8	0.0629107
PAX5	ME2	0.0629101
JUN	RANBP1	0.0628743
JUN	CCDC88A	0.0628685
JUN	DDX18	0.0628483
ZBTB32	NDUFS6	0.0628121
JUN	SEC31A	0.0627182
SUB1	MIF	0.0626805
NFE2L3	LACTB	0.0626747
BHLHE40	ANXA1	0.0626736
JUN	HMGXB4	0.0626495
JUN	EMC7	0.0626448
PLEK	RPRD2	0.062636
MBD4	NDUFB6	0.0625595
YBX3	EIF1AX	0.0624914
ZNF318	VEZF1	0.0624828
ZBTB38	SUB1	0.0624672
FOS	PRPF3	0.0624542
JUN	LMO2	0.0624237
JUN	HELLS	0.0624201
JUN	SEC23IP	0.0624086
JUN	TCOF1	0.0623684
JUN	GRB2	0.0623586
JUN	MDN1	0.0623465
JUN	SSR3	0.0623249
JUN	EIF1AX	0.0623122
RUNX3	PARP9	0.0623058
ZNF318	DUSP1	0.062291
ZNF318	NFE2L3	0.0622888
JUN	DNTTIP1	0.0622824
PRDM2	HELLS	0.0622813
JUN	CEP57	0.0622343
BHLHE41	ARAP2	0.062218
JUN	HERC4	0.0621999
JUN	DCTN2	0.062194
JUN	MIF	0.0621458
JUN	EPB41	0.0621384
MBD4	DERL3	0.0621084
SNAI1	KYNU	0.0620956
PIAS1	LRRK1	0.0620641
JUN	MEF2C	0.0620626
BHLHE41	TBL1XR1	0.0620606
ETV6	LRRCC1	0.0620329
JUN	SUPT16H	0.062032
JUN	EIF3B	0.0620244
PRDM2	CXCL10	0.0620192
JUN	STAMBPL1	0.0620032
SNAI1	LONRF1	0.0620013
RUNX3	IFIT3	0.0619902
RUNX3	EMC7	0.0619595
ZNF277	WASHC4	0.0619506
JUN	SMAP2	0.0618446
SMAD5	ITGB1	0.0617912
ZEB2	MARS1	0.0617419
JUN	RIOK1	0.0617371
JUN	CST3	0.0617241
BHLHE40	RUFY3	0.0617153
JUN	ITGB1	0.0617119
JUN	ACSL3	0.0616797
ZNF143	MYO9A	0.0616516
SMAD5	KIAA2026	0.0615868
JUN	FCHSD2	0.0615572
DDIT3	FAF1	0.0615541
TFEB	CEP164	0.061541
JUN	EMP3	0.0615407
CCDC88A	DTX3L	0.0614377
MEF2C	RALGPS2	0.0613931
FOS	JUN	0.061366
JUN	NDUFS6	0.0613611
JUN	TTC3	0.0613578
BHLHE40	RSL24D1	0.0613397
JUN	APPBP2	0.061316
JUN	ALCAM	0.0613055
JUN	HSP90AA1	0.0613038
JUN	SCAPER	0.061303
JUN	UHRF2	0.0612761
JUN	TDRD7	0.0612669
ZEB2	ACSL3	0.0612529
JUN	PTBP3	0.0612388
LYAR	TMA16	0.061214
ZNF318	C2CD5	0.0612108
JUN	SEL1L	0.0611839
JUN	CAPN7	0.0611828
JUN	TRAK2	0.0611775
FLI1	RPL26L1	0.061176
MEF2C	CENPJ	0.0611722
RLF	SLK	0.0611535
JUN	CCNG1	0.0611484
JUN	SIRT2	0.0611482
JUN	TBC1D15	0.0610924
JUN	AIFM1	0.0610543
JUN	CEP290	0.0609515
MEF2C	FOXO1	0.0609243
JUN	PABPC1	0.060887
JUN	TIMP1	0.0608683
ZBTB38	TMPO	0.0608627
ZEB2	HHEX	0.0608558
JUN	PHF2	0.0608445
ZBTB32	PUDP	0.0608373
JUN	LARS1	0.0608372
JUN	ARID5B	0.0608288
HMGXB4	TERF1	0.0608259
TFEB	TKT	0.0608061
JUN	CALM3	0.0607931
MGA	CCT5	0.0607869
THAP3	NAT10	0.0607804
PLEK	CLEC3B	0.0607337
DNAJC2	SLF1	0.0607143
BHLHE40	CALM3	0.0607079
PBRM1	CCDC18	0.0606756
MEF2C	HIVEP1	0.0606568
JUN	SLC4A1AP	0.0606476
FLI1	WRN	0.0606392
JUN	CEP162	0.0606218
JUN	CEP83	0.0606168
JUN	NDUFA12	0.0606143
JUN	SECISBP2	0.0605894
ZBTB11	STK16	0.0605373
BHLHE41	RPS6KB1	0.0605328
FLI1	CDKN1B	0.0605155
JUN	CTSS	0.0604301
JUN	CEP63	0.0604273
RBPJ	RPS6KB1	0.0604231
JUN	TTC17	0.0604177
JUN	AKR1B1	0.0603389
BHLHE41	BAG2	0.0603374
PBRM1	STAP1	0.0603136
ZNF318	WASL	0.0602886
ZNF318	SPCS1	0.0602467
THAP3	RNASEH2C	0.0602005
FOSB	DNAH7	0.0601888
JUN	DKC1	0.0601778
JUN	SNRPB2	0.060173
FOS	GPN3	0.0601553
ZNF318	MOV10	0.0601201
PIAS1	CEP83	0.0601012
ZNF318	ATP6V1H	0.0600888
JUN	ZBTB38	0.0600744
FLI1	TANGO2	0.060063
JUN	GPATCH1	0.0600325
TFEB	TEC	0.0599919
PRDM2	GPN3	0.0599822
DDIT3	TTC37	0.0599733
JUN	BCLAF3	0.0599425
SUB1	CCNK	0.059939
JUN	CPNE3	0.0599356
JUN	CENPJ	0.0599346
JUN	NDUFA1	0.0599307
BHLHE40	SNAI1	0.0599201
ZBTB38	CPNE3	0.0599144
JUN	S100A11	0.0598897
LYAR	VARS1	0.059884
JUN	RPL36A	0.0598018
JUN	VEZF1	0.0597881
JUN	GTPBP4	0.0597651
JUN	SLC25A24	0.0597615
JUN	SRP19	0.0597598
PAX5	CST3	0.0596757
BHLHE40	THADA	0.0596586
JUN	YBX3	0.0596146
JUN	DDX52	0.0596126
JUN	PPIB	0.0596047
SNAI1	ROCK2	0.0595916
JUN	SNRNP200	0.0595886
FOS	PAK1IP1	0.0595833
JUN	EIF4G1	0.0595577
JUN	RTF1	0.0595104
RLF	MINK1	0.0595032
ZNF148	RPAP2	0.0594984
RBPJ	PPWD1	0.0594905
JUN	ARAP2	0.0594817
VEZF1	RNGTT	0.0594779
JUN	IDI1	0.0594445
JUN	DYNLRB1	0.0594422
ZNF608	TTC37	0.0594366
JUN	SGO2	0.05943
JUN	VPS26A	0.0594147
JUN	PDCD6IP	0.0594126
CCDC88A	DR1	0.0594091
JUN	APLF	0.0594076
PAX5	IPO5	0.0593483
JUN	PRPF6	0.0593304
FLI1	S100A10	0.0593076
JUN	BTLA	0.0592957
PLEK	SNX3	0.0592849
JUN	NFKBIA	0.059282
ATF3	FRA10AC1	0.0592407
MGA	C2CD5	0.0592217
VEZF1	KIF16B	0.0592142
ZBTB11	LONRF1	0.0591983
FLI1	CRNKL1	0.0591746
ZBTB38	PIK3AP1	0.0591669
JUN	TFDP1	0.0591646
ZEB2	RPS20	0.0591448
PRDM2	ALCAM	0.0590193
JUN	DNAJC3	0.0590034
JUN	TXNL1	0.0589758
JUN	KRAS	0.0589698
JUN	ZNF24	0.0589298
JUN	DNAJC7	0.0588739
BHLHE40	RAP1A	0.0588369
ZBTB11	NFE2L3	0.0588176
HHEX	ODR4	0.0587768
JUN	RBPJ	0.0587413
CCDC88A	DENND5A	0.0587318
HHEX	ITGB1	0.0586931
BHLHE40	PIM3	0.0586858
ARID5B	DERL3	0.0586743
MGA	TPD52	0.0586577
ZNF608	DYNLL2	0.0586488
BHLHE41	TTC3	0.0586176
FLI1	MX1	0.0586069
BHLHE40	CEP290	0.0585512
JUN	PDE4B	0.0585225
JUN	PLXNC1	0.0584648
FOS	BIN1	0.05846
JUN	CETN3	0.058436
BHLHE40	FDPS	0.058387
HHEX	ZEB2	0.0583814
SUB1	ZNF143	0.0583778
JUN	PFDN1	0.058374
FLI1	BAG2	0.0583619
ZNF318	SEC61A1	0.0583504
JUN	CCDC186	0.0583414
ETV6	WDR75	0.0583242
DDIT3	LAP3	0.0583041
JUN	PSMC4	0.0582921
JUN	WASL	0.0582896
FOSB	TEC	0.0582865
JUN	SLC35B2	0.0582329
SUB1	HSP90B1	0.0582183
MGA	LYST	0.058215
JUN	RAP2C	0.0581976
PAX5	TEC	0.0581941
VEZF1	PRDM2	0.0581934
ARID5B	CHKA	0.0581927
ATF3	ANAPC2	0.0581884
JUN	PUDP	0.0581388
HHEX	CLIC1	0.0581354
MEF2C	TMEM156	0.0581247
JUN	RC3H1	0.0581205
JUN	WRN	0.0581102
SNAI1	CHD6	0.058104
JUN	PBRM1	0.0580935
PAX5	GTPBP4	0.058077
SUB1	EIF5B	0.0580626
PRDM2	ZC3H13	0.0580586
BHLHE40	VPS26A	0.0580285
ZBTB38	REV3L	0.0580068
SMAD5	SRP54	0.0579602
MBD4	LYST	0.0579575
DDIT3	DHRS9	0.0579497
JUN	MARS1	0.0579081
JUN	RB1	0.0578913
HHEX	RTN4	0.0578388
PBRM1	CTDSPL2	0.0578024
JUN	CEP164	0.0577721
JUN	CCDC66	0.0577592
JUN	FKBP5	0.0577468
ZBTB11	TEC	0.0577378
BHLHE40	OGDH	0.0577332
JUN	TCEANC2	0.0576899
BHLHE40	CNOT6L	0.0576599
ATF3	MED28	0.0576588
ZNF318	TRMT6	0.0576414
TERF1	SRSF9	0.0575885
JUN	ANP32E	0.0575543
MEF2C	OAS1	0.0575289
JUN	KIF20B	0.057507
JUN	MINK1	0.0574979
YBX3	CEP63	0.0574956
ZNF318	BIRC3	0.0574892
DDIT3	EIF2A	0.0574668
ARID5B	EML4	0.0574569
JUN	TEC	0.0574446
JUN	PRPF3	0.057391
RUNX3	TALDO1	0.0573803
NFE2L3	TPD52	0.0573439
JUN	FOXO1	0.0573122
ARID5B	RPLP0	0.0573064
MGA	MACROH2A1	0.0572917
ZBTB32	PAIP2	0.0572842
JUN	THAP3	0.0572664
JUN	RSL24D1	0.0572494
JUN	RHOQ	0.0572354
ZNF318	RAB21	0.0572349
FOS	RANBP9	0.0572329
ZBTB32	PSMC4	0.0572116
MGA	SH3GLB1	0.0571714
FLI1	CCT5	0.0571247
RBPJ	LYAR	0.0570867
BHLHE40	MED14	0.0570425
ETV6	FAM241B	0.0570365
BHLHE40	CDK19	0.0570004
BHLHE40	UBFD1	0.0569993
JUN	GBF1	0.0569952
FOS	PFDN1	0.0569897
BHLHE41	GBF1	0.0569751
HHEX	AQR	0.0569497
SNAI1	SAR1A	0.0569363
RBPJ	RNASEH2C	0.0568894
JUN	FGR	0.0568872
JUN	NSFL1C	0.0568787
JUN	ACTG1	0.0568753
ZNF318	PUM3	0.0568596
JUN	TALDO1	0.056848
JUN	SNX13	0.0568073
FLI1	ST6GALNAC4	0.056777
JUN	PRDM2	0.0567723
JUN	TTC37	0.0567643
DNAJC2	NSUN2	0.0567349
PLEK	DDX55	0.056664
RUNX3	ALCAM	0.0566621
FLI1	ARAP2	0.0565982
ZNF318	MINK1	0.0565917
FOXO1	ARCN1	0.0565487
SNAI1	PHF20	0.0565401
JUN	PDCD4	0.0565329
PBRM1	KPNA1	0.0565286
ZBTB11	GLYR1	0.0564698
FOS	RPL36A	0.0564693
PIAS1	HIVEP1	0.0564673
RBPJ	ARID5B	0.0563661
PRDM2	FRA10AC1	0.056355
FOS	FOSB	0.0563399
FOS	BLK	0.0563131
TFAM	MBD4	0.0563119
ZNF318	PSMC4	0.0563032
PBRM1	PHOSPHO2	0.0562503
ETV6	IFT74	0.0562438
JUN	RAB31	0.0562408
PBRM1	SCAPER	0.0562303
DNAJC2	VRK2	0.0562098
PBRM1	GPX1	0.0562025
FOS	EPB41	0.0561686
ETV6	S100A10	0.0561577
ETV6	SMG6	0.0561496
ZNF608	SLC9B2	0.0561315
FLI1	DR1	0.0561257
FLI1	ARHGEF6	0.0561173
MGA	HMGXB4	0.0561096
JUN	NFE2L3	0.0560691
JUN	PIH1D1	0.0560547
ZEB1	HHEX	0.0560437
ZEB2	CCNK	0.0560328
ZNF318	CD2AP	0.0560277
DDIT3	CRY2	0.0559981
PRDM2	GBF1	0.0559955
MEF2C	ZBTB38	0.0559912
ZEB2	TFEB	0.0559846
JUN	DERL3	0.0559635
ZEB2	GOLGA4	0.0559558
PAX5	CWC25	0.0559382
MEF2C	STAP1	0.0559327
YBX3	ZMYM4	0.0559263
JUN	GOLGA7	0.0559123
RBPJ	DENND5A	0.055875
FLI1	MRE11	0.0558558
CCDC88A	RPLP0	0.0558348
JUN	GMPS	0.0558318
PRDM2	EVI5	0.0558191
JUN	CXCR4	0.0558026
DDIT3	RABGAP1	0.0557914
JUN	ZNF143	0.055772
ZBTB38	RNASEH2C	0.0557597
DDIT3	CCDC88A	0.0557529
ZNF318	MTSS1	0.0557237
SNAI1	APPBP2	0.0556986
ARID5B	LYST	0.0556845
JUN	ANKRD49	0.0556683
ARID5B	INO80	0.0556627
TFEB	RRM1	0.05564
MEF2C	TRNT1	0.055639
BHLHE40	ATP2B1	0.0556356
PRDM2	DNAJC3	0.0556158
FOSB	CDK5RAP2	0.0556025
DNAJC2	APIP	0.0555772
SMAD5	PIK3AP1	0.0555725
ZNF318	TAF4B	0.055552
TFEB	CENPJ	0.0555429
BHLHE40	RNF214	0.0555041
FLI1	IVNS1ABP	0.0554349
ZBTB11	RICTOR	0.0553678
RBPJ	SUB1	0.05533
ZEB1	MAP4K4	0.0553215
JUN	GOLIM4	0.0553145
MEF2C	RC3H1	0.0553088
SNAI1	RBM38	0.0553082
THAP3	SMARCD1	0.0552907
MGA	APLF	0.055273
ZNF318	ENY2	0.0552612
RUNX3	SLC25A24	0.0552528
ARID5B	ARPC4	0.0552432
SUB1	EMP3	0.0552146
ETV6	CD86	0.0552126
NR4A2	SECISBP2	0.0552037
JUN	CCSER2	0.0552021
JUN	MTPN	0.0551983
HIVEP1	TFAM	0.0551645
ETV6	PPWD1	0.0551364
JUN	IFRD1	0.0551054
SUB1	MRPS11	0.0551003
SUB1	TLK1	0.0550792
ZNF608	GLYR1	0.0550707
ZNF318	TOMM70	0.0550693
ZNF143	KPNA1	0.0550651
FLI1	SRSF9	0.055047
FOS	CCP110	0.0550461
FOSB	RRM1	0.0550352
RBPJ	HADHA	0.0550137
FOS	PBRM1	0.0549935
JUN	CLK4	0.0549911
JUN	SMG1	0.0549781
DDIT3	RFC1	0.0549768
FLI1	NR4A2	0.0549476
ZNF143	CSPP1	0.0549
ARID5B	PUDP	0.054893
ZEB1	CBLB	0.0548645
ZNF608	TXNRD1	0.0548463
PRDM2	SH3GLB1	0.0548409
PIAS1	MED28	0.0548379
JUN	IPO5	0.0547916
JUN	SDAD1	0.0547745
JUN	ACADVL	0.0547655
PIAS1	SDAD1	0.0547366
RUNX3	TRIM37	0.0546982
HHEX	TOMM20	0.0546957
FLI1	DAAM1	0.0546909
FLI1	MSH3	0.0546896
JUN	GRAMD1A	0.0546881
ZBTB11	SMARCAD1	0.0546777
PAX5	SRPK1	0.0546742
TFAM	CKS2	0.0546615
JUN	FAF1	0.0546588
BHLHE40	DHDDS	0.054652
PAX5	OTUD4	0.0546152
BHLHE41	RPAP2	0.0546075
PRDM2	MDM2	0.0545845
BHLHE41	SENP7	0.0545732
JUN	DARS1	0.054573
DNAJC2	ACSL3	0.0545273
BHLHE40	PFKP	0.0544595
DDIT3	APLF	0.0544368
ZBTB38	CLK4	0.0544135
ZNF608	CCDC43	0.0544095
BHLHE40	TMCC3	0.054375
RLF	CLIC1	0.0543731
MGA	FRA10AC1	0.0543568
BHLHE40	CAPZA2	0.0543511
PBRM1	MPHOSPH8	0.0543236
DNAJC2	BAG6	0.0543115
JUN	RNF135	0.0543045
MEF2C	HCST	0.0542918
NR4A2	SLK	0.054286
BHLHE41	CD2AP	0.0542712
TFEB	TCEANC2	0.0542592
ZNF143	SRP54	0.0542371
PRDM2	COTL1	0.0542238
JUN	CSPP1	0.0541898
ARID5B	DR1	0.0541677
ATF3	CCT5	0.0541672
JUN	PCGF5	0.0541349
JUN	RGS1	0.054117
DDIT3	ZNHIT6	0.0540938
FOS	CANX	0.0540936
ZNF318	PUDP	0.054076
RBPJ	MEF2C	0.0540746
FOXO1	ANKRD49	0.05406
FOSB	GRK5	0.0540415
JUN	NOL10	0.0540367
FOS	ACTR2	0.0540092
ZEB1	YWHAG	0.05399
JUN	TMA16	0.0539751
DDIT3	TRMT6	0.053915
FOS	ARHGEF6	0.0538993
ZNF148	NDUFA8	0.053888
ZBTB38	MLH1	0.0538864
ZBTB38	HDLBP	0.0538771
YBX3	RABL6	0.0538384
JUN	UBFD1	0.053837
BHLHE41	SPPL2A	0.0538319
TFAM	HIVEP1	0.0538151
FLI1	PIK3CA	0.0538131
JUN	ZNF277	0.0538104
FLI1	UBR3	0.0538097
JUN	LRRCC1	0.0538014
ZBTB38	RRBP1	0.0537823
ZEB1	SIRT2	0.053779
HHEX	DDX55	0.053762
MGA	ZNF24	0.0537583
NFE2L3	CUEDC2	0.053727
ZNF148	CHD6	0.0537211
ZNF143	MRPL4	0.0536998
HHEX	ANKRD28	0.0536815
JUN	NBR1	0.0536809
FOS	SLC9B2	0.0536665
RLF	MPHOSPH10	0.0536172
ZNF318	AQR	0.0536054
ARID5B	ZNF24	0.0536044
JUN	TRAF5	0.0535953
ATF3	SNAI1	0.0535598
DDIT3	TTC17	0.0535431
HIVEP1	FTH1	0.0535308
ZNF318	RAB18	0.0535072
FLI1	AKR1A1	0.0534794
ZNF277	THADA	0.0534719
BHLHE40	EMC2	0.0534547
JUN	ANKRD28	0.053452
ATF3	SMAD5	0.0534413
SNAI1	TOMM20	0.0534229
PBRM1	SRSF9	0.0534051
DNAJC2	RUFY3	0.0534047
TFDP1	DDX18	0.0534046
CCDC88A	PLEK	0.0533984
ZNF143	TXNRD1	0.0533965
ZNF318	DDX27	0.0533812
JUN	HSPH1	0.0533788
DNAJC2	DTNBP1	0.053373
TFAM	ANXA3	0.0533215
MBD4	CCPG1	0.0532749
RLF	CRNKL1	0.0532524
JUN	ARPC4	0.0532421
PBRM1	GPATCH1	0.0532105
JUN	MALT1	0.0532008
FLI1	VIM	0.0531922
RBPJ	LRRCC1	0.0531662
TFDP1	DNAJC7	0.0531339
JUN	MED28	0.0531286
ZBTB38	MAPRE2	0.0531011
JUN	IMMT	0.0530125
YBX3	LMNB1	0.053004
FOS	SYT8	0.0529989
MBD4	GLYR1	0.0529868
THAP3	TM9SF3	0.0529859
BHLHE41	DARS1	0.0529469
ZNF24	CLK4	0.0529297
FLI1	KYNU	0.0529206
SNAI1	RRBP1	0.0529016
JUN	BMP2K	0.0528685
BHLHE40	TRAF5	0.0527827
DDIT3	CYP51A1	0.0527827
DNAJC2	DNTTIP1	0.0527807
ZEB2	PRDX4	0.0527775
FLI1	NFKBIA	0.0527658
ZNF318	CENPJ	0.0527312
JUN	TAOK3	0.0526943
MEF2C	BTLA	0.0526838
PBRM1	DDIT3	0.0526701
MEF2C	EIF3H	0.0526182
MGA	WDR70	0.0526146
ATF3	PBRM1	0.0525718
JUN	INO80	0.0525606
PIAS1	GLIPR1	0.0524922
ZNF318	SLC25A24	0.0524857
PLEK	RNASEH2C	0.0524721
SUB1	NCOA2	0.0524508
BHLHE40	DUSP1	0.0524377
BHLHE40	LMO2	0.0523453
VEZF1	CAMK2G	0.0523419
THAP3	MYH11	0.0523349
DDIT3	ANAPC2	0.0523334
ETV6	DLG1	0.0523196
FOS	CHD6	0.0523088
ZNF318	OPTN	0.0522697
DNAJC2	DDX55	0.0522553
JUN	SLK	0.0522431
JUN	SMG6	0.052194
LYAR	TXNL1	0.0521897
TFAM	COPS2	0.0521482
SMAD5	CTDSPL2	0.0521345
CCDC88A	HPF1	0.0521095
SMAD5	SLC4A1AP	0.0521028
BHLHE40	PIH1D1	0.0520886
TFEB	ANAPC2	0.0520831
BHLHE40	AKIRIN2	0.0520805
JUN	CNDP2	0.0520775
ZNF148	HMGXB4	0.0520635
PBRM1	RANBP1	0.0520551
ZNF318	PAX5	0.0520408
PLEK	SMAD5	0.0520258
PLEK	EPB41	0.0519863
BHLHE40	NFE2L3	0.0519711
JUN	TARS1	0.0519695
FLI1	RPAP2	0.0519606
YBX3	ATP6V1H	0.0519467
ATF3	MARF1	0.0519403
ZNF24	TAF4B	0.0519351
FLI1	TUBGCP5	0.0519254
HHEX	NCOA2	0.0519197
JUN	VRK2	0.0519089
RLF	HERC4	0.0519003
ZNF318	RAB31	0.0518995
RBPJ	TRIM37	0.0518892
PIAS1	TIMP1	0.0518877
SNAI1	ZEB1	0.0518855
FLI1	CKAP4	0.0518779
HHEX	MGST3	0.0518735
ETV6	USH1C	0.0518547
JUN	IFT74	0.0518464
FLI1	LCP1	0.0518273
ZNF318	ACTB	0.0518008
JUN	XPO1	0.0517964
NR4A2	SPATS2L	0.0517742
JUN	SH3GLB1	0.051757
RBPJ	HIVEP1	0.0517451
JUN	RRP1B	0.0517443
PBRM1	TOPBP1	0.0517291
DDIT3	TOPBP1	0.0517199
FLI1	SPPL2A	0.0517198
ATF3	CD2AP	0.0517194
ATF3	SOD1	0.0516825
THAP3	DIAPH1	0.0516771
JUN	ANAPC2	0.051677
DDIT3	CLK4	0.0516503
PLEK	ANKRD28	0.0516476
FLI1	NDUFB2	0.0516416
PRDM2	BMP2K	0.0516352
FLI1	NDUFA1	0.0516223
FOS	HSPB8	0.0516057
ATF3	LACTB	0.0516048
ZBTB32	LYST	0.0515912
PIAS1	TOMM20	0.0515833
PBRM1	SMAD5	0.0515821
MEF2C	MACO1	0.0515815
MEF2C	TXNIP	0.0515754
PRDM2	KIDINS220	0.0515721
JUN	LRRK1	0.0515699
PAX5	RANBP9	0.0515551
YBX3	XPO1	0.0515524
THAP3	BLK	0.0515504
RBPJ	ETV6	0.051514
JUN	SEPTIN2	0.0515083
PAX5	HSPH1	0.05148
TFAM	CAMK2G	0.0514666
PAX5	PCGF5	0.0514455
JUN	DDX55	0.0514427
MBD4	FGR	0.0514424
ZNF318	HCST	0.0514347
RBPJ	UBE2H	0.0514316
PIAS1	EVI5	0.051426
TFEB	LGALS1	0.0514028
RBPJ	MRPS11	0.0513885
JUN	ROCK2	0.0513795
MEF2C	CCDC66	0.0513778
JUN	LMNB1	0.0513665
BHLHE41	NAT10	0.0513224
PLEK	SEC31A	0.0513162
ETV6	AIFM1	0.0512989
BHLHE40	CD82	0.051297
VEZF1	NDFIP2	0.0512338
SMAD5	PARP9	0.0512225
DDIT3	PFKP	0.0511953
PRDM2	CHKA	0.0511749
ZNF318	PDCD11	0.051156
ZNF143	IPO5	0.0511502
THAP3	EIF3B	0.0511424
BHLHE41	ODR4	0.0511353
HIVEP1	AIFM1	0.0511122
MEF2C	RBPJ	0.0510883
JUN	CCDC18	0.0510825
TFEB	STAMBPL1	0.051051
JUN	TPM4	0.0510387
DDIT3	CKAP4	0.0510167
MGA	CANX	0.0509923
FOXO1	PPME1	0.0509506
DDIT3	CEP57	0.0509459
ZBTB32	RRAGB	0.050938
ZNF318	DARS1	0.0509154
FOS	LMAN1	0.0509077
BHLHE40	OPTN	0.0508854
FOS	MOV10	0.0508704
MGA	SPCS1	0.0508586
JUN	TM9SF3	0.0508455
FLI1	CEP162	0.0508372
FOS	C1D	0.0508206
RBPJ	PHF20	0.0508051
PRDM2	DR1	0.0508043
FOXO1	PINX1	0.0507986
SMAD5	ACADVL	0.0507818
JUN	LYST	0.0507772
FLI1	CXCR4	0.0507754
MGA	FCHSD2	0.0507746
ZNF277	RUFY3	0.0507672
MGA	CLEC3B	0.0507664
ZNF318	LTB	0.0507601
RBPJ	ZBTB11	0.0507424
MEF2C	HERC6	0.0507308
PBRM1	TM9SF3	0.0507048
PLEK	RIOK1	0.0507026
FOS	SRP54	0.0506993
YBX3	NDUFA8	0.0506972
RUNX3	BIRC3	0.0506903
ZBTB11	GRK5	0.0506266
MEF2C	FTH1	0.0506224
ZNF143	UTP25	0.0506039
FLI1	C1D	0.0505971
DDIT3	MSH3	0.0505935
ZNF277	GRAMD1A	0.0505823
DDIT3	BAG6	0.050563
DDIT3	SMARCAD1	0.0505429
ZNF318	ATF3	0.0505204
ZEB1	TBL1XR1	0.0504998
JUN	RECQL	0.0504847
ZNF318	EXOSC9	0.0504838
HHEX	ZEB1	0.0504617
ARID5B	ME2	0.0504577
MEF2C	UBFD1	0.0504557
FOS	NR4A2	0.0504545
ZNF318	SMARCD1	0.0504544
MEF2C	MTPN	0.0504292
PRDM2	HCST	0.0504136
PIAS1	CHKA	0.0503534
ZBTB38	CKS2	0.0503517
HHEX	KYNU	0.0503508
ZNF24	IFRD1	0.0503499
FOSB	MED28	0.050323
HIVEP1	TRAK2	0.0503155
FLI1	NSMCE2	0.0502806
ZNF318	TPM2	0.0502783
PLEK	SH3GLB1	0.0502766
DNAJC2	HERC6	0.0502721
TFEB	UTP25	0.0502707
ZNF318	ZNHIT6	0.0502619
JUN	CASP8AP2	0.0502394
ARID5B	MEF2C	0.0502285
RBPJ	DERL3	0.050208
ZEB1	CHD1L	0.050208
FLI1	IFIT1	0.0502064
MEF2C	LONRF1	0.050197
PBRM1	RHOQ	0.0501905
RBPJ	RPAP3	0.0501858
ZEB2	RGS1	0.050179
FOS	NFKBID	0.0501416
FOS	PDCD4	0.0501349
JUN	PIK3CA	0.0501295
LYAR	ATP6V1H	0.0501242
ZBTB11	SLK	0.0501208
TERF1	DAAM1	0.0500915
SUB1	CCP110	0.0500851
MEF2C	KMT5B	0.0500807
BHLHE41	GPR183	0.0500805
FLI1	HIVEP1	0.0500669
CCDC88A	SEC31A	0.0500057
BHLHE41	DLG1	0.0499413
FOS	SMG1	0.0499377
BHLHE40	AHSA1	0.0499254
TFAM	NDUFB2	0.0499179
MBD4	NCOA2	0.0499112
ZNF318	HMGXB4	0.0499076
TFEB	CEP290	0.0499062
PBRM1	VIRMA	0.0499062
FOS	DNASE2	0.0498669
ZNF318	PABPC1	0.0498521
PBRM1	GMPS	0.0498325
ZNF318	RSL24D1	0.049828
NFE2L3	PRDM2	0.0498273
MBD4	TFAM	0.0498096
HHEX	RHOQ	0.0498091
ZNF318	MARF1	0.0498023
DNAJC2	RC3H1	0.0498009
ZBTB32	ZEB2	0.0497957
TERF1	SENP7	0.0497921
FOSB	SLC2A3	0.0497668
MGA	MRPL4	0.0497421
YBX3	OTUD4	0.049736
ZNF24	CKAP5	0.0497254
PIAS1	CXCL10	0.0497227
ZNF318	RRP1B	0.0496941
ZNF318	TM2D1	0.0496803
TFDP1	MDN1	0.0496599
DDIT3	CTDSPL2	0.0496466
MGA	ODR4	0.0496404
JUN	APIP	0.0496263
PAX5	CALM2	0.049617
YBX3	PHF21A	0.0496168
BHLHE40	SEPTIN2	0.049605
PBRM1	STRN3	0.0496034
DNAJC2	PHF2	0.0495861
ZBTB38	VPS13D	0.0495631
ATF3	TMCC3	0.0495369
JUN	CHKA	0.0495366
ZBTB38	TXNRD1	0.0495147
TFEB	MDN1	0.0494983
RBPJ	PRDM2	0.0494955
PRDM2	ZMYM1	0.0494928
ZNF318	IFI30	0.0494693
ZNF318	PCM1	0.049469
ZBTB11	ZNF24	0.0494664
FLI1	OAS1	0.0494621
MBD4	SLC25A24	0.0494477
BHLHE40	DDX18	0.0494303
ZNF318	C1D	0.0494283
ZBTB11	USP40	0.0493979
ZNF318	HADHA	0.0493975
SUB1	TMEM156	0.0493885
ZEB1	CSRP1	0.0493788
ZBTB38	LMNB1	0.0493659
SUB1	MPHOSPH10	0.0493589
MEF2C	RUFY3	0.0493352
ATF3	SNRNP200	0.0493324
RUNX3	GLS	0.0493295
ZBTB11	WASL	0.0493195
SNAI1	RPS20	0.0493026
SUB1	IDI1	0.0492673
MGA	MBD4	0.049258
SNAI1	SDAD1	0.0492506
PBRM1	TBC1D15	0.0492436
MBD4	TAOK3	0.0492335
ZNF318	EEA1	0.0492334
FOSB	TET1	0.0492169
TFDP1	TIMM50	0.0492146
FOS	ANKRD28	0.0491842
JUN	GPN3	0.0491785
ZNF318	RPS18	0.0491669
ZNF318	ACADVL	0.0491633
BHLHE41	CNOT6L	0.0491562
PBRM1	PRDX4	0.0491558
DNAJC2	PDE4B	0.0491546
ZNF24	APPBP2	0.0491527
THAP3	HADHA	0.0491464
HHEX	PUDP	0.0491377
ZNF318	YWHAG	0.0491235
JUN	MCM5	0.0491214
MBD4	AP1G1	0.0491118
FOS	LYAR	0.0491054
FLI1	GOLGA7	0.0491039
MEF2C	ZNF277	0.049102
RUNX3	S100A11	0.0490942
DNAJC2	SDAD1	0.0490931
JUN	GLS	0.0490882
FOS	IFT74	0.049078
ZNF277	R3HDM1	0.0490579
DDIT3	MPHOSPH8	0.0490578
PBRM1	HELLS	0.0490488
FLI1	GADD45A	0.049032
LYAR	FH	0.0490248
FLI1	PSMB7	0.0490062
MGA	IFIT1	0.0489911
VEZF1	ATP6V1D	0.048981
SNAI1	GPN3	0.0489675
ZNF143	SH3GLB1	0.0489671
ATF3	RPL26L1	0.0489348
ATF3	PTPN2	0.0489337
ZBTB38	TXNIP	0.0489024
ZEB2	RABL6	0.0488819
ZEB1	IFIT1	0.0488741
ZNF277	GOLGA7	0.0488634
HMGXB4	SGO2	0.0488584
ZBTB11	RABL6	0.0488413
HHEX	LYST	0.0488377
ZNF318	NDUFS5	0.0488352
RBPJ	RAB18	0.0488344
HHEX	ACSL5	0.0488331
MEF2C	ZMYM1	0.0487997
YBX3	CAPZA2	0.0487783
SUB1	ARPC4	0.0487579
LYAR	CALM3	0.0487492
PIAS1	ZC3HAV1	0.0487397
JUN	CHD1L	0.0487299
MGA	DBF4	0.0487272
THAP3	RGS1	0.0487218
DDIT3	TDRD7	0.0487013
RBPJ	TFDP1	0.0486965
PIAS1	CEP162	0.0486949
RLF	CYTH1	0.0486932
DDIT3	CCNK	0.0486897
ZNF318	VPS26A	0.0486885
ZNF608	RPAP3	0.0486883
ZNF318	GNL3	0.0486609
FLI1	IFI30	0.0486511
FOS	DENND4A	0.0486265
PBRM1	GOLIM4	0.0486258
PAX5	TRMT6	0.0486182
BHLHE40	DBF4	0.0486023
FOS	RMDN1	0.048585
FOS	RANBP2	0.0485277
BHLHE40	IFIT1	0.0485062
DNAJC2	SASH3	0.0484869
VEZF1	RAB18	0.0484799
ZBTB11	APPBP2	0.0484658
ZBTB11	PPWD1	0.0484466
ZBTB11	BLK	0.0484449
BHLHE41	CUL5	0.0484391
MGA	SEC23IP	0.0484335
ATF3	MIF	0.0484226
ZNF24	PPP4R3B	0.0484192
PAX5	GLS	0.0484033
SUB1	HPF1	0.0483815
ZNF318	ZMYM1	0.0483608
MGA	MTSS1	0.0483557
BHLHE41	MYO9A	0.0483508
RLF	SSR4	0.0483421
FLI1	RNGTT	0.0483321
FOS	FGR	0.0483047
TFAM	CETN3	0.048296
ZBTB11	HCST	0.048296
ZNF318	ZMYM4	0.0482855
SUB1	EVI5	0.048271
PAX5	ACSL3	0.0482384
DDIT3	SAR1A	0.0482073
ZNF24	EVI5	0.0482012
FOS	SPCS1	0.0482011
FOS	DUSP1	0.0481976
ZNF608	SNX13	0.0481833
BHLHE40	PHF20	0.0481685
CCDC88A	PIKFYVE	0.0481635
JUN	CTDSPL2	0.0481615
BHLHE40	KIAA0040	0.0481614
FOS	CDC16	0.048161
MEF2C	ANXA3	0.0481529
ZNF318	DNAJC3	0.0481444
CCDC88A	PFKP	0.0481304
PLEK	CCDC50	0.0481299
ZNF318	NR4A2	0.0481148
HHEX	RBM18	0.0481029
MEF2C	GRAMD1A	0.0480995
TFEB	VDAC1	0.0480817
FOS	BRWD3	0.0480778
MEF2C	NSMCE2	0.0480752
FLI1	WHAMM	0.0480489
BHLHE41	PQBP1	0.048044
MEF2C	HSPH1	0.0480347
FLI1	CHD1L	0.0480334
BHLHE41	DDX27	0.0480322
BHLHE40	S100A10	0.048031
TFAM	REV3L	0.048029
MBD4	CAPZA2	0.0480221
PBRM1	UBFD1	0.0480183
VEZF1	PQBP1	0.0480167
MEF2C	NEMF	0.048016
MEF2C	KYNU	0.0479941
ATF3	UBR3	0.0479641
ATF3	DNTTIP1	0.0479567
MBD4	MLH1	0.0479556
PBRM1	AQR	0.0479357
JUN	ZC3HAV1	0.0479303
PRDM2	CRNKL1	0.047924
YBX3	SLBP	0.0479062
ZNF318	SWAP70	0.0478953
PBRM1	SAR1A	0.0478835
ZEB1	ARCN1	0.0478698
HMGXB4	REV3L	0.0478651
TFDP1	WWP1	0.0478624
ZEB2	RHOQ	0.0478578
YBX3	ARAP2	0.0478566
PIAS1	AHSA1	0.0478537
ZNF318	ESCO1	0.047849
TFDP1	GTPBP4	0.0478483
PBRM1	TPM4	0.0478438
ZBTB11	MTCH2	0.0478315
YBX3	KIF16B	0.0477996
MGA	ALCAM	0.047784
ETV6	S100A11	0.0477116
ATF3	CCP110	0.0477019
PBRM1	C1D	0.0476732
ZNF318	SETX	0.0476611
MGA	TCEANC2	0.0476565
PIAS1	CD86	0.0476496
FOXO1	RIOK1	0.0476465
FOS	UBFD1	0.0476457
MGA	ARHGEF12	0.0476447
FOS	RIOK1	0.0476361
FLI1	ATAD2	0.0476339
BHLHE40	STAMBPL1	0.0476326
ZNF318	SYT8	0.0476152
THAP3	WRN	0.0476013
DDIT3	RICTOR	0.0475724
BHLHE41	AP2S1	0.0475722
ZNF318	LYN	0.0475694
ZEB1	SPTLC2	0.0475491
THAP3	IMMT	0.0475485
ZNF318	RAP2C	0.047548
PRDM2	MED14	0.0475332
FOS	CCDC88A	0.047528
SUB1	CAPN7	0.0475008
PLEK	ATP6V1D	0.0474917
ZNF318	SDAD1	0.0474903
ZEB1	BMP2K	0.0474856
NFE2L3	TRAF5	0.0474817
SUB1	SPATS2L	0.0474792
BHLHE40	PHAX	0.047458
PBRM1	PHF2	0.0474454
JUN	TMPO	0.0474133
FOS	WDR33	0.0474123
FLI1	LMAN1	0.0474089
ATF3	FAM241B	0.0473776
DDIT3	DNAJC7	0.0473652
ZNF318	EIF4A2	0.0473342
HHEX	DR1	0.0473123
CCDC88A	PLXNC1	0.047268
ZBTB38	IQGAP2	0.0472633
YBX3	DKC1	0.04726
PAX5	GOLGA7	0.0472553
RBPJ	PSMA3	0.047217
NR4A2	UHRF2	0.0472114
ATF3	TLK2	0.0472071
MEF2C	SRPK1	0.047196
FOS	RAP2C	0.0471874
RUNX3	MPHOSPH9	0.0471523
PLEK	KIF16B	0.0471514
PBRM1	EMP3	0.0471425
FOS	DAAM1	0.0471373
FLI1	USP1	0.0471258
TFEB	CCDC171	0.0471186
ZEB2	IMMT	0.0471043
ATF3	CAB39L	0.0471037
SNAI1	RIT1	0.0471025
ZNF24	DENND4A	0.0470971
PIAS1	CTDSPL2	0.0470921
MGA	EPRS1	0.047089
PBRM1	MACO1	0.0470669
PBRM1	WDR70	0.0470446
BHLHE41	PIK3AP1	0.0470434
PRDM2	PDCD11	0.047038
DNAJC2	SEC23IP	0.0470277
FOS	SLF1	0.0470044
THAP3	ACADVL	0.0469976
DDIT3	PTPN2	0.0469823
ZNF608	KPNA1	0.0469783
SUB1	GADD45A	0.0469499
BHLHE40	CEP83	0.0469293
LYAR	PHF21A	0.0469226
PAX5	CXCL10	0.0469184
PRDM2	NFKBIA	0.0469155
ZNF318	BRCA2	0.0468964
ATF3	CEP63	0.0468724
PRDM2	DIS3	0.0468519
FOS	NOL10	0.0468368
TFEB	CEP83	0.0468361
BHLHE40	SAR1A	0.0468336
YBX3	CCT5	0.0468306
SNAI1	GPR183	0.046827
PBRM1	CORO1A	0.0468061
BHLHE41	STX7	0.0468049
PIAS1	CCDC91	0.0468029
RUNX3	PHAX	0.0467996
BHLHE40	BCAS3	0.0467959
NFE2L3	TM2D1	0.0467847
SMAD5	DDX55	0.0467587
SUB1	ACBD3	0.0467527
PBRM1	RNGTT	0.0467487
MEF2C	PRKAR2A	0.0467471
ZBTB38	DCAF1	0.046733
ATF3	CD86	0.0467295
ZBTB32	CRNKL1	0.046728
HHEX	GADD45A	0.0467104
FOS	NUGGC	0.0467044
ZNF318	PLEK	0.0466789
RUNX3	CAB39L	0.0466542
JUN	AP1G1	0.0466337
PIAS1	HHEX	0.0466199
MGA	KIDINS220	0.0466141
FOS	H2AZ2	0.046596
PIAS1	NOM1	0.0465935
ZEB2	SLC30A1	0.0465811
BHLHE41	TFAM	0.0465806
ZNF318	WRN	0.0465722
FOS	SAT1	0.0465629
FOS	FKBP3	0.0465564
FLI1	MACROH2A1	0.046537
ZNF277	MDM2	0.0465327
ZNF318	WDR33	0.0465277
ZNF318	SLC30A1	0.0465242
JUN	TLK2	0.0465163
MGA	NFKBIA	0.0464815
ATF3	CKAP4	0.0464529
SUB1	IQGAP2	0.0464518
RUNX3	SPTLC2	0.0464461
DDIT3	USP8	0.0464381
ZNF318	ZNF277	0.0464244
RBPJ	BTLA	0.0464195
CCDC88A	PQBP1	0.0464043
ZBTB38	SPATS2L	0.0464026
ZNF318	C1orf131	0.0463955
YBX3	PRDX4	0.0463936
FLI1	HERC6	0.0463886
FOS	CYTH1	0.0463867
JUN	RAB18	0.0463674
FOS	MCL1	0.0463542
ARID5B	CKAP5	0.0463466
FLI1	DNMT1	0.0463441
FOS	CEP170	0.046342
VEZF1	BRCA2	0.046341
PBRM1	ZNF277	0.0463227
FLI1	FDPS	0.0463186
SNAI1	ZFP36	0.0463178
BHLHE41	KIAA0040	0.046315
RBPJ	CCSER2	0.0462858
ZNF318	ARHGEF12	0.0462761
BHLHE40	IFI35	0.0462606
ETV6	PIKFYVE	0.0462437
VEZF1	RB1	0.04624
ZNF318	IPO5	0.0462331
ZNF24	ZNF143	0.0462318
MGA	CCDC18	0.0462272
NR4A2	LMNB1	0.0462141
FOS	CAB39L	0.0462099
FOSB	CDC16	0.0461887
PRDM2	MCM5	0.0461886
FLI1	SYK	0.0461876
ZNF143	ADAL	0.0461783
ATF3	ADAL	0.0461782
SUB1	TANGO2	0.0461764
FOXO1	KYNU	0.0461616
BHLHE40	NEBL	0.0461513
JUN	GNL3	0.0461327
ZNF318	SPPL2A	0.0461221
PBRM1	HSPD1	0.0461158
FOS	SETD5	0.0461079
HIVEP1	MALT1	0.0460811
ZBTB32	PLXNC1	0.0460808
RBPJ	MALT1	0.0460719
FOS	SYTL2	0.0460417
ZEB1	STRN3	0.0460234
JUN	BRWD3	0.0460217
MGA	NAT10	0.046021
RUNX3	PPWD1	0.0459941
FLI1	TTC37	0.0459861
ATF3	PPME1	0.0459779
MGA	SDAD1	0.0459669
FLI1	SEC31A	0.0459654
VEZF1	CAPZA2	0.0459458
THAP3	ZNHIT6	0.0459435
PIAS1	ARCN1	0.0459172
FOS	WDR75	0.045914
MEF2C	PIH1D1	0.0458995
JUN	STAP1	0.0458838
PAX5	BRWD3	0.0458717
ZBTB11	PRDX5	0.0458677
YBX3	FH	0.0458604
ATF3	BMP2K	0.0458367
FOS	MTSS1	0.0458217
PLEK	CCDC88A	0.0458104
ZNF24	HEATR3	0.0457795
PBRM1	RANBP2	0.0457764
BHLHE40	SLC30A1	0.0457649
NFE2L3	IFRD1	0.0457626
MGA	GLYR1	0.0457621
PBRM1	AKR1B1	0.0457341
ETV6	ODR4	0.0457303
ZNF318	USP8	0.0457282
ZNF318	DDX55	0.0457129
ZBTB38	TPX2	0.0456977
FLI1	DEK	0.0456948
RLF	RNF135	0.0456913
DNAJC2	SNRNP200	0.045676
ZNF318	PPIB	0.0456686
JUN	ZDHHC20	0.0456611
ZEB1	SNAI1	0.0456521
BHLHE40	CD40	0.0456482
BHLHE41	SEPTIN2	0.0456466
PAX5	CAMK2G	0.0456413
FOS	ZMYM4	0.0456374
PIAS1	HSP90AA1	0.0456168
FOS	ANAPC2	0.0456106
FOS	PSMD7	0.0456099
PLEK	TCEANC2	0.0455987
ZEB1	TXNIP	0.045597
ETV6	KYNU	0.0455654
ZBTB38	SUZ12	0.045559
ETV6	HADHA	0.0455511
ZBTB32	CCDC88A	0.0455447
BHLHE40	OTUD4	0.0455171
FOS	RBM38	0.0454964
MEF2C	HMGXB4	0.0454805
THAP3	PQBP1	0.0454735
HHEX	TLK1	0.0454598
TERF1	TRNT1	0.0454539
PIAS1	RABGAP1	0.0454448
ZNF318	PSMA3	0.0454216
MEF2C	BTK	0.0454145
HIVEP1	PIH1D1	0.0454082
DDIT3	UBFD1	0.0454001
ATF3	RTN4	0.0453867
DNAJC2	HEATR3	0.0453793
FLI1	NDUFA8	0.0453663
PRDM2	TCEANC2	0.0453307
PBRM1	CEP83	0.045325
DNAJC2	SRSF9	0.0453181
ZBTB11	VAV1	0.0453175
TFEB	RFC1	0.0453095
ZNF608	MYO9A	0.0452913
PLEK	MAPRE2	0.0452876
LYAR	CSRP1	0.045283
ZNF318	FAM13B	0.0452827
YBX3	CCNK	0.0452806
FLI1	PCM1	0.0452744
DDIT3	SDAD1	0.0452545
FOS	ETV6	0.0452489
NR4A2	SNX3	0.0452363
TFAM	NDFIP2	0.0452274
ZNF318	NEBL	0.0452192
ZNF318	TXNL1	0.0452157
ARID5B	IQGAP2	0.0451912
SNAI1	EXOC6	0.0451823
FOS	INPP4A	0.0451651
MEF2C	TXNL1	0.0451604
MEF2C	CEP162	0.0451542
FOSB	FOXO1	0.0451499
PBRM1	ZDHHC20	0.0451486
FOS	THAP3	0.0451482
MGA	LARS1	0.0451432
DNAJC2	ATG14	0.045099
DNAJC2	YBX3	0.0450844
MEF2C	WWP1	0.0450731
FLI1	ROCK2	0.0450564
ZEB1	ACSL3	0.0450429
ZNF277	TBC1D15	0.0450096
PBRM1	PWWP3A	0.0449988
ATF3	BAG6	0.044983
RBPJ	STK16	0.0449797
ETV6	EIF3B	0.0449761
FLI1	CUEDC2	0.0449711
MGA	RAB21	0.0449683
MEF2C	TPM4	0.0449612
ATF3	CLIC1	0.0449568
FLI1	HLTF	0.0449522
FOS	ZC3H13	0.0449472
ZBTB11	COBLL1	0.0449406
ZBTB11	MDM2	0.0449362
ZNF24	SLC25A24	0.0449204
DDIT3	PDCD6IP	0.0449117
TFEB	DCTN2	0.0449067
ZNF318	GBP2	0.0449051
PRDM2	MALT1	0.0448869
ZNF148	TOMM70	0.0448667
ZNF318	CKAP5	0.0448624
PRDM2	ANKRD49	0.0448474
ZNF318	SNRPB2	0.0448441
PBRM1	DKC1	0.0448367
DDIT3	TDRD3	0.0448295
TFDP1	SENP7	0.0448228
DNAJC2	WHAMM	0.0448008
[truncated: 24,341 more rows]

## Sheet: 6d.Hamster
Hamster_B cells_linkList_0.01
regulatoryGene	targetGene	weight
HMGB2	STMN1	0.197048
HMGB2	CDKN3	0.13703
HOPX	CLEC5A	0.135031
HMGB2	MKI67	0.131169
HMGB2	CDCA3	0.127345
HOPX	MGST1	0.124409
HOPX	GNG10	0.123933
HMGB2	CCNB2	0.123676
HOPX	FCN1	0.119305
HOPX	ANXA1	0.119238
HOPX	PGLYRP1	0.117069
PRDM1	JCHAIN	0.115985
HOPX	SERPINB1	0.114205
HOPX	CHI3L1	0.11115
HOPX	MSR1	0.110621
HOPX	CCL8	0.110165
HMGB2	HMGN2	0.108335
HOPX	LGALS3	0.105398
HMGB2	CDCA8	0.0992358
HOPX	HEBP1	0.0982532
PRDM1	RCN3	0.0977916
HOPX	XDH	0.0977337
HOPX	DHX38	0.0969156
HOPX	EMB	0.096845
HOPX	S100A6	0.0947796
PRDM1	DERL3	0.0944542
HOPX	KCNE3	0.0928103
HOPX	RAB31	0.0911966
HMGB2	CCDC34	0.0898733
HOPX	FCER1G	0.0894626
TOX	SGIP1	0.0893946
PRDM1	CRELD2	0.0875848
HOPX	LRMDA	0.0874059
HOPX	LGALS3BP	0.0861978
PRDM1	FKBP11	0.0860721
PRDM1	SDF2L1	0.0860408
HOPX	NFE2	0.0853831
HOPX	RASSF4	0.0850965
HOPX	ANXA3	0.0845705
HOPX	PLXNB2	0.0843931
PRDM1	PDIA4	0.0843487
CREB3L2	FKBP11	0.0835956
PRDM1	IRF4	0.0832793
NFE2	PGLYRP1	0.0826554
HOPX	CCDC28B	0.0823379
HOPX	PLA2G7	0.0813731
FOXP1	MAML3	0.0810099
HOPX	IL13RA1	0.0808653
HOPX	PLBD1	0.079759
HOPX	FABP5	0.0797195
FOXP1	ARHGEF18	0.0792033
PRDM1	MZB1	0.0782154
PRDM1	MANF	0.0781854
EBF1	BANK1	0.0779476
PRDM1	CREB3L2	0.0779061
HOPX	CAVIN3	0.0778732
HOPX	PRDX5	0.0777033
HOPX	CST3	0.0772495
PRDM1	TXNDC5	0.0761239
PRDM1	ELL2	0.0758023
HOPX	DOCK4	0.0736319
PRDM1	AMBN	0.073579
PRDM1	LTB	0.0729644
HOPX	FN1	0.0729379
HOPX	LRP1	0.0726001
PRDM1	CD74	0.0724929
HOPX	TGFBI	0.0717399
PRDM1	MS4A1	0.0711836
HMGB2	DIAPH3	0.0711734
SUB1	FOXP1	0.0711507
FOXP1	SUB1	0.0706113
PAX5	RCN3	0.070453
CREB3L2	SEC24D	0.0697885
EBF1	PAX5	0.069313
HOPX	HPCAL1	0.0689493
HMGB2	CKS1B	0.0688108
HOPX	TNFRSF1A	0.0680349
HOPX	MYOF	0.0678859
HOPX	SLC11A1	0.0678664
HMGB2	DLGAP5	0.0673671
HOPX	ANXA2	0.0672853
KLF4	NR4A1	0.0672036
HOPX	DOK2	0.0671751
PRDM1	MGAT3	0.0671512
HOPX	CSF1R	0.0667112
PRDM1	PDIA6	0.0664585
PRDM1	HM13	0.0663937
PRDM1	GLRX	0.0663918
HOPX	CTSK	0.0660992
PAX5	JCHAIN	0.066087
CREB3L2	ELL2	0.0660703
PRDM1	THY1	0.0660599
PRDM1	RPN1	0.0659607
CREB3L2	PRDM1	0.0659105
TBX21	PIK3C2B	0.0659089
PRDM1	SELENOM	0.0658808
PAX5	FKBP11	0.0652501
PRDM1	CCR10	0.0651933
HOPX	METRNL	0.0651713
PRDM1	HLA-DQB1	0.0649197
HOPX	CREG1	0.0648144
FOXP1	PYCARD	0.0644205
KLF4	S100A4	0.0642584
NFE2	HOPX	0.0636931
HOPX	DAP	0.063605
PRDM1	DNAJB11	0.0634411
EBF1	ARHGAP15	0.0632255
HOPX	SOD2	0.0628494
HOPX	FYB1	0.0624538
TBX21	HCN2	0.062394
EBF1	JCHAIN	0.0623555
ZBTB38	RCN3	0.0621641
HOPX	ECM1	0.0620171
PRDM1	HSPA5	0.0618895
ATF3	RAB31	0.0617709
PRDM1	LMAN1	0.0617137
CREB3L2	RCN3	0.0616274
KLF4	CSF1R	0.0615613
PRDM1	SEC24D	0.0615405
PRDM1	EDEM1	0.0614477
SUB1	PYCARD	0.0612627
HMGB2	SKA2	0.0612106
PAX5	DERL3	0.0611314
PRDM1	EFHC1	0.0611293
PRDM1	TRAM2	0.0611119
HOPX	VSIR	0.0610634
HOPX	PGK1	0.0604546
PAX5	EBF1	0.0602094
PRDM1	ZBTB38	0.0601219
FOXP1	PPA1	0.0601219
HMGB2	CKS2	0.0601111
KLF4	DOCK5	0.0598591
CREB3L2	JCHAIN	0.0595086
FOXP1	FGF14	0.059349
HMGB2	BUB1B	0.0591975
HOPX	DPYD	0.0591666
PRDM1	DDOST	0.0591314
EBF1	CRELD2	0.0589747
MEF2C	ARHGAP15	0.0588839
FOXP1	KIAA0040	0.0588587
HOPX	CD63	0.0587374
PAX5	PRDM1	0.0586973
HOPX	SEL1L3	0.058399
EBF1	ARHGAP24	0.0580855
KLF4	GAB2	0.0579622
ZEB2	SOX5	0.0579121
KLF4	ABCA6	0.0578746
EBF1	DERL3	0.0571617
HOPX	GDA	0.0569847
CREB3L2	TRAM2	0.0567602
CREB3L2	CRELD2	0.0567006
HMGB2	H3C1	0.0566392
PRDM1	SLCO3A1	0.056473
PRDM1	CRMP1	0.0564506
CREB3L2	DERL3	0.0564069
FOXP1	JCHAIN	0.0563533
PAX5	PDIA4	0.0562388
ZBTB38	TCF4	0.0561374
HOPX	FOS	0.0559222
HOPX	IL1B	0.0559109
EBF1	PRDM1	0.0557258
TCF19	DIAPH3	0.0556762
HOPX	GAB2	0.0556371
CREB3L2	EFHC1	0.055611
HMGB2	RFC4	0.0555866
HMGB2	ANP32E	0.055585
NR4A1	KLF4	0.055554
HOPX	WDFY3	0.0555174
FOXP1	CD79B	0.0554756
CREB3L2	TLCD4-RWDD3	0.0554402
ZBTB38	PRDM1	0.0552761
HOPX	PGD	0.0552673
FOXP1	EBF1	0.0551375
MEF2C	ARID5B	0.0550259
CCDC88A	GAB2	0.0550003
FOXP1	BLNK	0.054958
HOPX	NPC2	0.0549419
PRDM1	HSP90B1	0.0549345
NFE2	FCER1G	0.054883
ARID5B	MEF2C	0.0548219
FOXP1	AKT3	0.0547351
PRDM1	KDELR1	0.0545447
HOPX	TIMP2	0.0543863
ZBTB38	JCHAIN	0.0542117
PAX5	TXNDC5	0.0539644
HMGB2	KIF11	0.0539059
FOXP1	CBLB	0.0535138
PRDM1	CD79B	0.0533661
HOPX	EMILIN2	0.0532842
EBF1	SDF2L1	0.0532568
HOPX	BLVRB	0.0532159
SUB1	FTH1	0.0531806
CCDC88A	ABCA6	0.0531314
EBF1	FKBP11	0.0531111
EBF1	FCHSD2	0.0530793
HOPX	CCR5	0.0530585
TCF19	BUB1B	0.0530419
ATF3	LRMDA	0.0527386
NFE2	ANXA1	0.0526809
KLF4	TCF7L2	0.0526266
EBF1	FOXP1	0.0525985
SUB1	GIMAP4	0.0525645
HOPX	ANXA5	0.0524836
PRDM1	HYOU1	0.0524137
HMGB2	PTTG1	0.0523245
HOPX	HSD11B1	0.0522532
SUB1	MCOLN2	0.0519705
TCF7L2	CDK14	0.0519465
NFE2	GDA	0.051844
HMGB2	PMF1	0.05141
HOPX	GBP2	0.0514014
EBF1	MZB1	0.0513786
HOPX	ABCA6	0.0513689
EBF1	RCN3	0.0513643
KLF4	FCER1G	0.0511874
ATF3	HEBP1	0.0511033
TBX21	SUSD1	0.0510542
STAT1	ISG15	0.0509584
HOPX	DAPK1	0.0509148
PRDM1	SEC61B	0.0508588
PRDM1	SSR3	0.0508224
PRDM1	ABHD15	0.0506603
PAX5	CRELD2	0.0504946
HMGB2	H3C13	0.0504872
SUB1	MAML3	0.050391
CCDC88A	WDFY3	0.0503702
NFE2	ALOX5AP	0.0502173
FOXP1	GLIPR2	0.0501206
CREB3L2	SLCO3A1	0.0500728
IRF7	ISG15	0.0500347
EBF1	ANKRD44	0.0499868
PAX5	CREB3L2	0.0499633
KLF4	ALOX5AP	0.0498877
EBF1	KYNU	0.0497777
FOS	HOPX	0.0497437
PRDM1	SSR2	0.0497241
ZBTB38	FKBP11	0.0497165
HOPX	CCND3	0.0496766
NFE2	MGST1	0.049591
HMGB2	FEN1	0.0493985
FOXP1	DERL3	0.0493098
FOXP1	MARCHF1	0.0492184
EBF1	MANF	0.0491592
PAX5	ELL2	0.0490543
NFE2	SERPINB1	0.0490141
EBF1	TXNDC5	0.0488757
ZEB2	SUSD1	0.0488628
HMGB2	DUT	0.0488422
HOPX	PSAP	0.0487402
EBF1	KDELR1	0.0486551
NFE2	SOD2	0.0483921
PRDM1	OSTC	0.048369
PRDM1	DNAJC3	0.0483484
MEF2C	VAV3	0.0483475
PAX5	MZB1	0.0481981
EBF1	PDIA4	0.0481464
NSD2	DIAPH3	0.048146
EBF1	PDIA6	0.0481374
CREB3L2	LTB	0.0480339
ZBTB38	CREB3L2	0.0480305
PAX5	SELENOM	0.0479788
IRF4	PRDM1	0.0479503
CREB3L2	TXNDC5	0.0479496
HOPX	ALOX5AP	0.0478807
ATF3	MSR1	0.0478521
ZBTB38	MCOLN2	0.0476651
HOPX	HMOX1	0.0476506
PRDM1	SSR4	0.0475604
CREB3L2	RPN1	0.0475158
HOPX	MPEG1	0.0475098
PRDM1	SEC61A1	0.0474694
FOS	FCN1	0.0474692
CREB3L2	SELENOM	0.0474184
CREB3L2	EDEM1	0.0472817
EBF1	ZCCHC7	0.0472204
HOPX	CFP	0.0471607
MEF2C	STT3B	0.0471436
PRDM1	RUNX2	0.0469921
SUB1	ARHGEF18	0.0469339
NFE2	GNG10	0.046932
IRF7	IFIT2	0.0468964
FOXP1	CCR10	0.0467613
EBF1	TNRC6B	0.0467479
PAX5	MANF	0.0466637
KLF4	FYB1	0.0466527
PAX5	ZCCHC7	0.0464564
ZBTB38	PDIA4	0.0463718
NFE2	XDH	0.0462013
NFE2	PLA2G7	0.0461521
HMGB2	NCAPG2	0.0460648
HMGB2	SNRPA1	0.0460217
PAX5	CCR10	0.0459632
CREB3L2	PDIA4	0.0459072
ZEB2	HCK	0.0459019
PRDM1	SRPRB	0.0457602
FOS	ANXA1	0.045691
FOXP1	ZFP36L1	0.0456856
NFE2	LGALS3	0.0456824
SUB1	JCHAIN	0.0456684
KLF4	DAPK1	0.0456449
NFE2	MSR1	0.0456177
PRDM1	FECH	0.0454518
CREB3L2	MGAT3	0.0452699
NFE2	CFP	0.0452176
ZBTB38	ELL2	0.0451657
NFE2	LGALS3BP	0.0450814
HMGB2	H4C8	0.0450655
HMGB2	RAD18	0.0450394
HOPX	ATF3	0.0450298
FOXP1	SORL1	0.0448608
NFE2	CLEC5A	0.0448283
KLF4	WDFY3	0.0446017
TOX	MAP3K20	0.0445772
ZBTB38	CD74	0.0444805
EBF1	PPIB	0.0444778
HMGB2	TCF19	0.0444387
SUB1	CCR10	0.0444352
NFE2	CSF1R	0.0444173
HMGB2	RFC3	0.0443555
CCDC88A	DOCK5	0.0442939
HMGB2	CRMP1	0.044158
EBF1	CELF2	0.0440966
FOXP1	MANF	0.044069
ATF3	CLEC5A	0.0440557
PRDM1	TMED9	0.0440325
PRDM1	KDELR2	0.0439575
EBF1	TMEM131L	0.0439249
PRDM1	CALR	0.0437637
EBF1	SELENOM	0.0437137
TCF4	ZBTB38	0.0437083
FOS	CLEC5A	0.0436691
EBF1	SEC61A1	0.0435506
HOPX	ETS2	0.0435409
CREB3L2	EEF1AKMT3	0.0435316
PAX5	LTB	0.043521
EBF1	AFF3	0.0435047
KLF4	CDK14	0.04348
HMGB2	METRN	0.0434605
HOPX	BRI3	0.0434566
HOPX	RGS2	0.0433673
PAX5	MS4A1	0.0433334
CREB3L2	HSPA5	0.0433065
PRDM1	ICAM2	0.0432845
HOPX	ITM2B	0.0432622
HOPX	MXD1	0.0432599
PRDM1	RPN2	0.0432548
HOPX	CA5B	0.0432328
SUB1	HMGB2	0.0431906
TCF7L2	KLF4	0.0431834
HOPX	DRAM1	0.0431592
HMGB2	PTMA	0.0431036
HMGB2	H2AZ2	0.0431012
SUB1	MT-CO2	0.0430598
EBF1	SSR3	0.0430529
HOPX	ATP6V1A	0.0430225
FOXP1	PAX5	0.0430152
EBF1	FTL	0.0429938
FOXP1	INPP4B	0.0429827
FOXP1	PRDM1	0.0429689
EBF1	LTB	0.0429683
FOS	MGST1	0.0429647
KLF4	SLC11A1	0.0428454
FOXP1	SEC61B	0.0428313
ZFP36L1	CD69	0.0427815
SUB1	ZBTB38	0.0427814
CREB3L2	MANF	0.04278
PRDM1	SEC11C	0.0426319
PAX5	SEC24D	0.0425697
EBF1	ARHGEF18	0.0425174
NFE2	S100A6	0.0424909
NFE2	DHX38	0.042379
FOXP1	SDF2L1	0.042356
SUB1	ZFP36L1	0.0423303
PRDM1	EEF1AKMT3	0.0423232
SUB1	ABRACL	0.0423158
NFE2	RASSF4	0.0422439
FOXP1	TMSB10	0.0422313
SUB1	ABHD15	0.0421882
FOXP1	CD74	0.0421226
HMGB2	LMNB1	0.0421106
CCDC88A	CSF1R	0.0420569
CCDC88A	MSR1	0.042
CREB3L2	LMAN1	0.0419231
EBF1	DDOST	0.0418319
PAX5	DDOST	0.041808
PAX5	SDF2L1	0.0418007
EBF1	CCR10	0.0417687
NFE2	S100A8	0.041702
EBF1	RPN1	0.0416976
NFE2	FCN1	0.0416752
HOPX	GK	0.0415979
SUB1	HMGN3	0.0415546
PRDM1	FNDC3B	0.0415538
EBF1	DNAJB11	0.0415147
CCDC88A	LRMDA	0.0415017
ATF3	GAB2	0.041495
PRDM1	PRDX4	0.0414557
EBF1	SSR4	0.0414088
IRF7	SLFN5	0.0412702
CCDC88A	CDK14	0.0411743
HOPX	PNP	0.0410711
ZFP36L1	CD83	0.0410674
MEF2C	ELMO1	0.0410436
SUB1	SUCLG1	0.0410349
ZEB2	FGR	0.0410319
SUB1	CDC25B	0.0409592
CREB3L2	ERN1	0.0409357
IRF7	IFIT3	0.0409269
FOS	IL13RA1	0.0409148
HOPX	NFE2L2	0.0408916
HOPX	RNASE6	0.0408893
SUB1	PPA1	0.0408247
ZBTB38	SUB1	0.0407757
SUB1	PSMC1	0.0407454
CREB3L2	TXNDC11	0.0407174
SOX5	ZEB2	0.0406653
EBF1	KDELR2	0.0405517
PRDM1	ATP2A2	0.040498
ATF3	FYB1	0.0404656
HOPX	FKBP5	0.0404525
PAX5	THY1	0.0404463
FOXP1	FADS2	0.0404246
PAX5	HSP90B1	0.0403204
HOPX	GNA15	0.0402461
HOPX	ABHD5	0.0402354
ATF3	DOCK4	0.040217
HOPX	PLEKHO2	0.0401272
ZBTB38	DERL3	0.040106
AHR	FN1	0.0400894
TBX21	TMEM119	0.0400719
IRF4	CRELD2	0.0400682
CREB3L2	HSP90B1	0.0400482
KLF4	CST3	0.040012
ATF3	MGST1	0.0399876
RUNX2	PRDM1	0.0399536
EBF1	ARL15	0.0399343
STAT1	HERC6	0.0399296
IRF4	JCHAIN	0.039896
PAX5	BANK1	0.0398878
KLF4	GNGT2	0.0398811
FOXP1	RPS9	0.0398472
ZEB2	TBX21	0.039687
KLF4	DRAM1	0.0396295
ZBTB38	TXNDC5	0.0396128
NFE2	METRNL	0.039612
ATF6	EFHC1	0.0395802
KLF4	PLBD1	0.0395728
EBF1	ARID5B	0.0394915
FOXP1	MCOLN2	0.0394782
TCF19	NCAPG2	0.0394591
CCDC88A	FN1	0.0394392
TOX	STK32B	0.0394174
PAX5	ARHGAP24	0.0393857
PRDM1	DGKG	0.0393489
CCDC88A	PLBD1	0.0393049
HOPX	SNX18	0.0392657
FOS	EMB	0.0392418
HOPX	CCDC22	0.0392167
FOXP1	ZBTB38	0.0392041
PRDM1	SELENOS	0.0391886
PRDM1	IFI30	0.0391591
HOPX	EIF4EBP1	0.0391305
CREB3L2	HM13	0.0391045
HOPX	ARL4A	0.0391018
HMGB2	PRDX2	0.0390778
FOXP1	FKBP11	0.039035
IRF7	MX2	0.0389838
SUB1	HINT1	0.0389754
FOXP1	SLC12A6	0.0389405
NFE2	TNFRSF1A	0.0389164
FOXP1	DDOST	0.0388454
KLF4	RAP1GAP2	0.0388057
CCDC88A	DAPK1	0.0387873
EBF1	MEF2C	0.0387708
KLF4	NFE2	0.0387641
PAX5	PDIA6	0.0387634
EBF1	SSR2	0.0387576
EBF1	MS4A1	0.0387385
SUB1	SYPL1	0.0387109
PAX5	EDEM1	0.0386845
EBF1	GLRX	0.0386834
CCDC88A	RAB31	0.0386641
PRDM1	EVI2A	0.0386197
HOPX	GSAP	0.0384582
SUB1	MARCHF1	0.0384438
PAX5	FOXP1	0.0384375
HOPX	FGR	0.0383931
PRDM1	VCP	0.0383532
CCDC88A	SEL1L3	0.0383452
HOPX	LST1	0.0383332
PRDM1	CDKN3	0.0383232
HOPX	ISG15	0.0382884
ATF3	FCN1	0.0382505
ATF3	XDH	0.0382472
PAX5	PPIB	0.0382278
FOXP1	PDIA4	0.0382196
FOS	MSR1	0.0382191
PRDM1	SPCS3	0.0382081
NFE2	CCL8	0.0382058
PRDM1	LMAN2	0.0381421
ATF3	ANXA1	0.038134
NR4A1	TCF7L2	0.038099
ATF3	ECM1	0.0380814
HMGB2	RNASEH2C	0.0380129
PRDM1	MKI67	0.037999
PAX5	DNAJC3	0.0379939
PRDM1	PPIB	0.0379876
AHR	ABCA6	0.0379868
KLF4	DPYD	0.0379683
SMAD3	RPS9	0.0379671
HOPX	AP2A2	0.0379671
SUB1	TMSB10	0.0379664
CREB3L2	LEPROTL1	0.0379246
ATF3	CCL8	0.0379109
FOXP1	CRELD2	0.0378829
IRF7	GBP2	0.0378534
FOXP1	SSR3	0.0378275
PRDM1	CDCA3	0.0378217
EBF1	MGAT3	0.037819
PAX5	KDELR1	0.0377783
ZEB2	RAP1GAP2	0.0377608
TOX	NXN	0.0376562
AFF3	PPM1E	0.0376538
KLF6	NPC1	0.0376397
ZBTB38	MAML3	0.0376356
HOPX	LGALS1	0.0375873
PRDM1	ERN1	0.0375831
PRDM1	TMED3	0.0375524
FOS	XDH	0.0375488
CREB3L2	MZB1	0.0375466
EBF1	SRM	0.0375431
CCDC88A	KCNE3	0.037476
HMGB2	ISYNA1	0.0374659
ZFP36L1	SUB1	0.0374618
PRDM1	MCOLN2	0.0374199
EBF1	ELL2	0.0374043
FOXP1	MZB1	0.0374
HMGB2	NUCKS1	0.037357
SUB1	SORL1	0.0373487
CREB3L2	TMSB4X	0.0373397
CCDC88A	FYB1	0.0373137
PRDM1	MED22	0.0372794
SUB1	CD74	0.0372406
ATF3	HOPX	0.0372397
HOPX	G6PD	0.0372011
ZFP36L1	JCHAIN	0.0371918
NFE2	CHI3L1	0.0371573
IRF4	DERL3	0.0371401
CREB3L2	HYOU1	0.0371385
KLF4	TNFRSF1B	0.0371383
KLF4	CCDC88A	0.0371314
HMGB2	KIF15	0.0371257
PAX5	HM13	0.0371159
PAX5	RPN1	0.0371142
EBF1	CALR	0.0371108
PAX5	MGAT3	0.0370666
HMGB2	ERH	0.0370263
SUB1	GLO1	0.0369852
MEF2C	SLC9A7	0.0369732
ATF3	WDFY3	0.0369621
MEF2C	SORL1	0.0369073
EBF1	RASGRP3	0.036888
PRDM1	SRM	0.0368775
FOXP1	EDEM1	0.0368723
PRDM1	DESI1	0.0368689
EBF1	HSP90B1	0.0368202
TCF4	TLCD4-RWDD3	0.0368034
CCDC88A	DOCK4	0.0367946
FOS	RAB31	0.036785
HMGB2	FBXO5	0.0367381
CREB3L2	EVI2A	0.0367319
TCF19	KIF11	0.0366829
EBF1	HSPA5	0.0366155
CREB3L2	FNDC3B	0.0365668
CREB3L2	DDOST	0.0365417
FOXP1	RCN3	0.0365053
EBF1	UVRAG	0.0364976
MEF2C	S100A11	0.0364909
CREB3L2	CD74	0.0364265
HMGB2	AHCY	0.036399
CREB3L2	ZBTB38	0.0363655
BLZF1	TFRC	0.036307
CCDC88A	DPYD	0.0362107
IRF4	CRMP1	0.0361481
FOXP1	BANK1	0.0361251
PRDM1	EBF1	0.036042
FOXP1	PLAAT3	0.0359995
EBF1	IRF4	0.035987
EBF1	SEC61B	0.0359022
HMGB2	RRM1	0.0358982
IRF4	SDF2L1	0.0358962
PRDM1	CD37	0.0358959
HMGB2	NSD2	0.0358915
ATF3	PSTPIP2	0.0358797
ATF3	SLC11A1	0.0358487
PAX5	SSR4	0.0358439
ATF3	CSF1R	0.035807
HMGB2	S100A10	0.0357775
PRDM1	LRRC59	0.0357216
NFE2	PLXNB2	0.0356617
TCF19	EZH2	0.0356358
KLF4	RASSF4	0.0356
HOPX	RAB32	0.0355816
HMGB2	TMSB10	0.0355724
FOXP1	RGS10	0.0355134
NFE2	SLC11A1	0.0355039
NFE2	CST3	0.0355008
FOS	CST3	0.0354803
NFE2	ABHD5	0.0354705
HOPX	CD68	0.0354598
SUB1	CRMP1	0.0354558
NFE2	S100A9	0.0354023
STAT1	UBE2L6	0.0353576
HOPX	SKAP2	0.0352609
NFE2	IL1B	0.0352506
FOXP1	SSR4	0.0352487
HMGB2	SNRPA	0.0352116
IRF4	MGAT3	0.0351885
EBF1	CD74	0.0351731
NR4A1	CSF1R	0.0351726
CCDC88A	FCER1G	0.0351636
NFE2	KLF4	0.035162
HOPX	PSTPIP2	0.0351489
HOPX	TBC1D2B	0.035135
ZBTB38	TLCD4-RWDD3	0.0350858
PAX5	SETD2	0.0350267
FOXP1	INPP5F	0.0350179
IRF9	IRF7	0.0349789
IRF4	TRAM2	0.0349566
FOXP1	SRPRB	0.0349486
ZFP36L1	HLA-DQB1	0.0349397
IRF4	MANF	0.034859
PRDM1	TMED2	0.0348387
KLF4	HEBP1	0.0348072
PRDM1	FKBP2	0.034769
EBF1	IKZF3	0.034751
EBF1	HINT1	0.0347444
NFE2	HEBP1	0.0347425
EBF1	INPP5F	0.0347418
PAX5	CD74	0.0347259
PAX5	ARHGAP15	0.0347063
NFE2	PLBD1	0.0347023
FOXP1	ABRACL	0.0347
FOXP1	SSR2	0.0346945
FOXP1	ANKRD33B	0.0346905
EBF1	MED22	0.034682
ZBTB38	HINT1	0.0346559
MEF2C	ITSN2	0.0346309
FOXP1	ACTB	0.0346253
PRDM1	SIGMAR1	0.0346241
BCL6	FYB1	0.0346162
EBF1	CREB3L2	0.0345622
NR4A1	TYROBP	0.0345552
SUB1	SSBP3	0.0344709
CCDC88A	RASSF4	0.0344511
PRDM1	BET1	0.0344398
MEF2C	PACS1	0.0344275
FOXP1	TXN	0.0344238
PRDM1	PAX5	0.0344214
STAT1	RNASE6	0.03441
ATF3	MYOF	0.0343844
TCF19	CDKN3	0.034345
FOXP1	PDE4B	0.0343281
TCF4	MAN1A1	0.0342926
ZBTB38	DGKG	0.0342491
TCF4	BCL2L11	0.0341995
SUB1	H3C13	0.0341967
NSD2	CDCA3	0.0341821
PAX5	FOXN3	0.0341812
PAX5	SRPRB	0.0341805
TOX	SSBP3	0.034178
ZBTB38	CD79B	0.034175
HOPX	DHRS3	0.0341658
FOXP1	S100A10	0.0341534
EBF1	THY1	0.0341513
IRF4	TXNDC5	0.0341386
NFE2	NFIL3	0.0341248
ZBTB38	PRDX4	0.0341025
FOXP1	SEC61A1	0.0340532
HMGB2	ATAD5	0.0340524
ZBTB38	EVI2A	0.0340416
CREB3L2	SSR2	0.034036
HMGB2	AKR1B1	0.0340192
AHR	IL13RA1	0.0339666
HOPX	TYROBP	0.0339255
EBF1	MARCHF1	0.0339186
ZBTB38	TMSB4X	0.0339099
CREB3L2	DNAJB11	0.033903
HOPX	NFIL3	0.0338939
BCL6	SLC11A1	0.0338675
CREB3L2	SSR4	0.0338622
FOXP1	DENND5B	0.0337986
ATF6	AMBN	0.033785
HOPX	IQGAP2	0.0337733
FOXP1	MS4A1	0.0337419
FOXP1	GIMAP4	0.0337339
HOPX	AIF1	0.0337261
FOXP1	ARHGAP15	0.0336702
ZBTB38	DDOST	0.033657
HMGB2	MMAB	0.0336326
KLF4	RCAN1	0.0336269
PRDM1	TMEM263	0.0335857
CCDC88A	CLEC5A	0.0335689
STAT1	IFIT3	0.0335642
HMGB2	ANP32B	0.0335585
ETS2	CLEC5A	0.0335263
ZEB2	PTPRJ	0.033512
FOXP1	FCRLA	0.0335119
KLF4	KCNE3	0.0334467
AHR	WDFY3	0.033419
CREB3L2	PDIA6	0.0334123
SMAD3	RPL7A	0.0334111
EBF1	TMED9	0.0333882
EBF1	MBNL1	0.033388
FOXP1	SELENOM	0.0333215
CREB3L2	FKBP2	0.0332865
ATF3	EMB	0.0332682
MEF2C	TPPP3	0.0332265
MEF2C	CDKAL1	0.0331756
PAX5	SSR3	0.0331673
IRF4	CDCA3	0.0331659
FOS	CCL8	0.0331492
ATF3	TNFRSF1A	0.033148
IRF4	MZB1	0.0331338
NFE2	DOK2	0.033121
PAX5	KYNU	0.0331201
MEF2C	GADD45G	0.0330971
SOX5	HCK	0.0330941
HMGB2	UBE2S	0.0330924
SUB1	SDF2L1	0.033038
ZEB2	NOTCH2	0.0330297
FOXP1	PPM1E	0.0330216
HMGB2	MYRIP	0.0330118
IRF2	CERKL	0.033003
PAX5	SERP1	0.0330029
EBF1	PRKCB	0.0329858
TCF7L2	CSF1R	0.0329572
RUNX2	FNDC3B	0.0329085
ZBTB38	CCR10	0.0328988
PRDM1	H3C1	0.0328973
TCF19	CKS1B	0.0328911
ZEB2	DDC	0.0328879
CREB3L2	THY1	0.0328858
CREB3L2	SEC61A1	0.0328836
MITF	DAPK1	0.0328827
NFE2	CAVIN3	0.0328714
FOXP1	HM13	0.0328451
AHR	TIMP2	0.0328353
FOXP1	EFHC1	0.0328254
TCF7L2	DOCK5	0.0328184
EBF1	HM13	0.0328139
FOXP1	FOXO1	0.0328049
SUB1	TCF4	0.0327862
TOX	REPS1	0.0327694
CCDC88A	FCN1	0.0327551
FOS	KCNE3	0.0327271
HOPX	SPI1	0.0327225
CCDC88A	IL13RA1	0.0326804
IRF7	IRF9	0.0326731
NFE2	TIMP2	0.0326715
ZEB2	TIMP2	0.0326616
FOXP1	NEK6	0.0326586
ATF3	LRP1	0.0326504
SUB1	RAB24	0.0326417
CREB3L2	AMBN	0.0325926
HMGB2	GINS4	0.0325856
SUB1	CDKN3	0.0325807
EBF1	ABHD15	0.0325369
PRDM1	FOXP1	0.0324892
SPI1	HOPX	0.0324746
AHR	MPEG1	0.0324713
FOXP1	HINT1	0.0324383
FOXP1	SYPL1	0.0324254
PAX5	IKZF3	0.0324242
FOS	DOCK4	0.0324202
FOXP1	FTH1	0.0323919
HMGB2	SDF2L1	0.0323777
FOXP1	SNRPD2	0.0323737
SUB1	ZBTB32	0.0323719
SUB1	RCN3	0.0323498
ZBTB38	FOXP1	0.0323491
EBF1	HYOU1	0.0323471
MEF2C	ACP5	0.0323395
PAX5	ELMO1	0.0323394
MEF2C	SLA	0.0322756
STAT1	B2M	0.0322713
PRDM1	TMEM39A	0.0322557
CREB3L2	UAP1	0.0322555
ATF3	DPYD	0.0322549
FOS	LGALS3	0.0322546
PAX5	SSR2	0.032225
MEF2C	EBF1	0.0322174
MITF	GDA	0.0322115
PRDM1	ATP8B2	0.0322057
CREB3L2	DNAJC3	0.0322032
SMAD3	RPL7	0.0321756
SUB1	GRK5	0.032153
HOPX	CCDC88A	0.0321423
AHR	LRMDA	0.0321295
FOS	HEBP1	0.0321159
PAX5	LMAN1	0.032114
ARID5B	EBF1	0.0320945
CREB3L2	MS4A1	0.0320526
FOXP1	SERP1	0.0320433
EBF1	TAGLN2	0.0320283
SUB1	GLIPR2	0.0320237
NFIL3	LRP1	0.0320168
HMGB2	PCNA	0.0320068
PRDM1	QPCTL	0.0319929
TOX	TRABD2B	0.0319882
CCDC88A	MYOF	0.0319776
HMGB2	GINS1	0.0319747
FOXP1	VCP	0.0319664
PRDM1	CHID1	0.031954
PLEK	ZEB2	0.0319252
BCL6	DAPK1	0.0319157
HMGB2	MASTL	0.0319124
SUB1	ANP32B	0.0319088
AHR	DOCK4	0.0319072
ZNF407	GLUL	0.0318922
NFE2	KCNE3	0.0318535
JARID2	NFKBID	0.0318513
PRDM1	CKAP4	0.0318466
PRDM1	SAR1B	0.0318455
CCDC88A	MGST1	0.0318438
KLF4	PDE4D	0.0318206
HOPX	SAT1	0.0318023
SUB1	FCRLA	0.0317714
NFE2	ITGAM	0.0317696
CREB3L2	KDELR1	0.0317627
PRDM1	MLLT3	0.0317604
PAX5	HINT1	0.0317521
FOXP1	SGIP1	0.0317313
PAX5	AMBN	0.0317228
FOXP1	THY1	0.0317204
FOXP1	CSTB	0.0316465
TCF7L2	RAP1GAP2	0.0316232
TCF19	MKI67	0.0316191
ZEB2	CYTH3	0.0315916
HMGB2	PYCARD	0.031544
PAX5	DAD1	0.0315134
SUB1	SGIP1	0.031503
KLF4	LST1	0.0314983
HMGB2	NCAPH2	0.0314744
FOXP1	OSTC	0.0314718
NSD2	MKI67	0.0314648
ATF3	PLXNB2	0.0314613
MEF2C	HINT1	0.0314563
HOPX	RGS10	0.0314478
PRDM1	TXNDC11	0.031444
ZBTB38	TTC7B	0.0314351
ZFP36L1	SYPL1	0.0314199
PRDM1	SPCS1	0.0314088
PAX5	LYN	0.0314024
EBF1	LMAN1	0.0313938
NFE2	ATF3	0.0313892
MEF2C	BTLA	0.0313706
PAX5	HYOU1	0.0313541
NSD2	CKS1B	0.0313342
PRDM1	ABI2	0.0313233
EBF1	VAV3	0.0313217
TBX21	STARD13	0.0313134
ATF3	KCNE3	0.031296
ZBTB38	ABHD15	0.0312626
HMGB2	ILF2	0.0312572
HMGB2	SNRPD3	0.0312446
FOS	GNG10	0.0312372
NFE2	ABCA6	0.0312014
KLF4	RAB31	0.0311939
HOPX	UBE2L6	0.0311933
ATF3	CCDC28B	0.0311845
ZBTB38	SDF2L1	0.0311718
PRDM1	TMEM258	0.031153
TCF7L2	ABCA6	0.0311477
IRF4	EFHC1	0.031135
EBF1	SPCS1	0.0311293
PAX5	PRDX6	0.0311113
EBF1	STK38	0.0311046
HOPX	COMT	0.0310828
CREB3L2	KDELR2	0.0310793
MEF2C	KYNU	0.03107
RXRB	CPNE1	0.0310632
FOXP1	EEF1AKMT3	0.0310583
AHR	GAB2	0.0310486
MEF2C	STRBP	0.031045
EBF1	DAD1	0.0310404
ZBTB38	CRELD2	0.0310346
NFE2	GAB2	0.0310327
ATF3	PLA2G7	0.0310264
FOSB	CEP250	0.0310022
FOXP1	RPS6KA5	0.0309903
SUB1	CD83	0.0309746
PAX5	TMED9	0.0309746
EBF1	ATG4C	0.030953
ARID5B	SGMS1	0.030952
ATF3	ANXA3	0.030949
ZBTB38	TNFRSF13B	0.0309489
FOXP1	PPIB	0.030948
NR4A1	ABCA6	0.0309475
FOXP1	LYN	0.0309474
CREB3L2	SSR3	0.030925
FOXP1	ABHD15	0.0309112
AHR	LGALS3	0.0309023
SUB1	MT-CO3	0.0308586
CCDC88A	CST3	0.0308505
PAX5	SPCS1	0.0308402
CREB3L2	STT3A	0.0308394
HMGB2	REEP4	0.0308385
CCDC88A	HEBP1	0.0307971
FOXP1	HMGN3	0.0307816
FOXP1	TXNDC16	0.0307806
PRDM1	RGS10	0.0307764
PAX5	HSPA5	0.030773
SUB1	PDIA6	0.0307611
FOXJ2	CEP135	0.0307547
EBF1	PDE4B	0.0307353
PRDM1	LIMD2	0.0307226
PAX5	SEC61B	0.0307132
NFE2	IL13RA1	0.0307036
MEF2C	DENND5B	0.0306912
MEF2C	IKZF3	0.0306545
ETS2	MGST1	0.0306499
SUB1	HM13	0.030648
KLF4	PSAP	0.0306479
HMGB2	PAICS	0.0306426
ATF3	SEL1L3	0.0306184
FOXP1	TOX	0.0306003
ATF3	LGALS3	0.0305945
TCF7L2	NR4A1	0.0305931
MEF2C	FCHSD2	0.0305513
NFE2L1	CD46	0.0305231
PRDM1	TRAM1	0.0305125
ZBTB38	FGF14	0.0305112
MEF2C	XYLT1	0.0305078
EBF1	LEPROTL1	0.0305036
SUB1	SMAD3	0.0304961
NSD2	BUB1B	0.0304941
NSD2	TCF19	0.0304867
CREB3L2	SDF2L1	0.0304771
CCDC88A	GSAP	0.030466
FOXP1	ARF5	0.0304547
FOXP1	ISCU	0.030446
FOXP1	KDELR2	0.0304457
FOXP1	LTB	0.0304455
ZBTB38	RPN1	0.0304206
EBF1	MACF1	0.0304201
SUB1	TTC39C	0.0304136
ZBTB38	ACTB	0.0304131
FOS	DAP	0.0303982
TCF4	MT-CO1	0.0303975
FOXP1	IMPDH1	0.0303807
EBF1	ITPR2	0.0303794
ZFP36L1	CD74	0.0303764
ATF6	MGAT3	0.0303729
HMGB2	MCM7	0.0303716
ZBTB38	HM13	0.0303681
PRDM1	KIAA0040	0.0303473
TCF7L2	LST1	0.0303471
ZFP36L1	MT-CO2	0.0303255
TCF19	RFC3	0.030321
TCF19	H3C13	0.0303139
NFE2	CCND3	0.0303126
ARID5B	ARHGAP15	0.0302836
PLEK	TBX21	0.0302777
EBF1	ITSN2	0.0302684
PRDM1	DAD1	0.0302576
HOPX	DOCK5	0.0302462
NFIL3	NFE2	0.0302331
CREB3L2	CALR	0.0302188
EBF1	BLNK	0.0302136
EBF1	ST8SIA4	0.0301952
EBF1	ELMO1	0.030188
HOPX	FBXL5	0.0301817
HOPX	TSPO	0.0301775
STAT1	IFI35	0.0301729
HOPX	GSN	0.0301449
SUB1	MZB1	0.0301407
FOXP1	DNAJB11	0.0301372
FOXP1	KYNU	0.03013
ZBTB38	HLA-DQB1	0.0301252
EBF1	TMED3	0.030116
SUB1	SSR2	0.0300914
HOPX	NOD2	0.0300632
EBF1	RPN2	0.0300629
MEF2C	IL21R	0.0300578
HOPX	SLC37A2	0.0300513
KLF4	CFP	0.0300497
FOXP1	DNAJC3	0.0300465
IRF4	HSP90B1	0.0300098
FOXP1	RPN1	0.0300018
IRF4	RCN3	0.0299882
RUNX2	TRAM2	0.0299798
EBF1	KIAA0040	0.0299767
FOXP1	CYBA	0.0299663
EBF1	IFI30	0.0299522
TBX21	STAMBPL1	0.0299466
PAX5	ANKRD44	0.0299392
CCDC88A	TBC1D2B	0.0299258
SUB1	RGS10	0.0299245
MEF2C	KDM6A	0.0299199
ZBTB38	EDEM1	0.0299101
TCF19	H3C1	0.0299097
KLF4	PGLYRP1	0.0299043
HOPX	S100A10	0.0298876
SUB1	DERL3	0.0298858
EBF1	SEC24D	0.0298852
TCF7L2	GAB2	0.0298589
EBF1	SERP1	0.0298588
TCF19	STMN1	0.0298487
HOPX	SH3BGRL3	0.0298482
EBF1	PIK3AP1	0.0298428
FOS	LRMDA	0.0298207
SUB1	S100A10	0.0298034
FOXP1	CFL1	0.0297983
HOPX	S100A8	0.0297961
IRF4	LTB	0.0297924
ELK3	SGIP1	0.0297729
FOXP1	SRM	0.029761
CREB3L2	TMED3	0.0297504
IRF7	APOBEC1	0.02974
CREB3L2	EDEM2	0.0297363
NFE2	CCDC28B	0.029727
EBF1	SRPRB	0.0296876
EBF1	SETD2	0.0296798
CREB3L2	MED22	0.0296797
TBX21	MGAT5	0.02967
SUB1	PDIA4	0.0296657
EBF1	EDEM1	0.0296599
FOS	FYB1	0.0296535
RUNX2	CCR10	0.0296473
MEF2C	CRIP1	0.0296393
ZBTB38	MANF	0.0296361
PAX5	SEC11C	0.0296274
EBF1	LAPTM5	0.0296229
FOXP1	TXNDC5	0.0296113
MEF2C	MARCHF1	0.0296064
PRDM1	PRDX6	0.0295946
NSD2	MASTL	0.0295886
NFE2	ANXA2	0.0295631
EBF1	LYN	0.029559
PRDM1	GLCCI1	0.0295389
KLF4	TYROBP	0.0295329
PRDM1	LEPROTL1	0.0295169
KLF4	SEL1L3	0.029516
EBF1	LMAN2	0.0295068
FOXP1	KDM6A	0.029506
PAX5	DNAJB11	0.0294935
CREB3L2	SRPRB	0.0294886
KLF6	ADGRE5	0.029486
FOS	FN1	0.0294416
SUB1	NDUFB5	0.0294102
ZEB2	IFNGR1	0.0294072
PAX5	KDELR2	0.0294011
FOXP1	TMED9	0.029401
ATF3	GDA	0.0293952
PAX5	LEPROTL1	0.029386
ZEB2	RAB31	0.0293842
KLF4	ANXA3	0.0293721
CCDC88A	HOPX	0.0293543
FOXP1	SPCS1	0.0293463
FOXP1	GRAMD2B	0.0293347
HOPX	RAC1	0.0293272
HMGB2	KNL1	0.0293112
IRF4	HSPA5	0.0293064
PAX5	SEC61A1	0.0293056
TCF19	CRMP1	0.0293052
FOXP1	PDIA6	0.0292988
FOXP1	BTG1	0.0292951
TCF19	HMGN2	0.0292844
PRDM1	SRP9	0.0292825
CREB3L2	HLA-DQB1	0.0292539
STAT1	GBP2	0.0292469
EBF1	CKAP4	0.0292451
FOXP1	S100A11	0.0292434
PAX5	CBLB	0.0292306
PAX5	EDEM2	0.0292233
IRF4	MS4A1	0.0292194
SOX5	TMEM119	0.0292105
KLF4	LRMDA	0.0291912
IRF7	LGALS9	0.0291886
CCDC88A	S100A4	0.029187
ZEB2	PLEK	0.0291808
AFF3	RPL14	0.0291663
RUNX2	ELL2	0.0291422
CCDC88A	PLXNB2	0.0291312
MEF2C	TAGLN2	0.029125
AFF3	EBF1	0.0291165
FOXP1	ANO3	0.0291113
HMGB2	TUBB4B	0.0291022
MEF2C	FTH1	0.0290946
ATF3	DHX38	0.029074
HOPX	PGPEP1	0.0290503
HOPX	VIM	0.0290498
PAX5	TXNDC11	0.0290356
MEF2C	RPL27A	0.0289972
KLF4	ITGAL	0.0289903
MEF2C	ISG15	0.0289887
CCDC88A	KLF4	0.0289768
PAX5	TMSB4X	0.028948
EBF1	NIPBL	0.0289367
EBF1	STRBP	0.0289068
IRF7	UBE2L6	0.0289044
EBF1	TGFBR2	0.0288957
HOPX	CSTB	0.0288895
FOXP1	SUCLG1	0.0288762
PAX5	ARHGEF18	0.0288703
PRDM1	HDLBP	0.0288635
IRF8	HLA-DMA	0.0288464
EBF1	OSTC	0.0288309
SUB1	DCTN2	0.0288228
ZBTB38	RALGPS2	0.0288185
FOS	SERPINB1	0.0288165
SUB1	SMPDL3A	0.0288014
FOXP1	TMEM167A	0.0287932
IRF5	EIF4A1	0.0287766
HMGB2	GIMAP1	0.0287715
ZBTB38	SSR3	0.0287667
SUB1	SEC61B	0.0287665
PAX5	AFF3	0.0287521
AFF3	CBLB	0.0287477
CREB3L2	RFFL	0.028715
RUNX2	RGS10	0.0286966
PRDM1	SERP1	0.0286874
SUB1	SMIM14	0.02867
SUB1	NANS	0.0286649
PAX5	KIAA0040	0.0286586
EBF1	DOCK10	0.0286584
CREB3L2	MORF4L2	0.0286095
HMGB2	EZH2	0.0286094
NFE2	FYB1	0.0285762
TCF19	GINS1	0.0285748
HOPX	RNF130	0.0285664
NFE2	FGR	0.028566
PAX5	CALR	0.0285622
FOXP1	EIF2AK3	0.0285509
HMGB2	POLA1	0.0285473
PAX5	BCL11A	0.0285451
TCF19	CDCA3	0.0285274
CREB3L2	TMEM214	0.0285052
PRDM1	GORASP2	0.0285027
NFE2	MYOF	0.0284978
EBF1	REXO2	0.0284955
PAX5	HLA-DQB1	0.0284595
FOXP1	SYK	0.0284315
PRDM1	SEC22B	0.0284293
ZBTB38	MZB1	0.0284126
CREB3L2	ATP8B2	0.0284101
HOPX	AHR	0.0284014
PLEK	IFNGR1	0.0283938
MIER1	ZBTB16	0.0283935
KLF4	GDA	0.0283653
ZBTB38	FUT8	0.0283477
EBF1	SAR1B	0.0283238
EBF1	CBLB	0.0283216
KLF4	CCDC28B	0.028314
PAX5	DOCK10	0.0282969
FOXP1	DYNLRB1	0.0282655
PRDM1	GMPPA	0.0282621
FOXP1	MAP3K20	0.0282485
ZBTB38	PDIA5	0.0282383
NFE2L2	LRP1	0.0282286
IRF5	BAP1	0.0282265
FOXP1	ARHGDIA	0.0282245
FOXP1	ANXA2	0.0282089
FOXP1	TKT	0.028199
HOPX	CORO1B	0.028192
FOXP1	LMO2	0.0281821
FOXP1	ZCCHC7	0.0281794
PAX5	ITSN2	0.0281587
ZBTB38	SSR4	0.0281508
SMAD3	PA2G4	0.0281412
SUB1	STK17B	0.028139
SMAD3	TMSB10	0.0281362
FOXP1	MED22	0.0281323
NSD2	KIF11	0.0281307
FOXP1	GPR137C	0.0281143
EBF1	ZFP36L1	0.0281
KLF12	CLSTN1	0.0280897
FOXP1	CXCR5	0.0280862
MEF2C	RUNDC3B	0.0280829
NFE2	RAB31	0.0280779
CCDC88A	SLC11A1	0.0280686
ATF3	RASSF4	0.0280633
ATF3	GNG10	0.0280623
KLF4	MYOF	0.0280542
EBF1	CHST11	0.0280419
HMGB2	DPP10	0.0280314
PRDM1	PDIA5	0.0280197
ZFP36L1	FOXP1	0.0280112
NFE2	PGD	0.0280017
HMGB2	KCMF1	0.0279972
FOXP1	P4HB	0.02799
MITF	DOCK4	0.0279747
SUB1	EIF2S2	0.027964
NFE2L2	SOD2	0.0279618
ATF3	CAVIN3	0.0279618
PAX5	MEF2C	0.0279504
FOXP1	TRAPPC5	0.0279402
PAX5	WDFY4	0.0279382
SUB1	MTHFD2	0.0279377
AFF3	BCL11A	0.0279371
EBF1	EXOC6	0.0279343
EBF1	AKAP13	0.0279248
SUB1	NDUFB9	0.0279206
FOXP1	NDUFB9	0.0279127
FOXP1	NME1-NME2	0.0279091
CCDC88A	XDH	0.0278818
ZEB2	CYTH4	0.0278674
IRF8	HLA-DQB1	0.027864
ZFP36L1	DERL3	0.0278609
MEF2C	SGIP1	0.0278442
EBF1	NRIP1	0.0278429
SUB1	PRDM1	0.0278419
FOXP1	CECR2	0.0278412
PAX5	TGFBR2	0.0278329
ATF3	IL1B	0.0278283
HOPX	EVI2A	0.0278259
TCF7L2	FYB1	0.0278226
SPI1	PGLYRP1	0.02782
IRF4	SSR3	0.0278113
NFE2L2	MGST1	0.0278015
HMGB2	RPA3	0.0277869
STAT1	MX1	0.0277839
MEF2C	RASGRP3	0.0277755
FOXP1	SELPLG	0.0277715
KLF4	XDH	0.0277513
ATF3	NFE2	0.027749
SUB1	SSR3	0.0277463
TCF4	RALGPS2	0.0277216
HOPX	LAPTM4A	0.0277169
HMGB2	GOT1	0.0277039
PRDM1	RCBTB2	0.0276999
SUB1	CDCA8	0.027691
ATF3	IL13RA1	0.0276899
HOPX	EFHD2	0.0276791
HOPX	SELPLG	0.0276755
KLF4	GNG10	0.0276645
FOXP1	TEX261	0.0276595
EBF1	ZNF831	0.0276568
SUB1	KIAA0040	0.0276523
FOXP1	SMIM14	0.0276488
ZBTB38	SLCO3A1	0.0276474
TOX	ATP8A1	0.0276454
FOXP1	FOXN3	0.0276221
FOXP1	STK17B	0.0276091
MEF2C	YBX3	0.0275983
CREB3L2	CD79B	0.0275885
ETS2	HEBP1	0.0275865
FOXP1	BAG1	0.0275592
MEF2C	PIK3AP1	0.0275324
FOXP1	PIK3CA	0.0275157
NFE2	ANXA3	0.0275151
CREB3L2	EAF2	0.0275095
EBF1	TEX261	0.0274974
PRDM1	PTTG1	0.0274776
PAX5	CD79B	0.0274741
AHR	MYOF	0.0274694
HOPX	MX1	0.0274625
AHR	HEBP1	0.0274487
ATF3	CTSK	0.0274404
MEF2C	RPL14	0.0274137
ZFP36L1	PYCARD	0.027397
SOX5	PLPP3	0.0273919
AHR	RAB31	0.0273891
NR4A1	CDK14	0.0273823
SUB1	MFSD10	0.0273811
MEF2C	RPS11	0.027381
PRDM1	GMPPB	0.0273657
HMGB2	TXN	0.0273598
AHR	GRK3	0.0273553
FOXP1	KDELR1	0.0273548
SUB1	SERPINB10	0.0273528
SUB1	CBLB	0.0273469
SUB1	CRELD2	0.0273341
FOXP1	RPN2	0.0273321
ATF3	PGLYRP1	0.0273255
FOXP1	CDC27	0.0273235
IRF4	PDIA4	0.0273228
TBX21	PLEK	0.0273129
PRDM1	TP53I13	0.0273114
HOPX	ZNF710	0.0272575
ZFP36L1	RCN3	0.0272568
NFE2	S100A4	0.0272482
NR4A1	LRP1	0.0272461
HMGB2	LRRC59	0.0272393
FOXP1	CD83	0.0272294
IRF4	CCR10	0.0272234
STAT1	IRF7	0.0272139
NFIL3	SLC11A1	0.0271995
HOPX	LDLR	0.0271948
IRF4	MCOLN2	0.0271796
PAX5	MALT1	0.0271708
FOXP1	TMED2	0.0271684
FOXP1	TMEM9B	0.0271683
FOXP1	TIMM13	0.0271603
FOXP1	IFI30	0.0271291
FOXP1	SRI	0.0271143
SUB1	SSR4	0.0271069
SUB1	IRF4	0.0270937
BACH1	RBM4B	0.0270935
MTA2	NFAT5	0.0270848
PRDM1	STT3A	0.0270808
SPI1	CLEC5A	0.0270806
CREB3L2	IRF4	0.0270802
EBF1	PPP1R12A	0.0270756
IRF4	CD74	0.0270702
FOS	MAN1C1	0.0270598
FOS	DHX38	0.0270355
HMGB2	MCM2	0.0270187
HMGB2	HAT1	0.0270154
HOPX	GNGT2	0.026993
PAX5	INPP5F	0.0269762
SUB1	CDCA3	0.0269713
SUB1	QPRT	0.0269524
ZFP36L1	MZB1	0.026941
MEF2C	LMO2	0.0269384
IRF4	GLRX	0.0269373
NFE2	FABP5	0.0269351
FOXP1	BTG2	0.0269275
FOXP1	TIMM50	0.0269174
ATF3	S100A6	0.0269015
PRDM1	EDEM3	0.0268899
EBF1	UHRF2	0.0268882
ZBTB38	FAM214A	0.0268819
NFE2	DPYD	0.0268744
EBF1	SGMS1	0.0268703
HMGB2	RANBP1	0.026868
EBF1	EDEM2	0.0268439
KLF4	IQGAP2	0.0268133
HMGB2	DONSON	0.0268081
POU2F1	DUSP4	0.0268065
HMGB2	ANAPC15	0.0268014
NFE2L2	CCL8	0.026796
ZFP36L1	PDE4B	0.0267947
PAX5	GLRX	0.0267928
SUB1	CD37	0.0267776
NSD2	FBXO5	0.0267629
RUNX2	EFHC1	0.0267502
ZBTB38	TMED3	0.0267475
SMAD3	RPL13A	0.0267457
ZEB2	DOCK5	0.0267334
EBF1	SLCO3A1	0.026721
FOXP1	CALR	0.0267207
NFE2	NPC2	0.02672
EBF1	HLA-DQB1	0.0267006
SMAD3	PPIA	0.0266989
EBF1	DNAJC3	0.0266964
ATF6	TMSB4X	0.0266669
PRDM1	CDCA8	0.0266649
CREB3L2	UNC13B	0.0266617
HMGB2	NEK2	0.02666
EBF1	PTMA	0.0266401
TCF19	NSD2	0.0266319
EBF1	SPCS3	0.0266294
ZBTB38	IRF4	0.0266292
NFE2L2	SLC11A1	0.026622
FOXP1	GLRX	0.0266172
PRDM1	MORF4L2	0.0266172
CCDC88A	LRP1	0.0266126
SUB1	TMEM263	0.026612
TCF4	SUB1	0.0266066
CCDC88A	LGALS3	0.0266023
PRDM4	ARMCX5	0.0265964
TOX	PTAFR	0.0265893
FOXP1	COX8A	0.0265885
FOXP1	SPPL3	0.0265857
FOS	PNP	0.0265781
NFE2	RGS2	0.0265761
SMAD3	NPM1	0.0265649
ATF3	LGALS3BP	0.0265645
FOXP1	NDUFB5	0.0265609
PRDM1	NUCB1	0.0265493
ZBTB38	MGAT3	0.0265478
PRDM1	CKS1B	0.0265476
HOPX	CAT	0.0265315
TCF7L2	FCER1G	0.0265232
EBF1	HERC4	0.0265195
FOXP1	SMCO4	0.0265181
AHR	FYB1	0.0265114
HMGB2	MPHOSPH6	0.0265051
STAT1	DDX58	0.0265019
FOXP1	EIF3L	0.0265013
HOPX	GLIPR2	0.0264951
SUB1	STMN1	0.0264879
NFIL3	FYB1	0.0264852
ZEB2	SKAP2	0.0264737
MEF2C	REXO2	0.0264485
NFIL3	CHI3L1	0.0264449
HOPX	PIK3CB	0.0264377
FOXP1	MRPL34	0.0264335
SPI1	GNG10	0.0264117
PAX5	SPCS3	0.0264097
SUB1	SPCS1	0.0263925
EBF1	IRF8	0.026389
HMGB2	ACADS	0.0263839
HMGB2	NAP1L1	0.0263692
FOXP1	DIP2C	0.0263604
ZBTB38	CLIC4	0.0263433
SMAD3	HNRNPA1	0.0263384
ZFP36L1	TPD52	0.0263337
FOXP1	SELENOS	0.026333
STAT1	MNDA	0.0263128
HOPX	CARD19	0.0263124
NFE2	EMILIN2	0.0263104
CREB3L2	TMED2	0.0263064
CC2D1A	PSMC2	0.0262924
ZBTB32	SORL1	0.0262922
SUB1	CCNB2	0.0262916
ZBTB38	SPCS1	0.0262843
ZBTB38	MAN1A1	0.0262762
ZBTB38	PTPN22	0.0262683
TCF7L2	SLC11A1	0.0262591
PAX5	CELF2	0.0262569
FOS	RASSF4	0.0262436
ZEB2	GAB2	0.0262427
KLF4	SAMSN1	0.026212
HMGB2	SUCLG1	0.0262106
MNT	DHX57	0.0261535
RUNX2	MS4A1	0.0261401
HMGB2	SLBP	0.0261396
IRF4	THY1	0.0261284
SUB1	OSTC	0.026119
HMGB2	RDM1	0.0261155
IRF4	PDIA6	0.0261145
KLF4	PLXNB2	0.0261082
FOXP1	HYOU1	0.0261038
NFE2	DAPK1	0.0260996
EBF1	PCNX1	0.026077
ZEB2	GAS7	0.0260766
NFE2	GNA15	0.0260653
ARID5B	TNRC6B	0.0260477
IKZF3	SLC9A7	0.0260321
CCDC88A	ANXA1	0.0260317
HOPX	CHST12	0.0260308
AHR	TGFBI	0.0260251
AHR	HOPX	0.0260228
TBX21	IFNGR1	0.0260212
EBF1	SEC11C	0.0260182
FOXP1	PLP2	0.0260128
ZBTB38	MS4A1	0.0260127
MEF2C	PPP3CA	0.0260077
ZBTB38	STK32B	0.0259977
TFDP1	TSPAN3	0.0259892
SPI1	ANXA1	0.0259879
HOPX	DUSP1	0.0259781
HMGB2	BARD1	0.0259681
SUB1	PRDX2	0.0259673
KLF4	RGS2	0.0259601
KLF4	IL1B	0.0259553
CREBRF	DNM1L	0.0259465
HMGB2	SEC13	0.0259464
KLF6	CRIP1	0.0259424
TOX	ELK3	0.0259218
ZBTB16	LRMDA	0.0259214
IRF7	MX1	0.0259165
SUB1	INPP4B	0.0259118
SUB1	SOBP	0.025892
FOXP1	CDKN3	0.0258794
NFE2	PSAP	0.0258583
HOPX	CDK14	0.0258473
SUB1	TOX	0.0258451
TCF19	FBXO5	0.0258215
EBF1	S100A11	0.0258193
FOXP1	AFF3	0.0258112
IRF4	MKI67	0.0258074
HMGB2	DBI	0.0258055
SUB1	EVA1B	0.0257981
EBF1	IFT20	0.0257906
NFE2L2	CLEC5A	0.0257864
FOXP1	EXOC6	0.0257839
MITF	FYB1	0.0257744
SMAD3	SLC25A4	0.0257692
HMGB2	NDUFB8	0.0257682
FOXP1	UQCRQ	0.0257569
TCF4	FGF14	0.0257538
TCF4	ITGA4	0.0257452
SUB1	VCPKMT	0.0257339
MESP1	SIRT5	0.0257295
SUB1	CDK6	0.0257215
EBF1	PTBP3	0.025721
PRDM1	CCNB2	0.0257194
MEF2C	ZNF608	0.025709
NFE2L2	ABCA6	0.0257069
PAX5	EEF1AKMT3	0.0256939
ZEB2	LITAF	0.0256896
EBF1	ITM2C	0.0256842
FOXP1	RESF1	0.0256796
KLF4	CAT	0.0256728
ZBTB38	CKAP4	0.0256671
ZNF608	SGIP1	0.0256666
ZBTB38	SELENOM	0.025662
FOS	CHI3L1	0.0256602
SUB1	ARPC1B	0.0256436
PAX5	BBX	0.0256245
CEBPG	METTL9	0.0256196
HOPX	ATP6V1B2	0.0256094
RUNX2	HLA-DQB1	0.0255693
AFF3	PRKCB	0.0255677
FOXP1	TMED3	0.025555
HMGB2	DDX39A	0.0255429
CREB3L2	IFI30	0.0255427
SREBF2	FNTA	0.0255327
PRDM1	YIF1A	0.0255274
HMGB2	PRIM2	0.0255174
HOPX	MCU	0.0255089
BCL6	GPC5	0.025497
EBF1	KDM6A	0.0254968
AHR	FCER1G	0.0254938
FOXP1	TGFBR2	0.0254936
EBF1	SLC33A1	0.0254865
AHR	ANXA1	0.0254768
HOPX	BLVRA	0.0254756
SUB1	UQCRFS1	0.0254744
HOPX	SF3B5	0.0254722
FOXP1	BHLHE41	0.0254645
SUB1	TXN	0.0254583
FOXP1	PSME1	0.0254484
SUB1	BHLHE41	0.0254418
FOXP1	TNRC6B	0.0254308
ATF3	DRAM1	0.0254251
FOXP1	HSPA5	0.0254168
PRDM1	RGCC	0.0254124
FOXP1	SLC4A4	0.025398
EBF1	CD53	0.025391
ZBTB38	HSP90B1	0.0253854
FOXP1	DDIT4	0.0253789
FOXP1	ATP5MF	0.0253673
ZBTB32	AVIL	0.0253616
EBF1	EIF2AK3	0.0253588
MEF2C	CIITA	0.025342
HOPX	FURIN	0.0253384
ZFP36L1	CRELD2	0.0253351
MEF2C	SYPL1	0.0253338
EBF1	SLC4A4	0.025333
CREB3L2	SELENOS	0.0253295
NFE2L2	LGALS3BP	0.0253292
CREB3L2	PDIA5	0.0253292
TOX	FTH1	0.0253228
EBF1	NME1-NME2	0.0253216
HOPX	ARHGAP26	0.0253105
PRDM1	ARL1	0.0252949
AHR	SEL1L3	0.0252898
CCDC88A	PLA2G7	0.025284
ZBTB38	RUNX2	0.0252689
SUB1	SIGMAR1	0.0252662
IKZF3	MEF2C	0.0252657
TOX	GRK5	0.025261
HOPX	ZBTB16	0.0252545
FOXP1	CD37	0.0252426
NR1H2	OTULINL	0.0252354
NFE2	DGKH	0.0252299
SUB1	NDC1	0.0252284
ARID5B	VAV3	0.025224
PAX5	OSTC	0.0252116
ARID5B	EIF2AK3	0.0252062
MEF2C	NRIP1	0.0251911
MEF2C	LSP1	0.0251727
SUB1	NDUFC2	0.0251707
PAX5	S100A11	0.0251641
PAX5	SAR1B	0.025162
ZFP36L1	PDIA6	0.0251547
BCL6	DOCK5	0.0251508
SUB1	ATP5MF	0.0251459
BCL11A	SIPA1L3	0.0251381
ZBTB32	CD80	0.0251315
CCDC88A	PGLYRP1	0.0251273
CREB3L2	SLC33A1	0.0251257
EBF1	BTG1	0.0251226
FOXP1	AMBN	0.0251167
MEF2C	TNRC6B	0.0251151
FOXP1	MYLIP	0.0251149
HMGB2	CENPX	0.0251121
IRF4	RPN1	0.0251117
SUB1	COX5A	0.0251038
HHEX	GTF2F1	0.0250979
EBF1	SLC12A6	0.0250942
AHR	KCNE3	0.0250886
TCF7L2	DGKH	0.0250784
FOXP1	PRDX6	0.0250735
ZFP36L1	HM13	0.0250676
ZEB2	HCN2	0.0250609
ZNF407	SEMA4D	0.0250577
PAX5	ARHGAP25	0.0250521
EBF1	HDLBP	0.0250514
FOXP1	HSP90B1	0.0250451
PRDM1	SARAF	0.0250402
PAX5	MOGS	0.0250363
PRDM1	ANXA2	0.0250339
EBF1	CYBA	0.0250334
PAX5	SRM	0.0250281
NR4A1	GNGT2	0.0250201
SUB1	MT-CYB	0.0250102
PRDM1	ATF6	0.0250101
PAX5	FTL	0.0250063
MEF2C	SLC66A3	0.0249992
KLF4	DHRS3	0.0249978
NR4A1	IL1B	0.0249955
SUB1	MS4A1	0.0249896
NR4A1	S100A4	0.0249719
KLF4	S100A6	0.0249711
SMAD3	NANS	0.0249683
FOXP1	TMSB4X	0.0249639
SOX5	NPC1	0.0249618
SUB1	SNRPD2	0.0249599
MEF2C	ETS1	0.0249564
PAX5	SLC12A6	0.0249546
NFE2	MOCS1	0.0249465
ATF3	CCR5	0.0249442
CREB3L2	SEC11C	0.0249404
FOXN3	TGFBR2	0.0249311
HMGB2	BCKDK	0.0249309
FOXP1	NDUFA2	0.0249301
ZBTB38	FKBP2	0.0249282
IRF5	ACTB	0.0249242
PRDM1	CPEB2	0.0249221
AFF3	MACF1	0.0249136
EBF1	ANXA2	0.0249071
NFE2L2	ANXA1	0.0249034
PAX5	MYCBP2	0.0248992
PAX5	PPM1E	0.0248887
FOXP1	CD38	0.0248666
ZBTB38	FAS	0.0248662
CREB3L2	CERKL	0.0248596
EBF1	CDCA3	0.0248558
TBX21	RALGPS2	0.0248531
FOXP1	MALT1	0.0248471
NFE2	PRDX5	0.024847
TCF19	BARD1	0.0248349
NFE2	EMB	0.0248183
ATF3	FN1	0.0247876
FOXP1	SEC61G	0.0247871
YBX3	GNA11	0.024783
ELK3	TOX	0.0247803
EBF1	SNRPD2	0.0247767
MITF	ABCA6	0.0247733
SPI1	FCER1G	0.024764
FOXP1	VIM	0.0247596
PRDM1	SPCS2	0.0247548
FOXP1	OST4	0.0247531
PRDM1	ARF4	0.0247472
AHR	CCDC28B	0.0247302
ATF3	IQGAP2	0.0247271
ZBTB38	EFHC1	0.024726
ZBTB38	FTH1	0.024724
ATF3	SOD2	0.0247079
HOPX	CYBA	0.0247058
SOX5	TMEM163	0.0247045
PRDM1	SLC35B1	0.0247005
FOXP1	DPY30	0.0247005
JUND	DHX57	0.0246942
NFE2L2	TNFRSF1A	0.0246917
AHR	CCR5	0.0246807
FOXP1	PHB	0.0246752
HMGB2	SRSF3	0.0246751
FOXP1	COTL1	0.0246703
TBX21	DDC	0.0246681
CCDC88A	NR4A1	0.0246582
FOXP1	PSMC1	0.0246565
FOXP1	SOD1	0.0246562
PRDM1	H3C13	0.0246555
ZBTB38	EDEM2	0.0246455
ATF3	BLVRB	0.0246273
NFE2	BLVRB	0.0246239
SUB1	SAR1B	0.0246124
PAX5	TMED2	0.0246109
PRDM1	TNFRSF13B	0.0245975
FOSB	CEP76	0.0245936
SPI1	LGALS3	0.0245907
PRDM1	ARHGAP24	0.0245755
CCDC88A	TCF7L2	0.0245746
EBF1	FOXN3	0.0245733
FOXP1	STRBP	0.024569
EBF1	CD79B	0.0245566
NFE2L2	S100A6	0.0245503
ZBTB16	GAB2	0.0245462
CREB3L2	SEL1L	0.0245388
HMGB2	ZNF511	0.0245375
PAX5	ABHD15	0.0245355
ZBTB16	WDFY3	0.024531
MBD2	APIP	0.0245274
AHR	ECM1	0.0245066
FOXP1	TRAM2	0.0245008
NR4A1	FYB1	0.0244965
FOSB	CD69	0.0244951
HOPX	NCF2	0.0244932
FOS	TGFBI	0.0244881
CREB3L2	P4HB	0.0244861
PRDM1	EAF2	0.0244808
CCDC88A	GDA	0.0244674
ZBTB38	LTB	0.0244649
ZBTB38	KDELR1	0.0244517
IRF4	HM13	0.0244497
KLF4	ITGAM	0.0244311
KLF4	DGKH	0.0244304
FOXP1	LMAN1	0.024429
HOPX	PTPRCAP	0.0244245
PAX5	IRF4	0.0244203
PAX5	PTPRC	0.0244118
CREB3L2	PMAIP1	0.0244011
ATF3	FABP5	0.0243997
ZFP36L1	FKBP11	0.0243985
NFE2L2	XDH	0.0243918
SUB1	DERL1	0.0243884
HOPX	GADD45G	0.0243808
FOXP1	TAGLN2	0.0243803
FOXP1	RAB11FIP4	0.0243763
EBF1	EEF1AKMT3	0.0243702
ATF6	RCN3	0.0243624
EBF1	ELF1	0.0243594
KLF4	ITGB2	0.0243549
MITF	LRMDA	0.0243537
SUB1	VCP	0.0243521
CREB3L2	SEC61B	0.0243501
AHR	PLBD1	0.024348
SUB1	PRR5	0.0243419
ZEB2	TMEM119	0.0243415
LRRFIP1	PTAFR	0.0243386
HMGB2	MTHFD2	0.0243371
TCF19	CDCA8	0.0243349
TCF19	CKS2	0.0243214
KLF4	TNFRSF1A	0.0243192
TCF19	H4C8	0.0243188
FOXP1	SMIM7	0.0243101
SMAD3	SNRPB2	0.0243061
HOPX	NAV1	0.0243018
AHR	DPYD	0.0243011
HMGB2	VIM	0.024284
PAX5	CKAP4	0.0242797
FOXP1	TMEM263	0.0242692
NFE2	DAP	0.0242672
FOXP1	SH3BGRL3	0.0242579
EBF1	CD37	0.024249
ZFP36L1	PDIA4	0.0242477
FOXP1	SLC25A4	0.0242388
SUB1	CDK4	0.024237
NR4A1	TNFRSF1B	0.0242134
EBF1	PIP4K2A	0.0242051
FOS	FCER1G	0.0242047
EBF1	PTPRC	0.0241998
CREB3L2	PPIB	0.024199
TCF4	CCDC50	0.0241964
EBF1	SH3BP5	0.0241828
FOXP1	MFSD10	0.0241826
MYC	SOCS1	0.0241821
FOS	FOSB	0.02416
ZEB2	LRMDA	0.0241552
RUNX2	SLCO3A1	0.0241395
SPI1	CHI3L1	0.0241315
HMGB2	MND1	0.0241297
SUB1	RNF151	0.0241266
NFIL3	MSR1	0.0241247
PRDM1	SEL1L	0.0241243
FOXP1	ELL2	0.0241191
AHR	XDH	0.0241186
PRDM1	LGMN	0.0241002
IRF4	TMEM258	0.024091
TERF2	ZNF566	0.0240862
SPI1	CCL8	0.024072
FOXP1	BAD	0.0240711
HMGB2	SIVA1	0.0240705
FOS	PGLYRP1	0.02407
EBF1	CEP68	0.0240658
FOXP1	RPA1	0.0240521
SMAD3	RPS27A	0.0240453
LITAF	CRTC1	0.0240385
SUB1	FUT8	0.0240343
ZBTB38	TXNDC11	0.0240313
FOXP1	MGAT3	0.0240249
PRDM1	STMN1	0.0240126
MEF2C	COMT	0.0240092
TCF19	H1-3	0.0240083
IRF4	SEC61A1	0.0240044
PAX5	RPN2	0.0239993
ZFP36L1	LMAN2	0.0239923
FOS	SEL1L3	0.0239707
PAX5	PRDX4	0.02397
ATF3	SERPINB1	0.0239662
EBF1	EXOC4	0.0239624
FOXP1	NDUFB8	0.0239598
RUNX2	PIK3R5	0.0239489
SUB1	MANF	0.0239407
EBF1	MYCBP2	0.0239271
PRDM1	P4HB	0.0239257
AHR	MSR1	0.0239234
EBF1	HLA-DMA	0.023914
FOS	CCDC28B	0.0239092
SUB1	SEC61G	0.0239082
NFE2	HPCAL1	0.0239026
HOPX	RBM47	0.0239008
ZEB2	DAPK1	0.0238741
FOXP1	LMAN2	0.0238712
SPI1	MGST1	0.023868
HOPX	GRINA	0.0238631
RUNX2	CD74	0.0238621
PLEK	SUSD1	0.0238597
KLF4	ANXA1	0.0238585
FOXP1	HIP1R	0.0238517
MEF2C	TUBB4B	0.0238417
CSDE1	LIG1	0.0238415
JUN	GOLPH3L	0.0238383
SPI1	ANXA3	0.023838
MGA	ELMOD2	0.0238363
TOX	LMO2	0.0238343
TCF4	MT-ND4	0.0238265
IKZF3	EBF1	0.0238247
HMGB2	RAB24	0.023818
AHR	PLXNB2	0.0238099
SPI1	KCNE3	0.0238078
MEF2C	BANK1	0.0238078
ARNT	KNOP1	0.0238069
NFE2L2	HOPX	0.0237959
ZBTB38	FNDC3A	0.0237791
PRDM1	PMEPA1	0.0237767
HMGB2	TFDP1	0.0237722
KLF4	ELMO2	0.0237706
SMAD3	TBC1D8	0.0237665
ATF3	FCER1G	0.0237665
PRDM1	RNASEH2C	0.0237653
FOXP1	MRPL20	0.0237608
ETS2	TNFRSF1A	0.0237596
SUB1	RILPL2	0.023756
EBF1	PRDX6	0.0237516
GPBP1	HGSNAT	0.0237495
FOXP1	PSMD13	0.0237474
HMGB2	TUBB	0.0237465
NSD2	EZH2	0.0237325
SUB1	IMPDH1	0.0237223
NFE2	SEL1L3	0.0237093
MEF2C	CELF2	0.0237081
PAX5	SPCS2	0.0237074
PRDM1	LY86	0.0237036
MTA1	DLG4	0.0236969
EBF1	TSPO	0.0236787
FOXP1	DOCK10	0.0236772
TOX	SCIMP	0.0236761
HMGB2	PRPS1	0.0236729
NSD2	H3C1	0.0236673
TFDP1	DIAPH3	0.0236609
KLF4	CALCRL	0.0236597
SUB1	ARF4	0.0236589
FOS	GDA	0.0236477
ZEB2	ITGAM	0.0236477
PAX5	LGMN	0.0236447
PAX5	FCHSD2	0.0236426
FOXN3	PAX5	0.0236414
PAX5	ICAM2	0.023641
NSD2	NCAPG2	0.0236388
PAX5	ARID5B	0.0236334
TCF19	POLA1	0.0236306
FOXP1	LRRC59	0.0236271
HMGB2	MCM3	0.0236149
HMGB2	FAM111A	0.0236093
KLF6	TAGLN2	0.0235843
NFIL3	HOPX	0.0235841
SUB1	KDELR2	0.0235796
IRF4	SEC24D	0.0235708
CREB3L2	PAX5	0.0235673
FOXP1	ETS1	0.0235648
SUB1	TMEM167A	0.0235595
HMGB2	PSMD7	0.0235573
PAX5	TMED3	0.0235511
RUNX2	GLRX	0.0235415
SPI1	S100A6	0.0235372
ZBTB38	GRK5	0.0235216
PRDM1	BTG3	0.0235196
KMT2C	KIF13A	0.0235164
FOXP1	HCN2	0.0235153
MITF	SLC11A1	0.0235145
SP2	DTX3	0.0235139
PAX5	AKT3	0.0235129
NFE2	LRP1	0.0235116
NR4A1	ANXA3	0.0235116
IRF4	RNASEH2C	0.0235115
KLF6	ANXA4	0.0235086
SUB1	TEX261	0.0235001
ATF3	PLBD1	0.0234967
HOPX	IPCEF1	0.0234949
SPI1	NFE2	0.023492
SMAD3	ABRACL	0.0234833
CCDC88A	METRNL	0.0234813
HMGB2	SNRPD2	0.0234811
ZBTB16	DOCK4	0.0234799
TFDP1	ISYNA1	0.0234722
MEF2C	VIM	0.0234645
EBF1	SLC35B1	0.0234615
EBF1	CRIP1	0.0234577
ZEB2	WDFY4	0.0234512
FOS	HPCAL1	0.0234476
ATF6	ELL2	0.0234473
FOXP1	EDEM2	0.0234434
HOPX	TPP1	0.0234355
MITF	PSTPIP2	0.0234326
ZFP36L1	PRDM1	0.0234301
IRF4	CDKN3	0.0234214
PAX5	RPL14	0.0234213
CREB3L2	SPCS3	0.0234171
FOXP1	PDCD4	0.0234152
ARID5B	CELF2	0.0234086
PAX5	EFHC1	0.0234086
IRF4	ABHD15	0.0234029
PRDM1	CKS2	0.0234007
NFE2L2	PLXNB2	0.0233975
ATF6	SLC12A2	0.0233807
FOXP1	PLD4	0.0233763
SUB1	TXNIP	0.0233729
ZBTB38	DNAJC3	0.0233627
HOPX	LEPROTL1	0.0233626
MEF2A	ANGPTL1	0.0233552
PAX5	MACF1	0.0233505
EBF1	TXN	0.0233468
FOXP1	TPGS1	0.0233457
FOXP1	EIF3D	0.0233426
SUB1	UQCRQ	0.0233401
SMAD3	EEF2	0.0233382
PRDM1	SRPRA	0.0233312
NFE2	VSIR	0.0233184
HOPX	DUSP6	0.0233104
MEF2C	ZFP36L1	0.023303
PAX5	CD37	0.0233028
ZEB2	DPYD	0.0232979
FOXP1	CHCHD1	0.0232974
MEF2C	PJA2	0.0232954
HOPX	ULK2	0.0232831
ZBTB11	PHACTR4	0.0232751
TCF4	MT-CO3	0.0232722
HOPX	TALDO1	0.0232672
FOS	MYOF	0.0232671
TCF7L2	S100A4	0.0232576
PAX5	ITM2C	0.0232557
ZFP36L1	MT-CO3	0.0232481
NFIL3	CCL8	0.0232375
EBF1	COX5B	0.0232375
MEF2C	PTMA	0.0232356
STAT1	SLFN5	0.0232264
FOXP1	YWHAE	0.0232219
SUB1	UBE2A	0.0232187
SOX5	SUSD1	0.0232048
SUB1	PSMD10	0.0232037
PAX5	VAV3	0.0232011
IRF4	DNAJC3	0.0232008
EBF1	MOGS	0.0231909
NR4A1	METRNL	0.0231886
ATF3	DAP	0.023183
MEF2C	EIF2AK3	0.0231822
ZNF831	TOB2	0.0231776
FOXP1	CLIC1	0.0231719
SON	PEAK1	0.0231687
KLF4	MSR1	0.0231582
NFE2	MXD1	0.0231557
FOS	DUSP1	0.0231543
EBF1	QPCTL	0.0231542
FOXP1	SAR1B	0.0231435
FOXN2	GCC1	0.0231409
EBF1	CFAP47	0.0231382
EBF1	REEP5	0.0231341
HIVEP2	FKRP	0.0231311
EBF1	CR1	0.0231284
CREB3L2	IQCB1	0.0231278
ARID5B	DIP2B	0.0231223
CREB3L2	PRDX4	0.0231188
FOXP1	HLA-DQB1	0.0231165
ZEB2	TBC1D22A	0.0231138
HMGB2	GIMAP4	0.0231099
TCF19	PCNA	0.0231063
ZFP36L1	BTG1	0.0231013
PAX5	LIMD2	0.0230927
TFDP2	MFN2	0.0230842
TOX	ZBTB20	0.0230834
NR4A1	FCER1G	0.0230825
FOXP1	CKAP4	0.0230823
PRDM1	TMSB4X	0.0230734
SUB1	HLA-DQB1	0.023065
SUB1	PLAAT3	0.0230628
FOS	IL1B	0.0230614
FOXP1	CLIC4	0.0230549
HOPX	TKT	0.0230537
EBF1	DLG2	0.0230493
MITF	GAB2	0.0230484
AFF3	WDFY4	0.0230408
NFE2	DOCK5	0.0230399
ZEB2	TMEM163	0.0230381
IRF4	CREB3L2	0.0230253
SUB1	CKAP4	0.023019
KLF4	PTK2B	0.023019
MEF2C	EMP3	0.0230188
ETS2	RASSF4	0.0230122
HOPX	ITGAM	0.0230077
FOXP1	DAD1	0.0230048
ZFP36L1	SEC24D	0.0229984
TCF4	LRP6	0.0229946
TCF4	TMSB4X	0.0229863
SUB1	FKBP11	0.0229823
EBF1	ETS1	0.0229594
SPI1	CSF1R	0.0229581
RUNX2	CRELD2	0.0229577
NFE2L2	MSR1	0.0229568
SUB1	BTG2	0.0229561
IRF8	LTB	0.0229517
[truncated: 18,390 more rows]

## Sheet: 6e.Human
Human_B cells_linkList_0.01
regulatoryGene	targetGene	weight
FOS	JUN	0.220133
JUN	FOS	0.205906
ID2	GZMA	0.174441
ID2	GNLY	0.152039
ID2	FGFBP2	0.137543
ID2	CCL5	0.137076
FOS	KLF4	0.134854
FOS	RPS2	0.131462
FOS	HLA-DRB5	0.130665
FOS	YBX3	0.13046
ID2	NKG7	0.123186
JUN	FTH1	0.11569
FOS	CD83	0.111066
FOS	ID1	0.108916
FOS	ILF2	0.108439
FOS	AREG	0.108272
JUN	ABRACL	0.105546
JUN	CYBA	0.105479
JUN	CD83	0.104128
FOS	HES1	0.103663
ID2	ANXA1	0.103537
FOS	TMSB4X	0.102766
POU2F2	MT-CO1	0.102181
FOS	MT-CO2	0.102064
JUN	RPS2	0.1011
FOS	FTH1	0.100352
FOS	PHACTR1	0.0998596
FOS	RGS2	0.09967
FOS	MT-ND3	0.0995551
ID2	GZMH	0.0992456
JUN	RPLP1	0.0987742
ID2	HOPX	0.0980355
JUN	DUSP2	0.0968988
HMGB1	ARF4	0.0966378
POU2F2	NDUFAF4	0.0964734
FOS	PCDH9	0.0958626
FOS	MIS18BP1	0.0955214
FOS	MTSS1	0.0954347
FOS	UBB	0.0953588
JUN	RPL15	0.0953454
HMGB1	MFF	0.0952361
FOS	TRMT112	0.0951691
JUN	PMAIP1	0.0950979
POU2F2	HM13	0.0948963
JUN	AREG	0.0946175
JUN	RHOB	0.0943264
FOS	EIF4A3	0.0943135
YBX1	ARPC1B	0.0937433
FOS	MT-ND1	0.0936979
FOS	RPL15	0.0936924
FOS	LRPAP1	0.0936508
FOS	CCT6A	0.093607
FOS	MT-ND4L	0.0929388
FOS	TIMM17A	0.0926115
JUN	POLR2E	0.0924897
POU2F2	MPEG1	0.0919891
FOS	AKR7A2	0.0918256
HMGB1	SPI1	0.0915078
HMGB1	MTDH	0.0914241
JUN	TUBB4B	0.0907545
FOS	UBL5	0.0906644
JUN	TMSB4X	0.0905755
SUB1	PSMG2	0.0904932
POU2F2	RASGRP3	0.0904349
FOS	NDUFA1	0.0902423
FOS	PMAIP1	0.0901958
JUN	HLA-DPA1	0.0901462
FOS	P2RX5	0.0899016
JUN	UBB	0.0898141
POU2F2	MACROD2	0.0897928
JUN	ERP44	0.0896508
FOS	TCL1A	0.0896397
JUN	TMX1	0.0893636
FOS	MACROD2	0.0891634
JUN	CDKN1A	0.0889967
HMGB1	FAM126A	0.0889653
JUN	HMGN3	0.088921
FOS	CDC123	0.0887612
HMGB1	GOPC	0.0886424
JUN	TIMM17A	0.0885125
FOS	GLRX	0.0884982
POU2F2	PHB	0.0884557
JUN	GOPC	0.0881667
POU2F2	NCF4	0.0881493
JUN	EXOSC8	0.0881347
JUN	ANP32E	0.08805
JUN	MRPS15	0.0880086
JUN	RNASEH1	0.0878493
JUN	TMEM156	0.0877332
FOS	POLR2L	0.0876496
HMGB1	PLPP5	0.0875847
FOS	HERPUD1	0.0874841
ID2	S100A4	0.0874745
HMGB1	HMGA1	0.0874435
JUN	SF3B5	0.0874051
JUN	FKBP2	0.0872927
FOS	COL19A1	0.0871609
HOPX	FGFBP2	0.087144
FOS	EMC4	0.087117
HMGB1	RPS27L	0.0871023
MEF2C	POP5	0.0869091
FOS	TM9SF2	0.0868851
JUN	DDOST	0.0868671
JUN	HDLBP	0.0868627
JUN	MRPL18	0.0866282
JUN	CD22	0.0866228
FOS	HNRNPA2B1	0.0866022
FOS	RPLP0	0.086398
JUN	SRPRA	0.0863117
JUN	COL19A1	0.0861703
FOS	CAMTA1	0.086065
JUN	CFL1	0.0860416
FOS	MT-ND4	0.0860397
FOS	HDGF	0.085958
JUN	KLF10	0.0858437
JUN	POU2F2	0.085537
FOS	CDKN1A	0.0854558
FOS	CD74	0.0852717
FOS	RHOB	0.0851505
JUN	MRPS6	0.084951
FOS	POLR2E	0.0849315
JUN	LDHA	0.084872
JUN	RANBP1	0.0848553
FOS	EMC7	0.0846621
FOS	TMEM154	0.0845528
JUN	ATP6V0D1	0.0844907
JUN	TCP1	0.0844464
FOS	TMSB10	0.0843919
JUN	PCDH9	0.0843489
FOS	TMPO	0.084185
JUN	TMED2	0.0841273
JUN	SPCS1	0.0839619
FOS	SEC14L1	0.0838648
JUN	ADAM28	0.0837943
JUN	FTL	0.0837807
HMGB1	POU2AF1	0.0837778
FOS	HMGN2	0.0837664
FOS	ANKRD26	0.0836567
JUN	HHEX	0.0836382
JUN	DNAJC15	0.0836199
FOS	RPN1	0.0835936
FOS	MRPS15	0.0835069
FOS	CRIP1	0.0834727
POU2F2	GALNT1	0.0834446
HMGB1	HDGF	0.0834198
FOS	PLPP5	0.0834182
POU2F2	RPL15	0.0834091
JUN	NPM1	0.0833473
FOS	PSMA3	0.0832998
FOS	PSMA4	0.0832829
FOS	HINT1	0.0832556
FOS	ACTB	0.0831666
JUN	CDC26	0.0831556
HMGB1	SRPRA	0.0831289
JUN	SPCS3	0.0831276
FOS	KLF10	0.0831049
HMGB1	XRCC5	0.0830896
HMGB1	EPHB6	0.0830279
FOS	NDUFS7	0.0829594
HOPX	GNLY	0.082884
JUN	ARF1	0.0828727
JUN	EPHB6	0.0828507
FOS	HMGB1	0.0828421
JUN	NDUFA4	0.0828346
FOS	POU2F2	0.0827408
FOS	ALDOA	0.0827307
PLEK	CRIP1	0.0827222
JUN	CHCHD10	0.0827179
YBX1	LSM5	0.0827056
FOS	MT-ND2	0.0825636
JUN	ROMO1	0.0825372
FOS	DNAJC9	0.0824426
JUN	UQCRH	0.0823947
JUN	ODC1	0.0823692
FOS	MZB1	0.0823418
FOS	CYCS	0.0823342
YBX1	PEBP1	0.0823128
JUN	SERP1	0.0822991
FOS	NDUFA4	0.0822618
FOS	PNOC	0.0821346
HOPX	ID2	0.0821046
FOS	CYBA	0.0820609
JUN	ID2	0.0820209
HMGB1	BANK1	0.082016
POU2F2	NDUFS3	0.0819906
FOS	COX5B	0.0819843
HMGB1	NDUFB3	0.0819687
JUN	SSR2	0.0818983
FOS	DUT	0.0818537
JUN	NDUFA2	0.0818521
FOS	YEATS4	0.0818426
POU2F2	LMAN2	0.0818037
JUN	UBL5	0.0817969
HMGB1	VDAC1	0.0817967
JUN	HLA-DPB1	0.081776
FOS	TCP1	0.081743
JUN	SSR4	0.0817374
JUN	YWHAQ	0.0817347
JUN	PSMB4	0.0816721
FOS	CCT2	0.0816199
FOS	NASP	0.0815218
JUN	YBX1	0.081504
JUN	ALOX5AP	0.0813759
FOS	SLC25A3	0.0813404
FOS	DUSP2	0.0813346
FOS	CBX5	0.0813088
POU2F2	TXNDC12	0.081183
HMGB1	PSMA3	0.0811474
JUN	CTSS	0.0811233
JUN	PLCG2	0.0810806
FOS	HMGB2	0.0810743
JUN	DERL2	0.0810621
POU2F2	JUN	0.0810451
JUN	TUBA1B	0.081
FOS	BASP1	0.0808484
FOS	PSMD7	0.0808371
POU2F2	SYK	0.0806903
POU2F2	DNPH1	0.0805601
FOS	MCM5	0.0805481
FOS	RNASEH2C	0.0805407
FOS	CD82	0.0805238
ID2	FKBP11	0.0804944
FOS	MRPL20	0.0804739
FOS	XBP1	0.0804732
FOS	CD40	0.0804546
FOS	GSTP1	0.0804428
FOS	CD22	0.0804227
JUN	BLNK	0.0804198
YBX1	MYDGF	0.0803977
FOS	LMAN2	0.0803614
JUN	MT-CYB	0.0803574
HMGB1	FKBP3	0.0803334
JUN	CCT8	0.0803215
JUN	HLA-DRB5	0.0802976
HMGB1	POU2F2	0.0802448
JUN	ZNHIT3	0.0802384
FOS	IFITM3	0.0802364
FOS	RGS1	0.0802301
POU2F2	FKBP3	0.0802158
FOS	FCGR2B	0.0802129
HMGB1	VIM	0.0801976
JUN	NDUFAF3	0.0801939
JUN	VPREB3	0.0801493
FOS	COX7B	0.0800279
FOS	SDF4	0.0800084
FOS	CCDC191	0.0799609
FOS	SF3B5	0.0798978
FOS	COX8A	0.0798446
JUN	SEC14L1	0.0798427
YBX1	PHB	0.0798202
HMGB1	MRPS34	0.0798084
JUN	MCTS1	0.079808
HMGB1	NPM1	0.0797926
HMGB1	GHITM	0.0797694
JUN	HLA-DMB	0.0797371
FOS	PHB	0.0797232
POU2F2	VCP	0.0796958
JUN	CCT2	0.0796657
YBX1	SF3B6	0.079614
FOS	EAF2	0.0795554
FOS	BANF1	0.0795464
FOS	SAT1	0.0795444
JUN	HLA-DRA	0.0795422
POU2F2	NDUFAB1	0.0794694
JUN	MCM7	0.0794276
FOS	MIF	0.0794225
FOS	MT-ATP8	0.079403
FOS	LYST	0.0793896
JUN	OTUD1	0.0793878
JUN	CYC1	0.0793817
JUN	DENND5B	0.0793709
FOS	MT-ND5	0.0793337
JUN	HNRNPA2B1	0.0793309
HMGB1	PSMB3	0.0793208
JUN	ACTB	0.0793004
HMGB1	TCF4	0.0792537
FOS	COX17	0.0792519
YBX1	SEC13	0.0792488
JUN	CHCHD2	0.0792186
JUN	PSMA5	0.0792004
FOS	PAX5	0.0791948
JUN	HINT1	0.079182
FOS	PSMB4	0.079144
JUN	CLINT1	0.0791139
JUN	TUBA1C	0.0791057
JUN	MRPL24	0.0790978
JUN	MT-CO2	0.0789952
HMGB1	UQCRC2	0.0789812
JUN	PFN1	0.078964
FOS	RRBP1	0.0789423
JUN	PNOC	0.0789252
FOS	OAZ1	0.0788553
JUN	SEC61B	0.0788019
JUN	PLPP5	0.0787998
POU2F2	HNRNPAB	0.0787768
JUN	TCF4	0.0787036
JUN	CSTB	0.0786947
FOS	COX6B1	0.0786889
JUN	EMC7	0.0786695
JUN	MIS18BP1	0.0786422
FOS	CD79B	0.078559
JUN	DBI	0.0785454
FOS	GAPT	0.078517
YBX1	NHP2	0.0784468
FOS	NDUFA11	0.0784277
POU2F2	POU2AF1	0.0784093
FOS	HSPD1	0.0784079
YBX1	SS18L2	0.0783687
JUN	LYST	0.0783524
JUN	SESN3	0.0783316
JUN	ADK	0.0782939
JUN	AURKAIP1	0.0782789
FOS	HLA-DPB1	0.0782673
POU2F2	ACADM	0.0782621
FOS	CXXC5	0.0782598
YBX1	ISCU	0.0782217
FOS	MRPL34	0.078218
FOS	HSPA5	0.0782169
HMGB1	SEC13	0.0781994
HMGB1	VPREB3	0.0781991
JUN	POLR2H	0.0781988
FOS	STX10	0.0781486
FOS	CD24	0.0781426
JUN	MT-ND5	0.0781421
POU2F2	MRPL52	0.0781344
FOS	HLA-DPA1	0.0781242
FOS	TUBB	0.0781197
FOS	FTL	0.0781097
JUN	EAF2	0.0781052
JUN	COX7A2	0.0781023
JUN	ARF4	0.0780463
POU2F2	TMSB4X	0.0780435
FOS	COX7A2	0.0780338
JUN	DAD1	0.0780323
YBX1	BLCAP	0.0780009
JUN	HLA-DMA	0.077989
FOS	NCOA3	0.0779825
JUN	CEP290	0.0779615
JUN	CD74	0.0779193
SPIB	PPP1R14A	0.0779144
JUN	SNX3	0.077912
YBX1	TXN	0.0779065
JUN	MTSS1	0.0778951
FOS	ODC1	0.0778934
JUN	DUT	0.0778873
FOS	UFM1	0.0778729
FOS	CCT8	0.0778654
HMGB1	HHEX	0.0778533
HMGB1	C1QBP	0.0778394
JUN	LDHB	0.0778276
JUN	SRP9	0.0778269
FOS	MGAT1	0.0778174
FOS	MEF2C	0.0778099
JUN	HVCN1	0.0778064
FOS	RPLP1	0.0777917
JUN	NOP10	0.0777917
FOS	PPM1G	0.0777719
JUN	XRCC5	0.0777478
HMGB1	NDUFS5	0.0777445
FOS	MS4A1	0.077686
FOS	HLA-DMB	0.0776823
HMGB1	BCL11A	0.0776647
FOS	SMC1A	0.0776238
FOS	SSR2	0.0776113
FOS	TMED10	0.0776004
FOS	CLTA	0.0775953
JUN	MRPL11	0.0775912
JUN	PSMA2	0.0775855
FOS	LBR	0.0775812
FOS	MRPL24	0.0775621
JUN	BCL11A	0.0775141
FOS	COTL1	0.0775119
FOS	C1QBP	0.0775103
FOS	PTMA	0.0774891
FOS	RER1	0.077477
JUN	KIF20B	0.0774091
JUN	TMSB10	0.0774056
SUB1	NAA50	0.077396
JUN	MACROD2	0.0773856
JUN	PPIA	0.0773837
POU2F2	CLIC4	0.0772889
JUN	PSMG2	0.0772805
HMGB1	TXN2	0.0772803
FOS	CTSS	0.077273
FOS	PFN1	0.0772648
FOS	AFF3	0.0772597
JUN	MRPL52	0.0772589
HMGB1	COPZ1	0.0772309
JUN	HMGB2	0.0771722
FOS	DAD1	0.0771683
JUN	SEMA4B	0.0771515
JUN	COX6A1	0.0771284
FOS	LSM4	0.0771152
FOS	MT-CYB	0.0771137
FOS	GAPDH	0.0771087
JUN	HLA-DRB1	0.0770908
FOS	MRPL57	0.077078
FOS	IRF8	0.0770674
HMGB1	EIF3M	0.0770598
JUN	LAT2	0.0770443
JUN	SDF4	0.0769756
FOS	VOPP1	0.0769028
HMGB1	FUNDC2	0.0768624
YBX1	NDUFB6	0.0768561
JUN	HMGB1	0.0768555
FOS	EDF1	0.0768317
FOS	PDCD5	0.0768139
JUN	CD79B	0.0767728
KLF4	ID1	0.0767171
MEF2C	FTL	0.0767164
JUN	SIVA1	0.0767133
HMGB1	POLR2H	0.0767027
FOS	SS18L2	0.0766916
JUN	YEATS4	0.0766556
JUN	PRDX6	0.0766388
JUN	NDUFA11	0.0766255
JUN	TIMM13	0.0765708
JUN	TMPO	0.076532
HMGB1	NDUFC1	0.0765161
YBX1	UQCR10	0.0765072
HMGB1	DDX39A	0.0765062
JUN	CANX	0.0764841
JUN	TRIO	0.0764789
JUN	SS18L2	0.0764719
FOS	TMEM147	0.0764603
JUN	RGS1	0.076423
JUN	SMC4	0.0764157
HMGB1	MRPS7	0.0764012
JUN	PSMA4	0.076361
HMGB1	TOMM22	0.0763241
JUN	PSME2	0.0763074
JUN	WDR83OS	0.0762823
IRF8	MT-CO3	0.0762364
FOS	VPS29	0.0761696
FOS	YBX1	0.0761558
FOS	CD79A	0.0761427
JUN	ZCRB1	0.0761233
POU2F2	HNRNPA2B1	0.0761178
FOS	COPZ1	0.0761063
FOS	SNRPD1	0.0761036
JUN	SYNGR2	0.0760914
POU2F2	MRPL20	0.0760902
FOS	SWAP70	0.0760808
JUN	SAT1	0.0760455
JUN	RPN2	0.0760303
FOS	TMBIM6	0.0760081
JUN	MEF2C	0.0760069
HMGB1	ANXA5	0.0759856
JUN	NAGK	0.0759849
FOS	OTUD1	0.0759755
JUN	TPM4	0.0759652
HMGB1	RPLP1	0.0759489
FOS	ARPC1B	0.075931
FOS	MYL6	0.075909
JUN	SNRPB	0.0759032
JUN	SMC1A	0.0758988
JUN	CAMTA1	0.0758674
JUN	COPZ1	0.0758616
MEF2C	PLPP5	0.075861
HMGB1	IDH2	0.0758559
FOS	HLA-DQA1	0.0758394
JUN	GHITM	0.0758113
FOS	SEL1L3	0.0757809
FOS	USP1	0.0757322
FOS	ZCRB1	0.0757301
JUN	ATP6V1F	0.0757138
POU2F2	SLIRP	0.0757055
FOS	MPG	0.0756913
JUN	CYBB	0.0756882
JUN	TMEM258	0.0756846
HMGB1	METTL7A	0.075684
JUN	PCMT1	0.0756599
FOS	HSPA8	0.0756249
JUN	ZNF706	0.0756168
FOS	PSMA2	0.0756164
FOS	PPP4C	0.0756085
JUN	PAX5	0.0755838
AFF3	TMSB4X	0.0755694
FOS	RAC2	0.0755619
JUN	RPL36AL	0.0755466
FOS	TOPBP1	0.0755435
JUN	AFF3	0.0755403
FOS	MCTS1	0.0755041
JUN	SNRPF	0.0754824
FOS	PSMB6	0.0754555
FOS	PRELID1	0.0754087
JUN	C16orf74	0.0753997
FOS	LSM3	0.0753912
HMGB1	CAMTA1	0.0753872
HMGB1	CBX5	0.0753762
FOS	ADI1	0.0753579
HMGB1	SDF4	0.0753447
JUN	SLC25A3	0.07534
JUN	SRP72	0.0753151
JUN	CD40	0.0752945
PAX5	YEATS4	0.0752836
FOS	ORAI2	0.0752589
HMGB1	IMPDH2	0.0752379
FOS	HLA-DQB1	0.0752306
SUB1	GUCD1	0.0752148
JUN	MYL6	0.0752121
POU2F2	HMGA1	0.0752071
FOS	VIM	0.0752068
POU2F2	MT-CO2	0.0751982
FOS	MT-ATP6	0.0751843
FOS	WDR83OS	0.0751634
JUN	SRSF9	0.075158
FOS	AHSA1	0.0751547
JUN	PARK7	0.0751497
FOS	SEC11A	0.0751476
JUN	FKBP11	0.0751329
HMGB1	MPG	0.0751309
JUN	OSTC	0.075124
FOS	PDE4B	0.0751219
JUN	YBX3	0.0750793
HMGB1	RPL15	0.0750648
JUN	MYDGF	0.0750562
JUN	HLA-DQA1	0.075037
FOS	CYC1	0.0750292
POU2F2	MT-ND2	0.0750095
FOS	LSP1	0.0749979
FOS	LYN	0.0749899
POU2F2	ZCRB1	0.0749782
JUN	BANK1	0.0749521
HMGB1	PTGES3	0.0749453
HMGB1	RNASE6	0.0749396
JUN	PGAM1	0.0749315
JUN	IPO5	0.074916
FOS	CDC26	0.0748875
FOS	HLA-DMA	0.074876
FOS	PSMB1	0.0748758
JUN	TMEM59	0.0748083
FOS	GPX1	0.0747882
FOS	BCL11A	0.074773
JUN	LYAR	0.0747627
FOS	ISCU	0.0747583
FOS	CORO1A	0.07475
HMGB1	PA2G4	0.0747122
JUN	NASP	0.0746862
HMGB1	SWAP70	0.0746528
FOS	SRP72	0.0746185
JUN	CYCS	0.0746106
FOS	POU2AF1	0.074587
JUN	PTMA	0.0745505
JUN	SNRPD2	0.0745487
FOS	SYNGR2	0.074545
FOS	SESN3	0.0745412
JUN	HLA-DQB1	0.0745311
JUN	IRF8	0.0745213
HMGB1	CEP290	0.0744989
FOS	DEF8	0.0744977
JUN	TPD52	0.0744815
FOS	IGLL5	0.0744735
JUN	SNRPC	0.0744597
FOS	HLA-DOB	0.0744481
FOS	SEC61G	0.0744473
HMGB1	BLCAP	0.0744394
POU2F2	CACYBP	0.0744371
FOS	MT-CO1	0.0744266
FOS	CYB561A3	0.074418
JUN	SERF2	0.0744153
FOS	REXO2	0.0743936
JUN	MT-ND2	0.0743877
JUN	UBE2L3	0.0743742
FOS	FCRLA	0.0743679
FOS	GRN	0.0743399
FOS	ACP1	0.0743385
HMGB1	CORO1A	0.0743032
JUN	RBX1	0.0742903
HMGB1	NDUFS6	0.0742859
JUN	SNRPE	0.0742789
FOS	IPO5	0.0742351
FOS	ADAM28	0.0742126
JUN	PSMB7	0.0742019
JUN	TBC1D9	0.0741912
FOS	PIM2	0.0741871
HMGB1	POP5	0.0741837
JUN	ORAI2	0.074167
POU2F2	YBX1	0.0741595
FOS	SSBP1	0.0740947
FOS	EXOSC8	0.0740839
JUN	NCF1	0.0740812
YBX1	MRPL21	0.0740773
JUN	CKAP2	0.0740682
JUN	ITGAE	0.0740573
FOS	GALNT1	0.0740353
HMGB1	DUT	0.0740264
FOS	MTDH	0.0740209
FOS	LYAR	0.0740168
HMGB1	SOD2	0.0739829
YBX1	C1D	0.0739594
JUN	SMIM14	0.0739582
FOS	MRPS6	0.073947
FOS	NPC2	0.0739465
FOS	YWHAQ	0.0739422
FOS	FKBP1A	0.073934
JUN	TRAM1	0.0739265
FOS	SERP1	0.0739207
HMGB1	MRPS16	0.0738994
FOS	LAT2	0.0738983
FOS	PSMB7	0.0738887
HMGB1	COX5B	0.0738843
JUN	P2RX5	0.0738788
FOS	ITGAE	0.0738768
FOS	PLCG2	0.0738694
FOS	LSM2	0.0738504
FOS	POMP	0.0738493
HMGB1	SMC1A	0.0738455
JUN	XBP1	0.0738085
FOS	COX6A1	0.0737811
JUN	NDUFB3	0.073758
HMGB1	NOP10	0.0737499
JUN	PHACTR1	0.0737465
FOS	ID2	0.0737209
SPIB	CLPTM1L	0.0737155
JUN	CDC123	0.0737019
FOS	NDUFS6	0.0737012
FOS	HLA-DRA	0.0736929
YBX1	COX17	0.0736857
JUN	PDLIM1	0.0736804
JUN	PSMA7	0.0736661
FOS	SNRPF	0.0736637
FOS	PDLIM1	0.0736595
FOS	MRPL11	0.0736544
JUN	PLEK	0.0736509
JUN	ERP29	0.0736489
FOS	HVCN1	0.0736475
YBX1	TWF2	0.0736409
FOS	CDCA7L	0.0736292
JUN	MZB1	0.0736148
YBX1	EIF5A	0.0736122
POU2F2	COL19A1	0.0736092
HMGB1	SERBP1	0.0736012
POU2F2	ANKRD26	0.0735702
POU2F2	XRCC5	0.0735553
POU2F2	SPIB	0.0735346
JUN	IER3IP1	0.0735128
HMGB1	ADAM19	0.0734896
HMGB1	OAZ1	0.0734338
FOS	IER3IP1	0.0734325
FOS	ATP6V0B	0.0734074
HMGB1	PAX5	0.0733912
JUN	TMEM205	0.0733907
JUN	COX7B	0.0733771
POU2F2	MT-ND4	0.073374
HMGB1	LSM4	0.0733724
JUN	COX6B1	0.0733342
FOS	TRIO	0.0733148
JUN	ANKRD26	0.0732575
JUN	LRPAP1	0.0732549
JUN	HSP90B1	0.0732336
JUN	RASGRP3	0.0732151
FOS	PA2G4	0.0732061
HMGB1	RASGRP3	0.0731977
HMGB1	AFF3	0.0731949
JUN	TNFAIP3	0.0731944
FOS	AKR1A1	0.0731885
FOS	SF3B6	0.073177
HMGB1	SEC61B	0.0731744
FOS	NDUFAF4	0.073173
JUN	HDAC9	0.0731672
HMGB1	NPC2	0.0731598
HMGB1	CCT3	0.0731535
FOS	TRAPPC3	0.0731493
JUN	SSBP1	0.0731437
FOS	COMMD3	0.0731051
FOS	ROMO1	0.0731011
HMGB1	LSM5	0.0731002
HMGB1	FTH1	0.0730817
FOS	NPM1	0.0730719
FOS	LGALS1	0.0730674
FOS	HSP90B1	0.0730609
YBX1	DBI	0.0730502
YBX1	TPD52	0.0730419
FOS	PPIB	0.0730418
JUN	MFF	0.0730321
HMGB1	IRF8	0.0730246
JUN	ARPC2	0.0730213
JUN	TMEM14C	0.0730091
FOS	VPREB3	0.0730047
HMGB1	NDUFA6	0.0729989
FOS	HLA-DOA	0.0729704
HMGB1	HMGN3	0.0729682
FOS	COBLL1	0.0729576
FOS	TMEM205	0.0729318
HMGB1	TM9SF2	0.0729313
JUN	NDUFC1	0.0728945
FOS	PSME2	0.0728923
FOS	WDFY4	0.0728845
JUN	PDCD5	0.0728842
JUN	ANXA2	0.0728795
HMGB1	SLC25A6	0.0728751
JUN	HSPB11	0.072853
FOS	DDT	0.0728477
FOS	PKM	0.0728236
FOS	CCR6	0.072803
FOS	SPIB	0.0728011
JUN	UQCRFS1	0.0728003
HMGB1	MT-ND1	0.0727894
FOS	TUBA1C	0.0727739
HMGB1	CD74	0.0727637
SUB1	ACTG1	0.0727629
HMGB1	SNRPB2	0.0727567
FOS	ZNHIT3	0.0727387
IRF8	MT-CO1	0.072722
JUN	TCL1A	0.0727195
FOS	TXN	0.0727085
YBX1	DERL2	0.0727076
YBX1	RABAC1	0.0727045
JUN	SUB1	0.0727019
FOS	TUBB4B	0.0726994
FOS	PSMC3	0.0726783
HMGB1	COX6B1	0.0726751
POU2F2	FTH1	0.0726694
JUN	TMED10	0.0726585
FOS	UQCRH	0.072645
JUN	PGK1	0.0726377
JUN	TRMT112	0.0726341
JUN	BANF1	0.0726176
FOS	SNRPB	0.0726137
HMGB1	SRP72	0.0726106
FOS	LAMTOR1	0.0725937
HMGB1	PRDX5	0.072583
JUN	TXN	0.072565
YBX1	IGLL5	0.0725396
FOS	POLE4	0.0725362
FOS	TXN2	0.0725266
JUN	UCP2	0.072511
FOS	KYNU	0.0725078
TCF4	NAGK	0.0725066
JUN	IGLL5	0.0724893
FOS	LMO4	0.0724701
FOS	XRCC5	0.0724492
SUB1	ANAPC11	0.0724465
JUN	COBLL1	0.0724261
HMGB1	SS18L2	0.0724257
JUN	OAZ1	0.0724105
FOS	CD19	0.0724045
HMGB1	HSPA8	0.0723781
FOS	ERH	0.0723616
FOS	NAGK	0.0723604
FOS	CEP290	0.0723359
IRF8	MT-ND4	0.0723185
BCL11A	TMED5	0.0723166
JUN	UQCRQ	0.0723141
JUN	LMAN2	0.0723116
FOS	RHOQ	0.0723111
FOS	SSR4	0.0723105
JUN	HSPA8	0.0722762
JUN	EIF4A3	0.0722571
JUN	UBE2G1	0.0722556
HMGB1	CDCA7L	0.0722334
HMGB1	CALR	0.0722309
HMGB1	HLA-DPB1	0.0722091
FOS	HSPE1	0.0722071
JUN	PSAP	0.0722034
HMGB1	ADRM1	0.0722033
HMGB1	EIF4A3	0.072202
POU2F2	SERP1	0.0722008
FOS	ZBTB38	0.0721871
JUN	PHB	0.0721857
FOS	HHEX	0.0721727
FOS	TMED9	0.0721458
POU2F2	HES1	0.0721363
JUN	NDUFV2	0.0721334
JUN	SERPINB1	0.0721169
FOS	AIM2	0.0720887
FOS	UQCRQ	0.0720813
JUN	NAA38	0.0720702
JUN	COMMD3	0.0720661
HMGB1	LCP1	0.0720602
JUN	LSM4	0.0720557
HMGB1	MT-CO2	0.0720361
FOS	PSMA7	0.0720253
JUN	ATP6V0B	0.0720116
FOS	IDH2	0.0720057
SUB1	TUBB	0.0719954
JUN	IDH2	0.0719914
POU2F2	ATRAID	0.0719826
POU2F2	IDH2	0.0719755
JUN	SNRPG	0.0719755
FOS	S100A6	0.07197
JUN	DDT	0.071962
YBX1	EDF1	0.0719399
JUN	ENO1	0.0719396
FOS	RAB30	0.0719343
JUN	MRPL20	0.0719251
POU2F2	FKBP1A	0.0719212
JUN	ACADM	0.0719165
JUN	POLE4	0.0719145
HMGB1	RER1	0.0719062
JUN	CLIC4	0.0718866
FOS	BLNK	0.0718799
FOS	ATRAID	0.0718745
JUN	NAA50	0.0718619
JUN	PRDX1	0.0718586
FOS	EIF2S2	0.0718505
FOS	DBI	0.0718419
POU2F2	CD74	0.071841
JUN	CTSH	0.0718348
HMGB1	SNX3	0.0718325
FOS	SIVA1	0.0718079
HMGB1	MYL6	0.0717907
JUN	HMGN2	0.0717905
JUN	TALDO1	0.0717782
FOS	RANBP1	0.0717588
JUN	RGS2	0.0717572
JUN	MT-CO3	0.0717456
FOS	PSMB8	0.071738
POU2F2	ADI1	0.0716938
FOS	FAM126A	0.0716755
YBX1	UBE2N	0.0716742
FOS	METTL7A	0.0716694
FOS	RABAC1	0.0716609
JUN	TM9SF2	0.0716503
IRF8	YWHAE	0.0716456
JUN	SWAP70	0.0716283
FOS	DENND5B	0.0716227
MEF2C	DEF8	0.0716177
JUN	TXNL4A	0.0715949
JUN	GSTO1	0.0715929
JUN	S100A10	0.0715917
FOS	NKG7	0.0715901
POU2F2	UQCRC2	0.0715884
JUN	HSPD1	0.0715778
HMGB1	HDLBP	0.0715615
YBX1	MT-ND4L	0.071555
FOS	SNRPB2	0.0715369
JUN	AHSA1	0.0715353
YBX1	MCTS1	0.0715229
FOS	RPL22L1	0.0715114
FOS	SPINT2	0.0715008
JUN	RPA3	0.0714957
POU2F2	TMX1	0.0714839
FOS	PPP1R14A	0.0714588
HMGB1	HMGN2	0.0714559
JUN	GSPT1	0.0714441
JUN	FCRL2	0.0714412
FOS	PDIA3	0.0714305
JUN	SYK	0.0714076
POU2F2	TMEM258	0.0714045
FOS	PSMD4	0.0713984
HMGB1	MEF2C	0.0713926
HMGB1	CXXC5	0.0713806
POU2F2	MS4A1	0.0713655
HMGB1	ATP6V1F	0.0713629
POU2F2	OTUD1	0.0713438
FOS	AP1S2	0.0713415
FOS	TNFAIP3	0.0713403
JUN	MT-ND4L	0.0713211
FOS	NDUFB8	0.0713193
FOS	TPD52	0.0712915
JUN	HES1	0.071262
FOS	TAP1	0.0712619
HMGB1	UQCR10	0.0712572
FOS	RBX1	0.0712516
JUN	PIM2	0.0712499
HMGB1	SEC11C	0.0712323
HMGB1	NDUFV2	0.0712305
FOS	CCS	0.0712236
JUN	CDCA7L	0.0712118
FOS	OST4	0.0712115
HMGB1	HVCN1	0.0711864
POU2F2	HLA-DPA1	0.0711854
JUN	EIF2S2	0.0711828
JUN	VDAC2	0.0711788
JUN	CLIC1	0.0711735
JUN	LCP1	0.071168
YBX1	VPS29	0.0711661
YBX1	CLIC1	0.0711624
JUN	RAN	0.0711581
POU2F2	MEF2C	0.0711549
FOS	SPI1	0.0711354
FOS	TPI1	0.071129
FOS	HMGA1	0.0711233
JUN	JCHAIN	0.0711134
JUN	ZBTB38	0.0711116
FOS	MRPL51	0.0710987
YBX1	PSMC3	0.0710961
FOS	PSMD2	0.0710891
HMGB1	COMMD3	0.0710891
JUN	AKR1A1	0.0710878
FOS	UBE2N	0.0710827
FOS	ABRACL	0.0710746
HMGB1	RABAC1	0.071068
FOS	SNRPD2	0.0710637
HMGB1	EIF2S2	0.071058
HMGB1	EIF3I	0.0710514
HMGB1	HSPA9	0.0710247
JUN	RALGPS2	0.0710133
JUN	GRN	0.071012
JUN	HLA-DOB	0.0710117
HMGB1	HLA-DQA1	0.0710045
JUN	MGAT1	0.0710014
SUB1	CD27	0.0709979
YBX1	PCMT1	0.0709955
FOS	CPNE5	0.0709829
HMGB1	DERL2	0.0709682
FOS	TRAF4	0.0709657
HMGB1	PSMG2	0.0709565
JUN	EBF1	0.0709531
POU2F2	FOS	0.0709452
FOS	ZNF706	0.070936
JUN	PSMD7	0.0709344
JUN	FDPS	0.0709296
FOS	HDLBP	0.0709275
JUN	PKM	0.0709096
POU2F2	TWF2	0.0709094
FOS	REEP5	0.0709082
FOS	EIF3M	0.0708952
FOS	SNRPC	0.0708904
POU2F2	TRAPPC3	0.0708899
FOS	SNRPG	0.0708786
JUN	SPINT2	0.0708653
JUN	GZMH	0.0708519
FOS	MRPL21	0.0708514
HMGB1	CKAP2	0.070846
JUN	SERBP1	0.0708351
FOS	ERP29	0.0708351
JUN	MRPS34	0.0708252
FOS	NDUFV2	0.0708057
JUN	TUBA4A	0.070804
HMGB1	LYN	0.0707938
HMGB1	SPIB	0.0707795
FOS	CHCHD2	0.070776
FOS	RPA3	0.070766
FOS	RPN2	0.0707631
HMGB1	TMED9	0.0707472
HMGB1	UBL5	0.0707399
FOS	NDUFB6	0.0707358
FOS	S100A4	0.0707271
FOS	NAA38	0.070723
JUN	SEC11A	0.0707115
FOS	C1D	0.070711
FOS	SUB1	0.0707046
FOS	PRDX1	0.0706984
FOS	FKBP2	0.0706688
FOS	VDAC1	0.070658
HMGB1	SPCS3	0.0706541
HMGB1	DUSP22	0.0706463
FOS	ALOX5	0.0706456
HMGB1	PIM2	0.0706411
FOS	NCF1	0.0706381
JUN	FKBP3	0.0706377
YBX1	SRI	0.070626
JUN	PSMB8	0.070597
JUN	TAGLN2	0.0705938
JUN	ALOX5	0.0705856
HMGB1	HLA-DMB	0.0705831
YBX1	YIF1A	0.0705648
JUN	PSMC3	0.0705647
HMGB1	CDC26	0.0705595
MIS18BP1	ID1	0.0705535
HMGB1	SYK	0.0705526
FOS	PPP1R7	0.0705383
JUN	SNF8	0.0705022
HMGB1	SLC25A5	0.0704988
JUN	HSPA5	0.0704967
HMGB1	UBE2N	0.0704881
YBX1	VOPP1	0.0704808
POU2F2	PSMD2	0.0704699
JUN	HNRNPC	0.0704349
FOS	CANX	0.0704341
HMGB1	HSPB11	0.0704274
YBX1	PSMB8	0.0704215
JUN	PPP1R7	0.0704214
JUN	C1D	0.0704207
FOS	CLINT1	0.0704175
FOS	GNG5	0.0704
FOS	HNRNPC	0.0703826
FOS	HLA-DRB1	0.0703818
HMGB1	YBX3	0.0703796
JUN	CD79A	0.0703655
JUN	BASP1	0.0703649
JUN	ADAM19	0.0703633
JUN	RPS27L	0.0703617
HMGB1	CD22	0.0703576
FOS	MGST3	0.070355
FOS	ANAPC11	0.0703435
FOS	MRPL18	0.0703386
JUN	PARP1	0.0703373
FOS	CSTB	0.0703211
YBX1	NDUFB8	0.0702869
HMGB1	PSMB6	0.0702734
FOS	SDHB	0.0702687
FOS	PARP1	0.0702277
FOS	BANK1	0.0702275
HMGB1	CD40	0.0702274
FOS	SLC25A5	0.0702173
HMGB1	MIF4GD	0.0701852
YBX1	DUT	0.0701851
YBX1	KLF10	0.0701818
FOS	DERL1	0.0701803
JUN	STOML2	0.0701747
FOS	TOP1	0.0701736
ID2	TNFAIP3	0.0701639
FOS	ADK	0.0701589
HMGB1	NCOA3	0.070155
FOS	SNRPE	0.0701444
HMGB1	TCL1A	0.0701427
HMGB1	NAA38	0.0701172
HMGB1	TMBIM6	0.0701098
JUN	RNASE6	0.0701086
JUN	PDE4B	0.0701017
JUN	TMEM147	0.0700873
FOS	FGFBP2	0.070079
FOS	PCMT1	0.0700782
FOS	SNX3	0.0700773
JUN	LSM5	0.0700753
FOS	PPIA	0.0700597
FOS	TRAM1	0.070057
JUN	LYN	0.0700437
HMGB1	CACYBP	0.0700168
JUN	CCT3	0.0700036
JUN	RPLP0	0.0699976
HMGB1	HLA-DRB1	0.0699971
FOS	MPEG1	0.0699959
POU2F2	PAX5	0.0699959
FOS	DUSP22	0.0699953
HMGB1	FCGR2B	0.069994
FOS	TAGLN2	0.0699766
JUN	PSMB6	0.069967
FOS	TXNL4A	0.0699551
HMGB1	SPCS1	0.0699536
FOS	UBE2J1	0.0699392
FOS	RNASE6	0.0699359
JUN	FAM126A	0.0699229
POU2F2	TAP1	0.0699026
FOS	NDUFB3	0.0698889
FOS	GPR183	0.0698886
HMGB1	NASP	0.0698829
JUN	RABAC1	0.0698783
POU2F2	METTL7A	0.069875
AFF3	RPLP1	0.0698703
JUN	PEBP1	0.0698665
HMGB1	RALGPS2	0.069848
JUN	PPP4C	0.0698471
HMGB1	CCS	0.0698384
HMGB1	CCT2	0.0698266
FOS	CLPTM1L	0.0698013
HMGB1	PSMD4	0.0697899
HMGB1	SYNGR2	0.0697896
POU2F2	RNASEH2C	0.0697722
HMGB1	FTL	0.0697648
JUN	SMARCB1	0.0697556
HMGB1	CLTA	0.0697369
JUN	SNRPD1	0.0697265
HMGB1	UQCRH	0.0697245
JUN	LSM3	0.0697163
HMGB1	TRAM1	0.0697159
FOS	RPS19BP1	0.0697152
FOS	PUF60	0.0696978
JUN	LMO4	0.0696959
HMGB1	FGFBP2	0.0696905
FOS	EPHB6	0.0696767
JUN	RRBP1	0.0696737
FOS	BCCIP	0.0696643
JUN	COX5B	0.0696538
JUN	RAB31	0.0696476
POU2F2	IRF8	0.0696406
JUN	DNAJC9	0.069619
JUN	GADD45GIP1	0.0696083
HMGB1	PPP4C	0.0696057
FOS	LDHA	0.0695958
FOS	ERP44	0.0695928
FOS	TCF4	0.0695921
FOS	CKAP2	0.0695791
JUN	LSP1	0.0695789
FOS	ARPC2	0.0695758
JUN	MIF4GD	0.0695623
JUN	TMBIM6	0.0695554
FOS	ATP6V0E1	0.0695486
POU2F2	PYCARD	0.0695411
JUN	ISG20	0.0695266
FOS	BLK	0.0695255
POU2F2	RGS1	0.0695237
YBX1	C16orf74	0.0695211
JUN	IMPDH2	0.0695101
HMGB1	PLCG2	0.069505
JUN	CDK2AP2	0.0695026
POU2F2	SSR1	0.0695016
JUN	PPIB	0.0695001
FOS	PARK7	0.0694857
YBX1	IER3IP1	0.0694341
MEF2C	CD19	0.0694309
HMGB1	GNG7	0.0694226
FOS	NDUFS3	0.0694156
JUN	RNF7	0.069386
MEF2C	DDOST	0.0693857
POU2F2	HMGB1	0.0693841
JUN	TRADD	0.0693748
HMGB1	COX7A2	0.0693597
HMGB1	PSME2	0.0693593
JUN	MGST3	0.0693499
FOS	CTSH	0.0693367
FOS	CALR	0.0693204
FOS	SERBP1	0.0693202
FOS	UBE2L3	0.0693102
ID2	MT2A	0.0693039
FOS	MMADHC	0.0693039
HMGB1	HNRNPC	0.0693014
JUN	FCGR2B	0.0693012
YBX1	RRBP1	0.0692941
FOS	PEBP1	0.0692721
FOS	TTN	0.0692641
FOS	SLC25A6	0.0692622
JUN	RAB8A	0.0692581
HMGB1	CTSH	0.0692564
FOS	DDOST	0.0692536
FOS	SEMA4B	0.0692505
JUN	BLK	0.0692489
FOS	MFF	0.0692481
FOS	FKBP3	0.0692314
HMGB1	SNU13	0.0692269
FOS	PLEK	0.069194
FOS	CHCHD10	0.069194
SUB1	ITGB1	0.0691901
JUN	GOLGB1	0.0691842
JUN	ARPC1B	0.0691768
POU2F2	SPCS1	0.0691733
FOS	PSAP	0.0691724
HMGB1	TRIO	0.0691544
FOS	COX6C	0.0691518
HMGB1	GPX1	0.0691501
POU2F2	DEF8	0.0691438
JUN	COX17	0.069117
JUN	CYB561A3	0.069116
HMGB1	HSP90B1	0.0691143
POU2F2	ORAI2	0.06911
FOS	BSG	0.0691084
FOS	EBF1	0.0690942
JUN	COX8A	0.0690929
FOS	NME1	0.0690827
FOS	PSMG2	0.0690531
FOS	DDX39A	0.0690521
HMGB1	MRPL21	0.0690375
SUB1	ERH	0.0690201
HMGB1	CCDC18	0.0690175
POU2F2	MX1	0.0690111
HMGB1	SMIM14	0.0689899
FOS	ARF4	0.0689895
FOS	GNG7	0.0689869
FOS	CALM2	0.0689864
FOS	ATP6V1F	0.0689863
JUN	DNAJB11	0.0689859
JUN	SPIB	0.0689732
MEF2C	MPG	0.0689466
POU2F2	GUCD1	0.0689461
HMGB1	AKR7A2	0.0689363
JUN	TXN2	0.0689232
HMGB1	SESN3	0.0689126
JUN	RNASEH2C	0.0689098
JUN	POU2AF1	0.0688793
JUN	NPC2	0.0688603
FOS	PTGES3	0.068857
HMGB1	HSPE1	0.0688567
FOS	MDH1	0.068852
JUN	MS4A1	0.0688482
FOS	NHP2	0.0688389
FOS	ECH1	0.0688276
JUN	SLC25A6	0.0688235
POU2F2	CCT7	0.0688191
JUN	PSMD4	0.0688088
HMGB1	MT-CO1	0.0687847
JUN	VPS29	0.0687742
HMGB1	CPNE5	0.0687721
HMGB1	TMSB4X	0.0687651
FOS	PSMD8	0.0687526
HMGB1	COBLL1	0.0687511
ID2	SRGN	0.0687396
HMGB1	TUFM	0.0687332
HMGB1	GOLGB1	0.0687279
HMGB1	CLINT1	0.0687162
YBX1	ATP6V0D1	0.0687071
HMGB1	SERF2	0.0686784
JUN	EIF3M	0.0686598
JUN	BCCIP	0.068648
FOS	TMX1	0.0686386
HMGB1	P4HB	0.068624
JUN	TOPBP1	0.0686179
HMGB1	SNRPB	0.0686019
FOS	CLIC1	0.0685814
JUN	SDHB	0.0685812
HMGB1	SRI	0.0685729
FOS	FCRL2	0.0685633
JUN	MX1	0.0685589
YBX1	NDUFAB1	0.0685524
FOS	PSMB3	0.0685514
POU2F2	CD19	0.0685463
FOS	FKBP11	0.068539
POU2F2	UBE2G1	0.0685329
JUN	SSNA1	0.0685288
YBX1	MT-CO1	0.0685205
HMGB1	BANF1	0.0685156
JUN	SNRPB2	0.0685102
FOS	ADRM1	0.0685061
YBX1	TRADD	0.0684953
FOS	ISG20	0.0684927
JUN	ANP32A	0.0684861
FOS	SPCS1	0.0684843
HMGB1	NDUFA1	0.0684804
JUN	SF3B6	0.068471
HMGB1	MS4A1	0.068469
POU2F2	C1D	0.068463
HMGB1	FDPS	0.0684601
FOS	TBC1D9	0.0684582
HMGB1	HLA-DQB1	0.0684417
HMGB1	WDR83OS	0.068419
FOS	NDUFB4	0.0684125
JUN	UQCRC2	0.0684083
FOS	RALGPS2	0.0684001
HMGB1	SNF8	0.0683977
YBX1	OSTC	0.068396
TCF4	MRPS36	0.0683958
JUN	TOMM22	0.0683864
HMGB1	COX6C	0.0683815
FOS	NOP10	0.0683667
JUN	GAPT	0.0683607
HMGB1	RNASEH2C	0.0683552
FOS	GSPT1	0.0683494
JUN	HSPA9	0.0683448
JUN	MTDH	0.0683364
HMGB1	CD79A	0.0683302
HMGA1	DCTPP1	0.0683263
JUN	GSTP1	0.0683262
POU2F2	LSM5	0.0683141
POU2F2	GRN	0.068313
JUN	BCL7A	0.0683126
HMGB1	MT-CYB	0.068307
JUN	CCL5	0.0683011
POU2F2	HLA-DPB1	0.0682953
HMGB1	PDIA3	0.0682907
JUN	USP1	0.0682754
HMGB1	MT2A	0.0682663
JUN	EMC4	0.0682495
HMGB1	MT-ND4L	0.068244
JUN	ARPC5L	0.0682403
FOS	FDPS	0.0682385
JUN	RAC2	0.0682368
FOS	MRPS36	0.0682225
HMGB1	ZBTB38	0.0682189
JUN	MRPL34	0.0681892
POU2F2	RAB8A	0.0681838
JUN	MRPL57	0.0681832
JUN	MRPS36	0.0681817
JUN	PRMT1	0.0681777
POU2F2	GPX1	0.0681706
JUN	HSPE1	0.068164
JUN	FCRL5	0.0681627
POU2F2	TIMM17A	0.06816
JUN	COX6C	0.0681262
FOS	JCHAIN	0.0681226
FOS	SERF2	0.0681143
FOS	SMARCB1	0.0681119
POU2F2	MTDH	0.0681025
FOS	SYK	0.0680985
HMGB1	COX7B	0.0680899
JUN	NDUFA12	0.0680882
HMGA1	OSBPL10	0.0680793
HMGB1	PARK7	0.068077
FOS	STOML2	0.0680723
JUN	MIF	0.068062
HMGB1	HLA-DOB	0.0680561
FOS	ARPC5L	0.0680432
JUN	NDUFC2	0.0680171
JUN	MT-ND3	0.0680152
YBX1	MRPL52	0.0680151
FOS	PRDX6	0.0680052
JUN	CCT6A	0.0680031
HMGB1	PLEK	0.0680002
HMGB1	UQCRQ	0.0679945
HMGB1	TPM4	0.0679726
HMGB1	USP1	0.067961
JUN	MT-ND1	0.0679481
FOS	NDUFC2	0.0679479
JUN	GPX1	0.0679443
FOS	LCP1	0.0679424
JUN	LY86	0.0679259
JUN	EIF5A	0.0679203
HMGB1	COL19A1	0.067918
HMGB1	ARF1	0.0679165
FOS	C16orf74	0.067915
HMGB1	SEC11A	0.0679008
HMGB1	CTSS	0.0678962
FOS	SEC61B	0.0678839
HMGB1	MT-ND2	0.0678832
FOS	FCRL5	0.067875
FOS	GZMH	0.0678708
HMGB1	SSBP1	0.0678683
FOS	HM13	0.0678625
FOS	SMIM14	0.0678611
HMGB1	MRPL52	0.0678593
HMGB1	COX6A1	0.0678548
FOS	YWHAE	0.0678545
POU2F2	IGLL5	0.0678545
JUN	RAB30	0.0678537
HMGB1	SPCS2	0.0678424
FOS	TMEM258	0.0678398
FOS	GADD45GIP1	0.0678227
JUN	ACTG1	0.0678093
MEF2C	YBX1	0.0678055
POU2F2	PDE4B	0.0677944
HMGB1	ADI1	0.0677826
FOS	TRADD	0.0677803
HMGB1	HLA-DPA1	0.0677618
POU2F2	RER1	0.0677607
HMGB1	LDHB	0.0677593
HMGB1	FCRL5	0.0677496
YBX1	CCDC191	0.0677345
POU2F2	BSG	0.0677249
HMGB1	SSNA1	0.0677234
JUN	ANXA1	0.0677216
YBX1	MT-ND3	0.0677179
FOS	MT-CO3	0.0677097
JUN	GNG5	0.0677089
HMGB1	SSRP1	0.0676952
JUN	RHOQ	0.0676887
POU2F2	ALOX5	0.0676735
JUN	MT-CO1	0.06767
POU2F2	PPIA	0.0676677
HMGB1	ISG20	0.0676535
FOS	VCP	0.0676496
JUN	CD19	0.0676488
POU2F2	BCL11A	0.067638
HMGB1	TTN	0.0676373
JUN	TPI1	0.0676304
JUN	OST4	0.0676195
FOS	BCL7A	0.0676084
HMGB1	MT-ND3	0.0675858
POU2F2	TOPBP1	0.0675735
FOS	BLCAP	0.067573
JUN	DDX39A	0.0675725
FOS	TUBA1B	0.0675657
POU2F2	EIF3M	0.0675554
JUN	CORO1A	0.0675524
YBX1	NDUFS7	0.0675504
FOS	LSM5	0.0675431
POU2F2	NCF1	0.0675171
HMGB1	GNG5	0.0675136
FOS	PGAM1	0.0674987
HMGB1	PSAP	0.067497
POU2F2	FCRL2	0.0674962
JUN	NCOA3	0.0674871
JUN	COX5A	0.0674793
POU2F2	ANP32A	0.0674752
HMGB1	TXNDC12	0.0674676
JUN	GTF3C6	0.067453
HMGB1	PDLIM1	0.0674523
JUN	CCR6	0.067443
FOS	ENO1	0.0674424
HMGB1	FKBP2	0.0674331
POU2F2	PRDX5	0.0674166
HMGB1	FCRLA	0.0674007
FOS	EIF3I	0.067399
JUN	DNPH1	0.0673882
HMGB1	PPA1	0.0673874
FOS	PRDX2	0.0673694
POU2F2	CXXC5	0.0673644
JUN	REEP5	0.0673618
FOS	SPCS2	0.0673591
JUN	BSG	0.0673537
JUN	NDUFB8	0.0673353
JUN	SND1	0.0673315
HMGB1	AHSA1	0.067321
JUN	SNRNP25	0.06732
HMGB1	ITGA4	0.0673059
HMGB1	NCF1	0.0673032
JUN	METTL7A	0.0673009
POU2F2	SWAP70	0.0673007
HMGB1	MRPL24	0.0672956
HMGB1	OST4	0.0672868
JUN	RPS19BP1	0.0672374
HMGB1	ERP44	0.067236
POU2F2	SERF2	0.067227
FOS	MRPL52	0.0672268
HMGB1	IGLL5	0.0672183
JUN	EDF1	0.0672145
YBX1	SDF4	0.0672096
POU2F2	CD40	0.0672022
FOS	SSRP1	0.067198
POU2F2	RALGPS2	0.0671888
FOS	UCP2	0.0671854
JUN	ECH1	0.067184
FOS	CACYBP	0.0671833
POU2F2	ARF1	0.0671772
FOS	NDUFAB1	0.0671767
POU2F2	NPC2	0.0671655
POU2F2	LAT2	0.0671524
HMGB1	TMEM205	0.0671506
SUB1	PSMD8	0.0671329
FOS	CFL1	0.067129
FOS	DAAM1	0.067129
FOS	ADAM19	0.0671098
HMGB1	SPINT2	0.0671074
HMGB1	NDUFB10	0.0671036
FOS	ARL6IP1	0.0670993
FOS	ANP32E	0.0670899
JUN	AP1S2	0.0670687
POU2F2	MT-CYB	0.0670685
YBX1	DDOST	0.0670661
JUN	LMAN1	0.0670548
HMGB1	HM13	0.0670391
JUN	TNFRSF1B	0.0670327
FOS	POP5	0.0670262
HMGB1	DCTPP1	0.0669977
YBX1	MT-ND2	0.066995
HMGB1	YBX1	0.0669838
JUN	PHPT1	0.0669781
IRF8	ZNHIT3	0.066978
YBX3	MT-CO3	0.066972
YBX1	MRPS16	0.066969
HMGB1	CHCHD10	0.0669596
JUN	TTN	0.0669509
POU2F2	EIF5A	0.0669502
JUN	FCRLA	0.066948
HMGB1	CFL1	0.0669473
FOS	CDK2AP2	0.0669394
HMGB1	ODC1	0.0669096
FOS	ITGA4	0.0668973
JUN	ADI1	0.0668798
JUN	HINT2	0.0668635
YBX1	TMEM154	0.0668427
YBX1	JCHAIN	0.0668399
JUN	NHP2	0.066835
HMGB1	CD19	0.0668254
JUN	NDUFA1	0.0667915
POU2F2	NDUFA11	0.0667803
HMGB1	SSR4	0.0667651
HMGB1	TMED5	0.0667625
HMGB1	PTMA	0.0667551
HMGB1	ADK	0.0667304
FOS	SRSF9	0.0667286
FOS	CD27	0.0667211
JUN	IFITM3	0.0667145
YBX1	AK2	0.0667092
POU2F2	RPS2	0.0667049
FOS	TMED2	0.0666996
HMGB1	MT-ATP6	0.0666951
FOS	SSR1	0.0666802
JUN	MRPL21	0.0666483
FOS	IMPDH2	0.0666452
JUN	CD82	0.0666393
JUN	PTGES3	0.0666386
JUN	OSBPL10	0.0666385
JUN	AKR7A2	0.0666312
FOS	ITGB1	0.0666308
JUN	LSM2	0.0666155
FOS	TMEM59	0.0666089
HMGB1	DNPH1	0.0665988
YBX1	LAT2	0.0665928
FOS	SOD2	0.0665873
HMGB1	PSMA7	0.0665846
JUN	ERH	0.0665835
HMGB1	POMP	0.0665788
FOS	ANP32A	0.0665742
HMGB1	SNRPD2	0.0665699
POU2F2	CD79B	0.0665626
HMGB1	CANX	0.066559
POU2F2	STX10	0.0665538
JUN	TP53INP1	0.0665437
JUN	CALM2	0.0665386
HMGB1	PNOC	0.0665224
HMGB1	HLA-DMA	0.0665109
FOS	RPL36AL	0.0664898
FOS	KIF20B	0.0664862
HMGB1	EAF2	0.066486
JUN	KLF4	0.0664768
POU2F2	NAA38	0.0664747
HMGB1	PDCD5	0.0664713
JUN	ANAPC11	0.0664607
JUN	GNG7	0.0664554
FOS	MDH2	0.0664327
HMGB1	HOPX	0.0664152
HMGB1	SEL1L3	0.0664119
JUN	HLA-DOA	0.0664085
YBX1	PRMT1	0.0664036
HMGB1	S100A6	0.066403
SPIB	CRIP1	0.0663995
POU2F2	ALDOA	0.0663687
JUN	HMGA1	0.0663671
JUN	FKBP1A	0.0663619
YBX1	CYC1	0.0663519
JUN	NDUFA6	0.0663446
POU2F2	AK2	0.0663442
JUN	CPNE5	0.0663441
JUN	NDUFB10	0.0663297
YBX1	S100A6	0.0663102
FOS	XRCC6	0.0662976
HMGB1	PSMA5	0.0662973
JUN	LAMTOR1	0.0662941
HMGB1	SAT1	0.066292
POU2F2	RPN2	0.066291
FOS	COX5A	0.0662715
POU2F2	MCTS1	0.0662521
YBX1	PSMA7	0.066247
YBX1	PRDX6	0.0662329
FOS	PGK1	0.0662175
HMGB1	SNRPG	0.0662138
FOS	RNF7	0.0662106
HMGB1	DNAJC15	0.0661848
HMGB1	SERP1	0.0661836
POU2F2	CLPTM1L	0.0661813
AFF3	FKBP2	0.0661761
FOS	MX1	0.0661758
FOS	RNASEH1	0.066174
FOS	ARF1	0.0661739
JUN	GAPDH	0.0661683
JUN	VOPP1	0.066157
HMGB1	SNX5	0.0661518
IRF8	BCCIP	0.0661459
POU2F2	GSTO1	0.0661409
FOS	UBE2G1	0.0661269
FOS	SND1	0.0661243
FOS	UQCRFS1	0.0661192
JUN	TPRKB	0.0661191
JUN	MT2A	0.066114
YBX1	VPREB3	0.0660746
POU2F2	CYBA	0.0660636
YBX1	PA2G4	0.0660451
JUN	PSMD2	0.0660372
HMGB1	HDAC9	0.0660349
HMGB1	DDOST	0.0660333
HMGB1	AKR1A1	0.0660324
FOS	SNU13	0.0660243
POU2F2	MPG	0.0660208
HMGB1	MPEG1	0.0660057
JUN	PSMB3	0.0660011
JUN	MRPL51	0.0659987
JUN	UFM1	0.0659941
JUN	BLCAP	0.0659914
HMGB1	FCRL2	0.0659843
FOS	UQCRC2	0.0659812
MEF2C	CDCA7L	0.065981
JUN	SOD2	0.0659673
POU2F2	CLTA	0.0659664
FOS	GHITM	0.0659557
JUN	TOP1	0.0659556
FOS	HINT2	0.0659474
JUN	CD24	0.065945
HMGB1	ADAM28	0.0659442
YBX1	MARCKS	0.0659374
POU2F2	TMEM156	0.0659365
JUN	NDUFS7	0.0659362
HMGB1	MRPS15	0.0659267
HMGB1	ANP32A	0.0659232
FOS	TOMM22	0.0659206
HMGB1	HNRNPA2B1	0.0659197
FOS	MARCKS	0.0659076
JUN	PPA1	0.065893
FOS	MIF4GD	0.0658926
JUN	ACP1	0.065892
HMGB1	COX8A	0.065886
FOS	SRI	0.0658784
HMGB1	TMX1	0.0658769
POU2F2	SSR2	0.0658562
FOS	CCL5	0.0658474
YBX1	NDUFA9	0.0658418
JUN	NDUFS5	0.0658413
FOS	COPE	0.065835
HMGB1	HINT1	0.0658346
MEF2C	PUF60	0.0658324
SUB1	ADRM1	0.0658309
JUN	SPCS2	0.0658184
JUN	POMP	0.0658159
JUN	NDUFB4	0.0658063
FOS	RAN	0.0657952
HMGB1	RRBP1	0.0657944
JUN	S100A4	0.0657918
HMGB1	NDUFAB1	0.06579
POU2F2	DDT	0.065786
FOS	SMC4	0.0657789
POU2F2	FCRL5	0.0657724
POU2F2	TMSB10	0.0657723
YBX1	MMADHC	0.0657656
FOS	ATP6V0D1	0.0657585
POU2F2	UQCRQ	0.0657507
FOS	RPS27L	0.0657479
JUN	ID1	0.0657435
POU2F2	PSMA4	0.0657339
HMGB1	ALOX5	0.0657292
FOS	OSBPL10	0.0657193
FOS	CLIC4	0.0657158
JUN	REXO2	0.0657125
FOS	ACADM	0.0657109
HMGB1	MRPL20	0.0657093
HMGB1	MGST3	0.0656968
HMGB1	P2RX5	0.0656922
POU2F2	GSPT1	0.0656894
POU2F2	TMBIM6	0.0656831
SUB1	S100A10	0.065683
JUN	PA2G4	0.0656786
JUN	DUSP22	0.0656659
FOS	S100A10	0.0656553
YBX1	NAA38	0.0656533
HMGB1	AP1S2	0.0656528
HMGB1	TUBA4A	0.0656443
FOS	AP2S1	0.0656441
JUN	MDH2	0.0656284
JUN	DAAM1	0.0656205
HMGB1	TMSB10	0.0656114
HMGB1	PFN1	0.0655998
HMGB1	PPIB	0.0655958
HMGB1	ID1	0.0655746
POU2F2	TMEM205	0.0655741
FOS	UQCR10	0.0655714
JUN	SEC13	0.0655559
HMGB1	RPLP0	0.0655543
HMGB1	KIF20B	0.0655516
FOS	DNAJB11	0.0655455
MEF2C	MCM5	0.0655418
HMGB1	MCM5	0.0655342
JUN	GUCD1	0.0655326
JUN	RER1	0.0655243
JUN	COPE	0.0655194
HMGB1	LYST	0.0655181
YBX1	ZNF706	0.0655167
JUN	STX10	0.0655118
POU2F2	PSAP	0.0655079
HMGB1	VPS29	0.0654933
JUN	CCT5	0.0654848
HMGB1	BCL7A	0.0654822
FOS	GOPC	0.0654733
HMGB1	ITGAE	0.0654728
FOS	LDHB	0.0654589
JUN	TRAF4	0.0654517
FOS	LY86	0.065445
JUN	ISCU	0.0654283
JUN	DEF8	0.0654205
FOS	HSD17B10	0.0654159
HMGB1	PARP1	0.0653907
HMGB1	TMEM258	0.065375
HMGB1	MACROD2	0.0653678
HMGB1	MT-ATP8	0.065355
HMGB1	MRPL11	0.0653322
MEF2C	NDUFV2	0.0653263
FOS	DNPH1	0.0653017
HMGB1	MTSS1	0.0653016
YBX1	FUNDC2	0.0652819
FOS	TNFRSF1B	0.0652751
AFF3	TOMM22	0.0652735
HMGB1	NUDT21	0.0652614
POU2F2	HSP90B1	0.0652431
JUN	C1QBP	0.0652429
HMGB1	SMC4	0.0652397
IRF8	HNRNPC	0.0652377
JUN	PRELID1	0.0652345
JUN	TUFM	0.0652171
FOS	DERL2	0.0652145
POU2F2	CCR6	0.0652113
FOS	TLR10	0.0652111
FOS	GTF3C6	0.065203
JUN	PSMB1	0.0652007
HMGB1	EIF5A	0.0651934
JUN	TMED5	0.065189
JUN	MRPS7	0.0651834
IRF8	CKAP2	0.0651587
YBX1	YWHAQ	0.0651584
HMGB1	HLA-DOA	0.0651545
POU2F2	FTL	0.0651504
YBX1	PYCARD	0.0651336
JUN	UBE2J1	0.0651302
HMGB1	CCDC141	0.0651293
MEF2C	CD74	0.0651221
JUN	SNRPD3	0.0651182
HMGB1	EMC7	0.0651141
FOS	SRPRA	0.0651094
FOS	PSMA5	0.0651074
MEF2C	PTMA	0.0650954
HMGB1	ALDOA	0.0650883
JUN	VIM	0.0650808
JUN	CD27	0.0650802
FOS	CCDC50	0.0650773
MEF2C	PAX5	0.0650769
JUN	TRAPPC3	0.0650696
YBX1	COPZ1	0.0650419
MEF2C	TMEM147	0.0650354
YBX1	CCT8	0.0650148
YBX1	MRPS15	0.0650106
YBX1	LRPAP1	0.0650037
HMGB1	JCHAIN	0.0649964
POU2F2	SEMA4B	0.0649954
HMGB1	SF3B6	0.0649928
YBX1	ZBTB38	0.0649901
HMGB1	PSMB1	0.0649834
HMGB1	NDUFAF3	0.0649833
JUN	SNU13	0.0649712
JUN	SHMT2	0.0649666
HMGB1	PRMT1	0.0649634
POU2F2	ZFAND6	0.0649394
FOS	GOLGB1	0.0649347
HMGB1	TPD52	0.0649329
POU2F2	HLA-DRB1	0.0649317
HMGB1	FKBP1A	0.0649175
YBX1	POLR2H	0.0649158
YBX1	CCDC50	0.0649051
YBX1	CALR	0.0648885
JUN	COTL1	0.0648871
FOS	NDUFAF3	0.0648639
JUN	SCIMP	0.064854
YBX1	TP53INP1	0.0648402
HMGB1	SUB1	0.0648402
HMGB1	ANKRD26	0.0648323
FOS	PSMB2	0.0648263
POU2F2	MT-CO3	0.0647996
YBX1	DPH7	0.0647963
HMGB1	SSR2	0.0647842
POU2F2	SCIMP	0.0647755
POU2F2	HDGF	0.0647743
MEF2C	SPI1	0.064772
SPIB	ZFAND6	0.0647719
FOS	TIMM13	0.0647707
MEF2C	MT-CO3	0.0647671
JUN	TXNDC12	0.0647633
HMGB1	SEMA4B	0.0647619
POU2F2	BLK	0.0647565
HMGB1	RNF7	0.0647498
JUN	WDFY4	0.0647392
HMGB1	SLC25A3	0.0647232
HMGB1	MT-CO3	0.0647159
HMGB1	TMEM156	0.0647036
YBX1	TAGLN2	0.0647017
YBX1	SSNA1	0.0646842
JUN	MPG	0.064681
JUN	MT-ATP6	0.0646679
FOS	CCT3	0.0646654
YBX1	HMGB1	0.0646603
HMGB1	LAMTOR1	0.064653
HMGB1	MX1	0.0646474
HMGB1	LSM3	0.0646457
POU2F2	MT-ND5	0.0646452
JUN	MT-ATP8	0.0646184
HMGA1	RAB8A	0.0646168
FOS	GSTO1	0.0646153
POU2F2	SOD2	0.0646114
MEF2C	MT-CO2	0.0646067
TCF4	GRN	0.0645986
HMGB1	ACTB	0.0645799
YBX1	HOPX	0.0645769
HMGB1	NDUFA11	0.0645754
HMGB1	SNRPE	0.0645598
POU2F2	HLA-DOA	0.0645566
YBX1	SNRPD1	0.0645562
POU2F2	HLA-DMA	0.0645475
FOS	TUFM	0.0645444
HMGB1	BLNK	0.0645421
HMGB1	TMEM59	0.0645194
POU2F2	PARP1	0.0645177
HMGB1	UBE2J1	0.0644885
HMGB1	POLR2E	0.0644859
HMGB1	MYDGF	0.0644799
HMGB1	RPL36AL	0.0644762
HMGB1	PSMB8	0.0644612
POU2F2	MT-ND1	0.0644523
HMGB1	PEBP1	0.0644414
JUN	CCS	0.0644397
JUN	NDUFA9	0.0644378
JUN	SLC25A5	0.0644227
FOS	CCDC141	0.0644145
JUN	CKLF	0.0644111
HMGB1	SSR1	0.0644065
JUN	UBE2N	0.0644017
FOS	PRDX5	0.0644009
MEF2C	MRPS18C	0.0643975
POU2F2	HLA-DQB1	0.064397
HMGB1	VOPP1	0.0643929
POU2F2	NAGK	0.0643906
POU2F2	DBI	0.0643863
YBX1	UBE2J1	0.0643847
JUN	DYNLL1	0.0643828
POU2F2	SEC11A	0.0643701
YBX1	SNRPE	0.0643682
PLEK	COTL1	0.0643606
POU2F2	LSM4	0.0643605
HMGB1	PPP1R7	0.0643583
HMGB1	ERP29	0.0643532
HMGB1	MT-ND5	0.0643378
HMGB1	UCP2	0.0643295
POU2F2	CDC123	0.0643293
FOS	RAB31	0.0643255
JUN	PSMA3	0.064322
HMGB1	SNRPF	0.0643183
HMGB1	LY86	0.0642883
PLEK	ANXA2	0.0642805
JUN	NDUFS6	0.0642619
FOS	SNX5	0.0642502
HMGB1	GAPT	0.0642495
POU2F2	FCRLA	0.0642485
HMGB1	CYBB	0.0642465
HMGB1	RHOQ	0.0642416
YBX1	NDUFAF3	0.0642402
HMGB1	ORAI2	0.0642378
HMGB1	GLRX	0.0642224
YBX1	TRAPPC3	0.0642088
POU2F2	SNRNP25	0.0642014
POU2F2	EIF6	0.0642003
POU2F2	CPNE5	0.0641993
JUN	BUB3	0.0641978
HMGB1	DAD1	0.0641786
YBX1	EIF3M	0.0641753
JUN	ATRAID	0.0641711
HMGB1	GSTO1	0.0641614
FOS	CCT7	0.0641554
IRF8	PTMA	0.0641552
JUN	CCT7	0.0641515
FOS	LMAN1	0.0641439
PAX5	ILF2	0.0641264
POU2F2	UCP2	0.0641173
POU2F2	PPP1R7	0.0641019
YBX1	ARPC2	0.0640859
FOS	EIF6	0.064077
JUN	CXXC5	0.0640769
YBX1	ACP1	0.0640735
HMGB1	NDUFA4	0.064066
JUN	SRI	0.0640522
JUN	TMEM154	0.0640514
POU2F2	MT-ATP8	0.0640475
HMGB1	GADD45GIP1	0.0640351
HMGB1	CYC1	0.064025
JUN	NDUFAF4	0.0640133
YBX1	CCR6	0.0640054
FOS	HSPB11	0.064001
FOS	CYBB	0.063996
FOS	SPCS3	0.0639901
HMGB1	AREG	0.0639797
POU2F2	LDHA	0.0639738
FOS	ANXA4	0.0639605
JUN	ISG15	0.0639399
FOS	TPRKB	0.0639242
YBX1	LSM2	0.0639134
FOS	SCIMP	0.0639092
JUN	CCDC141	0.0639049
JUN	CLTA	0.0639012
FOS	ISG15	0.0638949
HMGB1	GZMH	0.0638749
POU2F2	PGK1	0.0638706
JUN	FUNDC2	0.0638673
YBX1	RAN	0.0638622
POU2F2	IFITM3	0.0638587
HMGB1	CD27	0.0638164
HMGB2	HNRNPAB	0.063814
JUN	PUF60	0.063812
HMGB1	LRPAP1	0.0638119
HMGB1	DECR1	0.0638091
POU2F2	SS18L2	0.063806
POU2F2	COX7A2	0.0637883
HMGB1	IFITM3	0.0637875
FOS	TMEM156	0.0637857
FOS	MCM7	0.0637822
MEF2C	NCF1	0.0637764
POU2F2	BASP1	0.0637699
YBX1	NOP10	0.0637661
POU2F2	POMP	0.0637644
SUB1	VIM	0.0637616
YBX1	TMEM156	0.0637612
HMGB1	EBF1	0.0637588
POU2F2	OAZ1	0.0637573
MEF2C	CAMTA1	0.0637393
JUN	NDUFB6	0.0637302
POU2F2	AFF3	0.0637226
JUN	MCM5	0.0636905
HMGB1	RHOB	0.0636898
IRF8	NME1	0.0636884
POU2F2	PRMT1	0.0636862
YBX1	CACYBP	0.0636812
JUN	CCDC50	0.0636765
HMGB1	WDFY4	0.0636684
HMGB1	EDF1	0.063666
HMGB1	REXO2	0.0636575
HMGB1	PSMD7	0.0636534
YBX1	EAF2	0.0636438
POU2F2	SEL1L3	0.0636324
POU2F2	UQCRH	0.0636293
JUN	VCP	0.0636281
HMGB1	RAB30	0.0636185
HMGB1	SCIMP	0.0636169
POU2F2	MYL6	0.0636118
YBX1	NCOA3	0.0636095
POU2F2	PSMA3	0.0636086
YBX1	ACADM	0.0635959
FOS	NDUFA12	0.0635675
FOS	VDAC2	0.0635623
YBX1	UBE2G1	0.0635601
FOS	RAB8A	0.0635505
HMGB1	BLK	0.0635325
JUN	CACYBP	0.0635126
FOS	HMGN3	0.0635011
POU2F2	PTMA	0.0635004
JUN	PPM1G	0.0634863
SPIB	UCP2	0.0634813
POU2F2	LYST	0.0634803
PLEK	S100A10	0.0634801
FOS	ARPC5	0.0634662
FOS	TALDO1	0.0634638
POU2F2	OSBPL10	0.063462
POU2F2	UBB	0.0634597
JUN	ITGA4	0.0634468
FOS	HSPA9	0.0634401
HMGB1	ATRAID	0.0634369
YBX1	BCL11A	0.0634123
HMGB1	MT-ND4	0.0634094
YBX1	LAMTOR1	0.063398
FOS	TNFRSF13B	0.0633962
JUN	MT-ND4	0.0633885
FOS	ECHS1	0.0633853
POU2F2	HLA-DQA1	0.063378
HMGB1	CYBA	0.0633777
POU2F2	TRAM1	0.0633733
POU2F2	TRMT112	0.0633655
SUB1	TNFRSF13B	0.0633574
YBX1	NCF1	0.0633465
POU2F2	SMIM14	0.0633454
HMGB2	POLR2H	0.0633259
HMGB1	UQCRFS1	0.0633216
HMGB1	NDUFB8	0.0633137
HMGB1	DBI	0.0633062
YBX1	TALDO1	0.0633057
FOS	GUCD1	0.0632964
HOPX	DCTPP1	0.0632854
HMGB1	MDH2	0.0632776
HMGB1	PPIA	0.0632753
YBX1	TPI1	0.0632738
YBX1	MIF	0.0632713
JUN	GALNT1	0.0632708
HMGB1	ALOX5AP	0.0632695
HMGB1	PSMB4	0.0632618
FOS	HDAC9	0.0632521
YBX1	TUFM	0.0632467
YBX1	SLC25A6	0.0632396
SUB1	KLF10	0.0632373
MEF2C	LSM2	0.0632309
POU2F2	SEC13	0.0632274
POU2F2	CD79A	0.0632263
HMGB1	ACTG1	0.0632186
MEF2C	SERF2	0.0632086
HMGB1	LMAN2	0.063192
HMGB1	OTUD1	0.0631656
HMGB1	ATP6V0E1	0.0631645
FOS	TP53INP1	0.0631548
HMGB1	DAAM1	0.063131
JUN	LBR	0.0630935
JUN	MMADHC	0.0630923
HMGB1	LDHA	0.0630684
YBX1	TMPO	0.0630681
HMGB1	CCR6	0.0630676
JUN	HERPUD1	0.0630618
HMGB1	TBC1D9	0.0630562
FOS	PPA1	0.0630557
JUN	ATP6V0E1	0.0630537
HMGB2	PPP4C	0.0630503
HMGB1	ZCRB1	0.0630342
MEF2C	MT-ND2	0.0630334
YBX1	PSMD4	0.0630262
JUN	DERL1	0.0630256
HMGB1	CDC123	0.063016
JUN	SEL1L3	0.063015
HMGB1	HLA-DRA	0.0630127
HMGB1	CCT6A	0.0630087
POU2F2	NUDT21	0.0629937
JUN	KYNU	0.0629934
FOS	NDUFC1	0.0629898
JUN	TWF2	0.0629891
POU2F2	MRPS36	0.06298
HMGB1	PGK1	0.0629739
POU2F2	CCDC191	0.0629684
JUN	ALDOA	0.0629649
SUB1	CCDC18	0.062957
JUN	NKG7	0.062957
FOS	SNRPD3	0.0629566
HMGB1	XRCC6	0.0629232
HMGB1	LSP1	0.062917
POU2F2	ACTB	0.0629124
HMGB1	MGAT1	0.0629086
POU2F2	SLC25A3	0.0629073
YBX1	CFL1	0.0628996
YBX1	VDAC2	0.0628988
FOS	MYDGF	0.0628951
POU2F2	PSMD8	0.0628875
YBX1	DERL1	0.0628758
JUN	AP2S1	0.0628732
HMGB1	VCP	0.0628715
FOS	TWF2	0.0628691
JUN	RPN1	0.0628662
YBX1	FCRLA	0.0628497
HMGB1	STOML2	0.0628485
YBX1	RNASE6	0.0628458
HMGB1	POLE4	0.0628393
POU2F2	GAPT	0.0628347
YBX1	TMSB10	0.0628263
HMGB1	TUBA1B	0.0628216
JUN	POP5	0.062821
HMGB1	AP2S1	0.0628154
YBX1	HLA-DMB	0.0628136
JUN	NDUFS3	0.0628063
YBX1	SPIB	0.0628057
JUN	TMED9	0.0627806
FOS	RASGRP3	0.0627776
FOS	AURKAIP1	0.0627769
YBX1	MRPS6	0.0627701
[truncated: 17,216 more rows]

## Sheet: 6f.Monkey
Monkey_B cells_linkList_0.01
regulatoryGene	targetGene	weight
TCF7	IL7R	0.0629528
FOS	EGR1	0.0572252
NR4A1	EGR1	0.0565853
EGR1	NR4A1	0.055679
KLF6	TSC22D3	0.0487933
FOS	CD69	0.0486573
TOX2	KCNIP3	0.0479211
KLF6	FOS	0.0472145
KLF6	MT-CYB	0.0462199
NME2	RPS11	0.0451263
ZNF609	SYNE3	0.0444381
TCF7	FYB1	0.0434161
EGR1	FOS	0.0428898
TOX2	ITGAX	0.0418707
NME2	RPL17-C18orf32	0.0409132
TSC22D3	KLF6	0.0355763
MYSM1	TARDBP	0.034412
TOX2	GRINA	0.0335885
NME2	RPL35	0.0333016
NME2	RPL9	0.0331367
KLF6	RPS3	0.0330414
ZNF609	TRAPPC3	0.0329983
FOS	KLF6	0.0323692
NME2	RPS19	0.0322734
SP110	PRRC2C	0.0319102
SFPQ	RSRC2	0.0317366
NME2	RPS4X	0.0315151
NSD2	DDX18	0.0308598
NME2	RPS14	0.0306481
ZFP36L2	KCNAB2	0.0306271
NME2	RPS7	0.0305508
NME2	RPS13	0.0303211
NME2	RACK1	0.0300982
ZFP36L2	IL7R	0.030073
ARID4B	UTRN	0.0300223
KLF6	RPL18	0.0298141
TCF7	PECAM1	0.0294097
KLF6	RPS5	0.029394
KLF6	HLA-E	0.0293629
TSC22D3	FOS	0.0293187
NME2	RPL27A	0.0289832
VEZF1	MOB4	0.028928
PURA	RPRD2	0.028667
KLF6	RPLP1	0.0285269
KLF6	RPS6	0.0284908
TSC22D3	FAU	0.0283107
NME2	RPL13	0.0281081
KLF6	RPL10A	0.0280451
TAX1BP1	ABCC5	0.0278644
TFE3	HMGXB4	0.0278185
CCDC88A	PTPN6	0.0276765
ZBTB32	PLD2	0.0276581
ARID4B	CD74	0.0276581
NME2	RPS2	0.0275864
KLF6	RPS16	0.0275783
NME2	RPLP2	0.0275613
NME2	RPS8	0.0275132
KLF6	RPL35	0.0274001
HSF1	CASP9	0.0273319
NCOR1	KIAA2026	0.0273294
NME2	SLC25A6	0.0273266
NME2	RPL14	0.0272926
NME2	RPL30	0.0272893
KLF6	RPS27A	0.0271947
LRRFIP1	LMNA	0.0271845
NME2	RPS10	0.0267239
CCDC88A	RPL27A	0.0267184
KLF6	ANKRD11	0.0266817
TSC22D3	RGS2	0.0265921
KLF6	RPSA	0.0265471
KLF6	RPS9	0.0265337
NME2	NACA	0.0264972
NME2	RPL23	0.0264722
KLF6	RPS13	0.0264074
ZBTB18	METAP2	0.0262864
ZBTB32	S100A4	0.0262511
ZNF609	SPOPL	0.0262139
TSC22D3	UBC	0.0261961
TOX2	ITGB2	0.0261902
MAF1	SAMM50	0.0261483
TSC22D3	RHOA	0.0261267
CCDC88A	SPOPL	0.0260743
SP110	NEMF	0.0260616
NME2	RPL32	0.0260524
SUB1	NT5DC1	0.0260519
SP110	RPL31	0.0260235
ZFP36L2	FYB1	0.0258962
NME2	RPL19	0.025863
KLF6	TREML2	0.0258249
KLF6	REPIN1	0.0257581
NME2	RPL7	0.0257432
SUB1	PPP2R2A	0.0257328
NME2	RPL7A	0.0257082
KLF6	RPL22	0.0256984
BCLAF1	NFKBID	0.0256072
BCLAF1	SMARCAL1	0.0255866
PURA	STX17	0.0255002
KLF6	RPLP0	0.0253971
NME2	RPLP1	0.0253679
ELMSAN1	GPR65	0.0253282
NME2	SMDT1	0.0253188
UBP1	ZNF24	0.0253165
NCOR1	SCAPER	0.0252797
NME2	TPT1	0.0252581
TSC22D3	RPS3A	0.0252235
FOXO3	ZC3H14	0.0252201
KLF6	PNRC1	0.0252199
NME2	RPS16	0.025205
KLF6	RPS15	0.0250511
IKZF3	RNF126	0.0250466
NME2	RPS20	0.0250339
PURA	SUMO2	0.0250134
KLF6	COTL1	0.0250061
KLF6	TXNIP	0.0249573
KLF6	RPS4X	0.0249529
REST	TTC1	0.024947
SUB1	EIF5A	0.0248494
ZBTB43	ITGAX	0.0247623
NME2	PFN1	0.024757
ZNF318	NPRL2	0.0247531
ARID4B	UBC	0.024689
KLF6	RPS2	0.0246699
ZNF581	SERINC1	0.0246369
KLF6	UBA52	0.0245793
SOX5	ITGAX	0.0245743
KLF6	GMFG	0.0245377
SP140	TXNIP	0.0245253
NCOR1	PRPF4B	0.0244838
NCOR1	ATRX	0.0244761
IRF8	HCFC1	0.0244152
TOX2	LAPTM5	0.0244104
TSC22D3	NOL12	0.0243721
TAX1BP1	MED12	0.0243646
KLF6	RPL4	0.0243148
NME2	LTB	0.0242756
VEZF1	TRMT10B	0.0242477
TSC22D3	ZFC3H1	0.0241942
TCF4	PSME4	0.0241408
ZBTB32	STAMBPL1	0.0241085
KLF6	RPS12	0.0240826
NCOR1	BOD1L1	0.0240769
ELMSAN1	CPSF2	0.0240757
MIS18BP1	DDX47	0.0240494
TOX2	LUZP1	0.0240333
TBX21	MX2	0.0240291
SUB1	CUL4B	0.0240275
NME2	NAP1L1	0.0240004
KLF6	CCNY	0.0239905
KLF6	TALDO1	0.0239529
PRDM2	ZRANB1	0.0239382
NME2	RPL23A	0.0239336
NME2	RPS26	0.0239173
TBX21	TRAPPC3	0.0239082
NME2	RPL24	0.0238893
UBTF	SH3BP2	0.0238812
BCLAF1	TRA2B	0.0238791
KLF6	RPS14	0.0238354
TSC22D3	RPS13	0.0237191
KLF6	RPS7	0.0236607
SOX5	PLXNC1	0.0236535
STAT1	MRPL51	0.0236187
ZNF318	CCDC141	0.0235953
CCDC88A	SP140	0.0235944
SP100	AHNAK	0.0235389
ZNF292	UBR1	0.0235266
KLF6	EGR1	0.0234265
BCLAF1	CCNL1	0.0234118
KLF6	SPCS1	0.0233944
CSDE1	BTF3	0.023393
UBTF	ATP13A2	0.0233816
FOS	NR4A1	0.0233111
PRDM2	LMNA	0.0233006
NSD2	SIPA1	0.0232878
ZBTB43	ALPK1	0.0232749
ZFP36L2	SPOCK2	0.023248
SP110	SREK1	0.0232033
CCDC88A	CHD9	0.0231923
NME2	RPL8	0.0231822
KLF6	TPT1	0.0231469
ZFP36L2	ZAP70	0.0231468
RELA	POMP	0.0231318
SP110	LUC7L3	0.02312
ETS1	DYRK2	0.0231006
ARID4A	GRINA	0.0230992
FOS	TSC22D3	0.0230962
NME2	NOP53	0.023076
KLF6	RPS11	0.0230556
KLF6	RPL27	0.0230493
SFPQ	PRPF38B	0.0230475
BCLAF1	RBM34	0.0230416
NME2	RPLP0	0.0230315
BAZ2A	SCYL1	0.0230217
ZEB1	TCF7	0.0230184
NME2	RPL27	0.022997
KLF6	NME2	0.0229861
SOX5	OSBPL11	0.022984
NFE2L1	FGFR1OP2	0.0229796
ARID1A	SH2B3	0.0229794
KMT2C	RPL17-C18orf32	0.0229785
HIF1A	ABCC5	0.0229672
REPIN1	TCP11L2	0.0229671
FOS	RGS1	0.0229262
CCDC88A	TXNIP	0.0229194
KLF6	RPS23	0.0229117
NME2	RPS5	0.022907
FLI1	ECHDC1	0.0228997
JARID2	RNF115	0.0228435
ZNF318	KAT14	0.0228076
KLF11	INTS3	0.0228042
NME2	RPL37A	0.022796
SP110	HLA-DRA	0.0227835
ZNF24	STRBP	0.022783
KLF6	RACK1	0.0227565
TSC22D3	RPL22	0.0227357
KLF6	RPL32	0.0227236
KMT2C	ICE1	0.0227228
SON	MYCBP2	0.0227108
KLF6	EEF1G	0.0226655
NME2	RPL13A	0.0226605
KLF6	TGOLN2	0.0225913
TAX1BP1	RUBCNL	0.0225839
KLF10	ICAM2	0.0225594
TSC22D3	PIN1	0.0225366
KLF6	CD69	0.0225351
KLF6	RPL7A	0.0225048
DNAJC2	USP20	0.0224991
TSC22D3	RPL18	0.0224945
TCF7	GIMAP7	0.0224741
NCOR1	MATR3	0.0224637
KLF6	LTB	0.0224604
BHLHE40	LCP1	0.0224489
TOX2	RBSN	0.022443
ZNF263	PPP3CB	0.0224386
KLF6	RPL13	0.0224039
LRRFIP1	SLC16A3	0.0223955
GPBP1	PLP2	0.0223825
ARID4B	LUC7L3	0.022279
NME2	RPS3	0.0222651
SON	SCAF8	0.0221733
ZNF394	ANO6	0.0221717
CSDE1	HNRNPA2B1	0.0221717
IRF1	NFKBIA	0.0221525
MAF1	NDFIP1	0.0221341
NCOR1	SIGIRR	0.0221164
SP110	ACTB	0.0221093
ARID4B	PRRC2C	0.0220689
KLF6	RPL17-C18orf32	0.0220587
KLF6	CTSS	0.0220243
ETS1	RESF1	0.0219748
KLF6	PRPF4B	0.0219456
KLF13	FLNA	0.0219102
NCOR1	RPLP0	0.0219022
TSC22D3	GRB2	0.0218892
NCOR1	CIZ1	0.0218764
LRRFIP1	FBXO31	0.0218732
KLF6	RPS10	0.0218716
NME2	RPL10	0.0218515
FOXN2	DDB1	0.0218456
TSC22D3	RPS14	0.0218385
TSC22D3	BRK1	0.0218354
ARID5B	AFF1	0.0218286
SOX5	RAF1	0.0218139
CCDC88A	DOCK8	0.0217981
SP110	HSPA8	0.0217689
SP110	UTRN	0.0217586
KLF6	RPL7	0.0217525
SON	TOP2B	0.021716
KLF6	ETS1	0.0217099
FOXO1	PTGER4	0.0216514
LRRFIP1	GANC	0.0216415
SP110	CHD2	0.0216376
NCOR1	RPL8	0.0216301
ARID4B	NKTR	0.0216147
ZNF292	CHD6	0.0216139
ZNF800	EIF3B	0.0216109
MAF1	NCOA2	0.0216105
NME2	RPL6	0.0215912
NME2	RPSA	0.0215895
ARID4A	SYAP1	0.0215717
KLF6	PNRC2	0.0215433
NCOR1	PRRC2C	0.0215317
NME2	RPS12	0.0215269
KLF13	ZNF280D	0.0215227
TAX1BP1	RNF113A	0.0215159
SP110	ANKRD11	0.021508
NME2	RPS15	0.0214914
FOXP1	IFT57	0.0214894
SP110	BPTF	0.0214827
TSC22D3	RPS19	0.0214791
TMF1	NPLOC4	0.0214785
VEZF1	CDC42SE1	0.0214711
FOS	YPEL5	0.0214643
SREBF2	BTBD7	0.0214494
PRDM2	PDE7A	0.0214113
TOX2	FGR	0.0214074
TAX1BP1	UBE2L6	0.0213849
SMARCC2	FBXO34	0.0213809
ZNF131	TSC22D4	0.0213757
NME2	EEF2	0.0213533
ZFP30	ANKDD1A	0.0213499
NFAT5	WTAP	0.0213426
CCDC88A	SYK	0.0213195
KMT2C	NBN	0.0212996
ETS1	SELL	0.0212937
TSC22D3	KRTCAP2	0.0212915
ZNFX1	MFSD1	0.0212847
TCF7	SPOCK2	0.0212844
L3MBTL3	NBAS	0.0212812
TOX2	SYNE1	0.0212791
NCOR1	NIPBL	0.021279
NME2	RPL11	0.0212696
SP110	CD74	0.0212657
ZFP36L1	NDUFS2	0.0212482
ZBTB18	REXO4	0.0212154
TSC22D3	MFNG	0.0212122
ATF2	PPP6R3	0.0212054
KLF6	UBB	0.0211857
AKNA	EPS15	0.0211423
SP100	SUDS3	0.0211375
GON4L	USP20	0.0211072
KLF6	MT-ND5	0.0211066
KLF6	RPL24	0.0211034
ZFP36L2	GIMAP7	0.0210948
SFPQ	HNRNPU	0.0210783
KLF6	UBC	0.0210588
RLF	STXBP5	0.0210456
BCLAF1	RSRC2	0.0210248
SMARCC1	VCP	0.0210176
SP140	PLXNC1	0.0209883
SFPQ	CD52	0.0209775
SP140	TPT1	0.0209694
NCOR1	CWF19L2	0.0209541
REL	SPTY2D1	0.0209513
SP100	BLMH	0.0209351
KLF6	PSME1	0.0209321
KMT2C	TOX4	0.0209233
IKZF5	SCAF4	0.0209131
SON	CCDC66	0.0209128
NCOR1	RPS7	0.020891
NME2	CUTA	0.020889
ZBTB32	TNPO1	0.0208875
CCDC88A	KMT2E	0.0208772
BCLAF1	WASHC4	0.0208674
KLF6	LUC7L3	0.0208559
KMT2C	PHACTR4	0.0208513
KLF6	CCNI	0.0208122
KLF6	SH3BP5	0.0208062
ZBTB1	PCMTD1	0.0207986
NR3C1	CXXC5	0.0207916
ID3	COMMD3-BMI1	0.0207823
L3MBTL3	NFYC	0.0207752
TSC22D3	RPS3	0.0207616
NCOR1	MT-CYB	0.0207545
TERF2	MAN1B1	0.0207472
SP110	GNAS	0.0207447
SMARCE1	NAAA	0.0207308
TSC22D3	MT-CYB	0.0207241
STAT6	ZNF7	0.0207201
KLF6	RPL23	0.0207171
SON	WDR43	0.0206909
KLF13	HNRNPUL1	0.0206891
SFPQ	SUPT5H	0.0206843
MAF1	HSD17B10	0.0206822
ZBTB43	INSIG1	0.0206804
ELMSAN1	CSK	0.0206544
CCDC88A	BOD1L1	0.0205885
ARID4B	JMJD1C	0.0205876
NFE2L1	MFNG	0.0205569
BACH2	SIPA1	0.0205395
KLF6	CDC42	0.0205305
ARID4B	GOLGA4	0.0205116
BCLAF1	MAP3K5	0.0204909
DDIT3	MT-ND3	0.0204747
SP140	RPS5	0.0204723
ZBTB18	ZNF24	0.0204723
SMARCC2	TES	0.0204663
NCOR1	SMCHD1	0.0204569
KLF3	TBRG4	0.0204481
KLF6	RPL3	0.0204327
PRDM2	ZCCHC2	0.020426
NCOR1	FBXW7	0.0203862
TSC22D3	NACA	0.0203766
ARID4B	ACTR8	0.0203754
BCLAF1	RPL11	0.0203565
SFPQ	TBC1D22A	0.0203249
CSDE1	LENG1	0.0202921
CCDC88A	CCDC50	0.0202907
CSDE1	TMEM243	0.0202886
KLF6	RPL27A	0.0202884
ZBTB32	ITGB2	0.020241
KLF6	HLA-DRA	0.0202329
KLF6	CXCR5	0.020223
CREBRF	ATF2	0.0201843
KLF6	EDF1	0.020173
NME2	NFKBIA	0.0201546
BHLHE40	ARF5	0.0200943
SP110	UBB	0.0200744
NFYC	IFI35	0.0200703
CIZ1	EHMT2	0.0200522
TSC22D3	RPL13A	0.0200444
PRDM2	SCAND1	0.0200392
SON	MRPS9	0.0200391
AHCTF1	ZMYND8	0.0200206
ZNF292	HMGXB4	0.0200198
CDC5L	LARP4	0.0200149
MAF1	TNKS	0.0200018
SP110	RPS20	0.0199947
LRRFIP1	ADCY7	0.019987
ELF2	RAB8A	0.0199854
ZNF292	FRG1	0.0199844
NME2	RPS28	0.0199815
BHLHE40	SH3BGRL	0.0199798
NME2	RPS3A	0.0199704
TSC22D3	RPS11	0.0199664
MAF1	RBL1	0.0199623
KLF6	PABPC1	0.0199599
KLF13	CD79A	0.0199572
ZFP36L2	MADD	0.0199511
SP140	RPS3	0.0199472
KLF6	BIRC2	0.0199436
NR4A2	MLKL	0.0199341
KLF6	RPL6	0.0199337
CCDC88A	MYO5A	0.0199267
SP110	RPL37A	0.0199168
CCDC88A	DST	0.0199046
SSRP1	FAM204A	0.0198872
SP110	PRPF4B	0.0198591
NME2	RPS27A	0.0198238
SFPQ	TCERG1	0.019822
SMARCC2	MTMR10	0.0198194
KLF6	CMTM6	0.0197967
LRRFIP1	RPS6KB2	0.0197966
SETDB2	CTNNBL1	0.019794
KLF6	RPS8	0.0197897
TSC22D3	HSP90AB1	0.0197829
FOXN2	ZBTB2	0.0197773
SP110	VIM	0.0197679
ARID4A	MRFAP1L1	0.0197677
NCOR1	HELZ	0.0197649
TSC22D3	RPL13	0.0197614
NFKB2	AKT1	0.0197595
LRRFIP1	RPS7	0.0197511
PBRM1	PADI2	0.0197394
ZNF318	SNW1	0.019737
SON	BRD7	0.0197367
CDC5L	DNAJB11	0.0197333
BHLHE40	ASRGL1	0.0197131
TSC22D3	WDR74	0.0197096
KMT2C	RPS3	0.0197048
LRRFIP1	ANXA2	0.0196969
ARID4B	EIF5B	0.0196799
MEF2C	CTSS	0.019672
ZNF445	DIS3	0.0196702
NCOR1	MPHOSPH8	0.0196645
NFX1	SHPRH	0.019657
SFPQ	NGLY1	0.0196568
ARID4B	TBC1D10C	0.0196483
SOX5	HIVEP1	0.0196418
SP110	SLTM	0.0196412
TSC22D3	EEF1B2	0.0196378
CCDC88A	EEF1G	0.0196372
MEF2C	CD74	0.0196359
PBRM1	ITGB2	0.0196315
ARID4B	NEMF	0.0196268
GTF3A	RHOG	0.0196231
TSC22D3	UBB	0.0196185
ZNF326	HMGB2	0.0196061
AFF1	ZNF608	0.0196053
CDC5L	MT-ND4	0.019605
TTF1	ITPA	0.0195994
FOXJ3	SF3B6	0.0195774
KLF6	FBXW5	0.0195644
ZFP36L2	EIF3E	0.0195628
CCDC88A	TPT1	0.0195603
CCDC88A	EEF1A1	0.0195583
PRDM2	RPS3A	0.0195559
LRRFIP1	ZNF114	0.0195556
ZNF217	NDUFS7	0.019551
HMGB2	NISCH	0.0195508
NCOR1	ZNF292	0.0195317
ZNF236	TRABD	0.0195302
KLF6	VEZF1	0.0195253
TCF3	TMC6	0.0195251
LRRFIP1	KIDINS220	0.0195208
SP140	EEF2	0.0194969
CCDC88A	HSP90AB1	0.0194955
ZNF148	NEPRO	0.0194893
NCOR1	TPR	0.0194889
KLF6	GPR183	0.0194886
ARID4B	BDP1	0.0194737
KLF6	CD37	0.0194707
ZNF292	TFCP2	0.0194693
MEF2C	FTH1	0.0194557
KLF6	NAP1L1	0.0194536
ELF1	SNX13	0.0194502
ETS1	PECAM1	0.0194439
CCDC88A	SDCCAG8	0.01944
NME2	HNRNPL	0.0194389
SFPQ	RPS3	0.0194344
SP140	CCDC50	0.0194309
SP140	RPL10	0.0194263
NCOR1	ARID4B	0.0194218
SON	RANBP2	0.0194015
NCOR1	RPS27A	0.0193992
PRDM2	MEF2A	0.0193932
BCLAF1	RBM39	0.0193861
ZNF114	MAN1B1	0.0193802
NME2	RPL12	0.0193705
KLF6	UNC119	0.0193694
NME2	FAU	0.0193486
IRF2	NLRC5	0.0193401
NCOR1	TCERG1	0.0193364
SFPQ	TRA2B	0.0193357
NCOR1	PRPF38B	0.0193208
CSDE1	SIPA1	0.0193204
TSC22D3	STOML2	0.0193182
PRDM2	NBR1	0.019313
TAX1BP1	WRNIP1	0.0193069
SFPQ	BCL2L2-PABPN1	0.0192963
KLF6	ANXA6	0.0192897
KLF6	HSP90AB1	0.0192796
HIVEP2	FBXO7	0.0192755
BCLAF1	NVL	0.0192749
CCDC88A	HLA-E	0.0192722
SP110	S100A10	0.01927
LCOR	BTN3A1	0.019263
SFPQ	ATP1B3	0.0192452
SP140	EEF1G	0.0192394
SON	ROCK1	0.0192178
SP140	RPL23	0.0192113
CCDC88A	RPLP0	0.0192094
KMT2C	RPS11	0.0192029
ARID4B	CHD2	0.0191898
CCDC88A	SREK1	0.0191843
ARID4B	ASAP1	0.0191803
ARID4B	NCOR1	0.0191752
NCOR1	PHACTR4	0.0191735
UBTF	PCED1A	0.019173
KLF6	NACA	0.0191714
NME2	HLA-DRA	0.0191667
NME2	RPL3	0.0191604
PAX5	IFI35	0.0191511
NCOR2	MFSD1	0.0191505
NME2	FTL	0.0191495
ELF1	FAM214A	0.0191412
CCDC88A	RPL13	0.0191346
NCOR1	ESCO1	0.019113
PBRM1	ISG20	0.0191034
NCOR1	ASH1L	0.0191027
KLF6	EEF1A1	0.019096
KLF6	EIF3H	0.0190883
SFPQ	RLF	0.0190836
CCDC88A	RPS19	0.0190747
TSC22D3	RWDD1	0.0190712
BCLAF1	AHI1	0.0190667
REL	PDXDC1	0.0190603
SFPQ	GPD2	0.0190589
ZNF410	ZNF267	0.0190517
LRRFIP1	QRICH1	0.019047
IRF4	BECN1	0.0190434
ZNF318	FCHSD2	0.019039
PBRM1	DIAPH1	0.0190228
KLF6	ABHD17A	0.0189823
CCDC88A	BIVM-ERCC5	0.018982
KLF6	FAU	0.0189802
ZEB2	ITGAX	0.0189781
FOS	PDRG1	0.0189702
NCOR1	SETD2	0.0189602
KLF6	POU2F1	0.0189598
KLF6	CUTA	0.0189423
SON	CNTRL	0.0189384
KLF6	CAP1	0.0189149
BACH1	ARF6	0.0188975
SFPQ	DDX17	0.0188741
SP110	SIGIRR	0.018874
ETS1	EEF1G	0.0188662
ARID1A	FBXW11	0.018863
KLF6	ARID1B	0.0188618
KLF6	EIF3D	0.0188612
NME2	RPS23	0.018857
L3MBTL3	GLB1	0.0188469
SFPQ	NCOR1	0.0188456
ATF2	MEPCE	0.0188362
KLF6	NFKBIA	0.0188361
NME2	EEF1B2	0.0188279
SSRP1	RALGAPB	0.0188237
ZNF609	LTN1	0.0188233
NCOR1	RPL30	0.0188194
PBRM1	GPS1	0.0188171
CCDC88A	FGD2	0.0188115
NME2	EIF3K	0.0188112
NFYC	TRIM25	0.0188023
UBP1	RABGAP1	0.0188003
BCLAF1	RPS15	0.0187922
KLF6	NUCKS1	0.0187914
MLLT10	GPATCH2	0.0187862
CDC5L	NKAPD1	0.0187809
CCDC88A	RPS14	0.018771
SMARCC2	ATXN7L3	0.0187688
KLF6	RPS3A	0.0187656
KMT2C	VPS13C	0.0187651
SP110	RPS2	0.0187635
STAT3	NEDD4L	0.0187556
ZNF395	BRK1	0.0187482
SP110	SMC6	0.0187441
RLF	SLC3A2	0.0187431
NCOR1	MTR	0.0187359
ARID1A	FOXN2	0.0187315
KLF6	PRKCB	0.0187295
DDIT3	EGR1	0.0187236
SP110	MT-CYB	0.0187211
SP100	TPM3	0.0187191
CCDC88A	CNTRL	0.0186926
RERE	SNX9	0.018689
SUB1	ERICH1	0.0186883
FOXO3	WBP1	0.0186796
BHLHE40	CAT	0.0186783
KMT2C	RPS10	0.0186767
TSC22D3	RPS16	0.0186686
ZEB1	SCAF4	0.0186666
RLF	RNF111	0.0186656
USF2	TMEM43	0.0186628
ZFP36L2	NR4A1	0.0186624
ARID4B	RSF1	0.0186597
TGIF1	PLD2	0.0186509
CCDC88A	FGFR1OP2	0.0186451
SP110	JMJD1C	0.0186413
KMT2C	S100A10	0.0186379
KLF6	RPLP2	0.0186347
DNAJC1	SP3	0.0186323
MAF1	GNA12	0.0186301
ZFP36L1	FES	0.0186228
ARID4B	TBCE	0.0186189
KLF6	SUSD6	0.0186181
KLF6	KLF13	0.0185908
ARID4B	PRPF4B	0.0185894
MEF2C	GPR183	0.0185876
KLF6	YWHAZ	0.0185875
SOX5	PLD2	0.0185868
KLF6	CFL1	0.0185845
KMT2C	CHD1	0.0185789
NME2	RPL10A	0.0185675
NME2	EIF3D	0.0185584
MAFG	OXSR1	0.0185546
MAF1	TMEM147	0.0185512
ARID4B	PRPF38B	0.0185492
SP110	MT-CO2	0.0185424
NME2	RPS6	0.0185387
LRRFIP1	KNL1	0.0185308
KLF6	PFN1	0.0185302
SP140	CCDC88A	0.0185296
TAX1BP1	MINDY2	0.0185294
SP110	USP15	0.0185285
TRERF1	CDK10	0.0185273
ZBTB18	IMPDH2	0.018522
ETS1	UXT	0.0185208
CCDC88A	RPL10	0.0185178
KLF6	UBE2K	0.018513
MIER1	MARCKS	0.0185007
ZNF146	GMPS	0.0184983
ZNF445	SIGLEC10	0.0184983
ARID4B	ITSN2	0.018498
MEF2C	HLA-DRA	0.0184966
NCOR1	TRIM37	0.0184947
NCOR1	ACIN1	0.0184882
CCDC88A	RPLP1	0.0184832
ETS1	SORL1	0.0184829
CCDC88A	ACAP2	0.018472
SON	WDFY4	0.0184715
AFF4	MICAL1	0.0184704
CCDC88A	EIF4G3	0.0184485
ID3	PSMB6	0.018445
ZEB2	ARHGAP24	0.0184422
TSC22D3	RPS28	0.0184409
KLF6	YPEL5	0.0184388
ZBTB2	MDH2	0.0184364
ZNF394	CCDC130	0.0184265
MBD1	SERTAD3	0.018426
ZFP36L1	UBB	0.0184248
AEBP2	C2CD3	0.0184202
KLF13	HLA-DRA	0.0184184
ARID4B	U2SURP	0.0184129
KLF6	FKBP5	0.0184106
CCDC88A	INPPL1	0.0184098
SP110	ARID4B	0.0184024
KLF6	UTRN	0.0183983
ARID4B	ATP5MC3	0.0183968
SFPQ	ATP8B2	0.0183889
SRF	ATRAID	0.0183876
TERF2	ZFAND3	0.0183855
KLF6	PHIP	0.0183709
SP110	CD72	0.0183699
SP110	ASH1L	0.0183665
NME2	RPS27	0.0183606
KLF6	SIN3A	0.0183551
SP110	EEF1A1	0.0183528
KLF6	KIF2A	0.0183274
RUNX3	CYC1	0.0183249
ARID4B	SP110	0.0183146
LRRFIP1	RNF11	0.0183058
SP110	RPL23A	0.0182997
AKNA	PPP1R13B	0.0182973
NR4A2	NSMF	0.0182894
KLF6	SSRP1	0.0182855
ZFP90	AMY2B	0.0182845
KLF6	MT-CO3	0.018279
NCOR1	NSD3	0.0182741
BCLAF1	NCOA7	0.0182581
NME2	EIF3H	0.0182555
TSC22D3	TXNIP	0.018253
CSDE1	RIOX2	0.0182522
PURA	DDX54	0.0182485
TBX21	MVP	0.0182296
SP110	RPS26	0.0182274
KMT2C	CEP350	0.0182239
HHEX	GPR183	0.0182233
TAX1BP1	EDRF1	0.0182204
SON	BTN3A1	0.0182202
KLF6	RPL8	0.0182149
KLF6	FAM107B	0.0182147
TSC22D3	ACTR2	0.0182083
PRDM2	RPL8	0.0182044
ARID4A	COMMD6	0.0181949
SP110	RPL9	0.018194
KLF6	MRPL23	0.0181872
KLF13	RREB1	0.0181869
CCDC88A	RPS2	0.018183
SP110	KRIT1	0.0181817
ZNF609	SH2B3	0.018171
NCOR1	RPL11	0.0181669
CSDE1	PAIP2	0.0181651
ETS1	EIF4G2	0.0181641
CCDC88A	RPS16	0.0181612
GTF3A	PPP2R2D	0.0181531
TSC22D3	CCNDBP1	0.0181522
LRRFIP1	BAIAP3	0.0181518
NCOR1	HERC1	0.018151
NME2	EIF4G2	0.0181505
UBTF	TUBA1A	0.018145
FOXJ3	POGZ	0.0181449
SP110	UTP20	0.0181415
UBTF	INTS11	0.0181409
KLF6	SLC25A5	0.0181312
KMT2C	RPL7	0.0181265
KLF6	GRB2	0.018126
LRRFIP1	S100A10	0.0181254
NME2	ERICH1	0.0181209
L3MBTL3	QSER1	0.01812
ZNF292	JMJD1C	0.0181198
SFPQ	CUL9	0.0181126
KLF6	SELL	0.0181101
ID3	RGS2	0.018109
ARID4B	RPS23	0.0181058
NSD2	SAP30BP	0.0181041
TSC22D3	STAT3	0.0181041
KLF3	POLE3	0.0180993
TADA2B	CARS2	0.0180926
CCDC88A	ARHGAP26	0.0180891
SP140	SRP72	0.0180872
CCDC88A	RPL11	0.0180773
KMT2C	RBM39	0.0180729
HMGB2	DGCR8	0.0180712
PBX2	PDCD7	0.0180607
KLF6	ARNTL	0.0180485
KLF6	RPS19	0.0180473
NCOR1	RIF1	0.0180466
TSC22D3	CYTH1	0.0180424
LRRFIP1	CBX6	0.0180418
FOXJ3	SBDS	0.0180399
KLF6	RPL10	0.0180386
KLF6	SSR2	0.0180366
KLF6	ITSN2	0.018032
BCLAF1	ZNF703	0.0180318
PBRM1	SOX5	0.0180303
SFPQ	RPLP2	0.0180253
BCLAF1	CHD7	0.0180202
MIS18BP1	INPP5F	0.0180202
TFCP2	PDE4A	0.018014
SFPQ	RIOX2	0.0180113
NCOR1	MDM4	0.0180105
KLF6	MORF4L1	0.0180072
KLF6	NSA2	0.0180071
NCOR1	RPL19	0.0180068
NCOR1	USP8	0.0180055
KLF6	RAB10	0.018004
KLF13	IGFLR1	0.0180026
NR4A1	KPNA5	0.0179977
NCOR1	SIGLEC10	0.0179844
CDC5L	KIDINS220	0.0179827
BCLAF1	NR4A2	0.0179762
ZNF292	KLHDC2	0.017972
HHEX	PLEKHF2	0.017972
SP100	LAPTM5	0.0179715
NCOR1	PNISR	0.0179633
UBTF	PI4KA	0.0179567
NME2	UBA52	0.0179548
FOXO3	VAMP2	0.0179461
TCF7	CD3D	0.0179442
HHEX	CAB39	0.0179425
KLF6	FAM53B	0.0179421
NCOR1	KMT5B	0.017931
EGR1	CD69	0.0179304
BCLAF1	CXXC1	0.0179282
TSC22D3	FAM53B	0.0179275
CCDC88A	TMEM131	0.0179225
RUNX3	COMMD6	0.0179223
TCF7	PRKCH	0.0179158
SP110	KMT2C	0.017915
RLF	TMX3	0.0179122
ARID4B	BOD1L1	0.0179033
ZFP36L2	NKAPD1	0.0179015
KMT2C	SPEN	0.0179009
KLF6	ST13	0.0179009
NR4A2	GPR183	0.0178983
CSDE1	FAR1	0.0178961
SP140	OSBPL11	0.0178872
CCDC88A	CDC5L	0.0178866
CCDC88A	HSPA8	0.0178778
ZNF263	MRFAP1L1	0.0178759
SP110	BDP1	0.0178732
KMT2C	BOD1L1	0.0178513
TSC22D3	MT-ND5	0.0178448
NCOR1	ERC1	0.0178412
ZNF281	MSL2	0.0178303
SMARCC1	NRDC	0.0178296
KLF6	MT-ND4	0.0178252
GATAD2B	SALL2	0.0178227
LRRFIP1	NCOA3	0.0178181
CCDC88A	RPL9	0.0178181
SP110	PBXIP1	0.0178151
KMT2C	RPL27A	0.0178141
KLF6	AP1S2	0.0178045
SP110	ACTR2	0.0178033
VEZF1	WDR83OS	0.0178007
ZEB2	TBC1D1	0.0177997
NME2	FTH1	0.017792
KLF13	NUP62	0.0177913
BCLAF1	MYCBP2	0.0177907
IRF5	ASRGL1	0.0177884
USF1	UBA7	0.0177883
ZNF292	REV3L	0.0177841
KMT2C	RPS19	0.0177838
LRRFIP2	MAPRE2	0.0177722
TSC22D3	RPL27A	0.0177655
USF2	SAT2	0.017758
CCDC88A	RPL5	0.0177372
KLF6	NRAS	0.0177271
CDC5L	ZDHHC6	0.0177236
CCDC88A	SP110	0.0177227
NME2	RPL22	0.0177197
MAF1	LSP1	0.0177177
KLF6	CNTRL	0.0177146
GPBP1	ALPK1	0.0177124
NCOR1	SYNE1	0.0177103
PRDM2	MLKL	0.0177063
ZNF146	APAF1	0.0177038
SMARCC2	NSMCE4A	0.0176986
CTCF	AP3D1	0.0176953
PRDM2	AHNAK	0.0176907
CSDE1	B2M	0.0176903
ZFP36L1	SSR2	0.0176873
TRERF1	FAS	0.017687
FOXO1	RAPGEF2	0.0176843
PRDM2	RACK1	0.0176749
KMT2C	CLN3	0.0176723
BCLAF1	RNF13	0.0176699
SON	EPSTI1	0.0176658
ZBTB32	PLXNC1	0.0176593
TBX21	ITGB2	0.0176532
KLF6	AP2A2	0.0176524
KLF6	ADRM1	0.0176494
NCOR1	TAX1BP1	0.0176488
HIVEP1	SYNE1	0.017648
KMT2C	RSF1	0.0176387
KLF6	RPL23A	0.0176316
BCLAF1	TMEM131L	0.0176285
STAT3	ATXN1L	0.0176232
SREBF2	TNFRSF14	0.0176212
ARID4B	EPSTI1	0.0176186
SON	CALM3	0.0176042
NCOR1	KIF3A	0.0176011
KMT2C	NFAT5	0.0175939
KMT2C	RPL18	0.0175935
NME2	RHOA	0.0175903
TTF1	YTHDF3	0.0175885
TSC22D3	BICD2	0.0175879
CSDE1	EEF2	0.0175866
ARID4A	TRMT2A	0.0175857
CCDC88A	EPB41L2	0.0175847
PBRM1	ARID2	0.0175816
TSC22D3	RPS4X	0.0175799
KLF6	RUNX3	0.0175767
SP140	NCOA6	0.0175748
TRERF1	CEP89	0.0175734
CCDC88A	RPL10A	0.0175704
FOXO3	BNIP2	0.0175688
SP110	RPL22	0.0175679
IKZF3	LRRK1	0.017567
SFPQ	SMNDC1	0.0175659
PRDM2	LUZP1	0.0175633
ZBTB32	IFI30	0.0175607
TBX21	LDB2	0.0175606
LRRFIP2	HDAC1	0.0175606
ZFP30	NRAS	0.0175587
LRRFIP1	HNRNPH1	0.0175575
BCLAF1	MED13L	0.0175543
TSC22D3	RPL35	0.0175465
KLF6	MAFG	0.0175461
SFPQ	ZFYVE27	0.0175457
KLF6	STK25	0.0175413
HHEX	CD79A	0.0175409
TSC22D3	RPL8	0.0175406
KMT2C	BIVM-ERCC5	0.0175404
CCDC88A	UIMC1	0.0175397
AFF1	ATXN1L	0.0175332
AKNA	GZMB	0.0175299
KLF6	FTL	0.0175269
KLF6	IFI27L2	0.0175263
KLF10	KBTBD2	0.017524
ZNF292	MPHOSPH10	0.0175178
ZFP36L2	TCF7	0.0175135
TSC22D3	EIF3H	0.0175079
SP3	TTC1	0.0175073
KLF13	PFN1	0.0175072
TSC22D3	RACK1	0.0175047
BCLAF1	CUL2	0.0174985
TFCP2	LAIR1	0.0174964
NCOR1	DDX24	0.0174889
KLF6	IRF4	0.0174867
NCOR1	TEPSIN	0.0174866
KLF6	CD81	0.017486
ZNF292	ATP2B1	0.0174824
KLF6	SHOC2	0.0174666
YY1	RNF8	0.0174655
CCDC88A	ZNF148	0.0174619
NCOR1	SLTM	0.0174615
KLF6	EIF4B	0.0174596
NR4A2	CCDC93	0.017457
CCDC88A	SORL1	0.0174492
CSDE1	RNH1	0.0174488
KLF6	MFNG	0.0174477
CCDC88A	MTSS1	0.0174443
KLF13	CD37	0.0174435
RBPJ	ZBED1	0.0174405
NME2	LIMD2	0.017437
TSC22D3	RPL9	0.0174296
SP140	RPLP0	0.0174256
KLF6	CD19	0.0174191
SP110	CEP250	0.017417
NME2	HNRNPC	0.0174062
HMGXB4	TFE3	0.0174049
KLF6	HDGF	0.0174042
NCOA1	TMEM59	0.0174001
ELMSAN1	SZRD1	0.0173998
CCDC88A	RPL8	0.0173984
LRRFIP1	CCDC66	0.0173971
SUB1	BNIP2	0.017395
SFPQ	DENND5B	0.0173903
KMT2C	SP110	0.0173825
SP100	KAT2B	0.0173806
ZNF445	CARMIL2	0.0173803
KMT2C	UTRN	0.0173748
ARID4B	OFD1	0.0173728
KMT2C	CCDC88C	0.0173724
CCDC88A	ATP2B1	0.0173717
TOX2	PJA2	0.0173709
SON	TAF1	0.0173692
ATF2	HADHA	0.0173675
SP100	UTRN	0.0173668
STAT6	MARCKS	0.0173651
KLF13	UBB	0.0173617
ELF2	MFN1	0.0173597
KLF6	GNL1	0.0173591
ZNF445	FCHO2	0.0173555
KLF6	EEF1D	0.0173512
ZBTB21	GNG5	0.0173441
KMT2C	RPSA	0.0173383
SFPQ	OPTN	0.0173358
NME2	BUB3	0.0173236
SFPQ	RPS6	0.017322
SP140	SNX14	0.017318
ETS1	GOLPH3	0.0173127
NCOR1	MT-CO2	0.0173103
VEZF1	BCL7A	0.0173072
ZNF292	DENR	0.0173064
ARID4B	ANKRD27	0.0173043
ZNF24	UBE2L6	0.0173001
CCDC88A	RPS12	0.0172973
GTF2I	RANBP1	0.0172962
SRF	WDR5	0.0172936
CCDC88A	RPL3	0.0172894
KLF6	STK11	0.0172876
SP100	FCRL3	0.0172859
MEF2A	TPT1	0.0172804
KMT2C	RPS20	0.0172693
NCOR1	STAP1	0.0172653
PRDM2	WDR7	0.0172635
KMT2C	ATF7IP	0.017259
ZNF395	NKAPD1	0.0172524
ARID4B	FKBP15	0.0172444
MBD2	USP33	0.0172352
NCOR1	GOLGA4	0.0172321
PURA	ATP6V1E1	0.01723
NME2	NSA2	0.0172265
ETS1	CXCR5	0.0172189
GPBP1	NUB1	0.0172173
TSC22D4	PARP10	0.0172165
ARID4B	ANKRD11	0.0172111
CCDC88A	RBBP6	0.0172092
CCDC88A	UBC	0.0172086
CCDC88A	BIN2	0.0172076
GON4L	ZNF131	0.0172069
KLF6	PEA15	0.0172067
BCLAF1	HSPA5	0.0172023
ARID4B	UBE2J2	0.0172018
KLF6	SNRPD2	0.0172015
SFPQ	EIF4G1	0.0171964
ARID4B	LMBR1L	0.017196
LRRFIP1	CSPP1	0.0171957
LRRFIP1	SALL2	0.0171948
TSC22D3	COMMD3-BMI1	0.0171918
SP110	ATRX	0.0171906
UBTF	ZBTB1	0.0171896
NCOR1	SMC6	0.0171894
SP110	RPL24	0.0171853
KLF6	TBC1D24	0.0171782
ETS1	EVL	0.0171723
ARID4B	EML4	0.0171676
SP110	RPL3	0.0171645
KLF6	CCDC50	0.0171642
CCDC88A	HIP1R	0.0171639
ARID4B	DOCK8	0.0171623
KLF6	RPL38	0.0171607
RREB1	RIC8A	0.0171577
CCDC88A	STIM2	0.0171566
KLF6	RPL5	0.0171565
TSC22D3	RPLP2	0.0171541
SP140	PTPN6	0.0171501
BHLHE40	PATL1	0.0171472
KLF6	HNRNPF	0.0171444
NME2	BLOC1S2	0.0171423
SP100	HELQ	0.017142
ZNF292	TSPYL2	0.0171408
SP110	OAZ1	0.0171362
SP110	NKTR	0.0171275
ZNF318	MYO9A	0.0171265
SMARCC1	STK17A	0.0171229
CCDC88A	NKTR	0.0171167
PBRM1	SACS	0.0171154
KLF6	BASP1	0.0171042
ZNF236	FHOD1	0.0171011
MAX	CIZ1	0.0170983
TAX1BP1	CALM3	0.0170965
MAF1	CD86	0.0170944
SFPQ	MATR3	0.0170839
TSC22D3	CTDNEP1	0.0170834
REPIN1	DTNBP1	0.0170799
KMT2C	RPL27	0.0170788
ZNF318	ARFGEF2	0.0170774
TSC22D3	RGS1	0.0170676
NME2	IFI27L2	0.0170623
TSC22D3	ATP5F1A	0.017062
ZNF292	RAD50	0.0170557
SP140	SWT1	0.0170544
NME2	CD52	0.0170528
EGR1	NFKBID	0.0170518
L3MBTL3	PRDX5	0.0170476
PLEK	KRIT1	0.0170412
KLF3	COMMD3-BMI1	0.0170372
KMT2C	CORO1A	0.0170337
ARID5B	GMPR2	0.017033
SON	NFKBIE	0.0170325
BACH1	ZCCHC14	0.017032
KLF6	SEL1L3	0.0170203
TSC22D3	HLA-E	0.0170193
SON	KMT2C	0.017018
SON	PTPRJ	0.0170144
KLF6	ATP5MC2	0.0170054
NR4A2	MACO1	0.0169893
NCOR1	DST	0.0169892
NCOR1	RBM6	0.0169875
TCF4	EAF2	0.0169862
CCDC88A	RPS3A	0.0169825
KLF6	PLBD1	0.0169799
KLF6	TMEM248	0.0169795
ZNF22	ANO6	0.0169788
ZNF506	ERICH1	0.0169753
SP110	IFI27L2	0.0169751
ZNF445	CTC1	0.0169744
KLF6	BAG5	0.0169741
ARID4A	HMGXB4	0.01697
TSC22D3	YWHAB	0.0169677
MGA	ERCC6	0.0169667
NCOR1	SFPQ	0.0169638
SFPQ	DOCK11	0.0169573
SP140	ITGAX	0.0169564
ZNF257	CXXC5	0.0169559
TCF4	RALGAPB	0.0169557
KLF13	UBC	0.0169553
NCOR1	ATP5PD	0.0169541
KLF6	EEF2	0.0169527
FOXO1	TTF1	0.0169523
LRRFIP1	EXOSC7	0.0169441
TSC22D3	RPL14	0.0169439
SRF	TREML2	0.0169439
SFPQ	EIF3K	0.0169438
LRRFIP1	ASAP1	0.0169432
KMT2C	PCF11	0.0169419
KMT2C	SON	0.0169412
NCOR1	FAM172A	0.0169412
TSC22D3	YWHAZ	0.0169394
SP100	BLNK	0.0169391
ARID4B	YTHDC1	0.0169374
SFPQ	RPL11	0.0169361
BHLHE40	PEA15	0.0169355
ZNF430	DDX3Y	0.0169329
NCOR1	RPL10A	0.0169288
ARID1A	MICU2	0.0169269
KMT2C	TRIP12	0.0169269
KLF6	GNAI2	0.0169265
SFPQ	NIN	0.0169246
DNAJC2	HPS4	0.0169189
SP140	HCK	0.0169187
SFPQ	LMBR1L	0.0169169
MEF2C	ALCAM	0.0169161
SP110	TAGLN2	0.0169129
MEF2C	UVRAG	0.0169105
LRRFIP1	RPL26	0.0169085
CCDC88A	RPS5	0.0169084
SOX5	PHKB	0.0169074
BHLHE40	OSBPL11	0.0169072
KLF6	CTSH	0.0169063
NCOR1	RPL7	0.0169033
SFPQ	CEBPZ	0.0169025
SP110	AKAP11	0.0168939
DNAJC1	GNL2	0.0168939
LRRFIP1	REST	0.0168936
BCLAF1	PRKD2	0.0168899
ZFP36L1	UXT	0.0168889
DNAJC2	ALPK1	0.0168884
ZNF292	PBXIP1	0.0168883
KLF10	FBXO22	0.0168868
ZNF445	CSAD	0.0168775
NCOR1	RPS15	0.0168689
CCDC88A	USP48	0.0168682
PBRM1	MAP4K1	0.0168664
ARID5B	CTC1	0.0168644
SP140	MDM2	0.016864
KMT2C	RASA3	0.0168632
CSDE1	HSPA8	0.016863
ZFP36L1	SMDT1	0.0168613
ZNF22	IP6K1	0.016861
BCLAF1	EIPR1	0.0168508
CSDE1	EEF1G	0.0168486
SETDB2	PSMD1	0.0168432
STAT3	GRINA	0.0168413
KLF6	VASP	0.0168411
PRDM2	ATXN1L	0.0168394
FOXP1	GPRIN3	0.0168364
FOS	CLK1	0.0168307
BACH2	AFF3	0.0168272
ZEB2	DENND2A	0.0168254
CCDC88A	SMAP2	0.0168239
SFPQ	PRPF4B	0.0168233
SP140	RPS12	0.0168211
FOXO1	AFF1	0.016819
NCOR1	RBM39	0.0168145
BHLHE40	IFI30	0.0168137
NME2	NEDD8	0.0168097
NR4A2	RASGRP1	0.0168092
REL	MDH2	0.0168092
KMT2C	TCF12	0.0168005
ARID4B	CNTRL	0.0168
NME2	RPL38	0.0167981
KLF6	RPS27	0.016798
BCLAF1	PWP2	0.0167913
ZBTB43	FGR	0.0167902
TBX21	ANXA2	0.0167899
HMGB2	FCRL3	0.016786
NCOR1	CEP104	0.0167841
SP110	CFL1	0.0167793
ZNF395	PTPN23	0.0167766
CCDC88A	PRRC2C	0.0167762
PRDM2	RPL24	0.0167736
MAF1	LCK	0.0167721
NME2	EIF3G	0.0167699
HIVEP1	SH3GLB1	0.0167658
TSC22D3	ZFP36	0.016765
KLF6	SCAMP2	0.0167595
POU2F1	ARF5	0.016756
CCDC88A	ZNF318	0.0167511
DNAJC1	TMED9	0.0167491
CSDE1	METTL9	0.016748
MEF2C	HHEX	0.0167426
KLF13	YPEL5	0.0167398
KLF6	PLP2	0.0167358
ZNF146	RBL1	0.0167321
KLF6	CCDC88A	0.0167321
NME2	RPL4	0.0167291
KLF6	TRIR	0.0167287
NR1H2	DHDDS	0.0167287
ETS1	NDUFS7	0.0167275
KLF6	ACO2	0.0167263
NCOR1	ACTR1B	0.0167219
LRRFIP1	WDR5	0.016718
CSDE1	FLI1	0.0167137
BAZ2A	NSMF	0.0167111
KLF6	SS18L2	0.016711
PRDM2	RAB8A	0.0167105
SON	DNAJC21	0.0167105
GTF2I	NDUFV1	0.0167084
KLF6	ADORA2A	0.0167029
TSC22D3	RPLP0	0.0167015
PRDM2	DIS3L2	0.0167003
CSDE1	LSM4	0.0166991
NCOR1	POLD3	0.0166991
CCDC88A	MIS18BP1	0.0166975
CDC5L	ERP44	0.0166973
SFPQ	RPS11	0.0166971
SON	ARHGAP4	0.0166903
SON	RPS2	0.0166879
LRRFIP1	CALCOCO2	0.0166876
CCDC88A	HSPA5	0.0166842
KLF6	CD74	0.0166837
ZFP36L2	SF3B6	0.0166814
KLF6	ARHGDIA	0.0166812
TSC22D3	RPL27	0.0166804
SFPQ	RPS3A	0.0166788
MEF2C	ALDH2	0.0166785
SMARCC1	PPP1R13B	0.0166772
BCLAF1	CEP135	0.0166698
SMARCE1	GRINA	0.0166685
NCOR1	KMT2A	0.0166664
KLF6	DNAJB6	0.016666
ZNF605	KDM3A	0.0166657
KLF13	ZNF703	0.0166649
SP110	CNTRL	0.0166648
ELMSAN1	SNRNP25	0.0166609
KMT2C	TTF1	0.0166609
ZFP36L2	LCK	0.0166564
JARID2	ZMAT1	0.0166533
SON	UBR2	0.0166514
SP100	IQSEC1	0.0166441
BCLAF1	TWF2	0.0166407
BCLAF1	SLC9A3R1	0.0166372
LRRFIP1	STAP1	0.0166347
ZFP36L2	UBE2Q1	0.0166308
IKZF3	CLINT1	0.0166302
ZFP36L2	TNIK	0.0166282
CDC5L	SDCCAG8	0.0166261
TOX2	ANXA4	0.016626
ELMSAN1	RANBP1	0.0166257
CCDC88A	NIN	0.0166238
SFPQ	EIF5	0.0166195
SFPQ	MLKL	0.0166186
SFPQ	LAX1	0.0166125
ARID4B	BID	0.0166083
KLF6	H2AZ1	0.0166081
VEZF1	SLC25A5	0.0166071
KLF6	JAK1	0.0166058
ZNF318	ATP2A3	0.0166046
KLF6	NOP53	0.0166041
KLF6	COX4I1	0.0165972
SP110	CCDC88A	0.0165968
CCDC88A	MTIF3	0.0165967
NSD2	RREB1	0.0165935
BCLAF1	RANBP2	0.016593
SP110	MYL6	0.016593
SP110	EML4	0.0165904
KMT2C	RPL14	0.016589
PRDM2	BTBD6	0.0165874
CCDC88A	BDP1	0.016585
SMARCC2	SMARCD1	0.0165835
ELF1	FOXO1	0.0165798
MEF2C	HLA-DQA1	0.0165789
KMT2C	ZNF318	0.0165786
KLF6	CSDE1	0.0165739
MIS18BP1	SPG11	0.0165729
ARID4B	BPTF	0.0165723
BCLAF1	EIF5	0.0165699
MIER1	DIS3	0.0165676
ETS1	RAB30	0.0165601
KLF6	KDM4B	0.0165588
ETS1	EEF1B2	0.0165491
CCDC88A	ZNF830	0.0165463
KLF6	RPL11	0.0165453
SP140	RPS23	0.0165359
BBX	MX1	0.0165349
KLF6	SPAG9	0.0165339
DMTF1	N4BP2L2	0.0165313
CCDC88A	NIPBL	0.016531
KLF13	METTL9	0.0165299
CCDC88A	REXO2	0.0165267
NCOR1	RPL7A	0.0165252
IRF1	GALNT1	0.0165247
NR3C1	GALNS	0.0165234
ARID4A	DAP3	0.0165224
BCLAF1	MTSS1	0.01652
ARID4B	RPS14	0.0165192
TSC22D3	NAP1L1	0.0165186
MEF2C	VAV1	0.0165181
KLF13	PSMD12	0.0165181
MEF2C	HUWE1	0.0165161
KMT2C	RPS4X	0.0165159
ZNF292	PRPF40A	0.0165144
LRRFIP1	PDIA6	0.016513
KLF6	HINT1	0.0165106
CCDC88A	RPL7A	0.0165085
KLF13	SLC25A5	0.0165081
SON	PWP1	0.0165079
CCDC88A	ATRX	0.0165073
KMT2C	SMG7	0.0165071
SP140	RPL6	0.0165071
KMT2C	SSB	0.0165055
MEF2C	TLE3	0.0165036
NCOR1	ZFC3H1	0.0165028
ARID4B	ZNF638	0.0164974
ZBED5	CXCR4	0.0164961
ZNF318	CD302	0.0164917
SFPQ	RPL13A	0.0164914
SMARCC1	SF3B2	0.0164886
RLF	VPS51	0.0164885
NME2	STK24	0.0164876
ZNF7	DERL2	0.0164845
NR4A2	MT-ND3	0.0164832
KLF6	DAZAP2	0.0164826
CCDC88A	ETS1	0.0164818
ZNF770	PTEN	0.0164746
ETS1	NDFIP1	0.0164728
LRRFIP1	CDK5RAP1	0.0164696
ZNF608	DERL2	0.0164689
SP110	DIAPH2	0.0164647
CDC5L	NF1	0.0164646
NCOR1	UTRN	0.0164611
KLF6	TFE3	0.0164611
ELF1	SIK3	0.0164607
KMT2C	HMGB2	0.0164591
ZNF395	NAB1	0.0164575
PRDM2	MTSS1	0.0164545
RCOR1	PSMD1	0.0164539
IRF2	TADA2B	0.0164534
SUB1	COTL1	0.0164531
IRF5	ALKBH7	0.0164516
KLF13	TUBA1B	0.0164501
SP100	NAT10	0.0164494
TSC22D3	USP22	0.0164434
TSC22D3	SP100	0.0164417
KLF13	TUBA1A	0.0164403
NCOR1	POU2F1	0.0164397
TADA2B	ZNF512	0.0164352
CCDC88A	NACA	0.0164336
SP110	NDUFA11	0.0164334
BCLAF1	SMC4	0.0164323
KLF6	RRAS2	0.0164314
NCOR1	DDX21	0.0164295
NCOR1	MFSD1	0.016427
SON	SYF2	0.0164231
FOS	SNRPB2	0.0164223
ETS1	GPRIN3	0.0164209
BACH1	NCOA1	0.0164199
SP110	GRB2	0.0164194
LRRFIP1	MX1	0.0164161
ZNF292	PPP1R12A	0.0164156
FOS	IRF1	0.0164149
CCDC88A	RPS6	0.0164141
MEF2C	CD79A	0.0164124
TAX1BP1	CIZ1	0.016409
SUB1	SRSF3	0.0164081
BHLHE40	ARPC1A	0.0164064
SP110	SFSWAP	0.0164044
ELK4	ANKRD26	0.0163981
SP100	PAX5	0.0163974
KLF13	MED12	0.0163964
KLF6	RBBP6	0.0163876
LRRFIP1	SMC2	0.016386
ARID4B	GCC2	0.0163833
NME2	MYL12A	0.0163812
SFPQ	RRP15	0.016371
SP110	NIPBL	0.01637
TSC22D3	AHSA1	0.0163682
NCOR1	MT-ND5	0.0163681
TCF7	SCML4	0.0163666
STAT6	RASA3	0.0163658
IRF5	CTSA	0.0163651
NKRF	APOBEC3G	0.0163648
BCLAF1	CCDC186	0.0163634
CCDC88A	RPS23	0.0163595
SP110	TSPYL2	0.0163551
KLF6	EEF1B2	0.0163498
LRRFIP1	WBP1	0.0163492
ELK4	DTX3	0.0163484
KMT2C	RPL6	0.016346
UBTF	MRFAP1L1	0.016342
SP140	RPL8	0.0163419
LRRFIP1	DDX24	0.0163387
TAX1BP1	BIVM-ERCC5	0.0163375
SFPQ	RPL27A	0.0163344
ARID5B	HIF1A	0.0163319
KLF6	PSMD4	0.0163311
ZBED5	SLC25A37	0.016331
ZEB1	FANCC	0.0163302
SP140	DST	0.016328
KLF6	RAB30	0.0163279
TSC22D3	GAPT	0.0163278
CCDC88A	BANK1	0.016326
CCDC88A	EEA1	0.0163254
KLF3	SMC2	0.016325
ETS1	GADD45B	0.0163243
KLF6	EIF3K	0.0163239
KLF6	ESCO1	0.0163193
NCOR1	NSD1	0.0163146
SP110	PABPC1	0.0163128
BCLAF1	TM9SF2	0.0163112
SP110	DNAJC2	0.0163079
ZFP36L2	ATRAID	0.0163036
BCLAF1	FNBP1	0.0163036
KMT2C	RPL35	0.0163033
RLF	SCAF4	0.0163027
NCOR1	RPS4X	0.0162985
NCOR1	RPS8	0.0162967
NR4A2	SIPA1L1	0.0162964
TSC22D3	TPT1	0.0162953
ZEB2	TBX21	0.0162951
LRRFIP1	CCT4	0.0162874
KMT2C	MYO5A	0.0162868
CCDC88A	ABHD16A	0.0162854
SETDB2	ADIPOR1	0.0162842
DDIT3	ADGRE5	0.0162825
TSC22D3	ANKRD13D	0.016282
SP110	GPR183	0.0162806
ARID4A	ZNF160	0.0162788
ARID4B	IFT88	0.0162778
LRRFIP1	DGKD	0.0162742
KMT2C	RPLP0	0.0162731
SP110	RPS15	0.0162728
KMT2C	UBR5	0.0162704
ID3	SERTAD3	0.0162699
SP140	AGPS	0.0162652
BAZ2A	EIF6	0.0162634
ZNF292	SRGAP2	0.0162617
CCDC88A	KMT2C	0.0162615
TSC22D3	RPS27A	0.0162612
ETS1	TCF7	0.0162602
KMT2C	RPLP1	0.0162565
KMT2C	SNRNP70	0.0162538
ZBTB21	POLR1D	0.0162529
MAF1	PSME4	0.016249
KMT2C	RPL36AL	0.0162464
IKZF3	KNL1	0.0162431
CCDC88A	NUDCD3	0.0162423
KLF6	SLC25A3	0.0162411
ZEB1	YTHDF2	0.0162402
ZNF207	PPM1G	0.0162379
MAF1	RAB10	0.016237
CCDC88A	MT-ND4	0.016236
ZFP36L2	HDGF	0.0162352
BAZ2B	MSL3	0.0162341
NSD2	SDE2	0.0162341
SFPQ	REV3L	0.0162326
ARID4B	RBM25	0.0162306
KMT2C	PRPF40A	0.0162282
STAT3	GNA12	0.0162253
CDC5L	EDRF1	0.016225
TSC22D3	CFDP1	0.0162217
ZBTB2	SIPA1L1	0.0162159
NME2	FBL	0.0162101
ZNF445	GTF2F1	0.0162095
ZNF430	ATP8B2	0.0162091
BCLAF1	SREK1IP1	0.016209
NCOR1	LPXN	0.0162059
STAT6	NF1	0.0162052
KLF6	CTDNEP1	0.0162048
CCDC88A	PCF11	0.0162042
SFPQ	EGR1	0.016204
SON	AKAP9	0.0162001
ZNF326	NUP153	0.0161986
NCOR1	MSN	0.0161967
XPA	TESC	0.0161961
CCDC88A	UBA52	0.0161949
NCOR1	RPL22	0.0161948
KLF6	OGT	0.0161931
SFPQ	CEP162	0.0161885
BCLAF1	RPS9	0.0161838
PBRM1	NEDD4L	0.0161802
SP110	CCDC88B	0.0161799
PRDM2	SRGAP2	0.0161798
KLF6	EIF1B	0.0161789
NME2	EEF1A1	0.0161777
KMT2C	EML4	0.0161776
NME2	PRR13	0.0161714
KLF6	ELF1	0.0161676
NCOR1	RPS5	0.0161667
NCOR1	TBRG4	0.0161653
SP140	ATAD2B	0.0161646
KLF13	ALPK1	0.016164
ZNFX1	USP11	0.0161628
LITAF	NUDT4	0.01616
ARID4B	HNRNPU	0.0161591
GPBP1	PAX5	0.0161588
PBRM1	ZNF445	0.0161585
ARID4B	ACIN1	0.0161577
ZBTB32	EPN1	0.0161569
CDC5L	RER1	0.0161564
PRDM2	MX2	0.0161563
SFPQ	NAPA	0.0161523
SP110	SPEN	0.0161514
SON	YWHAZ	0.0161493
RUNX3	TRIR	0.0161488
ZBTB21	NRIP1	0.0161481
MAF1	DYNLL1	0.0161468
MEF2C	TAP1	0.0161455
TAX1BP1	KAT14	0.016145
NCOR1	RSRC2	0.0161424
VEZF1	RPRD2	0.016142
STAT3	UBE2I	0.0161412
CCDC88A	RPL18	0.0161398
HIVEP3	SMC1A	0.0161389
PBRM1	GRHPR	0.0161356
SP110	PRPF40A	0.0161297
BCLAF1	RPS8	0.0161287
SP100	ATR	0.0161272
SP110	RPLP1	0.016127
NCOR1	CCDC88A	0.016127
SP140	RPL18	0.0161268
SFPQ	DEF6	0.0161257
PLEK	SRP14	0.0161254
SP110	DOCK8	0.0161226
CCDC88A	HECTD4	0.016122
SON	GRIPAP1	0.0161212
SP140	RPS3A	0.0161178
NCOR1	YTHDF3	0.0161112
BCLAF1	SNN	0.0161028
CCDC88A	CCT2	0.0160949
SON	SAP30BP	0.0160941
TSC22D3	CAP1	0.0160937
CSDE1	RASSF5	0.0160932
SFPQ	KTN1	0.0160919
TRERF1	HNRNPH3	0.0160868
SFPQ	ENAM	0.0160826
TSC22D3	RPS6	0.0160816
AFF3	DPP8	0.0160778
BHLHE40	TCF20	0.016076
CDC5L	NUFIP2	0.0160752
SFPQ	MACF1	0.016075
ARID4B	SUSD6	0.0160742
KMT2C	ZNF638	0.0160739
TCF4	CCDC80	0.0160732
LCOR	NSMF	0.0160731
CTCF	VPS8	0.0160727
ZNF131	HECTD3	0.0160722
NME2	CACYBP	0.0160574
GTF2I	CUL9	0.016053
CDC5L	HEATR1	0.0160528
SP110	IFI30	0.0160526
LRRFIP1	RPS19BP1	0.01605
CCDC88A	EWSR1	0.0160495
ARID4B	RAB11FIP4	0.0160452
PBRM1	XRCC6	0.0160437
GTF3A	PRNP	0.0160417
CCDC88A	KIAA0040	0.0160416
CCDC88A	TRAM1	0.0160415
ZNF143	PSMB4	0.0160406
CCDC88A	QSER1	0.0160399
KLF6	ACTG1	0.0160393
SP110	PHIP	0.0160379
ARID4B	SCAPER	0.0160375
GPBP1	PTPRJ	0.0160355
KLF6	ATP5F1A	0.0160302
NFX1	ELF4	0.0160292
LRRFIP1	NAP1L1	0.016029
CSDE1	IFNGR1	0.0160286
LRRFIP1	AHNAK	0.0160266
PURA	ZNF7	0.0160254
FOS	ZNF263	0.0160242
ZBTB21	DENND2A	0.0160233
SON	ITPR2	0.0160213
SFPQ	RPS5	0.0160204
BAZ2A	RHOG	0.0160186
SON	RNF213	0.0160168
CCDC88A	DDX55	0.0160168
ZBTB2	NOL12	0.0160143
TSC22D3	EZR	0.0160135
CDC5L	MAP9	0.0160105
ETS1	ARHGAP45	0.01601
CCDC88A	NEK1	0.0160097
ZNF217	FKBP5	0.016009
CSDE1	MAP7D3	0.0160076
KLF6	ARF6	0.0160076
KLF6	UHRF2	0.0160069
USF1	FAM53C	0.0160053
ZFP36L2	NCF4	0.0160051
MAF1	LMAN2	0.016004
TSC22D3	RPS5	0.0160037
KLF6	EVI2B	0.0160019
ELMSAN1	SNAP23	0.0160017
ETS1	CAB39	0.0159982
MAF1	RRP1	0.0159972
TAX1BP1	CCDC93	0.0159963
MAF1	ATPAF1	0.0159939
LRRFIP1	MT-ND4	0.0159904
KMT2C	GALNT10	0.0159903
ZNF217	ACSL4	0.0159875
NCOR1	SLC38A5	0.015986
SP110	GCC2	0.0159823
KLF6	CDC42SE1	0.0159803
VEZF1	BCAS2	0.0159792
TFEB	CAPG	0.0159789
SP140	RPL4	0.0159787
LITAF	CD2BP2	0.0159786
ZNF350	SOS2	0.0159768
SP110	PHC3	0.0159736
KLF13	CFL1	0.0159709
ZNF800	INTS10	0.0159697
LRRFIP1	POLR2A	0.0159686
KLF6	EPC2	0.0159636
CTCF	KLF11	0.0159633
IRF2	EIF2AK3	0.0159631
NCOR1	KTN1	0.0159573
NCOR1	SP110	0.0159554
ARID4B	CCAR1	0.0159541
NME2	MRPL11	0.0159531
KLF6	ACTR2	0.0159517
CSDE1	MT-CO2	0.0159507
TSC22D3	ATP6V0B	0.0159507
SP140	HADHB	0.0159479
CSDE1	CNOT7	0.0159462
FLI1	MARK2	0.0159452
SFPQ	GPR65	0.0159442
ARID4B	PRPF40A	0.0159439
CCDC88A	TCERG1	0.0159425
NME2	UBB	0.0159424
TFCP2	ILF2	0.0159391
SFPQ	NCOA2	0.0159385
NCOR1	C2CD2L	0.0159381
RBPJ	ZNF267	0.0159365
CCDC88A	CD40	0.0159365
ARID4B	RPS21	0.0159345
ZFP36L2	LITAF	0.0159314
ARID4B	SNRPD2	0.0159312
SFPQ	RPS20	0.0159309
NCOR1	RPS14	0.0159304
KLF6	RPS6KB2	0.0159301
SP110	FTH1	0.0159299
MEF2A	EXOC1	0.0159295
KLF6	CD48	0.0159284
NR3C1	SLC25A28	0.0159278
SP110	HINT1	0.0159277
SFPQ	ANO6	0.0159275
KMT2C	ZNF292	0.0159241
KMT2C	CNTRL	0.0159231
ARID4B	CAP1	0.0159215
KLF6	BST2	0.0159184
SOX5	STAMBPL1	0.0159181
XPA	COX6B1	0.0159176
MAF1	RNF11	0.0159174
KLF6	ALKBH7	0.0159172
NCOR1	USP15	0.0159143
SP110	SYNE1	0.0159132
NCOR1	DNAJC2	0.0159131
TCF7	DGKA	0.01591
NCOR1	LSP1	0.0159085
SP110	SAP30BP	0.015905
CCDC88A	CCDC141	0.0159041
TCF7	EVL	0.015904
SON	PLA2G4B	0.0159034
NCOR1	RPS23	0.015901
LRRFIP1	GGNBP2	0.0158997
CSDE1	ACTG1	0.0158992
TCF3	SERTAD3	0.0158991
ARID4B	EPC1	0.0158989
ZNF292	BRD4	0.0158958
CCDC88A	PNISR	0.0158923
ARID4B	CEP290	0.0158915
SFPQ	BAZ1B	0.0158912
FOS	MT-CYB	0.0158903
SP110	S100A4	0.015885
DDIT3	ERP44	0.0158834
IRF4	BCL2	0.0158833
CSDE1	RPL15	0.0158823
LCOR	ITPR3	0.015879
ZNF644	PCED1A	0.0158744
ETS1	KCNA3	0.0158738
STAT3	GLE1	0.0158738
ZNF512	RAD23B	0.015871
ZNF263	PARP10	0.0158691
MAF1	HDAC1	0.0158684
KLF6	CAT	0.0158675
ZNF292	ZNF160	0.0158675
SP110	NFE2L1	0.0158669
SP110	CHD7	0.0158617
LRRFIP1	MYADM	0.0158617
LRRFIP1	NOL7	0.0158609
ETS1	KPNA1	0.0158574
NCOR1	CTSA	0.0158553
NCOR1	ANKRD11	0.0158533
ARID4B	PNISR	0.0158516
DDIT3	ANAPC4	0.0158474
MAF1	USPL1	0.0158473
SP140	FOXO3	0.015847
SFPQ	PUM3	0.015846
SP110	GMFG	0.0158414
ZNF148	ARAF	0.0158411
KLF6	RGS19	0.0158393
LRRFIP1	APBB1IP	0.0158382
TSC22D3	SMARCAL1	0.015836
TCF4	ATXN1L	0.0158357
MEF2C	BRK1	0.0158353
NME2	PIN1	0.0158348
TAX1BP1	CDK12	0.0158307
SP110	RPS23	0.0158293
NCOR1	RPL6	0.0158286
KLF6	ZEB1	0.0158263
BCLAF1	PI4KA	0.0158244
ARID4B	USP37	0.0158235
CCDC88A	DPP8	0.0158233
ATF6	EIF3C	0.0158225
ZEB2	DGKD	0.0158222
NME2	UQCRC1	0.0158197
SFPQ	SLK	0.0158186
ELK4	CCNG2	0.015818
KLF6	CYTH1	0.0158178
KLF6	SLC16A3	0.0158163
SP140	NTAN1	0.0158128
BCLAF1	RPL3	0.0158127
TSC22D3	UBA52	0.0158115
MIER1	HGS	0.0158092
IKZF1	MTR	0.0158078
CCDC88A	TLE4	0.0158043
TSC22D3	OAZ1	0.0158039
KLF6	SMARCD1	0.0158038
KLF6	GGA3	0.0158035
ELK4	USP12	0.0158032
SP100	ERC1	0.0158025
HHEX	SH3BP5	0.0158003
SP140	WDR70	0.0158002
ZNF407	ARHGEF3	0.0157994
TBX21	ALKBH7	0.015798
KLF6	SRP14	0.0157961
GTF2I	UBA7	0.0157961
SP110	JARID2	0.015796
BCLAF1	NIPBL	0.0157952
NFKB1	TNPO1	0.0157946
ZNF430	ABRACL	0.0157922
KLF6	MTPN	0.015787
TADA2B	CUL4B	0.0157861
ZFP36L1	PTGER4	0.0157856
SFPQ	RPL26	0.0157852
ZFP36L1	CRTC2	0.015784
GPBP1	MBD1	0.015783
NCOR1	MAP4K4	0.0157825
SON	GGNBP2	0.0157821
KLF6	OAZ1	0.0157818
NME2	RPL26	0.0157814
MIER1	UBE2J2	0.0157796
KLF6	MTDH	0.0157789
BCLAF1	ZNF114	0.0157779
SOX5	SLC15A3	0.0157773
KLF6	RNH1	0.0157746
TSC22D3	CTDSP1	0.0157728
KMT2C	ZCCHC2	0.0157722
ZNF292	RPL4	0.0157715
CCDC88A	UPF2	0.0157702
BCLAF1	ANP32B	0.0157694
CCDC88A	JMJD1C	0.0157687
LRRFIP1	ERC1	0.0157661
SP140	RPL19	0.0157611
NME2	CCNI	0.0157596
KLF6	BRD2	0.0157596
MEF2C	CTNNBL1	0.0157571
KMT2C	SMARCAL1	0.0157554
KLF6	TRMT10B	0.0157525
BCLAF1	LRRFIP1	0.015751
NCOR1	TEP1	0.015751
KLF13	MT-CO3	0.0157496
NCOR1	DIS3L2	0.0157495
DNAJC2	UIMC1	0.0157481
NME2	COX4I1	0.015747
ARID4B	DDX24	0.0157451
TSC22D3	GNAS	0.0157432
NME2	PNRC1	0.0157426
KLF6	UBE2D3	0.0157411
NCOR1	NOD1	0.015738
ZNF107	NUFIP2	0.0157363
USF1	ARID2	0.0157347
GTF2I	CD2BP2	0.0157347
TSC22D3	LACTB	0.0157343
SP110	RPS3	0.0157338
ETS1	DICER1	0.0157325
USF1	RGS9	0.0157294
SP100	SF3A3	0.0157277
KMT2C	RPS3A	0.0157267
SP110	PCM1	0.0157264
MAFG	UNC93B1	0.0157258
SP110	TRIP11	0.0157258
SP110	U2SURP	0.0157255
SP140	RPS27A	0.0157237
ZNF395	STK40	0.0157224
ETS1	MARK2	0.0157217
SP110	NOM1	0.0157213
KLF6	SEC24B	0.0157204
KLF6	IRF5	0.0157184
LRRFIP1	GRIPAP1	0.0157161
KMT2C	RUBCNL	0.0157146
DDIT3	NAA60	0.0157142
ZFP30	QRICH1	0.0157101
NME2	HSPA8	0.0157094
REST	ABR	0.0157093
ARID4B	UBP1	0.0157071
KLF6	GNG5	0.0157069
SFPQ	ILF3	0.0157039
TCF25	IGFLR1	0.015699
CCDC88A	RPS11	0.0156975
LRRFIP1	RTF1	0.0156959
TSC22D3	ZFP36L1	0.0156908
KLF6	ATAD2	0.0156896
CDC5L	RNASEH2B	0.0156858
RBPJ	NSFL1C	0.0156855
ZFP36L2	DGKA	0.0156808
PIAS1	MED12	0.0156807
MYSM1	MTMR10	0.0156803
BCLAF1	DDX3X	0.0156794
IRF3	BLMH	0.0156759
SFPQ	RPL10	0.0156755
SP100	DOCK10	0.0156749
ZNF207	TMPO	0.0156728
SMARCC1	TRAPPC3	0.0156703
SFPQ	PRRC2C	0.0156666
NME2	CAPZB	0.0156655
NCOR1	FAU	0.0156655
SMARCC1	CUL1	0.0156645
SFPQ	PPIP5K2	0.015662
LRRFIP1	RNF8	0.0156594
SP110	ST3GAL1	0.0156581
ARID4B	EVI2B	0.0156568
STAT6	IMMT	0.0156564
LRRFIP1	ANXA6	0.0156559
HHEX	SELENOO	0.015654
SFPQ	SAT1	0.0156536
GTF2I	LITAF	0.0156529
ARID4B	NCF2	0.0156523
TSC22D3	RPL7A	0.0156502
NME2	SUMO2	0.0156499
CCDC88A	RPL23	0.0156486
SP140	SCLT1	0.0156485
ZNF292	FCHSD2	0.0156476
MIS18BP1	TMED10	0.0156468
TRERF1	CLK4	0.0156467
KLF6	PSMA7	0.0156438
KLF13	MT-CYB	0.0156436
LRRFIP1	ERBIN	0.0156424
CCDC88A	PRPF4B	0.0156422
TCF4	SLC38A10	0.0156413
SON	RREB1	0.0156392
NME2	BST2	0.0156352
CCDC88A	BRD7	0.0156346
KLF13	DYNC1I2	0.0156333
KLF6	EIF3F	0.0156329
SP110	UBE2D3	0.0156324
NME2	DAZAP2	0.0156317
ZNF506	TRMT10C	0.0156273
TSC22D3	NDUFB10	0.0156256
MGA	MFN1	0.0156245
LRRFIP1	RPF1	0.0156212
TSC22D3	VAMP8	0.0156178
ELF1	FAM32A	0.0156178
SOX5	ITGB2	0.0156178
NR4A2	RGS1	0.0156173
NCOR1	SYNRG	0.0156161
TCF7	LCK	0.0156158
SP110	RPS6	0.0156148
KLF6	CHP1	0.0156148
SP110	RPS12	0.0156122
AKNA	FYB1	0.0156112
KLF6	GTF3A	0.0156102
SMARCC1	PIN1	0.01561
NCOR1	RNF10	0.0156096
KMT2C	SELENOO	0.0156094
DMTF1	RDX	0.0156069
KMT2C	ATRX	0.0156049
LRRFIP1	DENND2A	0.0156046
ZNF609	EXOC3	0.0156039
SP110	RPS14	0.0156032
ZFP36L2	SWT1	0.0156028
FOS	EEF2	0.0156025
NR1H2	ELF4	0.0156013
KLF6	SNX3	0.0156006
SFPQ	ZZEF1	0.0155994
KLF6	RPN2	0.0155992
ARID4B	AKAP9	0.0155978
TSC22D3	MT-CO3	0.0155954
KLF6	LAX1	0.0155944
TAX1BP1	NBEAL1	0.0155932
NME2	TRIR	0.0155926
VEZF1	CCT7	0.0155919
CDC5L	HGS	0.0155894
KLF6	PDCD4	0.0155885
POU2F1	BCCIP	0.015588
SP110	CDK5RAP2	0.0155874
KLF6	RPL14	0.0155874
NME2	STK25	0.0155867
SOX5	ZFYVE16	0.015586
ARID4B	SEMA4D	0.0155851
TSC22D3	GPR183	0.0155841
SON	ODF2L	0.0155816
NCOR1	NEMF	0.015581
BAZ2B	DHX29	0.0155809
SFPQ	FCHO1	0.0155791
SP110	OFD1	0.0155789
KLF6	VIM	0.0155784
ARID4B	UBB	0.0155777
KLF6	TAGLN2	0.0155759
CDC5L	DDX55	0.0155734
ARID4B	SUCLG1	0.0155717
ELF2	PSMD12	0.0155695
KLF6	BRK1	0.0155688
LRRFIP1	WAPL	0.0155686
SFPQ	TLE1	0.0155677
KLF6	AIDA	0.0155655
KLF6	ZNF703	0.0155653
CCDC88A	GOLGA4	0.0155627
SFPQ	PYHIN1	0.0155623
DNAJC2	CCDC12	0.0155621
AEBP2	PRKD2	0.0155594
CCDC88A	MS4A1	0.0155549
KLF6	SNU13	0.0155547
SFPQ	UBR4	0.0155538
KLF6	CCNG1	0.0155518
MAF1	PFKL	0.0155517
RUNX3	HSF1	0.0155505
SP110	BIRC6	0.0155501
LRRFIP2	TTC17	0.0155449
VEZF1	SNX14	0.0155448
MGA	PCMTD1	0.0155434
TAX1BP1	PSIP1	0.015542
HHEX	SAMD9	0.0155399
SFPQ	MAP3K1	0.0155398
CCDC88A	USP15	0.0155391
TCF4	PTPN1	0.0155377
LRRFIP1	USP6NL	0.0155376
TAX1BP1	PDCD11	0.0155353
KMT2C	RACK1	0.015534
SOX5	USP3	0.0155321
CCDC88A	PARVB	0.015532
DDIT3	HLTF	0.0155282
ZNF236	UBE2L3	0.0155281
MIER1	ITFG2	0.0155269
KLF6	CYBA	0.0155259
NCOR1	GNL3	0.0155241
TSC22D3	RBM7	0.0155223
TSC22D3	RBM22	0.0155213
NME2	PTPRC	0.0155204
MAF1	FBXO34	0.0155203
CCDC88A	EVI5	0.0155202
L3MBTL3	ERICH1	0.01552
KLF6	MTSS1	0.0155158
KLF6	LRRCC1	0.0155144
KLF3	RAB3GAP1	0.0155128
SFPQ	RPL23	0.0155101
DDIT3	MED4	0.0155094
SMARCC2	PTTG1IP	0.015509
SOX5	ZBTB32	0.0155055
SP110	RPLP2	0.0155042
SP140	SUDS3	0.0155035
SMARCC1	STIP1	0.0155028
KMT2C	GNAS	0.0155019
ZNF280D	PHF11	0.0155019
SFPQ	MAN1A1	0.0155012
IKZF1	C2CD2L	0.0155004
TAX1BP1	RPS6KA5	0.0154994
KLF6	DST	0.0154988
PRDM2	RPL30	0.0154964
ZNF644	SH3GLB1	0.0154956
ETS1	SH3BP5	0.0154951
CSDE1	CCT3	0.0154934
BCLAF1	NCL	0.0154933
CCDC88A	MDM4	0.0154874
BCLAF1	SMARCA4	0.0154836
NSD2	EIF2AK3	0.0154815
NR4A2	ZFP36	0.0154813
CTCF	NUFIP1	0.0154807
CCDC88A	ITPR2	0.0154803
PRDM2	BABAM1	0.01548
RLF	TRMT2A	0.0154773
KLF6	DHX30	0.0154763
SP110	SCAPER	0.0154756
ARID4B	PHF20	0.0154753
CDC5L	IL21R	0.0154718
KLF6	RESF1	0.0154705
SFPQ	DNAJB1	0.0154671
NME2	FXR1	0.0154655
STAT6	CLPTM1L	0.0154653
NCOR1	SUZ12	0.0154645
NCOR1	UBB	0.0154643
KLF6	MT-CO2	0.0154636
KLF6	PRKDC	0.0154608
CCDC88A	NFKBIE	0.0154589
LRRFIP1	TP53I13	0.0154587
SON	LENG1	0.0154564
[truncated: 22,933 more rows]

## Sheet: 6g.Mouse
Mouse_B cells_linkList_0.01
regulatoryGene	targetGene	weight
FOXP1	LRCH4	0.275496
CNBP	STOML2	0.264982
ZBTB20	ARL1	0.248001
SSRP1	CLPTM1	0.242326
GATAD2B	ITFG2	0.238102
BCL11A	SNX2	0.220916
ZBTB20	DUSP11	0.218405
JUND	PCMTD1	0.217669
IRF7	KAT7	0.211521
HHEX	CYB561D2	0.208877
ZFP36L2	NTAQ1	0.208344
ZNF207	MRPL4	0.203994
NFATC3	PRPS2	0.199616
ZEB2	FCER2	0.198394
ZNF318	ZNRF1	0.198225
TAX1BP1	MEMO1	0.197186
E2F2	TLN1	0.197071
MEF2C	TMEM70	0.196633
VEZF1	TIMM50	0.196214
CEBPZ	CDC42SE1	0.192532
E2F2	SURF2	0.192526
KLF2	TBCK	0.192437
LYAR	EPN1	0.191911
STAT6	POLR3C	0.19188
LYL1	LGMN	0.190455
ZFP36L2	IFT57	0.190056
IRF7	TRIM59	0.188741
PAX5	MICU2	0.188279
POU2F2	CEP57	0.187235
POU2F2	TLR1	0.185204
ARID1A	MRPL33	0.181698
POU2F2	ANXA2	0.181593
SMAD7	GOLGA7	0.180349
MTA2	MRPL14	0.179926
SATB1	ATF4	0.179922
ARID4B	RPP25L	0.179014
REL	AKNA	0.178803
TSC22D1	BAG4	0.1787
IRF5	MBD3	0.177988
GLMP	AKIRIN1	0.177933
SON	ABI3	0.177377
ZNF207	NRAS	0.176884
RFX5	SF3B2	0.1762
CARHSP1	NSMCE1	0.175739
ZNF207	UBE3A	0.175726
STAT1	VGLL4	0.175142
E2F2	NGDN	0.174821
CEBPZ	SNX4	0.174691
TCF12	EPB41L2	0.174322
CEBPG	LYRM9	0.173459
BAZ2B	RAE1	0.173287
MEF2C	PTBP1	0.173002
XBP1	ESF1	0.17269
KLF2	VAMP8	0.172203
YBX1	TNRC6A	0.170634
MEF2C	PDIA6	0.170404
HMG20B	SRSF7	0.169745
E2F2	CARD11	0.168119
LRRFIP1	IPO11	0.167213
E2F2	LIMD1	0.1668
ID3	U2SURP	0.165864
MBD3	IRF5	0.165242
MTA2	LETM2	0.165166
IRF2	MRPL42	0.164709
BCL11A	CMTM7	0.164172
ZNF622	VOPP1	0.164039
LRRFIP1	BAZ1A	0.163975
TAX1BP1	VRK1	0.163534
KLF6	RBM34	0.162931
CUX1	TBCB	0.161563
CAMTA1	COQ9	0.160743
SMAD7	GCSH	0.160395
STAT3	ACP1	0.157396
ARID1A	UPF2	0.157123
SPIB	LSM4	0.15703
IRF7	MIF4GD	0.156326
TFE3	CD200	0.155581
YY1	LAGE3	0.155112
KLF2	NDUFB8	0.155107
MYB	HMGN2	0.1543
ID3	POLR2C	0.153756
ETS1	BPTF	0.153661
SSRP1	XPO4	0.153464
TCF12	GLUD1	0.153246
ZEB2	CLEC1B	0.152674
SUB1	NRM	0.152507
KLF2	MVB12A	0.152478
KLF2	CD27	0.152219
ZNF318	GTPBP4	0.152036
ARID4B	JTB	0.151788
HMGB1	PSMB1	0.151712
TAX1BP1	STOML1	0.151636
RFX5	MRPL3	0.151518
SUB1	STK10	0.151345
CTCF	UBTF	0.150874
E2F2	SLU7	0.150811
HMGB1	UPF2	0.15081
POU2F2	POLR2G	0.15062
TFDP2	TRIM10	0.150587
ARID4B	TRAPPC4	0.150271
TSC22D1	ADSL	0.150135
ZEB1	DHRS1	0.150086
CENPA	HNRNPK	0.14977
TSC22D3	TMOD3	0.14973
ETS1	FAM214A	0.148737
GATAD2B	HGSNAT	0.148705
ZNF639	SESN3	0.148687
MTA2	C5orf24	0.148638
MAF1	PRPSAP1	0.148611
TAX1BP1	SLC1A5	0.148432
USF1	TCF3	0.148421
YY1	FH	0.148339
ZNF639	MRPL21	0.148333
ZNF207	ANAPC13	0.148143
KLF6	TMEM59	0.148136
LEF1	HYPK	0.148119
SUB1	S100A13	0.148046
KLF13	ADSS1	0.147985
KLF2	BNIP3L	0.147662
MEF2C	RIT1	0.147374
YBX1	IFITM3	0.147341
SREBF2	MRPS17	0.147126
ZNF639	ZMAT5	0.146924
SSRP1	CD164	0.146522
IRF9	HARS1	0.145388
RFX5	GMNN	0.145374
IRF7	TRA2B	0.145256
FOXN3	BIN2	0.14485
ZEB2	CHD6	0.14389
MTA2	HPRT1	0.1438
YBX1	PTGES3	0.143486
VEZF1	VPS41	0.142973
YY1	PLEK	0.142882
THAP11	CETN3	0.142798
POU2F2	VIM	0.142752
ZNF639	NKG7	0.142568
E2F2	CYP4F3	0.142352
POU2F2	NIPSNAP3B	0.142199
POU2F2	DCAF12	0.142173
CEBPZ	NUMA1	0.141962
TFAM	DNAJC17	0.141887
ZEB2	GSPT1	0.141177
ID3	TSFM	0.141071
ZBTB20	PYCR2	0.140888
E2F2	MGAT1	0.140523
ZKSCAN3	MAGOH	0.140044
SREBF2	FXYD5	0.139989
LYL1	VCP	0.139875
TSC22D4	ANKRD10	0.139698
E2F2	NUDCD2	0.139349
STAT6	CRK	0.139237
ZBTB20	GATD1	0.138991
SREBF2	MRI1	0.138918
CUX1	HCK	0.13882
IKZF1	PTTG1IP	0.138756
GPBP1L1	G3BP1	0.138646
RELA	UCHL5	0.138571
POU2F2	DNAJB6	0.138555
FOXN3	MRPS15	0.138442
TAX1BP1	CYC1	0.138168
CNBP	SNX8	0.138105
ZNF207	MRPL9	0.137986
ELF2	FBXW5	0.137843
JUND	DDX41	0.137801
TCF12	PTRH2	0.137671
HHEX	DOCK10	0.137347
E4F1	PRRC2C	0.137335
IRF7	EMC4	0.137219
POU2F2	CSDE1	0.136805
ARID1A	UBA2	0.136401
TFAM	KRAS	0.136265
TCF3	USF1	0.13625
E2F2	CDK11B	0.136246
IRF7	NPM3	0.136005
MTA2	PPP3CA	0.13599
E2F4	CBFA2T3	0.135954
ZNF207	EIF4E	0.135948
ID3	EIF2S2	0.135652
HMGB2	SF3B4	0.135611
FOXP1	TAF12	0.135583
MBD3	MED11	0.135114
E2F2	NEU1	0.134888
FOXP1	DNPEP	0.134697
GPBP1L1	CD180	0.134639
KLF13	SPCS3	0.134599
KLF6	TCF12	0.134225
CDIP1	MLEC	0.134198
KLF13	DRAP1	0.133955
SREBF2	SLC44A2	0.133937
IRF7	AURKAIP1	0.133828
MXD4	RAPGEF6	0.133774
STAT6	SLTM	0.133625
KLF2	MIDN	0.13342
KLF2	SMARCA5	0.133404
VEZF1	RNF6	0.133367
TCF12	KLF6	0.133203
SUB1	RIPOR2	0.133144
STAT1	PPP1R8	0.133128
ATF4	SATB1	0.13308
AKNA	REL	0.133058
EBF1	ANKRD10	0.13286
MAF1	LAMTOR5	0.132775
TP53	STX11	0.132668
KLF3	C9orf85	0.13253
TFE3	HIKESHI	0.132485
HMGB1	PSMC1	0.132454
IRF7	DCAF11	0.132168
CTCF	UTP3	0.131819
TAX1BP1	MED13	0.131651
POU2F2	BCL2L11	0.131558
ZNF207	ECM1	0.131468
BCL11A	SMIM14	0.131452
USF1	PLEKHF2	0.131223
IRF7	VRK1	0.131193
TFE3	STX5	0.131128
TFE3	ITFG1	0.130816
TSC22D4	PPIL4	0.130639
SUB1	SIKE1	0.130579
PLEK	BRD2	0.130494
HMGB1	STARD5	0.130435
TFAM	CHAC2	0.130411
NFATC3	SREK1	0.130323
ZNF622	TPCN1	0.130261
KLF3	CDK12	0.130085
ZFP36L1	C5orf22	0.129999
RELA	RPA3	0.129873
PHB	PSMB10	0.129689
POU2F2	LUC7L3	0.129521
ZBTB7A	UTP11	0.129366
GPBP1L1	BTBD1	0.129344
STAT1	PNRC2	0.129135
LYL1	APEX1	0.128864
VEZF1	MRPL43	0.128571
IKZF1	RFX5	0.128296
VEZF1	UTP14A	0.127948
CSDE1	GSK3B	0.127865
ZNF622	LYL1	0.127852
YY1	SUCLA2	0.127764
FOXN3	DDX21	0.127733
FOXN3	MCRS1	0.12772
BCLAF1	CPM	0.127528
ZFP36L2	NXF1	0.12752
JUND	PPBP	0.127479
LYL1	TPCN1	0.12743
FOXN3	PRDX5	0.12734
FOXP1	DDA1	0.127302
KLF2	HNRNPUL1	0.127283
DNAJC2	UBE2G1	0.127273
THAP11	SDHD	0.127162
DNAJC2	RPA3	0.127116
STAT6	BIN3	0.127116
TCF12	NECAP2	0.127113
STAT6	LMBRD1	0.127078
HMG20B	TBC1D15	0.127076
ZNF207	SLC50A1	0.126734
CUX1	MRPS10	0.126648
MTA2	UFM1	0.126572
STAT1	TCEAL9	0.12652
BAZ2A	FCRL1	0.126449
ZNF207	NDUFA12	0.126447
CUX1	PRPS1	0.126393
SREBF2	BORCS8	0.12629
SOX4	GON7	0.1262
ZNF622	EXOSC9	0.126162
ZEB1	CENPX	0.12607
MTA2	MRPS12	0.126029
MXD4	KXD1	0.125991
KLF3	MIF	0.125694
ZKSCAN3	PGD	0.125534
ETS1	SNX15	0.125263
CDC5L	OLA1	0.125226
ZBTB20	PLCG2	0.125108
DNAJC2	UCHL5	0.124887
YBX1	NUDC	0.124873
ZFP36L2	RALBP1	0.124524
NCOR1	RPS19BP1	0.12431
HHEX	GEMIN7	0.124273
KLF3	C2orf42	0.124256
YY1	RAPGEF6	0.124197
E2F2	LARP7	0.123912
DNAJC2	CCDC50	0.123815
EBF1	HLA-DOB	0.123793
ARID4B	THRAP3	0.123754
XBP1	KMT2E	0.123553
CAMTA1	SH3BGRL	0.123381
ZNF639	ARL4C	0.123222
CENPX	ZEB1	0.123197
SMARCC1	SSBP1	0.123157
STAT1	ACBD6	0.123081
MTA2	SREK1	0.123042
CENPX	MRPL27	0.123021
PAX5	TOR2A	0.122929
HHEX	TRIM10	0.122888
ZBTB20	VPS29	0.122738
ID3	R3HDM4	0.122696
TCF12	ATP6AP2	0.122691
ZBTB20	CAPRIN1	0.122673
POU2F2	TIMP2	0.122613
ARID1A	EBPL	0.122546
UBTF	CTCF	0.122486
HMGB1	PSMD14	0.122245
E2F2	EIF2S1	0.122207
NFATC3	MTCH2	0.122201
TAX1BP1	SLC9A3R1	0.122199
GPBP1	UBE2J2	0.122128
ZEB2	SLC38A5	0.122085
ARID4B	SNRPB2	0.122003
MTA2	AKIRIN2	0.121876
POU2F2	S100A9	0.121747
E2F4	ZDHHC20	0.121682
PURA	DEK	0.121613
CENPA	COA3	0.121531
YY1	RTCB	0.121458
ZNF646	MTA2	0.121339
ARID1A	MOSPD3	0.1213
SUB1	UQCR11	0.121167
ZNF646	SDHC	0.121096
TCF3	ANKRD12	0.121028
MXD4	DENND4A	0.120973
MAF1	SELENOO	0.120951
POU2F2	CYB5R4	0.12094
DNAJC2	TUSC3	0.120896
GPBP1L1	PAFAH1B3	0.120895
YBX1	PUF60	0.120827
IRF7	MRPS14	0.12082
E2F2	FNTA	0.120723
FLI1	RBM42	0.120697
XPA	SDHAF1	0.120677
TSC22D3	SLA	0.120656
CSDE1	NRBP1	0.120614
NFATC3	TRAPPC8	0.12059
E2F2	KAT6A	0.120536
SUB1	EZR	0.120489
CEBPZ	MRPS26	0.120484
YBX1	ACTR8	0.120468
BCLAF1	RAF1	0.120424
DNAJC2	RELA	0.120317
BAZ2B	OAZ2	0.120301
CDC5L	MOB1A	0.120153
SMAD7	PFDN6	0.120128
DNAJC2	PTPN1	0.119858
ZFP36L1	RAD50	0.119841
TP53	CTSD	0.119806
MAF1	ATG7	0.119741
EBF1	TMEM209	0.119727
CDC5L	C12orf57	0.11965
FOXN3	SDHD	0.119629
ZEB1	GDI1	0.119388
KLF3	PBXIP1	0.11926
DNAJC2	SDHC	0.119191
FLI1	NSMCE4A	0.119173
STAT1	PSMA4	0.119157
ARID4B	CHD6	0.119133
SSRP1	ANKHD1	0.119062
GABPA	CKLF	0.119039
TFAM	LST1	0.118981
MTA3	SNX20	0.118948
ETS1	COX7B	0.118921
BAZ2A	ACTL6A	0.118911
CENPX	IFITM3	0.118537
PAX5	HYPK	0.118371
TFAM	SMG7	0.118313
ZBTB7A	NDUFS8	0.118251
FOXP1	NAA20	0.118192
ZFP36L1	PAQR9	0.118113
MTA2	ATG12	0.117879
LEF1	RNF13	0.117877
TSC22D1	GTF2B	0.117825
ZNF706	PAPOLA	0.117676
ZFP36L1	HEXB	0.117594
EBF1	KRCC1	0.117515
CAMTA1	NCSTN	0.117502
E2F2	HNRNPM	0.11746
XBP1	MLEC	0.117389
FOXP1	UBE2E3	0.117326
GPBP1L1	PIGY	0.117292
ZFP36L1	ZNF593	0.117244
SUB1	ATP5F1E	0.117138
ARID1A	SARS1	0.117039
EBF1	LYPLA1	0.117016
CENPX	RPS6KA1	0.116985
YBX1	UQCRC2	0.116639
JUND	SNAPC5	0.116575
ARID1A	ZBP1	0.116454
TFAM	UBE2E1	0.116448
SUB1	MAP4K4	0.116328
EBF1	BRD7	0.116262
CARHSP1	SNX3	0.116082
PLEK	YY1	0.116033
CDC5L	RNF145	0.116012
ZFP36L1	CBR1	0.115826
DNAJC2	MDH2	0.115711
XBP1	BABAM2	0.115668
ZBTB20	AASDHPPT	0.115619
CENPA	EDEM1	0.115189
CENPX	TNRC6A	0.115159
GATAD2B	ZNF292	0.11515
CARHSP1	ELOVL1	0.11506
SUB1	PCMTD1	0.114986
TCF25	RASAL3	0.114982
TFDP2	CHAC2	0.114967
HMGB1	WDR3	0.114889
SP140	S1PR1	0.114755
KLF6	EPB41L2	0.114731
YBX1	EIF4B	0.114643
YBX1	BRK1	0.11464
ID3	NRAS	0.11461
IRF7	RDX	0.114449
GABPA	FBXO33	0.114324
CENPA	TTC5	0.114284
SSRP1	NUMA1	0.114266
ZNF706	IL16	0.114241
GLMP	TSN	0.114214
ELF1	ATXN7L3B	0.114203
KLF2	PTP4A2	0.114143
PAX5	DHX16	0.114076
KLF3	GAR1	0.11402
RFX5	KLHL24	0.113918
UBTF	UTP3	0.113856
BAZ2A	TBC1D1	0.113782
E2F4	TIMP2	0.11371
IRF7	MOSMO	0.113699
ZEB2	BRIX1	0.113639
EBF1	TMEM123	0.113505
ZFP36L1	TOR1A	0.113498
LITAF	PPCS	0.113412
SMAD7	SSBP2	0.113371
SMARCC1	IRF5	0.113369
BAZ2B	TIGD2	0.113234
LEF1	PPIL2	0.113189
GPBP1	UBTF	0.113091
FOXN3	BORCS8	0.113091
PLEK	SUCLA2	0.113073
E2F2	TXNL1	0.113041
RFX5	CXXC5	0.112962
GATAD2B	BEX3	0.112958
AFF3	COMT	0.112922
ZNF639	SIKE1	0.112906
HHEX	UBE2A	0.112798
PLEK	TARBP2	0.112738
SMARCC1	RPA3	0.112729
ZEB2	PPP4R3B	0.112713
TAX1BP1	RSU1	0.112701
LYL1	ZNF622	0.112636
ID3	TRAPPC6B	0.1126
FOXN3	MOSMO	0.112551
ZFP36L2	PIGX	0.112521
FOXP1	AKAP13	0.112475
NFATC3	GPR18	0.112374
HMG20B	ELOC	0.11234
MEF2C	HIBADH	0.112324
YBX1	DYNLRB1	0.11221
CENPA	BNIP2	0.112029
ELF2	NEK7	0.112
IRF7	CDC42SE2	0.111901
ZFP36L2	WAS	0.111869
SSRP1	VMA21	0.111853
RFX5	IKZF1	0.11177
SPIB	ADD3	0.111657
IRF7	STOML1	0.111564
ZNF207	AUP1	0.111532
KLF6	SCAF11	0.111499
THAP11	FBXW5	0.111495
KLF3	CDK6	0.111489
SOX4	ARL8B	0.111464
KLF13	C16orf91	0.111412
POU2F2	CBFA2T3	0.111309
ARID1A	ITCH	0.111282
IRF7	PRCP	0.111278
MXD4	ARHGAP18	0.111271
ELF2	KDM3B	0.111204
SP140	ETS1	0.111185
PAX5	MCRIP1	0.111105
ARID1A	CYB5B	0.111091
KLF13	ARL5C	0.110963
CARHSP1	CXXC5	0.110935
IRF7	BAG1	0.110865
TFDP2	TSPO2	0.11074
ZFP36L2	DOCK11	0.11065
MTA2	TSN	0.110643
CENPA	KIF5B	0.110289
ZNF706	TRIM7	0.110281
HMGB1	GLRX3	0.110222
HMGB1	SPINT2	0.110192
MYB	SUMO3	0.110191
HMG20B	S100A9	0.110118
CARHSP1	ATP6V0B	0.110084
ZNF318	SLC9A8	0.110073
IRF8	PNRC1	0.109994
SOX4	IQSEC1	0.109932
FOXP1	GRK2	0.109857
ZNF207	RBM25	0.1098
POU2F2	KRAS	0.109756
RELA	PFDN4	0.109707
BCLAF1	TAPBP	0.109698
SREBF2	MAP2K3	0.10963
ZMIZ2	MIER1	0.109624
CENPX	SAFB2	0.109507
ARID4B	KATNA1	0.109265
MAF1	WDR91	0.10916
LYAR	TXNDC16	0.109067
BAZ2A	PIN4	0.109061
KLF13	RNF167	0.108908
ZMIZ2	RHEB	0.108831
FOXP1	RNF130	0.108741
ATF4	ILK	0.10872
ARID4B	CELF1	0.108696
MAX	LRRFIP1	0.108677
KLF3	STUB1	0.108668
ZMIZ2	APRT	0.108652
GPBP1L1	SRSF9	0.108639
DNAJC2	WBP1	0.108519
KLF3	RBBP6	0.108437
IKZF1	ASCC2	0.108417
PAX5	CDADC1	0.108287
GLMP	ARF6	0.108118
STAT6	SLC25A46	0.108065
SON	ETHE1	0.108053
PIAS4	SMARCA2	0.10803
ZFP36L1	CD200	0.108007
TSC22D1	CELF2	0.108005
MYB	UROD	0.108003
E2F4	DPH5	0.107692
HMGB1	DHRS11	0.107666
MTA2	ZNF646	0.107663
SUB1	PNN	0.107648
IKZF1	ARPC5L	0.107647
ZNF622	UCKL1	0.107646
ZNF706	MRPL55	0.107631
MYB	MKLN1	0.107567
GATAD2B	SCMH1	0.107553
DNAJC2	BLNK	0.107498
ARID4B	TIMM9	0.10747
IRF7	PAQR9	0.10739
SMARCC1	PML	0.107381
TCF12	BSDC1	0.10738
JUNB	PEBP1	0.107351
FOXP1	SWAP70	0.107349
TFDP2	CA2	0.107286
MAF1	TACC1	0.107259
YY1	SVBP	0.107251
TFDP2	ZDHHC20	0.107248
SOX4	PPP2R5A	0.107234
FOXN3	IFI35	0.107207
HMGB1	PUF60	0.107164
FLI1	LMBRD1	0.107122
E2F2	NDUFAF8	0.107098
ARID4B	ANKRD10	0.107016
KLF2	SSNA1	0.106997
BCLAF1	GOLPH3L	0.106939
ZFP36L1	MCTS1	0.106905
POU2F2	MYG1	0.106887
STAT3	SSH1	0.106865
CNBP	ENY2	0.106842
KLF3	DDX39B	0.106802
FOXN3	PNPO	0.106693
KLF2	USP4	0.106645
FOXP1	DDX58	0.10661
YBX1	PCIF1	0.106592
SPIB	COMMD2	0.106589
STAT1	PSMF1	0.106553
BCLAF1	CIR1	0.106539
JUND	MAP4K4	0.106436
UBTF	EIF3G	0.10639
TCF4	SERINC3	0.10632
IRF5	PML	0.106316
BCL11A	CDK9	0.106313
GPBP1L1	ANP32A	0.106306
POU2F2	EIF3E	0.106208
ZBTB20	DNAJC7	0.106194
TAX1BP1	MIF4GD	0.10619
TAX1BP1	DNAJB2	0.1061
HHEX	PFDN6	0.106099
BAZ2A	SRRM1	0.106086
TAX1BP1	DNAJA2	0.106074
BAZ2B	TMEM30A	0.106074
DNAJC2	PFDN4	0.106073
HHEX	CUL1	0.106045
FLI1	SLC12A6	0.105974
E2F2	DCUN1D1	0.105946
CENPX	SUDS3	0.105876
ZNF639	CRLF3	0.105841
MTA2	SRSF10	0.105823
LITAF	COPS9	0.105703
ZNF292	CACYBP	0.105694
SUB1	APOBEC3H	0.105573
MIER1	YIF1A	0.105487
HMGB2	HMGN5	0.105483
BCLAF1	SUDS3	0.105468
SMARCC1	TYROBP	0.105398
CAMTA1	DAPP1	0.105393
HMGB2	ELOF1	0.105361
BAZ2B	PGAP1	0.105358
ZNF639	PHF3	0.105356
IKZF1	PIGP	0.105347
EBF1	SYVN1	0.10532
TP53	RUNDC1	0.105272
HMGB1	HCLS1	0.105232
MAF1	MCL1	0.105086
TFDP2	POLD1	0.105057
E2F4	NADK	0.105024
TSC22D3	IFRD1	0.105013
ZEB1	DHX8	0.104999
PAX5	ZMYND8	0.104857
MTA2	TRAF3IP3	0.104832
KLF3	GTF3C6	0.104815
TSC22D4	STARD7	0.104789
DNAJC2	DCUN1D5	0.104733
LEF1	FAM78A	0.104699
YBX1	ERI3	0.104542
SREBF2	RPS6KA1	0.104486
TP53	STX8	0.104479
ETS1	FKBP3	0.104459
ARID4B	MAP4K2	0.104395
ZNF639	RPN1	0.104354
SOX4	UBQLN1	0.104348
YY1	BRD2	0.10433
TFDP2	RBM25	0.104319
SREBF2	EXOSC8	0.104309
TAX1BP1	CCM2	0.104296
LYAR	IAH1	0.104293
KLF2	GSK3B	0.10426
ATF4	CD200	0.104124
IRF2	LENG9	0.104123
ZNF207	KRTCAP2	0.104101
SSRP1	RPA2	0.104038
TFDP2	LAMTOR4	0.104002
POU2F2	CKLF	0.103978
SATB1	ILK	0.103947
CNBP	UNC93B1	0.103896
DNAJC2	ALYREF	0.103893
DNAJC2	EIF6	0.103892
YBX1	PLAC8	0.103885
TAX1BP1	C12orf57	0.103885
KLF2	NRM	0.103819
IKZF1	RNF115	0.103773
ZFP36L1	GUK1	0.103765
TSC22D1	BCL7A	0.10376
SP110	RMI1	0.103734
CENPX	ZCCHC7	0.10373
YY1	SLC25A3	0.103651
TSC22D1	PRR14	0.103636
CEBPZ	DDX18	0.103554
SMARCC1	UCHL5	0.103531
LYL1	DDA1	0.103481
THAP11	DAZAP1	0.103469
ARID4B	FAM50A	0.103399
TFDP2	LYPLA2	0.103396
ZNF644	PTPRJ	0.103386
FOXN3	MRPS34	0.103378
ZNF644	DCUN1D1	0.103345
TFE3	CNN3	0.103322
MAF1	COX5A	0.10323
TSC22D4	B3GNT8	0.10321
CUX1	SART1	0.103208
ZBTB20	IMP3	0.103203
TCF12	UFC1	0.103169
SOX4	NTAQ1	0.103154
IRF2	MTCH1	0.103116
LYL1	PIP4K2A	0.103111
MXD4	TRIAP1	0.10309
TAX1BP1	SIRT7	0.103073
TFAM	ZMYND8	0.10303
TSC22D4	DARS1	0.103004
REL	EEFSEC	0.10298
LYL1	POLR3D	0.102963
FOXP1	PYCARD	0.102949
BCLAF1	HUWE1	0.102847
MAF1	UQCC2	0.102842
ZNF622	VCP	0.102759
FOXP1	MALSU1	0.102715
KLF2	CHD4	0.102693
FOXN3	SAT1	0.10266
ZBTB7A	NEDD9	0.102634
TSC22D3	ROMO1	0.102612
AKNA	EEFSEC	0.102558
SREBF2	SF3B5	0.102553
ZBTB20	TMEM208	0.102455
UBTF	ATRX	0.10243
BAZ2A	SLC3A2	0.102409
MXD4	PDCD2L	0.102316
SMARCE1	BOD1L1	0.10228
BCL11A	ATP6V1F	0.102221
E2F2	IFNGR2	0.102197
LITAF	PPP1R35	0.102031
GATAD2B	DAD1	0.102028
ZKSCAN3	TTC19	0.101965
YY1	MANBAL	0.101922
BCLAF1	IDH3G	0.10189
MAF1	MRFAP1	0.101862
ARID4A	PGS1	0.101687
EBF1	PPA2	0.10163
ZNF622	TOR2A	0.101626
TCF12	TSPO2	0.101591
ZNF639	TUBB	0.101588
TSC22D3	RNF41	0.101566
SREBF2	RRP1	0.101525
ETS1	SP140	0.101501
KLF3	PSMA6	0.101498
YBX1	VDAC2	0.10148
KLF2	CD47	0.101361
KLF6	PTRH2	0.101287
SPIB	COA6	0.101208
HMGB1	SNW1	0.101187
PLEK	RAPGEF6	0.101169
YBX1	BST2	0.101117
KLF3	NDUFA5	0.101103
CDC5L	UNC119	0.101054
ZNF622	TMEM14C	0.100995
STAT1	USP32	0.100986
VEZF1	PSMD10	0.100983
JUND	UBE3C	0.100958
BAZ2B	TM9SF3	0.100923
SSRP1	PAFAH1B1	0.100821
YBX1	CENPX	0.100797
IRF7	VAPA	0.100733
STAT6	GGCT	0.100727
ZBTB7A	TRAPPC5	0.100708
GABPA	NEMF	0.100703
CUX1	CAPZA1	0.100668
MTA2	KTN1	0.100615
USF1	SMARCE1	0.100613
ZBTB7A	SMARCA2	0.100593
CEBPZ	CDK9	0.100527
MIER1	ZMIZ2	0.100522
PAX5	PSMC1	0.100473
ZBTB1	AFF3	0.100434
TSC22D1	TMEM208	0.100412
SUB1	ANKRD11	0.100397
TCF12	RPS9	0.100269
TAX1BP1	ADD1	0.100248
TCF4	COPS8	0.100191
THAP11	COPG2	0.100181
POU2F2	CST3	0.100162
KLF3	KMT2B	0.100134
FLI1	POLR3C	0.100125
STAT1	CPSF2	0.100083
MTA2	RAB6A	0.100028
TAX1BP1	NDUFA10	0.100009
SOX4	SPTBN1	0.099985
SUB1	CRIP1	0.0999276
IRF2	GRAP2	0.0998997
ZFP36L2	MRPL18	0.0998303
LYL1	ARMC1	0.099808
TP53	CD3E	0.0997933
ETS1	C9orf85	0.0997912
AFF3	OARD1	0.0997701
MEF2C	TIMM10B	0.0997479
FOXP1	CCDC12	0.0996788
BAZ2A	BIN3	0.0996759
TSC22D4	LYPLA1	0.0996202
FOXP1	ARFRP1	0.0995741
ZNF639	RSPRY1	0.0995462
CTCF	UBE2K	0.0994474
ZEB1	CFP	0.0994461
IRF5	SASH3	0.0994299
THAP11	HSD17B10	0.0994197
ZNF646	CORO1C	0.0993817
RELA	ALYREF	0.0993463
E2F2	TMEM115	0.0993048
HMGB1	STK38	0.0992949
GPBP1L1	CHD8	0.0992667
CUX1	MYL9	0.0991986
IRF5	SMARCC1	0.0991982
ARID4A	STUB1	0.0991499
YBX1	PKM	0.0991054
CENPA	LSM5	0.0990538
TCF25	RAMP1	0.0990044
FOXP1	TPD52	0.0988498
MTA2	NFATC3	0.0988047
E2F4	CTSZ	0.0987919
YY1	TARBP2	0.0987068
HMGB1	NDUFAF4	0.0986742
FLI1	INPP5D	0.0986084
LEF1	CD3G	0.098525
ZKSCAN3	ECH1	0.0985117
SMARCC1	MED11	0.0984512
ZNF706	LY9	0.0984467
ZNF646	YWHAZ	0.0983367
ZKSCAN3	MRPS9	0.0983298
CSDE1	PCBP1	0.0982861
IRF9	NSRP1	0.0982279
TAX1BP1	RAC2	0.0982211
MIER1	RHEB	0.0982169
ETS1	CD84	0.0982144
RFX5	TMEM163	0.0981343
ZFP36L2	DCUN1D1	0.0981063
JUNB	SRI	0.098096
ARID1A	NDUFS3	0.0980756
SFPQ	TMEM131L	0.0980511
DNAJC2	DIAPH1	0.0980198
CNBP	ORAI3	0.0980164
CEBPZ	SNX1	0.0979391
KLF3	SMG6	0.0979344
VEZF1	STAG2	0.0978975
TAX1BP1	KDM6A	0.0978559
ZNF318	TSR3	0.0978336
TFDP2	ITFG1	0.097745
TP53	FAM78A	0.0976826
HHEX	TMCO3	0.0976483
ID3	ASH1L	0.0975403
FOXN3	IFITM3	0.0975113
AKNA	ZCCHC17	0.0975086
CNBP	SRRM1	0.0974725
SOX4	ZFP36L2	0.0974132
MTA2	DNM2	0.0973978
ARID1A	UMPS	0.0973959
FOXN3	C6orf226	0.0973702
SUB1	PIM1	0.097365
KLF3	ZCRB1	0.0973326
E2F2	NUCKS1	0.0973283
POU2F2	HNRNPM	0.0973166
CENPA	STK4	0.0973117
SUB1	SNAPC5	0.0972575
PHB	HSPA5	0.0972146
JUND	PIK3R1	0.0971728
TAX1BP1	TRIM59	0.0971157
PAX5	TPM1	0.0970997
POU2F2	NEMF	0.0970343
XBP1	CDIP1	0.0969925
E4F1	PRR5	0.0969498
DNAJC2	IKBKB	0.0969099
THAP11	CHIC2	0.0968719
FOXP1	BANF1	0.09686
MTA2	CAMTA1	0.0968583
BAZ2A	TIMM17A	0.0968482
FOXN3	GPS2	0.0968379
ARID1A	DEGS1	0.0968251
MTA2	NDUFB4	0.0968184
PURA	URM1	0.0968144
ZNF207	SUPT5H	0.0967917
EBF1	ARID4B	0.0967753
ZBTB20	ERP29	0.0967488
CEBPZ	MPDU1	0.0967166
CAMTA1	ALG3	0.0967058
SATB1	HIBADH	0.09669
SMAD7	MANBAL	0.0966528
POU2F2	ARPC3	0.0966335
KLF6	PLEKHO1	0.0966035
TAX1BP1	CERK	0.0965864
SREBF2	SPCS2	0.0965811
PAX5	SNX1	0.0965806
VEZF1	AIDA	0.0965401
SP140	CDC5L	0.0964776
VEZF1	SWI5	0.096466
E2F2	SRSF9	0.0962781
JUNB	BCL10	0.0961775
LITAF	C5orf24	0.0961541
ARID4B	C1D	0.0961331
FLI1	RBM33	0.0960659
ZNF706	GANAB	0.0960459
TAX1BP1	TBRG1	0.096019
FOXP1	SELENOS	0.0960004
IRF9	EIF2S2	0.0959886
SP140	BPTF	0.095984
CENPX	MAPK1IP1L	0.0959592
E2F2	SPINT2	0.0959309
FOXN3	DKC1	0.0959277
YBX1	EXOSC1	0.0958989
RELA	PSMC5	0.095849
KLF2	LRP10	0.0958228
YBX1	GOLGB1	0.0958042
IRF2	NCF2	0.095803
AKNA	MOSMO	0.0957914
HMGB2	C16orf90	0.0957797
TAX1BP1	KAT7	0.0957621
TFAM	C14orf119	0.095729
TCF3	UBL7	0.0956597
SMARCC1	RELA	0.0956562
HHEX	HIKESHI	0.0956051
HHEX	TIMM17A	0.0955813
ETS1	RAB8A	0.0955621
TFAM	LUC7L3	0.0955306
BCLAF1	FXR1	0.0955229
ZBTB1	CCNL1	0.0954829
FLI1	STAT6	0.0954574
PAX5	NT5C3B	0.0953716
ZBTB7A	UNC13D	0.0953646
FOXP1	SH3BGRL2	0.0953079
LRRFIP1	MAX	0.0952955
KLF2	ACTR3	0.0952715
ATF4	MAP3K1	0.0952421
PLEK	SVBP	0.0952106
XBP1	SDE2	0.0951984
TSC22D4	SELENOH	0.0950749
RELA	ATAD2B	0.0949929
CDIP1	PIGP	0.0949825
TAX1BP1	CDC5L	0.094976
CENPA	SRA1	0.0949505
PHB	ZKSCAN3	0.0949097
YY1	ATP6V0D1	0.0948818
MTA2	WDR26	0.0948754
E2F2	GLTP	0.0948441
ZNF644	ZNF318	0.0948315
STAT1	CBX1	0.0947832
ZNF292	ZNF639	0.0947804
IKZF1	CXXC5	0.0947228
SP140	VAPA	0.0946939
FOXN3	CHURC1	0.0946778
TAX1BP1	ARPC4	0.0946521
HMGB2	RRP8	0.0946301
MEF2C	CHD2	0.0946057
IRF8	INO80B	0.0945877
ZBTB20	AKR1A1	0.0945409
MYB	LAMP2	0.0945021
FOXN3	ALOX5AP	0.0944938
STAT1	CYB5A	0.0944772
YBX1	ALOX5AP	0.0944717
SSRP1	NSD3	0.0944528
MTA3	PNISR	0.0944146
MTA2	TRAPPC8	0.0944097
HHEX	SBF1	0.0943844
TSC22D1	FBXO9	0.0943817
KLF6	BFSP2	0.094364
DNAJC2	HSPD1	0.0943617
STAT3	NDUFB11	0.0943243
YBX1	MRPL27	0.0942846
HIF1A	RCBTB2	0.0942765
KLF3	BRD9	0.0942047
SUB1	NCL	0.0941792
DNAJC2	ZC3HC1	0.0941754
MTA2	KIF21B	0.0941705
VEZF1	SMU1	0.0941573
KLF13	QKI	0.0941567
E2F2	GRIPAP1	0.0941393
KLF3	MOB3A	0.0940781
SUB1	DAD1	0.0940336
TCF4	DHRS7	0.0939827
ZNF646	EXOSC1	0.0939779
TSC22D1	MRPS18A	0.0939504
HMG20B	PTRH2	0.0939197
XBP1	PIGP	0.0939028
SSRP1	PCBP2	0.0938725
CSDE1	C9orf78	0.0937782
JUND	OSTF1	0.0937642
AKNA	BZW1	0.0937522
AFF3	PDZD11	0.0937053
BAZ2B	GOLGA7	0.0937053
FOXN3	STOML1	0.0937002
ZFP36L1	FNDC3A	0.0936629
ARID4A	NXPE3	0.0936438
E2F2	PHYH	0.0936048
DNAJC2	POLR2C	0.0936025
CNBP	RPL10A	0.0935928
KLF2	EIF3K	0.0935494
LYL1	GNGT2	0.0935257
SOX4	EEFSEC	0.0934757
VEZF1	CLEC2D	0.0934672
YBX1	NOC2L	0.093459
E2F2	MAK16	0.0934586
TAX1BP1	BRD2	0.0934344
TAX1BP1	PRCP	0.0934199
SMARCE1	EVI2A	0.0934055
NCOR1	SH3BGRL	0.0934051
TSC22D3	PARK7	0.0933449
TAX1BP1	GPR107	0.0933438
CNBP	ZEB2	0.0932856
PIAS4	MTX1	0.0932797
ZBTB7A	MRPL38	0.0932373
ZNF639	LCK	0.0931711
MEF2C	MAP2K1	0.0931491
ZNF646	DOHH	0.0931394
KLF3	NADK	0.0931263
ZFP36L1	SDCBP	0.0931183
TFE3	CHAC2	0.0931129
GLMP	TBC1D15	0.0930603
KLF3	SETSIP	0.0930424
E2F2	SLC4A7	0.0930403
PLEK	MANBAL	0.0930376
SFPQ	PLEKHJ1	0.0930355
E2F2	TMEM41B	0.0930327
MYB	CTDNEP1	0.093017
KLF3	CLEC2D	0.0930032
TSC22D4	SDF2	0.0929967
DNAJC2	UBN1	0.0929644
SFPQ	KMT2A	0.0929608
TFDP2	LAMP1	0.092947
ETS1	NOSIP	0.0929458
ARID1A	MED8	0.0929309
KLF2	ARHGAP17	0.0929124
EBF1	TSC22D4	0.0928391
STAT3	GGNBP2	0.0927953
HMGB2	CHID1	0.0927632
STAT1	MRPL23	0.0927627
TP53	CD3G	0.0927536
TCF4	TCP1	0.0926554
TCF4	UBE2J2	0.0926471
DNAJC2	ABCF1	0.0926111
YBX1	ASCC1	0.0926057
LRRFIP1	ATP6AP1	0.092587
POU2F2	CAPZB	0.0925088
PHB	GGCT	0.0925059
PHB	MRPL55	0.0925022
KLF3	SPAG7	0.0924286
TFAM	S100A9	0.0924189
E2F2	MALT1	0.0923853
FLI1	SELENOS	0.0923805
MXD4	TLN1	0.0923754
E2F2	CRBN	0.0923622
IRF7	SELENOO	0.0922977
SMARCE1	DDX6	0.0922739
ZBTB1	NCAPH2	0.0922226
FOXP1	SEC61A1	0.0922028
KLF13	SLC35A4	0.0921923
FOXN3	DNAJC15	0.0921493
MAF1	ASH2L	0.0921081
MEF2C	HNRNPA3	0.0920985
ZFP36L2	SOX4	0.0920821
DNAJC2	SPAG9	0.0920706
EBF1	STARD7	0.092051
SATB1	S100A1	0.0920276
VEZF1	REC114	0.0920234
CTCF	ATRX	0.0920133
LEF1	CWC15	0.0919622
E2F2	SPAG9	0.0919325
RELA	DNAJC2	0.0919185
UBTF	UBE2K	0.0919158
ARID1A	DCTN2	0.0919059
MAX	N4BP2L2	0.0918984
DNAJC2	AKIRIN2	0.0918827
BAZ2A	SSR4	0.091841
TAX1BP1	NUCKS1	0.0918382
HMGB2	ASCC2	0.0918209
ZMIZ2	RHOG	0.0917974
ZNF622	RASGRP3	0.0917766
BCL11A	RABIF	0.0917484
CDIP1	RFX5	0.0917455
CDIP1	AVL9	0.0916918
IRF7	SIRT7	0.0916575
IRF9	WAC	0.0916553
GPBP1	RPL18	0.0916539
REL	PPP1R12A	0.0916522
MIER1	DSTN	0.0916425
SOX4	IDH3B	0.0916289
LITAF	SMIM15	0.0916033
ARID1A	CCT5	0.0915671
E2F2	CPSF2	0.0915167
CENPX	PPP1R10	0.0913658
MEF2C	LAMTOR2	0.091347
ZNF639	NKTR	0.091324
ID3	GMNN	0.0913012
ETS1	ATF7IP	0.0912772
CENPA	MRPS28	0.0912681
TCF3	PSMC6	0.0912631
KLF13	AP4S1	0.0912501
TP53	PHF3	0.0912139
ZNF622	PIP4K2A	0.091209
SREBF2	ELAVL1	0.0911755
LRRFIP1	N4BP2L2	0.0911738
ETS1	TBC1D17	0.0911267
MXD4	RSL24D1	0.0911076
YBX1	CD86	0.0910912
SUB1	RPS26	0.0910713
SSRP1	SNX1	0.0910659
IRF8	DBI	0.0910397
ZBTB1	MRPS33	0.0910344
FOXN3	TRMT61A	0.0910323
TCF25	CALM3	0.0909935
STAT3	ANKRD12	0.0909863
TAX1BP1	CYBB	0.0909837
MTA2	ALDH1A1	0.0909757
TSC22D1	TREML2	0.0909583
HHEX	SLC3A2	0.0908918
BCL11A	PLGRKT	0.0908871
TSC22D4	TMEM123	0.0908512
BCL11A	MRPL58	0.0908269
ARID1A	ERGIC3	0.0908197
SMARCE1	ST8SIA4	0.0908032
ZEB1	MRPL27	0.0907966
IRF8	TSC22D4	0.0907245
ARID1A	DRG1	0.0906747
RFX5	PIGP	0.0906681
SSRP1	GOLGA5	0.09066
E2F2	TSG101	0.0906566
SMAD7	ATP5ME	0.090603
AKNA	IER2	0.0904775
E2F2	EML4	0.0904694
TSC22D3	PRDX3	0.0904621
BAZ2A	GRHPR	0.090438
CNBP	TRMT1L	0.0904136
KLF2	USP32	0.0903801
LEF1	NSMCE1	0.0903787
PAX5	SARNP	0.0903735
MAF1	SMIM20	0.0903453
KLF6	ATP6AP2	0.0903352
MTA2	ODC1	0.0903312
YBX1	HIPK1	0.0903131
E2F2	SUCLG1	0.0903026
ZNF644	MTA3	0.0902952
SUB1	RTN3	0.0902942
ARID4B	LYPLA1	0.0902625
CAMTA1	API5	0.0902617
TP53	SNAPC5	0.0902506
SSRP1	ING1	0.0902341
THAP11	PHF21A	0.0902178
SUB1	CDC73	0.0902118
XBP1	PDIA3	0.0901684
SSRP1	GSPT1	0.0901589
ETS1	NDUFA5	0.0901275
ZBTB1	SATB1	0.0901204
ZFP36L1	ATF4	0.0901071
MAF1	PPT1	0.0900966
MIER1	EHD1	0.0900864
THAP11	UBA7	0.0900246
JUND	PRKAG1	0.0900165
GABPA	EIF4A3	0.0900094
ATF4	CPSF6	0.0899718
MTA3	INO80B	0.0899479
PURA	ADGRE5	0.0899467
XBP1	MED8	0.0899325
GABPA	TLR1	0.0899117
ZFP36L1	MCMBP	0.0898794
PLEK	PDCD2L	0.0898755
JUND	FGFR1OP2	0.0898572
SP140	HMGN1	0.0898536
ID3	UMPS	0.0898215
LEF1	CD3E	0.0897987
PAX5	MPDU1	0.0897954
GABPA	TGFB1	0.08979
SUB1	MRPL24	0.0897458
USF1	ARAP1	0.0897209
TFE3	POLD1	0.0897205
TSC22D4	SMIM12	0.0896794
STAT1	PHIP	0.0896664
ZKSCAN3	CISD3	0.0895918
SOX4	MRPL18	0.0895195
CNBP	NONO	0.089508
CDC5L	STK10	0.089474
TSC22D1	S100A1	0.0894566
POU2F2	TFAM	0.0894256
FOXP1	SLAMF6	0.089402
PHB	GANC	0.0893593
KLF2	SQSTM1	0.0893156
HMGB1	DEGS1	0.0892642
ZNF292	CDC25B	0.089263
E4F1	SPOP	0.0892539
ZEB2	TIGD2	0.0892298
CEBPZ	BLOC1S4	0.0892259
FOXP1	TEX261	0.0891972
GABPA	NIPSNAP3B	0.0891768
BCLAF1	CFDP1	0.0891585
ZEB1	CLTC	0.0891236
SMAD7	MAP4K1	0.0891219
ARID4A	NR3C1	0.0891155
SPIB	IER3IP1	0.0890916
BCLAF1	GPSM3	0.0890751
RFX5	MLEC	0.0890743
TAX1BP1	AP2B1	0.0890608
CUX1	MICU2	0.0890607
BCLAF1	RBM8A	0.0890439
FOXP1	TBL1X	0.0889984
ARID4B	SLC50A1	0.0889892
MYB	BST2	0.0889524
MTA2	CACYBP	0.0889252
FLI1	PXK	0.0889233
MEF2C	ZCCHC17	0.0889194
IRF7	ARHGDIA	0.0888495
ZNF622	ARMC1	0.0888403
TP53	TEC	0.0888037
MTA2	ZFAND6	0.0888015
TSC22D4	PDZD11	0.0887638
CENPA	TCF25	0.0887501
KLF13	DGUOK	0.0886991
YY1	CNOT2	0.0886675
KLF13	TPRG1L	0.0886183
SREBF2	CDK2AP2	0.0886179
ZFP36L1	SGMS1	0.0885674
SREBF2	PSMB3	0.0885162
TP53	LITAF	0.0884774
ZNF639	CACYBP	0.088461
ZEB2	UQCC3	0.0884585
TSC22D3	PRPSAP2	0.0884537
PIAS4	UPF3B	0.0884088
STAT3	SLC25A4	0.0883663
STAT6	BECN1	0.0883584
LYL1	BAZ1B	0.0883479
HHEX	TRAPPC5	0.0883298
PURA	RAD23A	0.0883006
RELA	ABCF1	0.088289
SMARCC1	ADRM1	0.0882301
MYB	ARID1A	0.0881723
KLF2	RUNDC1	0.0881535
ZEB2	OAZ2	0.0881416
MTA2	RPS19BP1	0.0881
GPBP1	ITGB7	0.0880943
ZNF292	HGSNAT	0.0880848
LEF1	BORCS8	0.0880561
SP110	YWHAH	0.0880419
TFDP2	MAP2K2	0.0880038
CARHSP1	ELF2	0.0879589
POU2F2	PYCARD	0.0879526
HIF1A	NDUFB3	0.0878702
FOXP1	HIGD1A	0.0878344
MEF2C	TNFAIP8	0.0878185
CEBPZ	BCL11A	0.0878145
TAX1BP1	BRI3	0.0877707
MTA2	TPST1	0.087726
HMGB1	ACTR8	0.0877164
E2F4	CDKN2D	0.0877048
SUB1	WDR33	0.0876891
SPIB	SNF8	0.0876428
MEF2C	PGAP1	0.0876115
TFDP2	RAC2	0.0875899
SUB1	CD2	0.0875618
DNAJC2	U2SURP	0.0875574
SPIB	HMOX2	0.0875538
TP53	LAS1L	0.0875196
XBP1	BTG2	0.0875092
DNAJC2	PSMC5	0.0874488
ARID4A	MOB3A	0.0874385
CEBPG	TPI1	0.0874352
MAF1	CCNT2	0.0874231
SP110	CAPRIN1	0.0874202
ZNF207	PKN2	0.087396
FLI1	PGD	0.0873897
HHEX	TXNL1	0.0873686
SUB1	EMG1	0.0873319
AKNA	UQCRC1	0.0873313
CNBP	REXO1	0.0873018
MIER1	GOLGA5	0.0872961
YBX1	TOR1AIP1	0.0872943
XPA	EHD4	0.0872306
JUNB	C19orf53	0.0872265
MIER1	CISD3	0.0872191
HMGB2	UPF3B	0.087198
IRF7	PPP1R18	0.0871865
TCF3	BFSP2	0.0871825
HMGB1	MTHFD2	0.0871456
MTA2	NGDN	0.0870476
CNBP	SFR1	0.0870301
LYAR	EMC10	0.0870189
GLMP	TAF6L	0.0869596
LYL1	EXOSC9	0.0869416
ELF2	NAP1L4	0.0869248
SUB1	PIK3R1	0.0868984
THAP11	DGKA	0.0868765
GABPA	MAU2	0.0868756
YY1	PDCD2L	0.086862
CNBP	RBM38	0.086817
CENPA	KLF13	0.0867793
ZEB2	MCMBP	0.0867644
IKZF1	PIGT	0.086755
VEZF1	PSMC1	0.0867373
TFAM	IL2RG	0.0866766
KLF2	CRIP1	0.0866678
IRF9	MRPL20	0.0866429
HMG20B	GPR18	0.0866364
XBP1	SAMD9L	0.0866208
BCL11A	GGNBP2	0.0865998
TP53	SMAD7	0.0865863
MEF2C	RTRAF	0.086559
KLF2	SIPA1	0.0865433
TFDP2	HAGH	0.0865337
ELF2	UROD	0.0865319
GPBP1	SERINC1	0.0865231
ARID1A	XBP1	0.0865208
HMGB2	BOLA1	0.0865159
TSC22D4	SYVN1	0.0865086
IRF2	CAPN7	0.0864919
MAX	IPO11	0.0864868
HMGB1	GNB1	0.0864798
DNAJC2	TIA1	0.0864282
CTCF	SLPI	0.0863597
FOXN3	VARS1	0.0863596
EBF1	DEGS1	0.0863531
TFDP2	EEF1G	0.0863446
NFATC3	BIN1	0.0863316
HMGB1	C1orf35	0.0863175
ZMIZ2	ABHD17A	0.086313
IKZF1	TMEM68	0.0863008
RFX5	PDIA3	0.0862923
MXD4	PLEK	0.086285
ARID1A	PHYH	0.0862792
SSRP1	RSRC2	0.0862633
CUX1	PSMC1	0.0862598
SMARCC1	POLR1D	0.0862575
POU2F2	NDUFA7	0.0862546
CUX1	RSPRY1	0.0862336
CNBP	BAX	0.086231
SSRP1	ADGRE5	0.0862299
CEBPG	MCRIP1	0.0862145
VEZF1	PFDN2	0.0862094
SUB1	TPST1	0.0862057
TP53	PAK2	0.0861311
ZNF207	RNPS1	0.0861117
ZBTB20	AAMP	0.0860892
SPIB	EIF5B	0.086084
USF1	PDS5A	0.0860792
AFF3	SRSF6	0.086059
CDIP1	XBP1	0.0860385
NCOR1	VAMP5	0.0860359
MTA2	ERLEC1	0.0860334
IRF2	MNAT1	0.0860246
MIER1	SPOP	0.0860073
HMGB1	NOP56	0.0860058
IRF2	COA6	0.0860038
HMGB1	ARID1A	0.0859687
MEF2C	PELI1	0.0859545
LYL1	TBL1X	0.0859538
CENPX	HSPA5	0.0859533
DNAJC2	MRPL34	0.085945
FOXN3	IFITM2	0.0858595
DNAJC2	PAK1IP1	0.0858211
ZEB1	UBAP2L	0.0858167
TFE3	SF1	0.0858041
KLF2	HMOX2	0.0857849
IRF7	DNAJA2	0.085782
SMARCE1	EED	0.0857773
IKZF1	MLEC	0.0857729
TP53	UQCRH	0.0857716
FOXP1	ACTR10	0.0857619
LEF1	GGPS1	0.0857358
IKZF1	CDIP1	0.0857319
MTA2	USP15	0.0857288
SREBF2	BCAP31	0.0857132
LRRFIP1	CYB5R3	0.0856918
SMARCE1	DRG1	0.0856886
CNBP	SERBP1	0.0856679
DNAJC2	FAM50A	0.0856637
SUB1	RPL41	0.0856209
HMGB2	HSD17B10	0.0855807
CDIP1	PDIA3	0.0855756
HHEX	GRHPR	0.0855734
SP140	GSTO1	0.0855548
FOXP1	TGDS	0.0855169
TSC22D1	FCRL1	0.0855034
TFDP2	RNF114	0.0854884
STAT1	RSF1	0.085479
HMGB1	LGALS1	0.0854676
SREBF2	PSMA3	0.0854668
ZFP36L2	DHX8	0.0854579
FOXN3	BCCIP	0.0854299
CNBP	FKBP3	0.0854076
E2F2	EMD	0.0854038
RFX5	CDIP1	0.085399
SMARCE1	C18orf32	0.0853676
HMG20B	G3BP1	0.0853568
CAMTA1	DOK3	0.0853437
ID3	MFF	0.0853315
ZFP36L1	UBLCP1	0.0853307
CDIP1	CNIH1	0.0853143
E2F2	PNKD	0.0852871
LYL1	NAA20	0.0852773
FLI1	SLTM	0.0852656
HMGB1	FKBP4	0.0852589
EBF1	SNRPB2	0.0852388
ZFP36L1	SMAP1	0.0851576
CAMTA1	RNASEH2C	0.0851319
MEF2C	ATRAID	0.0851121
CENPX	GSTP1	0.0850852
TAX1BP1	JUND	0.0850769
DNAJC2	DIAPH3	0.0850078
SOX4	CD27	0.0849958
HMG20B	TMEM165	0.0849793
ZBTB7A	WDFY4	0.0849698
ARID1A	STARD5	0.0849632
POU2F2	ERG28	0.0849504
KLF6	KMT2A	0.0849483
SREBF2	NAP1L4	0.0849094
CTCF	GPBP1	0.0849039
TP53	MRPS12	0.0848781
PIAS4	NKAP	0.0848734
ZFP36L2	VMP1	0.084802
LEF1	TACSTD2	0.0847945
TSC22D4	DBI	0.0847583
PIAS4	NTAN1	0.0847443
DNAJC2	POLR1C	0.0847286
PAX5	RPL7L1	0.0847266
MAX	CD19	0.0847112
ZNF639	HSD17B10	0.084704
PAX5	POLR2I	0.0846783
MBD3	KHDRBS1	0.0846771
SSRP1	C1D	0.084675
XPA	RMND5B	0.0846484
KLF2	CBX1	0.0846405
FOXN3	SPTSSA	0.0846395
CARHSP1	SLC25A51	0.0846226
KLF3	ASH1L	0.0845931
SATB1	ZBTB1	0.0845732
ZFP36L2	CSNK1G3	0.0845649
USF1	ZC3HAV1	0.084558
E2F2	RPA2	0.0845439
HMGB1	KDELR1	0.0845414
DNAJC2	SLC50A1	0.0845361
THAP11	TK2	0.0844912
ZNF292	VASP	0.0844816
SREBF2	HNRNPR	0.0844757
GATAD2B	TIMM8B	0.0844722
ETS1	NDUFA10	0.0844652
SUB1	UCHL3	0.0844618
DNAJC2	MAPRE1	0.0844412
ZNF639	GMFG	0.084439
LEF1	HMGN2	0.0844256
YBX1	CREG1	0.0844063
DNAJC2	LAS1L	0.084401
TSC22D4	CDK9	0.0843934
PURA	ATRX	0.0843859
TAX1BP1	UBE2Q1	0.0843625
IRF7	SP140	0.0843424
DNAJC2	NPTN	0.0843367
BAZ2A	FUBP1	0.0843211
EBF1	PDZD11	0.0843194
VEZF1	PSME2	0.0843134
GABPA	MORF4L2	0.0843029
AKNA	EHD4	0.0842736
MAF1	POLR2K	0.084264
STAT1	IFT20	0.0842585
SUB1	MRPL35	0.084235
MTA2	MKLN1	0.0841775
TFDP2	CHP1	0.0841476
SMAD7	ATP5F1C	0.0841373
ZFP36L1	RAB6A	0.084119
UBTF	GPBP1	0.0841168
IRF8	MSN	0.0841115
FOXP1	INO80E	0.0841111
FOXP1	SLC12A6	0.0841022
HMGB2	PIAS4	0.0840899
TFDP2	PPIE	0.0840848
PHB	TTC19	0.0840605
ARID1A	NDUFAF4	0.0840533
TCF3	STAT3	0.0840392
GATAD2B	RPN1	0.0840388
E2F2	FBXO33	0.0840349
XBP1	RNF115	0.0840205
FOXP1	CCNT1	0.0839839
ZBTB20	MRPL11	0.0839812
CENPX	TMEM243	0.0839729
TAX1BP1	RALA	0.0839581
MTA2	RAP1B	0.0839549
TAX1BP1	CDC42SE2	0.0839507
FOXN3	ACTR8	0.0839453
PAX5	ATP6V0D1	0.0839451
SUB1	GNG2	0.0839065
LRRFIP1	TXNDC17	0.083886
IRF7	GAPDH	0.0838614
IRF8	TMEM71	0.0838346
PIAS4	PKIG	0.0838334
E2F4	UBE2L3	0.083833
STAT1	RAMP1	0.0838191
PIAS4	CHID1	0.0837836
AFF3	SMIM27	0.0837808
USF1	PHB2	0.083758
ETS1	KLF3	0.0837453
STAT6	ABHD17A	0.0837159
SON	TAP2	0.0837107
ATF4	CCNL1	0.0836942
DNAJC2	HEG1	0.083692
NCOR1	TMBIM6	0.0836803
PAX5	TIMM50	0.0836626
NFATC3	SWI5	0.0836616
CUX1	STK17B	0.0836589
E4F1	BAZ1A	0.0836504
IRF7	RALA	0.0836171
ZFP36L1	NUDCD2	0.0836164
HMGB2	MRPL38	0.0836134
THAP11	PCGF5	0.0836044
ID3	SF3B2	0.0835996
VEZF1	NT5C3B	0.0835923
KLF6	ANKRD17	0.0835297
DNAJC2	MRPS18B	0.0835254
IKZF1	SUCLG1	0.0835211
MTA2	C1orf54	0.0834921
CARHSP1	RPSA	0.0834766
SREBF2	EMC6	0.0834701
CENPX	APH1A	0.0834567
CUX1	MAF1	0.0834356
TFAM	YOD1	0.0834147
ZNF207	ZNF622	0.0833812
YBX1	DHX8	0.0833543
YBX1	PCBD2	0.0833416
MEF2C	DYNLT3	0.0833329
KLF13	CNIH1	0.083321
HHEX	FAM189B	0.083309
TSC22D4	PNKP	0.0832918
ZNF644	MAN2B1	0.0832623
CNBP	LLPH	0.0832403
TFE3	PINK1	0.0832389
TCF4	PHYH	0.0832273
GPBP1	TGDS	0.0832103
DNAJC2	MED11	0.0832031
DNAJC2	KAT6A	0.0831951
SUB1	MRPS10	0.0831464
TSC22D4	POP5	0.0831286
CSDE1	SNU13	0.0831145
STAT6	OCIAD1	0.0831002
ID3	CORO1B	0.0830981
FLI1	TOMM40	0.0830809
CNBP	FAM174A	0.0830655
DNAJC2	PARL	0.0830475
ELF2	CETN3	0.0830427
ZBTB20	SF3B6	0.0830246
CDIP1	RNF115	0.0830056
MTA2	PRPS2	0.0829883
ZNF646	EIF2A	0.0829882
SP110	JMJD1C	0.0829575
ETS1	RPS27L	0.0829508
CENPX	CDADC1	0.082937
TSC22D4	NXPE3	0.0829367
SUB1	POLR3D	0.0828836
KLF6	BTLA	0.0828762
SREBF2	PPP1R11	0.082872
XBP1	TMEM68	0.0828399
HIF1A	RGS10	0.0828287
ZNF639	COPG2	0.0828123
PLEK	LITAF	0.082812
AFF3	C5orf34	0.0828009
FLI1	BCL11A	0.0827921
ARID1A	HMGB1	0.082788
BAZ2A	SMC3	0.082781
TCF25	PHF3	0.0827228
CNBP	UBTF	0.082718
CARHSP1	FBXW5	0.0826891
DNAJC2	TXNL4A	0.0826788
BAZ2A	FAM53A	0.0826751
MTA2	FKBP1A	0.0826584
E2F2	LYPLA2	0.0826556
HMGB2	CDK11B	0.0826277
ARID4B	SYVN1	0.0826205
SON	GRAP	0.0825965
FOXN3	DCAF11	0.0825624
ARID1A	DHRS7	0.0825549
MAF1	ARF1	0.0825447
ZBTB7A	RUBCN	0.0825407
ZFP36L1	CCZ1	0.0825325
MAF1	ST13	0.0825299
HMGB2	VIM	0.0825133
ZFP36L2	TIMM8B	0.082512
KLF6	CDC37	0.0825002
CAMTA1	UFM1	0.0824901
YBX1	HNRNPDL	0.0824813
SMARCE1	DYNLT3	0.0824762
BAZ2A	CERK	0.0824606
SMARCE1	CAPZA2	0.0824334
PHB	C6orf226	0.0824236
EBF1	PPP6R1	0.0823834
TFDP2	TFE3	0.0823713
ZNF706	G3BP2	0.0823681
LRRFIP1	SEC61A1	0.0823588
CNBP	TEC	0.0823411
ZNF639	THAP11	0.082337
JUND	LUC7L3	0.0823246
IRF8	SFT2D1	0.0823179
FOXN3	RSU1	0.0822891
JUNB	COMMD2	0.082274
CUX1	IDNK	0.0822734
ID3	PPT1	0.0822367
FOXN3	NPM3	0.0822269
GABPA	TMEM9B	0.0822125
FOXP1	CNPY3	0.0821946
CARHSP1	FAM53A	0.0821701
IRF2	ADRB2	0.0821646
SREBF2	CD3G	0.0821641
POU2F2	PSAP	0.0821501
SUB1	MYH9	0.0821469
MIER1	APRT	0.0821312
YBX1	PTS	0.0821214
TCF3	KMT2A	0.0821134
TSC22D3	BUB3	0.0821125
TSC22D1	BCLAF1	0.0821053
BCL11A	CEBPZ	0.0820967
RELA	EIF6	0.0820763
TFE3	KCTD20	0.0820531
IKZF1	PDIA3	0.082044
AFF3	TMEM68	0.0820429
TSC22D1	UBE2G2	0.0820389
ZNF639	STK17B	0.0820367
YY1	ATRAID	0.0820153
TAX1BP1	FARSB	0.0820098
ZNF639	CCT7	0.0820074
FOXP1	ARMC1	0.081991
ZFP36L1	HIBADH	0.081963
CNBP	EIF3G	0.0819496
POU2F2	NDUFV3	0.081945
IRF7	RSU1	0.0819225
MTA2	VDAC1	0.0819007
TFDP2	MPP1	0.0818778
XBP1	RFX5	0.0818735
MAX	DHPS	0.0818633
KLF3	RGS2	0.0818134
ARID1A	SNRPG	0.0818099
JUND	MRPS10	0.0818073
TFDP2	UBE2A	0.0818064
ARID1A	TRNAU1AP	0.0817965
HHEX	TRAPPC2L	0.0817934
TFDP2	ERI3	0.0817804
E2F2	ALKBH5	0.0817433
AKNA	SCAMP2	0.0817287
EBF1	NDUFB5	0.081727
ZNF622	GNGT2	0.0817195
HHEX	PIN4	0.0817069
MXD4	RAN	0.0816899
PAX5	IMP3	0.0816672
JUND	SEC11A	0.0816663
ZNF622	BABAM1	0.0816631
PURA	UBL7	0.0816485
SREBF2	ACBD4	0.0816294
MIER1	EXOSC3	0.0816282
FOXN3	APBB1IP	0.0815968
TSC22D3	AMN1	0.0815947
TFDP2	PFN1	0.0815946
KLF2	GLRX5	0.081574
ZBTB1	CPSF6	0.081574
E2F2	PARP1	0.0815467
SUB1	CHCHD2	0.0815237
CDC5L	PITPNA	0.0815231
ETS1	RPS14	0.081451
YBX1	PPP1R10	0.081446
EBF1	LENG9	0.0814283
GATAD2B	PARL	0.0814272
ETS1	MKNK2	0.0814025
ETS1	WDR26	0.0813965
GPBP1	TAF12	0.0813825
FOXP1	REXO2	0.0813764
PHB	PSMD13	0.0813728
YBX1	BAK1	0.0813579
VEZF1	MRPS10	0.0813543
SP110	MCRS1	0.0813216
BAZ2A	SBF1	0.0812792
ZBTB20	AKR1B1	0.0812741
POU2F2	ARPC1B	0.0812727
ELF1	UBQLN1	0.0812619
MTA2	PIM1	0.0812238
ZNF207	POLR1C	0.0812091
SREBF2	CD3E	0.0812029
KLF2	SSR2	0.0811863
ZNF622	ZNF207	0.0811852
MAF1	ARHGAP4	0.0811846
STAT1	PAK2	0.0811678
STAT3	CUEDC2	0.0811594
BAZ2A	SWT1	0.0811569
GABPA	CEP57	0.0811555
STAT6	ZNF106	0.0811296
MTA2	WDR83OS	0.0811247
ELF1	TM6SF1	0.0811164
POU2F2	MIA2	0.0811121
CENPA	PYM1	0.0811016
MTA2	SGMS1	0.0810786
LITAF	DOHH	0.0810543
MTA3	PTPRJ	0.0810443
FOXP1	STX16	0.081023
KLF2	MRPL41	0.0809987
DNAJC2	BAG5	0.0809539
STAT1	MBNL1	0.080922
IRF9	FCHSD2	0.0808918
TCF4	FNTA	0.0808744
IRF8	PPIL4	0.080807
FOXP1	PPP6R1	0.0807936
YBX1	ADH5	0.0807907
ELF2	EBNA1BP2	0.0807558
ETS1	RPS23	0.0807541
KLF3	TOP3B	0.0807524
LYL1	UFC1	0.0807364
TP53	SUPT4H1	0.0807293
MAF1	RNF6	0.0806934
ZNF292	PIGX	0.0806789
SON	EBF1	0.0806672
TAX1BP1	RASAL3	0.0806671
BCL11A	NME1	0.0806496
ZEB1	BCCIP	0.0806387
KLF2	RPS21	0.0806298
ZMIZ2	CELF2	0.0806063
NCOR1	HERPUD2	0.0805918
RELA	TCOF1	0.0805893
BAZ2A	BORCS6	0.0805803
ZNF207	FAM133B	0.0805749
E2F2	SLC1A5	0.0805695
JUNB	NAA50	0.080539
BAZ2B	RPF1	0.0805331
POU2F2	NDUFA11	0.0805286
ZFP36L2	CSRP1	0.0804997
JUND	CDCA4	0.0804979
ZKSCAN3	RNF138	0.0804974
STAT6	EIF3B	0.0804877
E2F2	ABT1	0.0804803
ETS1	RPL29	0.0804757
KLF2	MSI2	0.0804581
ZBTB7A	UBE2A	0.0804448
PAX5	PSMC4	0.0804386
SPIB	PTMA	0.0804363
TCF12	KMT2A	0.0804267
PAX5	TRAPPC2L	0.0804244
MTA2	PSMC2	0.0804084
CDIP1	NDUFS2	0.0804071
AKNA	KTI12	0.0803928
POU2F2	PGLYRP1	0.080392
MTA2	MYH9	0.0803791
FOXP1	PSMC4	0.0803778
SFPQ	GLUD1	0.0803466
ELF1	PID1	0.0803429
GATAD2B	CRIPT	0.0803173
HMGB2	LGALS1	0.0803156
STAT6	GPR108	0.0802953
TCF3	CYC1	0.0802678
USF1	ANKRD12	0.0802637
MTA2	PAN3	0.0802324
ZNF207	ASH1L	0.0802161
NR3C1	JMJD1C	0.0802023
POU2F2	COPZ1	0.0801699
ZNF644	SELENOF	0.0801686
KLF2	STAT1	0.0801622
SUB1	EVI2A	0.0801407
ELF2	CPSF6	0.0801388
SSRP1	PGK1	0.0801383
ZNF639	PIN1	0.0801036
IRF9	ERGIC2	0.0801001
IRF8	CDK9	0.0800717
EBF1	CRBN	0.0800349
ZBTB20	PIM1	0.0800313
STAT1	SDHA	0.0800211
FLI1	EXOSC5	0.080005
BCL11A	SLA	0.0800004
SSRP1	PRCP	0.0799877
IKZF1	AVL9	0.0799874
KLF6	ANO6	0.0799598
SFPQ	BAZ1A	0.0799525
XBP1	UBA2	0.0799182
ZEB2	SNRNP70	0.0799114
TCF25	RSF1	0.0798879
ZFP36L2	DHRS1	0.0798861
ZNF318	MRPL21	0.0798861
ZBTB20	DDX39B	0.0798718
HMGB1	C12orf43	0.0798617
VEZF1	MRPL12	0.0798077
SFPQ	ATP8A1	0.0798047
CDC5L	ECH1	0.0797993
E2F2	MLLT3	0.0797811
POU2F2	PSMB3	0.0797627
TSC22D1	PSMG2	0.0797358
FOXP1	HERPUD1	0.0797327
DNAJC2	CCDC107	0.079709
POU2F2	GABPA	0.0797087
AKNA	BRI3	0.0796655
ZBTB7A	BZW1	0.0796617
ZMIZ2	HADHB	0.0796515
DNAJC2	GRHPR	0.0796443
KLF6	TSEN34	0.0796379
KLF13	CENPA	0.0796364
TP53	COX4I1	0.0796348
ELF1	ZBTB7A	0.0796298
DNAJC2	JAK1	0.0796023
CTCF	COPS8	0.0795757
AFF3	EBPL	0.07956
IRF2	FAM53A	0.0795405
BCLAF1	UQCC2	0.0795361
ZBTB20	HNRNPAB	0.0795178
KLF3	PCBP1	0.0794821
JUNB	SPIB	0.07946
ZFP36L1	ATG16L2	0.0794513
SFPQ	ARID1A	0.0794186
YBX1	TMEM163	0.0794157
ETS1	MPND	0.0794143
MAX	HNRNPL	0.0794117
ZNF207	MRPL11	0.0793977
GABPA	SMIM29	0.0793856
BAZ2A	ZBP1	0.0793684
TAX1BP1	PSMC2	0.0793449
MTA3	CDC123	0.079311
PHB	BCAS2	0.0793104
TSC22D3	SYF2	0.0793036
TCF12	CUEDC2	0.0792926
SFPQ	MYCBP2	0.079262
NFATC3	TAOK3	0.079261
CNBP	PCBD2	0.0792499
ELF2	ZFAND5	0.0792474
ID3	TLN1	0.0792455
LYL1	VOPP1	0.0792395
ETS1	TCP1	0.0792343
YBX1	SNRNP70	0.0792326
ZNF207	TUBB4B	0.0792253
FOXP1	GPN1	0.0792224
THAP11	GNPTG	0.0792122
TCF25	TFE3	0.0791968
PAX5	YRDC	0.0791601
SUB1	SMIM20	0.0791479
FOXP1	HMG20B	0.0791329
ZNF706	RNPS1	0.0791264
MEF2C	HVCN1	0.0790948
IRF2	TMEM123	0.0790821
ZNF292	GATAD2B	0.0790784
MTA2	CARNMT1	0.0790756
TSC22D1	TIGD2	0.0790734
TSC22D3	ANKFY1	0.079073
TFDP2	OSBPL9	0.0790711
RELA	SMARCC1	0.0790694
DNAJC2	CDK6	0.0790569
YBX1	PFDN1	0.079039
JUND	STK10	0.0790349
TCF3	RRAGA	0.0790289
E2F2	GPD1L	0.0790193
STAT1	TBCK	0.0790172
VEZF1	TMED2	0.0790089
YBX1	PAICS	0.0790042
MTA2	SRPK3	0.0790004
DNAJC2	DAZAP2	0.0789902
TSC22D4	MIEN1	0.0789894
YBX1	DDT	0.078977
KLF6	SOD2	0.0789346
CENPX	ACTR8	0.0789147
SOX4	SMCHD1	0.0789135
FLI1	GGCT	0.0788973
KLF6	LAMP2	0.0788967
XPA	UBE2H	0.0788891
KLF3	MYO1G	0.0788661
DNAJC2	KIAA0232	0.0788539
POU2F2	ENO1	0.078845
STAT1	SSNA1	0.0788433
SUB1	TPST2	0.0788418
ZNF646	SOX4	0.07883
FOXP1	SCAF11	0.0788163
ELF2	TXN	0.0788035
DNAJC2	BRD9	0.0787766
EBF1	PNKP	0.0787667
AFF3	PDE4B	0.0787385
FOXN3	RAB10	0.0787323
PLEK	DCAF17	0.0787195
BAZ2A	GNB1	0.0787012
YY1	UBE2D2	0.0786984
SFPQ	OGT	0.0786829
TCF3	HIGD2A	0.0786813
CEBPG	ALKBH1	0.0786745
ETS1	BRD9	0.0786664
ETS1	HNRNPAB	0.078625
IRF5	DNAJB11	0.0786033
STAT6	FLI1	0.0785793
ZNF207	GUK1	0.0785738
SREBF2	TTC5	0.0785726
TSC22D1	ELOC	0.0785716
MTA2	HPS3	0.0785715
ZNF207	IFNGR2	0.0785651
HMGB1	MBTD1	0.0785555
ATF4	BCAP31	0.0785504
ETS1	CDC5L	0.0785495
TCF12	BFSP2	0.0785265
SPIB	ROCK2	0.0785042
SUB1	TUBA1B	0.078469
MTA2	PSMD12	0.0784455
TFDP2	CUL1	0.0784168
E2F2	MIA2	0.0783784
ZNF639	GNPTG	0.0783702
IRF5	ATP6AP1	0.0783571
STAT1	ATP6V1C1	0.0783526
ARID1A	TAZ	0.0783472
ELF2	RABIF	0.0783442
HMGB2	GTF2F1	0.0783298
POU2F2	NISCH	0.0783215
JUND	STX8	0.0783169
SMAD7	SRA1	0.07831
JUNB	TGFB1	0.0783083
LEF1	NOSIP	0.0782995
LYL1	TSN	0.0782949
TP53	PTPN1	0.0782787
ZNF207	U2SURP	0.0782769
RFX5	TMEM68	0.0782693
MEF2C	SMARCE1	0.0782582
MTA2	SH3BGRL	0.078231
IRF8	CDC123	0.0782307
YBX1	GSTP1	0.0782119
CENPX	TOR1AIP1	0.0782076
RFX5	RNF115	0.0782042
TP53	PLD4	0.0781721
KLF2	ASNSD1	0.0781719
FLI1	CRK	0.0781673
FOXP1	OSGEP	0.0781663
PLEK	CNOT2	0.078161
GPBP1L1	TRAPPC5	0.0781469
MEF2C	AP2M1	0.0781457
REL	MOSMO	0.0781357
MEF2C	SNX1	0.0781002
ZNF646	PGAM1	0.0780804
SATB1	RRAGA	0.0780265
TAX1BP1	AP4S1	0.0780176
ZNF207	VOPP1	0.0780136
SP140	PCBD2	0.0780099
HMG20B	C9orf78	0.0780056
ZFP36L1	FBXO7	0.0780052
TFDP2	UBA7	0.0779741
USF1	NDUFB7	0.0779684
YY1	IKZF1	0.0779329
TCF25	CNN3	0.0779321
SON	MAP3K1	0.0779186
CDC5L	MPC2	0.0779184
IRF5	SCAMP2	0.0779125
FOXN3	MRPS26	0.0779125
TSC22D4	ARID4B	0.0779102
E2F2	WDR43	0.0778983
ZNF706	PHB2	0.0778954
ZNF706	PSENEN	0.0778704
MBD3	OTUB1	0.0778589
PAX5	USP25	0.077837
HMG20B	EIF4EBP1	0.0778264
RFX5	SUCLG1	0.0778049
DNAJC2	PNKD	0.0777893
HMGB1	PDCL3	0.077789
HMGB2	NEMF	0.0777832
TAX1BP1	RAD23A	0.0777738
MAF1	HSP90B1	0.0777429
ZEB1	NXF1	0.0777412
IRF7	CYBB	0.0777384
GLMP	PGAM1	0.0777248
ZMIZ2	SMARCD2	0.0777079
TAX1BP1	ABLIM1	0.0776992
IRF7	RAB11A	0.0776918
POU2F2	TALDO1	0.0776772
SOX4	APOE	0.077669
E2F2	PRELID1	0.0776671
SREBF2	EXOSC1	0.0776644
POU2F2	MAU2	0.0776475
CNBP	PPAN	0.0776349
POU2F2	GPBP1L1	0.0776321
FLI1	AKR1B1	0.0776155
BAZ2A	GPR108	0.0775957
DNAJC2	TEC	0.0775837
SUB1	PRKAG1	0.077581
TFDP2	RSAD2	0.0775797
ZNF292	DCUN1D1	0.0775792
GATAD2B	KLK8	0.077553
TCF25	CENPA	0.0775506
HHEX	MITD1	0.0775298
CSDE1	ANXA2	0.0775278
GLMP	LY9	0.0775183
DNAJC2	RBBP6	0.0775041
E2F2	RAB2A	0.0774815
E2F4	PLCG2	0.0774788
POU2F2	TMEM9B	0.0774667
IRF8	ATOX1	0.077454
EBF1	ZC3HAV1	0.0774299
TFE3	AIP	0.0774265
PAX5	MRPS10	0.0774026
ZBTB20	FGD2	0.0774003
ETS1	ZCRB1	0.0773857
ZEB1	RRN3	0.077383
CUX1	GTF2A2	0.0773695
CNBP	GSPT1	0.0773434
ZNF207	TAF10	0.0773305
CEBPG	FUZ	0.0773186
SUB1	EEF1B2	0.0773014
DNAJC2	CAPN7	0.0772964
ZNF706	FAM50A	0.0772751
KLF2	RPL23A	0.0772737
HIF1A	GRPEL1	0.0772534
SATB1	MAP3K1	0.0772365
AFF3	MED8	0.0772134
SSRP1	STK11	0.0772128
ZNF646	MAEA	0.0771933
SON	CD9	0.0771742
FOXP1	INPP5D	0.0771621
SP110	CFP	0.0771615
HMGB1	AIDA	0.0771494
MAF1	PRPS1	0.0771464
FOXN3	TOR1AIP1	0.0771457
SMARCC1	EIF6	0.0771064
TCF25	CCDC28B	0.0771012
PURA	ABHD16A	0.0770894
ID3	C19orf25	0.0770569
PIAS4	AP2B1	0.0770335
IRF7	POLR2K	0.0769869
TSC22D1	PF4	0.0769792
TFE3	CHP1	0.0769583
SUB1	UQCRFS1	0.0769189
ZNF622	SMOX	0.0769058
CDC5L	TBC1D20	0.0768932
MAX	HCK	0.0768892
FLI1	SLC35B1	0.0768824
TCF4	ATP6V1F	0.0768819
SMARCC1	SASH3	0.0768626
E4F1	PES1	0.0768471
MEF2C	CNIH1	0.0768169
CEBPG	RAB24	0.076816
ZFP36L1	NUBP1	0.0767931
GPBP1	WDR1	0.0767896
ARID1A	NXPE3	0.0767696
ZNF639	HMGN2	0.0767443
BAZ2B	CDR2	0.0767408
ZMIZ2	NPC2	0.0767353
SUB1	ATF7IP	0.0767076
MEF2C	EVI2A	0.076701
ZFP36L2	IQSEC1	0.0766721
YBX1	DHRS1	0.0766412
BAZ2A	POLR3C	0.0766284
NCOR1	UQCC3	0.0766239
HMGB1	PSMA5	0.076621
TSC22D1	GDI2	0.0766075
PAX5	ASRGL1	0.0766059
CENPA	CEP83	0.0765787
LYL1	ATP5F1A	0.0765601
E4F1	SFPQ	0.0765456
ELF1	ECI2	0.076538
EBF1	ERLEC1	0.0765336
E2F2	PKN1	0.0765161
EBF1	SMIM12	0.0765035
SMAD7	CNOT4	0.0765007
FOXP1	SRSF7	0.0765007
ZNF318	ZNF644	0.0764869
SSRP1	DENND4B	0.0764824
IRF8	SRA1	0.0764768
BCL11A	HECTD1	0.0764493
ZFP36L1	TFE3	0.0764285
IRF8	ARID4B	0.0764225
[truncated: 73,418 more rows]

## Sheet: 6h.Pigeon
Pigeon_B cells_linkList_0.01
regulatoryGene	targetGene	weight
NFYC	GPR89B	0.114093
THAP5	NFRKB	0.108567
TGIF1	MRPL30	0.0955739
ADNP2	RNF157	0.0935911
NFXL1	POLR2H	0.0927866
ZBTB1	FBXL4	0.0914014
JUN	DUSP1	0.0907738
MGA	ZNF710	0.0892568
MIER1	SDHA	0.0884766
THAP5	ASTE1	0.0863829
TFDP2	PEAK1	0.0860584
ZBTB33	RPS6KA5	0.0841114
NSD2	ZMPSTE24	0.0837849
PLEK	CALD1	0.0836355
SETBP1	UBQLN4	0.0833049
HSF2	AARS2	0.0831599
TFB1M	UHMK1	0.0824798
CARHSP1	COQ9	0.0823034
ADNP	PDE6D	0.0821511
MEF2C	PABPC1	0.0804805
NR4A2	ZZEF1	0.0799029
BCL6	MRPS34	0.0797942
SMARCAL1	ATPAF2	0.0796134
CAMTA1	RRAGC	0.0791291
ZBTB33	BAHD1	0.078475
JUN	LCNL1	0.0782646
PBX1	NCOA4	0.078007
MTA1	MAP3K5	0.0777796
CNBP	MRPL35	0.0776457
TEF	PRELID3A	0.077308
JUN	DUSP10	0.0772246
EPAS1	MYBL1	0.0768598
NFYC	KCTD3	0.0762159
PRDM15	STRADA	0.0759882
NFRKB	THAP5	0.0759617
RFX7	HEATR5B	0.0754087
ZNF280D	RP2	0.0751405
NCOR2	ARPC5L	0.0737498
FOXK2	IDH1	0.0728013
THAP5	EXOSC8	0.0727725
ZFPM1	RRBP1	0.0726566
PAXBP1	AGGF1	0.0726231
SOX5	SIPA1L1	0.0721648
HSF2	TFRC	0.0720496
L3MBTL3	METTL5	0.0719517
PBRM1	EPG5	0.0718497
NFE2L2	TAF8	0.071492
ELF1	LEO1	0.071164
ARID2	MCM6	0.0710001
NCOR1	SART3	0.0709236
NR4A2	HSPA8	0.0706385
AFF4	HSCB	0.07053
ARID2	TIMM22	0.0705124
IKZF1	LCT	0.0704539
SMARCE1	ZNF236	0.0704312
TET2	RNF139	0.069997
CCDC88A	PARG	0.0698538
LRRFIP1	GLS	0.0696782
JUN	MMP9	0.0696497
L3MBTL3	EEF1E1	0.0695492
SOX5	PIK3R4	0.0693642
ETV7	C1D	0.06927
IRF8	TBC1D22B	0.0692048
PIAS1	TTI1	0.0690275
KLF2	ERCC8	0.0688571
JUN	MIA2	0.0687272
NFX1	XPO5	0.0685268
KMT2C	TIMM21	0.0683521
POU2F1	RAI14	0.0683203
MBD4	DNAJC11	0.0682975
ZNF648	FBXW11	0.0680895
MLXIP	MAFF	0.0680836
ETS1	HDAC8	0.0679402
EGR1	PAIP1	0.067691
SETBP1	CRCP	0.067495
HHEX	SBF2	0.0674558
FOS	HACD2	0.0674451
SMARCC1	ING5	0.0673358
BACH1	ENPP4	0.0671324
JUN	PRKAB1	0.0669215
IRF1	WIPI2	0.0668803
YY1	TOMM20	0.0667679
NR2C2	STX18	0.0667582
MYEF2	ARPC5L	0.0665233
ZFX	CNOT8	0.0664677
CREBRF	PI4K2A	0.0664359
MBD4	NBEAL2	0.066409
BCL11A	LCT	0.0663891
MBD4	TECPR1	0.0662728
TSHZ2	NEDD1	0.066196
NFX1	IQCE	0.0661554
SOX5	INPP5D	0.0659894
CREB1	MED14	0.0659362
ZNF292	ZFHX3	0.0658497
ZBTB46	TPI1	0.0657212
NFE2L2	NARF	0.0656394
YY1	TGFB2	0.0655949
JUN	NOP56	0.0653199
CEBPZ	PLCL2	0.0653009
PLEK	ORMDL1	0.0652956
SSRP1	MICU3	0.0652762
ZFX	SLMAP	0.0651552
SOX5	NAXE	0.0651493
L3MBTL3	CNOT7	0.0651098
MBD3	ANKRD13C	0.0649489
NCOR2	TPI1	0.0647807
MBD4	TMEM199	0.0647345
ZNF706	CCDC174	0.064518
NFE2L2	FUBP3	0.0643692
KLF2	CTSD	0.0642992
HOPX	MBTD1	0.0642903
NCOR1	PPP1R7	0.064184
RFX7	PPARGC1B	0.0641057
ATMIN	LTA4H	0.0640694
TCF12	VPS11	0.0640629
STAT1	CD63	0.0640311
BACH1	SACS	0.0640214
ZNF335	POLDIP2	0.0639394
ARID1B	IDE	0.0636433
YBX1	PI4KA	0.0636288
ETS1	RBBP4	0.0635784
ZNFX1	INO80D	0.0635731
NFAT5	TRERF1	0.0634786
ZNF280D	GCN1	0.0633684
TAL1	LPP	0.063363
ZNF777	YWHAH	0.0633551
TCF12	CTTNBP2NL	0.0633211
IKZF3	PSMA5	0.0633011
LCOR	MAFK	0.0629424
STAT1	NCSTN	0.0629297
HOPX	BNIP1	0.0626811
MBD3	RAB35	0.0625374
IRF1	ELMOD2	0.0625167
MBD3	MICU3	0.0622056
MYSM1	MGME1	0.0621487
GPBP1L1	UBA5	0.0619594
HOPX	CCDC50	0.0618078
JUN	FBXW8	0.0616331
PBRM1	BRI3BP	0.0614034
ZBTB43	RABGGTB	0.0613942
ZNF277	BUD13	0.0613532
MYBL1	EPAS1	0.0613143
FLI1	AUH	0.06131
ZNF516	RABGEF1	0.061272
NFKB2	TMEM170A	0.0611295
PAXBP1	PPP6R3	0.061113
ZNF318	DUSP15	0.0610571
RLF	TNFSF13B	0.0609448
CREB3L2	UVSSA	0.0608613
HBP1	MTIF2	0.0607509
TRERF1	ATOX1	0.0606141
ZFX	BLOC1S6	0.0604186
ZNFX1	HELLS	0.0603666
MYSM1	CHCHD6	0.0603314
NFKB1	UCK2	0.0603025
ZNF148	PRDM2	0.0602596
SETBP1	COPG2	0.0602261
NFYB	CAST	0.0601627
SETDB1	GOSR1	0.0601505
GPBP1L1	TAF1A	0.0601479
ZFPM1	FOXO4	0.0600317
ATMIN	CEP95	0.0599813
ZFHX3	VPS41	0.059977
ZGPAT	NIPSNAP2	0.0599077
AFF2	SMYD4	0.059747
YEATS4	LIAS	0.0597345
SUB1	UTP11	0.0596891
SATB1	MRPS7	0.0596694
MLLT10	RIF1	0.0596677
NFX1	RNH1	0.0595352
TCF12	WBP2NL	0.0595127
STAT1	JPT1	0.0592616
HBP1	TIMMDC1	0.0592538
TMF1	CDKN2AIP	0.059232
CREBRF	PIK3R4	0.0591579
JARID2	SLC52A3	0.0591481
REST	NEDD4	0.0590741
NFXL1	PCNA	0.0589441
ZEB1	CLCC1	0.0589035
AFF2	KCTD9	0.0588952
BBX	MTA3	0.0588799
TCF3	TMEM230	0.0588498
GATAD2A	PRKD3	0.0587019
MLXIP	CCDC174	0.0585934
DNAJC2	NTHL1	0.0585324
CASZ1	DDX51	0.0585277
CREB1	ZNF131	0.0585148
ETS1	UBE2N	0.0584684
KLF7	RPP40	0.0584547
ZNF648	PCYT1A	0.0584221
NFATC3	KAT2B	0.0583306
VEZF1	RFC5	0.058262
RCOR1	MRPL45	0.0582596
NFAT5	KSR1	0.0582274
HBP1	PCCB	0.058143
IKZF3	VPS13B	0.0580471
YY1	RAI14	0.0580364
ATMIN	MRPS2	0.0579718
ZBTB37	AURKAIP1	0.0579551
ETV6	SQOR	0.0579381
ZNF76	KIF16B	0.057914
JUN	NUCB2	0.0578687
SMARCE1	L3MBTL3	0.05783
ZNF622	MOB3A	0.0578107
ZNFX1	PRR14L	0.0577655
ZFPM1	TGFBR2	0.0576992
STAT1	VAV3	0.0576869
LCORL	GFM1	0.05766
HOPX	P4HB	0.057604
TMF1	OTUD7A	0.0575514
FOXK2	CREB3	0.0575253
ZFX	CCNC	0.0573967
SOX5	CNIH4	0.0573403
FOS	PITPNM1	0.0571894
TMF1	SLC25A36	0.0571572
ZNFX1	RASGEF1A	0.0570881
CENPT	NBEAL2	0.0570438
RUNX3	PSTPIP1	0.0570241
IRF8	NATD1	0.0569792
BACH1	TOP3B	0.0569285
NR4A2	FOXK1	0.0569005
NFX1	DECR2	0.0568501
ARID2	FNDC9	0.0568067
VEZF1	RP2	0.0567525
MAFK	RBM28	0.0566714
GATA2	NEDD4	0.0566068
ZNF518A	B4GALT2	0.056583
L3MBTL3	RUFY2	0.0565641
KLF6	PPP4R2	0.0565244
IRF7	ZCCHC17	0.056452
TCF3	PWP1	0.0564113
EBF1	AKAP10	0.0563987
JUN	RIPOR2	0.0563617
KLF7	NAT9	0.0563301
NFX1	ZNF319	0.0562143
PAXBP1	TMEM9B	0.0561314
RBPJ	TK2	0.0561056
YEATS4	SPTBN5	0.0560797
ZNF622	COIL	0.0560614
ZNF423	PPIP5K1	0.0560466
E2F6	MAPKAPK2	0.0560394
STAT1	GOLGA5	0.0559975
MBD3	ZNF423	0.0559891
ETV7	PANK3	0.0559138
SMARCE1	TMEM156	0.0558935
SOX5	C3	0.0558915
ADNP	TOMM20	0.0557476
AFF4	DENR	0.0557241
YEATS4	HTRA2	0.0556977
TTF1	TLK2	0.0556827
ZNF639	CREB1	0.055621
RCOR3	ELOVL1	0.0555868
ELF1	NCOA2	0.0555679
THAP5	ARHGAP45	0.0555621
PBX1	DPP7	0.0555512
TGIF1	MRPL40	0.0555235
MLXIP	RASSF5	0.0554999
L3MBTL3	DPY19L1	0.0554769
ZNF207	PRPF38A	0.0554694
TAX1BP1	MRPL23	0.0554687
ZNF207	NRROS	0.055462
BACH1	BLM	0.0554101
THAP5	PRR14L	0.0553879
ZNF207	BCL6	0.0553322
EPAS1	MRPS7	0.0553091
SMAD2	HEATR5B	0.0552967
ETS2	STEAP4	0.0552376
SETBP1	DDX49	0.0552369
NRF1	PIP5K1A	0.0551004
LCORL	C2CD2L	0.0549997
CAMTA1	DRAM1	0.0549817
AFF4	PPM1A	0.0549798
MYBL1	FBXL3	0.0549436
CAMTA1	TGIF1	0.0549002
CNBP	AGK	0.0548993
TFDP1	NEK9	0.054821
MTA3	TTC1	0.0547096
ZBTB21	WASHC5	0.0547029
MBD3	RAP1GDS1	0.0546905
HIVEP2	CIAPIN1	0.0546696
ELF2	HHEX	0.0546543
BCLAF1	RBM28	0.0545789
BCLAF1	DNTT	0.0545574
NFATC3	GAPVD1	0.0544951
DNAJC2	DNPEP	0.0544921
RUNX1	FOXO4	0.0544858
MYSM1	FAM91A1	0.0544503
SETBP1	RIPOR1	0.0544215
YBX3	FNDC3A	0.0544075
NFE2L2	PSMA2	0.0543948
HSF2	GRAMD2B	0.0543864
ZNF654	LARP7	0.0543801
TAX1BP1	UTP15	0.054379
PRDM2	MCM5	0.0543725
EPAS1	PAFAH1B1	0.0543494
MLXIP	DRG1	0.0543019
ZNF280D	RFC5	0.0542254
GATA3	VCAN	0.0541921
MYEF2	TMED2	0.0541878
ZNF148	GP1BB	0.0541803
MYC	HTRA2	0.0541634
KLF6	KDM5B	0.0541571
ZNF644	CCDC62	0.0541542
ZBTB38	SCAF8	0.0541459
HMGB2	PPP6R2	0.0540973
YBX1	RPS16	0.0540738
MYBL1	NDUFS3	0.0540601
TMF1	CST7	0.05405
HOPX	CEP192	0.0539927
MLXIP	ING5	0.0539713
DNAJC2	POLR3B	0.0539417
THAP5	AP1M1	0.0539194
ADNP	CLP1	0.053873
TGIF1	CAMTA1	0.0538728
FOXO4	FEM1A	0.0538608
MXD4	PPP4R3A	0.0538504
PRDM15	CRNKL1	0.0538188
ELF2	CSNK1E	0.0535943
IRF8	GCDH	0.0535521
CREB1	ZNF639	0.0535463
YBX1	G3BP1	0.0535104
ARID1B	FAM8A1	0.0534638
MAFK	DNASE2B	0.053435
MBD3	PRPF18	0.0534061
ETV6	DPY30	0.0533985
XPA	RBM6	0.0533839
PAXBP1	RBL1	0.0533727
AEBP2	GAPVD1	0.0533232
NFKB2	KLF7	0.0533132
NFATC1	PPP4R2	0.053289
NFYB	BTBD2	0.0532407
MBD4	SCARF2	0.0532394
ETV7	IRAK4	0.0532334
ETV6	CAPN3	0.0531841
HSF2	CRCP	0.0531436
TCF4	RNF141	0.053119
SON	CHCHD6	0.0531063
SFPQ	WDR36	0.0530502
SETBP1	PRKRIP1	0.0530244
JUN	TTC28	0.0529638
RFX7	CRCP	0.0528798
SP3	RSBN1L	0.0528745
NR4A2	FAM78A	0.0528622
ZFP36L1	TPM1	0.0528525
RCOR1	BLMH	0.05282
ARID1B	S100A11	0.0527889
CREBRF	ACAD9	0.0527056
FOXK2	ACBD5	0.0526169
CLOCK	PPP1CA	0.0526035
ZBTB33	SNX20	0.052545
GATAD1	AARS2	0.0525418
RREB1	IPO9	0.052522
FOXO1	SEC24B	0.0524951
RCOR1	EIF4EBP1	0.0524836
JARID2	BCR	0.0524809
RCOR1	CHMP7	0.0523431
ZNF148	USP20	0.052222
CASZ1	PLEKHA3	0.0522084
MYBL1	RHOC	0.0522041
MLXIP	MIB2	0.052204
NCOR1	TTI1	0.0521484
IRF8	DLD	0.0521444
SETBP1	TSEN54	0.0521304
NFRKB	REXO4	0.0521126
FOXN3	FLII	0.0520507
IRF7	FUCA1	0.0520492
MAFB	HELB	0.0520488
RFX7	C1D	0.0520218
NFKB1	PGGT1B	0.0519935
ZBTB1	DENND4C	0.0519875
RCOR1	CTDSPL2	0.0519152
PHB	ATP6V1H	0.0518325
HBP1	SLC23A1	0.0517932
FOXK2	RRAGC	0.0517902
AFF4	GRN	0.0517793
FOXK2	SLC29A1	0.0517677
ZHX1	GTPBP8	0.0517282
NKRF	ATP6AP1	0.0517233
ZBTB38	CCDC18	0.0516814
CREBRF	SLC22A15	0.0516707
MAFK	PREP	0.0516287
ZNF318	TRIM24	0.0515421
CREBRF	PHLPP2	0.0514992
CUX1	TRIM8	0.051476
FOXK2	CAMTA1	0.0514383
SP3	SPOPL	0.051405
CASZ1	HSBP1	0.0513878
PIAS1	WDR89	0.0513175
CUX1	RSRC1	0.0513121
GPBP1L1	FKBP5	0.0513068
IRF1	AHCY	0.0513035
ATF4	VAPB	0.0512651
NFIL3	DTD1	0.0511942
ZEB1	REL	0.0510775
TGIF1	PLD3	0.0510327
ZBTB33	PITRM1	0.0510282
EPAS1	ARAP2	0.0509958
IRF8	RRAGD	0.0509666
ZNF710	CSPP1	0.0509525
FOS	NECAB1	0.0508993
YBX1	GMCL1	0.0508696
HSF2	C1D	0.050869
FOXN3	PTPN12	0.0508592
ZNF326	SMG6	0.0508516
SMAD2	CACYBP	0.0508381
MBD4	POLI	0.0508302
HMGXB4	NAPG	0.0508073
RFXANK	NCBP3	0.0507945
IRF8	ABCE1	0.050794
YBX1	IAH1	0.0507712
ZNF319	NFX1	0.0507456
ZBTB10	PRMT3	0.0507369
TCF4	SEMA3G	0.0507261
SOX5	EFNB2	0.0507007
MYEF2	GOSR1	0.0507005
NFATC3	ABRAXAS1	0.0506867
KLF17	ITCH	0.0506722
PBX1	MRPL14	0.0505868
HHEX	RPS10	0.0505771
IKZF3	DAP3	0.0505466
ETS2	ATXN1L	0.0505375
ZBTB33	GCSH	0.0505128
ZNF319	RNH1	0.0504855
PLSCR1	ATF2	0.0504582
PHB	AP3B1	0.0504555
RFX7	GRAMD2B	0.050449
JUN	CD9	0.0504329
ZNF292	BLOC1S2	0.0504111
ADNP	PLIN2	0.050351
BCLAF1	ZER1	0.0503363
AFF2	ZNF710	0.0503243
KLF2	EIF2D	0.0502983
TEF	AIFM1	0.0502711
NKRF	SLC16A6	0.0502382
THAP5	TAF15	0.0502357
KLF7	CLK1	0.0502003
SMARCE1	RAF1	0.050176
MAFB	RPAP2	0.0500809
SATB1	FBXO6	0.0500676
ZNF326	FOXO1	0.0500357
MYEF2	RAB20	0.0500338
TAX1BP1	PRELID3A	0.050028
FOXK2	CCDC126	0.0499574
STAT1	KIAA1191	0.0499476
ETV7	GRAMD2B	0.0499338
MYSM1	TRPM7	0.0499309
VEZF1	SELENOK	0.0499152
NFE2L1	WASHC4	0.0499089
NKRF	PPFIA1	0.0498977
ETV6	ELOVL7	0.0498766
YBX1	CIAPIN1	0.0498696
ARID2	NAA35	0.0498673
GPBP1L1	ZNF830	0.0498655
MEF2C	MCUB	0.0498524
ZBTB1	DUS4L	0.049844
JUN	PEX3	0.0498407
ZNF280D	SELENOK	0.049832
TET2	NAXD	0.0497863
MYBL1	B3GALNT2	0.0497659
NCOR1	TEX261	0.0497648
CREB3	WTAP	0.0497356
HMG20B	ZNF276	0.0497339
CREBRF	COIL	0.0497232
HSF2	RBM28	0.0497133
EPAS1	SOX5	0.0497015
ZBTB10	TBC1D9B	0.049694
CUX1	DDX31	0.0496796
ZNFX1	TDRD3	0.0496777
FOXK2	RPRD1A	0.0496477
AFF4	VTA1	0.0496404
IKZF3	COG3	0.0495975
ATF6	MRTO4	0.0495837
MXD4	MAP3K4	0.0495213
ATMIN	MAP2K4	0.0494836
ZNF710	HELLS	0.0494691
KLF6	SLC43A2	0.0494122
KLF2	ZNF648	0.0493875
MAFK	HSF2	0.0493698
ZEB2	REEP1	0.0493536
RFX7	SCAF11	0.0493206
ETV7	PSPC1	0.0493185
HOPX	HEXA	0.0492976
ZNF777	RAB18	0.0492764
ZNF622	EFTUD2	0.0492346
STAT1	KLHL15	0.049227
NKRF	TMEM106B	0.0492161
ZNF622	FH	0.0491854
CBFB	SLC30A1	0.0491507
GTF2I	HECTD1	0.0491164
MBD2	HIGD1A	0.0490887
PHB	NGLY1	0.0490224
ZBTB18	PSMF1	0.0489894
ZNF648	CISH	0.0489458
NCOR1	RPL38	0.0489334
RBPJ	NDUFS6	0.0489319
YEATS4	SLC35B2	0.0488905
ZBTB18	RRAGD	0.0488864
ZNF318	MAST4	0.0488779
BACH1	USE1	0.0488764
ZEB2	RPL11	0.0488672
TTF1	TRAF3IP1	0.048867
HHEX	AUH	0.0488465
KLF13	TANGO2	0.0488053
ZBTB1	BTAF1	0.0487938
ARID5B	SNRNP27	0.0487914
MBD2	ITGB1BP1	0.0487409
GATA2	ILF3	0.0487385
NFATC3	SEC24C	0.0486928
ZEB2	HTR1B	0.0486823
SMAD4	CSTF1	0.0486808
ZBTB43	ADAM9	0.0486773
GPBP1L1	RPS6KA1	0.0486766
ZHX1	OTUD6B	0.048658
NFATC3	N4BP2	0.0486372
ARID1A	RGS9	0.048636
HHEX	DIS3	0.0486091
AKNA	TSR1	0.048575
ZNF148	NAXD	0.0485597
HBP1	PLEKHO1	0.0485566
HMGB2	LPAR6	0.0485484
ZFX	ELMO2	0.0485433
FOXK2	PIN1	0.0485289
AEBP2	NOL12	0.0485118
LYAR	RNF139	0.0485101
ZNF319	XPO5	0.0485005
TCF4	MAPRE1	0.0484718
UBTF	VRK1	0.0484582
KLF7	AKAP10	0.0484472
FOS	AMOT	0.0484321
NFKB1	ATP8A1	0.0484232
SMARCAL1	USO1	0.0484176
NCOR2	GOSR1	0.0483997
REST	CCDC18	0.0483973
HIF1A	RGL1	0.0483669
RFX7	ERAL1	0.0483602
TEF	CPSF3	0.048347
SOX5	ARAP2	0.0483338
AFF4	ASNS	0.0483232
CEBPZ	ZNF326	0.0482786
ATMIN	IFNGR2	0.048264
REL	STOML2	0.048257
FOXO1	TAF1A	0.0482419
IRF7	CMTM7	0.048235
ZNF76	HCRT	0.0482343
KMT2C	NUBP1	0.0482333
EBF1	THOC2	0.0482042
CREB1	NOL11	0.0481891
ZBTB2	TBC1D23	0.0481873
ETV7	RNF10	0.048172
MYC	PSEN1	0.0481695
BACH1	PTGES2	0.0481324
AEBP2	TMCO4	0.0480879
ARID1B	ANAPC13	0.0480557
RFX7	ZFAND5	0.0480494
CREB1	TRAF3IP1	0.0480348
CNBP	CTSS	0.0480342
ZNF516	SMYD4	0.0480315
ZNF518A	JPT2	0.0480261
FOXK1	EIF4ENIF1	0.0480232
NFATC1	COMMD10	0.0479727
JUN	SIL1	0.047971
LYAR	RWDD1	0.0479552
BBX	NKAP	0.0479543
TTF1	ALG5	0.0479064
KLF2	LUC7L3	0.0479006
MBD4	CHORDC1	0.0478917
JUN	RALB	0.0478845
CLOCK	DDX54	0.0478737
SMARCC1	PPM1D	0.0478065
POU2F1	NNT	0.0478044
ZBTB46	RNASEH1	0.0478019
ZNF639	TLK2	0.047801
UBTF	ZNF236	0.0477834
TCF4	MSANTD4	0.04778
MGA	CALCOCO2	0.0476963
NR4A2	CDS2	0.047682
ZBTB18	GSR	0.0476733
FOXN3	CARD11	0.0476716
HBP1	NOL12	0.0476536
MYBL1	ERCC8	0.0476286
EGR1	MRPL58	0.0475919
ARID4A	TAL1	0.0475917
RFX7	NDUFA8	0.0475862
NCOR1	LSM5	0.0475651
NCOR1	ZNF639	0.0475307
CSDE1	SNX7	0.0475189
YY1	POU2F1	0.0475179
MBD4	SNRPD2	0.0474999
FLI1	NSD2	0.0474157
IRF8	MFF	0.0473733
STAT1	BTBD7	0.0473686
ETV7	TFB2M	0.0473565
PLEK	REEP1	0.0473408
STAT1	DROSHA	0.0473255
CEBPZ	RPS6KA1	0.047324
TET2	GTF2H1	0.0473237
ZNF236	FAM162A	0.0473127
SOX5	PHLPP2	0.0472977
TSC22D3	SPTBN5	0.0472921
JARID2	COPS7A	0.0472918
ZNF777	VAV1	0.0472886
CTCF	BRAP	0.0472851
GABPB1	ZNF652	0.0472402
ZBTB48	MIF	0.0472243
YBX3	EFCAB14	0.04722
ZNF148	MPV17L	0.0472062
IRF8	CD83	0.0471954
ATF2	DTX2	0.0471799
IRF8	SZT2	0.0471623
ZNF148	RPAP3	0.0471548
MYC	DUSP3	0.0471211
JUN	ASPH	0.0470934
PBRM1	CDCA7L	0.0470703
ATF4	YOD1	0.0470588
NKRF	SLC35A3	0.0470559
SUB1	WIPI1	0.0470554
ELF1	SETD1B	0.0470346
ATMIN	CASK	0.0470032
RCOR1	DDOST	0.0469865
RFX7	PTPN11	0.0469667
TFB1M	RPLP2	0.0469312
TMF1	DNAJC13	0.0468922
YEATS4	KRIT1	0.046891
YBX1	RPL4	0.0468655
HMGB2	DHX36	0.0468516
MBD3	TPRA1	0.0468495
IRF8	AHCY	0.0468452
ZNFX1	AKT1	0.0468443
TFDP1	RHOT2	0.0468408
FOXN3	GZF1	0.0468232
PIAS1	IPPK	0.0468202
FOS	UBE4A	0.0468191
RCOR1	CNIH1	0.0468082
TSHZ2	FEM1A	0.0468055
ARID1B	URB2	0.0467966
SPI1	GPATCH4	0.0467904
GATA3	CAMTA1	0.0467904
ZNF236	UBTF	0.0466718
MEF2C	TMBIM6	0.0466673
IRF1	CDK6	0.046662
SP4	HNRNPH1	0.0466575
RCOR1	NMD3	0.046654
PLEK	PLS3	0.0466525
RFXANK	AKAP1	0.0466487
ZNF652	SIN3B	0.0466299
BCL6	MYC	0.0466214
NFXL1	NELFA	0.0465985
PIAS1	CREB3L2	0.0465906
HMGB3	METTL9	0.0465864
RUNX3	ITPR3	0.0465526
ZNF706	EBF1	0.0465344
STAT1	AP3D1	0.0465217
NFE2L2	GNL2	0.0465179
ETS1	RASSF3	0.0465081
GATAD2A	PIM1	0.0465079
CREB3	GLS	0.0464458
MEF2C	STK4	0.046441
CASZ1	TMEM50A	0.0464252
NFYB	NDUFA9	0.0464117
SOX5	SLC22A15	0.0464102
RCOR1	TIMM44	0.0464066
RUNX3	MTRF1L	0.0463855
HMGB2	EEF1E1	0.0463662
ZBTB43	OTUD3	0.0463661
MBD2	DPP7	0.0463557
MAFK	RHEB	0.0463271
NFATC3	DNAJC1	0.0463154
MAFK	EIF2D	0.0462978
ETS2	TBC1D12	0.0462881
FOXO4	GCDH	0.0462875
ZEB1	PARP6	0.0462738
TEF	TEX2	0.0462411
CCDC88A	LRR1	0.0462393
ZNFX1	UBE2J2	0.046237
BCL6	MRPS23	0.0462247
GATAD1	GMPPA	0.0462045
NFRKB	NEK9	0.046194
ZNF644	PWP2	0.0461652
RFX7	TSEN15	0.0461569
HOPX	AFF2	0.0461465
ZFX	HTRA2	0.0461401
TFDP1	SNAPC4	0.046135
PLSCR1	RNF20	0.0461179
SREBF2	PSMG3	0.0461176
NRF1	ARL8B	0.0461144
STAT1	HAGH	0.046085
EBF1	U2SURP	0.0460799
THAP5	MTA1	0.0460641
MTA1	C1D	0.0460322
NCOR2	TMX2	0.04603
SP4	NUDCD1	0.0460122
GATAD2A	AK1	0.046
ARID1A	UBL7	0.0459887
TSHZ2	ANKIB1	0.0459756
ZNF654	CNOT2	0.0459681
MAFB	TRPM1	0.0459657
ZNF217	PSMD2	0.0459615
ETV7	GPN3	0.0459485
FOXO4	MTA1	0.0459382
ZNF326	PPP1R8	0.0459175
LCOR	FRS3	0.0459047
ZNF831	PARVG	0.0459028
ZNF318	PEX7	0.0458636
HIVEP2	HSPH1	0.0458625
IKZF3	PEAK1	0.0458539
GATAD1	HPS3	0.0458529
HSF2	CASS4	0.045852
ZNF706	RAD54L2	0.0458507
HSF2	PANK3	0.0458468
ZNF236	VRK3	0.0458327
ZNFX1	FAM155B	0.0458167
ZBTB46	CHCHD6	0.0457742
NSD2	KAT2B	0.0457662
ETS1	SEC24B	0.0457639
TAX1BP1	DNAJC13	0.0457412
TCF4	ADAT2	0.0457118
EPAS1	CREB1	0.045695
BACH1	INTS8	0.045695
NKRF	TATDN1	0.0456917
FOXO3	DCUN1D1	0.0456895
CREB3L2	PRPF4	0.0456864
ZNF236	NPNT	0.0456682
TET2	PIK3CD	0.0456678
NR4A2	LRWD1	0.0456485
MAFK	MCUB	0.0456429
SETDB1	ABHD13	0.0456106
PAXBP1	TANK	0.0456094
BCLAF1	PRKAR1A	0.0455942
STAT1	TRAF3IP3	0.045581
ZNF516	ARHGDIA	0.0455633
FOXK2	GANC	0.0455491
ATMIN	LAP3	0.0455449
E2F6	MRPS14	0.0455407
MYEF2	XAF1	0.0455366
ZNF831	SUDS3	0.0455281
NFXL1	TEX2	0.0455044
MXD4	SYNE1	0.0454956
TCF4	VPS8	0.0454951
TSC22D1	HTATSF1	0.0454884
HMGB1	TFRC	0.045483
RCOR3	CDPF1	0.0454538
ZFHX3	IDH3B	0.0454321
SREBF2	USP1	0.0454126
NFKB1	NOLC1	0.0454058
ZNF207	MAN1A1	0.0453707
ATF2	CCZ1	0.0453681
ZEB2	TESC	0.0453677
ELF1	GZF1	0.0453666
PIAS1	STX6	0.0453665
LRRFIP2	GPHN	0.0453478
JARID2	MTA3	0.0453467
TAX1BP1	AP2A2	0.0453455
KLF6	FH	0.0453453
ZNF648	TLK1	0.0453402
ZBTB11	NSUN5	0.0453367
TFDP1	TAF12	0.0453208
NFKB1	ERLIN1	0.0453176
ATF6	FYCO1	0.0453059
ARNT	TNFSF13B	0.045303
MYBL1	ADAM17	0.0452796
ETS1	TMEM39A	0.0452795
YBX3	THOC2	0.0452695
MBD2	KLHDC4	0.045267
PAXBP1	FBXL5	0.0452636
ESR1	FAM160B1	0.0452634
LRRFIP1	MED27	0.045247
ATF4	CCND2	0.0452428
LYAR	SIN3B	0.0452321
TFDP1	ATAD2	0.0452042
HOPX	ZNF516	0.0451951
CSDE1	MAP3K5	0.0451713
RFX7	PREP	0.0451385
MTA3	RB1	0.0451251
ZNF654	ARIH2	0.0450969
MYBL1	CAND1	0.0450926
IRF7	USP22	0.0450695
STAT1	WDSUB1	0.0450597
GATAD1	NSUN5	0.0450469
ARID2	FAM8A1	0.0450438
FOXO3	TMEM248	0.0450405
THAP5	PSMD4	0.0450351
TRERF1	API5	0.045034
MXD4	FBXO31	0.0450294
CASZ1	PHPT1	0.0450194
NFRKB	MRPL40	0.0450105
SON	GNB4	0.0450086
RCOR1	TWF2	0.0449625
ZNF777	NDUFS1	0.0449533
SATB1	SEC31B	0.0449472
ZNF706	ZFAND5	0.0449155
AFF2	SMC4	0.0448984
ZBTB33	NUP50	0.0448961
GATA2	TNKS	0.044887
KLF6	TOPORS	0.0448845
ZNF706	NSL1	0.0448842
FLI1	EIF3D	0.0448813
RBPJ	PTPRN2	0.04488
XBP1	AP1B1	0.0448717
HOPX	PGS1	0.0448636
NFXL1	BTBD7	0.0448537
MXD4	APIP	0.0448422
XPA	GYG1	0.0448308
PIAS1	SLC35A3	0.0448282
STAT1	RUFY2	0.0448243
GABPB1	RPL19	0.0448082
ZNF622	MED13	0.044807
FOXK1	PARVG	0.0448043
FOXN3	CMC1	0.0447902
YBX3	POLG	0.0447795
TAX1BP1	MRPL39	0.0447762
EPAS1	GRK5	0.0447579
GABPB1	RUBCN	0.0447491
MIER1	GPHN	0.0447446
IRF8	DMAP1	0.044737
ZNF654	USP12	0.0447293
ETS1	PRPF38A	0.0447171
PRDM15	PPIL3	0.044705
HIF1A	CREM	0.0446585
ZNF335	TTF1	0.0446268
HMGB2	MTERF3	0.044626
RUNX1	AP1B1	0.0446208
MBD3	PEX13	0.0446191
GPBP1L1	MAN2C1	0.0445935
AKNA	HADHA	0.0445929
CUX1	TESC	0.0445872
ZNF319	MED16	0.0445799
ZNF326	NSUN5	0.0445747
RCOR1	MPC1	0.0445567
HHEX	GSDMA	0.0445472
ZNF516	HOPX	0.0445229
CEBPG	UFM1	0.0445123
NFE2L2	EMC3	0.044489
ELF1	RPS19BP1	0.0444884
TSC22D3	GCSH	0.044486
GATA2	BORCS7	0.0444709
MTA3	CAST	0.0444553
TFB1M	TMEM63A	0.0444434
IRF2	RPS20	0.0444365
KLF13	MIOS	0.0444284
ZNF648	MED15	0.0443932
MYC	COPB2	0.0443859
SON	NHP2	0.0443823
NFYC	ZBTB37	0.0443723
ELF2	DNAJB6	0.0443704
SMARCE1	BUD13	0.0443587
MBD2	YWHAZ	0.0443514
ARID4B	XRN2	0.0443493
GATA3	IFRD1	0.0443421
GPBP1L1	VPS45	0.0443415
ELF2	AK1	0.0443342
TCF12	FAM8A1	0.0443258
MEF2C	SKP1	0.0443194
PBX1	UBE2G2	0.0443131
MBD2	EEF1G	0.044283
HBP1	CAPN7	0.0442766
PHB	FAR1	0.0442568
ADNP2	NBEAL1	0.0442494
CNBP	AKAP9	0.044231
ATF4	ELMO2	0.0442231
ZFP36L1	PAIP1	0.0442188
LYAR	ZNF652	0.0442071
RFXANK	SRP54	0.0441797
CARHSP1	WASHC2C	0.0441759
UBP1	STOX2	0.0441529
LYAR	SMAP1	0.0441461
PLEK	F10	0.0441437
SUB1	HM13	0.0441374
SUB1	KANSL3	0.0441256
ZNF148	XRN1	0.0441154
PRDM15	DCAF17	0.0440962
GATAD1	SARNP	0.0440911
RLF	NADK	0.0440562
HSF2	ASPH	0.044049
HBP1	NOC2L	0.0440479
PRDM15	NSD1	0.0439945
GATA2	WDR37	0.0439935
ZNF131	SAAL1	0.0439853
PBX1	JMJD8	0.0439524
HSF2	TCN2	0.043945
CNBP	HSDL1	0.0439377
JARID2	CDCA7L	0.0439349
ZBTB43	CDPF1	0.0438897
MXD4	NPNT	0.0438805
XPA	SETBP1	0.0438785
GABPB1	SIN3B	0.0438756
SREBF2	ACBD3	0.0438604
SOX5	KCNK5	0.0438589
SMAD4	KAT7	0.0438584
L3MBTL3	PTPN7	0.0438571
E2F6	DCUN1D1	0.0438531
NRF1	ENY2	0.0438467
RCOR1	ZNF654	0.0438382
FOXK2	POC1B	0.0438309
CREBL2	AGPS	0.043806
SON	SMARCAL1	0.0437986
IRF8	ATP11B	0.0437937
ZBTB41	UFC1	0.0437738
CUX1	UBLCP1	0.0437712
PAXBP1	CST7	0.0437695
ATF4	GPATCH2	0.0437586
KLF2	RMND1	0.0437578
MTA1	CCSER2	0.0437504
GPBP1	DAP3	0.0437451
ZNF148	RLF	0.0437439
THYN1	ATP1B3	0.0437352
FOXK1	TRIM33	0.0437256
ZNF423	EVI2A	0.0437245
ZBTB11	DNAJC19	0.043717
MGA	STT3B	0.0437122
PIAS1	MTIF3	0.0437068
UBTF	TIMMDC1	0.0436933
ZNF423	NLRC5	0.0436808
NFE2L1	ABHD12B	0.0436607
NCOR1	PFKFB2	0.04366
AEBP2	EPSTI1	0.0436541
UBP1	ZNF652	0.0436473
IKZF1	TMEM39A	0.0436385
ATF6	ARMC8	0.0436369
HMGB1	RELL1	0.0436305
ELF1	MXD4	0.0436257
KLF7	UBAC2	0.0436195
EBF1	KIAA0040	0.0436125
TSC22D3	CCDC191	0.0436049
MIER1	HAT1	0.0436043
RFX7	OGT	0.0435814
ZBTB10	PDLIM2	0.0435569
PBX1	SIKE1	0.0435386
HHEX	SIMC1	0.0435363
SMAD2	CD44	0.0435239
CREB3	RGS9	0.0434915
ZBTB18	HTATIP2	0.0434891
VEZF1	CIB1	0.0434511
ZNF652	ATP2C1	0.0434507
ZBTB33	DGKD	0.0434473
GPBP1L1	MCM5	0.0434426
STAT1	PWWP2A	0.0434204
CNBP	GPATCH4	0.0434152
HIVEP2	RNF138	0.0434104
SP4	CDC40	0.0433831
RLF	TAF1	0.0433668
SMARCAL1	SMS	0.0433629
SATB1	MED17	0.0433579
TEF	HM13	0.0433456
ESR1	AHR	0.0433382
NFE2L2	PPM1D	0.0433318
ZBTB46	AK6	0.0433257
AEBP2	ELMOD2	0.0433234
GATAD2A	DNAJB12	0.0433136
FOXK2	NPTN	0.0433116
PLEK	NUDT14	0.0433092
RFX7	ACOT8	0.0433079
TFB1M	GTPBP1	0.0433071
IRF2	RPS12	0.0432972
RCOR3	ARPC5L	0.043271
NCOR1	SRSF5	0.0432633
NFYC	ANXA5	0.0432607
PLEK	CNST	0.0432516
ZHX1	TTL	0.0432367
ZBTB33	PAPOLA	0.0432335
MGA	KIN	0.043232
RREB1	HNRNPLL	0.0432257
PBRM1	COG6	0.0432237
MIER1	SEC61A1	0.0432231
ZBTB37	NFYB	0.0432046
SP3	NCOA2	0.0431975
ELF1	ULK2	0.0431773
REL	ARHGAP32	0.0431761
SATB1	PEX3	0.0431698
PBRM1	CFDP1	0.0431519
FLI1	PANK4	0.0431415
MIER3	MICU3	0.043111
ESR1	LRCH2	0.0431099
UBP1	EEPD1	0.0430853
MLLT10	TFDP1	0.0430758
GLMP	ITPKA	0.0430713
XPA	CHMP5	0.0430621
CNBP	CCT8	0.0430563
PIAS1	TLR7	0.0430374
ZNF648	PIEZO1	0.0430247
MYC	GCSH	0.042998
TFDP1	ARHGEF6	0.0429965
ZBTB33	AKAP10	0.0429935
ARID2	HS6ST2	0.0429888
MITF	TDP2	0.0429838
ZNFX1	CSPP1	0.0429748
NR2C2	DTWD1	0.0429512
KLF7	ERICH1	0.0429368
MYEF2	USE1	0.0429296
CEBPG	NSFL1C	0.0429198
ELF2	CYHR1	0.0429189
TFB1M	ELAVL1	0.0429125
NCOR1	NPNT	0.0429052
TTF1	USP14	0.0428901
MTA3	JARID2	0.0428852
GABPB1	VPS8	0.0428801
ZNF654	CDPF1	0.0428734
HSF2	GATAD1	0.0428378
ADNP2	HCK	0.0428297
ZNF280D	TAB3	0.0428239
HMGB3	TRIM25	0.0428202
NCOR1	RNF216	0.0428105
RFX7	TEX10	0.0428038
LYAR	ATXN2	0.0428037
TTF1	RBM22	0.0428005
PLEK	ITPR3	0.0427971
BCL6	P2RX4	0.0427903
EGR1	DCP2	0.0427865
EPAS1	SOD2	0.0427846
REST	FCF1	0.0427745
CSDE1	VPS36	0.0427419
ETV6	CLK3	0.0427262
HSF2	EIF2B1	0.0427239
MAFK	LYRM9	0.0427189
ZGPAT	LRIF1	0.0427151
HOPX	PDZD8	0.0427086
TET2	HAT1	0.0426943
SOX5	TNIP2	0.0426794
GLMP	PRPF4	0.0426739
KLF2	MRPL45	0.0426569
ESR1	P2RX4	0.0426508
KLF2	BTBD10	0.0426496
ZNF76	STX7	0.0426462
RCOR1	PTGES2	0.0426404
NFRKB	SPTLC2	0.0426286
SETDB1	CNPY3	0.0426164
ZNF777	PGD	0.042615
TCF4	SNX20	0.0426091
GATAD2A	SCCPDH	0.0425745
ZNF622	RRP1B	0.0425683
DMTF1	MDFIC	0.0425594
ZNF706	MIB2	0.0425489
TFDP1	CASP2	0.0425322
SON	HBP1	0.0425307
ARID4A	PSMD9	0.0425307
MBD3	RPF2	0.0425297
PRDM15	PTRH2	0.0425023
HSF2	KDM5B	0.0425012
ZFHX3	ZNF292	0.0424945
ZNF335	YWHAB	0.0424863
NFATC1	PEX5	0.0424816
AKNA	DNAJC13	0.0424739
PBX1	POLR2C	0.0424655
MBD2	RAB5A	0.0424626
NFATC3	KLF7	0.0424577
RFX7	RBM28	0.0424452
TFB1M	GCN1	0.0424407
ZBTB10	IFT46	0.0424138
CUX1	NAA16	0.0424072
L3MBTL3	KLF6	0.0423943
MXD4	TOPORS	0.042352
KLF2	TRAPPC13	0.0423399
CASZ1	FAM76A	0.042336
PLEK	FAM114A2	0.0423233
GATA2	CCPG1	0.0423031
TFDP1	RRAGC	0.0423009
KLF6	COIL	0.0422979
ETS2	CYSTM1	0.0422786
MBD4	POLDIP2	0.0422764
CREB1	POLB	0.0422631
MEF2A	PPWD1	0.0422565
ZGPAT	CMSS1	0.042256
SMARCE1	ELP3	0.0422511
GPBP1L1	MTPAP	0.0422321
ZBTB1	FHOD1	0.04222
CENPT	SLC30A9	0.0422162
SUB1	TMEM263	0.042215
CNBP	NDUFA5	0.0422132
HSF2	RFX7	0.0422078
REL	GZF1	0.0421876
ZNF318	MAPKAPK2	0.0421861
SSRP1	CTR9	0.0421704
ZEB2	SLC7A6	0.0421697
SMARCAL1	DNAJA3	0.042169
HMGXB4	ARHGAP25	0.0421682
KLF6	ARHGAP32	0.0421619
AEBP2	WDFY2	0.0421462
MLXIP	TIMP3	0.042145
TFB1M	TMEM184B	0.0421363
TSC22D3	YEATS4	0.0421351
PBX1	TBCD	0.0421305
STAT1	PWWP2B	0.0421267
HOPX	OSBPL5	0.0421232
SMARCE1	ERAL1	0.0421194
MBD4	RRAS2	0.0421127
ZHX1	ZC3H7B	0.0420951
MYC	IQCE	0.0420836
SOX5	EPAS1	0.0420793
KLF6	NEDD9	0.0420736
CSDE1	IDH2	0.0420717
PKNOX1	AURKAIP1	0.0420711
FOXN3	BRCA2	0.0420638
MAFB	DPH3	0.0420555
HIVEP2	C3	0.0420495
IKZF1	RSRC1	0.0420248
NFX1	CRIP2	0.0420243
ZNF518A	UBE2G2	0.0420118
MAFB	IVNS1ABP	0.0420023
GABPB1	ATP2C1	0.0419901
MLXIP	RIPOR1	0.041988
ATF4	ITSN2	0.0419879
CNBP	BIVM	0.0419818
ZNF148	FAM120A	0.0419622
KLF6	USB1	0.04196
L3MBTL3	CRCP	0.0419566
RREB1	NUBP1	0.0419548
STAT1	TSEN54	0.0419523
MLXIP	VPS13D	0.0419495
MEF2A	WDR47	0.0419382
GATA2	TMA16	0.0419265
TSC22D1	LONP2	0.0419246
ZFHX3	TDG	0.0419207
PHB	ATG101	0.0418733
ZBTB38	ANKRD10	0.041855
SOX5	BORCS7	0.0418543
ZNF207	CCZ1	0.0418488
NCOR2	ESYT2	0.0418393
CCDC88A	ABHD13	0.0418344
KLF2	MYBL1	0.0418295
ETV7	REPS1	0.0418198
ARID2	NRF1	0.0417984
FOS	VAV1	0.0417949
KLF17	TBC1D23	0.0417907
ETS2	CREB3	0.0417852
ZNF777	DUT	0.041785
HMGB3	BRCA2	0.0417838
ZNF831	RAI2	0.0417775
MLLT10	SLC37A4	0.0417643
FOXO3	URB1	0.0417572
HMGB2	EIF4E2	0.041751
SON	PRRC2B	0.0417404
TCF3	PUS1	0.0417392
SON	POMP	0.0417354
HMG20B	RNF11	0.0417238
MYSM1	SCAPER	0.0417123
GPBP1L1	WAC	0.0417096
SETDB1	SDAD1	0.041709
FOXK2	IGF1R	0.0417085
LYAR	WDR47	0.0417065
KLF17	ZBTB2	0.0416856
ZNF207	SDHAF4	0.0416805
ZNF516	ATP6V1C1	0.0416774
SREBF2	ZBTB43	0.0416569
ZNF516	MCCC1	0.0416462
ZEB2	EPN2	0.041644
RCOR1	SERPINB1	0.0416288
SP4	ZMYM2	0.0416277
SSRP1	SLC30A1	0.0416276
DNAJC1	GOT1	0.0416092
ZNF207	FYN	0.0416074
MITF	DNMT3A	0.0416053
ATMIN	SDF4	0.0416024
BCL11A	STRAP	0.0415953
ATMIN	CCSER2	0.0415944
KLF2	B3GALNT2	0.0415897
ZNF654	SMC5	0.0415859
TEF	FASTKD1	0.0415806
KLF2	TMEM156	0.0415741
SMARCE1	TTC4	0.0415725
FOS	PPP6R2	0.0415348
YBX1	DNAJC21	0.0415147
NFYB	TMEM184B	0.0415009
CARHSP1	UGGT1	0.0414966
TCF4	UNC13D	0.0414872
KLF17	TTC37	0.0414693
HMGB1	LYVE1	0.0414664
ZNF423	ZC3H14	0.0414599
RBPJ	CCDC88A	0.0414553
ARNT	GTPBP4	0.0414238
CREB3L2	TOP3A	0.0414228
ZFX	GRSF1	0.041376
LRRFIP1	GPR18	0.0413728
CARHSP1	ATF6	0.0413718
SMAD4	FAM222B	0.0413394
FOXK1	SLC35C2	0.0413155
NFXL1	SMARCB1	0.0413042
BBX	CMPK2	0.0412809
MYC	SPTBN5	0.0412755
MAFK	RPS13	0.041272
BCLAF1	DNAJC19	0.0412715
CASZ1	PLCB2	0.0412543
ZNF217	GCN1	0.0412542
BCL6	MAST3	0.041249
ATF4	ARID1A	0.0412429
ARID1A	ACSL3	0.0412269
MAFK	MFAP3	0.0412264
GATAD1	PHTF2	0.0412188
CLOCK	ANXA7	0.0412079
ZNF711	MICU3	0.0412076
SOX5	PLBD1	0.0412047
FOXK2	MTX2	0.0411997
ATF4	LDB1	0.0411961
RCOR1	GALC	0.0411797
RCOR1	NGLY1	0.0411664
SMAD4	ST8SIA6	0.0411657
ARID1A	PRPF4	0.0411571
CNBP	PIK3IP1	0.041156
MBD2	WHAMM	0.0411403
TCF4	ZFAND2B	0.0411384
NFX1	MAST3	0.0411362
JUN	NT5C3A	0.0411254
TAX1BP1	SUPV3L1	0.0411199
PBRM1	RNF19A	0.0411185
MBD2	RASSF3	0.0411163
UBP1	AGO2	0.0411155
STAT1	DPH3	0.0411129
HMGB2	METAP2	0.0411038
NFAT5	TSPAN14	0.041093
AHR	ERC1	0.0410873
TET2	TAOK3	0.0410867
ARID1B	C1D	0.0410753
XBP1	TBC1D12	0.041072
ZBTB48	NSUN5	0.0410704
NFE2L2	GATAD1	0.0410632
RFX7	NR2C2AP	0.0410265
ZBTB37	NFYC	0.0410229
LYAR	MPHOSPH10	0.0410155
ZBTB38	LIME1	0.0410119
PRDM2	GLMP	0.041011
CREB3L2	NISCH	0.0410044
PLEK	BOK	0.0409982
ZNF207	MRPS34	0.0409883
ARID4A	AQR	0.0409772
YEATS4	MICAL2	0.0409729
ZFHX3	ARHGAP29	0.0409676
ZBTB18	SIL1	0.0409674
MYC	CCNG1	0.0409597
ZNF148	GPATCH1	0.0409543
BACH1	CSK	0.0409448
ZEB2	PLS3	0.0409375
ZBTB10	SELENOS	0.0409359
CUX1	REXO2	0.0409295
ETV6	KIF16B	0.0409267
SMAD2	MDN1	0.0409245
ZNF280D	LRRK1	0.0408951
TFB1M	SETD1B	0.0408942
E2F6	ATAD2	0.0408896
RFXANK	HSDL1	0.0408858
YEATS4	PPP6R2	0.0408683
TCF4	PTPRJ	0.0408601
ATF2	PLSCR1	0.0408348
SREBF2	MOB3A	0.0408284
ZFX	SAMM50	0.0408258
CNBP	SLC35B3	0.0408228
KLF6	HDAC1	0.0408031
THAP5	PSMD12	0.0407971
PHB	TRIP4	0.0407927
IRF2	TSPOAP1	0.040778
KMT2C	MED18	0.0407765
KLF7	GTF2B	0.0407719
HMGB2	SLC25A22	0.0407514
KLF17	SETD5	0.0407377
MYSM1	DCAF5	0.0407127
SOX5	MAPK1	0.0407056
ZBTB33	GPR157	0.0407039
ZGPAT	GLO1	0.0406983
BCLAF1	ETV7	0.040698
NFAT5	NCSTN	0.0406949
YY1	WDFY3	0.0406892
PLEK	NVL	0.0406875
ETV6	INTS1	0.0406858
L3MBTL3	KMT2A	0.0406843
KLF6	NUP88	0.040677
AFF4	RPA3	0.040674
SOX5	AFAP1L2	0.040662
VEZF1	WASHC5	0.0406596
NFAT5	BLOC1S6	0.0406593
POU2F1	PLD3	0.0406589
NR1D2	RAE1	0.0406547
YBX1	CCND2	0.0406479
ZNF706	MED31	0.040646
ZNF777	NDUFA9	0.0406304
XPA	ALG3	0.0406237
LRRFIP2	NUB1	0.0406236
MAFB	PRPF18	0.0406151
ZBTB38	PPIP5K1	0.0406084
ZBTB2	PLPBP	0.0406001
MITF	VPS37B	0.0405992
CBFB	KPNA3	0.0405992
IRF7	ABCC4	0.0405962
KLF7	TMEM170A	0.0405873
HIVEP2	DIP2A	0.0405845
PLEK	SVIL	0.0405787
HSF2	PPARGC1B	0.0405764
BCLAF1	BRAP	0.0405618
FLI1	HEATR6	0.0405612
ZNF622	ATRN	0.0405521
ARID4A	PPIA	0.0405431
ZNF280D	WASHC5	0.0405358
XPA	METTL5	0.0405344
CENPT	CMC1	0.0405106
RFX7	PCGF5	0.0405069
KMT2C	TRAPPC13	0.0404944
SON	SLC35B2	0.0404831
CENPT	RNF6	0.0404752
RBPJ	SEC31B	0.0404675
ELF2	SUSD3	0.0404674
YY1	KAT6B	0.0404527
KLF13	PRDX4	0.0404464
ZBTB38	LYAR	0.0404358
MYSM1	ATP6V0A1	0.0404195
SUB1	CIAPIN1	0.0404001
HOPX	PDK3	0.040393
SMARCE1	CUX1	0.0403846
FOXN3	VPS37B	0.0403814
XPA	TMEM260	0.0403764
NFYC	ZC3H14	0.0403754
ELF2	ALDH4A1	0.0403712
HOPX	MLLT10	0.0403706
HOPX	CCM2	0.0403687
TCF4	SLC23A1	0.0403593
ZFHX3	ADI1	0.0403593
AFF2	SCAMP2	0.0403508
RCOR1	AP1M1	0.0403388
RFX7	HECTD3	0.0403384
TAL1	CD3E	0.0403261
ZNF148	C1QA	0.0403247
RCOR1	EEF1E1	0.0403132
CDC5L	RTCB	0.0402962
HMG20B	SERPINB1	0.040272
NFX1	TMED2	0.0402639
HSF2	RPP25L	0.0402343
GPBP1	RAB12	0.0402323
SMAD2	FBXO38	0.0402235
YBX1	RPS12	0.0402048
FOXO3	ANKIB1	0.040201
PBRM1	RBBP4	0.0401998
NFATC3	RPS10	0.0401792
PRDM15	POLR1E	0.0401728
GABPB1	TSPOAP1	0.0401645
PHB	NDUFAB1	0.0401621
ETV6	PIGX	0.0401551
ZNF706	DNAJB14	0.0401418
LRRFIP1	SLC5A3	0.0401384
NFX1	LRCH1	0.0401339
KLF13	RALA	0.0401333
NFE2L1	ASAH1	0.0401254
ZBTB37	PPWD1	0.0401129
IRF8	NRROS	0.0401088
NR4A2	TSPAN9	0.0401054
GPBP1	SRSF10	0.0401032
TCF4	DCAF4	0.0401019
CREBRF	UROD	0.0400971
YEATS4	POLR3A	0.0400837
TAL1	JCAD	0.040074
TET2	NDUFV1	0.0400604
MXD4	OSTM1	0.0400591
IRF8	DAP	0.0400477
REL	SURF6	0.0400377
ZNFX1	NRDC	0.0400287
CUX1	MAPT	0.0400136
SON	AGK	0.0399999
ZNF710	MGA	0.0399913
ZNF518A	CISD1	0.0399869
ZNF644	XPO6	0.0399846
ETS1	DCTN6	0.0399693
MLLT10	N4BP2	0.0399625
PBX1	PTPRA	0.0399329
IRF2	DTX3L	0.0399203
ETV7	LPP	0.0399173
GPBP1	MZT1	0.0399042
CUX1	NDUFAF6	0.0399003
SON	ZNF236	0.0398881
ZBTB33	CLNS1A	0.0398817
SETDB1	FAM210A	0.0398712
EPAS1	ARFGAP3	0.039856
NFXL1	MED30	0.039856
RCOR3	RAB29	0.0398444
HSF2	TSEN15	0.0398444
SON	GSE1	0.0398428
PLEK	ABCD2	0.0398351
PBRM1	RRBP1	0.0398328
ZBTB33	TRMT10C	0.0398266
ZNF236	DHRS7B	0.0398253
NFAT5	USP45	0.0398236
THYN1	WDFY2	0.0398217
MEF2A	ITGB3	0.0398169
ZNF76	CLK3	0.0398112
SETDB1	EXOC5	0.0398033
CARHSP1	SRSF5	0.0397931
NFATC1	SLC16A6	0.0397707
EPAS1	GNAS	0.0397628
TMF1	PPP4R1	0.0397621
GATAD2A	PGS1	0.0397582
SMAD4	SPPL3	0.0397577
FOXK2	CDC37	0.0397556
CCDC88A	EEF1AKMT2	0.039752
DNAJC2	GTPBP10	0.0397483
DNAJC2	ALOX5AP	0.0397463
ZNF148	RPP40	0.0397341
MBD2	ZNF830	0.0397244
HBP1	UBTF	0.0397213
KLF6	TTC19	0.0397196
LYAR	STOX2	0.0397187
TFDP2	BCL2	0.0397166
RBPJ	NSFL1C	0.0397139
NSD2	ERO1B	0.0397093
ZEB2	PARVB	0.0397048
EBF1	ZNF706	0.0396988
BBX	PIN1	0.0396973
TCF4	RRP12	0.0396936
CNBP	BUD23	0.039693
ZNFX1	MYO9B	0.0396909
ELF2	EFL1	0.039676
ZBTB18	ZMYND11	0.03967
SON	CD244	0.0396688
UBP1	VPS8	0.0396665
JUN	EEF1G	0.0396647
NKRF	DHX9	0.039662
FOXN3	XRCC6	0.0396525
SON	WBP2	0.0396499
CREBL2	ODC1	0.0396347
FOXN3	CLK1	0.0396305
RUNX1	EPC1	0.0396177
HOPX	TPM4	0.0396139
RFX7	LIME1	0.0396029
KLF6	L3MBTL3	0.0395891
ZBTB1	PSMG2	0.0395844
IKZF1	PROSER1	0.0395741
YBX3	CLOCK	0.0395737
ARID1B	PSMD9	0.0395736
ELF2	FAM126A	0.0395724
NRF1	PHB	0.0395694
HSF2	RBX1	0.0395685
AFF2	CEP192	0.0395653
TFDP2	ZRANB1	0.0395484
ZGPAT	NOL10	0.0395367
GPBP1L1	HDAC3	0.0395335
ZEB2	TIMP3	0.0395289
GATA2	G3BP2	0.0395278
ZBTB10	PDZD11	0.0395262
TSC22D3	R3HCC1	0.0395166
CUX1	JCAD	0.0395124
KLF6	LCP2	0.03951
YBX1	POLD3	0.0395089
MAFB	UTP20	0.0395074
FOXK1	GKAP1	0.0395056
YEATS4	GCSH	0.0395009
KLF2	RHOC	0.0394969
LYAR	RPL23	0.0394904
MGA	HERC3	0.0394879
HMGB1	SMC3	0.0394864
HSF2	MFAP1	0.039485
TAX1BP1	SETD1B	0.0394785
RLF	CSNK1D	0.0394785
HMG20B	NFE2L2	0.0394764
GATA3	RBM12	0.0394761
GABPB1	ASB1	0.0394727
ZNF319	MRPS34	0.0394716
ATMIN	SMU1	0.0394711
CTCF	DMTF1	0.0394586
RCOR1	MCCC1	0.0394583
ELF2	B4GALT2	0.0394446
TET2	EEF2	0.0394409
ARID1A	WDR89	0.0394324
PLEK	HTR1B	0.0394304
ZBTB1	CSTF1	0.0394181
TET2	NFIL3	0.0394122
HOPX	MPEG1	0.039412
SFPQ	ACBD3	0.0394074
ZNF326	FAM3C	0.0394067
ZBTB1	TMEM33	0.0393897
ZFP36L1	TAL1	0.0393767
MYSM1	FYN	0.0393763
NFX1	SDHAF4	0.0393665
FLI1	OTUD3	0.0393607
ZNF831	USP34	0.0393584
PAXBP1	GPR68	0.0393521
MYC	MICAL2	0.0393512
JARID2	WSB2	0.0393499
LCOR	MAML1	0.0393397
NFIC	CASP2	0.0393382
ZEB2	STRBP	0.039329
HSF2	ACOT8	0.039326
IKZF1	SELENOK	0.0393239
GATAD1	BUD13	0.0393001
MXD4	VPS37A	0.039298
ZNFX1	RHOB	0.0392929
REST	ATP6V1H	0.0392919
NR1D2	NEMF	0.0392871
GPBP1L1	PLAA	0.0392845
NFYC	UMPS	0.039284
TCF4	CBFB	0.0392783
SREBF2	FAM76A	0.0392731
ZNF277	ATP6V0B	0.0392714
TCF4	TRAPPC13	0.0392572
SON	CDCA7L	0.0392559
ZNF711	ASAH1	0.0392538
NFE2L2	GNPDA2	0.039249
MYC	BCL6	0.0392347
HOPX	KCTD9	0.0392288
HSF2	RNF4	0.0392258
SFPQ	ZC3H11A	0.0392145
SETBP1	SMU1	0.039203
MAFF	SPPL3	0.0392022
IRF7	FTSJ3	0.0391935
YBX1	NFYB	0.0391831
HSF2	ZER1	0.0391717
ZHX1	PLA2G7	0.0391687
NFIC	KLF13	0.0391601
NFE2L2	NOL12	0.0391537
SOX5	CRIP1	0.0391519
CENPT	MIER1	0.0391507
ZNF326	CKAP5	0.0391458
NCOR1	FAM149B1	0.0391442
CREB3	AOX1	0.0391437
ZBTB33	ACP2	0.0391138
ETV7	ABCA1	0.0391064
NFKB2	REXO4	0.0391034
HOPX	SMYD4	0.0390937
MAFB	BOLA3	0.0390908
EGR1	SDE2	0.0390839
YBX1	RPL5	0.0390783
HMGXB4	WDR20	0.0390716
ZBTB21	SNX2	0.0390697
HOPX	RBFA	0.0390655
MLLT10	MZT1	0.0390623
NCOR1	TPRG1L	0.0390376
MLXIP	PIGX	0.0390336
YBX1	AP1B1	0.0390306
KLF13	PEF1	0.039001
ZBTB33	TMEM255A	0.0389917
MIER1	RP9	0.0389856
BCL11A	WASHC4	0.0389824
DNAJC2	UVSSA	0.0389777
ZFPM1	KAT14	0.0389711
DMTF1	HMCES	0.0389681
RUNX1	ATM	0.0389656
SON	CFLAR	0.0389595
GATA2	FAM210A	0.0389502
MLLT10	MRPS34	0.0389497
SETBP1	MAU2	0.038936
BCLAF1	SAAL1	0.0389268
RCOR3	RRN3	0.038926
NFYC	TOLLIP	0.0389206
DNAJC1	NELFB	0.0389185
ZBTB48	PHKA2	0.038917
NFAT5	SEC11C	0.0389085
NFYC	SLC25A46	0.0389078
SUB1	REEP5	0.0389058
NFKB2	TPR	0.0388901
YY1	CMTM3	0.0388796
TTF1	RNMT	0.0388784
AHR	RNF216	0.038868
PAXBP1	CDKN2AIP	0.0388503
NFKB2	RAD54L2	0.0388487
ZNF423	PPWD1	0.0388481
GPBP1L1	SURF2	0.0388443
HMG20B	TOP1MT	0.0388439
AKNA	EIF4H	0.0388392
RBPJ	MAP2K2	0.038823
ARID1A	GLYR1	0.0388176
GLMP	PRPF6	0.0388152
LYAR	PPDPF	0.038814
SETDB1	MAN2B2	0.0388123
PIAS1	PRKRIP1	0.038808
PLSCR1	FGL2	0.0388064
NFAT5	MAP2K2	0.0387978
L3MBTL3	PHPT1	0.0387906
ZFHX3	RGL1	0.038786
ZNF236	UFD1	0.0387809
TRERF1	GCN1	0.0387787
ZNF639	FAM114A1	0.0387771
GLMP	NISCH	0.038771
CARHSP1	CDC73	0.038758
MAFK	CASS4	0.0387489
JARID2	ACSF3	0.0387373
ZFP36L1	MTA3	0.0387346
KMT2C	PDS5B	0.0387265
NFATC3	ESR1	0.0387143
SON	STK10	0.0387134
BBX	PPIA	0.0386999
ZEB2	PRPF4B	0.038693
ZBTB10	CCNH	0.0386819
XBP1	DLGAP4	0.03868
GATA2	TSNAX	0.0386725
LRRFIP1	CDC40	0.038672
HHEX	FAM162A	0.0386715
MLLT10	PTPRN2	0.03867
ETV6	TTL	0.0386525
SREBF2	TAF1	0.0386502
EPAS1	COMTD1	0.0386472
DNAJC1	MAN1A1	0.0386454
HHEX	SLC38A2	0.0386441
ZNF326	CEP162	0.0386376
ZBTB21	SETD1B	0.0386347
RLF	DYRK1A	0.0386339
AKNA	CAPN7	0.0386295
L3MBTL3	PARP11	0.0386107
AEBP2	SARAF	0.0386092
ZNF710	MRPL15	0.038607
MEF2C	SNX6	0.0385853
NKRF	NSD2	0.0385749
HHEX	TADA1	0.0385728
KLF7	RALA	0.038561
ZNF706	CROT	0.038561
ZBTB37	BTBD2	0.0385531
MYSM1	AP3S2	0.0385518
L3MBTL3	NFIC	0.0385409
HIF1A	KLF7	0.0385375
ZNF706	BRD7	0.0385064
ZNF648	LMO2	0.0384953
TAX1BP1	PDIA3	0.0384926
ARNT	SRSF10	0.038487
ETS1	MOB1B	0.038482
MLLT10	TMEM222	0.0384539
DNAJC1	GAPVD1	0.0384417
ZNFX1	GOLGA4	0.0384298
PBRM1	SCOC	0.0384277
TRERF1	VPS13B	0.0384255
ZNF622	MYO1B	0.0384184
NRF1	INTS8	0.038412
CARHSP1	ZMYND8	0.0384066
ZBTB46	SLC4A1AP	0.038402
CLOCK	TNKS2	0.0384018
FOXK2	LEPROT	0.0383928
BCL6	LCNL1	0.0383843
HOPX	CHD7	0.0383814
THAP5	ZSWIM6	0.038376
NR1D2	ING5	0.0383752
ELF2	TNIP2	0.0383455
ETS1	RIC8B	0.0383438
ZEB1	AFF4	0.0383356
CEBPG	SATB1	0.0383335
TCF4	CCZ1	0.038333
MYEF2	TCF3	0.0383266
TCF3	MRPL54	0.0383261
ZNF777	CHAF1A	0.0383253
CDC5L	NUDT4	0.0383249
ZNF207	GYG1	0.0383243
STAT1	AP3B1	0.0383226
EPAS1	IFI30	0.0383015
ATMIN	RBM18	0.0383001
HOPX	DDIAS	0.0382993
STAT1	TRNT1	0.038298
NFE2L1	TEX261	0.0382957
SMARCE1	SIMC1	0.0382883
DNAJC2	ACAD9	0.0382859
CASZ1	PTCD3	0.0382855
NFYC	NMT2	0.0382837
CREM	CKAP5	0.0382831
ZNF319	MALT1	0.0382764
ZNF131	TRAF3IP1	0.0382715
TRERF1	NAA15	0.0382686
CREB3L2	NEK1	0.0382555
E2F6	ASF1A	0.0382539
NFKB2	COPS4	0.0382502
ARNT	ZNF407	0.0382498
TCF12	MFAP1	0.0382431
RFX7	UHRF2	0.0382344
NFX1	NOC2L	0.0382304
SON	NAA30	0.0382261
YBX3	PSMC3IP	0.038224
MLXIP	GP1BB	0.0382192
ZBTB21	SURF6	0.0382145
ELF2	CRK	0.038212
ETV6	NTHL1	0.0382063
NFKB2	FBXO11	0.0382036
NFATC1	CYTIP	0.0382022
UBTF	PDLIM5	0.0381898
TEF	MED27	0.0381885
ZBTB33	DENND2D	0.0381844
AFF2	MLLT10	0.0381768
DNAJC1	PDLIM2	0.0381472
RERE	OAT	0.0381466
KLF2	MAN1A1	0.0381364
UBTF	EPB41	0.0381324
TMF1	SNRNP35	0.0381305
LRRFIP1	AGPAT5	0.0381211
NFKB1	NDUFA5	0.0381155
CEBPG	PLXNC1	0.0381056
SON	BUD23	0.0381047
SOX5	KRIT1	0.0381
ATF4	RSBN1	0.038088
MLLT10	UBE2Q1	0.0380851
ZNF207	NMI	0.0380809
GPBP1L1	ACOX3	0.0380768
MYC	MTFMT	0.0380722
TCF4	WASHC3	0.03807
NFKB2	IL4R	0.0380691
LRRFIP2	ASB3	0.0380619
ZFP36L1	SLC29A1	0.0380592
GATA2	STXBP5	0.0380517
JUN	MED23	0.0380476
ZEB2	SERINC5	0.0380465
CASZ1	USB1	0.0380352
ZNF711	FRYL	0.0380328
SP3	TNFSF13B	0.0380259
SREBF2	RAB9A	0.0380134
ZBTB21	TMEM39A	0.0380086
ELF2	CNDP2	0.0380076
TFDP1	WASF2	0.0379969
SMAD4	RFTN1	0.0379958
ARID1B	ITPR3	0.0379839
NR1D2	IMPA1	0.0379796
DNAJC1	COL9A3	0.0379788
EBF1	ETNK1	0.03797
NR4A2	MAP3K2	0.0379623
CLOCK	RAD23B	0.0379613
TSC22D3	POLR1E	0.0379568
GATA3	DUS2	0.0379546
PHB	STX7	0.0379373
MBD3	CHMP3	0.0379319
SSRP1	SPRTN	0.0379296
RFXANK	TMED5	0.0379247
GTF2I	SPAG1	0.0379214
SPI1	CHMP2B	0.037919
NFIL3	MITD1	0.0379175
DNAJC2	SNRPE	0.0379121
ZFX	ELOVL6	0.0379024
ZNF131	CREB1	0.0378974
ZBTB46	RBM27	0.0378906
PAXBP1	PKNOX1	0.0378871
ARID5B	MOCS2	0.0378826
RCOR3	DDX28	0.0378797
IRF7	GSE1	0.0378718
SMARCC1	UBN1	0.0378696
ZBTB48	COPE	0.0378651
RERE	STK10	0.0378639
IRF2	FEM1B	0.0378602
ZNF76	DDX31	0.0378556
ETV6	FBXO3	0.0378526
TGIF1	ADCY7	0.0378523
CREM	PDE6D	0.0378371
JUN	L3MBTL2	0.0378273
SUB1	PYCR1	0.0378263
SSRP1	PRELID1	0.0378257
JARID2	DAP	0.0378154
RUNX1	FEM1A	0.0378148
LRRFIP2	TAF1B	0.0378123
ETS1	CCNDBP1	0.0378058
GABPB1	MRGBP	0.0377991
CREB3L2	ADAP1	0.0377983
XPA	ASCC2	0.037789
IRF8	PUSL1	0.0377881
TGIF1	RRAGC	0.0377873
HMGB1	EIF2A	0.0377797
ZEB1	SSH2	0.037767
ZBTB46	PARL	0.0377657
PRDM15	TRMT2A	0.0377587
ARID5B	THOC7	0.0377553
MEF2C	ZNF644	0.0377544
YEATS4	DNAJC17	0.0377528
LCOR	GTPBP10	0.0377526
NFX1	LAP3	0.037751
ZNF280D	RPL8	0.0377456
CREM	KRAS	0.0377386
ZNF639	GPT2	0.0377157
ZFHX3	TMEM183A	0.0377128
FOXN3	ERI3	0.0377077
FOXK2	PHKB	0.0377051
ZNF335	DDX6	0.0377011
DNAJC1	TSN	0.0376821
CASZ1	FHOD1	0.0376818
HMG20B	FUBP3	0.0376815
LCOR	ASNSD1	0.037681
ZNF407	DNAJC13	0.0376756
MBD4	RFFL	0.03767
ZNF76	TBP	0.0376668
ZNF207	APLP2	0.0376664
TSC22D3	DUSP3	0.0376641
ZNF516	MPEG1	0.0376639
KLF7	PPIP5K2	0.0376588
MBD3	TMEM208	0.0376544
TCF12	WDR89	0.0376514
ETS1	THUMPD1	0.0376479
FOXO4	ZFPM1	0.0376479
SOX5	NOP14	0.0376477
SOX5	CAPZA2	0.0376446
HIF1A	FAS	0.0376393
ZNF622	STK11IP	0.0376393
ZNF710	TBC1D15	0.0376236
NCOR2	RAB29	0.0376207
MIER3	CHMP3	0.0376143
ZNF148	SAP30L	0.037611
MBD2	TBCD	0.0376101
PRDM2	CRELD2	0.0376027
TSHZ2	DCTN1	0.0376016
SMARCE1	HYI	0.0376016
ZNF831	NBR1	0.0375974
LCOR	TTF2	0.0375918
MLLT10	SSBP1	0.0375785
BCLAF1	RB1CC1	0.0375756
CEBPZ	CHN2	0.0375664
LRRFIP1	TRMT13	0.0375647
MEF2A	SMIM11A	0.0375617
RUNX3	MTMR10	0.0375574
MYBL1	MCMBP	0.0375434
ATF4	AP3S2	0.0375391
SUB1	MORF4L1	0.0375308
L3MBTL3	NCSTN	0.0375188
ATF2	DUT	0.0375047
EPAS1	LNX2	0.0375019
UBTF	SEH1L	0.0374926
IRF2	INPP4A	0.0374873
RUNX1	IGF2BP3	0.0374868
SP4	PITPNM1	0.0374723
CUX1	CLK3	0.0374628
NCOR1	BTF3L4	0.0374539
ZBTB33	TAF1B	0.0374501
ZNF280D	VEZF1	0.0374427
KLF17	FBXO3	0.0374337
NFXL1	ARFGAP2	0.0374249
IRF2	TXN2	0.0374226
ATF6	LARP1	0.0374175
GATA3	ARMT1	0.0374012
TCF4	PRPF38A	0.0373997
RCOR1	XAF1	0.0373982
SETBP1	FBXO3	0.0373972
CARHSP1	PNISR	0.0373955
KLF13	MFSD6	0.03738
YEATS4	AKAP10	0.0373788
ARID4A	AP1G1	0.0373768
CARHSP1	TET1	0.0373758
AEBP2	UBE2W	0.0373717
FOXK2	PUM1	0.0373708
MTA1	GLIPR2	0.0373708
CREB3L2	NSFL1C	0.0373576
GTF2I	RNF19B	0.0373558
PLSCR1	TLNRD1	0.0373526
JARID2	DNAJC21	0.0373442
ZBTB33	R3HCC1	0.0373441
THYN1	PTPN1	0.037341
ZNFX1	TEX261	0.0373385
FOXK1	NR4A2	0.0373362
JUN	VPS13B	0.0373316
ZNF516	SH3BP2	0.0373313
PLEK	CPE	0.0373191
SOX5	HHEX	0.0373103
EBF1	CHD1	0.0372985
JUN	IL1B	0.0372946
EPAS1	PAN3	0.0372904
DMTF1	MRPL45	0.0372861
ZNF652	UBP1	0.0372829
RREB1	SETD2	0.0372818
STAT1	PRPF8	0.0372768
DNAJC2	ERGIC2	0.0372726
ATF6	LARP4B	0.0372717
SMAD4	MRPL13	0.0372714
STAT1	ACO1	0.0372692
ZBTB11	DCLRE1A	0.0372673
MTA3	GSE1	0.037256
THAP5	TAF8	0.0372544
TSC22D3	TBC1D4	0.0372506
SON	TMEM131L	0.0372452
IRF8	BANP	0.0372409
CNBP	FER	0.0372374
HMGB1	RPRD1B	0.0372367
ZBTB33	PKP4	0.0372341
ZNF236	POLB	0.0372328
XPA	ACO1	0.0372093
CAMTA1	SLC52A3	0.0372079
NFE2L2	FN1	0.0372041
TEF	SNX7	0.0372025
RFX7	IKBKB	0.0372016
TFDP2	GCN1	0.0371977
ZNF518A	RC3H1	0.0371971
LCORL	HMBS	0.0371959
CUX1	FAM234B	0.0371849
TCF3	GTF2F2	0.0371809
NRF1	BBS2	0.0371667
ZNF777	ANGEL2	0.0371628
RCOR1	HMGB2	0.0371619
NFX1	MED13	0.0371542
ATMIN	USP1	0.0371508
SUB1	ENY2	0.0371454
NFATC3	TACC1	0.0371391
RBPJ	ANXA7	0.0371385
ZBTB2	SFSWAP	0.0371375
ZFHX3	SIPA1L1	0.037137
SETBP1	NAAA	0.0371302
HMGB1	UBE2Q2	0.0371263
ETS1	RSBN1L	0.0371233
ZNF639	TSPAN3	0.0371155
PHB	PARP6	0.0371119
PBX1	USP33	0.0371078
ZEB1	ARCN1	0.0371044
SON	TSPAN13	0.0371028
NFATC3	BRWD3	0.0370934
ARID5B	UBE4A	0.0370928
ETS1	B3GALNT2	0.0370904
ETS1	TRRAP	0.0370814
RLF	MRPL54	0.0370742
CEBPG	CWF19L2	0.0370723
L3MBTL3	METTL9	0.0370717
NFATC1	VPS45	0.0370614
IRF8	DBNDD2	0.0370457
PLEK	JCAD	0.0370442
ADNP2	ANO5	0.0370404
PLEK	DGCR8	0.0370369
NCOR1	COPS8	0.0370313
SON	C2CD5	0.0370284
CREB3L2	SLC9A5	0.0370246
NCOR1	UVSSA	0.0370228
GPBP1L1	TLE3	0.0370141
GATAD1	POU2F1	0.0370118
RCOR1	POLI	0.0370074
BACH1	VPS53	0.0370061
DNAJC1	TBC1D9B	0.0370053
MYEF2	THYN1	0.0370042
GATA2	TAF5	0.0369958
L3MBTL3	PPM1E	0.036994
SMARCC1	MCTS1	0.036989
STAT1	SETBP1	0.0369838
ZFPM1	MTX2	0.0369773
ETV7	ARHGEF18	0.0369763
ZBTB11	RNF213	0.0369749
RCOR1	MTMR1	0.0369687
ZNF76	SLC35C2	0.0369628
ZNF280D	ANKRD13A	0.0369578
NFIL3	ZNF516	0.0369558
CEBPZ	ENOPH1	0.0369514
ZFP36L1	ITM2A	0.0369466
CSDE1	RC3H1	0.0369466
PBRM1	CLK4	0.036943
MYBL1	C3	0.0369405
MAFK	TMEM263	0.0369355
TSC22D1	SETD1B	0.0369285
HHEX	SIL1	0.0369271
TET2	GP1BB	0.0369248
LCORL	ABHD18	0.036923
ZNF654	INTS10	0.0369071
ZNF76	PAN3	0.0369051
ARID2	HSD17B12	0.0369046
THYN1	FAM222B	0.0369002
ZBTB11	CMC1	0.0369
MAFK	RANBP9	0.0368972
STAT1	POLG	0.0368955
HOPX	NR4A2	0.0368895
NR4A2	RMDN3	0.036889
PHB	SNRPD2	0.0368857
FOXK1	FRG1	0.0368853
MBD2	RANGAP1	0.0368781
MAFK	PRKAB1	0.0368665
IKZF3	SCAPER	0.036863
ZNF644	FUBP3	0.0368605
ZNF207	USP7	0.0368504
ZBTB43	LSM8	0.0368351
REL	TCF3	0.036835
NFKB2	PRCP	0.0368253
HMGB3	MRPL57	0.0368194
NSD2	MRPS5	0.036811
ETS1	KRAS	0.0368075
MYC	RNF139	0.0368054
ADNP	NUDCD3	0.0368041
SPI1	AGPS	0.0368008
ZBTB2	WBP2NL	0.0367965
NFATC1	STOML2	0.0367907
ZNF654	ZNF277	0.0367901
ZFX	FBXL18	0.0367899
YEATS4	DUSP3	0.0367858
TFDP1	WEE1	0.0367732
PLEK	FXYD6	0.0367714
RFX7	ZSWIM7	0.0367712
TET2	SLK	0.0367672
ADNP	CDC5L	0.0367541
UBP1	MTMR1	0.0367497
NFRKB	PPP1CA	0.0367486
BCL6	KXD1	0.0367455
ARID5B	RCOR3	0.0367354
CUX1	SIN3A	0.0367352
RLF	TRAF1	0.0367273
ZNF648	ARHGAP25	0.0367264
JARID2	RIT1	0.0367207
JARID2	JADE1	0.0367156
MLXIP	VSTM4	0.0367093
GABPB1	SMC5	0.0366992
L3MBTL3	TBRG4	0.0366907
HHEX	SCYL2	0.0366854
TMF1	WASF2	0.0366761
RUNX3	TIA1	0.0366733
SOX5	TDG	0.0366723
ZBTB1	SLX4	0.0366665
TAX1BP1	SGMS1	0.0366606
EGR1	TBL3	0.0366576
TSC22D3	BAHD1	0.036657
NFXL1	TIMMDC1	0.0366511
RUNX3	NAT9	0.0366507
MIER3	NDUFA4	0.0366485
NCOR1	IL16	0.0366424
HBP1	USP48	0.0366364
RERE	DFFA	0.0366267
THYN1	PRDX4	0.0366168
SNAPC4	LARP4B	0.0366159
RFX7	TLN2	0.0366023
CENPT	MRPL42	0.0365991
ZBTB33	CCDC191	0.0365976
ARID5B	SEL1L	0.0365964
MITF	MMGT1	0.036595
MLXIP	RNFT1	0.0365921
NCOR2	CBX7	0.0365851
NFE2L2	HADHB	0.0365844
PIAS1	RP2	0.0365805
XPA	PARP11	0.0365623
HSF2	ZFAND5	0.0365622
EPAS1	CHN2	0.0365592
CLOCK	INTS11	0.0365557
CNBP	SSR3	0.0365514
REL	ATP11C	0.0365412
[truncated: 78,107 more rows]

## Sheet: 6i.Rabbit
Rabbit_B cells_linkList_0.01
regulatoryGene	targetGene	weight
EBF1	TXNDC5	0.109985
EBF1	PRKCB	0.105624
EBF1	JCHAIN	0.102297
EBF1	HLA-DQB2	0.101225
EBF1	AFF3	0.101139
EBF1	CD74	0.0994569
EBF1	SDF2L1	0.0954761
AFF3	EBF1	0.0954616
EBF1	HSP90B1	0.0936321
EBF1	HLA-DRA	0.0934764
EBF1	KCNQ5	0.0922662
EBF1	RRBP1	0.0919401
EBF1	MZB1	0.0894796
EBF1	SELENOM	0.0887259
EBF1	PPIB	0.0886984
EBF1	BANK1	0.087485
AFF3	HLA-DQB2	0.0865952
EBF1	SEC11C	0.0863
EBF1	PDIA4	0.0862222
AFF3	KCNQ5	0.0858625
EBF1	ARHGAP15	0.0857907
EBF1	SSR3	0.0850024
EBF1	FNDC3B	0.0847292
AFF3	MZB1	0.0837468
AFF3	PDIA4	0.0820819
AFF3	SEC11C	0.0818845
AFF3	PRKCB	0.0815358
CEBPB	VCAN	0.0812522
EBF1	SEC61A1	0.0807607
SOX5	IL12RB2	0.0805837
MIS18BP1	KIF11	0.0792415
AFF3	BANK1	0.0791284
EBF1	DDOST	0.0779191
EBF1	RPN1	0.077755
EBF1	ARHGAP24	0.0774579
EBF1	HSPA5	0.0771284
EBF1	CEMIP2	0.076949
AFF3	TXNDC5	0.07655
RORA	INPP4B	0.0764354
MIS18BP1	CDK1	0.0763385
EBF1	TCOF1	0.0762949
AFF3	HSP90B1	0.0752495
AFF3	JCHAIN	0.0751249
EBF1	REXO2	0.074867
AFF3	ARHGAP15	0.0747259
EBF1	TRAM1	0.0744763
RORA	SKAP1	0.074068
EBF1	SSR1	0.0740171
EBF1	NUAK1	0.0740007
AFF3	SEC61A1	0.0739463
AFF3	SDF2L1	0.0736403
AFF3	SELENOM	0.0734403
EBF1	PDIA3	0.073372
EBF1	MAML2	0.0727739
AFF3	CD74	0.0727295
AFF3	HM13	0.0727177
EBF1	SSH2	0.0727084
EBF1	RIPOR2	0.0722866
AFF3	HLA-DRA	0.0722292
ZFP36L2	CXCR4	0.071975
RORA	PAM	0.0715693
EBF1	VPREB3	0.0715036
AFF3	RRBP1	0.0711873
TFEC	S100A4	0.0711104
EBF1	PAX5	0.0710266
AFF3	FNDC3B	0.0707943
EBF1	REL	0.0707536
EBF1	SRPRB	0.0702578
EBF1	UTRN	0.070168
EBF1	OSTC	0.0699761
EBF1	SWAP70	0.0696699
MITF	VCAN	0.0695941
EBF1	HM13	0.0694344
EBF1	PDIA6	0.0692963
MIS18BP1	SGO1	0.0691297
AFF3	REL	0.0685801
EBF1	CCND3	0.0684171
EBF1	EML4	0.0681596
AFF3	HSPA5	0.0681379
CREB3L2	FNDC3B	0.0680448
MIS18BP1	ECT2	0.0679843
EBF1	ATP8B4	0.0679011
MIS18BP1	DIAPH3	0.0676039
EBF1	PDE7A	0.0674184
AFF3	TBC1D5	0.0673998
EBF1	TEX2	0.0673735
MIS18BP1	SHCBP1	0.0673386
AFF3	AFF2	0.0670192
EBF1	TXN	0.066968
CREB3L2	SEC24D	0.0664972
AFF3	PPIB	0.066493
MIS18BP1	NCAPG	0.0664926
EBF1	EIF4G3	0.0664718
EBF1	FCHSD2	0.0662313
EBF1	HDAC9	0.06615
EBF1	AFF2	0.0660698
EBF1	CXCR4	0.0657271
EBF1	TBC1D5	0.0656033
CREB3L2	TXNDC5	0.0655941
EBF1	C15orf39	0.0654633
EBF1	MREG	0.0653406
EBF1	AQP3	0.0653022
EBF1	MED12L	0.0650658
EBF1	STK3	0.0650452
AFF3	TRAM1	0.0650093
EBF1	SEC24D	0.0649641
AFF3	EIF4G3	0.0644825
MIS18BP1	H1-1	0.0635503
EBF1	DHRS7	0.063291
AFF3	SSR3	0.063275
AFF3	DDOST	0.0632674
REL	EBF1	0.0628912
EBF1	MANF	0.0628711
EBF1	LYN	0.0627516
EBF1	MLEC	0.0626206
AFF3	PDIA3	0.0621176
AFF3	PDIA6	0.0620911
EBF1	LMAN1	0.0619262
PAX5	EBF1	0.0618704
EBF1	IRF4	0.0618062
EBF1	RUNX1	0.0617253
EBF1	ARID5B	0.0616861
MIS18BP1	CEP55	0.0610808
AFF3	HDAC9	0.0610515
AFF3	SSR1	0.0608079
CREB3L2	EDEM3	0.0606164
AFF3	MANF	0.0604414
MIS18BP1	KNL1	0.0604377
MIS18BP1	KIF4A	0.0603844
MITF	FN1	0.0603788
EBF1	SRPRA	0.0603646
EBF1	DENND4A	0.0603266
MIS18BP1	CKAP2L	0.060126
EBF1	PTPRC	0.0596922
MIS18BP1	PBK	0.0596346
AFF3	UTRN	0.0596175
AFF3	PTPRC	0.0595797
EBF1	UAP1	0.0594907
CREB3L2	MZB1	0.0594206
AFF3	MED12L	0.0592786
EBF1	CREB3L2	0.0591653
AFF3	EML4	0.0591411
PAX5	ARHGAP24	0.0589292
EBF1	ZCCHC7	0.0588773
CREB3L2	RRBP1	0.0587892
MITF	SLC8A1	0.0587384
EBF1	PRKCE	0.0585802
IRF4	TXNDC5	0.0585733
MIS18BP1	CENPE	0.0585497
EBF1	DNAJC3	0.0584751
MIS18BP1	MASTL	0.0584556
TFEC	STXBP6	0.0584433
AFF3	PRKCE	0.0582186
AFF3	REXO2	0.0582084
EBF1	TPST2	0.05819
TRERF1	ANXA3	0.0580968
AFF3	SSH2	0.0580079
EBF1	FCRLA	0.0579486
REL	HLA-DRA	0.0579188
AFF3	PAX5	0.0577306
CREB3L2	PDIA4	0.0577189
AFF3	NUAK1	0.0576923
EBF1	EDEM3	0.0576651
IRF4	PDIA4	0.0576555
AFF3	TCOF1	0.0576387
AFF3	OSTC	0.0575573
EBF1	NGLY1	0.0574166
CEBPB	FN1	0.0573948
AFF3	SRPRB	0.0573802
MIS18BP1	KIFC1	0.0573395
MIS18BP1	NEK2	0.0572814
AFF3	RIPOR2	0.0571843
EBF1	RFTN1	0.0569526
CREB3L2	SRPRB	0.0569202
AFF3	ARHGAP24	0.0569063
MIS18BP1	NDC80	0.0568563
CREB3L2	SEC11C	0.0567162
MIS18BP1	PLK1	0.0566193
REL	PRKCB	0.0565428
MIS18BP1	TTK	0.0564419
REL	MZB1	0.0564178
PAX5	AFF3	0.0563175
EBF1	PLCG2	0.0562627
EBF1	TMEM131L	0.056177
EBF1	KYNU	0.055954
EBF1	HDLBP	0.0558011
REL	SDF2L1	0.0556212
AFF3	FCHSD2	0.0555387
CREB3L2	SELENOM	0.0555332
EBF1	LTB	0.0554325
EBF1	HVCN1	0.0553944
MIS18BP1	ESCO2	0.055384
EBF1	HLA-DOB	0.0553713
AFF3	MREG	0.0553474
NME2	ATP5MC1	0.0552677
EBF1	ELL2	0.0552192
CEBPB	SLC8A1	0.0551964
AFF3	SEC24D	0.0550735
CREB3L2	JCHAIN	0.055004
RORA	SNTB1	0.0549725
AFF3	TXNDC11	0.0548045
AFF2	EBF1	0.0548022
EBF1	PPP2R5E	0.0547818
CREB3L2	SEC24A	0.0546861
MIS18BP1	CDCA2	0.05464
MIS18BP1	BUB1	0.0545978
MIS18BP1	RRM2	0.0544571
CREB3L2	HLA-DQB2	0.0544171
TOX	TRERF1	0.0544053
MIS18BP1	SMC2	0.0543824
EBF1	MCTP2	0.0543335
IRF4	SSR3	0.0542937
EBF1	GRB2	0.0542497
EBF1	TCF4	0.0542104
EBF1	STT3A	0.053903
IRF4	FNDC3B	0.0538358
AFF3	MLEC	0.053833
IRF4	MZB1	0.0537774
EBF1	TXNDC11	0.053688
EBF1	KDELR2	0.0536835
TRERF1	S100A4	0.0535449
EBF1	HERPUD1	0.0532412
EBF1	XBP1	0.0530653
AFF3	RPN1	0.0530534
IRF4	RRBP1	0.0529947
EBF1	CBLB	0.0529742
REL	AFF3	0.0529158
IRF4	PPIB	0.0528979
IRF4	SEC11C	0.0528793
MIS18BP1	CENPP	0.0527427
IRF4	HSP90B1	0.0527363
IRF4	PDIA6	0.0526388
CREB3L2	NGLY1	0.0526278
MIS18BP1	CIT	0.052528
EBF1	UBE2U	0.0523806
MITF	LRMDA	0.0523569
AFF3	AQP3	0.052178
EBF1	PIK3CG	0.0521749
CREB3L2	HSP90B1	0.0519872
CREB3L2	MED12L	0.0519798
CREB3L2	HM13	0.0519509
EBF1	LRRC59	0.0519165
AFF3	EDEM3	0.0518493
EBF1	STK38	0.0518279
REL	TCOF1	0.0518187
TRERF1	TOX	0.0517425
EBF1	BMP2K	0.0517083
EBF1	RETREG1	0.0516984
EBF1	NME2	0.0516514
IRF4	JCHAIN	0.0514617
AFF3	YIF1B	0.0514447
REL	MREG	0.0514358
AFF3	TMEM131L	0.0513839
EBF1	IKZF3	0.0513529
CREB3L2	PDIA3	0.0513258
EBF1	DIAPH2	0.0513225
EBF1	HSPA13	0.0511937
AFF3	CCND3	0.0511774
EBF1	PDE4B	0.051149
REL	CD74	0.0511468
AFF3	IRF4	0.0510202
PAX5	PRKCB	0.0510056
PAX5	BANK1	0.0509646
CREB3L2	PPIB	0.0509159
CREB3L2	SEC61A1	0.0509053
AFF3	UBE2U	0.0508528
EBF1	TMEM214	0.0508454
AFF2	AFF3	0.0508394
AFF3	PDE4B	0.0508289
NME2	DTYMK	0.0507332
REL	KCNQ5	0.0507249
AFF3	SRPRA	0.0506974
EBF1	TRAK2	0.0506635
AFF3	IDH2	0.0506113
EBF1	MBNL1	0.0505594
NME2	TXN	0.0505475
EBF1	DAD1	0.0504938
CREB3L2	TRAM1	0.0504589
REL	HLA-DQB2	0.0504139
EBF1	ATP8A1	0.0503717
EBF1	CALU	0.050365
CREB3L2	KANK1	0.0503363
IRF4	MED12L	0.0502288
EBF1	TSPAN5	0.0501143
MIS18BP1	KIF15	0.0500785
AFF3	TXN	0.0500513
EBF1	YIF1B	0.0499567
EBF1	PDE3B	0.0499024
REL	CEMIP2	0.0498542
MIS18BP1	CDT1	0.0497537
RORA	FYN	0.0496881
ZFP36L2	CEMIP2	0.0495791
MIS18BP1	PCNA	0.0494688
MIS18BP1	KIF23	0.0494556
AFF3	PDE7A	0.0494203
EBF1	TNRC6B	0.0493947
EBF1	CAMK2D	0.0492863
PAX5	KCNQ5	0.0492614
AFF3	CREB3L2	0.0492614
AFF3	DHRS7	0.0491279
EBF1	HLA-DMA	0.0491244
EBF1	SNX2	0.0490851
E2F3	KIF11	0.0488452
CEBPB	LRMDA	0.0488072
MIS18BP1	TK1	0.0487675
EBF1	RPL28	0.0487641
EBF1	ARHGDIB	0.0487605
AFF3	DIAPH2	0.0487555
EBF1	NANS	0.0487466
REL	HSP90B1	0.0484574
PAX5	MZB1	0.0484552
AFF3	MBNL1	0.0484499
EBF1	GALNT12	0.048448
MIS18BP1	KIF20B	0.0484412
CREB3L2	IRF4	0.0484319
REL	JCHAIN	0.0483962
EBF1	BLK	0.0483758
CEBPB	MITF	0.0483687
EBF1	SEC24A	0.0483638
EBF1	SELENOK	0.0481725
CREB3L2	PIK3CG	0.048169
REL	PPIB	0.0480715
CREB3L2	NUAK1	0.0480211
AFF3	CXCR4	0.0478773
EBF1	CEP85L	0.0478374
AFF3	FCRLA	0.0477723
IRF4	SELENOM	0.0477648
EBF1	ITM2B	0.0477184
REL	SEC11C	0.0477056
NME2	MDH2	0.0476668
EBF1	MAP3K5	0.0476154
EBF1	ATP5MC1	0.0475411
CREB3L2	ELL2	0.0474916
NME2	FABP5	0.0474737
EBF1	IDH2	0.0474455
AFF3	C15orf39	0.047435
AFF3	LYN	0.0473764
AFF3	PIK3CG	0.0473423
MIS18BP1	UBE2S	0.0473028
AFF3	LRRC59	0.0472796
AFF3	DNAJC3	0.0470142
E2F3	CLSPN	0.0470051
PAX5	MAP3K5	0.046987
AFF3	LMAN1	0.0469758
REL	EML4	0.0469606
CREB3L2	HLA-DRA	0.0469225
IRF4	SDF2L1	0.0469176
CREB3L2	REXO2	0.046894
EBF1	MYLIP	0.0467575
PAX5	CBLB	0.0467495
EBF1	LMAN2	0.0467147
AFF3	STK3	0.0466972
EBF1	PRDM1	0.0466842
AFF3	SELENOK	0.0466613
EBF1	TRIO	0.0466541
EBF1	PPP3CA	0.0466534
CREB3L2	HERPUD1	0.0466469
CREB3L2	SDF2L1	0.046534
MIS18BP1	RAD51AP1	0.0464915
IRF4	HSPA5	0.0464847
EBF1	TTC39C	0.0464833
EBF1	ATAD2B	0.0464681
AFF3	ELL2	0.0464534
AFF3	PIP4K2A	0.0463848
NME2	SDF2L1	0.0463564
EBF1	GORASP2	0.0463517
AFF3	GORASP2	0.046344
AFF2	EIF4G3	0.0463096
CREB3L2	SSR1	0.0462995
EBF1	GAB1	0.046252
EBF1	ST3GAL6	0.0462425
MIS18BP1	NUF2	0.0462358
REL	CCND3	0.0462292
EBF1	FABP5	0.0461629
E2F3	RRM2	0.0461535
CREB3L2	DNAJC3	0.0461286
EBF1	GSTM3	0.0461057
MIS18BP1	DLGAP5	0.0460691
AFF3	NANS	0.0460187
EBF1	RESF1	0.0459961
AFF3	HDLBP	0.045909
IRF4	DDOST	0.0458756
CREB3L2	HSPA5	0.0458027
IRF4	MLEC	0.045775
CREB3L2	RPN1	0.0457717
MIS18BP1	CDCA8	0.0457552
EBF1	SIPA1L1	0.0457362
AFF3	STT3A	0.0457311
AFF2	PAX5	0.0457277
MIS18BP1	CLSPN	0.045666
EBF1	CTSC	0.0456339
EBF1	ANKRD44	0.045608
EBF1	SYK	0.0454749
AFF3	CALU	0.0454074
AFF3	ATAD2B	0.0454043
PAX5	SWAP70	0.0452914
CREB3L2	TXNDC11	0.0452882
AFF3	TPST2	0.0452773
RUNX2	ATP8B4	0.0452757
CREB3L2	PDIA6	0.0452634
AFF3	ATP5MC1	0.0452458
AFF3	VPREB3	0.0452226
IRF4	ELL2	0.0451656
CREB3L2	MLEC	0.0451615
RORA	FYB1	0.0451254
CREB3L2	CALU	0.0451045
AFF3	CEMIP2	0.0450984
AFF3	DENND4A	0.0450744
AFF3	IKZF3	0.0450525
REL	PDIA4	0.0449971
PAX5	CCND3	0.0449842
EBF1	SARAF	0.0449694
MIS18BP1	NCAPG2	0.0449682
EBF1	CENPU	0.0449316
CREB3L2	SSR3	0.0448812
AFF3	MAML2	0.0448656
HMGB1	ALDH1L2	0.0448528
AFF3	SWAP70	0.0448474
PAX5	ARHGAP15	0.0448302
CREB3L2	XBP1	0.0448269
AFF3	PRDM1	0.0448129
EBF1	FLI1	0.0447911
IRF4	SEC61A1	0.0447638
AFF3	KDELR2	0.0447441
CREB3L2	CD74	0.0447439
EBF1	RPL13A	0.0446715
EBF1	UST	0.0446203
PAX5	JCHAIN	0.044613
REL	SELENOM	0.0445962
IRF4	RPN1	0.0445726
EBF1	BET1	0.0445385
AFF3	HVCN1	0.0444961
AFF3	DAD1	0.0444872
MITF	PPM1H	0.044435
CREB3L2	GAB1	0.0444247
EBF1	ZFP36L2	0.044424
AFF3	ATP8B4	0.0444228
CREB3L2	SND1	0.0444053
EBF1	PRKAR2B	0.0443629
EBF1	BCL11A	0.0443623
IRF4	SEC24A	0.0443605
REL	TXNDC5	0.0443175
E2F3	SHCBP1	0.0442693
IRF4	HLA-DQB2	0.0442671
IRF4	SEC24D	0.0441408
IRF4	PRDM1	0.0441199
PAX5	EIF4G3	0.0439751
EBF1	SLC39A7	0.0439716
REL	RRBP1	0.0439052
REL	BANK1	0.0438894
PAX5	AFF2	0.0438877
EBF1	SELENOF	0.0438456
E2F3	CDT1	0.043814
EBF1	ARHGAP10	0.0438047
EBF1	SRP68	0.043774
PAX5	PTPRC	0.0437563
MIS18BP1	NCAPD2	0.0437077
EBF1	IL20RA	0.0437067
AFF3	BMP2K	0.0436961
MIS18BP1	ARHGAP11A	0.0436713
AFF3	GALNT12	0.0436453
AFF3	PLCG2	0.0436418
CREB3L2	DDOST	0.0435774
NME2	REXO2	0.0435241
REL	ARHGAP15	0.043508
AFF2	KCNQ5	0.0434869
NME2	RPN1	0.0434845
IRF4	HM13	0.0434635
CREB3L2	TEX2	0.0434467
PAX5	CD74	0.0434401
PAX5	AADAC	0.0434153
NME2	NANS	0.0433954
AFF3	CBLB	0.0433803
NME2	SRPRB	0.0433726
EBF1	JMJD1C	0.0433396
EBF1	RUNX2	0.0433291
RORA	GRAMD1B	0.0432876
AFF3	ZCCHC7	0.0432834
REL	PDIA6	0.0432692
AFF3	SNX2	0.0432154
PAX5	CEMIP2	0.0431438
NME2	MGST3	0.0431213
EBF1	TRAM2	0.043117
EBF1	GARS1	0.0431126
AFF3	ARID5B	0.0431091
AFF3	SEC24A	0.0431015
NME2	PPIB	0.0430695
AFF3	TEX2	0.0430601
PAX5	MCTP2	0.0430165
IRF4	HLA-DRA	0.0430052
MITF	CYSTM1	0.0429615
AFF2	UST	0.0429601
EBF1	EMP3	0.0429447
REL	PAX5	0.0429416
HMGB1	MAD2L1	0.0429148
AFF3	UAP1	0.0428747
EBF1	ITPR2	0.0428742
CREB3L2	TRIO	0.0428433
NME2	ATP5MC3	0.0428328
PAX5	TCOF1	0.0428287
EBF1	ICE2	0.0427315
EBF1	CPOX	0.0427144
AFF2	STK38	0.0426779
AFF3	PPP2R5E	0.0426391
AFF2	ARHGAP24	0.0426372
AFF2	STK3	0.0426291
REL	LYN	0.042624
EBF1	LDLRAD4	0.0426208
IRF4	AQP3	0.042619
AFF3	HSPA13	0.0425456
AFF3	RFTN1	0.0424788
EBF1	CNOT6L	0.0424657
PAX5	HLA-DRA	0.0424393
REL	PDIA3	0.0424258
AFF3	NME2	0.042397
EBF1	PIP4K2A	0.0423892
CREB3L2	TXN	0.0423796
MEF2C	FCER2	0.0423281
EBF1	MS4A1	0.0423258
MIS18BP1	TPX2	0.0423214
REL	RFTN1	0.0423143
CREB3L2	UAP1	0.0423017
EBF1	SRP72	0.0423014
HMGB1	PCNA	0.0422892
E2F3	DIAPH3	0.042275
AFF3	SELENOF	0.042272
AFF3	XBP1	0.0422024
NME2	OSTC	0.0422015
E2F3	CDK1	0.0421507
HMGB1	MCM5	0.0421428
EBF1	BAK1	0.0420767
EBF1	LMNB1	0.0420748
PRDM1	IRF4	0.0420019
IRF4	PDIA3	0.0419758
PAX5	HDAC9	0.0419327
BACH1	VCAN	0.0419312
E2F3	KNL1	0.041862
IRF4	TRAM1	0.0418596
NME2	MLEC	0.041831
PRDM1	SEC11C	0.0418147
HMGB1	SMC2	0.0417981
AFF3	HERPUD1	0.041783
AFF3	LDLRAD4	0.0417756
EBF1	GMPPA	0.0417739
EBF1	AHCYL2	0.0417607
PAX5	IKZF3	0.0416864
IRF4	CREB3L2	0.0416763
CREB3L2	C15orf39	0.041656
NME2	COX8A	0.0416475
EBF1	SPAST	0.0415989
EBF1	ARID4B	0.0415762
EBF1	SAR1B	0.041562
AFF3	KYNU	0.0414417
XBP1	NUAK1	0.0413649
MIS18BP1	CCNB2	0.0413613
CREB3L2	RPL28	0.0413391
PAX5	PPIB	0.0413196
PAX5	TBC1D5	0.0413191
PAX5	RIPOR2	0.0413119
MITF	CD68	0.0412635
AFF3	HLA-DOB	0.0412467
REL	ATAD2B	0.041242
CREB3L2	ATP8B4	0.0412396
CREB3L2	MANF	0.0412284
IRF4	UAP1	0.0412099
SOX5	STXBP6	0.0411417
IRF4	SRPRB	0.0411285
EBF1	CDC14B	0.0411013
HLF	MMD	0.0410927
MIS18BP1	MELK	0.0410845
NME2	HSP90B1	0.0410274
EBF1	VCP	0.0410239
NME2	GSTM3	0.0409428
HMGB1	CDK1	0.0409237
AFF3	RUNX1	0.0409157
IRF4	LMAN1	0.0408968
PAX5	REL	0.0408859
AFF3	IL20RA	0.0408557
TFEC	MATN1	0.040827
AFF3	GSTM3	0.0407277
REL	DENND4A	0.0406912
MIS18BP1	TOP2A	0.0406866
SOX5	TXLNB	0.0406782
NME2	SSR1	0.0406575
NME2	MCM5	0.040651
EBF1	SSR2	0.0406355
EBF1	MAPRE2	0.0406355
EBF1	VCL	0.0405687
PAX5	MED12L	0.040498
MIS18BP1	CIP2A	0.0404869
EBF1	ERLEC1	0.040468
AFF2	RIPOR2	0.0404476
PRDM1	RRBP1	0.0404354
EBF1	SEL1L	0.0404228
AFF3	DEPDC1B	0.0404098
TFEC	CCDC50	0.040408
AFF3	ITM2B	0.0403364
EBF1	SLC38A5	0.0403203
PAX5	ZCCHC7	0.0403118
AFF3	MYLIP	0.0402876
AFF2	MZB1	0.0402831
PAX5	STK3	0.0402698
CREB3L2	HSPA13	0.0402138
CEBPB	CD68	0.0401991
E2F3	TK1	0.040173
IRF4	LRRC59	0.0401608
E2F3	CDC6	0.0401557
MIS18BP1	DEPDC1B	0.0401521
AFF3	NGLY1	0.0401449
EBF1	PLEKHA2	0.040126
IRF4	IDH2	0.0401203
EBF1	USO1	0.0400691
PAX5	ATP8B4	0.0400286
CREB3L2	CTSC	0.0399971
EBF1	CRYBB1	0.0399642
MIS18BP1	MCM5	0.039943
REL	SSH2	0.0399086
EBF1	BTG1	0.0398461
REL	SSR3	0.039837
CREB3L2	LMAN1	0.0398321
IRF4	XBP1	0.0398256
HMGB1	DTYMK	0.0397823
EBF1	GNAS	0.0397802
EBF1	RABAC1	0.0397156
MIS18BP1	CDCA3	0.0396558
AFF3	CENPU	0.0396501
HMGB1	NEK2	0.0396351
MIS18BP1	SKA3	0.0396221
CREB3L2	ITM2B	0.0396017
REL	TBC1D5	0.0395916
EBF1	UTP3	0.0395883
EBF1	AADAC	0.0395866
IRF4	NGLY1	0.0395625
EBF1	SEC13	0.0395569
AFF3	RETREG1	0.0395472
AFF3	RPL28	0.0395256
PAX5	PRKCE	0.0395045
EBF1	GAB2	0.0394638
HMGB1	CLSPN	0.0394484
PAX5	SSR3	0.0394443
CREB3L2	FAM102B	0.039423
AFF3	CPOX	0.0394196
XBP1	FNDC3B	0.0394037
AFF2	BANK1	0.0394017
AFF3	TRIO	0.0393959
E2F3	PCNA	0.0393669
CREB3L2	PRDM1	0.0393416
CREB3L2	STT3A	0.039322
AFF3	BLK	0.03932
AFF2	CCND3	0.0392702
EBF1	SLC39A10	0.0392635
AFF3	ARHGAP10	0.0392536
AFF3	MAP3K5	0.0392283
EBF1	CANX	0.0392271
IRF4	STT3A	0.0392159
NME2	UQCRQ	0.0391726
XBP1	PDIA4	0.0391394
REL	HDAC9	0.0391277
NME2	SSR3	0.0391254
HMGB1	TK1	0.0391001
EBF1	ERBIN	0.0390675
AFF2	HSP90B1	0.0390068
AFF3	TNRC6B	0.0389623
NME2	MZB1	0.0389552
PAX5	PDIA4	0.0389508
EBF1	XYLT1	0.0389421
IRF4	C15orf39	0.038942
NME2	DDOST	0.0389047
CEBPB	CYSTM1	0.0388573
AFF3	ZFP36L2	0.0388543
MIS18BP1	TMPO	0.0388273
PAX5	SDF2L1	0.0388166
IRF4	SSR1	0.0387809
AFF3	PRKAR2B	0.038752
EBF1	EIF4G1	0.0387477
MIS18BP1	HYLS1	0.0387387
EBF1	INPP4A	0.0387386
NME2	DAD1	0.0387208
EBF1	CLTB	0.038711
CREB3L2	BZW2	0.0387041
IRF4	NUAK1	0.0386867
EBF1	ITPR1	0.0386858
NME2	MANF	0.038681
PAX5	RRBP1	0.0386472
EBF1	CSNK1G3	0.0386439
EBF1	EPRS1	0.0386342
REL	ZFP36L2	0.038609
EBF1	SATB1	0.0385967
NME2	IDH2	0.0385908
MIS18BP1	FBXO5	0.0385871
E2F3	LCT	0.0385749
EBF1	MTFR1	0.0385618
AFF3	TSPAN5	0.0385558
IRF4	CALU	0.0385487
PRDM1	PDIA4	0.0385339
EBF1	BCKDK	0.038489
PAX5	TSPAN5	0.0384363
E2F3	MASTL	0.0383092
IKZF3	PRKCB	0.0382925
MIS18BP1	GTSE1	0.0382714
REL	RIPOR2	0.0382085
PAX5	VPREB3	0.038196
PAX5	KYNU	0.0381521
E2F3	NCAPD2	0.0381166
REL	EIF4G3	0.0380301
IRF4	NANS	0.0380283
HMGB1	RANBP1	0.0379893
E2F2	KIF11	0.0379612
CREB3L2	HDLBP	0.0379612
EBF1	CASK	0.0379561
AFF3	STK38	0.0379108
REL	UTRN	0.0378897
AFF3	TMEM214	0.0378883
EBF1	USP6NL	0.0378655
AFF3	GRB2	0.0378511
AFF3	BAK1	0.0378119
EBF1	IMPDH1	0.0377863
IRF4	HDLBP	0.0377842
REL	ARHGAP24	0.0377629
NME2	SEC13	0.0377462
EBF1	CKAP4	0.0377341
CREB3L2	GPR176	0.0377087
TFEC	TES	0.037703
EBF1	IGSF10	0.0377006
PRDM1	MZB1	0.0376937
NME2	KDELR2	0.0376751
IRF4	YIF1B	0.0376572
PAX5	ITM2B	0.0376549
XBP1	TXNDC5	0.0376522
MIS18BP1	BRCA2	0.0376394
EBF1	DERL1	0.037626
EBF1	RRM2	0.0376025
EBF1	CYTIP	0.0375825
ZEB2	NOTCH2	0.0375692
IRF4	SRPRA	0.0375471
PRDM1	RPN1	0.0375236
EBF1	EDEM2	0.037487
PAX5	LYN	0.0374546
REL	TXN	0.0374358
PAX5	MREG	0.0374247
NME2	TXNDC5	0.0374131
IRF4	TXN	0.0373904
CREB3L2	SCFD1	0.0373872
AFF3	EDEM2	0.0373746
AFF2	CEMIP2	0.0373683
NME2	CRYBB1	0.0373465
REL	MLEC	0.0373416
EBF1	FBXL20	0.0373408
REL	NANS	0.0373235
PAX5	HSP90B1	0.037306
AFF3	ARHGDIB	0.0372838
EBF1	SLC9A7	0.0372434
EBF1	DTYMK	0.0372409
AFF3	RESF1	0.0372361
REL	REXO2	0.0371729
REL	DDOST	0.0371578
REL	DIAPH2	0.0371381
IRF4	MANF	0.0371158
HMGB1	CDCA3	0.0371068
EBF1	MFSD11	0.0370931
PAX5	HLA-DQB2	0.0370927
EBF1	MYOF	0.0370913
EBF1	MORF4L2	0.0370786
AFF3	SIPA1L1	0.0370748
AFF3	CRYBB1	0.0370637
EBF1	RPS21	0.0370329
ZFP36L2	TCOF1	0.0370277
ARID5B	EML4	0.0369996
AFF2	EML4	0.0369966
NME2	BAK1	0.0369923
AFF3	DOCK11	0.0369746
CEBPB	NRP1	0.0369632
EBF1	SND1	0.0369254
BACH1	FN1	0.0369067
TRERF1	ANXA1	0.0368949
AFF3	SEL1L	0.0368829
REL	YIF1B	0.0368538
AFF3	ATP8A1	0.0367954
TOX	GPR15	0.0367613
IRF4	BZW2	0.0367595
XBP1	HSPA5	0.0367514
REL	CXCR4	0.0367421
IRF4	OSTC	0.0367402
NME2	HSPD1	0.0366971
EBF1	FAM76A	0.0366709
CREB3L2	SEMA6A	0.0366408
EBF1	DAPK1	0.0366377
MIS18BP1	CKAP2	0.0365938
REL	NUAK1	0.0365648
HMGB1	SHCBP1	0.0365524
PAX5	SEC11C	0.0365172
EBF1	DEPDC1B	0.0364943
HMGB1	KIF11	0.0364849
NME2	PDIA6	0.0364704
CREB3L2	DAD1	0.0364613
IRF4	ERLEC1	0.0364496
XBP1	CREB3L2	0.0364493
REL	RUNX1	0.0364439
EBF1	VWA8	0.0364407
MIS18BP1	EZH2	0.0364094
EBF1	TNFRSF17	0.0364014
AFF3	TRAM2	0.0363914
PRDM1	TXNDC5	0.0363802
PRDM1	MANF	0.0363578
CREB3L2	PRKAR2B	0.0363416
EBF1	VAV3	0.0362851
EBF1	JAK1	0.0362691
PAX5	TXNDC5	0.0362684
EBF1	TCF12	0.0362571
REL	AQP3	0.0362173
EBF1	STK17B	0.0362074
SATB1	PDE3B	0.0362041
CREB3L2	CXCR4	0.0361783
REL	SSR1	0.0361303
CREB3L2	AFF3	0.0360635
AFF3	LMNB1	0.0360214
CREB3L2	SRPRA	0.0360151
EBF1	FICD	0.0360074
PAX5	SSH2	0.0360013
PAX5	BCL11A	0.0359973
AFF2	CD74	0.0359892
NME2	MDH1	0.0359844
AFF3	CAMK2D	0.0359532
AFF3	BET1	0.035953
PAX5	SEC61A1	0.0359302
CREB3L2	FNDC3A	0.0359063
AFF3	GARS1	0.0358964
AFF3	USP24	0.0358943
EBF1	DIAPH3	0.0358911
AFF3	SLC39A7	0.0358877
XBP1	SRPRB	0.0358743
ARID5B	EBF1	0.0358717
CREB3L2	EPRS1	0.03587
MITF	AOAH	0.0358091
TFEC	IGF1	0.0358053
REL	PTPRC	0.0358049
AFF3	FAM102B	0.0357819
MITF	EMILIN2	0.0357723
EBF1	ELMO3	0.0357654
NME2	MRPS25	0.0357626
MIS18BP1	FANCI	0.0357506
AFF3	TRAK2	0.0357494
EBF1	SRP19	0.0357474
HMGB1	UBE2S	0.035742
REL	CD83	0.0357345
EBF1	SLC4A7	0.0357075
AFF3	GAB1	0.0356818
REL	SWAP70	0.0356784
E2F3	ESCO2	0.0356397
IRF4	PIK3CG	0.0355983
AFF3	SND1	0.0355886
NME2	SLC38A5	0.0355497
EBF1	SMAP2	0.0355488
TCF4	HDAC9	0.0355263
AFF3	ANKRD44	0.0355146
PRDM1	AQP3	0.0354997
REL	BLK	0.0354939
NME2	STT3A	0.0354783
IRF4	EBF1	0.0354686
E2F3	POLQ	0.0354592
HMGB1	KNL1	0.0354433
PAX5	FCHSD2	0.0354397
AFF2	TBC1D5	0.0354191
MIS18BP1	H2AC7	0.0353937
REL	AFF2	0.0353607
REL	MYLIP	0.0353492
PRDM1	CREB3L2	0.0353242
E2F2	H1-1	0.0353143
PRDM1	HSPA5	0.035299
REL	OSTC	0.0352747
NME2	EBF1	0.0352576
HMGB1	ORC6	0.0352445
PAX5	SELENOM	0.0352163
CREB3L2	TRAM2	0.0352008
AFF3	BCAS3	0.0351969
NME2	RAB5IF	0.0351354
ZFP36L2	PKIB	0.0351328
CREB3L2	CDC14B	0.0351029
AFF2	ARHGAP15	0.0350811
IRF4	TMEM214	0.0350594
AFF2	TCOF1	0.0350215
CREB3L2	ALG5	0.0350188
CREB3L2	SEL1L	0.0350003
NME2	IL20RA	0.0349988
TRERF1	TFEC	0.0349972
E2F3	MCM5	0.0349942
AFF3	SRP72	0.0349904
RUNX1	EBF1	0.034972
PRDM1	SDF2L1	0.0349165
EBF1	CLPTM1L	0.034882
HMGB1	NUF2	0.0348807
CREB3L2	CREB3L1	0.0348552
MIS18BP1	PSMC3IP	0.0348436
AFF3	TCF4	0.0348306
WDHD1	CLSPN	0.0348199
MIS18BP1	POLQ	0.0348137
XBP1	IRF4	0.0347904
EBF1	CENPV	0.0347824
PAX5	TRAM1	0.0347644
XBP1	NGLY1	0.0347414
XBP1	RRBP1	0.034739
REL	KYNU	0.0347203
TFEC	LCP2	0.0347136
NME2	CYB5A	0.0346751
PRDM1	FNDC3B	0.0346737
REL	SEC61A1	0.0346723
AFF2	PRKCB	0.0346676
REL	FCHSD2	0.0346659
MIS18BP1	CENPU	0.0346615
AFF2	HLA-DRA	0.0346454
NME2	YIF1B	0.0345922
CEBPB	EMILIN2	0.0345778
PRDM1	PDIA6	0.0345744
EBF1	RRAS2	0.0345618
IRF4	KDELR2	0.034558
E2F3	CENPU	0.0345412
REL	BTG1	0.0344872
REL	ZCCHC7	0.0344783
AFF3	SEC13	0.0344705
AFF3	RABAC1	0.0344495
IRF4	REXO2	0.0344149
NME2	ARHGAP15	0.0344079
CREB3L2	RBM47	0.0344067
EBF1	LPP	0.0343616
XBP1	EDEM3	0.0343182
AFF2	SWAP70	0.0343144
REL	HM13	0.0342861
REL	PKIB	0.034277
E2F2	TK1	0.0342734
MIS18BP1	AURKA	0.0342513
E2F3	CEP55	0.034241
TCF4	CBLB	0.0342405
IRF4	SND1	0.0342165
PRDM1	PRKAR2B	0.0342109
PAX5	RFTN1	0.0341773
AFF2	HLA-DQB2	0.0341613
XBP1	RPN1	0.0341537
IRF4	ATP8B4	0.0341494
REL	MED12L	0.0341426
EBF1	CREB1	0.0341166
REL	RPN1	0.0341162
PAX5	FCRLA	0.034116
TRPS1	VCAN	0.0340985
E2F3	SMC2	0.0340908
AFF3	CLPTM1L	0.0340807
NME2	SELENOM	0.0340684
NME2	AFF3	0.0340666
AFF3	MORF4L2	0.0340661
AFF3	UTP3	0.0340657
REL	MANF	0.0340568
PAX5	TMEM131L	0.034056
AFF3	MCTP2	0.0340534
REL	SRPRB	0.0340446
E2F3	NCAPG	0.0340164
AFF3	ELMO3	0.0339862
NME2	HSD17B10	0.033982
AFF3	SRP68	0.0339604
EBF1	PHACTR1	0.0339453
AFF3	RPL13A	0.033941
CREB3L2	TMEM214	0.0339366
ZEB2	SPATS2L	0.0339185
XBP1	PDIA6	0.0339075
EBF1	SEMA6A	0.0338885
EBF1	SNX29	0.0338734
CREB3L2	PDXDC1	0.0338593
AFF3	SYK	0.0338544
E2F2	SHCBP1	0.033832
AFF3	CTSC	0.0338131
PRDM1	SRPRB	0.0338054
NME2	CD74	0.0338006
IRF4	TRAM2	0.0337969
REL	SEC24D	0.0337847
IRF4	HSPA13	0.0337714
CREB3L2	NCEH1	0.0337365
NME2	UBE2U	0.0337132
E2F3	H1-1	0.0337032
NME2	BCL2L12	0.033701
REL	FNDC3B	0.0336942
AFF3	SLC38A5	0.0336795
EBF1	USP24	0.0336596
EBF1	TMEM109	0.0336584
PRDM1	NGLY1	0.0336453
PRDM1	HSP90B1	0.0336379
NME2	GADD45GIP1	0.0336256
NME2	PDIA3	0.0336177
CREB3L2	SRP72	0.033605
XBP1	OSBPL10	0.0335994
NME2	ETFB	0.0335916
PAX5	RPN1	0.0335753
AFF3	CAMK1D	0.0335687
PAX5	FNDC3B	0.0335537
AFF3	ITPR1	0.0335469
HMGB1	RRM2	0.0335142
MITF	CEBPB	0.0335071
MIS18BP1	MCM7	0.0334857
IRF4	EDEM3	0.0334844
PRDM1	STT3A	0.0334603
NME2	COX5A	0.0334313
NME2	BANK1	0.0334083
E2F3	ZWILCH	0.0333666
AFF3	FBXL20	0.0333518
HMGB1	CDT1	0.03333
NME2	SRPRA	0.0332859
REL	ARID5B	0.0332749
E2F2	CENPP	0.0332703
EBF1	CSRP1	0.033265
MIS18BP1	ORC6	0.0332604
NME2	AQP3	0.0332458
NME2	BZW2	0.0332371
NME2	SRP19	0.0332008
PAX5	TCF4	0.0331824
EBF1	CORO1A	0.0331781
XBP1	MLEC	0.0331492
PRDM1	HLA-DRA	0.0331241
AFF3	LMAN2	0.033101
IRF4	VCL	0.0330968
EBF1	SCAF8	0.0330893
IRF4	TXNDC11	0.0330794
EBF1	TBC1D1	0.0330761
AFF3	DTYMK	0.0330494
AFF2	REL	0.0330363
AFF3	DERL1	0.0330086
AFF3	SAR1B	0.0330046
EBF1	ATP5MC3	0.0330039
PAX5	EML4	0.0329967
AFF2	TCF4	0.0329792
NME2	HM13	0.0329684
REL	PPP2R5E	0.0329401
EBF1	BIRC3	0.0329142
ZFP36L2	CD74	0.0328947
CREB3L2	VCL	0.032894
EBF1	BZW2	0.0328916
XBP1	C15orf39	0.0328879
TCF4	ITPR2	0.0328513
MIS18BP1	CDCA5	0.0328374
NME2	TSFM	0.0327695
EBF1	FNDC3A	0.0327645
AFF3	LTB	0.0327319
CREB3L2	IDH2	0.0327066
PAX5	CAMK2D	0.0327047
EBF1	BCAS3	0.0326955
PRDM1	TRAM1	0.0326947
PRDM1	HM13	0.0326707
AFF2	RETREG1	0.0326706
HMGB1	DIAPH3	0.0326695
IKZF3	PAX5	0.0326658
REL	TNRC6B	0.0326653
TCF4	KLHL32	0.0326631
REL	PDE7A	0.0326601
CREB3L2	TCOF1	0.0326383
EBF1	PKIB	0.0326315
NME2	PSMB6	0.0326186
IRF4	GAB1	0.032617
EBF1	CDK5RAP3	0.032601
CEBPB	LYZ	0.032595
FLI1	RIPOR2	0.0325947
ZFP36L2	ARHGAP24	0.0325916
NME2	SEC11C	0.0325874
AFF3	STK17B	0.0325867
CREB3L2	CPOX	0.0325819
TFEC	IL12RB2	0.0325799
NME2	TOMM6	0.0325649
EBF1	PDXDC1	0.0325422
CREB3L2	GAB2	0.0325276
IRF4	SRP72	0.0325136
CREB3L2	AQP3	0.0325133
CREB3L2	ATP5MC1	0.0324957
PAX5	FLI1	0.0324904
CREB3L2	USO1	0.0324756
MIS18BP1	DBF4B	0.0324497
PAX5	SYK	0.0324298
TFEC	ANXA3	0.0324194
CREB3L2	SORT1	0.0324008
TFEC	NLRC5	0.0323904
E2F2	CDCA2	0.0323703
ARID5B	PDE3B	0.032367
IRF4	UBE2U	0.0323666
CREB3L2	ETV6	0.0323602
NME2	GALNT12	0.03236
NME2	PDIA4	0.0323525
EBF1	RALY	0.0323349
CREB3L2	KDELR2	0.0323235
IKZF3	BANK1	0.032318
PRDM1	PDIA3	0.0323053
AFF3	PPP3CA	0.0323045
EBF1	RAB5IF	0.0322986
REL	CREB3L2	0.0322912
REL	STK3	0.0322884
AFF3	STIM2	0.0322854
E2F3	DNA2	0.0322544
EBF1	EAF2	0.0322431
HMGB1	MASTL	0.0322329
AFF3	CDK5RAP3	0.0322319
AFF3	LPP	0.0322304
MIS18BP1	WDR62	0.0322257
HMGB1	CENPU	0.0322113
HMGB1	CCNB2	0.0322064
XBP1	AQP3	0.032198
TCF4	KCNQ5	0.0321878
PRDM1	SEC24D	0.0321769
EBF1	ARID1B	0.0321597
NME2	CCT7	0.0321394
CREB3L2	OSTC	0.0321387
EBF1	MED13L	0.0321372
AFF3	FAM172A	0.0321279
PAX5	DHRS7	0.0321214
NME2	CLTB	0.0321111
E2F3	ECT2	0.0321055
PAX5	DENND4A	0.0321032
ZBTB38	BZW2	0.0320929
EBF1	KLHL32	0.0320605
CREB3L2	VPREB3	0.0320551
NME2	PCNA	0.032048
NME2	SEC61A1	0.0320474
REL	GRB2	0.032043
CREB3L2	PRKCB	0.0320224
PRDM1	DDOST	0.0319868
AFF3	IMPDH1	0.0319801
IRF4	CD74	0.031971
AFF3	MED13L	0.0319565
AFF3	AIG1	0.0319451
CREB3L2	EBF1	0.0319313
MIS18BP1	DNA2	0.0319172
AFF3	TBC1D1	0.0319084
AFF2	JCHAIN	0.0318669
REL	TMEM131L	0.0318656
CREB3L2	ERLEC1	0.0318555
XBP1	SELENOM	0.0318548
NME2	CCND3	0.031851
AFF3	INPP4A	0.0318484
PAX5	SIPA1L1	0.0318283
CREB3L2	RALY	0.0318256
MITF	NRP1	0.0318222
XBP1	MED12L	0.0318068
FLI1	ARHGAP15	0.0317711
EBF1	STRADB	0.0317517
MITF	LYZ	0.0317501
EBF1	ADD3	0.0317456
AFF3	IGSF10	0.0317366
PAX5	TNRC6B	0.0317228
WDHD1	CDT1	0.0317227
AFF3	VCP	0.0317192
AFF2	CXCR4	0.031716
PAX5	ITPR2	0.0317042
CREB3L2	ZBTB38	0.0317033
AFF3	JMJD1C	0.0316833
EBF1	OSBPL10	0.0316806
PAX5	PDIA3	0.0316775
E2F3	DEPDC1B	0.0316328
AFF3	ARID4B	0.0316223
TFEC	PYCARD	0.0315785
EBF1	FAM102B	0.0315631
PAX5	HSPA5	0.0315501
AFF3	EMP3	0.0315352
AFF3	HLA-DMA	0.0315282
CREB3L2	HVCN1	0.0315257
AFF3	SCAF8	0.0315236
EBF1	DOCK9	0.0315213
NME2	ARHGAP24	0.0315067
AFF3	CLTB	0.0314998
PRDM1	JCHAIN	0.0314909
NME2	POP5	0.0314806
CREB3L2	RPL13A	0.0314759
CREB3L2	UBE2U	0.0314613
EBF1	SH3BP5	0.0314551
AFF3	MFSD11	0.0314527
AFF3	SPAST	0.0314515
IKZF3	RIPOR2	0.0314467
XBP1	KDELR2	0.0314316
EBF1	DOCK11	0.0313869
IKZF3	FCRLA	0.0313573
AFF2	HLA-DOB	0.0313554
TCF4	EBF1	0.0313414
HMGB1	RPA3	0.0313265
IRF4	SELENOF	0.0313225
PRDM1	LRRC59	0.031308
EBF1	EPB41L2	0.0312844
CREB3L2	GORASP2	0.0312786
NME2	RIPOR2	0.031278
XBP1	SEC11C	0.0312778
E2F3	NDC80	0.0312696
EBF1	VIM	0.03126
NME2	EPRS1	0.0312506
E2F2	NCAPG	0.0312121
EBF1	NDUFS5	0.03121
NME2	EIF2S1	0.0312071
AFF2	TXNDC5	0.0312036
AFF3	DAPK1	0.0311956
AFF3	BZW2	0.0311898
SOX5	MCOLN2	0.0311711
XBP1	SEC61A1	0.0311624
IRF4	TRIO	0.031156
E2F3	DSCC1	0.0311424
IKZF3	HDAC9	0.031135
XBP1	ELL2	0.0311003
EBF1	INTS13	0.0310816
CEBPB	PPM1H	0.031078
TFEC	UCP2	0.0310751
TOX	TFEC	0.0310619
XBP1	OSTC	0.0310428
XBP1	JCHAIN	0.0310424
XBP1	SRPRA	0.0310303
CREB3L2	B4GALT4	0.0310043
PAX5	CXCR4	0.0309921
ZFP36L2	HLA-DRA	0.030977
THRB	CABYR	0.0309709
IRF4	DHRS7	0.0309685
EBF1	MRPL17	0.0309679
IRF4	HERPUD1	0.0309671
MIS18BP1	NCAPH	0.0309646
AFF3	CKAP4	0.0309612
CREB3L2	GALNT12	0.0309474
NME2	SELENOK	0.030946
PRDM1	MLEC	0.0309353
EBF1	ETFB	0.0309194
CEBPB	SAMHD1	0.0308999
EBF1	BTF3	0.0308781
PRDM1	CALU	0.0308348
NME2	ELMO3	0.030831
REL	TRAM1	0.0308041
PAX5	BLK	0.0307999
PAX5	AQP3	0.0307976
MYBL2	RRM2	0.0307893
CREB3L2	CASK	0.0307793
PAX5	ATP8A1	0.0307601
IRF4	ZBTB38	0.0307567
HMGB1	SGO1	0.0307533
NME2	SELENOF	0.0307489
PAX5	UST	0.0307427
IKZF3	AFF3	0.0307418
EBF1	GOLGB1	0.0307364
E2F3	FBXO5	0.0307361
AFF3	RRM2	0.0307342
EBF1	KNL1	0.0307284
NME2	ATP5F1B	0.0307202
ARID5B	MAML2	0.0307091
EBF1	KIF11	0.0307011
AFF3	FLI1	0.0307008
AFF3	EPRS1	0.0307007
EBF1	EXOC6	0.0306928
IRF4	CDC14B	0.0306817
E2F2	POLQ	0.0306715
AFF3	BTG1	0.0306676
REL	PRKCE	0.030662
IKZF3	SWAP70	0.0306547
EBF1	PLEKHO1	0.0306537
NME2	ICE2	0.0306499
ZFP36L2	REL	0.0306428
E2F2	CDT1	0.0306351
NME2	MRPL17	0.0306347
REL	RESF1	0.0306253
HMGB1	H1-1	0.0306201
CREB3L2	CRYBB1	0.0306068
CREB3L2	RPL14	0.0305882
XBP1	HSP90B1	0.030584
ZFP36L2	RGS1	0.0305819
IRF4	DNAJC3	0.0305618
AFF3	SRP19	0.0305607
XBP1	HLA-DRA	0.0305606
IRF4	SARAF	0.0305535
PRDM1	CRYBB1	0.0305476
E2F2	PBK	0.0305456
TCF4	CNOT6L	0.0305391
NME2	PSMD7	0.0305376
CREB3L2	IGSF10	0.0305334
NME2	PSMB3	0.0305295
MIS18BP1	NCAPH2	0.0305245
AFF3	GMPPA	0.0305177
BAZ2B	VCAN	0.0305127
AFF2	TMEM131L	0.0305018
EBF1	FBXW11	0.0304981
PRDM1	PIK3CG	0.0304924
ZFP36L2	UST	0.0304792
TFEC	TOX	0.0304168
XBP1	DDOST	0.0304164
AFF3	RUNX2	0.0304112
PAX5	PLCG2	0.0304082
PAX5	ST3GAL6	0.0304076
THRB	PTPRR	0.0303989
REL	SRPRA	0.0303891
EBF1	SHCBP1	0.0303807
REL	IL20RA	0.0303764
EBF1	CLSPN	0.0303577
E2F2	NCAPG2	0.0303382
HMGB1	CENPE	0.0303303
AFF3	ERLEC1	0.0303256
CREB3L2	NANS	0.0303132
EBF1	GPR176	0.0303132
PRDM1	TXNDC11	0.0303041
TFEC	CHD7	0.0302907
TCF4	MREG	0.0302872
EBF1	UBA5	0.0302604
NME2	NUAK1	0.0302541
NME2	PRKCB	0.030254
EBF1	SLC39A8	0.0302455
HMGB1	NCAPD2	0.0302412
EBF1	AIG1	0.0302375
EBF1	PHLPP1	0.0302333
REL	ARID4B	0.0302263
EBF1	LRRC8B	0.0302235
EBF1	MPP7	0.0302216
NME2	MIF	0.0302116
EBF1	DIP2B	0.030209
E2F3	NECAB3	0.0301996
NME2	TBC1D5	0.0301996
PAX5	DIAPH2	0.0301917
AFF3	CEP85L	0.0301904
PRDM1	SEC61A1	0.0301864
CREB3L2	DERL1	0.0301852
AFF3	STAU2	0.0301682
EBF1	MDH1	0.0301675
AFF3	SSR2	0.030154
TCF4	RAB30	0.0301403
EBF1	FAM111A	0.030128
PAX5	PDIA6	0.030128
NME2	SSH2	0.0301262
REL	IRF4	0.0301203
REL	ANKRD44	0.0301199
IRF4	PRKCB	0.0301108
TFEC	TRERF1	0.0301037
AFF2	ZCCHC7	0.030086
CREB3L2	UTP3	0.0300669
AFF3	CDC14B	0.0300627
PRDM1	EDEM3	0.0300596
XBP1	PDIA3	0.0300551
AFF3	UST	0.0300435
E2F2	TTK	0.0300378
REL	MBNL1	0.0300299
RUNX1	REL	0.0300291
HMGB1	PBK	0.03002
AFF3	MS4A1	0.0300089
IRF4	ATP5MC1	0.0300031
REL	EMP3	0.0299917
CEBPB	FYB1	0.0299865
TCF4	BMP2K	0.0299772
IRF4	VCP	0.0299761
AFF3	SARAF	0.0299622
PAX5	SNX2	0.0299597
AFF2	MREG	0.0299531
NME2	MORF4L2	0.0299502
REL	HSPA5	0.0299493
E2F3	TTK	0.0299472
WDHD1	DNA2	0.0299282
CREB3L2	CENPU	0.0299243
NME2	GSPT1	0.0299235
BACH1	PPM1H	0.0299058
IRF4	TPST2	0.0298988
REL	CBLB	0.0298864
CREB3L2	GMDS	0.0298822
EBF1	YARS1	0.0298752
E2F3	NUF2	0.0298659
AFF3	FICD	0.0298652
IRF4	SEL1L	0.0298613
NME2	HLA-DRA	0.0298575
IRF4	CKAP4	0.0298406
HMGB1	DSCC1	0.0298344
NME2	DCTPP1	0.0298283
EBF1	KIFC1	0.0298131
IRF4	GALNT12	0.0297909
HMGB1	LCT	0.0297898
REL	LMAN1	0.0297481
CREB3L2	RPN2	0.0297169
REL	PDE4B	0.0297008
CREB3L2	RUNX2	0.0296959
PRDM1	SSR3	0.0296958
AFF3	RAB5IF	0.0296898
PAX5	RETREG1	0.0296711
PAX5	BTG1	0.0296683
AFF3	EIF4G1	0.0296681
PAX5	ATAD2B	0.0296552
ARID5B	PDE7A	0.029655
E2F2	NUF2	0.0296541
HMGB1	CEP55	0.0296516
TFEC	ANXA1	0.0296317
IKZF3	HSP90B1	0.0296296
E2F2	CLSPN	0.0296
EBF1	RSF1	0.0295998
IRF4	ALG5	0.0295962
REL	ST3GAL6	0.0295863
IRF4	MFSD11	0.0295645
HMGB1	GTSE1	0.0295576
PRDM1	SRPRA	0.0295569
XBP1	HM13	0.0295515
AFF2	KYNU	0.0295493
REL	BIRC3	0.0295431
EBF1	PLCL2	0.0295405
AFF2	SDF2L1	0.0295357
MIS18BP1	LMNB1	0.0295336
ARID5B	SNX29	0.0295296
AFF3	TNFRSF17	0.0295238
IKZF3	TXNDC5	0.0295221
IKZF3	KCNQ5	0.0295202
AFF3	COPB2	0.0295123
REL	CEP85L	0.0295114
EBF1	L3MBTL3	0.0295106
WDHD1	MCM3	0.0295028
PAX5	RUNX1	0.0294817
EBF1	SRP54	0.0294747
EBF1	ARHGAP17	0.0294713
AFF3	BCL11A	0.0294677
NME2	COX6A1	0.0294529
REL	ITM2B	0.0294441
AFF2	PPP3CA	0.0294325
NME2	SAR1B	0.0294268
EBF1	GARNL3	0.0294255
XBP1	MANF	0.02942
E2F3	RANBP1	0.0294199
AFF3	TM2D3	0.0294149
CREB3L2	SCRN1	0.0294101
EBF1	PRKAR2A	0.0294043
IRF4	AFF3	0.0293991
PRDM1	ELL2	0.029399
AFF2	RRBP1	0.0293857
XBP1	SSR3	0.0293788
PAX5	KLHL14	0.029332
TCF4	ATP8A1	0.029327
REL	ARID1B	0.0293108
E2F3	ERCC6L	0.0292679
E2F3	MCM3	0.0292514
CREB3L2	GOLGB1	0.0292214
REL	IDH2	0.0291981
CREB3L2	CPEB3	0.0291874
REL	HLA-DMA	0.0291762
IRF4	PRKAR2B	0.0291672
TRERF1	CCDC50	0.0291491
TFEC	BZW2	0.0291477
PRDM1	C15orf39	0.0291431
EBF1	NFATC3	0.0291274
IRF4	BAK1	0.0291137
NME2	TMEM44	0.029107
PRDM1	UAP1	0.029096
NME2	NDUFB9	0.0290917
AFF3	USO1	0.0290913
EBF1	UBE2S	0.0290902
MIS18BP1	ASPN	0.0290854
AFF3	SEMA6A	0.0290842
E2F3	MTBP	0.0290704
AFF2	ARID5B	0.029063
MIS18BP1	MAD2L1	0.029046
EBF1	MLLT10	0.0290246
EBF1	PTPRR	0.0290244
TCF4	SSH2	0.0290205
IRF4	CPOX	0.0290115
EBF1	CDK1	0.0290094
AFF3	DOCK8	0.0290013
RUNX2	GPR15	0.029
AFF3	PKIB	0.0289903
MIS18BP1	SMC4	0.0289697
NME2	RRBP1	0.0289664
CREB3L2	LRRC59	0.0289615
EBF1	AKAP7	0.028958
MIS18BP1	BLM	0.0289559
NME2	CENPV	0.0289456
XBP1	YIF1B	0.0289409
NME2	SLC39A7	0.0289402
EBF1	LPGAT1	0.0289349
TCF4	EIF4G3	0.0289253
AFF2	SIPA1L1	0.0289157
IRF4	TEX2	0.0289134
EBF1	ITSN2	0.0288896
REL	PIP4K2A	0.0288828
AFF2	SEC11C	0.0288795
REL	BMP2K	0.0288739
EBF1	STAU2	0.028865
NME2	PARK7	0.0288589
ZFP36L2	SSH2	0.0288516
PAX5	DDOST	0.028844
HMGB1	NCAPG2	0.0288398
AFF2	FLI1	0.0288375
AFF3	SHCBP1	0.0288313
ARID5B	MZB1	0.0288299
AFF2	PRKCE	0.0288201
IRF4	MORF4L2	0.0288049
AFF2	MAP3K5	0.0287929
MITF	FYB1	0.028791
AFF2	RFTN1	0.0287885
PAX5	S100A4	0.0287881
NME2	SARAF	0.0287745
CREB3L2	SAR1B	0.0287737
XBP1	PRDM1	0.0287237
EBF1	ATP2A2	0.0287128
NME2	TMEM109	0.0287042
PRDM1	EPRS1	0.0287009
IRF4	LMNB1	0.0286989
REL	MCTP2	0.0286793
RUNX1	PRKCB	0.028675
ZEB2	PDE8A	0.0286695
NME2	EIF3B	0.0286635
EBF1	DOCK10	0.0286625
EBF1	CRLF3	0.0286592
IRF4	CTSC	0.0286208
IRF4	UTP3	0.0286081
IRF4	RUNX2	0.0286029
AFF3	ARHGAP17	0.028597
XBP1	ARHGAP10	0.0285749
EBF1	NTN4	0.0285734
AFF3	SPATA6	0.0285653
EBF1	DERL3	0.028565
MIS18BP1	KIF18A	0.0285574
CREB3L2	BTAF1	0.0285487
ZEB2	STXBP6	0.0285292
AFF2	ITPR2	0.0285233
NME2	EIF4G3	0.0285221
PRDM1	SELENOM	0.0284995
PRDM1	SEC24A	0.0284793
SATB1	RORA	0.0284793
HMGB1	ASPN	0.028475
IKZF3	PRKCE	0.0284661
AFF3	TTC39C	0.0284657
NME2	NEDD8	0.0284608
NME2	CENPU	0.028452
ARID5B	AFF3	0.0284476
PAX5	REXO2	0.028441
EBF1	SPATA6	0.028433
AFF2	LYN	0.0284291
E2F3	PSMC3IP	0.0284255
EBF1	S100A4	0.0284201
IKZF3	EBF1	0.0284188
IRF4	SLC38A5	0.0283941
EBF1	SCFD1	0.0283929
NME2	PSMB1	0.0283916
AFF2	ITM2B	0.0283873
REL	CAMK2D	0.0283829
AFF3	CSNK1G3	0.028382
NME2	TM2D3	0.0283816
EBF1	MDH2	0.0283813
MIS18BP1	DCTPP1	0.0283803
NME2	EMP3	0.0283635
CREB3L2	SRP68	0.0283632
MIS18BP1	SECISBP2	0.028348
EBF1	TAGLN2	0.0283352
NME2	ATP5F1A	0.0283202
XBP1	HLA-DQB2	0.0283186
AFF3	SLC9A7	0.0283139
TCF4	FBXW11	0.0283047
EBF1	IYD	0.0282985
PAX5	HLA-DOB	0.0282976
IRF4	IL20RA	0.0282871
MIS18BP1	ERCC6L	0.028279
CREB3L2	SLC38A5	0.0282704
EBF1	PPP1R12A	0.0282704
HMGB1	NDC80	0.028269
AFF2	CBLB	0.0282537
AFF2	UTRN	0.028252
TCF4	PAX5	0.0282496
ZEB2	FCRL5	0.0282354
REL	UAP1	0.0282251
EBF1	PHC3	0.0282233
NME2	HSPA13	0.0282171
PAX5	TXN	0.0282153
MIS18BP1	FEN1	0.0282116
PRDM1	OSTC	0.0282073
IRF4	INTS13	0.0282027
NME2	PSMB5	0.0281736
NME2	CEMIP2	0.0281647
EBF1	CREB3L1	0.0281575
CREB3L2	IL6ST	0.0281561
PRDM1	SSR1	0.0281545
TCF4	SESN1	0.028154
IRF4	BET1	0.0281506
AFF2	TSPAN5	0.0281476
REL	PPP3CA	0.0281437
NME2	HLA-DQB2	0.0281266
SOX5	CCDC50	0.0281178
SATB1	CEMIP2	0.0281108
ZFP36L2	MAML2	0.028106
PAX5	BZW2	0.0281004
EBF1	RFX3	0.0280969
LYAR	LCT	0.0280767
WDHD1	FBXO5	0.0280732
TRERF1	MATN1	0.0280702
EBF1	LNPEP	0.0280631
AFF3	XYLT1	0.0280566
AFF3	LPGAT1	0.028048
EBF1	WARS1	0.0280478
REL	PIK3CG	0.0280327
IKZF3	CBLB	0.0280232
NME2	NDUFS5	0.0280159
E2F3	NCAPG2	0.0280121
EBF1	DNAJB9	0.0279903
REL	ATP8A1	0.0279874
RUNX2	UBE2U	0.0279873
CREB3L2	SLC30A7	0.0279859
AFF3	EAF2	0.0279826
EBF1	KANK1	0.0279804
REL	TPST2	0.0279542
REL	FCRLA	0.0279524
EBF1	SLC35B1	0.027949
AFF2	MCTP2	0.0279486
CREB3L2	SRP54	0.0279415
REL	SNX2	0.0279243
WDHD1	FANCI	0.0279237
PRDM1	REXO2	0.0279191
PRDM1	DNAJC3	0.0279174
IRF4	CANX	0.0278619
REL	TRAK2	0.027856
NME2	UAP1	0.0278498
CREB3L2	DHRS7	0.0278465
CREB3L2	SPTY2D1	0.0278425
RUNX2	RRBP1	0.0278401
AFF3	NDUFS5	0.0278282
SOX5	ZBTB32	0.027821
IRF4	MTCL1	0.0278137
E2F2	ESCO2	0.0278088
NME2	EXOSC3	0.0278034
HMGB1	BUB1	0.0278001
E2F3	MCM7	0.0277984
EBF1	CYFIP2	0.0277911
TFEC	RNASE6	0.0277894
EBF1	ACTR2	0.0277888
REL	SH3BP5	0.0277844
AFF2	TRAK2	0.0277842
RUNX2	FUT8	0.0277769
REL	HLA-DOB	0.0277529
NME2	LRRC59	0.0277503
PAX5	SEC24D	0.027741
AFF2	PDE3B	0.027737
XBP1	SEC24D	0.0277344
CREB3L2	YIF1B	0.0277342
FLI1	MTSS1	0.0277166
IRF4	SLC39A7	0.0277146
ZFP36L2	HLA-DQB2	0.0277103
E2F3	DTYMK	0.0277087
CREB3L2	MGAT4A	0.0277008
WDHD1	NCAPG	0.0276997
XBP1	SDF2L1	0.0276977
XBP1	SSR1	0.0276813
AFF3	JAK1	0.0276788
PRDM1	XBP1	0.0276626
EBF1	PDK1	0.027651
CREB3L2	BET1	0.0276453
REL	TEX2	0.0276438
AFF3	BCKDK	0.0276181
AFF3	PLEKHA2	0.0276142
REL	EDEM3	0.0276128
XBP1	MZB1	0.0276076
AFF2	NME2	0.0276045
EBF1	RC3H2	0.0276039
IRF4	TCOF1	0.0276032
AFF3	ZEB2	0.0276026
AFF2	PPIB	0.0275952
XBP1	LMAN1	0.0275859
CREB3L2	GARS1	0.0275787
AFF3	CNOT6L	0.0275668
TCF4	TBC1D5	0.0275621
AFF2	ATP8A1	0.0275608
NME2	IRF4	0.0275605
NME2	LMAN2	0.0275538
HMGB1	NCAPH2	0.0275403
EBF1	SYNGR2	0.0275355
EBF1	SGO1	0.0275274
PAX5	IDH2	0.0275247
EBF1	PCNA	0.0275117
RUNX2	DEPDC1B	0.0275071
AFF3	GNAS	0.0275051
CREB3L2	FOCAD	0.0275006
IRF4	CREB3L1	0.0274949
MIS18BP1	PLAGL2	0.0274932
REL	TSPAN5	0.0274917
AFF3	CYTIP	0.0274901
EBF1	UFM1	0.027489
KLF6	FCRL3	0.0274821
PRDM1	HLA-DQB2	0.0274804
E2F3	HSPD1	0.0274749
E2F2	KIF4A	0.0274745
ARID5B	PPP2R5E	0.0274598
IRF4	SAR1B	0.0274583
REL	LRRC59	0.0274557
CREB3L2	CKAP4	0.027446
NME2	FNDC3B	0.0274358
IRF4	ARHGAP10	0.0274294
IRF4	FAM102B	0.0274251
MIS18BP1	LIG1	0.0274193
MIS18BP1	KNTC1	0.0274125
EBF1	ABHD10	0.0274054
IRF4	GARNL3	0.027398
MITF	PAM	0.0273902
EBF1	ATM	0.0273884
E2F3	RAD51AP1	0.0273872
PRDM1	TEX2	0.0273732
AFF2	PDIA4	0.0273664
TCF4	ARHGAP15	0.0273616
CREB3L2	ANTXR2	0.0273503
E2F2	ECT2	0.0273477
EBF1	NCEH1	0.0273412
CREB3L2	IMPDH1	0.0273404
HMGB1	RAD51AP1	0.0273348
HMGB1	ZWILCH	0.0273049
RUNX2	NUAK1	0.0272868
IRF4	CRYBB1	0.0272829
CREB3L2	ARHGAP10	0.027266
XBP1	SEC24A	0.0272648
MITF	HEBP1	0.027262
IRF4	CSRP1	0.0272378
NME2	VCP	0.0272207
IKZF3	PPIB	0.02722
IKZF3	DIAPH2	0.0272145
IKZF3	SDF2L1	0.0272141
ZFP36L2	HSP90B1	0.02721
PRDM1	PPIB	0.0272083
MIS18BP1	CDK2	0.0272033
AFF3	RALY	0.0271843
WDHD1	H1-1	0.0271743
EBF1	CACUL1	0.0271574
NME2	EDEM2	0.0271384
EBF1	B2M	0.0271364
NME2	MRPL40	0.0271357
REL	DAD1	0.0271261
AFF2	DENND4A	0.0271199
EBF1	FAM172A	0.027119
AFF3	CREB1	0.0271076
ZBTB38	RRBP1	0.0271066
EBF1	ST6GALNAC4	0.0271005
IRF4	SLC39A8	0.0270941
IKZF3	HLA-DQB2	0.0270896
NME2	UTP3	0.0270656
AFF3	PDXDC1	0.0270563
HMGB1	NCAPG	0.0270448
CREB3L2	MCUB	0.0270431
IRF4	CENPU	0.027039
IRF4	EIF4G1	0.027034
NME2	SNRPD1	0.0270186
NME2	GARNL3	0.0270088
EBF1	MCM5	0.0270017
PRDM1	DAD1	0.0269949
EBF1	FAM53B	0.0269826
EBF1	APMAP	0.0269675
NME2	TCP1	0.0269541
CREB3L2	KCNQ5	0.0269458
CREB3L2	TIPARP	0.0269337
TCF4	USP24	0.0269331
HMGB1	SKA3	0.0269272
E2F3	BUB1	0.026909
RUNX2	FNDC3B	0.0269074
AFF3	DIAPH3	0.0269037
TCF4	TNRC6B	0.0268927
REL	TCF4	0.0268861
AFF3	UBE2S	0.0268753
ZFP36L2	MZB1	0.0268666
CREB3L2	SELENOK	0.0268483
AFF2	SSH2	0.0268451
PRDM1	SND1	0.026845
IKZF3	ZCCHC7	0.0268443
EBF1	TM2D3	0.026828
AFF3	CDK1	0.0268107
ZBTB38	MED12L	0.0268098
EBF1	BCL2L12	0.0268082
AFF3	MAD2L1	0.0268004
EBF1	COX8A	0.0267918
EBF1	ZBTB38	0.0267906
AFF3	CENPV	0.0267829
AFF3	AHCYL2	0.0267813
NME2	HDLBP	0.0267648
IRF4	TTC39C	0.0267558
PAX5	MBNL1	0.0267488
AFF3	RC3H2	0.026745
RUNX2	CPOX	0.0267415
EBF1	CAMK1D	0.0267378
WDHD1	POLQ	0.0267356
EBF1	ORC6	0.0267297
AFF3	ERBIN	0.0267238
NME2	PSMC2	0.0267137
XBP1	CALU	0.0267073
AFF3	SLC39A10	0.0267034
RUNX2	MED12L	0.0267033
PRDM1	HDLBP	0.0267019
MYBL2	KIF11	0.0267018
REL	GALNT12	0.0266994
EBF1	SESN3	0.0266817
PAX5	SRPRB	0.026673
XBP1	PIK3CG	0.0266704
PRDM1	CPOX	0.0266658
ZBTB38	CDC14B	0.0266588
E2F3	KIFC1	0.0266573
CREB3L2	TTC39C	0.0266539
PRDM1	NANS	0.026646
AFF3	CSRP1	0.0266451
PAX5	TRAK2	0.0266393
EBF1	EIF2S1	0.0266336
AFF3	KMT2E	0.0266193
XBP1	SLC38A5	0.0266107
TFEC	CD80	0.0266083
REL	IKZF3	0.026607
AFF2	PDE7A	0.0266025
HMGB1	MPL	0.0265956
AFF3	SCMH1	0.0265924
EBF1	CDC42SE2	0.0265899
HMGB1	PLK1	0.0265784
NME2	SEC24D	0.0265703
AFF3	OSBPL10	0.0265695
REL	PRDM1	0.026569
E2F3	CENPE	0.0265643
EBF1	FOXN3	0.0265635
AFF2	IKZF3	0.0265587
EBF1	PBK	0.0265581
NME2	TK1	0.0265545
EBF1	SEC23B	0.0265525
EBF1	ANXA1	0.0265464
PAX5	DNAJC3	0.026544
EBF1	MCUB	0.0265436
NME2	TUFM	0.0265369
AFF3	SUSD6	0.0265231
MIS18BP1	BRCA1	0.0265159
BAZ2B	SLC8A1	0.0265111
IRF4	INPP4A	0.0265088
PRDM1	NUAK1	0.0265029
REL	STT3A	0.0265008
HMGB1	MCM3	0.026498
ZFP36L2	HVCN1	0.0264959
HMGB1	FABP5	0.0264908
ZFP36L2	CCND3	0.026489
EBF1	TK1	0.0264851
E2F3	MCM10	0.0264779
NME2	GNAS	0.0264777
EBF1	SORL1	0.0264702
HMGB1	HSPD1	0.0264674
E2F3	MELK	0.0264495
EBF1	GADD45GIP1	0.0264461
XBP1	TXNDC11	0.0264358
NME2	NDUFA8	0.0264309
AFF3	KNL1	0.0264298
AFF2	PDE4B	0.0264269
AFF3	ARID1B	0.0264263
IRF4	BCL2L12	0.0264246
IRF4	NME2	0.0264222
PAX5	BIRC3	0.0264209
ARID5B	SATB1	0.0264167
AFF3	SESN3	0.0264024
XBP1	DNAJC3	0.0263994
AFF3	BCL2L12	0.0263937
AFF3	MLLT10	0.0263906
REL	MAML2	0.0263744
NME2	JCHAIN	0.0263719
HMGB1	PSMC3IP	0.0263672
REL	SLC9A7	0.026367
RUNX2	TXNDC5	0.0263645
EBF1	DOCK8	0.026363
MIS18BP1	LRR1	0.0263614
EBF1	PXK	0.0263592
MXD4	ITM2B	0.0263541
RUNX2	MYOF	0.0263534
E2F3	PBK	0.0263531
PAX5	IRF4	0.0263502
EBF1	PSMB5	0.0263457
EBF1	UQCRQ	0.0263396
AFF3	MGST3	0.0263382
KLF6	NOTCH2	0.026332
LYAR	CLSPN	0.0263243
MIS18BP1	PARPBP	0.0263167
REL	KDELR2	0.0263074
WDHD1	TK1	0.0262998
MIS18BP1	MCM3	0.0262985
AFF3	BIRC3	0.0262968
REL	XBP1	0.0262911
AFF3	CANX	0.0262808
CREB3L2	OSBPL10	0.0262747
PAX5	HM13	0.0262723
CREB3L2	SEC23B	0.0262655
EBF1	PACS1	0.0262637
SATB1	SNX29	0.0262571
EBF1	SESN1	0.0262525
EBF1	COPG1	0.0262524
ZFP36L2	UCP2	0.0262448
REL	LDLRAD4	0.0262332
HMGB1	TUBB	0.0262321
REL	C15orf39	0.0262238
ZFP36L2	ICE2	0.0262185
EBF1	RBM47	0.0262102
HMGB1	DCTPP1	0.0261977
IKZF3	TBC1D5	0.0261863
IRF4	UFM1	0.0261806
AFF2	XYLT1	0.0261774
AFF3	RSF1	0.0261633
IRF4	RPN2	0.0261611
REL	PXK	0.0261585
ARID5B	CEP85L	0.0261565
CREB3L2	SLC39A7	0.0261459
ZFP36L2	SSR3	0.0261447
E2F3	LMNB1	0.0261319
REL	DHRS7	0.02613
MIS18BP1	LCT	0.0261287
E2F3	MCM2	0.0261284
XBP1	PPIB	0.0261277
ARID5B	MREG	0.026122
MIS18BP1	STIL	0.0261178
EBF1	WIPI1	0.0261139
E2F3	SGO1	0.0261066
PAX5	STK17B	0.0261061
IRF4	SEC13	0.0261
AFF3	TMEM109	0.0260995
NME2	DSCC1	0.0260991
E2F2	DIAPH3	0.0260954
EBF1	SNX25	0.0260887
MEF2C	JARID2	0.0260727
XBP1	TMEM214	0.0260697
IRF4	EPRS1	0.0260645
REL	SELENOF	0.0260584
AFF3	EXOC6	0.026054
REL	NME2	0.0260519
EBF1	DENND5B	0.0260475
PRDM1	GAB1	0.0260408
PAX5	HVCN1	0.0260378
XBP1	HERPUD1	0.0260254
E2F2	TOP2A	0.0260225
ARID5B	HSP90B1	0.0260224
EBF1	MGST3	0.0260155
TCF4	MAP3K5	0.0260145
AFF3	GARNL3	0.0260071
RUNX2	VCL	0.0259936
EBF1	PDSS1	0.0259924
WDHD1	SHCBP1	0.0259897
EBF1	SLC30A7	0.0259867
TCF4	FILIP1L	0.0259828
EBF1	MBNL2	0.0259807
PAX5	MYLIP	0.0259782
EBF1	TSFM	0.0259582
PRDM1	CANX	0.0259558
TRERF1	LCP2	0.0259553
REL	JMJD1C	0.0259465
EBF1	ZWILCH	0.0259437
REL	DNAJC3	0.0259388
IKZF3	FCHSD2	0.025938
AFF3	PHACTR1	0.0259336
AFF3	PDE3B	0.0259335
AFF2	ATP8B4	0.0259306
MIS18BP1	PLK4	0.0259295
PAX5	KLHL32	0.0259288
IRF4	FNDC3A	0.0259275
MIS18BP1	CDKN2C	0.0259059
REL	GSTM3	0.0259004
XBP1	H1-1	0.0259001
REL	DAPK1	0.0258974
EBF1	COPB2	0.0258924
AFF3	TCF12	0.0258916
E2F3	BLM	0.0258824
CEBPB	AOAH	0.025882
NME2	EIF2S2	0.0258804
IRF4	EDEM2	0.02588
AFF3	CASK	0.0258796
FLI1	PRKCE	0.0258754
PRDM1	HERPUD1	0.0258731
IRF4	CXCR4	0.0258695
MITF	SAMHD1	0.0258606
E2F3	CENPP	0.0258594
AFF3	DOCK9	0.0258463
AFF3	SRP54	0.0258458
RUNX1	HDAC9	0.0258171
PRDM1	KDELR2	0.0258061
TCF4	SWAP70	0.0257806
EBF1	ATP1B1	0.0257792
EBF1	STK31	0.0257641
CREB3L2	UBE2G1	0.0257585
E2F2	MASTL	0.0257427
EBF1	OXSM	0.0257309
PAX5	PDE4B	0.0257248
BACH1	LRMDA	0.0257203
EBF1	DCTPP1	0.0257159
IRF4	VPREB3	0.0257138
NME2	CXCR4	0.0256972
E2F2	KIFC1	0.025685
MIS18BP1	ZW10	0.0256838
REL	HDLBP	0.0256827
XBP1	TRAM2	0.0256818
CREB3L2	FCRLA	0.0256813
PAX5	ARID5B	0.025679
ARID4B	CAMK2D	0.0256758
RUNX2	ELL2	0.0256669
AFF3	SH3BP5	0.0256562
PAX5	UTRN	0.0256555
HMGB1	DLGAP5	0.0256551
EBF1	ALG5	0.0256505
CREB3L2	TPST2	0.0256502
CREB3L2	VCP	0.0256432
MIS18BP1	DTYMK	0.0256178
XBP1	CPOX	0.025601
MIS18BP1	ZWILCH	0.0255985
REL	ZCCHC2	0.0255906
HMGB1	ECT2	0.0255814
NME2	EIF4G1	0.0255775
PRDM1	TRAM2	0.0255737
CREB3L2	BANK1	0.0255732
CREB3L2	INPP4A	0.025553
HMGB1	POLQ	0.025553
PAX5	NME2	0.0255506
REL	ATP8B4	0.0255379
PAX5	MANF	0.0255332
TCF4	PPP2R5E	0.0255318
AFF3	NTN4	0.0255276
TCF4	MBNL1	0.0255269
IKZF3	PDIA4	0.0255266
EBF1	LYSMD2	0.025523
XBP1	SND1	0.0255154
PAX5	STK38	0.0255141
FLI1	PDE7A	0.0254909
EBF1	TMEM104	0.0254837
EBF1	PIKFYVE	0.0254787
IRF4	GORASP2	0.0254662
E2F3	EZH2	0.0254642
[truncated: 14,762 more rows]

## Sheet: 6j.Tiger
Tiger_B cells_linkList_0.01
regulatoryGene	targetGene	weight
ZBED6	ZC3H11A	0.0916819
MYC	BCL11A	0.0665874
TSC22D3	RPL23	0.0589023
TSC22D3	HNRNPF	0.0588264
TSC22D3	EZR	0.0586914
TSC22D3	RPS4X	0.0575464
FOS	ALOX5AP	0.0558875
SMAD4	ENDOD1	0.0544594
TSC22D3	EIF1B	0.0535447
FOS	TIAF1	0.0525798
TSC22D3	DEK	0.0511256
TSC22D3	CEBPZ	0.0481357
GCFC2	GTF3C5	0.0478712
NR3C1	HEATR6	0.0468319
SMAD4	RAB4A	0.0464562
TSC22D3	RPS24	0.0463927
HIVEP1	CLIC5	0.0462677
TSC22D3	CCNI	0.0453488
GTF2I	KMT2D	0.0450103
ELF4	AGFG1	0.0447642
TAX1BP1	TAF1B	0.0445506
FOS	METRNL	0.0444505
UBP1	POFUT2	0.0441087
GTF2I	EML4	0.043653
ZNF207	UBE2V2	0.043476
TSC22D3	YWHAH	0.0433114
SPIB	TNFRSF1B	0.0430989
KLF3	IPO5	0.0428243
CUX1	RNF7	0.0427547
UBP1	GOLGA2	0.0421575
TSC22D3	EMP3	0.042077
SMAD4	STXBP2	0.0419889
ARID4A	PSMD1	0.0415122
TCF4	ELOF1	0.0414829
SFPQ	ATXN7L3	0.041222
ARID4A	SNX1	0.0409976
HMGXB4	ELOF1	0.0407709
ZNF148	TNFRSF1B	0.0407228
ELF4	GKAP1	0.0406024
IRF1	ALDOA	0.0402012
ZNF292	UBE2H	0.0401142
TSC22D3	KRAS	0.0396658
MBD2	STARD3	0.0394973
LITAF	CCDC127	0.0391055
FOS	DUSP1	0.0390611
TSC22D3	EEF2	0.038963
BACH2	RAB4A	0.0385081
TSC22D3	OAZ1	0.0384372
TSC22D3	CAST	0.0382934
TSC22D3	RPL37	0.0382546
NCOR1	EIF2AK4	0.0382233
RCOR3	KANSL2	0.0382111
RLF	SMIM11A	0.0377206
NR1D2	UBAP2L	0.0375998
YBX1	EEF1B2	0.0375843
HES1	DDAH2	0.0375047
ZBTB11	VARS2	0.0373283
ATF2	LIMS1	0.0372792
IRF1	G0S2	0.0372748
TSC22D3	RPL34	0.0372474
ZNF207	TAPT1	0.0372441
TSC22D3	SYNGR2	0.0370567
HIVEP1	ERP44	0.0369943
ZNF292	MLXIP	0.0369226
XBP1	TRAFD1	0.0368549
CREBRF	HEATR1	0.0367668
TSC22D3	HSP90AA1	0.0367273
HBP1	KMT5B	0.0366207
MLXIP	TBC1D9	0.036583
IRF1	EHBP1L1	0.0365509
SON	FAM177A1	0.0363717
CREB1	TRAF3	0.0361274
KLF10	STAT6	0.0361241
RELB	PSMB1	0.0361161
MLXIP	USO1	0.0359723
AEBP2	FOXO1	0.0359627
KMT2C	GTF3A	0.0358768
BBX	TRIP11	0.0358362
KLF10	PJA2	0.0358291
ID2	SEC11C	0.0357025
BCLAF1	CCDC186	0.0356329
HMGXB4	DNMT1	0.0355595
CEBPZ	TSC22D3	0.0354664
ARID4B	PDCD6IP	0.0354652
TSC22D3	RHOA	0.0354242
ETS2	SNX10	0.0353808
CSDE1	PSME4	0.0353313
PAXBP1	CDADC1	0.0351485
ZNF821	MBD1	0.0350643
MYC	IFNAR2	0.0350433
TSC22D3	TPM4	0.0350337
TSC22D3	NR4A1	0.0349837
ARID4A	MRPL27	0.0348898
RBPJ	UPP1	0.0348461
SMAD4	YTHDC2	0.0347309
TSC22D3	VIM	0.0346892
UBTF	PARP1	0.0346766
JUN	CCS	0.034668
TSC22D3	RPL5	0.0345541
TSC22D3	EEF1A1	0.0345297
HMGB1	UPF3B	0.034466
PLEK	TAGAP	0.0344509
AFF4	ZNF644	0.0343902
CEBPG	HDAC5	0.0343837
IKZF3	RAB10	0.0343409
TSC22D3	SF1	0.0343047
MEF2C	PMEPA1	0.0342923
SFPQ	UBN1	0.034285
KMT2C	RPS12	0.0342069
TSC22D3	SET	0.0341829
KMT2C	ERC1	0.0341577
REL	RPRD2	0.0341531
CREB1	RERE	0.0341388
RCOR3	MARK3	0.0341261
YBX1	RPL26	0.0339296
BAZ2B	SOS1	0.0339185
TSC22D3	ASRGL1	0.0338932
IRF1	SOD2	0.0338166
BCLAF1	EIF4B	0.0338036
NR4A1	SH2D2A	0.0337542
GTF2I	MYO9B	0.033731
SFPQ	SEC31A	0.0336228
ELF4	RAPGEF1	0.0336108
STAT6	CD48	0.033609
TSHZ1	DGKZ	0.0334181
ARID4B	XRCC5	0.0334148
NR4A1	SWT1	0.0334057
ATF4	ZHX2	0.0333008
SMARCC2	CLIC4	0.0332476
EGR1	GADD45A	0.0331713
ZNF644	AP3B1	0.0330597
TSC22D2	RBM18	0.0330295
NR4A1	TGIF1	0.0330236
UBP1	DHX38	0.0330126
NR1H2	NDUFA2	0.0330007
JUN	BAG2	0.0329615
LRRFIP1	GTF2B	0.0328885
ZFP91	GTF2I	0.0328387
FOS	OGT	0.0327565
TSC22D3	DCUN1D5	0.0327524
PLEK	PTGES	0.0327209
RLF	FYTTD1	0.0327194
ZBTB1	TM9SF3	0.0326518
ZBTB11	PDS5A	0.0326439
SON	CSDE1	0.0326132
TSC22D3	HECA	0.0326033
ARID5A	SH2D2A	0.0325602
ZNF395	SEC61A1	0.0325433
SFPQ	FAM118A	0.0325399
RELA	ZNF354A	0.032491
ARID4A	ARCN1	0.032487
SMARCE1	RPL22	0.0324841
HMGB2	IFRD1	0.0324331
PAXBP1	SEC14L1	0.0323554
YBX1	CREG1	0.0323217
TSC22D3	HSP90AB1	0.0323104
ZNF292	USO1	0.032277
CSDE1	SLC38A1	0.0322548
RERE	HIPK2	0.0322473
MIS18BP1	RPRD2	0.0322125
IKZF5	ZMIZ2	0.0321593
IRF2	PFDN5	0.0321319
ELF4	HLTF	0.0321211
ZFP36L1	CTSK	0.0321154
FOS	GPS2	0.0320676
LITAF	CD5L	0.0319857
ARID4A	DNPEP	0.0319599
TSC22D3	RPS14	0.0319461
ID2	IL1A	0.0318643
IKZF3	BHLHE40	0.0317933
KLF3	ATM	0.0317814
IRF1	FOXN2	0.031708
NFATC3	IRF5	0.0317002
TSC22D3	TXNDC5	0.0316923
PAXBP1	ATM	0.0316808
YBX1	RPL24	0.0316539
STAT1	SNAP23	0.031625
UBTF	MLLT10	0.0315459
TSC22D3	HNRNPK	0.0315335
SON	RPS15A	0.0315231
TSC22D3	SCAF11	0.0315005
TSC22D3	NOP14	0.0314516
FOS	PELI1	0.0314356
ZEB1	MYCBP2	0.031421
YBX1	RPS2	0.0313929
USF1	TOPBP1	0.0313579
KMT2C	FGD2	0.0313401
SP3	CCDC43	0.0312922
IKZF5	RNF20	0.0312888
AFF4	CCR7	0.0312812
TSC22D3	CD36	0.0312699
MNT	ISYNA1	0.0312588
RARA	ANKRD17	0.0312473
USF1	PICALM	0.031244
TSC22D3	RPL27	0.0312331
TSC22D3	HNRNPH1	0.0311979
ARID4B	LCP2	0.0311954
KLF6	CUX1	0.031184
YY1	RSL1D1	0.0311582
CREB1	CD82	0.0311267
FOS	RGS1	0.0311104
ZBTB11	TAF1B	0.0310981
TSC22D3	RPL23A	0.0310895
RERE	BACE2	0.0310881
ZNF146	RNF7	0.0310788
RLF	IFT20	0.0310709
ZNF146	PPP1R10	0.0310617
CEBPG	CYSTM1	0.0310248
TSC22D3	RPS3A	0.031
ID2	IL1B	0.0309615
ELF4	HSPD1	0.0308986
ZNF207	SHPRH	0.0308985
NFE2L2	ATAD2	0.0308641
ELF4	KANSL3	0.0308635
BAZ2A	ID2	0.0308535
ZNF146	TOMM6	0.0308418
ZNF395	CEP135	0.0308341
TSC22D3	SON	0.0308243
LRRFIP1	KDM3B	0.0308027
ZBTB11	MAGOH	0.030752
RELB	ZHX2	0.0306866
MEF2C	ARPP21	0.0306779
PAX5	VCL	0.0306688
UBTF	GLMN	0.030662
REST	DERL1	0.0306228
TSC22D3	AMIGO2	0.0306209
TSC22D3	CLASRP	0.0305854
TTF1	SLC4A1AP	0.0305455
SUB1	SNRPG	0.0305156
LRRFIP1	SEC61A1	0.0304867
PIAS1	CD40	0.0304345
KLF11	CAB39	0.0304231
TCF25	TXNDC17	0.030422
ZBED6	PITPNC1	0.0303766
FOS	RNF138	0.0303495
MNT	MRPS18B	0.0303464
SFPQ	UPP1	0.0303063
TSC22D3	SRSF5	0.0302947
SUB1	PRKAR1A	0.0302924
ZEB1	STAT6	0.0302615
TSC22D3	NAP1L1	0.0302338
SON	NSMCE1	0.030198
UBP1	CEP170	0.0301454
TTF1	MYO5C	0.0301015
TSC22D3	HUS1	0.0300976
MEF2C	RASA2	0.0300791
IKZF3	PDAP1	0.0300673
KMT2C	RPL31	0.0300369
ZEB1	HPS4	0.0299935
PAXBP1	TNF	0.0299453
TSC22D3	RPL13	0.0299352
FOS	GABARAPL2	0.0299191
BBX	CARD11	0.0299134
TSC22D3	NACA2	0.0299023
[truncated: 43,825 more rows]

[truncated: 3 more sheets: 6k.Zebrafish, 6l, 6m]
