# Supplementary material for: Molecular mechanisms governing circulating immune cell heterogeneity across different species revealed by single‐cell sequencing
Source: Clin Transl Med. 2022 Jan 29;12(1):e689. doi: 10.1002/ctm2.689 (PMC8800483; doi:10.1002/ctm2.689)
Supplement: Supplementary file 13 — Supporting Information [file CTM2-12-e689-s016.xlsx]

## Sheet: 7a.Cat
Cat_T cells_linkList_0.01
regulatoryGene	targetGene	weight
PLEK	C5AR1	0.197932
PLEK	MARCKS	0.180192
PLEK	TYROBP	0.178572
PLEK	ALOX5AP	0.174102
PLEK	UPP1	0.172351
PLEK	CFD	0.169856
PLEK	TREM1	0.168947
PLEK	LYN	0.166659
PLEK	CSF3R	0.164101
PLEK	S100A9	0.158731
PLEK	FGR	0.157581
PLEK	NAPSA	0.156207
PLEK	HCK	0.155992
PLEK	CEBPD	0.155609
FOS	IL18	0.153816
FOS	ALOX5AP	0.150565
PLEK	SOD2	0.150338
FOS	TYROBP	0.147647
FOS	DUSP1	0.147222
PLEK	CLEC7A	0.145276
FOS	CSF3R	0.144956
FOS	PLEK	0.144569
CEBPD	PLEK	0.144028
PLEK	TKT	0.143728
FOS	CFD	0.142984
FOS	S100A8	0.142976
FOS	NAPSA	0.142448
PLEK	S100A12	0.14235
FOS	C5AR1	0.142265
PLEK	IL18	0.140952
PLEK	IL1RN	0.140347
CEBPD	UPP1	0.138299
FOS	S100A9	0.13821
FOS	MARCKS	0.137066
FOS	S100A12	0.136922
FOS	TREM1	0.136465
CEBPD	TREM1	0.133723
PLEK	S100A8	0.133674
CEBPD	NAPSA	0.133247
PLEK	CFP	0.13274
CEBPD	C5AR1	0.132659
PLEK	FOS	0.131113
PLEK	SNX10	0.131027
CEBPD	MARCKS	0.129057
FOS	HCK	0.128631
CEBPD	SLC40A1	0.128365
FOS	UPP1	0.1281
FOS	IL1RN	0.127018
FOS	CFP	0.127001
FOS	CEBPD	0.126157
PLEK	ELANE	0.125553
FOS	TGFBI	0.124711
FOS	SNX10	0.124463
RUNX3	CD8A	0.122712
PLEK	HP	0.122354
PLEK	TIMP2	0.121561
PLEK	RGS2	0.121438
PLEK	DUSP1	0.119967
FOS	FGR	0.119844
PLEK	SLC40A1	0.118447
PLEK	PGLYRP1	0.118231
FOS	RGS2	0.117193
CEBPD	FGR	0.117108
PLEK	IFIT3	0.116981
FOS	LYN	0.116249
FOS	TKT	0.115101
FOS	SOD2	0.115098
DMRTC2	RPS7	0.114282
CEBPD	CSF3R	0.11366
CEBPD	ALOX5AP	0.113003
CEBPD	TYROBP	0.113003
PLEK	CAMP	0.112463
PLEK	GGH	0.112416
PLEK	NCF1	0.111685
CEBPD	HP	0.109972
PLEK	BCL2A1	0.109964
PLEK	TALDO1	0.109403
DMRTC2	RPS15	0.10908
DMRTC2	RPS5	0.108717
FOS	PGLYRP1	0.10822
CEBPD	S100A9	0.108039
CEBPD	SNX10	0.107725
PLEK	SERPINB1	0.10704
FOS	GGH	0.106882
CEBPD	IL18	0.106668
CEBPD	S100A8	0.105091
CEBPD	IL1RN	0.103525
CEBPD	CFP	0.100407
FOS	SLC40A1	0.0993147
DMRTC2	RPLP2	0.0990089
PLEK	NAMPT	0.0983935
FOS	CAMP	0.0982784
CEBPD	SOD2	0.0981601
CEBPD	PGLYRP1	0.0981143
FOS	NAMPT	0.0966594
CEBPD	S100A12	0.0961698
PLEK	MEGF9	0.0961013
FOS	MEGF9	0.0954779
FOS	ELANE	0.0954712
CEBPD	CFD	0.094312
DMRTC2	RPL7A	0.0930337
DMRTC2	RPL23	0.0929025
CEBPD	CLEC7A	0.0928875
DMRTC2	RPL8	0.092558
CEBPD	LYN	0.092039
PLEK	ISG15	0.0916729
DMRTC2	RPLP1	0.0912643
PLEK	ACSL3	0.0907188
FOS	CLEC7A	0.0906952
RUNX3	NKG7	0.0902952
CEBPD	HCK	0.0894741
RUNX3	CD7	0.0893531
DMRTC2	RPL18A	0.0888449
CEBPD	TALDO1	0.0879796
PLEK	TGFBI	0.0874208
FOS	BCL2A1	0.0872167
DMRTC2	RPL17	0.0866141
DMRTC2	RPS15A	0.0851576
PLEK	LGALS3	0.0846176
CEBPD	FOS	0.0845194
DMRTC2	RPL26	0.0844227
FOS	HP	0.0840718
CEBPD	TKT	0.0840711
FOS	PYGL	0.0838717
PLEK	CSF2RB	0.0833749
PLEK	GLUL	0.0833554
CEBPD	ELANE	0.083207
CEBPD	TGFBI	0.0831951
DMRTC2	RPL12	0.0828517
DMRTC2	RPS27A	0.0816622
DMRTC2	RPL3	0.0814792
DMRTC2	RPL36	0.0813128
FOS	NCF1	0.0806638
CEBPD	DUSP1	0.0799917
FOS	ATP6AP1	0.0799817
CEBPD	BCL2A1	0.0794668
FOS	TIMP2	0.0792655
FOS	IFIT3	0.0789048
PLEK	LY96	0.0779284
FOS	ISG15	0.0776235
FOS	ACSL3	0.0775559
FOS	KCTD17	0.0771892
CEBPD	NAMPT	0.0770075
DMRTC2	RPLP0	0.0764133
YBX3	S100A4	0.0759981
PLEK	PYGL	0.0757875
PLEK	METRNL	0.0753272
FOS	GLUL	0.0751329
FOS	CSF2RB	0.0750546
CEBPD	RGS2	0.0738165
DMRTC2	RPS3A	0.073595
FOS	TNFRSF1A	0.0735654
CEBPD	IFIT3	0.0734545
PLEK	IDO1	0.0732896
DMRTC2	CAMK2A	0.0723764
CEBPD	GGH	0.0722564
CEBPD	ACSL3	0.0720367
PLEK	PGD	0.0719853
FOS	ZYX	0.0719784
DMRTC2	RPS8	0.0717491
CEBPD	SERPINB1	0.0715836
PLEK	FTL	0.0715778
FOS	BRI3	0.0711895
FOS	SERPINB1	0.0697156
CEBPD	NCF1	0.0696067
CEBPD	CAMP	0.0695497
PLEK	ATP6AP1	0.0692786
FOS	IL18RAP	0.069152
FOS	TALDO1	0.0687634
DMRTC2	RPL7	0.0687482
DMRTC2	RPS17	0.0687212
CEBPD	TNFRSF1A	0.0683732
FOS	PGD	0.0680386
FOS	FTL	0.067992
CEBPD	MEGF9	0.0673254
DMRTC2	RPL27	0.0669119
FOS	METRNL	0.0668151
DMRTC2	RPS16	0.0667877
DMRTC2	RPS9	0.0667191
PLEK	CLEC12A	0.0665795
CEBPD	GLUL	0.0664816
DMRTC2	RPL19	0.0658332
PLEK	ZYX	0.0657588
PLEK	EHD1	0.065108
PLEK	IFIT2	0.0648218
IRF8	CD79B	0.0645279
FOS	IDO1	0.0641813
CEBPD	ISG15	0.0639949
CEBPD	CLEC12A	0.0633985
DMRTC2	RPL34	0.0631227
CEBPD	IL18RAP	0.0631034
CEBPD	CSF2RB	0.0630559
PLEK	RSAD2	0.0626223
DMRTC2	RPL22	0.0624903
DMRTC2	RTL5	0.0623896
PLEK	TNFRSF1A	0.0621562
IRF7	ISG15	0.0621363
PLEK	CYB5R4	0.0619038
PLEK	IFRD1	0.0617331
PLEK	SORL1	0.0615059
PLEK	GAPDH	0.0614399
CEBPD	TIMP2	0.0607575
CEBPD	LY96	0.0606837
YBX3	FGL2	0.0606006
DMRTC2	RPS25	0.0605941
CEBPD	IFRD1	0.0603753
FOS	LGALS3	0.0603567
DMRTC2	RPL6	0.0601249
CEBPD	IFIT2	0.0600841
FOS	CYB5R4	0.0600285
PLEK	CREG1	0.0596281
PLEK	BRI3	0.0593167
DMRTC2	RPL9	0.0589154
DMRTC2	RPL23A	0.0586788
DMRTC2	RPL24	0.0584724
FOS	LY96	0.0582861
PLEK	E2F3	0.0582069
FOS	FTH1	0.0576858
DMRTC2	EEF1D	0.057666
PLEK	FTH1	0.0573165
DMRTC2	RPS26	0.0564708
FOS	PLIN2	0.0564673
PLEK	CPD	0.0561248
FOS	GAPDH	0.0560742
DMRTC2	RPL29	0.0553333
PLEK	CTSH	0.054738
PLEK	IL18RAP	0.054524
DMRTC2	RPL41	0.0540332
PLEK	IRF7	0.053174
ARID5B	FGL2	0.0529571
FOS	EHD1	0.0529079
FOS	CREG1	0.0528353
FOS	RGS19	0.0528003
DMRTC2	EEF1A1	0.0527639
CEBPD	ZYX	0.0526311
PLEK	XPO6	0.0516024
PLEK	MX1	0.0513788
YBX3	LGALS1	0.0510791
TSC22D3	CSF3R	0.0509425
FOS	IFIT2	0.0506694
DMRTC2	RPS28	0.0505726
DMRTC2	RPS6	0.0500814
CEBPD	GAPDH	0.0499346
IRF7	DDX58	0.0495446
FOS	IFRD1	0.0494428
PLEK	BAK1	0.0492588
FOS	ZFP36	0.0489123
TSC22D3	CLEC7A	0.04886
PLEK	FCGR3A	0.0486753
CEBPD	BAK1	0.0485392
FOS	CLEC12A	0.0482802
CEBPD	EHD1	0.0482093
TSC22D3	UPP1	0.0481854
DMRTC2	RPL22L1	0.0481452
PLEK	RPLP2	0.0477378
PLEK	ZFP36	0.0476593
FOS	LMO2	0.0475492
CEBPD	PYGL	0.047442
ARID5B	KHDRBS3	0.0472153
FOS	GCNT2	0.0470421
FOS	NFE2L2	0.0468551
DMRTC2	RPL21	0.0467499
FOS	CTSF	0.046427
HOPX	S100A4	0.0463353
PLEK	OAZ1	0.0461714
CEBPD	GRINA	0.0460989
CEBPD	LAT2	0.0458533
CEBPD	LGALS3	0.0457745
PLEK	GYG1	0.0457648
CEBPD	IDO1	0.0457523
DMRTC2	UBA52	0.0456085
CEBPD	BRI3	0.0453924
CEBPD	CYB5R4	0.045106
FOS	LAT2	0.0450863
FOS	CPD	0.0450226
RUNX3	CD4	0.045012
FOS	CTSH	0.0448541
CEBPD	FTL	0.0447909
DMRTC2	RPS21	0.0447193
FOS	E2F3	0.0445109
RUNX3	IFI27L2	0.0444546
DMRTC2	SLC40A1	0.044273
PLEK	DDX60	0.0442279
IRF7	IFIT3	0.0440122
CEBPD	RGS19	0.0438901
IRF8	CD79A	0.0438205
DMRTC2	LGALS3	0.0437518
DMRTC2	RPL31	0.0432125
CEBPD	ATP6AP1	0.0430907
FOS	LRPAP1	0.0430818
FOS	CAMK2A	0.0426096
FOS	OAZ1	0.0423483
TSC22D3	PLEK	0.0423404
PLEK	R3HDM4	0.0422077
PLEK	CTSF	0.0419254
TSC22D3	MARCKS	0.0418513
TSC22D3	IL1RN	0.0415108
FOS	TM6SF1	0.0414556
TSC22D3	CFP	0.0412976
DMRTC2	FTH1	0.0411806
CEBPD	SORL1	0.0411686
CEBPD	PGD	0.0411583
PLEK	MBOAT7	0.0410274
CEBPD	E2F3	0.0409025
TSC22D3	C5AR1	0.0408326
TSC22D3	LYN	0.0408157
PLEK	GLIPR2	0.0407619
PLEK	EEF1A1	0.0407594
FOS	RPLP2	0.0406269
PLEK	PLIN2	0.040571
DMRTC2	GMFG	0.0405345
CEBPD	MBOAT7	0.040481
PLEK	CAMK2A	0.0402835
CEBPD	MX1	0.0401108
CEBPD	TMEM154	0.0401068
FOS	RPS15	0.0400902
DMRTC2	SSR4	0.0400014
FOS	BAK1	0.039902
FOS	IRF7	0.0398716
TSC22D3	TREM1	0.0397672
CEBPD	FTH1	0.0396768
IRF7	RSAD2	0.0395898
TSC22D3	SOD2	0.0394439
PLEK	KCTD17	0.0393688
FOS	RSAD2	0.0391607
PLEK	ATP6V0B	0.0390014
CEBPD	CREG1	0.0387725
YBX3	ANXA2	0.0387233
CEBPD	METRNL	0.0386111
IRF7	SAMD9L	0.0384438
CEBPD	DHX58	0.0383544
PLEK	RPS27A	0.0382682
PLEK	LAT2	0.0382328
PLEK	RALBP1	0.0382197
E2F3	SOD2	0.0382149
IRF7	MX1	0.0381357
CEBPD	PLIN2	0.0380677
FOS	R3HDM4	0.0380358
PLEK	PHACTR2	0.0380001
CEBPD	IRF7	0.0379027
TSC22D3	TYROBP	0.037883
PLEK	RGS19	0.0377568
ARID5B	NPDC1	0.0376886
CEBPD	SRGN	0.0375632
CEBPD	GCNT2	0.0374245
TSC22D3	GNB4	0.0372772
PLEK	QPCT	0.0369367
FOS	RPS27A	0.0368565
FOS	RPL17	0.0367635
FOS	ARHGAP9	0.0366467
FOS	ITGB2	0.0365903
FOS	EEF1A1	0.0365843
FOS	PNPLA2	0.0364125
DMRTC2	RGS2	0.036345
YBX3	GLIPR1	0.0362208
CEBPD	FBXL5	0.0360486
DMRTC2	CEBPD	0.0360046
DMRTC2	PGLYRP1	0.0359679
FOS	GLIPR2	0.035836
PLEK	KIAA0232	0.0357637
ARID5B	LGALS1	0.0357209
TSC22D3	IL18	0.0357114
DMRTC2	IFIT3	0.0356058
DMRTC2	MT-CO2	0.0355654
TSC22D3	PGLYRP1	0.0353451
YBX3	TNFSF10	0.0353293
FOS	HOMER3	0.035193
ARID5B	S100A4	0.0351799
CEBPD	RPS16	0.035122
PLEK	TMEM154	0.0351089
HOPX	LGALS1	0.0351085
TSC22D3	RGS2	0.0350427
TSC22D3	NAPSA	0.0349699
TSC22D3	TGFBI	0.0349405
IRF7	UPP1	0.0348803
IRF7	PLEK	0.0348403
CEBPD	FCGR3A	0.0348212
DMRTC2	ALOX5AP	0.0347547
PLEK	UBA52	0.0346708
DMRTC2	FTL	0.034667
FOS	ATP6V0B	0.0346597
E2F3	IL1RN	0.0346574
FOS	LPGAT1	0.0346367
YBX3	TNFRSF18	0.0345053
TSC22D3	CFD	0.03449
CEBPD	ZFP36	0.03441
CEBPD	ARHGAP9	0.0343523
FOS	CALM3	0.0343397
PLEK	TSC22D3	0.0342413
FOS	BCL3	0.0342095
IRF7	IFIT2	0.0339831
PLEK	CD3E	0.0338348
FOS	XPO6	0.0338245
PLEK	ICAM3	0.0338183
DMRTC2	CD28	0.0337051
PLEK	FBXL5	0.0336888
PLEK	ARHGAP9	0.0336464
FOS	RPS8	0.0336202
E2F3	PLEK	0.0335538
DMRTC2	FAU	0.0335363
FOS	VIM	0.0335185
PLEK	ITGB2	0.0335064
PLEK	CASP4	0.0334269
FOS	SORL1	0.033414
CEBPD	KCTD17	0.0334091
TSC22D3	S100A8	0.0333328
CEBPD	CTSH	0.0333007
ARID5B	TNFRSF4	0.0332821
FOS	RPS26	0.0331883
PLEK	VIM	0.0331346
PLEK	RPS15	0.0330658
CEBPD	RPS15	0.0329527
PLEK	RPL23A	0.0329276
RUNX3	CTSW	0.0329046
FOS	PHACTR2	0.0327348
PLEK	FGD4	0.032702
ARID5B	ANXA2	0.0326569
FOS	GYG1	0.0325677
ZBTB44	OSTM1	0.0325415
DMRTC2	UPP1	0.0325083
ARID5B	SLA	0.0324853
FOS	RPS16	0.0324094
YBX3	ITGB1	0.032383
DMRTC2	ANXA2	0.0323826
CEBPD	RSAD2	0.032258
YBX3	KHDRBS3	0.0322496
PLEK	DMRTC2	0.0322266
IRF7	CEBPD	0.032215
TSC22D3	S100A12	0.0321678
DMRTC2	CD52	0.0321043
DMRTC2	VIM	0.0320432
PLEK	MAN2B1	0.0319985
PLEK	RPL17	0.0319916
FOS	MBOAT7	0.0317444
PLEK	UBR2	0.0317402
DMRTC2	NAPSA	0.0316152
RUNX3	BIN1	0.0315892
TSC22D3	HCK	0.0315803
CEBPD	CAMK2A	0.0314849
FOS	SRGN	0.0314407
TSC22D3	ALOX5AP	0.031377
CEBPD	CD52	0.0313409
FOS	CD52	0.0311825
PLEK	RPL18A	0.0311647
DMRTC2	EEF1G	0.0311125
IRF7	DHX58	0.0310305
FOS	DDX60	0.0309746
ZNF865	PAPOLG	0.0309479
E2F3	CEBPD	0.0308058
TSC22D3	S100A9	0.0307764
RUNX3	CRTAM	0.0307173
FOS	ICAM3	0.0306926
CEBPD	OAZ1	0.0306733
DMRTC2	CFD	0.0306536
DMRTC2	S100A4	0.0306514
PLEK	SAMD9L	0.0306041
NFIC	TFAP4	0.0305594
FOS	FCGR3A	0.0305486
PLEK	TBC1D9B	0.0305462
YBX3	PLBD1	0.0305087
FOS	DMRTC2	0.0304379
DMRTC2	MT-CO3	0.0304199
PLEK	RPS8	0.030382
DMRTC2	TREM1	0.0303343
TSC22D3	FGR	0.0303062
PLEK	GCNT2	0.0303029
TSC22D3	IFIT3	0.0302759
PLEK	TM6SF1	0.0302261
DMRTC2	IRF7	0.0302145
TSC22D3	TALDO1	0.0301029
CEBPD	RPL18A	0.030062
DMRTC2	DDX5	0.0300027
FOS	RPL6	0.0299936
E2F3	LYN	0.029992
FOS	RPL7A	0.0299372
JUN	ARFRP1	0.0299041
FOS	DHX58	0.0299031
PLEK	CALM3	0.0298512
PLEK	NFKBIA	0.0297965
FOS	CD3E	0.0297691
PLEK	RPS16	0.0297496
PLEK	ITM2B	0.0297177
PLEK	LMO2	0.0297148
PLEK	RPS7	0.0296794
DMRTC2	METRNL	0.0296774
PLEK	LAMTOR2	0.0295913
CEBPD	SAMD9L	0.0295684
FOS	EIF4EBP1	0.0295331
FOS	RPS25	0.0295039
FOS	UNC93B1	0.0294616
TSC22D3	METRNL	0.0293976
HOPX	MT-CO2	0.0293341
DMRTC2	PLEK	0.0293052
DMRTC2	C5AR1	0.0292388
E2F3	MARCKS	0.0291681
DMRTC2	S100A12	0.029168
PLEK	DHX58	0.0291667
ARID5B	TNFRSF18	0.0291203
FOS	RPL34	0.0290893
E2F3	CSF2RB	0.0290469
FOS	STK40	0.029039
PLEK	BLOC1S2	0.0290177
FOS	ATXN7	0.028977
DMRTC2	FGR	0.0289727
PLEK	RPL19	0.028962
FOS	NEDD9	0.028901
PLEK	PTPN1	0.0287444
DMRTC2	TYROBP	0.0287193
PLEK	ANTXR2	0.0286579
CEBPD	RPL17	0.0286412
ARID5B	ITGB1	0.0286093
FOS	CASP4	0.0285838
TSC22D3	GLUL	0.0285626
IRF8	SWAP70	0.0285485
PLEK	RPL23	0.0284998
DMRTC2	MARCKS	0.0284652
IKZF3	CASP3	0.0284568
CEBPD	RPLP2	0.0284435
IRF7	C5AR1	0.0284319
FOS	RPL12	0.0284203
TSC22D3	MEGF9	0.0283968
E2F3	TREM1	0.0283353
PLEK	SRGN	0.0283172
CEBPD	TPD52L2	0.0282954
E2F3	CLEC7A	0.0282543
TSC22D3	CEBPD	0.0282533
FOS	TPD52L2	0.0281881
HOPX	ANXA2	0.0281758
CEBPD	EEF1A1	0.0281586
FOS	MCL1	0.0281184
DMRTC2	CSF3R	0.0280835
E2F3	CSF3R	0.0280813
IRF7	IFI44L	0.0280792
DMRTC2	DUSP1	0.0280382
DMRTC2	HCK	0.0280366
MNT	SLC25A26	0.027941
HOPX	SGO2	0.0279059
TSC22D3	CAMP	0.0278609
FOS	UBA52	0.0278197
HOPX	RPS15	0.0278075
RUNX3	THNSL2	0.0277894
ID3	DUSP2	0.0277811
YBX3	NPDC1	0.0277374
PLEK	TCIRG1	0.0276914
TSC22D3	EDEM2	0.0276709
DMRTC2	GAPDH	0.0276699
DMRTC2	PTPRC	0.0276439
DMRTC2	EEF1B2	0.0276319
STAT1	GBP1	0.0276084
JARID2	NXT2	0.0275817
CEBPD	ICAM3	0.0275535
TSC22D3	SLC40A1	0.0275476
FOS	RPS7	0.0275037
IRF7	DDX60	0.0273796
FOS	TSC22D3	0.0273698
FOS	MIDN	0.0273347
DMRTC2	S100A8	0.0273253
E2F3	SLC40A1	0.0273205
FOS	RPL18A	0.0273162
YBX3	TPM4	0.0273144
CEBPD	RPS26	0.0271247
DMRTC2	IDO1	0.0271124
REL	STYX	0.0271074
PLEK	CASP7	0.0270856
PLEK	NFE2L2	0.027085
TSC22D3	LY96	0.0270695
DMRTC2	CAST	0.0270567
FOS	TMEM154	0.0270145
IRF7	PGLYRP1	0.0269972
DMRTC2	ISG15	0.0269949
PLEK	TMBIM6	0.0269567
CEBPD	CTSF	0.026941
DMRTC2	S100A9	0.0269403
PLEK	UNC93B1	0.0268937
DMRTC2	LYN	0.0268739
MNT	DHX30	0.02684
DMRTC2	FOS	0.02678
PLEK	RPL12	0.0267728
FOS	RPL26	0.026768
SON	GNL2	0.0267573
DMRTC2	CD7	0.0267512
YBX3	SCRN2	0.0267459
FOS	MX1	0.0267436
CEBPD	DMRTC2	0.0267425
FOS	EVI2B	0.0267256
FOS	RIN3	0.0266558
TSC22D3	GGH	0.0266386
DMRTC2	MCL1	0.026611
HOPX	GET3	0.0266046
DMRTC2	IQGAP1	0.0265987
CEBPD	GYG1	0.0265522
CEBPD	XPO6	0.0265077
PLEK	CP	0.0265077
DMRTC2	LRRFIP1	0.0264956
PLEK	EVI2B	0.0264711
TSC22D3	SNX10	0.0264658
DMRTC2	EIF4E3	0.0264648
DMRTC2	FBXO33	0.0264588
E2F3	UPP1	0.0264468
ARID5B	CD7	0.0264432
FOS	RPL31	0.026419
MBD3	EDAR	0.0264135
TSC22D3	CSF2RB	0.0264105
JARID2	EXOC6	0.0264024
FOS	LACTB	0.0263967
TSC22D3	RPS8	0.0263868
CEBPD	RPS5	0.0263779
CEBPD	ITGB2	0.0263735
CEBPD	GLIPR2	0.0263627
DMRTC2	DMAP1	0.02636
PLEK	GDI1	0.0263573
YBX1	NEDD9	0.0263432
PLEK	RBPJ	0.0263267
PLEK	USF2	0.0262926
CEBPD	PHACTR2	0.0262893
FOS	RPL21	0.0262729
DMRTC2	SERPINB1	0.0262604
DMRTC2	CAMP	0.0262473
FOS	BNIP3L	0.0262311
YBX3	TSPAN13	0.0261757
RLF	TRIM4	0.0261415
FOS	SERINC3	0.0261366
NME2	SIRT6	0.0260955
HOPX	RPS15A	0.0260855
TSC22D3	DMRTC2	0.0260605
TSC22D3	ITM2B	0.026035
YBX3	CD40LG	0.0260184
HOPX	RPS7	0.026012
E2F3	NAPSA	0.0260091
CEBPD	DDX60	0.0259492
FOS	QPCT	0.0259486
DMRTC2	SRRM2	0.0259485
FOS	RPS5	0.0259105
PLEK	EIF4EBP1	0.0259006
IKZF3	KLHL22	0.0258986
E2F3	S100A9	0.0258638
PLEK	TPD52L2	0.0258229
E2F3	HP	0.0258059
TSC22D3	TNFRSF1A	0.0257886
FOS	TBC1D9B	0.0257878
PLEK	ZFAND5	0.0257621
HBP1	CAPN2	0.0257617
PLEK	RPS26	0.0257293
FOS	CP	0.0257158
DMRTC2	CD8A	0.0256916
CEBPD	RALBP1	0.0256849
PLEK	KLF6	0.0256574
ZKSCAN1	RFX1	0.0256567
DMRTC2	ACSL3	0.0255694
PLEK	RPL6	0.0255243
DMRTC2	RPS2	0.0254993
DMRTC2	R3HDM4	0.0254887
CEBPD	LIMK2	0.0254727
PLEK	CAPG	0.0254633
FOS	RPL36	0.0254512
HOPX	TCIRG1	0.0254469
DMRTC2	FBL	0.0253547
CIZ1	TMEM69	0.0253372
MYC	NPAT	0.0253105
DMRTC2	NCF1	0.0252736
IRF7	LYN	0.0252243
ZFP69	DLG1	0.0252125
PLEK	RPL36	0.02521
CEBPD	TM6SF1	0.0252089
MNT	CAPN2	0.0252046
NRF1	CUL2	0.0251889
FOS	RPL19	0.0251881
ZNF263	MRPS34	0.0251581
TSC22D3	DUSP1	0.0251491
TSC22D3	CSNK1D	0.0251268
PLEK	RPL7A	0.025113
DMRTC2	HP	0.0250274
CEBPD	RPL34	0.0250024
PLEK	CD52	0.0249986
ZNF518A	DPH5	0.0249959
DMRTC2	LSP1	0.0249446
DMRTC2	SOD2	0.0249067
HOPX	TPM4	0.0249006
DMRTC2	LAMTOR2	0.0248116
CEBPD	R3HDM4	0.0247653
FOS	RPL23A	0.0247452
TSC22D3	FOS	0.0246873
STAT1	NFKB1	0.0246003
PLEK	DEGS1	0.0245866
FOS	PTEN	0.0245844
FOS	ITM2B	0.024578
FOS	RPL23	0.0244712
HOPX	CD96	0.0244633
FOS	DNAJB1	0.0244506
ARID5B	CD40LG	0.0244418
GATA3	LGALS1	0.0243547
PLEK	MYO1F	0.0243061
E2F3	HCK	0.0242967
IRF7	CSF3R	0.0242666
ZFP36L1	TBL3	0.0242351
IRF7	FOS	0.0242345
JARID2	HERC4	0.0242334
CSDE1	NCOA4	0.0242305
FOS	RALBP1	0.0242277
E2F3	BCL2A1	0.0242273
DMRTC2	SNX10	0.0241973
ZFP36L1	CD79B	0.0241782
LEF1	CCDC15	0.0241645
PLEK	GRINA	0.0241512
FOS	PSAP	0.0240801
DMRTC2	ARPC2	0.0240777
TSC22D3	QKI	0.0240614
DMRTC2	ME2	0.0240516
PLEK	EDEM2	0.024035
TSC22D3	IL18RAP	0.0240343
JUN	NVL	0.0240095
DMRTC2	CAPG	0.0239522
PBX2	PDCL	0.0239463
FOS	RPL8	0.0239415
HOPX	RPS9	0.023929
CEBPD	RPS8	0.0239283
RLF	EIF1AD	0.0239215
DMRTC2	LY96	0.0238987
PLEK	CYBA	0.0238647
FOS	RPS3A	0.0238646
CEBPD	FGD4	0.0238349
TFAM	MRPS9	0.0238087
HOPX	RPS5	0.0238058
YBX3	DOK2	0.0237951
CEBPD	MAPK14	0.0237601
HBP1	MCM6	0.0237598
E2F3	S100A12	0.023723
HOPX	FGL2	0.023719
CEBPD	RPS27A	0.023716
ZKSCAN1	TIMM8B	0.023716
DMRTC2	TKT	0.0237151
FOS	MAN2B1	0.023675
E2F3	TYROBP	0.023632
RUNX3	CD8B	0.0236282
CEBPD	LAMTOR2	0.0236117
STAT4	SMG5	0.0236024
DMRTC2	IL1RN	0.023592
CEBPD	VIM	0.0235845
TSC22D3	IFRD1	0.0235831
E2F3	S100A8	0.0235569
DMRTC2	RUNX3	0.0235345
DMRTC2	SERHL2	0.0235172
FOS	SNX2	0.0234985
PLEK	PTEN	0.0234917
DMRTC2	ACTB	0.0234851
DMRTC2	TALDO1	0.0234819
TSC22D3	PGD	0.0234394
STAT1	JAKMIP3	0.0234365
TSC22D3	SERPINB1	0.0234358
IRF7	IL18	0.0234333
TSC22D3	FTL	0.023428
DMRTC2	IL18	0.0234257
STAT1	CEP170	0.0234186
FOS	ZFAND5	0.0234016
DMRTC2	ATP5MC2	0.0233962
YBX1	ERCC8	0.023396
CEBPD	FAU	0.0233907
FOS	FEZ2	0.0233897
CEBPZ	MBTD1	0.0233469
IKZF3	RCOR1	0.0233444
FOS	IFNGR1	0.0233442
HOPX	MT-CO3	0.0233392
DMRTC2	PTPN1	0.023339
PLEK	BCL3	0.0233259
ARID5B	SAMHD1	0.0232911
TSC22D3	RBMS1	0.0232711
FOS	PRDX6	0.0232474
DMRTC2	TMBIM6	0.02321
ZHX1	PTCD2	0.0232061
CEBPD	RPL7A	0.0231831
DMRTC2	IL18RAP	0.0231756
HOPX	RPL3	0.0231694
IRF7	TYROBP	0.0231659
DMRTC2	SRGN	0.0231365
RELB	MARCHF6	0.0231216
IRF7	S100A12	0.0231208
NR1H2	SYTL2	0.0230827
HOPX	VPS72	0.0230502
CEBPD	KIAA0232	0.0230404
HOPX	LGALS3	0.0230065
TFAM	POLD3	0.0230057
DMRTC2	CST3	0.0229886
PLEK	RPS25	0.0229712
YBX3	GLB1	0.0229672
ZBTB25	ATP2A2	0.0229407
FOS	RPLP0	0.0229402
DMRTC2	ZFP36	0.0229252
DMRTC2	OAZ1	0.0229238
DMRTC2	MEGF9	0.0229128
IRF7	BCL2A1	0.0229049
FOS	CYBA	0.0228815
HBP1	SLC25A26	0.0227925
FOS	WSCD1	0.0227844
FOS	LYST	0.0227647
JARID2	PDZD8	0.0227438
TSC22D3	TIMP2	0.0227295
BBX	YWHAQ	0.0227222
DMRTC2	EHD1	0.0227163
SMARCC2	DEDD	0.0226985
ZNF326	MBIP	0.0226726
IRF7	ALOX5AP	0.0226708
IRF7	MARCKS	0.0226548
HOPX	RPL23	0.0226192
CEBPD	UBA52	0.022579
BBX	DCP1A	0.0225396
DMRTC2	SLC25A6	0.0225103
DMRTC2	TLN1	0.0224998
DMRTC2	CARD19	0.0224949
DMRTC2	LACTB	0.0224867
CEBPD	RPL23A	0.0224725
DMRTC2	PGD	0.0224718
RUNX3	TNFRSF18	0.0224629
DMRTC2	IFITM10	0.0224448
ZNF770	INPPL1	0.0224402
HOPX	ANXA5	0.0224368
DMRTC2	DHX58	0.02242
YBX3	EMP3	0.0224165
IRF7	NAPSA	0.0223812
TMF1	ZNF518A	0.0223795
DMRTC2	YPEL3	0.022364
DMRTC2	GRINA	0.0223452
GATA3	TNFRSF18	0.0223288
ARID5B	TPM4	0.0222999
ZNF274	APIP	0.0222998
CEBPD	RPL19	0.022284
FOS	ADSS2	0.0222743
DMRTC2	CFP	0.0222669
DMRTC2	FGL2	0.0222526
MIER1	CCNG1	0.022247
LRRFIP1	RPS5	0.0222442
TSC22D3	RPLP2	0.0222417
HOPX	OCIAD2	0.0222225
DMRTC2	TSC22D3	0.0222173
PLEK	CHSY1	0.0222075
DMRTC2	MT-ND4	0.0221956
DMRTC2	ITGB2	0.022188
PIAS1	CD226	0.0221795
FOS	PTPN1	0.0221429
HOPX	CORO1A	0.0221071
PLEK	SARAF	0.0220863
E2F3	SNX10	0.0220857
DMRTC2	GCNT2	0.0220824
PLEK	LYST	0.0220723
PLEK	LPGAT1	0.0220694
HOPX	RPL17	0.0220606
GATA3	APTX	0.0220588
E2F3	ALOX5AP	0.022047
DMRTC2	CTSW	0.0220463
E2F3	GGH	0.0220335
HBP1	MNT	0.0220259
DMRTC2	CLEC7A	0.0220193
YBX1	REEP3	0.0220145
SFPQ	REV1	0.0219992
CEBPD	TCIRG1	0.0219769
YBX3	CAPN2	0.0219527
ATF6B	DENND4B	0.0219462
E2F3	CFD	0.0219186
HBP1	RXYLT1	0.0219186
JARID2	MAP2K4	0.0219138
HOPX	CAMK2A	0.0219048
TSC22D3	H3-3B	0.0218897
PLEK	RPS15A	0.0218768
LCORL	DICER1	0.0218682
FOS	CHSY1	0.0218488
E2F3	C5AR1	0.0218416
STAT1	TNRC6B	0.021835
FOS	GRAMD1A	0.021825
FOS	HERPUD1	0.0218052
DMRTC2	MRPS22	0.0217943
FOS	GADD45B	0.0217936
IRF7	CLEC7A	0.0217908
CEBPD	ANTXR2	0.0217866
STAT1	WARS1	0.0217759
HOPX	RPL36	0.0217608
DNAJC2	BCAS3	0.0217557
PLEK	RPS21	0.0217502
TSC22D3	TKT	0.0217415
STAT1	MYH11	0.0217234
E2F3	NAMPT	0.021708
PLEK	RPL21	0.0217019
HOPX	RPS3A	0.0217002
FOS	MT-CO2	0.0216929
ZNF567	NBAS	0.0216918
CEBPD	RPL8	0.02169
IRF7	TREM1	0.0216729
HOPX	NUP50	0.0216487
DMRTC2	NOP53	0.021648
DMRTC2	AKAP7	0.0216313
HBP1	RPL9	0.0216192
DMRTC2	TIMP2	0.0216001
FOS	NFKBIA	0.0215597
TCF12	ZBTB20	0.0215521
PLEK	BNIP3L	0.0215444
DMRTC2	SAMHD1	0.0215213
HBP1	LXN	0.0215031
HOPX	VIM	0.0214477
CEBPZ	LACTB2	0.0214303
LRRFIP1	DMRTC2	0.0214145
DMRTC2	TMSB10	0.021403
IRF7	S100A9	0.0213984
THRA	P2RY10	0.0213684
PLEK	COMT	0.021365
SFPQ	MYH9	0.02136
TSC22D3	CTSH	0.0213574
DMRTC2	NUDT14	0.0213569
ZNF354A	WSCD1	0.0213329
DMRTC2	LETM1	0.0213288
FOS	GMIP	0.0213248
FOS	RPL22	0.0213087
NFE2L1	TBPL1	0.0212792
FOS	SLC25A6	0.0212755
PLEK	MCL1	0.0212742
FOS	GRINA	0.0212319
DMRTC2	CSF2RB	0.0212234
FOS	CCPG1	0.021208
YBX3	CD28	0.0212025
DMRTC2	B2M	0.0211998
ZFP90	NANS	0.0211952
IRF7	SNX10	0.0211884
DMRTC2	PLP2	0.0211784
DMRTC2	NCOR1	0.0211735
HOPX	ITGB1	0.0211592
DMRTC2	RSAD2	0.0211353
ZBED5	KCTD20	0.0211208
ZBTB7A	SEC31A	0.0211107
TSC22D3	RSAD2	0.0211053
CEBPD	CPD	0.0211002
FOS	TMBIM6	0.0210985
DMRTC2	TPT1	0.0210606
LRRFIP1	DTD1	0.0210556
STAT1	PTPN2	0.0210467
IRF7	IL1RN	0.0210414
TSC22D3	ISG15	0.0210307
FOS	MAPK14	0.0210238
DMRTC2	ZYX	0.0210094
TSC22D3	CYB5R4	0.0209848
YBX1	NSF	0.0209598
SP100	FASTK	0.0209555
ARID5B	RHOA	0.0209493
GABPB1	OXCT1	0.0209459
DMRTC2	BCL2A1	0.0209445
USF2	GLIPR2	0.0209364
ZKSCAN1	VTA1	0.0209282
HOPX	RTL5	0.0209072
DMRTC2	ARHGDIB	0.0208881
MAZ	ATG9B	0.0208724
IRF7	S100A8	0.0208644
DMRTC2	EIF3K	0.0208352
ETS1	CDKN1B	0.0208329
DMRTC2	PHF20L1	0.0208282
PURB	ZNF394	0.0208268
E2F3	CFP	0.0208192
IRF2	CREB1	0.0207819
HMG20B	MST1	0.0207489
E4F1	PPP4R3B	0.0207416
DMRTC2	RGS19	0.020738
HOPX	CYBA	0.020732
RBPJ	COMMD2	0.0207294
DMRTC2	RAP2C	0.0207002
LCORL	TRNT1	0.0206924
DMRTC2	PYGL	0.0206912
SATB1	CBLB	0.020687
IRF7	CAMP	0.0206648
HOPX	EEF1D	0.0206634
FOS	SAMD9L	0.0206473
DMRTC2	DDX17	0.0206429
TSC22D3	STARD10	0.0206345
SMARCC2	PGGT1B	0.0206169
FOS	FGD4	0.0206069
DMRTC2	MCEE	0.0206
DMRTC2	MEAF6	0.0205951
TSC22D3	ZFP90	0.0205949
TSC22D3	RAP1GDS1	0.0205685
CEBPD	RPL36	0.0205643
TCF7	LDHA	0.0205577
DMRTC2	KAT14	0.0205549
FOS	FBXL5	0.0205507
CEBPD	RPS17	0.0205105
E2F3	FOS	0.0205026
TSC22D3	OAZ1	0.0204891
PLEK	RPL34	0.0204781
ZNF395	UFSP2	0.0204707
DMRTC2	RIOK3	0.0204499
DMRTC2	CASP3	0.0204413
PIAS1	MCM5	0.0204287
NME2	LMF2	0.0204258
DMRTC2	PRRC2C	0.0204225
HOPX	PLP2	0.0204121
TSC22D3	CREG1	0.020409
PLEK	LETM1	0.0204086
STAT1	MYCBP2	0.0204039
DMRTC2	HSPE1	0.020401
PLEK	MIDN	0.0203893
FOS	H3-3B	0.0203861
DMRTC2	MIER1	0.0203854
JARID2	BICD2	0.020381
ATF1	VCPIP1	0.02038
DMRTC2	GLIPR2	0.0203653
E2F3	NCF1	0.020357
DMRTC2	CYB5R4	0.0203462
CEBPD	CASP4	0.0203402
HOPX	EEF1A1	0.0203306
HOPX	RPS27A	0.0203248
YY1	PPID	0.0203229
FOS	LIMK2	0.0203183
FOS	PTPN6	0.0203138
IRF7	NCF1	0.0203088
TSC22D3	RPS7	0.0202881
FOS	LAMTOR2	0.0202851
ARID5B	TSPAN13	0.0202751
FOXN2	RNF144A	0.0202734
DMRTC2	TPK1	0.0202481
ZFP62	E2F3	0.0202286
TSC22D3	CLEC12A	0.0202095
TCF7	HOPX	0.0202049
ADNP	RPS6KA5	0.0201886
HBP1	LEMD2	0.0201872
TSC22D3	EEF1B2	0.0201869
NFE2L1	CHCHD5	0.0201778
FOS	RPS17	0.0201676
E2F3	IL18	0.0201672
DMRTC2	RNH1	0.0201635
TSC22D3	IRAK4	0.0201437
MNT	MCM6	0.0201428
TSC22D3	IDO1	0.0201319
STAT1	NSMAF	0.0201282
DMRTC2	YBX3	0.0201163
DMRTC2	MYH9	0.0200855
FOS	KLF6	0.0200849
GATA3	GPR35	0.020069
DMRTC2	ANKRD11	0.0200531
FOS	RPL3	0.0200407
CEBPD	RPL6	0.0200375
DMRTC2	GPT	0.0200267
IRF7	FGR	0.0200202
ARID4B	MVD	0.0200111
YBX3	TNFRSF4	0.0200016
DMRTC2	NAMPT	0.0199866
STAT1	PGGT1B	0.0199833
FOS	IKBIP	0.0199318
TSC22D3	BCL2A1	0.0199248
HOPX	PPIL2	0.0199232
CEBPD	CALM3	0.0199005
SMAD7	GLB1	0.0198996
ZNF770	EHBP1	0.0198995
RELA	MIER2	0.0198978
DMRTC2	MYL12A	0.019883
IKZF3	VAMP1	0.0198762
SON	MRPS31	0.0198702
IRF7	SLC40A1	0.0198556
FOS	USF2	0.0198542
TSC22D3	IFIT2	0.0198477
ZNF131	TMEM184B	0.0198469
E2F3	IL18RAP	0.019842
E2F3	TIMP2	0.0198323
HOPX	MRPL39	0.0198303
HOPX	ARID5B	0.0198295
LCOR	MAP7D3	0.0198279
DMRTC2	PTEN	0.019801
DMRTC2	ZDHHC4	0.0198005
PLEK	PPIA	0.0197987
DMRTC2	MYO1F	0.0197903
HBP1	DHX30	0.0197887
FOS	APMAP	0.0197763
LYAR	PEAR1	0.0197757
ARID5B	GLIPR1	0.0197751
RUNX3	CD40LG	0.0197661
DMRTC2	TRMT10B	0.0197624
ARID5B	TNFSF10	0.0197457
UBTF	NIN	0.0197444
RFXANK	ACOT13	0.0197397
DMRTC2	PLEKHO1	0.019736
DMRTC2	MRPL47	0.0197343
KMT2C	EIF2B1	0.0197198
TCF7	VAV3	0.0197147
TCF7	NASP	0.0197123
CEBPD	EVI2B	0.0197104
IRF7	CFD	0.0197087
ZBTB11	ABRAXAS2	0.0196855
HOPX	TMEM248	0.0196784
DMRTC2	EIF3M	0.0196733
TCFL5	NANS	0.0196638
DMRTC2	RAB8B	0.0196551
TSC22D3	TAOK3	0.0196448
BAZ2A	BPNT2	0.0196443
DMRTC2	MAN2B1	0.0196386
NME2	CUL9	0.0196306
STAT1	MACF1	0.0196246
CDC5L	NFYB	0.0196134
DNAJC1	TTC17	0.0196095
E2F3	FGR	0.0195893
PLEK	PTPN6	0.0195762
TCF7	RGS10	0.0195713
E2F3	PGLYRP1	0.0195646
IRF8	RALGPS2	0.0195502
ELF1	SEC14L1	0.0195388
ADNP2	SSBP3	0.0195255
DMRTC2	RGS10	0.0195212
PLEK	PNPLA2	0.0195154
TCF7	REEP5	0.0195102
PLEK	RPLP1	0.0195013
ARID5B	YBX3	0.0194862
CEBPD	GRAMD1A	0.0194709
PLEK	GNB4	0.0194666
TSC22D3	ZYX	0.019466
DMRTC2	EEF2	0.0194522
PLEK	RPS3A	0.019446
ATF4	ZFP62	0.0194237
STAT1	RSU1	0.0194053
SON	RAB28	0.0194003
SATB1	NOL9	0.0193948
CDC5L	POLG2	0.0193918
STAT1	OSBPL9	0.0193883
PLEK	RPL24	0.0193659
YBX3	SLA	0.0193584
FOS	CAPG	0.0193534
YBX3	CD7	0.0193515
TSC22D4	SLMAP	0.019338
HOPX	RPL6	0.0193072
CEBPD	ST8SIA4	0.0192956
STAT1	EIF4E3	0.0192924
MBD4	SPART	0.0192862
DMRTC2	ARID4B	0.0192839
TCF7	CREB3	0.0192829
YBX3	RPLP1	0.019278
CEBPD	RPS7	0.0192729
IRF8	IGSF9	0.019268
HBP1	RAB3GAP2	0.0192665
YBX3	CST3	0.0192508
DMRTC2	RIPOR2	0.0192383
DMRTC2	ITM2B	0.0192335
PLEK	RPS6	0.0192312
DMRTC2	ELANE	0.0192267
ETS1	ZC3H6	0.0192024
DMRTC2	PTBP3	0.0191911
HBP1	GPR108	0.0191896
PMS1	ERGIC3	0.0191879
TCF25	VPS13A	0.0191867
KLF2	ERGIC3	0.0191754
DMRTC2	H3-3B	0.0191699
YBX1	HIBCH	0.0191677
TSC22D3	BAK1	0.0191639
PLEK	ARRDC3	0.0191637
CEBPD	LPGAT1	0.0191588
SATB1	MEF2A	0.0191572
PIAS4	EMC2	0.0191513
FOS	ARRDC3	0.0191488
DMRTC2	PLIN2	0.0191455
ID3	DMRTC2	0.019136
DMRTC2	SNUPN	0.0191292
FOS	RPS21	0.019128
PLEK	RPS17	0.0191253
DMRTC2	HERPUD1	0.0191242
CEBPD	ITM2B	0.0191235
ZBTB48	AP5B1	0.019123
DMRTC2	CEP20	0.0191106
ARID5B	GNB4	0.0191062
DMRTC2	PSMB4	0.0191052
PLEK	RPL3	0.019096
DMRTC2	PPP1R8	0.0190667
STAT1	IFI44L	0.0190638
DMRTC2	MT-ND3	0.0190616
THYN1	CXCR3	0.0190576
HOPX	CTSW	0.0190555
IRF1	CCNG1	0.0190513
HOPX	CD40LG	0.0190325
PLEK	C21orf91	0.0190254
PLEK	REEP5	0.0190248
DMRTC2	EIF3G	0.0190202
CNBP	INTS8	0.0190193
IRF7	TKT	0.0190142
DMRTC2	OTUB1	0.0190137
RUNX3	MARCKSL1	0.0189964
RUNX3	NSMAF	0.0189955
YBX1	TMEM258	0.0189891
ARID4A	N4BP2	0.0189879
FOS	RPL27	0.0189825
GATA3	YBX3	0.018972
PLEK	ARPC2	0.0189682
SON	ACSF2	0.0189669
DMRTC2	TPST2	0.0189446
STAT1	GIMAP8	0.018942
GATA3	IMPACT	0.0189397
E2F3	KCTD17	0.0189377
XBP1	DCUN1D3	0.0189289
DMRTC2	SEPTIN7	0.0189254
DMRTC2	KIFBP	0.0189187
YBX1	ATXN10	0.0189163
CDC5L	CHCHD3	0.0189044
PLEK	IFNGR1	0.0188956
YBX3	CD4	0.0188823
SETDB1	ANKRD46	0.0188815
DMRTC2	MFSD11	0.0188803
IRF8	CEP120	0.0188796
YEATS4	LPXN	0.0188722
DMRTC2	BRI3	0.0188673
HOPX	DMRTC2	0.0188576
TSC22D3	LGALS3	0.0188574
HOPX	ANXA1	0.0188559
DMRTC2	MAPK14	0.01885
YBX1	ATG3	0.0188457
HOPX	SNTB2	0.0188377
DMRTC2	PHACTR2	0.0188376
DMRTC2	EIF4A1	0.0188361
TSC22D3	ATP6AP1	0.0188342
DMRTC2	RABAC1	0.0188341
DMRTC2	TARBP1	0.0188264
DMRTC2	TMEM39B	0.0188076
SUB1	ILF3	0.0188074
CEBPD	EIF4EBP1	0.0188017
DMRTC2	KIAA0232	0.0188016
DMRTC2	RALBP1	0.018789
DMRTC2	CREBRF	0.0187757
FOS	MFSD14B	0.0187611
RELA	TFPT	0.0187552
ID3	RC3H1	0.0187522
TSC22D3	PLIN2	0.0187426
LRRFIP1	RPS6KA5	0.0187314
ATF1	PPP3CB	0.0187215
CEBPD	NFKBIA	0.0187213
STAT1	FCHO1	0.0187154
STAT1	PARP14	0.018713
LCORL	FAM76B	0.0186957
PIAS1	RAB3GAP2	0.018684
PLEK	RPS5	0.0186702
DMRTC2	FEM1C	0.0186568
PLEK	RPL27	0.0186537
LRRFIP1	TGDS	0.01865
DMRTC2	STK25	0.0186396
DMRTC2	SNF8	0.0186343
ZNF655	TOPBP1	0.0186302
NFE2L1	URB2	0.0186267
PLEK	PRDX6	0.0186247
DMRTC2	ANKRD44	0.018619
HBP1	UHMK1	0.0186051
TOX4	MOV10	0.0185901
ZNF644	RPS6KA5	0.01859
SFPQ	SMG6	0.0185878
CSDE1	YEATS2	0.0185836
NFE2L1	CEP135	0.0185831
IRF7	IFI44	0.0185797
DMRTC2	MRPL21	0.0185751
HOPX	EWSR1	0.0185733
NCOR1	GPBP1L1	0.0185694
FOS	RPL7	0.0185677
TSC22D3	HP	0.0185666
DBP	TRIB2	0.018565
PLEK	VAPA	0.0185515
ARID4B	DPEP1	0.0185429
PLEK	FAU	0.0185411
TCF7	ITGB7	0.0185261
ZNF746	UBR1	0.0185187
TCF7	G2E3	0.0185178
ATF4	FAM53B	0.0185118
NFE2L2	TYROBP	0.0185092
STAT1	ATAD2B	0.0184998
PLEK	RPL8	0.0184998
DMRTC2	IFIT2	0.0184985
DMRTC2	MX1	0.0184946
LEF1	GPR108	0.0184922
WDHD1	PPOX	0.0184822
CEBPD	RPL12	0.0184763
CEBPD	PTEN	0.0184761
YBX1	EIF3A	0.0184734
DMRTC2	IFI27L2	0.0184694
NFATC1	YBX3	0.0184439
DMRTC2	IMPDH2	0.0184406
TSC22D3	RPS15	0.0184341
TSC22D3	LAPTM5	0.0184308
THAP12	RHOT1	0.0184181
MYC	EZH1	0.0184152
NFYA	CUL9	0.0184106
HOPX	RPL7A	0.0184055
GATA3	KHDRBS3	0.0183991
ARID4A	RIOK2	0.0183922
FOS	RPL9	0.0183814
THYN1	COQ9	0.0183717
DMRTC2	UBL5	0.0183697
CEBPD	MCL1	0.0183672
TCF7	CD27	0.0183632
NME2	HNRNPUL1	0.0183619
RUNX1	PLA2G6	0.0183424
TSC22D3	REEP5	0.0183371
PHB	PINK1	0.0183336
TSC22D3	UBA52	0.0183311
YEATS4	TACC3	0.0183257
DMRTC2	GGH	0.0183221
CTCF	SLAMF7	0.0183209
TCF7	KLF3	0.0183207
THAP7	NELFE	0.0183092
JUN	TMED2	0.018309
CEBPD	MIDN	0.0182953
HOPX	SLC25A6	0.0182943
SON	KAT5	0.018293
PLEK	ADSS2	0.0182893
SUB1	USP38	0.018279
HOPX	ST3GAL5	0.0182355
DMRTC2	MIF	0.0182346
RBPJ	SERPINB1	0.0182305
ZFP90	RNF25	0.0182272
HMGXB4	RAB27A	0.0182226
SFPQ	NOL11	0.0181765
ZNF24	BRD3	0.0181726
PLEK	CHMP4B	0.0181696
DMTF1	KMT5A	0.0181634
MXD4	SLC35B2	0.018162
DMRTC2	MT-CYB	0.0181552
YBX3	RPS27A	0.0181515
MYC	ACSF2	0.0181446
ZNF292	USP25	0.0181414
NME2	KDM4C	0.018141
PLEK	TFPT	0.0181355
FOS	KIAA0232	0.0181338
E2F3	ACSL3	0.0181285
TSC22D3	CTSF	0.0181235
CEBPD	CHSY1	0.0181168
PLEK	UBE2D3	0.0181096
CUX1	HIVEP2	0.0181033
ZNF236	USP5	0.0180956
DMRTC2	CD37	0.0180898
THAP7	ZNF296	0.0180875
SMARCE1	TASOR	0.0180848
ZNF511	HSPA14	0.01808
HOPX	CD8A	0.0180798
MAZ	CARS1	0.0180793
LCORL	TNKS2	0.0180755
YBX1	DONSON	0.0180725
MNT	CBLB	0.0180695
PREB	COMTD1	0.0180685
DMRTC2	ANO6	0.0180406
CEBPD	EDEM2	0.0180378
IRF3	JAK2	0.018033
LRRFIP1	DIAPH2	0.018025
DMRTC2	BAK1	0.0180246
DMRTC2	SAMSN1	0.018021
MNT	MFSD11	0.018017
HOPX	RBM34	0.0180163
DMRTC2	IFI44	0.0180152
DMRTC2	CCPG1	0.0180063
ZNF644	SOS1	0.0179973
DMRTC2	PBDC1	0.0179934
TSC22D3	GRINA	0.0179922
DMRTC2	CCDC82	0.0179903
YY1	PPT2	0.0179901
YBX1	RRP1B	0.0179891
DMRTC2	SAP30L	0.017989
MAX	THAP5	0.0179835
TSC22D3	ACSL3	0.017981
MECP2	DDX41	0.0179781
HBP1	FAM76A	0.0179777
YEATS4	CLEC11A	0.0179771
SATB1	GCAT	0.0179736
DMRTC2	GYG1	0.0179714
DMRTC2	LGALS1	0.0179619
BCLAF1	TIAM1	0.0179618
TSC22D3	SRGN	0.0179617
STAT1	ZC3H4	0.0179564
MAX	DDX41	0.0179384
IRF7	IL18RAP	0.0179344
HOPX	TCF7	0.0179335
RUNX3	TM4SF5	0.0179329
DMRTC2	EIF3H	0.0179291
FOS	RAP2C	0.0179263
ZNF655	ATF1	0.0179251
CEBPD	CCPG1	0.0179237
DMRTC2	VASP	0.0179216
DMRTC2	PHGDH	0.0179209
TADA2A	IFT52	0.0179161
DMRTC2	NDFIP1	0.0179138
DMRTC2	FKBP8	0.0179059
NME2	UQCRC1	0.017902
DMRTC2	TAGLN2	0.0178935
HOPX	ATP2B4	0.0178816
FOS	SARAF	0.0178804
ARID5B	CD8A	0.0178719
DMRTC2	UROD	0.0178664
DMRTC2	SAMD9L	0.0178587
DMRTC2	USP25	0.0178518
MYC	CAPRIN2	0.0178487
RUNX3	IL2RB	0.0178469
FOS	CD44	0.0178451
ZNFX1	TTC14	0.0178441
FOXN3	MCAT	0.017844
ELF1	PRIMPOL	0.0178438
ZEB1	KIAA0040	0.0178403
GLI4	ZNF384	0.0178395
ZNF277	ZNF7	0.017836
BCL11B	G2E3	0.0178326
HOPX	PSIP1	0.0178258
TSC22D4	MAP7D1	0.0178213
DMRTC2	TUBGCP5	0.01782
DMRTC2	ATP6V0B	0.0178138
NR4A2	STK25	0.0178089
PIAS1	TTF1	0.0178042
PLEK	IFNAR2	0.0177965
TSC22D3	EHD1	0.017795
DMRTC2	CORO1A	0.017787
DMRTC2	VDAC2	0.0177842
DMRTC2	FBXO34	0.0177829
TCF7	RAC2	0.0177827
CSDE1	CSGALNACT2	0.0177819
CEBPD	PNPLA2	0.0177717
BCLAF1	ATP10D	0.0177549
IRF2	TRPS1	0.0177529
PAXBP1	THUMPD1	0.0177524
FOS	RHOQ	0.0177479
ZBTB37	POU2F2	0.0177435
DMRTC2	CMC1	0.0177418
PBX2	UTP18	0.0177382
NME2	VEZT	0.0177319
TCF25	PHF21A	0.0177309
TCF7	IFI35	0.0177265
TSC22D3	VIM	0.0177258
FOS	RPL24	0.0177225
DNAJC2	NUP58	0.0177221
CEBPD	RPLP0	0.0177219
DMRTC2	RASA1	0.0177196
YBX1	TMEM179B	0.017719
DMRTC2	KMT2E	0.0177139
TSC22D3	RPS17	0.01771
TCF7	LCORL	0.0177097
IRF7	NAMPT	0.0177014
PLEK	PGS1	0.0177007
ZBTB10	TRIM37	0.0177005
CEBPD	NFE2L2	0.0177003
DMRTC2	EIF3I	0.0176962
AKNA	RPL34	0.017696
MYC	FAM76A	0.0176881
ETS1	MAPKAPK2	0.0176832
TMF1	ALG3	0.0176821
HOPX	ID2	0.017682
DNAJC2	TSC22D1	0.017675
IRF7	SORL1	0.017669
TSC22D3	RPL12	0.0176666
HOPX	ITGA4	0.0176592
DMRTC2	TPM4	0.017655
NME2	TRMT1L	0.0176544
ZNF7	SCAF4	0.0176538
LRRFIP1	SHLD2	0.0176422
DMRTC2	ALG12	0.0176406
YBX3	METTL18	0.0176348
TSC22D3	E2F3	0.0176344
SATB1	MAP2K4	0.0176323
NME2	CASP3	0.0176293
ZNF414	FBXO32	0.0176214
YY1	RNASE4	0.0176036
ZNF407	UBR1	0.0176016
HOPX	OSBP	0.0175988
DMRTC2	COX20	0.0175939
ZNF622	TRMT6	0.0175935
DMRTC2	MAP2K3	0.0175911
TCF7	AIMP1	0.0175826
DMRTC2	SPG21	0.0175813
DMRTC2	NHP2	0.0175792
STAT1	RFXAP	0.0175789
DMRTC2	SNRPD1	0.0175714
SFPQ	TTC21B	0.0175709
MNT	UHMK1	0.0175699
FOS	RPS6	0.0175638
TSC22D3	PTEN	0.0175626
DMRTC2	MT-ND2	0.0175532
DMRTC2	HSPA4L	0.017553
DMRTC2	HCLS1	0.0175482
HOPX	KHDRBS3	0.0175428
DMRTC2	TENT4B	0.0175388
STAT1	PHF3	0.0175381
NME2	RNF144A	0.0175377
DMRTC2	FAM20B	0.0175358
THRA	CHMP4B	0.0175337
HOPX	CAPG	0.0175335
DMRTC2	RETREG1	0.0175258
PIAS1	RYK	0.0175225
YBX1	MT-CO2	0.0175218
YBX1	NHP2	0.0175214
DMRTC2	APEX1	0.0175138
MXD4	ZDHHC3	0.017506
HOPX	RPL34	0.0175024
DMRTC2	CNN2	0.0175017
HOPX	NUDT5	0.0174951
DMRTC2	ARGLU1	0.0174933
TSC22D3	FTH1	0.0174915
YBX3	RPS3A	0.0174878
ZNF292	QKI	0.0174851
ZNF414	POLG2	0.0174834
PLEK	CCPG1	0.0174716
THAP7	DCAF13	0.0174716
PLEK	FEM1C	0.0174681
GATA3	GLB1	0.0174664
IRF1	HACD2	0.0174646
DMRTC2	NUDCD2	0.0174621
DMRTC2	IQGAP2	0.0174418
DMRTC2	LAT2	0.0174414
HOPX	CD7	0.0174414
ZNF148	ROCK2	0.0174349
FOXN2	UBOX5	0.0174345
DMRTC2	VAV1	0.0174303
IRF7	RFX1	0.0174201
RUNX3	EBNA1BP2	0.0174159
SON	RNF10	0.017415
YBX1	VPS26A	0.017415
DMRTC2	SMDT1	0.0174111
ELK3	SCNM1	0.0174076
NME2	CREB3	0.0173991
CEBPZ	NFKB1	0.0173964
ZNF706	CEP57L1	0.0173918
NCOR1	SMC3	0.017385
DMRTC2	IPP	0.0173774
STAT1	RUNX3	0.0173767
HOPX	TPT1	0.0173705
USF2	RPS28	0.0173685
YBX1	DYNLL1	0.0173673
DMRTC2	TBC1D9B	0.0173658
HOPX	RPS26	0.0173656
DMRTC2	RFX1	0.0173597
CEBPD	UNC93B1	0.0173594
DMRTC2	FAM120A	0.0173574
DMRTC2	CLEC11A	0.0173525
HOPX	SELL	0.0173422
ATF6B	GTF2E2	0.0173416
UBTF	PUS7L	0.0173399
LYAR	ZBTB17	0.0173347
YBX1	SMCHD1	0.0173341
HOPX	RPL27	0.0173285
RFXANK	DMTF1	0.0173258
ETS1	PSMB3	0.0173246
STAT1	LCORL	0.0173144
CUX1	R3HDM1	0.0173092
NME2	DOK2	0.0173084
ZNF292	RPL26	0.0173042
ARID4B	NEK1	0.017297
YBX1	MTHFD1	0.0172812
STAT1	NIPBL	0.0172803
DMRTC2	CD47	0.0172782
YBX1	MT-CYB	0.0172759
DMRTC2	EZH1	0.0172655
CEBPD	RHOQ	0.0172647
MAZ	CWC27	0.0172616
ETS1	MEN1	0.0172571
FOS	RPS28	0.0172555
IRF7	ELANE	0.0172539
IRF7	IDO1	0.0172534
NME2	CNOT3	0.0172523
SATB1	RIOK1	0.0172511
TOX	LIN9	0.0172503
DMRTC2	COX4I1	0.01724
DMRTC2	RAB3GAP2	0.0172387
YBX1	ZNF567	0.0172375
ZNF148	GCN1	0.0172351
RUNX3	WDR26	0.0172241
CSDE1	R3HDM1	0.0172225
MYC	DVL2	0.0172096
PBX2	CTDSP2	0.0172093
FOS	RTL5	0.0172052
CEBPD	TBC1D9B	0.0171976
DMRTC2	CATSPER3	0.0171958
DMRTC2	KMT5B	0.0171957
IRF7	ANXA2	0.0171941
E2F3	SORL1	0.0171896
ZFP36L1	NUP58	0.0171839
YBX1	TMEM97	0.0171782
SFPQ	KLF13	0.0171761
HOPX	RPS8	0.0171738
DMRTC2	COQ2	0.0171676
YBX1	SLC4A2	0.0171652
SON	HUS1	0.0171629
FOS	LRP10	0.0171573
RUNX3	IKZF3	0.0171542
DMRTC2	TMEM154	0.0171529
DMRTC2	DDX3X	0.0171502
YBX1	CXCR4	0.0171462
DMRTC2	ATP5PB	0.0171461
CNBP	H1-10	0.0171452
SON	TAF1D	0.0171437
HOPX	PIR	0.0171433
CSDE1	GNL3	0.0171422
SUB1	YBX3	0.0171414
NFE2L2	PLEK	0.017131
DMRTC2	CALM3	0.0171307
YBX1	HNRNPR	0.0171281
FOS	CASP7	0.0171266
DMRTC2	KIZ	0.0171219
SREBF2	RBMS1	0.017119
IRF7	EPSTI1	0.017117
DMRTC2	STK16	0.0171034
DMRTC2	ITGAL	0.0171015
DMRTC2	CUL3	0.0170965
MNT	CLPB	0.0170953
DMRTC2	GET3	0.0170941
DMRTC2	NOP10	0.0170931
ZBTB25	AOAH	0.0170902
KLF6	KANSL1	0.017089
FOS	RPS15A	0.0170884
CEBPD	TMBIM6	0.0170788
PAXBP1	TCHP	0.017073
ELF1	BTBD6	0.0170724
DMRTC2	ACTR3	0.0170676
TCF7	RESF1	0.0170582
ARID5B	DENND6A	0.0170524
TSC22D3	PYGL	0.0170518
DMRTC2	SYNE1	0.0170514
PLEK	LDHA	0.017047
ZNF131	CATSPER3	0.0170469
RUNX1	TTC19	0.0170464
DMRTC2	TXNRD1	0.017042
E2F3	MEGF9	0.0170417
CEBPD	RPL24	0.0170413
GLI4	LPGAT1	0.0170359
E2F3	CAMP	0.0170319
JUN	ZNRF3	0.0170308
ARID4B	PLCG2	0.0170287
DMRTC2	PRELID3B	0.0170274
PLEK	IKBIP	0.0170249
DMRTC2	NKG7	0.0170223
NFATC2	NBR1	0.0170201
IRF7	MT-ND4	0.0170176
CEBPD	ATP6V0B	0.0170145
DMRTC2	DDX58	0.0170142
DMRTC2	CTSH	0.0170125
MBD2	SERINC3	0.0170071
PLEK	RPL29	0.0170043
DMRTC2	PPP1R12A	0.0169944
GATA3	PCED1A	0.0169898
DMRTC2	GBP1	0.0169883
STAT1	HNRNPU	0.0169801
HOPX	RPS21	0.0169797
ARID5B	LFNG	0.0169795
FOXN2	MSH2	0.0169767
YBX1	MTG1	0.0169743
ZNF655	MTMR12	0.0169733
UBTF	RALGPS2	0.016973
HOPX	CRYBG1	0.0169697
MIER1	DMRTC2	0.0169678
ARID5B	CASP9	0.0169667
CARHSP1	ACSF2	0.0169651
NR3C1	TIAM1	0.016964
SUB1	TNFRSF18	0.0169629
FOS	MAN1A1	0.0169605
HBP1	SORL1	0.0169588
DMRTC2	APBA2	0.0169575
NFYB	REEP4	0.0169512
TERF1	EEA1	0.016946
HOPX	MT-CYB	0.016944
FOS	PCOLCE	0.0169423
TSC22D3	TAB2	0.0169397
YBX1	PDIA6	0.0169305
DMRTC2	TAF5	0.0169269
PLEK	RNF10	0.0169267
PLEK	HOMER3	0.0169262
FOS	CARD9	0.0169241
DMRTC2	RGCC	0.0169178
RLF	SPR	0.0169141
CEBPD	RPS3A	0.0169103
DMRTC2	PTPRE	0.0169077
REST	DENND4B	0.0169062
DMRTC2	PPIG	0.0169023
PLEK	MBD2	0.0168994
PLEK	RPL9	0.0168981
YBX1	INPP5K	0.0168945
TSC22D3	TMBIM6	0.0168932
DMRTC2	MRPL51	0.0168932
CEBPD	ATP6V1C1	0.0168862
YBX3	ARID5B	0.0168814
BAZ2A	FAM193B	0.0168794
DMRTC2	CALCB	0.0168786
LCORL	TAF6	0.0168713
ADNP2	EXOSC8	0.0168646
DMRTC2	NCL	0.0168573
DMRTC2	GRIPAP1	0.0168572
DMRTC2	NPM2	0.0168543
DMRTC2	NBAS	0.0168489
IRF7	SOD2	0.0168461
RUNX1	NPEPPS	0.0168455
DMRTC2	KIAA0319L	0.0168432
YBX1	DOK1	0.0168409
HOPX	TMED3	0.0168378
STAT1	MT-ND6	0.0168375
DMRTC2	SPTLC2	0.0168311
DMRTC2	CREG1	0.0168307
DMRTC2	CBLL1	0.0168249
DMRTC2	ZNF827	0.0168243
CDIP1	ZDHHC6	0.0168187
LEF1	PDSS2	0.0168185
IRF7	FTSJ1	0.016803
HIF1A	NCAPD3	0.0168008
TSC22D3	TAGLN2	0.016795
YBX1	BATF	0.0167937
RUNX3	STXBP3	0.0167897
HOPX	SPR	0.0167874
HOPX	HMGB2	0.0167811
DMRTC2	DDX47	0.0167782
DMRTC2	MFF	0.0167765
DMRTC2	ANKRD12	0.0167682
DMRTC2	LCP2	0.0167633
DMRTC2	RAB1A	0.0167572
ETS1	TRIM33	0.0167526
DMRTC2	ARHGAP15	0.0167514
ARID4B	MED14	0.0167503
NME2	CERT1	0.0167498
DMRTC2	EMC6	0.0167464
DMRTC2	AHCY	0.0167439
TSC22D3	EEF1A1	0.0167423
DMRTC2	NDUFA4	0.016741
HBP1	CLPB	0.0167405
TSC22D3	TMX4	0.0167395
AKNA	RPS26	0.0167322
YBX1	SELL	0.0167317
ZBTB10	MED8	0.0167316
MAZ	EEF1AKMT1	0.0167277
TCF7	CYBA	0.0167271
NME2	CPSF2	0.0167262
DMRTC2	GIGYF2	0.0167219
TSC22D3	MAN1A1	0.0167215
NME2	RNF168	0.01672
DMRTC2	SRBD1	0.0167159
YBX1	APRT	0.0167086
ARID4B	ETV3	0.0167057
DMRTC2	DR1	0.0167014
TCF25	SLC25A12	0.0167009
FOS	REEP5	0.0166984
STAT1	SMCHD1	0.0166962
FOS	CMTM6	0.0166934
IRF7	BAK1	0.0166905
SATB1	PPAT	0.0166899
TCF7	RAD9A	0.0166879
HIF1A	PLPP6	0.0166841
HBP1	AFMID	0.0166835
ZBTB7A	PMM1	0.0166766
DMRTC2	ELF1	0.0166733
MBD2	GRAMD1A	0.0166727
LRRFIP1	ARHGAP30	0.0166721
ETS1	ETNK1	0.0166699
MEF2A	WSCD1	0.016661
ZBTB25	EIF4E3	0.0166535
DMRTC2	DKKL1	0.0166507
DMRTC2	FNBP4	0.0166479
CIZ1	PYROXD1	0.0166455
DMRTC2	CLPB	0.0166447
DMRTC2	TAPT1	0.0166443
CEBPD	TSC22D3	0.0166442
HBP1	CBLB	0.0166388
ZKSCAN1	BRAF	0.0166388
FOS	LDHA	0.0166381
DMRTC2	BTF3	0.0166375
HOPX	CDK2AP2	0.0166276
YBX1	RAD23A	0.0166191
DMRTC2	GPR108	0.0166163
MYSM1	THUMPD1	0.0166147
FOXN3	TBXA2R	0.0166109
ZNF787	FBXO9	0.0166109
DMRTC2	TMEM214	0.0166103
DMRTC2	WDR45	0.0166098
FLI1	NAA15	0.0166092
IRF7	HERC5	0.0166088
DMRTC2	PAK2	0.0166053
DMRTC2	ING1	0.0166045
RUNX3	UCHL1	0.0166018
SMARCC1	DICER1	0.0165996
DMRTC2	SASH3	0.0165938
DMRTC2	ATF6B	0.016593
ARID5B	CIAO2A	0.0165899
PIAS1	CCNK	0.0165859
DMRTC2	EED	0.0165812
MYC	COPS3	0.0165729
IRF2	TOMM40	0.0165665
IKZF1	GDE1	0.0165663
FOS	TMEM120A	0.0165628
TTF1	TDRD3	0.016562
DMRTC2	LRCH4	0.0165576
DMRTC2	UBA7	0.0165561
YBX1	UAP1	0.0165521
IRF7	CASP7	0.0165518
DMRTC2	BTG1	0.0165481
RUNX3	CHST3	0.0165429
E2F3	TGFBI	0.0165402
ETS1	HACD3	0.0165355
CEBPD	DDRGK1	0.0165298
ZNF512B	HMOX2	0.0165291
PLEK	RTL5	0.016526
TSC22D3	MBOAT7	0.0165228
FOS	PPIA	0.0165195
ZNF236	ZDHHC5	0.0165071
STAT1	ZNF263	0.016507
DMRTC2	TRDMT1	0.0165026
TSC22D3	RPL29	0.0165018
DMRTC2	GMNN	0.0165018
DMRTC2	SHARPIN	0.0164998
PLEK	UBR5	0.0164979
ATF1	ZNF655	0.0164969
ZNFX1	RSAD2	0.0164935
IRF7	MEGF9	0.016493
ZNF865	UQCRFS1	0.0164825
DMRTC2	TRIM33	0.0164822
FOS	TRAF7	0.016481
LRRFIP2	COPS7A	0.0164787
ATF4	CEP120	0.016475
E2F3	TKT	0.01647
CEBPD	RPS15A	0.0164687
DMRTC2	MYL6	0.0164678
RLF	EDAR	0.0164669
REL	RALGPS2	0.0164653
PHB	FGFR1OP2	0.0164633
HOPX	MIEN1	0.0164632
FOS	ANTXR2	0.0164602
DMRTC2	KIAA1143	0.0164584
DMRTC2	CTSD	0.0164567
TGIF1	NDUFA10	0.0164546
DMRTC2	CD44	0.0164508
ADNP2	FAU	0.016449
MBD1	ZNF318	0.0164466
TSC22D4	PPP1CB	0.0164447
HOPX	SEC23IP	0.0164445
KLF13	NFX1	0.0164444
YBX1	ING3	0.0164441
TSC22D3	ATP6V0B	0.0164426
ZKSCAN1	GTF2E2	0.0164416
TCF7	LEF1	0.0164412
DMRTC2	ID2	0.0164332
ZNF217	RHEB	0.0164331
ZNF292	RCSD1	0.0164322
SATB1	RANBP2	0.0164282
SFPQ	RABGAP1L	0.0164263
TSC22D3	LAT2	0.0164163
DMRTC2	ATP6AP1	0.0164025
YY1	ANKZF1	0.0163994
ATF4	MSH3	0.0163987
DMRTC2	LY9	0.0163903
DMRTC2	IFRD1	0.0163899
DMRTC2	CLEC12A	0.0163897
MLLT10	TRIM4	0.0163877
SON	RICTOR	0.016384
YBX1	TMED5	0.0163835
YBX1	ANKRD13A	0.0163832
JUN	TASOR2	0.0163795
FOS	MYO1F	0.0163794
CEBPD	CD3E	0.0163764
IRF7	GGH	0.0163751
FOS	ELL	0.0163698
DMRTC2	TMEM134	0.016365
YBX1	SNRPD2	0.0163637
CREB3	CYP51A1	0.0163622
DMRTC2	DYRK2	0.0163609
ARID5B	TNFSF8	0.0163606
XBP1	SPG7	0.0163561
DMRTC2	PCBP1	0.0163549
DMRTC2	FBXO21	0.0163512
NFX1	RNF25	0.0163461
DMRTC2	ZNRD2	0.0163448
TCF25	CLPB	0.0163447
L3MBTL3	CUL4B	0.0163417
DMRTC2	LONP2	0.0163391
MGA	PDS5A	0.0163378
ZNF654	SMG5	0.0163358
TRPS1	CPNE1	0.016333
TCF25	LIMK2	0.0163318
ZNF292	LRBA	0.0163288
DMRTC2	KAT6B	0.0163286
ETS1	UBALD2	0.0163283
NME2	ZNF512B	0.0163165
DMRTC2	H2AJ	0.0163152
DMRTC2	TMCO1	0.0163143
FOS	BLOC1S2	0.0163143
DMRTC2	OSER1	0.0163142
JUN	EIF4E	0.0163115
BBX	RPA3	0.01631
FOS	MAP2K3	0.0163072
DMRTC2	APBB1IP	0.0163054
CUX1	H1-10	0.0163031
ZNF618	MMD	0.0162979
ETS1	CLCN3	0.0162972
DMRTC2	DIAPH2	0.0162907
DMRTC2	RMND5B	0.0162904
LEF1	CUL2	0.0162833
DMRTC2	DONSON	0.0162826
CTCF	UBFD1	0.0162789
FOS	PHF1	0.0162767
DMRTC2	MRPS16	0.0162755
HOPX	SEL1L	0.0162709
MLX	NPEPL1	0.0162705
NME2	DAZAP2	0.0162687
YBX1	FSTL3	0.0162685
DMRTC2	ZSWIM8	0.0162661
JUN	EZH1	0.0162658
HOPX	THUMPD3	0.0162653
ZNF609	TRIM4	0.0162624
NME2	PRDX1	0.0162584
ARID5B	RPLP1	0.0162538
YBX1	GALK1	0.0162523
HOPX	MAN2B1	0.0162493
FOS	EDEM2	0.0162484
GATA3	EMP3	0.0162468
DMRTC2	ZNF32	0.0162457
DMRTC2	COMTD1	0.0162417
TCF7	IFI6	0.0162371
ZNF274	ZNF7	0.016237
IRF7	SERPINB1	0.0162297
DMRTC2	RNASEH2B	0.0162281
SON	SRRM2	0.0162211
DMRTC2	TMEM129	0.0162205
HOPX	RPLP1	0.0162197
DMRTC2	TGFBI	0.0162136
DMRTC2	GABARAP	0.0162106
IRF7	IFIH1	0.0162082
ZNF217	NUDT9	0.0162068
CEBPZ	ABCF2	0.0162035
BBX	GTF3C3	0.0162007
CUX1	SPO11	0.0162003
DMRTC2	HEATR5B	0.0161943
ZBTB11	CMPK1	0.0161939
ZKSCAN1	TPP2	0.0161931
SMARCC2	TERF2	0.0161923
DMRTC2	UNC93B1	0.0161918
DMRTC2	RMC1	0.0161916
FOS	RAB18	0.01619
KLF2	IGF2R	0.0161857
BATF	CDC26	0.0161836
TSC22D3	ARRDC3	0.0161836
DMRTC2	STRIP1	0.0161737
DMRTC2	FXR1	0.0161717
AKNA	RPL6	0.0161684
YBX3	CAMK2A	0.0161633
DMRTC2	NDUFAF3	0.0161592
LRRFIP1	RPL12	0.0161578
FOS	EPB41	0.0161571
IRF3	PPM1K	0.0161565
HOPX	TAPBPL	0.0161549
CIZ1	CUTA	0.0161484
DMRTC2	MYC	0.0161468
PLEK	STK40	0.0161422
TSC22D3	NCF1	0.0161415
LRRFIP1	RPL41	0.0161414
SFPQ	KIDINS220	0.0161402
ETS1	MALT1	0.0161374
DMRTC2	TPM3	0.0161367
TSC22D3	KDM3A	0.0161346
DMRTC2	CHIC1	0.0161321
THAP3	BOP1	0.0161302
GTF2I	RANBP3	0.0161288
DMRTC2	DEGS1	0.0161272
YBX1	USP45	0.0161215
RBPJ	STIM2	0.0161215
TSC22D3	FBL	0.016119
KLF6	CPD	0.0161184
SON	NDUFA4	0.0161179
PIAS4	WDR74	0.0161147
IKZF1	GALNT2	0.0161142
CEBPZ	EXOSC9	0.0161083
TSC22D3	SMC1A	0.0161051
ZBTB20	SMAD7	0.0161014
NFX1	PDS5B	0.0161009
DMRTC2	NSD3	0.0160966
DMRTC2	SLIRP	0.0160931
DMRTC2	PSME3	0.0160896
TSC22D3	SLC25A6	0.016088
ETS1	FXR2	0.0160859
IRF7	GAPDH	0.0160854
TMF1	MSH3	0.0160841
FOS	MYO9B	0.016084
DMRTC2	RAB2A	0.01608
TCF7	SLFN5	0.0160673
SFPQ	GPR18	0.0160641
ZNF622	JOSD2	0.0160627
DMRTC2	LRP10	0.0160625
IRF7	CFP	0.0160597
PLEK	ARAP1	0.0160574
DMRTC2	RWDD1	0.0160552
TCF7	OTUD5	0.016052
NR4A2	SNX16	0.0160496
NME2	TSR1	0.0160496
ARID4B	POLG2	0.0160452
HOPX	RBM25	0.0160442
DMRTC2	IFI6	0.0160427
RUNX3	BICDL1	0.0160359
MBD1	SELENOF	0.016034
DMRTC2	APH1A	0.0160255
CDIP1	COA8	0.0160231
HBP1	AGPAT5	0.0160194
HOPX	HNRNPR	0.0160188
DMRTC2	SMPD2	0.0160141
NME2	CD37	0.0160103
DMRTC2	DDX60	0.0160076
TSC22D3	CAMK2A	0.0160065
MNT	RXYLT1	0.0160046
ZNF655	TMEM97	0.0160024
DMRTC2	ZFC3H1	0.0160009
NFE2L1	PI4K2B	0.0159938
BAZ2A	WDR20	0.0159936
DMRTC2	SARAF	0.0159902
DMRTC2	BOD1L1	0.0159897
YBX1	HSD17B10	0.0159846
TCF7	IFI27L2	0.0159845
YY1	NUP37	0.0159838
DMRTC2	BAZ2B	0.0159801
MYC	SLK	0.0159724
BCL6B	AKAP10	0.0159691
CEBPD	RPL26	0.0159607
NME2	DNAJC24	0.015959
DMRTC2	OSBP	0.0159534
FOS	VAPA	0.0159482
[truncated: 16,888 more rows]

## Sheet: 7b.Dog
Dog_T cells_linkList_0.01
regulatoryGene	targetGene	weight
LTF	PGLYRP1	0.187018
LTF	FADS1	0.167911
HMGB2	FADS1	0.135087
HMGB2	LTF	0.133038
HMGB2	S100A12	0.127232
LTF	B2M	0.120327
HMGB2	PGLYRP1	0.115252
HMGB2	S100A8	0.112015
HMGB2	B2M	0.111822
LTF	TPI1	0.109105
HMGB2	LYZ	0.104754
LTF	S100A12	0.0994325
HMGB2	TPI1	0.0987296
HMGB2	FTL	0.0967976
HMGB2	PLAC8	0.0942096
LTF	HMGB2	0.0887471
HMGB2	SQOR	0.0875075
LTF	S100A8	0.0837384
HMGB2	LCN2	0.0816334
LTF	ACTG1	0.0754159
HMGB2	PLBD1	0.0691577
LTF	LYZ	0.0680696
HMGB2	SRPK2	0.0665673
HMGB2	DHRS7	0.0652773
HMGB2	CNN2	0.064084
LTF	FTL	0.0635916
LTF	LCN2	0.0630937
HMGB2	ACTG1	0.0620291
LTF	PYGL	0.0618824
HMGB2	PADI3	0.0610666
HMGB2	S100P	0.0610101
HMGB2	PYGL	0.0601776
LTF	HK3	0.0599126
HMGB2	MGST1	0.0597924
HMGB2	LSP1	0.059544
HMGB2	AP1S2	0.0590916
HMGB2	RNF10	0.0590121
HMGB2	MRPL33	0.0581213
HMGB2	CCPG1	0.0578256
LTF	S100P	0.0572441
LTF	AP1S2	0.0569644
HMGB2	SP3	0.0568874
SPI1	ABTB1	0.056789
HMGB2	ACTB	0.05652
HMGB2	SELENOS	0.0562335
HMGB2	AIF1	0.0560438
HMGB2	ITM2B	0.0559131
HMGB2	SMCHD1	0.0557729
LTF	UBE2F	0.0555682
HMGB2	SCARB2	0.0555242
HMGB2	GLRX	0.0555019
HMGB2	ADD3	0.0554583
HMGB2	KAT8	0.0551912
SPI1	DEK	0.0551708
HMGB2	CD4	0.055151
HMGB2	GSN	0.0549822
HMGB2	HSPB1	0.0547447
HMGB2	ETHE1	0.054652
HMGB2	BIN2	0.0546102
LTF	PLBD1	0.0544324
HMGB2	ARL3	0.0543643
HMGB2	GAPDH	0.0542959
HMGB2	ARFIP1	0.0541836
HMGB2	WAS	0.0541016
HMGB2	IGFLR1	0.0540225
LTF	BDH1	0.0539459
LTF	SQOR	0.0538505
HMGB2	GYG1	0.0536066
HMGB2	LCP1	0.0534857
LTF	LSP1	0.053297
HMGB2	QDPR	0.0531132
SPI1	PI4K2B	0.0530916
HMGB2	FES	0.052941
HMGB2	ARRB2	0.0528922
LTF	ANXA2	0.052888
HMGB2	CORO1A	0.0528848
HMGB2	ALOX5AP	0.0528837
HMGB2	VSTM1	0.0527399
HMGB2	PHF20L1	0.0525954
HMGB2	TIMP2	0.0525831
HMGB2	PCNA	0.0525777
HMGB2	SNUPN	0.0525743
HMGB2	IL17RA	0.0524229
HMGB2	MSL1	0.0523919
HMGB2	LACTB	0.0523381
HMGB2	STK17B	0.0521542
HMGB2	SARAF	0.0521535
HMGB2	CA13	0.0521346
HMGB2	PPP2R5A	0.0519647
KLF6	CYLD	0.0519313
HMGB2	FAU	0.0518695
HMGB2	RAB11FIP2	0.0518379
HMGB2	EIF1	0.0518265
LTF	TIMP2	0.0517505
HMGB2	MAPK14	0.0517036
HMGB2	PPP1CA	0.0516808
SPI1	MCTP2	0.0515184
HMGB2	ALOX5	0.0514051
KLF6	COX17	0.0514048
HMGB2	PTGR1	0.0513676
HMGB2	ARHGAP45	0.0513301
HMGB2	FAM107B	0.0512637
HMGB2	CD47	0.0511756
SPI1	EMB	0.0511337
HMGB2	SNX3	0.0509652
PLEK	CSF1	0.0509296
HMGB2	PSMB9	0.0509254
HMGB2	ACTR3	0.0509244
HMGB2	PLA2G7	0.0508245
HMGB2	CFAP298-TCP10L	0.0507943
HMGB2	RAB2A	0.0507771
HMGB2	HK3	0.0506446
HMGB2	QPCT	0.0506117
HMGB2	LGALS3	0.0505344
HMGB2	RPL36AL	0.050472
HMGB2	RAB4B	0.0504083
HMGB2	JAK1	0.0503564
HMGB2	RMND5B	0.050327
HMGB2	GLIPR1	0.05031
HMGB2	COP1	0.0502638
SPI1	LMAN2	0.0501429
HMGB2	JAK2	0.0500755
HMGB2	ANXA2	0.0499682
SPI1	SHKBP1	0.0499682
SPI1	SELENOT	0.0497959
HMGB2	PGM2	0.0497631
HMGB2	SELENOW	0.0497256
HMGB2	TSPAN8	0.0497145
HMGB2	QSOX1	0.0496786
HMGB2	SYK	0.0496435
HMGB2	APBB1IP	0.0496169
HMGB2	UBE2F	0.049616
SPI1	MRPL44	0.0495425
KLF6	DOCK11	0.049517
HMGB2	PRSS57	0.0495084
HMGB2	DDIT4	0.0494592
HMGB2	SMAP2	0.0494287
SPI1	TMCO1	0.0493787
HMGB2	PPP1R12A	0.049368
LTF	PLAC8	0.0492707
HMGB2	BASP1	0.0492507
HMGB2	ARHGAP15	0.0492443
HMGB2	ABTB1	0.0492287
LTF	PCMT1	0.0491981
KLF6	RIPK2	0.0491093
KLF6	IRF1	0.0490895
HMGB2	TSPO	0.0490597
SPI1	FUCA1	0.0490593
HMGB2	UBE2M	0.0490347
SPI1	UQCRC1	0.0490092
HMGB2	SNRNP200	0.0489749
LTF	PLA2G7	0.0489402
HMGB2	HMCES	0.0488041
SPI1	RPL9	0.0487792
KLF6	CA4	0.0486822
HMGB2	DEGS1	0.0486667
SPI1	DUSP1	0.0486606
HMGB2	SAMD9L	0.0486573
LTF	FES	0.0486444
HMGB2	CYBB	0.048637
HMGB2	EXOC6	0.0486109
SPI1	KDM5B	0.0485835
HMGB2	CIB2	0.0485576
LTF	HSPB1	0.0485272
HMGB2	SERPINA1	0.0485005
HMGB2	SOS2	0.0484932
KLF6	PTPN6	0.0484675
HMGB2	SERPINE2	0.0484592
HMGB2	ARID5B	0.0484253
HMGB2	TAX1BP1	0.0484023
SPI1	TMEM59	0.0483608
SPI1	ZNF512B	0.0483401
HMGB2	NMI	0.0483359
KLF6	GRB2	0.0482963
SPI1	NR3C1	0.0482743
HMGB2	LXN	0.0482658
SPI1	CIRBP	0.0482437
HMGB2	MICU1	0.0482386
SPI1	RBM8A	0.048157
SPI1	CCDC167	0.0481013
SPI1	RPL8	0.0480914
SPI1	TRIR	0.0480882
SPI1	CYREN	0.048085
SPI1	CSNK1G1	0.0480555
HMGB2	TSPAN3	0.0480097
HMGB2	FLII	0.0479991
HMGB2	CRLF3	0.0479756
HMGB2	PSTPIP2	0.0479712
HMGB2	RRP1B	0.0479571
SPI1	RGS3	0.047936
HMGB2	NFE2	0.0479136
SPI1	TIMM29	0.0479107
SPI1	DERL2	0.0479087
SPI1	GNAS	0.0478687
SPI1	SEMA4D	0.0478294
LTF	ITM2B	0.0478246
SPI1	LRG1	0.0478161
SPI1	CRYBG1	0.0477948
SPI1	SKAP2	0.0477723
SPI1	VASP	0.0477457
HMGB2	RGS2	0.0477427
HMGB2	STX11	0.0477381
HMGB2	H2AZ2	0.0476936
HMGB2	CYB5R4	0.0476926
SPI1	TMC4	0.0476266
SPI1	NR1H2	0.0476241
HMGB2	RPS24	0.0476209
SPI1	PSMB5	0.0475872
SPI1	KLF6	0.0475834
HMGB2	RBM39	0.0475662
KLF6	TMEM147	0.0475445
HMGB2	PMEPA1	0.0475361
HMGB2	GALK1	0.0475306
HMGB2	CYTIP	0.0475174
SPI1	ALAS1	0.0475166
KLF6	FOS	0.0475141
SPI1	TMBIM6	0.0474832
SPI1	RPL28	0.0474745
SPI1	ADGRE3	0.0474225
HMGB2	CYBA	0.0474204
HMGB2	EIF4G3	0.0474182
HMGB2	HVCN1	0.0473956
SPI1	TMEM167A	0.0473769
KLF6	SELL	0.0473332
SPI1	SKP1	0.0473317
SPI1	FCER1G	0.0472915
SPI1	ZDHHC18	0.0472829
SPI1	ATOX1	0.0472737
HMGB2	SPAG7	0.0472669
HMGB2	VIM	0.0472328
SPI1	NUMB	0.0471758
SPI1	RASGRP2	0.0471601
SPI1	NEDD8	0.047122
SPI1	CACYBP	0.0471091
HMGB2	PLIN2	0.0471071
SPI1	TIPARP	0.0471053
HMGB2	EVI2B	0.0470519
HMGB2	CSGALNACT2	0.0470442
SPI1	FCGR1A	0.0470442
KLF6	LYG1	0.0470356
SPI1	SRP14	0.04702
HMGB2	ACP5	0.047014
SPI1	GABARAP	0.0469922
HMGB2	SERTAD3	0.0469581
SPI1	KIAA0513	0.04694
SPI1	EDEM2	0.0469282
HMGB2	CD55	0.046908
HMGB2	PSMG2	0.0469065
HMGB2	ZNFX1	0.0468875
SPI1	TIMP2	0.0468864
SPI1	NDUFB7	0.0468759
SPI1	SSR2	0.0468686
SPI1	RPSA	0.0468659
HMGB2	PLEK	0.0468539
HMGB2	SPCS3	0.046829
SPI1	LRP10	0.0468205
SPI1	MILR1	0.0468168
HMGB2	ATG4D	0.0468144
SPI1	PDLIM2	0.0467909
SPI1	NDUFS7	0.0467791
SPI1	RPS7	0.0467783
SPI1	LRRFIP1	0.0467716
SPI1	PLAUR	0.0467713
HMGB2	ATP6V1B2	0.0467677
HMGB2	GNAI2	0.046752
SPI1	SRI	0.0467409
HMGB2	ARPC4	0.046736
SPI1	PTPN6	0.0467126
LTF	ATP6V1B2	0.0466882
SPI1	HMGB1	0.0466853
HMGB2	CYP27A1	0.0466722
SPI1	FERMT3	0.0466518
HMGB2	CAPG	0.0466455
SPI1	PLXNC1	0.0466376
SPI1	FIS1	0.0466248
KLF6	JMJD1C	0.0466066
SPI1	SLC39A7	0.0465989
SPI1	SELENOF	0.0465838
SPI1	GCC2	0.0465772
HMGB2	HACD4	0.046558
KLF6	CAT	0.0465334
SPI1	TAX1BP1	0.0465231
HMGB2	SNRNP27	0.0465187
HMGB2	LPCAT2	0.0465096
SPI1	HVCN1	0.0464961
HMGB2	RAD21	0.0464873
SPI1	MKKS	0.0464385
HMGB2	BDH1	0.0464292
SPI1	ZFAND5	0.0464189
KLF6	QPCT	0.046408
HMGB2	PHOSPHO1	0.0464006
KLF6	ETS2	0.0463893
SPI1	ITGB7	0.0463838
HMGB2	RBPJ	0.0463835
SPI1	UBN1	0.0463717
SPI1	FOS	0.0463408
SPI1	TFPT	0.0463403
SPI1	PPP4R1	0.0463364
SPI1	LEPROTL1	0.0463346
SPI1	PSMB3	0.046327
HMGB2	ADGRE3	0.0463267
SPI1	IL16	0.0463239
HMGB2	WBP2	0.0463186
HMGB2	ARID3A	0.0463005
KLF6	SLC25A5	0.0462848
HMGB2	SUCO	0.0462742
SPI1	RGS19	0.0462732
SPI1	CCNI	0.0462682
SPI1	MSN	0.0462638
HMGB2	NUCB1	0.0462481
SPI1	LYN	0.0462456
HMGB2	EIF4A2	0.0462448
SPI1	RPS6	0.0462331
KLF6	EZH1	0.0462306
HMGB2	SERPINB1	0.0462279
HMGB2	LRPAP1	0.0462116
SPI1	LCP1	0.0462069
SPI1	RPL32	0.0461616
KLF6	CD48	0.0461538
SPI1	ACP5	0.0461488
SPI1	GLIPR1	0.0461385
SPI1	RIPK2	0.0461301
SPI1	OSER1	0.046118
SPI1	ITM2B	0.0460971
SPI1	RABGAP1L	0.0460912
SPI1	ARID4B	0.0460575
SPI1	ARHGDIA	0.0460489
KLF6	SPI1	0.0460226
SPI1	AGPAT2	0.0460191
SPI1	UBB	0.0460185
SPI1	DBI	0.0460018
HMGB2	MAPK13	0.0459829
SPI1	SAT1	0.0459814
HMGB2	PLCL2	0.0459752
SPI1	ALOX5	0.0459461
SPI1	CHMP2A	0.0459451
SPI1	HNRNPK	0.0459367
SPI1	MIER1	0.0459186
SPI1	ZNF414	0.0459139
SPI1	UTP3	0.0459116
SPI1	TAF10	0.0458969
SPI1	CLIC1	0.0458896
SPI1	RPS8	0.0458708
SPI1	SRGN	0.0458502
SPI1	PSMB1	0.0458491
HMGB2	ENO1	0.0458443
SPI1	ERGIC3	0.0458316
HMGB2	PI4K2B	0.0458167
SPI1	PCYT2	0.0458074
SPI1	DDX5	0.045792
HMGB2	FLOT1	0.0457843
SPI1	PPP1R2	0.0457803
SPI1	UBXN4	0.0457772
SPI1	IQGAP1	0.0457758
HMGB2	CPNE3	0.0457728
SPI1	JUNB	0.0457723
HMGB2	LRRFIP1	0.0457719
SPI1	HSPA8	0.0457667
SPI1	PLEK	0.045753
SPI1	ELOB	0.0457496
HMGB2	RAB11A	0.0457432
SPI1	RTN3	0.0457355
SPI1	CUX1	0.0457318
SPI1	RPL24	0.0457272
SPI1	ATG3	0.0456953
SPI1	MARCKS	0.0456547
HMGB2	IL16	0.0456525
SPI1	LTB	0.0456495
SPI1	DDIT4	0.0456481
SPI1	WBP2	0.0456395
HMGB2	WDR1	0.0456391
HMGB2	PFN1	0.0456323
KLF6	DDX3X	0.0456312
SPI1	RPL35A	0.045627
SPI1	CORO1A	0.0456219
SPI1	NCF4	0.0456218
HMGB2	RPL7A	0.0456192
SPI1	PPP1R12A	0.0456105
SPI1	CIB1	0.0455994
SPI1	RPL36A-HNRNPH2	0.045579
SPI1	GGH	0.0455741
KLF6	HNRNPH3	0.0455499
SPI1	KMT2E	0.0455392
KLF6	PPP4R1	0.0455346
SPI1	RMND5B	0.0455133
SPI1	SEC14L1	0.0455093
SPI1	SERPINB1	0.0454848
SPI1	CYB5R4	0.0454758
HMGB2	MAPK1IP1L	0.0454748
SPI1	TMEM165	0.0454706
HMGB2	ROCK1	0.0454598
SPI1	CCS	0.0454569
HMGB2	FBXL5	0.0454559
SPI1	PAIP2	0.0454389
SPI1	HSPB1	0.0454342
SPI1	NDUFA8	0.0454297
HMGB2	PGD	0.0454288
HMGB2	RIPOR2	0.0454199
HMGB2	H2AC18	0.045413
HMGB2	NDUFV2	0.0454107
HMGB2	DYRK1B	0.0454094
SPI1	SNX10	0.0454081
LTF	QSOX1	0.0453585
SPI1	ATP6V0B	0.0453522
SPI1	CXCL8	0.0453488
SPI1	SERPINA1	0.0453481
SPI1	EIF6	0.0453422
SPI1	RPS24	0.0453377
HMGB2	DENND1C	0.0453221
HMGB2	POLR1H	0.0453079
KLF6	IK	0.0453033
HMGB2	YPEL3	0.0452869
SPI1	HPRT1	0.0452863
SPI1	MTMR14	0.0452784
SPI1	CSNK1A1	0.0452734
SPI1	TKT	0.0452664
SPI1	CD79A	0.0452613
SPI1	PLIN2	0.045251
SPI1	MECP2	0.0452509
HMGB2	ERGIC3	0.0452438
HMGB2	GOLPH3	0.0452437
KLF6	LEPROTL1	0.0452424
SPI1	CYP4F22	0.0452315
HMGB2	PTEN	0.0452292
SPI1	TAP1	0.0452288
SPI1	LY96	0.0452224
SPI1	GPSM3	0.0452219
SPI1	LAPTM4A	0.0452214
SPI1	RPS14	0.0452197
SPI1	ZCRB1	0.0452194
HMGB2	PRKACA	0.0452102
SPI1	UBE2J2	0.0452031
HMGB2	MGAT4A	0.0451919
SPI1	BACH1	0.0451877
HMGB2	RPL19	0.0451803
SPI1	QDPR	0.0451567
KLF6	P4HA1	0.0451401
SPI1	BCAP29	0.0451392
SPI1	TUBA1B	0.045133
SPI1	TPT1	0.0451288
SPI1	RPS10	0.0451287
KLF6	HMGB1	0.0451225
SPI1	RPL36AL	0.0451191
HMGB2	NDUFA2	0.0451173
SPI1	ETV2	0.0451118
HMGB2	TRIB1	0.0451038
HMGB2	SVIL	0.0450999
SPI1	MVP	0.0450989
SPI1	GRN	0.0450765
KLF6	SFT2D1	0.0450763
SPI1	ISG20	0.04507
SPI1	EDF1	0.045068
SPI1	ACTR3	0.0450572
SPI1	SAMD9L	0.0450415
SPI1	IFI44	0.0450364
HMGB2	MMADHC	0.045036
SPI1	ASPH	0.0450318
HMGB2	FBXO9	0.0450253
KLF6	LACTB2	0.0450236
SPI1	CHD1	0.0450206
SPI1	FXYD5	0.0450197
SPI1	CPD	0.0450135
HMGB2	SH3BGRL3	0.0450112
SPI1	UBL5	0.0449999
SPI1	HERPUD1	0.0449915
HMGB2	HCK	0.0449782
HMGB2	RPS7	0.0449752
SPI1	ELOA	0.0449738
HMGB2	CYREN	0.0449569
HMGB1	CCDC167	0.0449444
HMGB2	PCMT1	0.0449307
SPI1	RPS11	0.0449304
SPI1	HSBP1	0.0449176
HMGB2	MRPL44	0.044913
SPI1	LAMTOR2	0.0448992
SPI1	PSMB4	0.0448836
SPI1	RPL35	0.0448807
HMGB2	CYTH1	0.0448784
SPI1	RPL27	0.0448771
SPI1	DPYD	0.0448768
SPI1	RNASEH2C	0.0448685
SPI1	MIEN1	0.0448673
SPI1	PRELID1	0.0448652
SPI1	PAK2	0.0448581
SPI1	MXD1	0.0448577
SPI1	TNFRSF1A	0.044855
SPI1	S100A11	0.0448508
SPI1	CD68	0.0448477
SPI1	PGLS	0.0448392
SPI1	TBPL1	0.0448347
SPI1	PPM1H	0.0448251
HMGB2	MORC3	0.0448144
SPI1	CSTB	0.0448086
SPI1	TREM1	0.0448075
SPI1	CAT	0.044798
HMGB2	ETFA	0.0447873
SPI1	H2AZ1	0.0447695
KLF6	PLEK	0.0447579
SPI1	DUSP11	0.0447573
SPI1	FGL2	0.0447564
SPI1	LIMK2	0.044749
SPI1	SELENOS	0.0447483
SPI1	RNASEK	0.0447453
SPI1	ANXA1	0.0447374
SPI1	TRAPPC2L	0.0447269
HMGB2	GMIP	0.0447166
HMGB2	BTF3	0.0447152
SPI1	C5AR1	0.0447144
SPI1	UBXN1	0.044709
LTF	PPA2	0.0447085
SPI1	ZFP36	0.044708
SPI1	STX11	0.0446969
SPI1	RELL1	0.0446947
SPI1	PSMD8	0.0446856
SPI1	YPEL3	0.0446721
HMGB2	CSTB	0.0446617
SPI1	PHACTR2	0.0446584
LTF	LGALS3	0.0446571
SPI1	GPR137B	0.0446427
SPI1	RCSD1	0.0446412
SPI1	LRRK2	0.0446358
SPI1	UBE2B	0.0446255
SPI1	ATP5PF	0.0446172
SPI1	GNAI2	0.0446109
HMGB2	STAT3	0.0446039
SPI1	NDUFS5	0.044602
SPI1	GRB2	0.044593
KLF6	DERL1	0.0445874
HMGB2	C5AR1	0.0445861
SPI1	PYURF	0.0445843
SPI1	CNBP	0.0445791
SPI1	FYB1	0.0445526
HMGB2	SRPRA	0.0445484
SPI1	LAMP2	0.0445246
SPI1	RAB11A	0.044509
SPI1	COX4I1	0.0445065
KLF6	SMAP2	0.0445022
SPI1	CALCOCO2	0.0444959
SPI1	PTMA	0.0444928
SPI1	NFKBID	0.0444915
KLF6	SUGT1	0.0444873
HMGB2	TUBB4B	0.0444852
HMGB2	RPL22L1	0.0444847
SPI1	POR	0.0444774
SPI1	PRDX6	0.0444731
HMGB2	PRPF40A	0.0444573
KLF6	BCAP29	0.0444569
SPI1	TBXAS1	0.0444544
SPI1	NDFIP1	0.0444523
SPI1	EZR	0.044446
SPI1	RPL11	0.0444328
SPI1	LGALS9	0.0444258
SPI1	PTPN1	0.0444253
SPI1	ANTXR2	0.0444209
HMGB2	KMT5A	0.0444184
SPI1	GSN	0.0444159
HMGB2	HDGF	0.0444098
KLF6	GTF2B	0.0444002
SPI1	CALM1	0.0443975
HMGB2	TMEM120A	0.0443959
KLF6	RGS2	0.0443924
SPI1	CARD19	0.0443897
SPI1	ALOX5AP	0.0443872
SPI1	CYBA	0.0443847
SPI1	TWF2	0.04438
SPI1	DHDDS	0.0443748
HMGB2	TMC4	0.0443657
HMGB2	TRAPPC2	0.0443625
SPI1	RPL14	0.0443619
SPI1	SEPTIN7	0.0443606
SPI1	GLUL	0.0443587
SPI1	CD4	0.0443525
HMGB2	PDK3	0.0443519
SPI1	BTF3	0.0443446
HMGB2	PIR	0.0443374
HMGB2	MFAP3L	0.0443326
SPI1	RAB27A	0.0443323
SPI1	LYG1	0.0443298
SPI1	TPM3	0.0443256
SPI1	NDUFA12	0.0443219
HMGB2	CYP4F22	0.0443086
HMGB2	ALAS1	0.0443064
SPI1	NEK9	0.0443029
KLF6	QSOX1	0.0443005
HMGB2	CLINT1	0.0442996
SPI1	EFCAB8	0.0442785
SPI1	RAB14	0.0442778
SPI1	SARAF	0.0442705
SPI1	KAT8	0.0442627
HMGB2	UBE2B	0.0442617
HMGB2	PDXK	0.0442596
SPI1	CGGBP1	0.0442592
SPI1	SNRPN	0.0442579
HMGB1	EAPP	0.044249
SPI1	SUPT4H1	0.0442481
SPI1	INSIG2	0.0442476
SPI1	IL17RA	0.0442357
HMGB2	CAPZB	0.0442342
HMGB2	IL18	0.0442216
HMGB2	HHEX	0.044219
HMGB2	BRI3	0.0442106
SPI1	SPAG7	0.0442072
SPI1	NCOR1	0.0442071
KLF6	MRPS6	0.044207
HMGB2	SNRPN	0.0441991
SPI1	ATP6AP2	0.0441977
SPI1	GTF2A2	0.0441951
HMGB2	SMAP1	0.0441922
HMGB2	SUCLG1	0.0441911
KLF6	PACSIN2	0.044187
SPI1	CD63	0.044187
SPI1	CFP	0.0441763
SPI1	ARG2	0.0441729
SPI1	TMF1	0.0441703
HMGB2	ACSS1	0.0441678
SPI1	RPS15A	0.0441661
SPI1	KRT10	0.0441613
HMGB2	ATP2B1	0.0441534
SPI1	H3-3A	0.0441499
KLF6	ARID3A	0.0441464
HMGB2	NFKBIA	0.0441404
SPI1	TXNRD1	0.0441403
SPI1	SNX3	0.0441306
SPI1	LPGAT1	0.044124
SPI1	NDUFS8	0.0441202
HMGB2	CLTA	0.0441155
SPI1	RPL7A	0.0441134
SPI1	PDE6D	0.044112
KLF6	NIBAN1	0.0441067
SPI1	AIF1	0.0441047
KLF6	RNF130	0.0441038
SPI1	SLC38A2	0.0441013
SPI1	CDC42	0.0440928
HMGB2	CSF2RA	0.0440896
SPI1	STXBP2	0.0440869
SPI1	IL13RA1	0.0440824
SPI1	BDH1	0.0440699
SPI1	SNX2	0.0440647
SPI1	NFKBIB	0.044059
SPI1	ELF1	0.044058
SPI1	CRIP1	0.0440504
SPI1	RNF13	0.0440492
SPI1	LACTB2	0.0440463
SPI1	LAMTOR4	0.0440396
SPI1	ATP6V1C1	0.0440367
SPI1	CD37	0.0440361
KLF6	CLIC1	0.0440351
SPI1	BAZ1A	0.0440343
SPI1	SH3BP1	0.0440303
HMGB2	LSM14A	0.0440303
SPI1	TMEM71	0.0440265
SPI1	NDUFA2	0.0440245
SPI1	RNF130	0.0440193
HMGB2	GRAMD1A	0.0440176
SPI1	GALK1	0.0440133
HMGB2	EIF2S3	0.0440038
SPI1	COP1	0.0440024
SPI1	RPS28	0.0439828
KLF6	RHOA	0.0439812
KLF6	RPS8	0.0439775
HMGB2	RPL21	0.0439654
HMGB2	CHMP2A	0.0439654
HMGB2	RPL34	0.0439629
HMGB2	FERMT3	0.0439549
KLF6	NSD3	0.0439527
SPI1	CD48	0.0439403
KLF6	CUL3	0.043936
SPI1	UQCRB	0.0439332
KLF6	GNG10	0.0439279
SPI1	PIR	0.0439204
SPI1	HNRNPH3	0.0439156
SPI1	RAB2A	0.043915
SPI1	RPL23	0.0439143
KLF6	RSF1	0.0439084
SPI1	SEC61G	0.0439036
SPI1	CSF2RA	0.0438969
SPI1	MYCBP2	0.0438952
SPI1	ANP32A	0.0438882
SPI1	PTPRE	0.0438832
HMGB2	PYURF	0.0438822
SPI1	MIA3	0.0438802
HMGB2	DCTN2	0.0438754
SPI1	ASPSCR1	0.0438714
SPI1	RPS23	0.0438662
SPI1	TLN1	0.0438646
SPI1	SELENOW	0.0438494
SPI1	ACAA1	0.0438489
SPI1	IGFLR1	0.0438456
SPI1	PTPRC	0.0438455
KLF6	TSPAN2	0.0438338
KLF6	ARL14EP	0.0438194
HMGB2	ABRACL	0.0438166
SPI1	SH2B2	0.0438123
SPI1	RBX1	0.0438084
SPI1	EIF3F	0.0438015
SPI1	RBPJ	0.0437949
SPI1	EIF3G	0.0437917
SPI1	RAB9A	0.0437913
HMGB2	AOAH	0.0437883
SPI1	CFL1	0.0437874
SPI1	TMSB10	0.0437841
SPI1	YY1	0.0437744
SPI1	PTGR1	0.0437739
SPI1	ATP5F1C	0.0437729
HMGB2	PLP2	0.0437709
KLF6	SRP14	0.0437663
HMGB2	PJA2	0.0437641
HMGB2	ARPC2	0.0437592
HMGB2	BSCL2	0.0437561
KLF6	CHD2	0.0437556
HMGB2	PRICKLE2	0.0437495
KLF6	SLC25A29	0.0437418
SPI1	PLP2	0.0437356
SPI1	ARPC1B	0.0437306
SPI1	PSMD4	0.0437303
SPI1	H2AC18	0.0437252
SPI1	VPS26B	0.0437173
SPI1	TRAPPC5	0.0437139
SPI1	SLC25A29	0.0437128
SPI1	COMMD6	0.0437119
HMGB1	CACYBP	0.0437111
HMGB2	PPP4R2	0.0437079
SPI1	IRAK4	0.0437064
SPI1	SELENOK	0.0436923
SPI1	BAZ2B	0.0436917
HMGB2	PSMB5	0.0436872
SPI1	CSNK2B	0.0436829
SPI1	CDA	0.0436817
SPI1	NFE2L2	0.0436807
HMGB2	HSPA8	0.0436797
SPI1	PSMB6	0.0436737
HMGB2	ARFRP1	0.0436701
HMGB2	ARL14EP	0.0436592
SPI1	RAB7A	0.0436551
HMGB2	SAMSN1	0.0436527
SPI1	EIF1B	0.0436496
SPI1	PHKG2	0.0436481
SPI1	TOP1	0.0436416
SPI1	ATP2B1	0.0436408
SPI1	TNFSF9	0.0436399
LTF	GLRX	0.0436391
KLF6	STK4	0.0436381
SPI1	RPL13A	0.0436249
SPI1	SORL1	0.0436226
SPI1	SCARB2	0.0436155
HMGB2	SNX6	0.0436154
HMGB2	TMEM71	0.0436139
HMGB2	AKIRIN2	0.0436121
HMGB2	PTPRE	0.0436117
KLF6	NCBP2	0.0436047
SPI1	RPS17	0.0435808
SPI1	AZIN1	0.0435778
KLF6	SELENOS	0.0435728
HMGB2	BCL6	0.0435672
HMGB2	SLC38A2	0.0435661
HMGB2	HMGB1	0.0435658
SPI1	KTN1	0.0435566
KLF6	ANTXR2	0.0435476
KLF6	MKKS	0.0435464
SPI1	BCL2A1	0.0435461
SPI1	PIGX	0.0435334
LTF	RNF10	0.0435286
KLF6	PPP1R12A	0.043528
SPI1	SRSF9	0.0435238
SPI1	SSU72	0.043523
SPI1	EMP3	0.0435192
KLF6	SLU7	0.0435164
KLF6	GRINA	0.0435095
SPI1	SFT2D1	0.043505
SPI1	SOD1	0.0435017
HMGB2	MARCKS	0.0434979
HMGB2	TSPAN2	0.0434895
HMGB2	PPP4R1	0.0434879
SPI1	ARFIP1	0.0434877
HMGB2	STARD3NL	0.0434871
SPI1	EIF1	0.0434838
SPI1	ARL14EP	0.0434831
SPI1	TRIM8	0.0434808
SPI1	PSMA6	0.0434786
SPI1	RRP1B	0.0434622
SPI1	GABARAPL2	0.0434617
KLF6	ARID4B	0.0434589
SPI1	AOAH	0.0434542
HMGB2	SF3B1	0.0434515
HMGB2	CYLD	0.0434514
SPI1	NINJ1	0.0434488
HMGB2	EDF1	0.0434443
SPI1	GRAMD1A	0.0434442
HMGB2	RPS8	0.0434436
SPI1	UBA52	0.0434428
SPI1	GRINA	0.0434372
HMGB2	HDAC2	0.0434306
KLF6	TMBIM6	0.0434263
HMGB2	CD48	0.0434258
SPI1	POLR2F	0.0434248
SPI1	CCDC186	0.0434214
SPI1	RESF1	0.0434206
SPI1	CAPZA2	0.0434162
KLF6	SPPL2A	0.0434103
KLF6	TLR2	0.0433942
SPI1	PSMD7	0.0433935
KLF6	RAB11A	0.04339
HMGB2	COA6	0.0433862
HMGB2	TPST2	0.0433832
KLF6	CNBP	0.0433823
SPI1	FDX1	0.0433786
SPI1	MCPH1	0.0433712
HMGB2	SORT1	0.0433707
KLF6	MMADHC	0.0433669
SPI1	PHOSPHO1	0.0433663
SPI1	RPS15	0.043363
SPI1	STK4	0.0433603
SPI1	KCMF1	0.0433589
HMGB2	GADD45A	0.0433555
SPI1	HP1BP3	0.0433545
SPI1	AAMDC	0.0433491
SPI1	YWHAB	0.0433475
HMGB2	CD68	0.0433463
KLF6	LRRFIP1	0.0433462
SPI1	DYRK1B	0.0433453
SPI1	ATP6V0A1	0.0433368
SPI1	ARPC2	0.0433353
HMGB2	RPS10	0.0433242
HMGB2	CCNDBP1	0.0433201
SPI1	MDP1	0.0433137
KLF6	PFDN2	0.0433086
SPI1	ETS2	0.043308
SPI1	DDIT3	0.0433046
HMGB2	MSRB1	0.0433044
KLF6	DCTN2	0.0433038
SPI1	MCL1	0.0433002
SPI1	RPS12	0.043297
KLF6	PYURF	0.0432865
SPI1	HAAO	0.0432801
SPI1	RHOA	0.0432759
SPI1	BRI3	0.0432705
SPI1	GADD45B	0.0432691
SPI1	ATP6V1F	0.0432623
KLF6	FCGR1A	0.0432582
KLF6	DYNLT1	0.0432486
SPI1	IGSF6	0.0432485
SPI1	HOOK3	0.0432426
SPI1	RPL34	0.0432408
HMGB2	DTX3L	0.0432372
HMGB2	RGS3	0.0432277
SPI1	RPS26	0.0432265
SPI1	ETHE1	0.0432265
SPI1	VPS28	0.0432243
SPI1	SNF8	0.0432173
HMGB2	GRB2	0.0432164
KLF6	BAZ2B	0.0432156
HMGB2	ANKRD12	0.0432144
SPI1	KRTCAP2	0.0432143
SPI1	BIN2	0.0432116
SPI1	WDR83OS	0.0432038
SPI1	PPP4C	0.0432026
HMGB2	CASP4	0.0432015
HMGB2	TSTD1	0.0432013
PLEK	LBR	0.043201
SPI1	AKAP13	0.0432
SPI1	CD55	0.0431946
SPI1	MAN1A1	0.0431854
SPI1	RTF2	0.0431804
SPI1	GNS	0.0431797
SPI1	RBMS1	0.0431797
SPI1	CFAP298-TCP10L	0.0431765
SPI1	SNRPD2	0.0431731
KLF6	IRF3	0.0431709
HMGB2	GFI1B	0.0431678
SPI1	NDUFB2	0.043167
SPI1	HSP90B1	0.0431612
LTF	SERPINA1	0.0431576
KLF6	DOCK8	0.0431568
SPI1	NUCB1	0.0431458
KLF6	RPL18	0.0431435
KLF6	LPCAT2	0.0431434
HMGB2	GABARAPL2	0.0431428
SPI1	STK17A	0.0431355
HMGB2	ASPSCR1	0.0431309
KLF6	CAST	0.0431291
SPI1	TMEM183A	0.0431208
SPI1	UBE2D2	0.0431172
SPI1	CLK4	0.0431155
HMGB2	ELOB	0.0431123
HMGB2	TBPL1	0.0431068
SPI1	LLPH	0.0431046
SPI1	PCNP	0.0431037
SPI1	GPCPD1	0.0430981
SPI1	PSME1	0.0430962
SPI1	NFE2	0.043096
SPI1	COX8A	0.0430939
SPI1	FBXO9	0.0430908
KLF6	MIEN1	0.0430878
SPI1	MX2	0.0430751
SPI1	IL18BP	0.0430723
SPI1	PSENEN	0.0430664
HMGB2	MIA3	0.0430643
HMGB2	RPS28	0.0430584
KLF6	ZFAND5	0.0430568
KLF6	SAP18	0.043046
SPI1	SLTM	0.0430436
HMGB2	TRIM25	0.0430409
KLF6	RPL23	0.0430383
HMGB2	ACTR2	0.0430375
KLF6	RPL7A	0.0430313
KLF6	ALAS1	0.0430294
KLF6	CHMP2A	0.0430266
SPI1	SERPINE2	0.043024
SPI1	SMDT1	0.0430217
KLF6	PNP	0.0430187
SPI1	CRIPT	0.0430128
SPI1	EIF4A3	0.0430116
SPI1	SMAP2	0.0430111
KLF6	BCL2A1	0.0430081
SPI1	XPO6	0.0430073
SPI1	LPCAT2	0.0430066
SPI1	RPL21	0.043003
SPI1	AP1M1	0.0430006
SPI1	SRRM2	0.0429986
SPI1	SERF2	0.042995
SPI1	PPA2	0.0429919
SPI1	DDX17	0.0429912
HMGB2	PFDN2	0.0429901
SPI1	PYGL	0.0429889
KLF6	GRN	0.0429864
SPI1	MAPK1IP1L	0.0429841
SPI1	EIF3K	0.0429813
HMGB2	PSMB10	0.0429739
HMGB2	PHF3	0.0429718
KLF6	SRI	0.0429663
HMGB2	MCTP2	0.0429657
HMGB2	IFI35	0.0429584
HMGB2	HK1	0.042955
KLF6	RCSD1	0.0429437
SPI1	STMP1	0.042939
SPI1	IER5L	0.0429388
SPI1	ACIN1	0.0429269
HMGB2	FEZ2	0.0429267
HMGB2	CNBP	0.0429217
SPI1	MT-CO3	0.042919
SPI1	PPP1CC	0.0429124
KLF6	CA13	0.0429093
SPI1	CAST	0.042906
KLF6	ARPC1B	0.0429045
SPI1	CSK	0.0429044
SPI1	FAM204A	0.0429035
HMGB2	CFP	0.0429034
HMGB2	STXBP2	0.0429023
KLF6	RPS24	0.0429004
SPI1	PRSS57	0.0428896
KLF6	CD55	0.0428851
SPI1	MRPL52	0.0428827
HMGB2	UBE2H	0.0428812
SPI1	BZW1	0.0428797
HMGB2	CTCF	0.0428783
SPI1	UQCC2	0.0428766
KLF6	DDIT3	0.0428735
SPI1	CASP4	0.0428721
SPI1	ZNF236	0.0428714
HMGB2	AP3B1	0.0428662
SPI1	COX5B	0.0428624
SPI1	TPST2	0.0428597
PLEK	HMGB2	0.0428583
KLF6	MRPL33	0.0428541
SPI1	FEZ2	0.0428531
SPI1	MSRB1	0.0428527
HMGB2	CCS	0.0428487
SPI1	SLC25A6	0.0428454
SPI1	TMEM140	0.0428408
SPI1	GNB1	0.0428397
SPI1	PSMA7	0.0428354
SPI1	RPL19	0.0428335
KLF6	ZNF236	0.0428313
HMGB2	PCYT2	0.0428273
SPI1	RNF168	0.0428272
KLF6	AP2M1	0.0428269
SPI1	GALNT3	0.0428226
SPI1	TRAFD1	0.0428226
KLF6	LENG1	0.0428223
SPI1	SNRNP27	0.0428221
HMGB2	TBK1	0.0428207
KLF6	RESF1	0.0428176
SPI1	COA1	0.0428151
HMGB2	MED29	0.0428136
SPI1	TSTD1	0.0428023
HMGB2	SAP18	0.0428017
SPI1	SOD2	0.0428016
SPI1	MAPK13	0.0427999
KLF6	CCDC167	0.0427988
SPI1	EPSTI1	0.0427916
KLF6	RAB11FIP2	0.0427872
KLF6	RPS23	0.0427858
HMGB2	OPTN	0.0427817
SPI1	RPN2	0.0427798
SPI1	CYP27A1	0.0427749
SPI1	VPS29	0.0427746
KLF6	CRIP1	0.0427739
KLF6	ACSL4	0.0427638
SPI1	PFDN5	0.0427634
HMGB2	RNF13	0.042759
HMGB2	HCLS1	0.0427588
SPI1	SNRK	0.0427561
HMGB2	FAM204A	0.0427556
SPI1	MED29	0.0427507
SPI1	SEMA7A	0.0427453
HMGB2	DUSP11	0.042745
KLF6	RFXANK	0.0427444
HMGB2	TOP1	0.0427423
KLF6	KIAA0232	0.0427347
SPI1	RIPOR2	0.0427337
SPI1	HNRNPU	0.0427327
KLF6	TBC1D1	0.0427323
SPI1	RABAC1	0.0427318
SPI1	ENO1	0.0427285
SPI1	ARID3A	0.0427274
SPI1	PPIG	0.0427272
SPI1	ESD	0.0427233
SPI1	GNAI3	0.0427221
HMGB2	KLF6	0.0427212
SPI1	SNUPN	0.0427196
SPI1	SHARPIN	0.0427194
KLF6	ANXA1	0.0427186
KLF6	ATP6V0E1	0.0427147
SPI1	DOCK8	0.0427136
HMGB2	SELPLG	0.0427095
HMGB2	STK4	0.0427082
SPI1	SAP18	0.0427081
KLF6	SRRM2	0.0427049
SPI1	FKBP1A	0.0427006
KLF6	NDUFB7	0.0427006
SPI1	RHEB	0.0426998
SPI1	CLTA	0.0426978
SPI1	CD47	0.042696
SPI1	CYTIP	0.042695
SPI1	RAB4B	0.0426905
SPI1	NIBAN1	0.0426902
HMGB2	ARHGDIA	0.0426814
HMGB2	RPL28	0.0426735
HMGB2	LY96	0.0426689
HMGB2	BRD7	0.0426676
SPI1	THOC7	0.0426634
HMGB2	SNRPB	0.0426622
HMGB2	PABPC1	0.0426586
KLF6	CYB5R4	0.0426568
SPI1	COX17	0.0426455
HMGB2	MSN	0.0426449
HMGB2	SIPA1	0.0426371
KLF6	PSEN1	0.0426359
KLF6	DNAJC3	0.0426338
SPI1	ISCU	0.0426334
HMGB2	RPL23	0.0426299
SPI1	ISG15	0.0426252
KLF6	H3-3A	0.0426225
SPI1	PABPC1	0.0426108
SPI1	TGFB1	0.0426102
SPI1	COTL1	0.0426098
KLF6	S100A11	0.042609
HMGB2	CDC42	0.0426054
KLF6	KRT10	0.0426037
KLF6	PLAUR	0.0426002
SPI1	ADD1	0.0425946
SPI1	NSD3	0.0425943
HMGB2	DOK3	0.0425882
KLF6	ZFP36	0.0425866
HMGB2	RBM48	0.0425846
SPI1	CALML4	0.0425713
HMGB2	P4HA1	0.0425704
HMGB2	RPL24	0.0425683
HMGB2	ARID4B	0.0425651
KLF6	ATF7IP	0.042564
SPI1	BCAS2	0.0425608
HMGB2	CFL1	0.0425608
SPI1	MGAT4A	0.042559
HMGB2	CRYBG1	0.0425489
KLF6	TRIM8	0.0425373
KLF6	HERPUD1	0.0425373
HMGB2	GPSM3	0.042536
SPI1	HCK	0.0425344
KLF6	RALBP1	0.0425329
KLF6	DOK2	0.0425256
SPI1	PABPN1	0.0425221
HMGB2	VPS29	0.0425197
KLF6	RERE	0.0425143
HMGB2	MIER1	0.0425126
HMGB2	SLC25A33	0.0425112
KLF6	ARPC3	0.0425107
SPI1	PFDN2	0.0425072
SPI1	DYNLRB1	0.042506
HMGB2	TRIM8	0.0425047
KLF6	AIF1	0.0425025
HMGB2	SLC11A1	0.042493
SPI1	ELL	0.0424929
KLF6	MAPK13	0.0424865
SPI1	IFI35	0.0424852
HMGB2	CLIC1	0.0424817
SPI1	ZC3H15	0.0424804
HMGB2	AGPAT2	0.0424752
HMGB2	RNASEK	0.0424751
HMGB1	MORC3	0.0424749
KLF6	STK38	0.0424741
SPI1	STARD3NL	0.0424719
KLF6	TMEM59	0.042465
SPI1	REL	0.0424646
KLF6	PHACTR2	0.0424598
SPI1	MPP1	0.0424572
SPI1	BASP1	0.0424571
HMGB2	PAK2	0.0424527
SPI1	FOXN2	0.0424502
HMGB1	SPI1	0.0424478
SPI1	CCPG1	0.0424476
LTF	BSCL2	0.0424446
SPI1	CYSTM1	0.0424445
KLF6	CCDC186	0.0424438
SPI1	SCAF11	0.0424407
HMGB2	RAB27A	0.0424405
SPI1	OAZ1	0.0424362
KLF6	CD37	0.0424354
SPI1	HM13	0.0424354
SPI1	MRPL14	0.0424334
SPI1	REST	0.04243
SPI1	RFXANK	0.0424296
KLF6	PTMA	0.0424257
SPI1	SLA	0.0424244
SPI1	SSR3	0.0424218
SPI1	ATP6V0E1	0.0424171
SPI1	BUD23	0.0424171
KLF6	TIAL1	0.0424157
SPI1	HCLS1	0.042415
KLF6	STK17A	0.0424004
SPI1	ABHD13	0.042395
KLF6	MARCHF1	0.0423883
HMGB2	CYSTM1	0.0423843
KLF6	MSN	0.0423837
SPI1	RPL10A	0.0423829
SPI1	TUT7	0.0423823
SPI1	RPS27	0.0423783
SPI1	NFKBIA	0.0423764
SPI1	KDM5A	0.0423762
SPI1	NDUFB4	0.0423761
SPI1	SYK	0.0423699
HMGB2	HNRNPM	0.0423666
SPI1	NDUFS2	0.0423632
KLF6	BTF3	0.0423626
HMGB2	RABGAP1L	0.042359
KLF6	ADGRE3	0.0423546
SPI1	BID	0.0423493
SPI1	PM20D2	0.0423401
HMGB2	PTMA	0.0423338
HMGB2	TMEM140	0.0423334
SPI1	MARCHF1	0.0423331
KLF6	PDLIM2	0.0423306
KLF6	RPS7	0.0423295
SPI1	AKIRIN2	0.0423282
SPI1	TSG101	0.042326
HMGB2	LAMTOR2	0.0423253
KLF6	RPL13A	0.0423241
KLF6	U2AF1L4	0.0423173
HMGB2	RPS12	0.0423151
SPI1	CAPG	0.0423081
HMGB2	SLC12A9	0.0423063
HMGB2	CLK4	0.0423045
KLF6	KTN1	0.0423039
HMGB2	SPI1	0.0423028
HMGB2	ILK	0.0423023
KLF6	LCP1	0.0423021
SPI1	PGM2	0.0422972
SPI1	STK17B	0.0422938
HMGB2	ANXA1	0.0422923
HMGB2	NCOR1	0.0422855
HMGB2	LGALS9	0.0422792
HMGB2	TMOD2	0.0422785
SPI1	HSPA5	0.0422771
SPI1	PRRC2C	0.042275
KLF6	UBB	0.0422676
SPI1	RPS13	0.0422606
KLF6	VSTM1	0.0422606
SPI1	HNRNPM	0.0422601
KLF6	RPL24	0.0422537
KLF6	RMND5B	0.0422467
SPI1	TMEM179B	0.042245
KLF6	HSPA8	0.0422431
KLF6	PLIN2	0.0422422
SPI1	GPN3	0.0422405
SPI1	DNAJC19	0.0422211
SPI1	NAMPT	0.0422162
SPI1	GYG1	0.0422147
SPI1	TNFSF10	0.0422134
HMGB2	CAST	0.0422084
KLF6	CSNK1A1	0.042204
SPI1	SRP19	0.0422008
SPI1	FAS	0.0422006
SPI1	VPS4B	0.0421996
LTF	QPCT	0.0421976
KLF6	RABAC1	0.0421966
KLF6	LRIF1	0.0421904
SPI1	ABRACL	0.0421885
KLF6	MARCKS	0.0421876
HMGB2	SSH2	0.0421787
SPI1	JAK1	0.0421747
SPI1	RPS4X	0.0421693
SPI1	BANF1	0.0421657
SPI1	ANXA2	0.0421653
KLF6	RPS10	0.0421652
KLF6	RAB2A	0.0421623
HMGB2	ATP6V1F	0.0421613
SPI1	RALBP1	0.04216
KLF6	HM13	0.0421562
SPI1	PPP1CA	0.0421482
HMGB2	CUL5	0.0421474
SPI1	SF3B1	0.0421468
HMGB2	CUL3	0.0421465
KLF6	GRAMD1A	0.0421448
SPI1	TSPAN2	0.0421444
KLF6	NDUFB2	0.0421434
SPI1	KBTBD7	0.042143
KLF6	FCER1G	0.0421426
SPI1	PSTPIP2	0.0421425
KLF6	ASPH	0.0421419
KLF6	CXCL8	0.0421418
SPI1	LY9	0.0421318
HMGB2	ARHGAP30	0.0421283
KLF6	PRKCB	0.0421276
HMGB2	CD79A	0.042125
HMGB2	SYPL1	0.0421225
HMGB2	MBD2	0.0421159
KLF6	TSTD1	0.0421131
KLF6	POLR1H	0.0421123
SPI1	CA4	0.0421105
KLF6	TWF2	0.0421079
KLF6	RPL11	0.0421068
HMGB2	FAS	0.0421031
HMGB2	TRIR	0.0421002
SPI1	NIPBL	0.0420951
KLF6	LRG1	0.042093
SPI1	SDHAF2	0.0420909
HMGB2	PRDX6	0.0420891
SPI1	SECISBP2L	0.0420795
SPI1	TRA2B	0.0420792
KLF6	CALCOCO2	0.0420785
KLF6	CD2BP2	0.042077
SPI1	RPLP0	0.0420765
KLF6	GALK1	0.0420747
KLF6	CARD19	0.0420729
SPI1	RPL18	0.0420715
SPI1	NCBP2	0.0420703
KLF6	MRPL52	0.0420699
SPI1	LGALS3	0.0420677
KLF6	CSTB	0.0420673
KLF6	ATG3	0.0420643
SPI1	PADI3	0.042063
HMGB2	INSIG2	0.042058
SPI1	BCL6	0.0420554
SPI1	CREBRF	0.0420544
KLF6	PSENEN	0.0420543
SPI1	CTCF	0.0420502
KLF6	HCLS1	0.0420468
KLF6	PSMB3	0.0420463
SPI1	USP15	0.0420458
SPI1	SNW1	0.0420449
SPI1	MRPL20	0.0420443
KLF6	NFKBIA	0.0420424
SPI1	LSM14A	0.0420419
HMGB1	EMB	0.0420366
HMGB2	ENPP5	0.0420337
HMGB2	RPL8	0.0420323
SPI1	RPL22	0.042032
HMGB2	ANKRD11	0.0420295
SPI1	GOLPH3	0.0420294
HMGB2	PFDN5	0.042029
SPI1	APBB1IP	0.0420282
SPI1	GTF2B	0.0420276
SPI1	PRICKLE2	0.0420271
HMGB2	RNF168	0.0420268
KLF6	TUT7	0.042024
SPI1	DCTN2	0.0420185
KLF6	IGSF6	0.0420179
SPI1	SSH2	0.0420153
SPI1	ARPC3	0.0420133
SPI1	NUDT9	0.0420094
KLF6	SNX10	0.0420049
HMGB2	PDE6D	0.0420008
SPI1	CXCR4	0.0419963
HMGB2	UBE2D2	0.0419958
HMGB2	STMP1	0.0419943
HMGB2	TFPT	0.0419909
HMGB2	MT-CO2	0.0419895
KLF6	RPL19	0.0419863
HMGB2	DYNC1I2	0.0419832
SPI1	NDUFB9	0.0419807
HMGB2	FCER1G	0.0419757
KLF6	BSCL2	0.0419753
SPI1	SDHB	0.0419731
HMGB2	STK38	0.0419698
HMGB2	SLC25A29	0.0419632
SPI1	SEC11A	0.0419627
KLF6	TAP1	0.0419573
SPI1	RARA	0.0419508
KLF6	PIAS1	0.0419504
HMGB2	TRAM1	0.0419482
SPI1	KIAA0232	0.0419459
SPI1	ENPP5	0.0419405
SPI1	DNAJC3	0.0419398
HMGB2	DDX5	0.0419385
SPI1	SUMO2	0.0419378
SPI1	BRD7	0.041937
HMGB2	ELOC	0.0419358
SPI1	CCM2	0.0419354
SPI1	PAPOLA	0.0419318
SPI1	SOS2	0.0419284
KLF6	HSP90AB1	0.0419264
KLF6	SF3B1	0.0419216
KLF6	COX5B	0.0419214
KLF6	RPS15A	0.0419192
SPI1	HK1	0.0419171
SPI1	TAF12	0.041917
KLF6	CD68	0.0419164
SPI1	VCP	0.0419122
KLF6	CCS	0.0419121
SPI1	ACAP1	0.0419069
KLF6	TMEM140	0.0418997
HMGB2	RPL11	0.0418979
KLF6	AAMDC	0.0418965
KLF6	THOC7	0.041891
SPI1	SLC6A6	0.0418813
KLF6	RB1CC1	0.0418749
SPI1	RGS2	0.0418727
SPI1	PHF1	0.0418715
KLF6	CCPG1	0.0418713
SPI1	KMT2C	0.04187
KLF6	TSPO	0.0418684
KLF6	PSAP	0.0418678
HMGB2	VASP	0.0418634
KLF6	FXYD5	0.0418616
SPI1	CAPZB	0.0418613
SPI1	PHF3	0.0418545
HMGB2	RAB14	0.0418486
KLF6	NDUFS5	0.0418386
KLF6	TRIR	0.0418371
HMGB2	ABHD17A	0.0418359
SPI1	TRIM25	0.041835
KLF6	ELOB	0.0418345
SPI1	WDR1	0.0418337
SPI1	PON3	0.0418332
SPI1	PRKAG2	0.0418307
HMGB2	UBE2J2	0.0418153
HMGB2	NDFIP1	0.0418144
SPI1	AP2S1	0.041813
SPI1	PLAU	0.0418127
SPI1	TMEM260	0.0418119
SPI1	EIF4A2	0.0418096
SPI1	ATF4	0.0418043
HMGB2	LTB	0.0418029
HMGB2	SRSF11	0.0418005
HMGB2	RTF2	0.041797
HMGB2	ATP1A1	0.041796
SPI1	EEF1B2	0.0417931
SPI1	ITGAM	0.0417917
KLF6	RNF146	0.0417907
KLF6	MDP1	0.04179
SPI1	ZFAND3	0.0417895
HMGB2	DERL2	0.0417857
SPI1	LENG1	0.041785
KLF6	HDAC2	0.0417848
HMGB2	HAAO	0.0417828
SPI1	DPY30	0.0417803
SPI1	DYNC1LI1	0.0417802
SPI1	NUP98	0.0417771
SPI1	TAF7	0.041776
LTF	PADI3	0.0417686
SPI1	TLR2	0.0417653
SPI1	SH3GLB1	0.0417645
KLF6	RPS28	0.0417634
HMGB2	TAF10	0.0417615
KLF6	SNX3	0.0417596
KLF6	GPSM3	0.0417512
KLF6	CD79A	0.0417468
SPI1	LSP1	0.0417427
SPI1	SYPL1	0.0417415
KLF6	SRGN	0.0417396
SPI1	KLF3	0.0417321
KLF6	ATP6V0B	0.0417286
KLF6	TMEM165	0.041728
SPI1	STEAP4	0.0417275
KLF6	GCNT2	0.0417258
SPI1	PSEN1	0.0417239
KLF6	LYN	0.0417177
SPI1	UFM1	0.041716
KLF6	AOAH	0.041715
KLF6	RAP2C	0.0417107
SPI1	WIPI2	0.041709
SPI1	RSU1	0.0417033
HMGB2	TAP1	0.0417017
KLF6	UBE2V1	0.0416975
KLF6	YPEL3	0.041696
KLF6	RPL35A	0.0416951
SPI1	SIRT5	0.0416907
KLF6	SMIM20	0.0416855
HMGB2	NDUFS8	0.0416808
HMGB2	NUCB2	0.0416735
HMGB1	NTAN1	0.0416728
SPI1	PAXX	0.0416718
HMGB2	NDUFA6	0.041669
HMGB2	MCPH1	0.0416643
KLF6	SRPRA	0.0416626
HMGB2	OTULIN	0.0416595
SPI1	NANS	0.041659
SPI1	NMI	0.041658
KLF6	TREM1	0.0416565
SPI1	OSTF1	0.0416564
SPI1	RAB8B	0.0416563
KLF6	UBL5	0.0416528
HMGB2	GPCPD1	0.0416421
KLF6	MX2	0.0416404
SPI1	SRPRA	0.041634
SPI1	PCNA	0.0416293
KLF6	RPS26	0.041629
KLF6	SOD2	0.0416261
KLF6	PAK2	0.0416246
SPI1	NDUFV2	0.0416245
KLF6	FEZ2	0.0416224
HMGB2	MILR1	0.0416154
SPI1	GADD45A	0.0416131
SPI1	RNF181	0.0416084
SPI1	PTEN	0.0416082
SPI1	TMEM147	0.0416053
KLF6	SERPINE2	0.0416041
HMGB2	CACYBP	0.0416017
KLF6	NCF4	0.0416011
HMGB2	CIR1	0.0416009
HMGB2	MXD1	0.0416001
SPI1	ADD3	0.0415992
SPI1	OAS1	0.0415991
KLF6	ETHE1	0.041597
KLF6	FGL2	0.0415958
SPI1	EIF2S3	0.0415952
KLF6	FBXO9	0.0415908
HMGB2	TLK1	0.0415862
KLF6	DYRK1B	0.0415827
KLF6	RPL28	0.0415819
SPI1	STX8	0.041581
KLF6	STARD3NL	0.0415804
KLF6	BAZ1A	0.041577
KLF6	PDZD8	0.0415718
KLF6	SKAP2	0.0415717
KLF6	PRICKLE2	0.0415672
HMGB2	GTF2B	0.0415666
HMGB2	VCP	0.0415666
HMGB2	CAPZA2	0.0415653
SPI1	UIMC1	0.0415615
KLF6	VASP	0.0415591
SPI1	POLR1H	0.0415571
KLF6	PTPN1	0.0415562
SPI1	UBE2R2	0.0415403
SPI1	RPL13	0.0415392
SPI1	CILP2	0.041536
SPI1	FNBP4	0.0415349
KLF6	RPS14	0.04153
HMGB2	TMEM165	0.0415256
SPI1	DENND5A	0.0415234
KLF6	LAMTOR4	0.0415233
KLF6	MCPH1	0.0415226
SPI1	GNB2	0.041521
HMGB2	RIPK2	0.0415176
HMGB2	SECISBP2L	0.0415174
SPI1	SELL	0.0415131
HMGB2	RPL18	0.0415115
KLF6	H2AZ2	0.0415115
KLF6	SELENOT	0.0415067
SPI1	GRK2	0.0415041
SPI1	ARPC5	0.0415034
HMGB2	TSEN34	0.0415033
SPI1	CREM	0.0415032
SPI1	STK38	0.0415022
HMGB2	NDUFB9	0.0415014
KLF6	GLUL	0.0414997
KLF6	EFCAB8	0.0414929
SPI1	PPT1	0.0414914
HMGB2	BCAP29	0.0414888
SPI1	ELOC	0.0414881
LTF	TSPAN8	0.0414875
SPI1	RO60	0.0414874
SPI1	HNRNPAB	0.0414866
SPI1	ORAI2	0.0414838
SPI1	PDK3	0.0414784
SPI1	SMIM12	0.0414773
KLF6	CDC42	0.0414771
KLF6	UBN1	0.0414762
KLF6	LY96	0.0414747
SPI1	SH2D3C	0.0414677
KLF6	ENO1	0.0414654
HMGB2	PRELID1	0.0414643
SPI1	PKN1	0.0414612
SPI1	ABHD17A	0.041461
SPI1	VDAC1	0.0414589
SPI1	TM2D1	0.0414537
KLF6	UTP3	0.0414537
HMGB2	YWHAB	0.0414528
SPI1	IK	0.041451
SPI1	RPS5	0.0414509
SPI1	MDH1	0.0414494
HMGB2	UQCRC1	0.0414488
KLF6	KDM5A	0.0414484
SPI1	ANKRD12	0.0414481
KLF6	PGLS	0.0414473
SPI1	PJA2	0.0414435
HMGB2	PTPN1	0.041441
HMGB2	VDAC3	0.0414391
KLF6	PTGR1	0.0414375
SPI1	SLC25A24	0.0414338
KLF6	PRDX6	0.041432
KLF6	HMBS	0.0414319
HMGB2	SEPTIN9	0.0414297
KLF6	TXNRD1	0.0414285
SPI1	DYNLT1	0.0414255
KLF6	TMSB10	0.0414249
HMGB2	WDR83OS	0.0414233
SPI1	STAG2	0.0414231
KLF6	ARG2	0.0414196
HMGB2	STX8	0.0414194
KLF6	UQCRB	0.0414191
SPI1	OGFRL1	0.0414191
KLF6	SERF2	0.0414187
SPI1	KRAS	0.0414167
KLF6	ITGB7	0.0414139
SPI1	PIK3R5	0.0414113
SPI1	STAT3	0.0414078
KLF6	HVCN1	0.0414069
KLF6	PPP1R2	0.041405
HMGB2	ATP5IF1	0.0414038
KLF6	RPL9	0.0414005
KLF6	UBXN1	0.0413983
KLF6	FDX1	0.0413962
SPI1	ANKRD11	0.041395
HMGB2	SRP14	0.0413944
SPI1	SH3BGRL3	0.0413943
SPI1	EEF1D	0.0413942
KLF6	TRAM1	0.0413933
KLF6	FYB1	0.0413884
KLF6	CYP4F22	0.0413847
KLF6	CFAP298-TCP10L	0.0413825
LTF	ENO1	0.0413813
HMGB2	ARPC3	0.041381
KLF6	WBP2	0.0413779
HMGB2	H3-3A	0.0413757
SPI1	MED19	0.0413756
HMGB2	TBC1D23	0.0413736
KLF6	MIER1	0.041371
KLF6	LAMTOR2	0.0413697
HMGB2	PSENEN	0.041366
KLF6	SNX2	0.0413636
SPI1	MRPS6	0.0413628
SPI1	PPP1R35	0.0413609
KLF6	CD47	0.0413585
KLF6	NR3C1	0.0413538
HMGB2	PSMA7	0.0413491
KLF6	MXD1	0.0413471
HMGB2	NFE2L2	0.0413446
KLF6	QDPR	0.0413439
KLF6	CAPG	0.0413439
HMGB2	FIS1	0.0413379
SPI1	TBC1D23	0.0413334
HMGB2	ARPC1B	0.0413244
HMGB2	GALNT1	0.041323
HMGB2	ATP6V0E1	0.0413222
SPI1	PRKCB	0.0413185
HMGB2	PRNP	0.0413174
LTF	DHRS7	0.0413158
SPI1	MYH9	0.0413088
SPI1	MMADHC	0.0413087
SPI1	TSPO	0.0413086
SPI1	SERTAD3	0.0413084
KLF6	PIK3R5	0.0413058
SPI1	WDR45	0.0413045
KLF6	LMNB1	0.0412993
SPI1	TOR1AIP1	0.0412976
SPI1	RIT1	0.0412954
SPI1	ACTR2	0.0412945
KLF6	RPS12	0.0412938
SPI1	PHF20L1	0.0412906
KLF6	ABTB1	0.0412891
SPI1	TIMP1	0.0412868
SPI1	RPL7	0.0412858
KLF6	RTN3	0.0412857
KLF6	HK1	0.0412837
SPI1	CLEC5A	0.0412816
HMGB2	PRKAG2	0.0412813
HMGB1	SEC11A	0.0412812
SPI1	RBM39	0.04128
KLF6	ACTR2	0.0412786
HMGB2	RGS19	0.0412739
HMGB2	CXCL8	0.0412735
KLF6	RPL27	0.0412735
SPI1	RPL5	0.0412701
KLF6	CFL1	0.0412686
KLF6	EAPP	0.0412578
HMGB2	KBTBD7	0.0412536
KLF6	TKT	0.041244
KLF6	HNRNPM	0.0412433
SPI1	IRF3	0.0412429
HMGB2	PTP4A2	0.0412418
SPI1	DNAJB1	0.0412417
KLF6	TRAPPC5	0.0412415
KLF6	ARPC2	0.0412398
KLF6	DGAT2	0.0412375
SPI1	PDCD10	0.0412361
SPI1	HSP90AA1	0.0412352
KLF6	GTF2A2	0.0412351
HMGB2	DOCK8	0.0412325
KLF6	FKBP1A	0.04123
HMGB2	EIF4A1	0.041224
KLF6	WAS	0.0412215
KLF6	SEC14L1	0.041218
HMGB2	ATG3	0.0412153
KLF6	PDCD6IP	0.0412102
SPI1	GFI1B	0.0412036
KLF6	RPL34	0.0412014
HMGB2	RTF1	0.0412007
KLF6	MSRB1	0.0411983
HMGB2	S100A11	0.0411972
HMGB2	NDUFB2	0.0411966
HMGB2	RTN3	0.0411938
KLF6	NFE2	0.0411893
SPI1	HMBS	0.0411881
KLF6	FIS1	0.041188
SPI1	CYTH1	0.0411875
HMGB2	PRKCB	0.0411817
KLF6	MCTP2	0.0411805
KLF6	GRK6	0.0411797
HMGB2	RPS26	0.0411737
KLF6	ATP6V1C1	0.0411727
KLF6	TFPT	0.0411689
SPI1	CTSH	0.0411665
HMGB2	IFI44	0.0411645
KLF6	PSME1	0.0411618
HMGB2	NEDD8	0.0411586
SPI1	RPS18	0.0411546
SPI1	NACA	0.041154
SPI1	ANKRD22	0.0411529
SPI1	ATF7IP	0.0411505
KLF6	ZCRB1	0.0411495
HMGB2	TPR	0.0411493
SPI1	SPINT2	0.0411473
KLF6	PDK3	0.0411442
KLF6	UBE2B	0.0411438
HMGB2	GNAI3	0.0411421
HMGB2	SUMO2	0.0411421
SPI1	GNG11	0.0411414
HMGB2	GRINA	0.0411385
SPI1	HIPK3	0.0411342
KLF6	MED29	0.04113
HMGB2	PDCD10	0.0411276
HMGB2	RNASEH2C	0.0411261
SPI1	SLU7	0.0411171
KLF6	ATP6AP2	0.041114
HMGB2	ARG2	0.0411099
HMGB2	RPL13	0.0411082
KLF6	ANP32A	0.0411077
HMGB2	CDC42EP3	0.0411076
KLF6	ANXA2	0.041103
KLF6	GPCPD1	0.0411028
SPI1	S100P	0.0411009
KLF6	FUCA1	0.0411007
KLF6	RPSA	0.0410975
HMGB2	STEAP4	0.0410968
HMGB2	PDLIM2	0.0410963
KLF6	CIB1	0.0410946
KLF6	POR	0.0410937
KLF6	YY1	0.0410932
KLF6	LGALS9	0.0410924
SPI1	SNRPB	0.0410902
KLF6	CIRBP	0.0410881
SPI1	MGST1	0.0410877
SPI1	EIF4E2	0.0410845
KLF6	UBE2M	0.0410834
SPI1	TBK1	0.0410809
HMGB2	TMEM134	0.0410768
KLF6	CORO1A	0.0410751
SPI1	HDAC2	0.0410739
KLF6	NACA	0.0410714
KLF6	RAB4B	0.0410705
HMGB2	NT5C3A	0.0410689
HMGB2	HPRT1	0.0410637
HMGB2	EMP3	0.0410618
SPI1	CISD2	0.0410618
HMGB2	PSMB3	0.0410608
KLF6	ASPSCR1	0.0410594
KLF6	MILR1	0.0410589
HMGB2	DDA1	0.0410574
KLF6	CHCHD10	0.041053
SPI1	CHCHD2	0.0410521
KLF6	TRAPPC2	0.0410494
KLF6	GLIPR1	0.0410487
KLF6	SUCLG1	0.0410444
KLF6	LCP2	0.0410393
KLF6	PFN1	0.0410382
SPI1	TAPBP	0.0410371
HMGB2	ITGB7	0.0410368
KLF6	ALOX5AP	0.0410341
KLF6	PDE6D	0.0410329
KLF6	UQCRC1	0.0410329
KLF6	NINJ1	0.0410328
KLF6	RPL14	0.0410328
SPI1	SLC11A1	0.0410296
KLF6	RBPJ	0.0410265
KLF6	IL18BP	0.0410243
SPI1	ERLEC1	0.0410212
KLF6	NSFL1C	0.0410211
HMGB2	PTPRC	0.041019
SPI1	ADGRE5	0.0410184
HMGB2	EIF6	0.0410172
KLF6	CD4	0.0410135
HMGB2	CWC25	0.0410072
KLF6	USP21	0.0410058
HMGB2	FRA10AC1	0.0410033
KLF6	IKZF1	0.0410025
HMGB2	GNB1	0.0409985
SPI1	DDX60	0.0409981
HMGB2	PKN1	0.0409959
KLF6	GABARAPL2	0.0409944
SPI1	DNAJA1	0.040989
HMGB2	TWF2	0.0409889
SPI1	SHOC2	0.0409862
HMGB2	CARD19	0.0409861
KLF6	TLN1	0.0409859
KLF6	RELB	0.0409856
SPI1	ARID5B	0.0409824
HMGB2	CCNI	0.0409822
SPI1	MARK3	0.0409804
KLF6	GNAI3	0.0409788
HMGB2	RABAC1	0.0409787
KLF6	NDUFA8	0.0409712
KLF6	RPL5	0.0409711
KLF6	HERC6	0.0409703
KLF6	RPS18	0.0409702
HMGB2	TTF1	0.0409696
SPI1	VIM	0.0409684
SPI1	DOK2	0.0409671
SPI1	YTHDC1	0.0409635
HMGB2	MOB1A	0.040963
HMGB2	THOC7	0.040962
KLF6	RPS4X	0.0409558
HMGB2	PPA2	0.0409519
KLF6	AP2S1	0.0409518
KLF6	UBA52	0.0409486
SPI1	RB1CC1	0.040948
HMGB2	USP8	0.0409467
HMGB2	HIPK3	0.0409438
HMGB2	HSBP1	0.0409438
HMGB2	SRGN	0.0409435
HMGB2	SHOC2	0.0409416
SPI1	HSP90AB1	0.0409405
HMGB2	RPS11	0.0409405
SPI1	TMEM154	0.0409397
HMGB2	RBX1	0.0409397
KLF6	CLEC5A	0.0409397
SPI1	PSMB9	0.0409387
HMGB2	AP2M1	0.0409348
KLF6	SRP19	0.0409324
KLF6	SH3BP1	0.04093
HMGB2	SMDT1	0.0409291
SPI1	EIF4B	0.0409263
SPI1	WARS1	0.0409246
KLF6	NUCB2	0.0409211
LTF	GYG1	0.0409205
KLF6	HSBP1	0.0409195
SPI1	GLRX	0.0409174
KLF6	DOK3	0.0409152
HMGB2	HNRNPA2B1	0.0409138
KLF6	TAF10	0.0409129
SPI1	CUL5	0.0409071
HMGB2	KRT10	0.0409063
KLF6	EZR	0.0409063
HMGB2	UFM1	0.0409058
HMGB2	STK17A	0.0409017
KLF6	VPS28	0.0409
HMGB2	LYG1	0.0408937
KLF6	TMEM167A	0.0408929
HMGB2	SH3BP1	0.0408821
HMGB1	ERP44	0.0408805
HMGB2	MRPL20	0.0408802
HMGB2	ASPH	0.0408771
KLF6	FAR1	0.040874
SPI1	RAP1A	0.0408732
SPI1	PSMB2	0.040871
SPI1	VEGFA	0.040868
HMGB2	SORL1	0.0408659
SPI1	GGNBP2	0.0408648
KLF6	SLC11A1	0.0408647
SPI1	MAP2K2	0.0408643
HMGB2	SEPTIN7	0.0408639
HMGB1	SUB1	0.0408616
KLF6	CAPZA2	0.0408603
KLF6	ATP5F1E	0.0408598
SPI1	FLII	0.0408567
SPI1	TXNL1	0.0408551
KLF6	STK17B	0.040854
HMGB2	NAP1L4	0.040854
SPI1	TIMM8B	0.0408516
HMGB2	RPS23	0.0408508
HMGB2	EZR	0.04085
SPI1	TRIB1	0.0408478
KLF6	HSPB1	0.0408467
KLF6	ESCO1	0.0408442
KLF6	NMI	0.0408438
KLF6	UQCC2	0.0408417
SPI1	RELB	0.0408405
KLF6	RPS6	0.0408388
HMGB1	ANAPC11	0.0408361
HMGB2	PPP1R35	0.0408358
KLF6	DBI	0.0408326
HMGB2	RAB7A	0.0408293
KLF6	SELENOK	0.0408262
SPI1	ARID4A	0.040825
HMGB2	TMEM147	0.0408241
SPI1	PLA2G7	0.0408166
SPI1	CRNKL1	0.0408161
PLEK	LMNB1	0.0408145
KLF6	SNF8	0.0408116
SPI1	ARRB2	0.0408091
HMGB2	CIRBP	0.0408055
HMGB2	UIMC1	0.0408049
HMGB2	FNTA	0.0408042
SPI1	TOMM6	0.0408042
KLF6	SLC38A2	0.0407985
HMGB2	RPL35	0.040798
HMGB2	SEC11A	0.040798
KLF6	SUPT4H1	0.040791
SPI1	PNP	0.0407885
SPI1	SUCLG1	0.0407834
KLF6	PABPC1	0.0407828
HMGB2	LEPROTL1	0.0407776
SPI1	EAPP	0.0407764
SPI1	AIP	0.040773
SPI1	TSC22D4	0.0407685
HMGB2	YY1	0.0407669
KLF6	TPST2	0.0407644
KLF6	PI4K2B	0.0407616
HMGB2	ACIN1	0.0407566
HMGB2	SEC61B	0.0407546
HMGB2	EFCAB8	0.0407542
SPI1	MATR3	0.0407514
HMGB2	LAMTOR4	0.040749
SPI1	GRIPAP1	0.040748
HMGB2	RPS15A	0.0407457
KLF6	CDC40	0.0407387
KLF6	SEC61G	0.0407365
KLF6	ANKRD12	0.0407332
KLF6	PTPRC	0.0407328
KLF6	RTF1	0.0407325
HMGB2	TLN1	0.0407318
KLF6	RASGRP2	0.0407318
HMGB2	CD37	0.0407301
SPI1	MEA1	0.040725
KLF6	SUB1	0.0407246
HMGB2	ARPC5	0.040721
KLF6	RNF181	0.0407189
HMGB2	SUPT4H1	0.0407156
HMGB2	FMNL1	0.0407142
HMGB2	DDX60	0.0407135
SPI1	QPCT	0.0407115
HMGB2	NKTR	0.0407105
SPI1	EEF1A1	0.0407103
KLF6	RPL8	0.0407049
SPI1	PFN1	0.0407031
SPI1	STXBP3	0.0407011
KLF6	CYTH1	0.040699
KLF6	SF3B2	0.0406977
SPI1	RBM12	0.040697
SPI1	SQOR	0.0406953
KLF6	EDF1	0.0406919
KLF6	GNAI2	0.0406908
SPI1	MAPK14	0.0406907
HMGB2	SELENOK	0.0406895
SPI1	LRP8	0.0406886
HMGB2	OCIAD1	0.0406882
SPI1	TOX4	0.0406872
HMGB2	KMT2E	0.0406851
SPI1	YIPF4	0.040685
KLF6	UBXN4	0.0406835
HMGB2	PNPLA6	0.0406741
SPI1	SBNO2	0.0406739
KLF6	CPD	0.0406683
HMGB2	FGL2	0.040668
SPI1	HACD4	0.0406585
KLF6	EMP3	0.040657
HMGB2	ANKRD13A	0.0406562
KLF6	SMDT1	0.0406553
SPI1	EPC1	0.0406539
HMGB2	VPS28	0.0406525
SPI1	CYLD	0.0406514
KLF6	CALML4	0.0406478
HMGB2	SLC25A24	0.0406477
HMGB2	SRI	0.0406468
SPI1	VPS36	0.0406465
KLF6	PHOSPHO1	0.0406462
HMGB2	SNX2	0.0406454
KLF6	STXBP2	0.0406443
HMGB2	RARA	0.040641
KLF6	MGST1	0.0406371
SPI1	TRMT112	0.0406357
SPI1	MRPL33	0.040634
HMGB2	CHCHD10	0.0406339
KLF6	NDUFB9	0.040632
KLF6	DDX17	0.0406316
SPI1	LACTB	0.0406272
SPI1	HPS3	0.0406267
HMGB2	PTPN6	0.0406238
HMGB2	TMBIM6	0.0406237
KLF6	ABRACL	0.0406226
KLF6	MCL1	0.0406214
KLF6	COX4I1	0.0406205
PLEK	PREX1	0.0406066
KLF6	CACYBP	0.0406059
SPI1	DDA1	0.0406037
KLF6	COA6	0.0406013
HMGB2	TPT1	0.0405989
HMGB2	RAB21	0.0405977
KLF6	KRTCAP2	0.0405975
SPI1	TBC1D1	0.0405952
HMGB2	DNAJC19	0.0405948
KLF6	SAT1	0.0405939
HMGB2	RPS13	0.0405936
KLF6	HNRNPK	0.0405935
HMGB2	PDCD6IP	0.0405887
HMGB2	MDP1	0.0405879
SPI1	CEP20	0.0405879
KLF6	KAT8	0.0405864
HMGB2	NR3C1	0.0405857
KLF6	PRSS57	0.0405844
HMGB2	SNF8	0.0405833
SPI1	CSDE1	0.0405748
KLF6	CYSTM1	0.0405702
SPI1	RAC1	0.0405697
KLF6	SELENOF	0.0405648
KLF6	TAX1BP1	0.0405633
KLF6	PSMB5	0.0405622
SPI1	UNC50	0.0405593
SPI1	VDAC2	0.0405578
SPI1	RBM48	0.0405572
HMGB2	PAXX	0.0405546
HMGB2	UBL5	0.0405538
HMGB2	FDX1	0.0405516
HMGB1	FNTA	0.0405512
KLF6	DERL2	0.0405483
SPI1	RTF1	0.0405477
HMGB1	TCIRG1	0.0405476
LTF	DEGS1	0.0405443
KLF6	PHF20L1	0.0405373
HMGB2	NDUFA8	0.0405365
HMGB2	TRAPPC5	0.0405318
HMGB2	ANP32A	0.0405206
KLF6	MGAT4A	0.0405191
KLF6	ISG20	0.0405191
SPI1	TMEM70	0.0405173
KLF6	CALM1	0.0405148
KLF6	TMEM70	0.0405138
SPI1	CHCHD10	0.0405122
KLF6	ZDHHC18	0.0405118
KLF6	VDAC2	0.0405103
KLF6	RAB27A	0.0405102
SPI1	NDUFA6	0.0405048
KLF6	PLP2	0.0405043
HMGB2	NDUFS6	0.0405036
HMGB2	IL18BP	0.0405033
HMGB2	TBCA	0.0405014
KLF6	GADD45B	0.040501
HMGB2	UQCRB	0.0404988
HMGB2	ARHGAP24	0.0404933
HMGB2	HERPUD1	0.040493
KLF6	GOLPH3	0.0404908
KLF6	ARID5B	0.0404899
HMGB2	PSMB1	0.0404861
KLF6	SARAF	0.0404861
HMGB2	RPS14	0.0404797
SPI1	RERE	0.0404761
HMGB2	FCGR1A	0.0404701
KLF6	RNASEK	0.0404654
SPI1	RRAGD	0.040465
HMGB2	FUCA1	0.0404639
HMGB2	RB1CC1	0.0404562
KLF6	UBR2	0.0404544
KLF6	SLC12A9	0.040452
HMGB2	NDUFS2	0.0404505
SPI1	AP2M1	0.0404482
HMGB2	RPS15	0.040445
KLF6	SSR3	0.040445
SPI1	IL18	0.040443
SPI1	ENTPD1	0.0404374
HMGB2	SAT1	0.0404364
KLF6	VDAC1	0.040435
KLF6	PPP4C	0.0404349
HMGB2	ZC3H15	0.0404314
KLF6	JKAMP	0.0404283
KLF6	MBD2	0.0404277
KLF6	ARGLU1	0.0404209
KLF6	ATP2B1	0.0404205
HMGB2	MIEN1	0.0404201
HMGB1	RGS18	0.0404198
[truncated: 51,307 more rows]

## Sheet: 7c.Goat
Goat_T cells_linkList_0.01
regulatoryGene	targetGene	weight
FOS	JUN	0.182289
JUN	FOS	0.169345
LEF1	XPO1	0.164922
LEF1	MCOLN2	0.161944
FOS	TFAM	0.160055
MYBL1	IPO5	0.157263
VEZF1	RRM1	0.156324
ARID5B	MICU1	0.15214
LEF1	SENP7	0.151312
JUN	PDE4B	0.150016
LEF1	NFKBIZ	0.148877
JUN	ZFP36	0.146179
GATA3	ZBTB38	0.145915
PBRM1	PPP4R3B	0.145393
JUN	ACBD3	0.144408
FOS	ALMS1	0.140847
GATA3	SUB1	0.140698
FOXO1	ZNF24	0.139188
FOS	TOX	0.137979
MGA	ETV6	0.135689
ZBTB11	SUZ12	0.135248
FOXO1	IL21R	0.133039
GATA3	CADM1	0.131377
LEF1	SEPTIN2	0.130931
GATA3	BCLAF3	0.128379
JUN	THOC7	0.128212
JUN	RTF1	0.127056
BCL11B	CSPP1	0.12548
YBX3	EEA1	0.124876
GATA3	BLK	0.124105
ZEB1	EMP3	0.123539
ARID5B	TLK2	0.123406
GATA3	VAV1	0.123097
GATA3	CSRP1	0.122429
PBRM1	CEP57	0.122233
LEF1	SSR4	0.119364
HIVEP2	CD2	0.119181
GATA3	RBL2	0.118736
ZNF24	VEZF1	0.117447
ARID5B	GOLIM4	0.117351
ZNF24	EIF5B	0.116915
GATA3	LYST	0.114797
HIVEP1	ARHGEF6	0.114355
JUN	SLC2A3	0.113984
VEZF1	ZNF24	0.113668
PIAS1	C1orf131	0.113646
GATA3	SYNE2	0.113357
VEZF1	AFDN	0.113029
GATA3	TXNL1	0.112253
FOS	DR1	0.111985
RORA	KLRK1	0.11195
GATA3	APAF1	0.111766
RORA	SERPINB1	0.111601
JUN	CCDC66	0.111559
VEZF1	DGKA	0.111068
LEF1	IL2RB	0.111033
LEF1	RBM38	0.111032
JUN	DUSP1	0.110466
MYBL1	ATE1	0.110273
GATA3	CD9	0.110129
YBX3	MPHOSPH8	0.109915
TOX	TRIB2	0.10927
MYBL1	BRWD3	0.109145
GATA3	PSMA3	0.1091
GATA3	S100A4	0.108417
FOXO1	IPCEF1	0.108235
FOS	ROCK2	0.108208
FOS	CD9	0.10815
JUN	RRBP1	0.107753
FLI1	RCAN3	0.107554
JUN	ROCK2	0.107491
ETV6	RALGPS2	0.107308
GATA3	TAF4B	0.107267
VEZF1	DDX18	0.106685
GATA3	RUNX2	0.106449
MYBL1	CSRP1	0.106331
HIVEP1	GTF2I	0.106323
JUN	DYNC1H1	0.106065
GATA3	ECE1	0.106038
BCL11B	PRPF6	0.105825
MYBL1	S100A4	0.105388
JUN	NEB	0.105094
PIAS1	MDN1	0.104894
VEZF1	FDPS	0.104814
RORA	LTB	0.104564
BCL11B	ADGRG5	0.104487
GATA3	EEA1	0.104112
MYBL1	APLP2	0.103829
GATA3	CD84	0.103656
RORA	LRRCC1	0.103473
FLI1	ZRSR2	0.10309
FOS	DNAJC3	0.10304
RORA	ZNF148	0.102942
LEF1	RGS10	0.10281
RORA	MPHOSPH10	0.102531
FOS	SLC4A1AP	0.102361
ZNF24	CCDC18	0.102308
SUB1	TXNL1	0.10193
RORA	PPP1R16B	0.101815
HMGXB4	ARHGAP10	0.101337
PBRM1	MYO5A	0.101193
PRDM1	SELL	0.100633
MGA	RETREG1	0.100234
ETV6	CASP8AP2	0.10017
JUN	IFT81	0.100047
JUN	KLRK1	0.100022
LEF1	GTF2I	0.0996355
MGA	STRN3	0.0996248
DDIT3	CDKN1B	0.098763
LEF1	FAF1	0.0986509
BCL11B	APLP2	0.0985304
LEF1	CTSS	0.0985089
TOX	LCOR	0.0984427
LEF1	ZEB1	0.0984115
ZNF24	R3HDM1	0.098277
GATA3	PIK3C2A	0.0982433
PIAS1	DARS1	0.0979274
FOXO1	C21orf91	0.0974603
FOS	SLC2A3	0.0973179
FOS	TOPBP1	0.0972747
LEF1	MCUB	0.097162
GATA3	GBF1	0.0968614
LEF1	B4GALT1	0.0968067
JUN	TRIB2	0.0967964
GATA3	PARP1	0.0965729
GATA3	LEF1	0.0963714
FOXO1	IPO5	0.0961588
PIAS1	WDR70	0.0960814
LEF1	CPNE3	0.0960726
JUN	KIDINS220	0.0960405
JUN	ZRSR2	0.0960194
GATA3	RBPJ	0.0959578
JUN	IL21R	0.09586
PBRM1	THRAP3	0.0957301
GATA3	HAVCR2	0.095461
LEF1	MOV10	0.0954063
LEF1	CDK5RAP2	0.0953518
JUN	SEPTIN2	0.0953072
FOS	TIAM1	0.0951706
LEF1	NOLC1	0.0951686
JUN	CCT2	0.0949122
GATA3	ATAD2	0.0948092
MYBL1	SPTLC2	0.0947035
RUNX2	HMGXB4	0.0945603
JUN	DR1	0.0945162
JUN	XPO1	0.0943634
JUN	S100A10	0.0942495
FLI1	NDUFS4	0.0942439
LEF1	ENY2	0.0940895
LEF1	AFDN	0.0940463
JUN	ESF1	0.0939605
ARID5B	TOX	0.0939054
DDIT3	SPPL2A	0.0938866
RUNX3	LAS1L	0.0938111
RUNX3	CTSS	0.0938054
LEF1	NBR1	0.0936092
YBX3	ZFR	0.093557
LEF1	NSFL1C	0.0935246
VEZF1	CDK5RAP2	0.0934276
FOXO1	NBR1	0.0932014
FOS	SLC20A1	0.0931596
LEF1	DKC1	0.0930754
JUN	IL2RB	0.0930614
JUN	SMAP2	0.0929893
RBPJ	PRDM1	0.0928645
MGA	ICOS	0.0928014
GATA3	MYO9B	0.0927865
BCL11B	DNAJC7	0.0927345
JUN	MPHOSPH10	0.0927296
GTF2I	HIVEP1	0.0926975
RUNX3	FAF1	0.0926373
LEF1	CD84	0.0926335
LEF1	H1-4	0.0924591
LEF1	THRAP3	0.0923149
LEF1	KIDINS220	0.0921568
LEF1	CEP162	0.0920047
LEF1	TGS1	0.0919736
LEF1	SRPK1	0.0918636
JUN	B4GALT1	0.0918583
MGA	XPO1	0.0918468
GATA3	PIP5K1B	0.0918362
LEF1	CD4	0.0917049
JUN	LCOR	0.091648
MYBL1	PHF20	0.0915539
HIVEP2	PPP4R3B	0.0915537
DNAJC1	RABGAP1	0.0915081
LEF1	PCF11	0.0914558
RORA	ENY2	0.0913787
LEF1	IDI1	0.0913624
ARID5B	C1orf131	0.0913095
PIAS1	CD247	0.0911173
JUN	PRDM1	0.0909923
LEF1	MPHOSPH9	0.0909877
FOS	NSFL1C	0.0909248
GATA3	CCDC18	0.090917
PIAS1	CADM1	0.0906407
ARID5B	RPAP2	0.0906211
LEF1	PHAX	0.0905861
LEF1	SRP19	0.0905718
GATA3	GRB2	0.090516
ZBTB11	TM9SF3	0.0904946
FOXO1	RBM38	0.0903378
LEF1	CANX	0.0902762
JUN	RANBP1	0.0902262
RBPJ	ARL4A	0.090055
GATA3	ITGB1	0.0900309
GATA3	USP8	0.0899679
RBPJ	TPM4	0.0898521
RUNX3	PCM1	0.0898186
LEF1	IL21R	0.0897988
RUNX3	CKAP4	0.0897691
GATA3	SEC61A1	0.0897109
LEF1	CD69	0.0896453
GATA3	FKBP3	0.0895156
PBRM1	LYST	0.0895099
GATA3	BRWD3	0.0893464
GATA3	NIBAN1	0.0893181
JUN	SELL	0.0893057
LEF1	PHF20	0.0892388
GATA3	DIS3	0.0891988
LEF1	HMGXB4	0.0891644
FOS	PDE4B	0.0891589
GATA3	EPRS1	0.0891553
FLI1	INO80	0.0891453
JUN	TREML2	0.0891319
LEF1	MDN1	0.0890172
FOS	SYNE1	0.0889859
PIAS1	PTPN6	0.0887742
FOS	MGA	0.0887364
FOS	PUDP	0.0886502
LEF1	HIPK3	0.0886201
JUN	ARID5B	0.0885717
GATA3	CEP350	0.0885613
JUN	CAPN7	0.0884826
GATA3	DDX58	0.0883555
HIVEP2	MYO5A	0.0882781
RORA	TGS1	0.088262
ZEB1	TLE5	0.0880644
LEF1	RPAP2	0.0879837
RBPJ	PIP5K1B	0.0878368
RORA	NDFIP2	0.0878085
GATA3	AFDN	0.0877945
YBX3	R3HDM2	0.0875456
GATA3	CEP170	0.087515
ZEB1	CASP8AP2	0.0873206
FOS	SPCS3	0.0872101
FLI1	ZBTB11	0.0872088
ARID5B	NBR1	0.0869744
ARID5B	CANX	0.0869257
YBX3	SYNCRIP	0.086869
JUN	SYNCRIP	0.086863
FOS	RTF1	0.0868084
FOS	PBRM1	0.0867552
PRDM1	PTPRR	0.0867107
GATA3	SETD5	0.0867106
FOS	PHAX	0.0866989
ARID5B	MACROH2A1	0.0866046
FOS	TIMP1	0.0865823
ZBTB11	EMC7	0.0865298
FOXO1	NDUFA8	0.0865039
GATA3	DYNLRB1	0.0864887
JUN	CEP164	0.0864872
LEF1	DNAJC7	0.0864667
LEF1	AP2S1	0.086418
FOS	OPTN	0.0863771
FOS	TAF3	0.086254
GATA3	PDCD4	0.0859955
PIAS1	VIRMA	0.0859522
RUNX3	EIF4G1	0.0857848
GATA3	MYO1G	0.0857262
GATA3	RANBP2	0.0857026
GATA3	TMEM156	0.0856978
SUB1	RB1	0.0856887
ZEB1	TPM4	0.0855872
LEF1	UXT	0.0854724
FOS	CD44	0.0854299
FLI1	TIAM1	0.0854011
BCL11B	ZCCHC9	0.0853778
VEZF1	PFDN1	0.0853376
GATA3	TTC37	0.0853375
JUN	DYNLRB1	0.0853041
LEF1	MALT1	0.0852595
DNAJC1	MAPRE2	0.0852523
GATA3	SCAPER	0.0852052
GATA3	APLP2	0.0851974
FOS	ZCCHC9	0.0851277
GATA3	RBM38	0.0851033
LEF1	SLC2A3	0.0850633
LEF1	C21orf91	0.0849477
GATA3	IPO5	0.0848273
DDIT3	ATP6V1D	0.0847992
GATA3	CAPZA2	0.0847621
RORA	IFIT3	0.0847566
LEF1	CDKN1B	0.0846574
JUN	FLI1	0.0845881
TOX	ZNF148	0.0844692
JUN	EML4	0.0843782
PRDM2	MPHOSPH9	0.0843396
PIAS1	CAPN7	0.0841682
FOS	NFKBIA	0.0841329
JUN	WWP1	0.0840798
GATA3	DIAPH1	0.0840782
FOS	SUB1	0.0839206
LEF1	ECE1	0.0839124
GATA3	IVNS1ABP	0.0838465
FOS	CD3E	0.0838281
ZNF24	OTUD4	0.0838218
LEF1	STRN3	0.0837525
GATA3	ICOS	0.0836589
LEF1	TAF4B	0.0835848
LEF1	SDAD1	0.0835382
LEF1	IPCEF1	0.0835248
MYBL1	PPIG	0.0835232
LEF1	GATA3	0.0834666
ZNF148	MPHOSPH10	0.0834355
YBX3	GLS	0.0834087
PIAS1	WASL	0.0834062
RORA	RPAP2	0.0833188
FOXO1	ADGRG5	0.0833092
MYBL1	PTPN6	0.0832194
FOS	CEP290	0.0831683
PRDM1	CD6	0.0829687
GATA3	CEP164	0.082929
FOS	SAT1	0.0829259
LEF1	WHAMM	0.0828913
GATA3	ACTR2	0.082793
FOS	PSMD7	0.0826956
RUNX3	FKBP3	0.0826641
FOS	GTF2I	0.0826567
JUN	PSMB7	0.0826262
ZBTB11	PHAX	0.0825832
RUNX3	CADM1	0.0825823
RORA	FKBP3	0.0825432
LEF1	ACTG1	0.0825223
ZEB1	PLEKHA1	0.0824995
GATA3	ARHGAP10	0.0824774
LEF1	CCDC186	0.0823761
MYBL1	CCDC66	0.0823572
JUN	DDIT3	0.0823457
ARID5B	ATP4B	0.0822692
BCL11B	NOM1	0.0822077
FOS	TUBA1B	0.082125
MGA	TARS1	0.0821011
PIAS1	RANBP2	0.0820855
GATA3	SMAP2	0.0820851
RORA	CHD8	0.082026
FOS	SLF1	0.0819739
LEF1	ZBTB11	0.0819683
MYBL1	NIBAN1	0.0819471
LEF1	VEZF1	0.0819265
RBPJ	ARHGEF6	0.081919
PBRM1	ATP6V1D	0.0818897
JUN	DNAJC2	0.0818263
GATA3	SASH3	0.0817884
RBPJ	PAFAH1B3	0.0817575
FOXO1	GMPS	0.0817514
FOS	FLI1	0.0816926
GATA3	SRP19	0.0816518
FOS	MTDH	0.0815424
RORA	SFMBT2	0.0815373
FOS	SDAD1	0.0815067
FOXO1	MAPRE2	0.0814793
BCL11B	CCDC18	0.0814087
FOS	RORA	0.0813833
GATA3	RALGPS2	0.0813415
JUN	WHAMM	0.0812523
LEF1	PAFAH1B3	0.0812494
ZBTB38	ACTB	0.0812187
LEF1	ZNF24	0.0811758
ETV6	INO80	0.0809971
FOXO1	MPHOSPH8	0.0809729
LEF1	IFT81	0.0809054
HIVEP1	MPHOSPH9	0.080886
JUN	SFMBT2	0.080772
FLI1	MCOLN2	0.0807654
GATA3	ANP32E	0.0807514
PBRM1	ANP32E	0.0806433
GATA3	TXNIP	0.0806337
FOS	REV3L	0.0806038
FOS	PRDM2	0.0805064
RORA	SLK	0.0804771
RUNX2	CWC27	0.0804276
LEF1	TOX	0.0803373
PRDM2	ESF1	0.0802937
HIVEP1	CD2	0.0802148
HIVEP2	VIRMA	0.0801552
FOS	DNAJC1	0.080126
FLI1	CFAP54	0.0800888
MYBL1	STRN3	0.0800857
GATA3	RGS1	0.0799987
ZNF148	SPCS3	0.0799982
HMGXB4	RUNX2	0.0799714
ETV6	CHD6	0.0799329
LEF1	ZFR	0.0798672
BCL11B	TLK1	0.0798297
GATA3	TRAK2	0.0797408
LEF1	PFDN1	0.0797402
DDIT3	CKAP4	0.0797159
JUN	PBRM1	0.0795915
ZNF148	DKC1	0.0795833
JUN	IDI1	0.079573
GATA3	MOV10	0.0795671
BCL11B	HMGXB4	0.0795509
BCL11B	PFKP	0.079539
SUB1	SSR3	0.0795293
FOS	NCOA2	0.0795086
LEF1	PRDX4	0.0794792
PRDM2	RPLP0	0.079462
ZBTB38	GRB2	0.0794264
YBX3	IVNS1ABP	0.0794099
GATA3	ACTG1	0.079354
FOS	RPLP0	0.0793468
GATA3	PBRM1	0.0793423
FLI1	SUZ12	0.0793211
GATA3	PSMB7	0.0793203
DDIT3	RRBP1	0.0792869
GATA3	LCOR	0.0791718
JUN	OCIAD2	0.0790586
BCL11B	RPLP0	0.0790232
FOS	GLS	0.0789773
LEF1	TLE5	0.0787835
LEF1	NCOA2	0.0786741
FOS	EML4	0.0786618
FLI1	PRPF3	0.0786574
FOS	SNRPB2	0.0786308
RUNX3	MCOLN2	0.0785486
YBX3	NDUFS5	0.0785315
LEF1	MTDH	0.0785282
JUN	HSPA5	0.0784861
BCL11B	MYO9A	0.0784622
JUN	IL10RA	0.0784589
LEF1	PLEKHA1	0.0784285
LEF1	MLLT3	0.0784141
FLI1	BRD8	0.0783768
GATA3	TALDO1	0.0783426
ZNF24	FOXO1	0.0782858
LEF1	TIMP1	0.0781996
ZNF148	CEP170	0.0781619
FOS	CD69	0.0780895
RORA	VIM	0.0780088
YBX3	FAM76B	0.0780008
GATA3	LAP3	0.0779543
PRDM1	FDPS	0.077952
PBRM1	SEC61A1	0.0779464
JUN	RABGAP1	0.0778926
MGA	NBEA	0.0778773
VEZF1	SSR4	0.0777254
GATA3	NDUFA1	0.0776908
JUN	VPS36	0.0776332
JUN	NDUFS4	0.0776178
GATA3	OTUD4	0.0774857
RORA	CD9	0.0773678
ARID5B	LCOR	0.0773084
FOS	TM9SF3	0.0773079
HIVEP1	SUZ12	0.0772824
JUN	CALR	0.0772802
FOXO1	PCF11	0.0772802
BCL11B	PPIP5K2	0.0772469
JUN	WDR33	0.0772402
GATA3	EIF2A	0.0772385
LEF1	HIVEP1	0.077226
GATA3	ALMS1	0.0771549
RUNX3	PFKP	0.0771331
GATA3	PIAS1	0.0770803
FOS	IDI1	0.0770775
ZBTB38	GOLIM4	0.0770308
GATA3	ANXA1	0.0769922
FOS	TPM2	0.0769725
GTF2I	CEP57	0.0769592
JUN	ZEB1	0.0769454
FLI1	MAPRE2	0.0769171
LEF1	SLC20A1	0.0769095
GATA3	STIM1	0.0768935
JUN	ITGA6	0.0768841
GATA3	ASH1L	0.0768535
MYBL1	SYTL2	0.0768499
FOS	SASH3	0.0768126
FOS	PPP4R3B	0.0767823
LEF1	SLF1	0.0767639
FOS	NUCB2	0.0767274
MYBL1	ZFP36	0.076703
FOS	THOC7	0.0766518
RUNX3	SYNE2	0.0766283
LEF1	MDFIC	0.0765954
LEF1	CALR	0.0765687
LEF1	SCAPER	0.0765403
ETV6	NSFL1C	0.0764476
RBPJ	KMT5B	0.0763941
GATA3	CALR	0.0763913
GATA3	ACTB	0.0763498
HIVEP2	GBP5	0.076315
GATA3	PDIA3	0.0763093
ZBTB11	CD247	0.0762837
JUN	TUBA1B	0.0762791
GATA3	RPS18	0.0762698
FOS	OTUD4	0.0762547
LEF1	NUCB2	0.0761863
RORA	TALDO1	0.0761195
GATA3	TRMT6	0.0760397
ZNF148	ITGA1	0.0760199
RBPJ	S100A4	0.0759482
GATA3	CRNKL1	0.0759277
GATA3	ITGA1	0.0758929
GATA3	IL10RA	0.0758782
FOXO1	R3HDM2	0.0758591
LEF1	DTX3L	0.0758574
JUN	SRP19	0.0758493
FOXO1	MDN1	0.0758041
LEF1	ZDHHC20	0.0757994
GATA3	AHNAK	0.0757479
JUN	CCPG1	0.0756924
HIVEP2	ANP32E	0.0756715
SUB1	USP8	0.0756707
JUN	CST3	0.0755123
HIVEP2	NASP	0.0754409
LEF1	SAMSN1	0.0754155
FOS	RANBP2	0.0753957
RORA	DNAJC7	0.075386
GATA3	IFI6	0.0753567
HMGXB4	TAF3	0.0753561
LEF1	COTL1	0.0752173
FLI1	NASP	0.0752091
JUN	CRNKL1	0.0751657
YBX3	AFDN	0.0750181
FOS	PIAS1	0.0749323
JUN	LRRCC1	0.0749238
FOS	NBR1	0.0749152
RORA	SNW1	0.0749066
ZNF24	TOPBP1	0.0748963
GATA3	AIFM1	0.0748676
GATA3	EIF1AX	0.0748428
JUN	TLE5	0.0748239
LEF1	BDP1	0.0747821
GATA3	CEP162	0.0747577
ZNF148	AP2S1	0.0747329
ZEB1	UXT	0.07473
JUN	TRAK2	0.074687
RORA	COTL1	0.0745503
BCL11B	RGS10	0.0745343
ARID5B	TOPBP1	0.0745265
FOXO1	IL2RB	0.0745035
FOS	SLK	0.0744977
GATA3	SDAD1	0.0744141
ZNF24	RRM1	0.0742919
RUNX3	IL2RB	0.0742742
GATA3	ARL4A	0.0742538
FOS	DIS3	0.0742036
FOS	ZMAT2	0.0741996
DNAJC1	ITGA1	0.0741746
FOS	GBF1	0.0741482
VEZF1	CD247	0.074111
ZBTB38	SYNE1	0.074105
RORA	MDFIC	0.0740932
LEF1	RORA	0.0740849
JUN	HCST	0.074051
BCL11B	SECISBP2	0.0740162
FLI1	DR1	0.0739963
GATA3	EMC7	0.0739179
RORA	PTPRR	0.0739056
RORA	GRB2	0.073905
FLI1	CAPZA2	0.0738693
GATA3	SLK	0.0738516
RORA	RRBP1	0.0737412
VEZF1	PDCD4	0.0736734
PRDM1	RBPJ	0.0736709
FOXO1	DDX18	0.0736404
LEF1	RPS18	0.0735625
RORA	RUNX2	0.0735381
JUN	MCL1	0.0735094
FOXO1	PDE4B	0.0734775
MGA	RALGPS2	0.0734367
FOS	CCSER2	0.0734145
JUN	R3HDM2	0.0734079
GATA3	SENP7	0.0733654
TOX	PRDX4	0.0733452
HIVEP2	STRN3	0.0733105
ARID5B	IVNS1ABP	0.0732851
YBX3	TALDO1	0.0732797
JUN	PSMD7	0.0732709
LEF1	F2R	0.0732649
FOS	ITGA6	0.0732337
GATA3	CIB1	0.0732065
LEF1	ME2	0.0732007
LEF1	SASH3	0.0731875
RORA	SAT1	0.0731778
FOS	TCOF1	0.0731737
LEF1	CORO1A	0.0731716
JUN	PDCD4	0.0731686
FOS	APLP2	0.0731536
GATA3	ZRSR2	0.0731449
GATA3	TCOF1	0.0731344
GATA3	TAF3	0.0731132
ZNF24	PTPRR	0.0730926
HIVEP2	IFT81	0.0730749
GATA3	IFIT2	0.0730574
JUN	PLAC8	0.0730466
LCOR	HCST	0.0730363
MYBL1	LYST	0.0729976
GATA3	TRIB2	0.0729528
RORA	CFAP54	0.0729303
FOS	RGS10	0.0728446
GATA3	VEZF1	0.0728292
RORA	YBX3	0.0728271
LEF1	THOC7	0.0728206
RORA	EIF2A	0.0728038
LEF1	TTC3	0.0727731
LEF1	DNAJC2	0.0727543
LEF1	CWC25	0.0727534
FOS	THRAP3	0.0727436
FOS	MPHOSPH8	0.0727419
FLI1	TTC37	0.0727391
FOS	CXCR4	0.0727045
LEF1	TRIB2	0.0726537
RORA	SRP19	0.0725669
DNAJC2	TRMT6	0.0724967
ZBTB38	ITGAL	0.0724591
LEF1	DR1	0.0724352
JUN	RCAN3	0.0724075
TFAM	CXCR4	0.0723709
JUN	VIRMA	0.0723695
FOS	ESF1	0.0723278
FOS	DDX52	0.072278
GATA3	C21orf91	0.0722455
JUN	PIAS1	0.0721924
LEF1	PABPC1	0.0721644
PRDM2	RBM38	0.0721621
LEF1	SMC4	0.0721611
FOS	TLK1	0.0721488
ZBTB38	S100A4	0.0721363
JUN	MPHOSPH8	0.0720682
FOS	RRBP1	0.0720501
YBX3	ESF1	0.0720342
JUN	WDR70	0.0720214
LEF1	CEP290	0.0719946
ARID5B	SPATS2L	0.0719409
RBPJ	SLBP	0.0719218
ZBTB38	CD2	0.0719195
FOS	GATA3	0.0719066
JUN	CPNE3	0.0719027
LEF1	HCST	0.0718316
HIVEP1	NEMF	0.0718078
GATA3	THRAP3	0.0717815
FOS	PABPC1	0.071753
FOS	OAS1	0.0717344
LEF1	PARP1	0.0717272
LEF1	TALDO1	0.071716
GATA3	DNAJC7	0.0717066
LEF1	CYTH1	0.0716653
RBPJ	THOC7	0.0716337
FOS	LCK	0.0716
FOS	ZRSR2	0.0715529
RUNX3	DYNLRB1	0.0715439
DDIT3	RABL6	0.0715371
FOS	MDH2	0.0714974
GATA3	F2R	0.0714927
GATA3	NDUFS5	0.0714593
GATA3	RPL36A	0.0714552
BCL11B	GTPBP4	0.0714309
GATA3	DKC1	0.0714304
JUN	SLBP	0.0714295
GATA3	SOD1	0.0714019
RORA	SORL1	0.0713906
LEF1	OPTN	0.0713623
GATA3	SLC20A1	0.0713594
JUN	EMC7	0.0713386
JUN	SERPINB1	0.0713343
MGA	NDUFS6	0.0713206
LEF1	NDFIP2	0.0713177
LEF1	CFAP54	0.0713098
LEF1	TIAM1	0.0712903
JUN	CCSER2	0.0712769
GATA3	TM9SF3	0.0712734
ARID5B	KLRK1	0.0712708
PIAS1	CWC27	0.0712582
HIVEP2	CD84	0.0712427
RORA	ME2	0.0712362
GATA3	EIF5B	0.0712054
RORA	IL10RA	0.07117
MYBL1	RUNX3	0.071161
JUN	HIPK3	0.0710435
ETV6	NIBAN1	0.0710083
ETV6	MGA	0.0709058
YBX3	TLE5	0.0708889
FOS	TRIB2	0.070858
VEZF1	HAVCR2	0.0708398
RORA	DTX3L	0.0708309
LEF1	MPHOSPH10	0.0708127
GATA3	EMP3	0.0707952
LEF1	GBP2	0.0707742
FOXO1	CCDC91	0.0707591
JUN	MTPN	0.0706673
LEF1	EIF2A	0.0706649
PBRM1	NIBAN1	0.0706251
FOS	IL10RA	0.0706145
JUN	SDAD1	0.070537
JUN	LAS1L	0.0705301
JUN	AIFM1	0.0705016
GATA3	UBE2H	0.0704766
FOS	SETX	0.0704662
LEF1	PSMB7	0.0704564
ZBTB11	SELL	0.0704544
JUN	MYO5A	0.0704521
FOS	DUSP1	0.0704205
GATA3	ZDHHC20	0.0704144
GATA3	LCP1	0.0703685
FOS	PAFAH1B3	0.0703442
FOS	EIF2A	0.0703169
FOS	C21orf91	0.0703065
JUN	LEF1	0.0702847
LEF1	EPB41	0.0702625
FOS	EIF4G1	0.0702561
LEF1	GMPS	0.0702374
MYBL1	PAFAH1B3	0.0702187
FOS	ARPC1B	0.0702138
GATA3	ATP6V1D	0.0701987
FOS	ME2	0.0701986
JUN	CWC27	0.0701639
LEF1	NOM1	0.0701495
ZBTB11	TOMM70	0.0701481
LEF1	PRDM2	0.0701027
GATA3	EIF4A2	0.0700879
JUN	SYNE1	0.0700781
RORA	FYB1	0.0700762
JUN	CIB1	0.0700738
GATA3	CD3E	0.0700536
GATA3	ADGRG5	0.0700267
JUN	CD3E	0.0700242
FLI1	USP8	0.0699874
FOS	SECISBP2	0.0699519
GATA3	BDP1	0.0699458
RBPJ	ITCH	0.0698991
LEF1	JUN	0.0698951
LEF1	MATK	0.0698779
FOS	CST3	0.0698629
JUN	KRR1	0.0698472
JUN	ASH1L	0.0698412
FOS	ISG15	0.0698232
FOS	GMPS	0.0698174
RORA	DNAJC2	0.0697584
RUNX2	SLBP	0.0697579
JUN	CXCR4	0.0697204
RBPJ	DYNC1H1	0.0697021
FOS	BDP1	0.0696974
GATA3	ATP2B1	0.0696077
HMGXB4	MYO5A	0.0696005
FOS	TRAK2	0.0695899
FLI1	MCUB	0.0695747
FOS	CD2	0.0695396
GATA3	RABL6	0.0695245
FOXO1	ARID5B	0.0695097
PRDM2	TIAM1	0.0695084
LEF1	SMAP2	0.0694734
RORA	PECAM1	0.069443
FOS	DEK	0.0693574
GATA3	SYNE1	0.0693549
ZBTB38	ESCO1	0.0693537
ZNF24	TAF3	0.0693177
RUNX3	PPP1R16B	0.0692826
GATA3	MATK	0.0692575
ETV6	MICU1	0.0691417
MYBL1	CAPZA2	0.0691385
FLI1	PAFAH1B3	0.0691058
JUN	CAPZA2	0.0690764
FOS	KIDINS220	0.0690407
GATA3	SNRPB2	0.0690393
TOX	CD2	0.0690245
JUN	MYO9A	0.0689879
RUNX3	CEP170	0.0689875
LEF1	IFIT2	0.0689865
JUN	RUNX2	0.06898
JUN	CD69	0.0689697
JUN	PSMA3	0.0689642
FOS	YBX3	0.0689616
HIVEP2	AP2S1	0.0689483
GATA3	YBX3	0.0689458
JUN	PECAM1	0.0689125
FOS	S100A10	0.0688997
MYBL1	VIRMA	0.0688917
HIVEP2	RAB11FIP2	0.0688612
GATA3	ISG15	0.0688454
FOS	COTL1	0.0688226
RUNX3	MYBL1	0.0687947
FOS	DYNLRB1	0.0687721
GATA3	BCL11B	0.0687431
RUNX3	WDR33	0.0687358
TOX	DIAPH1	0.0687083
MYBL1	CSPP1	0.0687068
LEF1	DARS1	0.0686794
ARID5B	CRNKL1	0.0686667
LEF1	ROCK2	0.0686468
LEF1	APAF1	0.0686423
JUN	NIFK	0.0686236
PIAS1	TOPBP1	0.0686197
JUN	RPS20	0.0686092
JUN	NBEA	0.0685973
RUNX3	RETREG1	0.0685762
JUN	PIH1D1	0.0685043
LEF1	CD2	0.0684908
RUNX3	CLK4	0.0684194
FOXO1	TARS1	0.068373
RORA	SUPT6H	0.0683713
LEF1	SFMBT2	0.0683148
LEF1	DNAJC1	0.0683003
RBPJ	AIFM1	0.0682901
FOS	CORO1A	0.0682838
GATA3	PHF20	0.0682817
GATA3	SUPT6H	0.068259
LEF1	EPRS1	0.0682485
DNAJC2	BRD8	0.0682136
GATA3	BIRC3	0.0682079
GATA3	NDUFA8	0.0682028
FOXO1	ROCK2	0.0681901
GATA3	FKBP5	0.0681775
GATA3	GLS	0.0681753
HIVEP2	ATP4B	0.0681677
HIVEP2	MOV10	0.0681457
JUN	MYO1G	0.0681001
PRDM2	REV3L	0.0680864
FOS	CEP164	0.0680824
LEF1	CHD6	0.0680759
LEF1	PDIA3	0.068061
MYBL1	MYO9B	0.0680502
JUN	RB1	0.0680305
JUN	ZNF24	0.0680062
FOS	ATP6V1D	0.0679429
GATA3	SLC2A3	0.067934
LEF1	MGA	0.0679327
FOS	GPX1	0.0679298
FOS	WDR33	0.0678604
PRDM2	SETD5	0.0678567
LEF1	YBX3	0.067854
LEF1	FYB1	0.0678128
RUNX3	PAFAH1B3	0.0677083
FOS	RACK1	0.0676722
PIAS1	BLK	0.0676721
JUN	GBF1	0.0676064
FLI1	SLC4A1AP	0.0675912
JUN	DDX27	0.067564
GATA3	VIM	0.0675278
GATA3	FLI1	0.0675139
GATA3	FKBP11	0.0674972
GATA3	DUSP1	0.0674956
FOS	SORL1	0.0674879
HMGXB4	SERPINB1	0.0674825
GATA3	FAM13B	0.0674593
FOXO1	CHD8	0.0674479
RUNX3	MYO9A	0.0674433
MGA	DIS3	0.0674344
LEF1	LTB	0.0674025
TOX	LRRCC1	0.0673975
LEF1	RALGPS2	0.0673462
GATA3	FOS	0.0673149
LEF1	SH2D1A	0.067294
JUN	CORO1A	0.0672696
RBPJ	RRM1	0.0672641
JUN	SMC4	0.0672431
RBPJ	PARP9	0.06723
FOS	ENY2	0.0672278
ZBTB11	SRPK1	0.0672188
LEF1	RFC1	0.0671927
VEZF1	NARS1	0.0671903
GATA3	GBP5	0.0671708
FOS	NBEA	0.067169
LCOR	UBE2H	0.0671662
GATA3	HSP90AA1	0.0671538
PBRM1	ANXA1	0.0671249
GATA3	VIRMA	0.0671006
FOS	CCDC91	0.0670911
FOS	HSP90AA1	0.0670676
JUN	IFIT1	0.0670429
ARID5B	SYTL2	0.0670378
JUN	HSPD1	0.0670332
JUN	HIVEP2	0.0670056
MYBL1	AP2S1	0.0670044
PIAS1	CSRP1	0.0669621
GATA3	ARHGEF6	0.0669553
DNAJC2	ATP2B1	0.066955
MGA	H1-4	0.0669405
LEF1	DDIT3	0.0669385
FOS	ZC3HAV1	0.066934
FOS	SEC61A1	0.0669134
LEF1	AHI1	0.0669104
FOS	APAF1	0.0668949
GATA3	CCPG1	0.0668945
FOS	CEP170	0.0668847
ARID5B	DDX52	0.0668774
JUN	HMGXB4	0.0668677
JUN	RNF19A	0.0668284
FOS	PARP9	0.06682
ZBTB11	CHD8	0.0668096
FOXO1	CD4	0.0667919
DDIT3	TTC3	0.066789
RORA	VPS36	0.0667749
MYBL1	BLK	0.0667739
ARID5B	IDI1	0.0667599
SUB1	ARL4A	0.0667308
JUN	PRDM2	0.0667303
GATA3	SYNCRIP	0.0667195
JUN	ACTG1	0.0667146
YBX3	RRM1	0.0666741
LEF1	REV3L	0.0666728
JUN	BRD8	0.0666355
FOS	TXNIP	0.0666159
FOS	ANP32E	0.0665981
FOS	MALT1	0.0665947
GATA3	MLLT3	0.0665904
LEF1	FOXO1	0.0665505
JUN	PABPC1	0.0665365
GATA3	SORL1	0.0665279
JUN	REV3L	0.0665261
JUN	TPM2	0.0665201
LEF1	LCK	0.0664974
LEF1	BRWD3	0.0664935
HIVEP2	TGS1	0.0664539
RUNX3	CD84	0.0664449
ARID5B	CKAP4	0.0664345
BCL11B	MLLT3	0.0664322
LEF1	AKR1A1	0.0663939
LEF1	CCDC91	0.0663705
JUN	RPS18	0.066332
JUN	EIF5B	0.0662723
PBRM1	PPIP5K2	0.0662691
BCL11B	MX1	0.0662505
LEF1	CKAP4	0.0662499
JUN	RPL36A	0.0661794
GATA3	GOLGA4	0.0661696
GATA3	FDPS	0.0661548
VEZF1	RPAP3	0.0661353
ZNF24	PRPF6	0.0661144
LEF1	SPCS3	0.0661123
DDIT3	CAPN7	0.0661067
LEF1	EIF4A2	0.0660822
RBPJ	S100A13	0.0660807
FOS	TGS1	0.0659514
FOS	SUPT6H	0.0659504
GATA3	DDIT3	0.0659493
FLI1	CEP162	0.0659442
GATA3	TPM2	0.0659426
LEF1	RTF1	0.0659347
YBX3	AKR1A1	0.0659185
GATA3	SAMD9	0.0658861
PIAS1	CEP290	0.0658852
RUNX3	TDRD7	0.0658846
LEF1	OCIAD2	0.0658637
JUN	SPPL2A	0.0658544
JUN	TGS1	0.065832
LEF1	SETX	0.0658291
SUB1	WDR70	0.0658085
JUN	ALMS1	0.0656989
GATA3	SLBP	0.0656679
GATA3	PRDX4	0.0656467
ARID5B	NDUFA8	0.0656461
PIAS1	RB1	0.0656257
LEF1	SAMD9	0.0656059
GATA3	FTH1	0.0655403
ARID5B	PDE4B	0.0655312
GATA3	MYO5A	0.0655199
GATA3	PRDM2	0.0654963
GATA3	CD4	0.0654762
TOX	ATE1	0.0654565
YBX3	CPNE3	0.0654475
FOS	RETREG1	0.0654462
LEF1	GPX1	0.0654427
LEF1	UBE2H	0.0654329
JUN	PLEKHA1	0.0654184
JUN	IFIT3	0.0654139
FOS	IFT81	0.0653375
FOS	AHNAK	0.0653199
RORA	PRDX4	0.0653067
LEF1	ITGA1	0.0652826
ZBTB11	DUSP1	0.0652692
FOS	ESCO1	0.0652582
FOS	TALDO1	0.0652407
JUN	SH2D1A	0.0652398
RBPJ	S100A11	0.065224
JUN	BIRC3	0.0651971
PIAS1	DYNLRB1	0.0651956
RORA	TIMP1	0.0651937
PBRM1	ATP4B	0.0651935
FOS	LAS1L	0.065192
FOS	EIF4A2	0.0651731
RUNX3	MDH2	0.0651616
FOS	DYNC1H1	0.065143
GATA3	HSP90AB1	0.0651298
HIVEP1	MDH2	0.0651071
HIVEP2	WDR33	0.065102
JUN	NFKBIA	0.0650754
JUN	PUDP	0.0650678
PBRM1	RB1	0.0650622
PBRM1	RPAP3	0.0650058
GATA3	MYBL1	0.0650002
FOS	PPIG	0.0649938
GATA3	TREML2	0.0649329
ARID5B	MATK	0.0649271
FOS	WHAMM	0.0649178
LEF1	CEP57	0.064911
RBPJ	ARHGAP10	0.0648724
LEF1	NIBAN1	0.0648402
DDIT3	TAF4B	0.064786
TFAM	FAF1	0.0647588
JUN	HSP90AB1	0.0647443
RORA	WASL	0.0647256
JUN	FKBP5	0.0647182
TFAM	NOLC1	0.0647165
BCL11B	SLBP	0.0647104
FOS	PDCD4	0.0646212
LEF1	MYBL1	0.0646205
LEF1	SLBP	0.0646203
LEF1	FKBP5	0.0645987
FOS	RAB11FIP2	0.0645854
FOS	RFC1	0.0645817
GATA3	VPS13C	0.0645574
GATA3	GMPS	0.0645379
LEF1	EIF3H	0.0645019
LEF1	TAF3	0.0644979
JUN	SLC20A1	0.0644866
FOS	RPS18	0.0644745
JUN	ACTR2	0.0644591
LEF1	CST3	0.0644394
GATA3	KLRK1	0.0644238
JUN	S100A11	0.0643979
PBRM1	IFT81	0.0643839
JUN	HSP90AA1	0.0643803
FOS	PRDX4	0.0643697
RBPJ	KLRK1	0.0643686
JUN	KMT5B	0.064365
JUN	ECE1	0.0643578
FOS	SMAP2	0.0643114
PIAS1	TLK1	0.0643074
LEF1	EIF1AX	0.0642995
ZBTB11	ITGAL	0.0642948
GATA3	PCF11	0.0642897
JUN	ETV6	0.0642699
RUNX3	CWC27	0.0642527
FOS	USP1	0.064244
VEZF1	HIVEP2	0.0642275
FOS	ACBD3	0.0641944
JUN	SLK	0.0641745
JUN	ITGAL	0.0641685
GATA3	NDUFA12	0.0641543
LCOR	CCDC91	0.0641083
FOS	ATP4B	0.0641052
FOS	B4GALT1	0.0640717
FOS	STRN3	0.0640713
JUN	TAF3	0.0640685
FOS	ARAP2	0.0640595
JUN	TLK2	0.064051
LEF1	RBPJ	0.0639794
FOS	CD6	0.0639702
JUN	ATE1	0.0639026
LEF1	NDUFA12	0.0638862
GATA3	EIF3H	0.0638743
GTF2I	CEP164	0.0638662
FOS	DARS1	0.0638595
JUN	GMPS	0.0638549
ARID5B	CCDC91	0.0638509
YBX3	C1orf131	0.0638501
JUN	IL7R	0.0638328
RORA	SUB1	0.0638327
GATA3	DDX18	0.0638259
FOS	NEMF	0.0638171
FOS	PSMA3	0.0638075
JUN	SUB1	0.0638018
FOS	SH2D1A	0.0637865
FOS	RANBP1	0.0637764
JUN	NUCB2	0.0637647
JUN	SOD1	0.0637139
FOS	PIP5K1B	0.063693
JUN	LCK	0.0636847
LEF1	ARAP2	0.0636831
FOXO1	NEMF	0.0636813
FOXO1	MPHOSPH9	0.0636303
JUN	MLLT3	0.0636215
FOS	ACTR2	0.0635756
ZEB1	ITGA1	0.063544
JUN	ATP4B	0.0635268
HIVEP2	ZCCHC9	0.0635161
FLI1	ICOS	0.063508
PBRM1	ARHGEF6	0.0635002
GATA3	PABPC1	0.0634979
JUN	ZFR	0.0634842
LEF1	RACK1	0.0634772
LEF1	DDX52	0.0634434
GATA3	HMGXB4	0.0634388
FOXO1	PPIG	0.0634105
LEF1	PPIP5K2	0.0634037
JUN	RGS1	0.0633726
JUN	TTC37	0.063359
JUN	AHI1	0.0633576
FOS	CADM1	0.0633457
FOS	DKC1	0.0633448
FOS	KMT5B	0.0632372
FOS	NDUFA12	0.063231
JUN	EIF2A	0.0632275
LEF1	TPM2	0.063227
DNAJC1	ASH1L	0.0632207
ZBTB38	DST	0.0632056
JUN	CYTH1	0.0631918
LEF1	CD3E	0.063157
GATA3	TIMP1	0.063138
GATA3	IQGAP2	0.0631299
JUN	SLF1	0.0631206
JUN	CDKN1B	0.0631129
FOS	SNW1	0.0630824
LEF1	IFI6	0.0630713
JUN	CEP350	0.063046
FOS	PARP1	0.0630282
GATA3	MACROH2A1	0.0630207
GATA3	CCDC66	0.0630169
GATA3	LAS1L	0.063015
HIVEP2	NARS1	0.0630134
LEF1	MTPN	0.062995
SUB1	TRIB2	0.0629673
FOS	FKBP3	0.0629673
HMGXB4	RPAP2	0.0629297
FOS	CCPG1	0.0629238
GATA3	NBR1	0.0629049
LEF1	DIS3	0.0629038
JUN	MDFIC	0.0628629
FOS	HIVEP2	0.0628153
MYBL1	PCF11	0.0627965
HIVEP2	EPRS1	0.0627189
FOS	FTH1	0.0627118
JUN	DDX52	0.062707
MYBL1	ASH1L	0.0626763
FLI1	SRP19	0.0626728
GATA3	DEK	0.062619
LEF1	PBRM1	0.0625996
FOS	CPNE3	0.0625811
LEF1	ETV6	0.0625527
MYBL1	ZNF148	0.0625405
GATA3	CCDC91	0.0625242
HIVEP2	RFC1	0.0625047
PBRM1	CCDC91	0.0624557
FLI1	PIAS1	0.0623868
GATA3	ANXA3	0.0623736
GATA3	EML4	0.0623452
RORA	HIVEP2	0.0623436
GATA3	S100A10	0.0623409
FOS	CALR	0.0623139
LEF1	PLAC8	0.0622932
LEF1	GRB2	0.0622811
JUN	RALGPS2	0.0622744
MGA	EIF3H	0.0622656
GATA3	ESF1	0.062219
GATA3	OPTN	0.0621998
VEZF1	CCDC186	0.0621753
LEF1	OAS1	0.0621739
RBPJ	PIK3C2A	0.0621415
FOS	GOLGA4	0.0621261
GATA3	DTX3L	0.0621163
RORA	EIF5B	0.0621102
GATA3	PPIB	0.0620517
PBRM1	BCLAF3	0.0620514
FOXO1	NASP	0.0620183
LEF1	BCL11B	0.0620086
PRDM2	MPHOSPH10	0.0619734
JUN	ARAP2	0.0619664
LEF1	SELL	0.0619552
DNAJC2	SASH3	0.0619538
LEF1	RABGAP1	0.0619483
JUN	NOLC1	0.0619127
LEF1	S100A11	0.0619103
RORA	CRNKL1	0.0619028
ZBTB38	PRDM1	0.0618859
GATA3	SAMHD1	0.0618825
JUN	AKR1A1	0.0618701
RBPJ	ATP2B1	0.0618657
LEF1	ARHGAP10	0.0618514
RUNX3	S100A10	0.0618319
BCL11B	GATA3	0.0618212
FOXO1	RGS1	0.0618195
GATA3	PFDN1	0.0618175
LEF1	CEP170	0.0617768
TOX	FOS	0.0617622
GATA3	RETREG1	0.0617313
GATA3	FYB1	0.0617227
JUN	TAOK3	0.0616927
LEF1	MDH2	0.0616832
LCOR	TPM4	0.0616573
MYBL1	SYNE2	0.0616508
FOXO1	PIH1D1	0.0616248
MGA	NOLC1	0.0616237
ETV6	PTPN6	0.0615621
FOS	ZDHHC20	0.0615354
JUN	DARS1	0.0615328
GATA3	NARS1	0.061524
FOXO1	THOC7	0.0615205
FOS	SERPINB1	0.0615083
GTF2I	CD6	0.0615058
JUN	BDP1	0.0615
JUN	LCP1	0.0614885
MYBL1	GOLIM4	0.0614773
FOS	PIK3C2A	0.0614671
RORA	MTPN	0.0614665
GATA3	IFIT1	0.0614583
JUN	SECISBP2	0.0614045
GATA3	CHD6	0.0614021
JUN	SENP7	0.0613981
FOS	SOD1	0.0613951
LEF1	WASL	0.0613826
YBX3	EMP3	0.0613518
FLI1	PARP1	0.0613509
GATA3	OCIAD2	0.0613495
ZEB1	LAS1L	0.0613433
RORA	SAMHD1	0.0613433
LEF1	NARS1	0.061335
FOS	IQGAP2	0.0613258
FOS	H1-4	0.0613036
LEF1	CCSER2	0.0613
ARID5B	GBP5	0.0612689
GATA3	DYNC1H1	0.0612484
TFAM	EIF4G1	0.0612484
FOXO1	B4GALT1	0.0612445
LEF1	S100A10	0.0612351
LEF1	STIM1	0.0612165
RORA	CCPG1	0.061192
JUN	ZC3HAV1	0.0611868
RORA	TLE5	0.0611798
FLI1	TCOF1	0.061167
LEF1	VPS13C	0.0611598
FOS	LRRCC1	0.0611442
FOS	RBPJ	0.0611391
LEF1	GOLGA4	0.0611367
DDIT3	BIRC3	0.0611357
BCL11B	BLK	0.0611152
GATA3	PCM1	0.0611014
LEF1	LCP1	0.0610981
FOXO1	USP1	0.0610957
JUN	RFC1	0.0610828
FOS	ZFP36	0.0610532
JUN	RPAP2	0.0610187
LEF1	CCDC66	0.0610061
RUNX3	CAPN7	0.060966
ZEB1	ITGA6	0.0609632
VEZF1	PIK3C2A	0.0609614
TFAM	CWC25	0.0609322
FOS	PDIA3	0.0609205
PIAS1	CSPP1	0.0609164
VEZF1	LRRCC1	0.0609151
PBRM1	KRR1	0.0609076
GATA3	RNF19A	0.060907
FOS	HIVEP1	0.0608978
RORA	C1orf131	0.0608902
ETV6	TTC3	0.0608682
MYBL1	HIVEP2	0.0608609
GATA3	ZC3HAV1	0.0608535
JUN	DIS3	0.0608426
LEF1	FLI1	0.0608297
LEF1	EML4	0.0608067
GATA3	CCDC186	0.0608019
JUN	CD6	0.0607726
LEF1	AIFM1	0.0607393
FOS	SMG1	0.0607387
LEF1	PSMA3	0.0607118
LEF1	ASH1L	0.0607101
JUN	HIVEP1	0.0607086
JUN	PFDN1	0.0606758
FOS	HCST	0.0606737
LEF1	DDX18	0.0606529
GATA3	SFMBT2	0.0606455
GATA3	SPCS3	0.060637
JUN	USP1	0.0606325
FOS	MYO9A	0.0605948
FOS	NOLC1	0.0605678
GATA3	CALM2	0.0605612
JUN	TALDO1	0.0605481
JUN	TRMT6	0.0605409
ZBTB11	IPCEF1	0.0605394
FOS	CCT2	0.0605227
RORA	ECE1	0.0605225
LEF1	SAMHD1	0.0605153
FOS	DDIT3	0.060502
JUN	RGS10	0.0604961
BCL11B	RUNX2	0.0604925
GATA3	ENY2	0.0604778
JUN	PRPF3	0.0604607
PBRM1	MYO9A	0.0604596
FOS	VIM	0.060453
RUNX3	SORL1	0.0604396
DDIT3	AKR1A1	0.0604305
MYBL1	SECISBP2	0.0604034
RBPJ	NIFK	0.0603868
ARID5B	TTC3	0.06038
PRDM2	SENP7	0.0603779
RORA	RETREG1	0.0603698
ARID5B	FOXO1	0.0603687
PBRM1	TREML2	0.0603621
FOS	FKBP5	0.0603554
ZEB1	WDR70	0.0603543
ZEB1	ZNF148	0.0603537
JUN	H2AZ2	0.0603518
PBRM1	FAF1	0.0603295
BCL11B	ATAD2	0.060322
GATA3	RANBP1	0.0602957
GATA3	HSP90B1	0.0602823
LEF1	INPP4B	0.0602788
LEF1	ATE1	0.0602679
JUN	MGA	0.0602468
VEZF1	UBE2H	0.0602407
ZBTB38	RETREG1	0.0602401
JUN	PPIB	0.0602245
ZBTB11	NFKBIA	0.0602194
ARID5B	PPIP5K2	0.0602073
GATA3	SNW1	0.0602061
MYBL1	MICU1	0.0601637
ZBTB38	RABGAP1	0.0601625
FLI1	MOV10	0.0601612
FOXO1	EIF5B	0.0601484
SUB1	SH3GLB1	0.0601482
FOS	LTB	0.0601368
LEF1	CAPZA2	0.0601014
GATA3	GPX1	0.0600939
FOS	DDX27	0.0600933
JUN	S100A4	0.0600905
ARID5B	TCOF1	0.060079
FOS	TAF4B	0.06006
FOS	DNAJC7	0.0600577
GATA3	CEP290	0.0600525
LEF1	CEP350	0.0600488
FOS	ASH1L	0.0600401
ARID5B	LAS1L	0.0600241
SUB1	SEC61A1	0.0600011
GATA3	PLAC8	0.0599979
GATA3	UXT	0.0599761
FOS	SAMD9	0.0599735
ZEB1	RETREG1	0.059948
JUN	ZDHHC20	0.0599296
FLI1	FOXO1	0.0599181
JUN	VAV1	0.0598992
GATA3	ZEB1	0.0598953
PRDM1	CD44	0.0598952
FOXO1	TXNIP	0.0598769
TFAM	GBF1	0.0598609
FOS	PIH1D1	0.0598513
LEF1	TFAM	0.0598198
RUNX2	GOLIM4	0.0598066
ARID5B	SH3GLB1	0.0598052
LEF1	KRR1	0.0598031
LEF1	CCT2	0.0597972
FLI1	CHD6	0.0597963
RORA	SPATS2L	0.0597927
FOS	DST	0.0597863
LEF1	FAM13B	0.0597853
GATA3	CANX	0.0597612
GATA3	ARAP2	0.0597495
LEF1	SSR3	0.0597328
LEF1	RCAN3	0.059728
GATA3	MPHOSPH8	0.0596969
GATA3	S100A11	0.0596911
TOX	STIM1	0.0596721
HMGXB4	REV3L	0.0596495
GATA3	SPPL2A	0.0596355
MYBL1	INO80	0.0596332
GATA3	SSR3	0.0596233
LEF1	R3HDM2	0.0596226
RORA	CTSS	0.0596158
MYBL1	SRPK1	0.0595908
RUNX2	SSR3	0.0595906
GATA3	MTDH	0.0595843
FOS	FAF1	0.0595785
HMGXB4	SPTLC2	0.0595759
GATA3	IL7R	0.0595721
FOS	RRM1	0.0595473
GATA3	LCK	0.0594961
GATA3	GBP2	0.0594837
FOXO1	PRDM1	0.0594697
RBPJ	TAF4B	0.0594582
ZNF148	ITGA6	0.0594458
JUN	ZBTB38	0.0594131
JUN	TLK1	0.0594049
MYBL1	WASL	0.0594019
RORA	ARID5B	0.0593802
GATA3	TOX	0.0593718
RORA	RAB11FIP2	0.0593682
FOS	WASL	0.0593629
RUNX3	ZNF148	0.0593225
PBRM1	TGS1	0.0593077
ETV6	EMP3	0.0593042
RORA	TOMM70	0.0592929
PBRM1	GRB2	0.0592894
RORA	CD6	0.0592873
FLI1	MALT1	0.0592794
JUN	NSFL1C	0.0592599
JUN	PIP5K1B	0.0592477
LCOR	S100A13	0.059237
JUN	TFAM	0.0592306
HIVEP2	SPTLC2	0.059227
MGA	PHAX	0.0592177
ARID5B	RCAN3	0.059213
PBRM1	PFKP	0.0592074
FOS	ITGA4	0.0591946
FLI1	BIRC3	0.059194
JUN	SNW1	0.0591821
FOS	ZBTB38	0.0591793
DNAJC2	AIFM1	0.0591733
HIVEP2	ATE1	0.0591315
LEF1	ISG15	0.0591139
LEF1	HSP90AB1	0.0591
FOS	LEF1	0.0590919
RORA	BIRC3	0.0590796
VEZF1	CPNE3	0.0590529
JUN	SORL1	0.0590491
YBX3	TFAM	0.0590414
FOS	SRPK1	0.0590006
LEF1	HIVEP2	0.0589684
FOXO1	AIFM1	0.0589505
GATA3	TARS1	0.0589307
PBRM1	PLEKHA1	0.0589204
ARID5B	TDRD7	0.0589118
GATA3	INPP4B	0.0589111
FOS	H2AZ2	0.0589107
SUB1	RNF19A	0.0588989
FOS	SELL	0.0588917
MYBL1	DDX52	0.0588825
FOS	CD4	0.0588763
GATA3	DNAJC2	0.058857
JUN	TOMM70	0.0588453
FOS	FAM76B	0.0588348
FOS	RUNX3	0.0588323
PRDM1	RPAP2	0.0588164
ARID5B	HCST	0.0588121
FOS	RCAN3	0.0588116
JUN	DEK	0.0587911
FOS	HMGXB4	0.0587887
FOXO1	CWC25	0.0587665
LEF1	PPIG	0.0587657
ZEB1	CEP57	0.0587485
FOS	RNF19A	0.0587367
GATA3	NIFK	0.0587318
FOS	PFKP	0.0587309
RORA	CXCR4	0.058725
LEF1	PIH1D1	0.058724
PRDM2	RGS10	0.0587224
HIVEP2	DUSP1	0.0587116
DNAJC1	GOLGA4	0.0586782
JUN	OTUD4	0.058677
LEF1	RPLP0	0.0586246
MGA	CTSS	0.0586088
ARID5B	HIVEP1	0.0585978
GATA3	HSPA5	0.0585804
JUN	SAMHD1	0.0585626
FOS	CWC25	0.058556
PRDM1	S100A13	0.0585517
GATA3	WDR33	0.0585411
FOS	SETD5	0.0585334
PRDM2	SAMHD1	0.0585188
PRDM1	HIPK3	0.0585169
PRDM2	SSR4	0.0585105
GATA3	SRPK1	0.0585077
FOS	IPCEF1	0.0585068
FOS	HSPA5	0.0585033
MYBL1	KRR1	0.0584687
GATA3	H2AZ2	0.0584629
FOS	ECE1	0.0584621
FOS	ZC3H13	0.0584538
VEZF1	FAM13B	0.0584461
LCOR	SLC4A1AP	0.0584381
LEF1	ZFP36	0.0584249
LEF1	USP8	0.0584224
JUN	SYTL2	0.0584115
DNAJC2	R3HDM1	0.0584012
FOS	TAOK3	0.0583929
LEF1	PIK3C2A	0.058365
ARID5B	THOC7	0.0583404
JUN	RBPJ	0.0583273
GATA3	PHAX	0.0583256
JUN	MDH2	0.058323
DNAJC2	WWP1	0.058318
FOS	BCLAF3	0.0583091
ZBTB38	ARAP2	0.0583089
ZBTB38	SYNE2	0.0583059
GATA3	SELL	0.0583026
RORA	CIB1	0.058296
FOS	RUNX2	0.0582748
LEF1	CHD8	0.0582692
FOS	IFI6	0.058268
LEF1	NEMF	0.0582636
FOS	EIF5B	0.0582531
JUN	GATA3	0.058251
GATA3	NFKBIA	0.0582474
DNAJC2	MCOLN2	0.0582334
FOS	CHD8	0.0581937
FOS	NARS1	0.0581914
SUB1	ADGRG5	0.0581829
MYBL1	SOD1	0.0581701
MGA	GMPS	0.0581579
MYBL1	RPAP3	0.0581466
ARID5B	CIB1	0.0581451
LEF1	MYO9B	0.0581351
LEF1	FDPS	0.058135
SUB1	HSPD1	0.058075
FOS	MPHOSPH10	0.0580606
RORA	HCST	0.0580213
BCL11B	NOLC1	0.0580071
ZBTB11	KRR1	0.0579865
JUN	PCF11	0.0579778
RORA	ZBTB11	0.0579761
HIVEP2	CD44	0.0579649
HIVEP2	RGS1	0.0579592
FOS	DTX3L	0.0579437
ARID5B	IFIT3	0.0578667
LEF1	HERC6	0.0578515
PBRM1	ZCCHC9	0.0578485
JUN	CALM2	0.0578287
LEF1	ARID5B	0.0578174
JUN	HERC6	0.0578087
GATA3	TOMM70	0.0578028
JUN	ITGB1	0.0578
ZEB1	CCDC186	0.0577966
LEF1	ITGA6	0.0577877
FOS	FYB1	0.0577828
FOS	RPL36A	0.0577682
GATA3	S100A13	0.0577663
GATA3	STRN3	0.0577583
VEZF1	OCIAD2	0.057758
LEF1	NDUFS4	0.0577502
FOS	FKBP11	0.0577416
LEF1	ACTB	0.0577316
LEF1	MACROH2A1	0.0577288
GATA3	CLK4	0.0576987
BCL11B	DIS3	0.0576874
GATA3	CPNE3	0.0576792
VEZF1	SH3GLB1	0.0576765
FOS	PSMB7	0.0576683
ZBTB38	ARHGAP10	0.0576501
HIVEP2	RABL6	0.0576235
FOS	HSP90B1	0.0576188
LEF1	TAOK3	0.0576173
FOS	NDFIP2	0.0576122
JUN	PPIG	0.0576108
JUN	ZMAT2	0.0575769
PBRM1	CEP170	0.0575747
FLI1	MDN1	0.057551
JUN	ATAD2	0.057538
FOS	CEP350	0.0575283
LEF1	RPL36A	0.0575068
PBRM1	CADM1	0.0575067
GATA3	PAFAH1B3	0.0574882
PRDM2	MCUB	0.0574812
JUN	DTX3L	0.0574795
MGA	DEK	0.0574686
PRDM2	NDUFA1	0.057466
FOS	BIRC3	0.0574524
LCOR	DYNC1H1	0.0574015
ZNF148	SERPINB1	0.0573742
FOS	NFKBIZ	0.0573591
RUNX2	DDIT3	0.0573026
BCL11B	SH2D1A	0.0572957
FLI1	NDUFS6	0.057288
LEF1	RPAP3	0.0572824
FOS	NDUFS5	0.0572693
VEZF1	MDFIC	0.0572502
JUN	ZBTB11	0.0572448
FOS	EPRS1	0.0572269
VEZF1	MICU1	0.0572258
FLI1	NOLC1	0.057197
GATA3	IFIT3	0.0571804
ZBTB11	ECE1	0.0571774
LEF1	ZC3HAV1	0.0571759
HMGXB4	ACBD3	0.0571703
MYBL1	MCUB	0.0571624
FOS	RPS20	0.0571497
GATA3	AHI1	0.0571371
SUB1	MTDH	0.0571021
JUN	DST	0.0570965
FOS	IL7R	0.057096
HIVEP2	RRBP1	0.057067
DNAJC2	DGKA	0.0570621
JUN	PDIA3	0.0570615
LEF1	NDUFS5	0.0570591
VEZF1	DIAPH1	0.05704
FOS	SRP19	0.0570244
LCOR	CST3	0.0570153
FOXO1	PLAC8	0.0569989
LEF1	EIF5B	0.0569928
JUN	MOV10	0.0569836
JUN	F2R	0.0569763
PIAS1	PIK3C2A	0.0569673
HIVEP1	ARID5B	0.0569349
PBRM1	VAV1	0.0569241
FLI1	PUDP	0.0569177
MGA	NDUFA12	0.0569127
JUN	EPRS1	0.0569115
LEF1	ADGRG5	0.0568986
HIVEP2	HSPA5	0.056896
ARID5B	TOMM70	0.056893
BCL11B	PSMB7	0.0568694
JUN	TAF4B	0.0568463
FOS	ITCH	0.0568431
FOS	ZBTB11	0.0568379
SUB1	KIDINS220	0.0568316
FOS	PLAC8	0.0568224
ZBTB38	PTPN6	0.0568215
VEZF1	ANP32E	0.0568182
GATA3	PECAM1	0.0567898
JUN	RPAP3	0.0567753
FOS	LCP1	0.0567469
RORA	SEC61A1	0.0567396
FOS	ATE1	0.0567269
LEF1	MX1	0.056723
ZNF24	TTC37	0.0567225
HIVEP1	HIPK3	0.0567119
JUN	FTH1	0.0567053
GATA3	TOPBP1	0.0567006
FOS	NEB	0.0566933
JUN	CHD6	0.0566928
JUN	SPCS3	0.056667
GATA3	HSPD1	0.0566653
GATA3	TTC3	0.0566501
FOXO1	PRPF6	0.0566374
JUN	TOPBP1	0.0566165
JUN	MALT1	0.056615
BCL11B	IVNS1ABP	0.0565999
JUN	NDUFS5	0.0565977
BCL11B	SELL	0.0565788
SUB1	SASH3	0.056578
LEF1	SYTL2	0.0565601
JUN	CASP8AP2	0.0565463
MYBL1	OSBPL8	0.0565461
ZBTB38	PSMD7	0.0565333
GATA3	CCT2	0.0565311
PRDM1	ZBTB38	0.0565189
JUN	BCL11B	0.0565175
JUN	DNAJC7	0.0565153
ARID5B	RFC1	0.05651
PRDM2	KRR1	0.0564906
FLI1	MYBL1	0.0564759
GATA3	SH2D1A	0.0564638
PBRM1	TFAM	0.0564298
FOS	RBM38	0.0564238
ZNF148	HAVCR2	0.0564236
DNAJC1	MLLT3	0.0564231
YBX3	H1-4	0.0564168
PBRM1	RBL2	0.0564092
HIVEP2	NFKBIZ	0.0564026
MYBL1	DNAJC1	0.0563969
BCL11B	UXT	0.0563931
BCL11B	CCDC66	0.0563647
TOX	RB1	0.0563564
DNAJC2	HIVEP1	0.0563416
GATA3	NDFIP2	0.056335
FOS	S100A4	0.0563336
GATA3	RPLP0	0.0563166
JUN	PPIP5K2	0.056315
JUN	SLC4A1AP	0.0563124
BCL11B	RCAN3	0.0562955
GATA3	TLE5	0.0562894
GATA3	RPAP3	0.0562585
LEF1	RNF19A	0.0562542
JUN	CD44	0.0562442
GATA3	AP2S1	0.0562416
FLI1	COTL1	0.0562378
FOS	HSP90AB1	0.0562343
GTF2I	ZC3HAV1	0.0562261
FLI1	DUSP1	0.0562247
LEF1	PPIB	0.0562025
JUN	SPATS2L	0.0561961
FOS	MDFIC	0.0561543
JUN	DNAJC1	0.0561427
GATA3	RORA	0.0561327
LEF1	VIM	0.0561315
FLI1	FKBP3	0.0561105
ZEB1	SCAPER	0.056086
GATA3	MALT1	0.0560807
FOS	EEA1	0.0560475
MYBL1	H1-4	0.0560286
VEZF1	TFAM	0.0560251
FOS	TTC37	0.0560226
FOS	WWP1	0.0560191
FOS	MAPRE2	0.0560152
JUN	ANP32E	0.0559946
FOS	SLBP	0.0559708
LEF1	TLK1	0.0559596
FOS	VIRMA	0.0559559
JUN	SAMD9	0.0559384
JUN	SCAPER	0.0559338
JUN	TDRD7	0.0559304
DNAJC1	ZRSR2	0.0559244
DNAJC2	NIFK	0.055901
LEF1	BRD8	0.0559
ZBTB11	CLK4	0.0558983
JUN	THRAP3	0.0558792
PBRM1	ANXA3	0.0558777
ZBTB11	INPP4B	0.0558771
ZBTB38	GATA3	0.0558703
LEF1	H2AZ2	0.0558636
LEF1	PARP9	0.0558349
LEF1	NDUFA1	0.0557798
FOS	TRMT6	0.0556912
RORA	ACTB	0.0556814
LEF1	PRPF6	0.0556785
MYBL1	NDUFA12	0.0556625
GATA3	RCAN3	0.0556358
JUN	OAS1	0.0556338
LEF1	GOLIM4	0.0556044
JUN	SETX	0.0555955
RORA	SLC20A1	0.0555884
FOS	TOMM70	0.0555458
PBRM1	TTC37	0.0555401
LEF1	CIB1	0.0555368
RORA	SRPK1	0.0555344
VEZF1	PECAM1	0.0555253
LEF1	TREML2	0.0555168
VEZF1	PUDP	0.055505
RORA	OPTN	0.0555005
TFAM	MYO5A	0.0554934
VEZF1	VPS13C	0.0554693
JUN	MAPRE2	0.0554596
GATA3	EPB41	0.0554573
SUB1	IL10RA	0.0554527
BCL11B	CEP170	0.0554471
JUN	BRWD3	0.0554446
ZBTB38	HAVCR2	0.0554437
GATA3	ITGA4	0.0554333
VEZF1	LEF1	0.0554188
LEF1	NBEA	0.0554183
FOS	RB1	0.055416
GATA3	SECISBP2	0.0553933
JUN	ANXA3	0.0553931
RORA	RABL6	0.0553872
PRDM1	VPS36	0.05537
VEZF1	ROCK2	0.0553448
FOXO1	CEP162	0.0553207
LEF1	HSP90AA1	0.0553079
FLI1	INPP4B	0.0553027
FOS	MX1	0.0552872
GATA3	BRD8	0.0552661
FOS	PRPF6	0.0552532
HIVEP1	TAOK3	0.0552445
RUNX3	IQGAP2	0.0552221
JUN	ATP6V1D	0.055219
GATA3	H1-4	0.0552168
FOS	DNMT1	0.0552118
MYBL1	MGA	0.0552081
JUN	TIMP1	0.0552078
JUN	TTC3	0.0551856
ZNF24	CIB1	0.0551795
JUN	MCOLN2	0.0551774
GATA3	MDH2	0.0551612
RUNX2	IFT81	0.0551445
PBRM1	IPCEF1	0.0551412
GATA3	OAS1	0.0551371
LEF1	IQGAP2	0.0551312
HIVEP1	LTB	0.0551107
FLI1	PIK3C2A	0.0550957
GATA3	NUCB2	0.0550912
GATA3	IDI1	0.0550901
GATA3	PTPRR	0.0550873
ZBTB11	SLC4A1AP	0.0550708
MGA	SETD5	0.0550654
LEF1	DGKA	0.0550497
BCL11B	ZEB1	0.0550421
PRDM1	TOPBP1	0.0550411
MGA	IPCEF1	0.0550355
RORA	IL21R	0.0550206
JUN	LAP3	0.0550203
RORA	HIPK3	0.05502
FOS	FOXO1	0.0550073
RORA	FOS	0.0550026
GATA3	NSFL1C	0.0549697
FOS	NDUFA1	0.0549665
GATA3	SYTL2	0.0549405
RBPJ	CYTH1	0.0549393
FOXO1	ICOS	0.0549126
JUN	IFI6	0.0548912
LEF1	DEK	0.0548835
FOS	HIPK3	0.0548668
GATA3	MX1	0.0548464
FOS	CWC27	0.0548376
JUN	PHF20	0.0548204
FOS	SMC4	0.0548096
JUN	ITGA4	0.054808
JUN	ISG15	0.0548073
FOS	MYO9B	0.0548002
ZNF148	PHF20	0.0547978
FLI1	CD247	0.0547939
HIVEP2	DR1	0.0547601
HMGXB4	TAOK3	0.0547556
FOXO1	PRDM2	0.0547084
ARID5B	WDR33	0.0547005
FOS	GBP5	0.0546967
LEF1	HSP90B1	0.054693
BCL11B	CRNKL1	0.0546868
HMGXB4	UXT	0.054661
RORA	EIF4G1	0.0546609
JUN	SEC61A1	0.0546557
LEF1	C1orf131	0.0546555
MYBL1	PSMA3	0.0546443
LEF1	RPS20	0.0546431
JUN	RACK1	0.0546383
LEF1	TTC37	0.0546287
GATA3	MCUB	0.0546259
BCL11B	MATK	0.0546194
PRDM2	PPIP5K2	0.0546189
JUN	CFAP54	0.0545998
PIAS1	LCOR	0.0545915
VEZF1	NDUFA12	0.0545782
LEF1	TUBA1B	0.0545721
JUN	MX1	0.054567
RUNX3	TPM2	0.0545555
FOXO1	STIM1	0.0545452
FOS	IFIT3	0.0545407
MYBL1	RB1	0.0545209
YBX3	CRNKL1	0.0545165
DNAJC1	SH3GLB1	0.0544918
GATA3	TUBA1B	0.0544879
SUB1	SPATS2L	0.054455
LEF1	APLP2	0.0544548
FOS	HERC6	0.0544536
FLI1	RUNX3	0.0544502
FOXO1	IDI1	0.0544453
JUN	SAT1	0.0544451
PRDM1	SLF1	0.0544375
LEF1	TARS1	0.0544149
GATA3	DDX52	0.0544108
RUNX3	MYO5A	0.0544102
ZBTB38	SUPT6H	0.0544059
GATA3	HIVEP2	0.0544034
LEF1	FKBP3	0.0543983
GATA3	CD247	0.054394
FOS	ANXA1	0.0543896
FOXO1	NIFK	0.0543879
MGA	ZCCHC9	0.0543866
YBX3	PPP1R16B	0.0543855
LEF1	TRMT6	0.0543826
FLI1	PHAX	0.0543735
FOS	CRNKL1	0.054357
ZNF148	CD6	0.0543562
LEF1	ICOS	0.0543346
LEF1	CCDC18	0.054331
YBX3	MYO1G	0.0542996
LEF1	SYNCRIP	0.0542926
JUN	RABL6	0.0542767
GATA3	ATP4B	0.0542647
FOS	MOV10	0.0542455
RORA	NASP	0.0542365
RUNX2	THOC7	0.054211
GATA3	FAM76B	0.0542024
GATA3	DR1	0.0541892
FOS	ARID5B	0.0541878
RORA	HMGXB4	0.0541713
DNAJC1	DYNLRB1	0.0541702
FOS	HAVCR2	0.0541616
FLI1	RBM38	0.0541384
MYBL1	ANXA3	0.0541271
FOXO1	ARL4A	0.054119
GATA3	PTPN6	0.0541105
SUB1	PTPRR	0.054097
FOS	IFIT2	0.0540908
JUN	NDFIP2	0.0540821
LEF1	ACBD3	0.0540804
LEF1	RUNX3	0.0540729
GATA3	DARS1	0.0540686
FOS	MTPN	0.0540634
JUN	STRN3	0.0540548
FOS	LAP3	0.0540464
FOS	TLE5	0.0540343
FOS	BRD8	0.054027
TFAM	SLK	0.0540199
YBX3	BCLAF3	0.0540088
JUN	CANX	0.0539881
GATA3	CST3	0.0539868
VEZF1	CDKN1B	0.0539802
MYBL1	AFDN	0.0539751
LEF1	BIRC3	0.0539698
LEF1	OSBPL8	0.0539397
HMGXB4	PRPF6	0.0539228
VEZF1	PRPF3	0.0538978
ZBTB11	STIM1	0.053886
BCL11B	LYST	0.0538801
LEF1	FOS	0.0538693
ZNF24	RGS10	0.0538626
JUN	YBX3	0.0538462
LEF1	ESF1	0.0538412
GATA3	MDFIC	0.0538136
GATA3	CDKN1B	0.0538026
LEF1	GLS	0.0537936
JUN	WASL	0.0537824
GATA3	ATE1	0.0537814
GATA3	CD69	0.0537732
FOS	TTC3	0.0537612
FOS	F2R	0.0537502
RORA	LCP1	0.0537316
SUB1	ME2	0.0537099
FOS	SEPTIN2	0.0537087
ZBTB38	FDPS	0.0537055
RORA	GTPBP4	0.0537011
RUNX2	ZFP36	0.0537
FOS	MCL1	0.0536726
PBRM1	NDUFS4	0.0536626
RORA	INPP4B	0.0536393
ARID5B	SAMSN1	0.0536323
FOS	RPAP2	0.0536316
HIVEP1	CASP8AP2	0.0536141
ZBTB38	XPO1	0.0536128
DNAJC2	CDK5RAP2	0.0536082
HIVEP2	HERC6	0.0536049
FLI1	SOD1	0.0535886
LEF1	PCM1	0.0535704
GATA3	MTPN	0.0535416
DNAJC1	RRM1	0.0535361
LEF1	IFIT1	0.0535303
GATA3	PSMD7	0.0535266
FOS	DIAPH1	0.0535188
FOS	NDUFS6	0.0535166
JUN	NIBAN1	0.0535147
ZBTB11	ITGA6	0.0534903
JUN	ITGA1	0.0534883
LEF1	CEP164	0.0534762
DNAJC1	EIF4G1	0.0534707
HIVEP2	SAMSN1	0.0534669
HIVEP2	TDRD7	0.0534556
ZEB1	GMPS	0.0534542
FLI1	WWP1	0.0534527
GATA3	SLC4A1AP	0.0534382
RORA	CCDC91	0.0534339
ARID5B	SMG1	0.0534284
FOS	ANXA3	0.053409
RORA	ARPC1B	0.0534061
PBRM1	ZRSR2	0.0534013
FOS	ETV6	0.0534007
FOS	AKR1A1	0.0533749
RUNX3	RACK1	0.0533554
LEF1	ZCCHC9	0.0533504
MYBL1	ALMS1	0.0533406
RORA	USP8	0.0533298
RORA	IVNS1ABP	0.0533015
LEF1	TRAK2	0.0532997
MYBL1	RNF19A	0.0532985
FOS	LYST	0.0532931
JUN	RORA	0.0532907
FOS	SAMSN1	0.0532885
JUN	HAVCR2	0.0532396
FOS	CIB1	0.0532257
MYBL1	CEP290	0.0532194
GATA3	ARPC1B	0.0532185
FOS	NIFK	0.0532184
ARID5B	DEK	0.0531957
GATA3	CAPN7	0.0531812
JUN	GBP2	0.0531717
JUN	RUNX3	0.0531705
LEF1	HSPD1	0.053169
RORA	TPM2	0.0531576
FOS	SYNCRIP	0.0531058
ARID5B	CWC27	0.0531022
FOXO1	SNRPB2	0.053102
FOS	EIF1AX	0.0530924
FOS	EMC7	0.0530887
LEF1	IFIT3	0.0530636
JUN	C21orf91	0.0530439
FOS	PCM1	0.0530293
PRDM2	ITGA6	0.0530215
FOXO1	HIPK3	0.0530099
ZBTB38	BRD8	0.0529885
LEF1	LAP3	0.0529875
LEF1	TPM4	0.0529815
LEF1	CD9	0.0529688
LEF1	USP1	0.0529432
FOS	ICOS	0.0529249
LEF1	DDX27	0.0529204
MGA	EPB41	0.0529
LEF1	TOPBP1	0.0528738
RORA	DDX58	0.0528622
GATA3	PUDP	0.0528577
FOS	GBP2	0.0528472
RUNX3	ZEB1	0.0528439
DNAJC2	FAF1	0.0528398
GATA3	ITCH	0.0528263
FOS	VEZF1	0.0528255
LEF1	KLRK1	0.0528215
FLI1	SAT1	0.0527694
FOS	PPIB	0.052759
PBRM1	KIDINS220	0.0527529
RORA	SMC4	0.0527387
FOS	ACTG1	0.0527306
RORA	ITGB1	0.0527134
PRDM1	SYTL2	0.0527067
JUN	PCM1	0.052678
ARID5B	SAMHD1	0.0526753
ZEB1	TLK2	0.0526738
JUN	CEP290	0.0526663
MYBL1	CCPG1	0.0526475
RUNX2	GBP5	0.0526462
GATA3	NDUFS6	0.0526408
JUN	RBL2	0.0526206
GATA3	SETX	0.0526112
JUN	PPP1R16B	0.0525898
FLI1	ACTB	0.0525819
JUN	NFKBIZ	0.0525757
FOS	RGS1	0.0525643
FOXO1	ZC3H13	0.0525639
RUNX3	UXT	0.0525624
JUN	VEZF1	0.052544
RUNX3	GOLGA4	0.0525096
MYBL1	TM9SF3	0.0525036
GATA3	CXCR4	0.052502
FLI1	MYO1G	0.0525005
[truncated: 11,201 more rows]

## Sheet: 7d.Hamster
Hamster_T cells_linkList_0.01
regulatoryGene	targetGene	weight
TBX21	GZMA	0.111533
FOXP1	LEF1	0.098316
LEF1	FOXP1	0.0946109
FOXP1	ARHGAP15	0.0903208
FOXP1	PITPNC1	0.087559
FOXP1	EXT1	0.0874013
ATF6	ATP8B4	0.0856662
TBX21	KLRK1	0.085425
FOXP1	S100A6	0.0828656
LEF1	EXT1	0.0826904
TBX21	XCL1	0.0820621
ATF6	PDE7A	0.0745025
FOXP1	S100A11	0.0717532
PLEK	EOMES	0.0707185
LEF1	ARHGAP15	0.0706687
ATF6	CHN2	0.0703389
FOXP1	RETREG1	0.0689219
IKZF2	LRMDA	0.0681846
FOXP1	CAMK4	0.0674568
ATF6	KLRK1	0.0674159
ATF6	XCL1	0.0670775
LEF1	PDE4D	0.0669835
TBX21	CCL5	0.0664748
PLEK	HCN2	0.066254
ATF6	CD96	0.0650141
FOXP1	SSBP2	0.0639579
EOMES	PLEK	0.0635855
LEF1	CACHD1	0.0634804
IKZF1	UBA52	0.0631819
FOXP1	MAN2A1	0.0630464
FOXP1	BCL2	0.0629091
LEF1	GZMA	0.062199
TBX21	PLCG2	0.0620264
FOXP1	SERF2	0.0619822
TBX21	IL18RAP	0.0614058
ATF6	CLNK	0.060621
PLEK	CCL4	0.0604665
ATF6	ITGA1	0.060338
LEF1	BCL2	0.0597247
IKZF1	COX8A	0.0595128
LEF1	ZNRF1	0.0593434
TBX21	PDE7A	0.0592596
FOXP1	CACNA2D3	0.0590661
FOXP1	GPCPD1	0.0589377
LEF1	PITPNC1	0.0587059
IKZF1	ACTB	0.0586262
IKZF3	MCTP2	0.0585051
IKZF3	CCL5	0.0584998
PLEK	AOAH	0.0583116
LEF1	IKZF1	0.058005
LEF1	SSBP2	0.0577833
EOMES	CCL5	0.0577475
TBX21	MAGOHB	0.0575537
PLEK	CCL5	0.0571187
BHLHE40	XCL1	0.0570452
IKZF1	SMIM18	0.0570359
ATF6	GSAP	0.0569756
FOXP1	ST6GAL1	0.0564598
RORA	PLXNC1	0.0562522
HOPX	PSMB8	0.0561126
LEF1	CTSW	0.0559636
EOMES	FGR	0.0559152
FOXP1	IKZF1	0.0558903
ATF6	LRMDA	0.0557754
FOXP1	ACTB	0.0554323
IKZF1	EEF1A1	0.0553906
FOXP1	IGF1R	0.0553885
IKZF2	IL2RA	0.0552887
TBX21	PIK3AP1	0.0552557
FOXP1	PIP4K2A	0.054417
LEF1	CAMK4	0.0543753
FOXP1	RAC2	0.0543607
TBX21	ATP8B4	0.0538598
IKZF1	RPL26	0.0537184
IKZF1	RPL9	0.0536924
FOXP1	SH3BGRL3	0.0534703
HOPX	PTPRCAP	0.0533785
SUB1	SH3BGRL3	0.0533665
TBX21	METRN	0.0532598
FOXP1	GSTP1	0.0531882
ATF6	GZMA	0.053167
IKZF1	RPS10	0.0531508
EOMES	HCN2	0.0531074
TBX21	FCER1G	0.0529599
ATF6	IL12RB2	0.0529139
FOXP1	CCR7	0.0527987
LEF1	PDE4B	0.0527535
FOXP1	ZNRF1	0.0527066
LEF1	SERF2	0.0525746
HOPX	PFN1	0.0525155
TBX21	LPCAT2	0.0524708
FOXP1	LSP1	0.0522049
ZNF706	TMSB10	0.0520976
IKZF1	RPL32	0.0520474
IKZF1	RPL7	0.0518797
ZNF706	RPL7A	0.0517818
LEF1	TSPAN5	0.0517316
TBX21	FGL2	0.0517129
ATF6	IKZF3	0.0516425
IKZF2	PIK3AP1	0.0516301
IKZF1	SUPT6H	0.051591
LEF1	RETREG1	0.0514728
IKZF1	FTL	0.0514219
FOXP1	B2M	0.0513247
IKZF2	CRIM1	0.0512403
IKZF1	RPS9	0.0510989
IKZF1	RPS27A	0.0509931
SUB1	RPS4X	0.0509379
ZNF706	RPL32	0.0508383
TBX21	CTSW	0.0507567
SUB1	SUPT6H	0.0507074
FOXP1	ADAM19	0.0506822
FOXP1	CTSD	0.0505606
HOPX	CLIC1	0.0504495
HOPX	PPP1CA	0.0502346
TBX21	BHLHE40	0.0502281
FOXP1	RERE	0.0501997
IKZF3	CD8A	0.0500724
SUB1	RPS15	0.0500481
LEF1	PLEKHA5	0.0500152
EOMES	AOAH	0.0499804
FOXP1	GZMA	0.0498972
LEF1	S100A6	0.0498722
FOXP1	HOPX	0.0498371
SUB1	RPL7A	0.0497795
LEF1	GSTP1	0.0496956
LEF1	RERE	0.0496926
EOMES	LPCAT2	0.0496755
IKZF1	RPL14	0.0494759
ZNF706	RPL10A	0.0494123
SUB1	PFN1	0.0494039
ZNF706	APRT	0.0491209
FOXP1	TOX	0.0490931
SUB1	SMIM18	0.0490905
TBX21	HCN2	0.0490671
IKZF2	KLRK1	0.0490382
FOXP1	CNOT6L	0.0490153
FOXP1	TNNC2	0.0489713
ZNF706	RPS18	0.0489223
HOPX	S100A10	0.048588
LEF1	PSMB8	0.0485789
FOXP1	CHCHD2	0.0485704
FOXP1	PDE4D	0.0484674
LEF1	CCR7	0.0484634
SUB1	ABRACL	0.0483244
LEF1	ST6GAL1	0.0482672
HOPX	METRN	0.0482626
LEF1	METRN	0.0482265
LEF1	AFF3	0.0481974
ATF6	RASA1	0.0481835
TBX21	CD160	0.0481755
RORA	GFOD1	0.0481287
HOPX	TMSB4X	0.0480505
ZNF706	RPS24	0.0480361
TBX21	TMX1	0.0479858
IKZF1	SERF2	0.0479752
LEF1	HOPX	0.0478844
LEF1	ADAM19	0.0478494
TBX21	KLRG1	0.0478256
ATF6	HIP1	0.0477237
LEF1	ITPR2	0.0476423
IKZF1	TMSB4X	0.047497
SUB1	SCAND1	0.0473003
IKZF1	TPT1	0.0472821
FOXP1	FTH1	0.0472332
LEF1	STT3B	0.0471654
EOMES	NXN	0.047156
FOXP1	TMSB4X	0.0471459
SUB1	ATP5F1D	0.0470072
SUB1	RPL27A	0.04699
EOMES	DGKI	0.0468642
ZNF706	TBC1D8	0.0468226
FOXP1	ST8SIA6	0.0466476
LEF1	S100A11	0.0465721
EOMES	IRF8	0.046529
FOXP1	PSMB8	0.0465177
FOXP1	PTPRCAP	0.0465019
RORA	MAP3K8	0.0464775
FOXP1	CACHD1	0.0464062
FOXP1	HLA-DQB1	0.0463752
FOXP1	RAPGEF6	0.0462933
SUB1	UBA52	0.0462411
FOXP1	PFN1	0.0462132
HMGB2	HINT1	0.0462016
ARID5B	MAP4K4	0.0461859
IKZF1	RPS11	0.0461437
HOPX	MT-ATP6	0.0460791
IKZF3	ATF6	0.046013
SUB1	TPT1	0.0460099
TBX21	PIK3R1	0.0459893
HOPX	PYCARD	0.045881
FOXP1	ARHGEF18	0.0458738
RORA	IRAK3	0.0457471
LEF1	TCF7	0.0457206
IKZF1	RPL7A	0.0457046
SUB1	TBC1D8	0.0456281
ZNF706	RPS13	0.0456275
LEF1	IGF1R	0.0456248
ZNF706	PPIA	0.0456054
IKZF3	CCL4	0.0455948
LEF1	RAC2	0.0455352
LEF1	TIMM13	0.0454923
SUB1	COX8A	0.0454376
FOXP1	TCF7	0.0453947
LEF1	PPP1CA	0.0453465
IKZF1	RPS19	0.0452304
SUB1	PPIA	0.0452237
IKZF2	IL12RB2	0.045137
ATF6	FGL2	0.0451208
HOPX	CFL1	0.0450845
FOXP1	TSPAN5	0.04497
LEF1	SOCS2	0.0449599
TBX21	SPNS3	0.0448984
IKZF3	GZMA	0.0448839
SUB1	TMSB4X	0.044853
ATF6	IKZF2	0.04483
ZNF706	RPS4X	0.0447988
LEF1	SH3BGRL3	0.0447986
FOXP1	METRN	0.0447687
EOMES	SLAMF7	0.0447213
FOXP1	SCAND1	0.0447016
SUB1	RPS13	0.0446386
ATF6	BANK1	0.0446235
FOXP1	ANO3	0.0445778
ZNF706	RPS25	0.0445095
ZNF706	TPT1	0.044501
SUB1	EEF1A1	0.0444523
FOXP1	RPS15	0.0443897
FOXP1	ATP6V1G1	0.0443515
EOMES	PLCG2	0.0442761
FOXP1	RPL14	0.0442368
FOXP1	ARPC5	0.0442043
IKZF1	EEF1D	0.0441739
HOPX	GSTP1	0.0441674
FOXP1	RPL7A	0.0441438
LEF1	PIP4K2A	0.0441169
TBX21	ATF6	0.0441132
BHLHE40	TBX21	0.044098
BHLHE40	RAB27A	0.044066
ZNF706	TAGLN2	0.0440519
FOXP1	PLAAT3	0.0440475
TBX21	EXT1	0.0439762
SUB1	RPS19	0.0439703
TBX21	MCTP2	0.0439129
IKZF3	RUNX3	0.0438615
SUB1	RPL10A	0.0438051
RORA	CHN2	0.0437715
IKZF1	RPL17-C18orf32	0.0437265
LEF1	LSP1	0.0437095
IKZF3	PTPN22	0.0436859
ATF6	PIK3AP1	0.0436778
SUB1	RPL32	0.0436487
IKZF1	UBB	0.0436415
LEF1	TMSB4X	0.0435549
FOXP1	ETS1	0.0435392
HOPX	ATP5MC3	0.0435147
IKZF1	FAU	0.0434381
ZNF706	RPS27A	0.0434252
FOXP1	TMSB10	0.0433769
SUB1	FAS	0.0433443
MAF	SAMSN1	0.0433299
TBX21	AOAH	0.0431125
SUB1	DYNLL1	0.0430615
LEF1	MAN2A1	0.0429427
IKZF1	B2M	0.0428964
FOXP1	MYO1F	0.0428814
IKZF3	KLRK1	0.042848
SUB1	RPL13A	0.0428113
RORA	RUNX2	0.04276
IKZF3	CD96	0.0427521
IKZF1	PTMA	0.0426815
RORA	TBX21	0.0426654
FOXP1	ITGB1	0.042657
SUB1	RPS9	0.0426565
LEF1	CTSD	0.0425536
IRF8	CKB	0.0425459
FOXP1	NEDD8	0.0425075
ATF6	FCER1G	0.0425031
RORA	B4GALT6	0.0424949
EOMES	SH2D1A	0.0423989
SUB1	RPS16	0.0423695
SUB1	RPS24	0.0423635
IKZF1	RPS15	0.0423285
RERE	FTL	0.0421832
HOPX	UBB	0.0421081
FOXP1	TPT1	0.0420926
IKZF1	ARPC1B	0.0420888
ATF6	MCTP2	0.0420866
SUB1	RPS10	0.0420842
FOXP1	CD74	0.0420808
TBX21	RORA	0.0419746
RUNX2	RORA	0.041955
TBX21	NAT1	0.041931
HOPX	PLEK	0.041908
LEF1	ACTB	0.0418698
LEF1	LAPTM5	0.0418286
IKZF1	TIMM13	0.0418097
IKZF2	PLCG2	0.0418018
SUB1	RPL9	0.0417319
LEF1	KLF3	0.0417185
FOXP1	ELF1	0.0417175
IKZF3	ATP8B4	0.0416718
TBX21	CKB	0.0416123
IKZF1	RPL10A	0.0416074
HOPX	RPL7A	0.0414885
FOXP1	SMIM18	0.0413752
LEF1	ARHGEF18	0.0413414
SUB1	CACNA1I	0.0413076
SUB1	RPL14	0.041307
IKZF1	SCAND1	0.0412822
IKZF1	ARHGAP15	0.0412733
ETS1	ELMO1	0.0412522
FOXP1	PDE4B	0.0412375
TBX21	ITGB2	0.0412224
ZNF706	SUPT6H	0.041215
FOXP1	AFF3	0.0411733
RERE	RPL17-C18orf32	0.0411683
MAF	GPR155	0.0411626
FOXP1	STT3B	0.0410055
FOXP1	CDK2AP2	0.0409093
IKZF1	S100A11	0.040897
HOPX	PLAAT3	0.04086
EOMES	GFOD1	0.0408064
FOXP1	NDUFB9	0.0407121
SUB1	CORO1A	0.0405837
ATF6	CDYL2	0.0405522
SUB1	ANP32B	0.0405386
RERE	PPIA	0.0405327
LEF1	PFN1	0.0404859
FOXP1	COX8A	0.0403559
LEF1	CACNA2D3	0.040347
ETS1	ARHGAP15	0.0403281
FOXP1	S100A10	0.0402909
TBX21	S100A6	0.0402867
RORA	CLOCK	0.0402613
FOXP1	VAMP8	0.040234
ZFP36L1	BTG2	0.0402066
ETS1	MBNL1	0.0401908
NR4A2	CCL4	0.0401688
RORA	PLCG2	0.0401619
FOXP1	SEC61B	0.040081
RERE	SERF2	0.0400209
IKZF1	PIP4K2A	0.0399812
HMGB2	DEGS1	0.0399268
IKZF2	MAGOHB	0.0399095
TBX21	CLNK	0.0398645
IKZF1	TMSB10	0.0398512
IKZF1	TBC1D8	0.0398486
LEF1	CCL5	0.0398419
SUB1	RPS11	0.0398031
ATF6	CTSW	0.0397716
EOMES	SAMD3	0.0397233
ARID5B	TMSB4X	0.039674
IKZF1	GSTP1	0.039669
TBX21	DIAPH3	0.0396541
LEF1	ETS1	0.0396437
FOXP1	EEF1A1	0.0396382
ARID5B	KLF3	0.0395771
HOPX	ATP6V0E1	0.0395646
ZNF706	ATP5F1D	0.039559
HOPX	MT-CYB	0.0395525
BHLHE40	CTSW	0.0395161
FOXP1	ANXA2	0.0395106
HOPX	RNMT	0.039493
FOXP1	ARPP21	0.0394862
IKZF1	PFN1	0.0394842
IKZF1	APRT	0.0394443
TBX21	CHN2	0.039437
IKZF1	RPL6	0.0394356
FOXP1	TSPO	0.0394173
SUB1	S100A10	0.0393786
LEF1	RNF149	0.0393605
FOXP1	BANF1	0.0393171
EOMES	VWA7	0.0392684
IKZF1	MYL6	0.0392682
IKZF3	PTPN4	0.0392604
SUB1	RPS27A	0.039254
LEF1	PDE7A	0.039238
ATF6	MYO1D	0.039194
IKZF1	NDUFA4	0.039159
ZNF706	RPS15	0.039106
CREB1	DCP1A	0.039102
FOS	WDR5	0.0390481
KLF3	GPCPD1	0.0390051
TBX21	FGR	0.0389988
IKZF1	FOXP1	0.0389553
RERE	FTH1	0.0389118
TBX21	ENPP4	0.038906
PLEK	KLRG1	0.038867
HOPX	COX14	0.0388302
IKZF1	EXT1	0.0388252
FOXP1	ARID5B	0.0387128
RERE	PFN1	0.0386987
ZNF706	SH3BGRL3	0.0386925
FOXP1	UBA52	0.0386031
IKZF3	KLRD1	0.0385575
FOXP1	RPL26	0.0385426
FOXP1	RPS10	0.0385076
SUB1	RPL35	0.0384711
FOXP1	SESN1	0.0384656
HOPX	TRAPPC1	0.0384556
EOMES	NKG7	0.0384429
SUB1	RPL17-C18orf32	0.0384258
ARID5B	RPL9	0.0384119
ZNF706	RPL22	0.0384006
IKZF1	LEF1	0.0384
FOXP1	RPS9	0.0383328
RORA	LRMDA	0.0383186
TAX1BP1	ITGA9	0.0383027
FOXP1	GLIPR2	0.0382724
SUB1	RPL26	0.0382084
ETS1	LEF1	0.0382043
ATF6	FGR	0.0381907
LEF1	B2M	0.03819
TBX21	CD74	0.0381571
FOXP1	FAU	0.0381558
FOXP1	ASB2	0.0381479
ATF6	PLCG2	0.0381009
ZNF706	UBA52	0.0380708
HOPX	HAAO	0.0380278
LEF1	TNNC2	0.0380076
FOXP1	SMPDL3A	0.0379392
FOXP1	RPS16	0.0379385
ZNF706	RPL14	0.0379295
IKZF3	HCN2	0.0378625
HOPX	ACTB	0.0378624
ZNF48	KYAT1	0.0378457
ARID1B	EEF1B2	0.0377572
ATF6	TBX21	0.0377402
IKZF1	SUB1	0.037672
IKZF1	ABRACL	0.037654
TBX21	CD96	0.0376352
SUB1	RPL18A	0.0376228
FOXP1	RPS19	0.0376043
LEF1	SMPDL3A	0.0375694
HMGB2	CKS2	0.0375598
FOXP1	LIME1	0.0375597
IRF8	NXN	0.0375587
TBX21	IL12RB2	0.0375571
LEF1	RORA	0.0375535
ZNF706	CHCHD2	0.0374408
BACH1	SLC3A1	0.0374312
HMGB2	GNPDA1	0.0373533
ETS1	CLIC1	0.037342
LEF1	PLAAT3	0.0372475
ATF6	MAGOHB	0.0372203
ARID5B	EEF1A1	0.0371777
ATF6	RGS1	0.0371691
IKZF1	PFDN5	0.0371683
LEF1	ASB2	0.0371579
FOXP1	RNF149	0.0371407
FOXP1	ARF1	0.0371305
HOPX	TAGLN2	0.0371218
IKZF1	RPL27A	0.0370748
LEF1	GPCPD1	0.0370704
FOXP1	CNN2	0.0370683
HOPX	MRPL9	0.0370446
IKZF2	FGR	0.0370241
HMGB2	RPS5	0.0370186
LEF1	FOS	0.0369818
HOPX	S100A11	0.0369579
PLEK	KLRK1	0.0369419
ZNF706	ORAI1	0.0369308
LEF1	BCL11B	0.0368944
IKZF1	SSBP2	0.0368763
LEF1	ELMO1	0.0368699
ZNF706	TMSB4X	0.0368311
IKZF2	XCL1	0.0367824
FOXP1	CCL5	0.0367682
RERE	HSPA8	0.0367601
HOPX	NT5C	0.03675
RERE	RPS24	0.0367379
ARID5B	IGF1R	0.0367148
HOPX	MT-CO3	0.0366874
SUB1	CFL1	0.0366545
TBX21	SKAP2	0.0366277
FOXP1	FTL	0.0365662
IKZF1	ETS1	0.0365209
ETS1	CAMK4	0.0365093
FOXP1	PPP1CA	0.0365022
IKZF1	PITPNC1	0.0364939
ZNF706	FTL	0.0364714
RORA	IL18R1	0.0364383
HOPX	DLG2	0.0364339
LEF1	TBCB	0.0363944
IKZF3	GFOD1	0.03639
ETS1	FOXP1	0.036381
ZNF706	EEF1A1	0.0363716
FOXP1	TIMM13	0.0363523
LEF1	RGS1	0.0363437
LEF1	MYO1F	0.0363171
HOPX	COTL1	0.0362799
RORA	IL18RAP	0.0362382
LEF1	CLINT1	0.0362348
ZNF706	RPL9	0.0362285
FOXP1	UCP2	0.0362061
FOXP1	PYCARD	0.0361918
FOXP1	NCALD	0.0361897
SUB1	LDHB	0.0361709
IKZF3	LPGAT1	0.0361611
HOPX	RPS15	0.0361406
SUB1	MRPL34	0.03612
FOXP1	SUPT6H	0.0361142
HOPX	SDCBP	0.0361072
ZNF706	RPL7	0.036097
FOXP1	PTMA	0.0360836
IKZF2	CBLB	0.0360836
FOXP1	CLIC1	0.0360827
PLEK	HLA-DQB1	0.0360813
IKZF1	PPIA	0.0360771
HOPX	PPIA	0.0360124
IKZF2	ITGA2	0.03599
FOXP1	RAPGEF4	0.0359347
FOXP1	ZFP36L1	0.0359346
IKZF2	ATP8B4	0.0359001
ZFP36L1	FHIT	0.035877
FOXP1	ITGB2	0.0358698
IKZF1	GNAI2	0.0358513
ARID5B	RPL14	0.0358221
ZNF706	RPL26	0.0358166
LEF1	NCALD	0.0357834
HMGB2	RPL7	0.0357832
FOXP1	S100A4	0.035743
SUB1	RPL7	0.0357319
IKZF3	PDE7A	0.0357292
FOXP1	PFDN5	0.0357109
HOPX	SS18L2	0.0356786
FOXP1	CFL1	0.0356721
HMGB2	STMN1	0.0356619
IKZF1	RPL13A	0.0356537
RORA	PDE7A	0.0356446
LEF1	TBX21	0.0356379
FOXP1	HSD11B1	0.0356098
SUB1	TMSB10	0.0356047
HOPX	S100A6	0.0355884
ARID5B	RPS15	0.035564
LEF1	GFRA3	0.0354881
CSDE1	LRRC45	0.0354742
HMGB2	CDC25B	0.0354595
SUB1	RPL22	0.0354536
RUNX3	IKZF3	0.0354418
IKZF1	TAGLN2	0.0354219
IKZF2	CD96	0.0354081
MBD2	RHBDF2	0.0353979
HMGB2	DNAJC7	0.0353926
FOS	FOSB	0.035392
TBX21	SMPDL3A	0.0353859
RORA	ATF6	0.0353438
FOXP1	PPIA	0.035319
FOXP1	KLF3	0.035311
IKZF1	POLR1D	0.0352346
SUB1	CD80	0.0352272
LEF1	RUNX2	0.0352253
FOXP1	PACSIN1	0.0351764
ZNF706	RPL27A	0.0351373
FOXP1	CD80	0.0351273
HOPX	COX8A	0.0351219
LEF1	KTN1	0.0351214
FOXP1	CST3	0.0351149
HOPX	LSP1	0.0350921
HOPX	MT-ND4	0.0350908
ARID5B	RRAS2	0.0350386
LEF1	DSE	0.0350258
IKZF3	HIP1	0.0350153
HOPX	BANF1	0.0350048
IKZF1	RPS24	0.0350017
FOXP1	MBNL1	0.0349779
LEF1	XCL1	0.0349763
PLEK	GSDMA	0.0349368
MLLT10	PIK3R5	0.0349183
RORA	BHLHE40	0.0348938
FOXP1	HSD17B12	0.03487
SUB1	PFDN5	0.0348666
FOXP1	ETFB	0.0348481
IKZF1	CORO1A	0.034781
TBX21	NCR1	0.0347743
FOXP1	CALR	0.0347325
FOXP1	ARPC1B	0.0347254
HMGB2	ICOS	0.0347214
ATF6	IQCH	0.0346586
L3MBTL3	DIP2B	0.034587
FOXP1	CTSW	0.034578
FOXP1	SUB1	0.0345689
LEF1	ARPP21	0.0345531
IKZF1	PPIB	0.0345496
HOPX	LIME1	0.0345172
FOXP1	EDF1	0.0345117
ZNF706	RPS9	0.0344942
ATF6	GFRA3	0.0344716
SUB1	PYCARD	0.0344532
RORA	CD27	0.0344227
HOPX	MRPL14	0.0344097
IKZF1	IFITM2	0.0343504
ATF6	LPCAT2	0.0343476
TBX21	PTPN4	0.0343464
SUB1	GNAS	0.0343278
IKZF2	PARP8	0.0343265
TSHZ1	NUP210	0.0342894
RUNX2	GPR68	0.0342884
FOXP1	ARF5	0.0342628
BHLHE40	GZMA	0.0342573
LEF1	CD69	0.0342527
FOXP1	MYL6	0.0342313
HOPX	SERF2	0.0342272
IKZF1	ELMO1	0.034217
IKZF1	RPS4X	0.0342072
RORA	USP46	0.0341766
TBX21	UBE2F	0.034163
SUB1	CHCHD2	0.0341406
ATF6	ZNF821	0.0341384
SUB1	HINT1	0.0341026
AEBP2	PITRM1	0.0340954
RERE	TMSB4X	0.0340949
LEF1	TNFAIP8	0.0340431
HMGB2	HMGN2	0.03404
ETS1	PLAAT3	0.034035
FOXP1	RPL27A	0.0340273
HOPX	ETFB	0.0340109
ZBTB11	MOV10	0.0339574
RERE	RPS11	0.0339544
FOXP1	ELMO1	0.0339499
MESP1	JMJD6	0.0339041
ETS1	STOX1	0.0338565
FOXP1	RPL10A	0.0338432
HMBOX1	SELENOI	0.0338369
FOXP1	DIP2B	0.0338237
PLEK	DGKI	0.0338233
RERE	SUB1	0.0338097
LEF1	PTPRCAP	0.0338068
IKZF1	CNN2	0.0337829
IKZF1	PTPRCAP	0.0337783
HOPX	RPL32	0.0337773
ETS1	NCALD	0.0337546
SUB1	PTPRCAP	0.0337512
ARID5B	TBC1D8	0.0337204
KLF3	CD69	0.0337193
IKZF2	ATF6	0.0336913
HOPX	FOXP1	0.0336711
CREBRF	ATP11A	0.0336671
IKZF1	RPL35	0.0336563
HOPX	AP2S1	0.0336551
FOXP1	ITM2C	0.0336492
FOXP1	SKAP1	0.0336394
IKZF1	CACNA1I	0.0336287
RERE	EEF1A1	0.0336206
RUNX3	ACP6	0.0336201
ZNF706	RPS19	0.0336161
IRF8	MAGOHB	0.0336107
LEF1	CD74	0.0336041
ZNF706	RPL18A	0.0335974
ZNF706	RPL17-C18orf32	0.0335927
FOXP1	PSENEN	0.0335799
SUB1	SPCS1	0.0335412
LEF1	LDLRAD4	0.033531
ETS1	EXT1	0.0335284
ARID5B	RPL27A	0.0335174
HES6	CAMK2N1	0.0335128
ZNF706	RPS11	0.0335007
SUB1	UBB	0.0334826
LEF1	SOCS3	0.0334727
FOXP1	BRI3	0.033471
FOS	AFG3L2	0.0334572
IKZF2	CHN2	0.033448
HOPX	B2M	0.0334383
HMGB2	S1PR1	0.03343
FOXP1	HAAO	0.0334196
FOXP1	MLLT3	0.0334088
IKZF1	CHCHD2	0.0334011
HES6	POLB	0.0333819
RERE	RPL32	0.0333665
FOXP1	L3MBTL3	0.0333646
TBX21	GFRA3	0.033351
IKZF1	RAC2	0.0332715
HOPX	MRPL54	0.0332713
IKZF1	MBNL1	0.0332703
EOMES	DAPK1	0.0332089
IKZF2	PIK3R1	0.0331959
HOPX	RAC2	0.033179
FOXP1	LDLRAD4	0.033166
HOPX	MT-CO1	0.0331451
HOPX	CTSD	0.0331208
IKZF1	RPS16	0.0331203
FOXP1	ARHGDIA	0.0330939
ARID5B	PTPRCAP	0.033092
HOPX	CAP1	0.0330596
FOXP1	PLEKHA5	0.0329928
FOXP1	SEC61G	0.0329768
TBX21	LGALS9	0.0329736
FOXP1	AP2S1	0.0329691
ARID5B	RPS27A	0.0329675
HOPX	HCN2	0.0329598
FOXP1	KTN1	0.032957
SUB1	CHRNA7	0.0329499
SUB1	FTL	0.0329404
RERE	RPS9	0.0329165
HOPX	NDUFA4	0.0328935
FOXP1	MANF	0.0328922
NCOR1	FAU	0.0328809
ZNF706	S100A11	0.0328709
RERE	RPL27A	0.0328619
IKZF1	MPC2	0.0328365
RERE	ACTB	0.0328302
RORA	SH3BP5	0.0328051
HOPX	ACADVL	0.032802
RERE	TMSB10	0.0327997
TBX21	IL18R1	0.0327903
RERE	MLLT3	0.0327735
LEF1	CLIC1	0.0327642
FOXP1	CD69	0.0327547
HOPX	KREMEN1	0.0327467
IKZF2	MANEA	0.0327413
ZNF706	COX7C	0.0327242
IKZF1	FTH1	0.0327238
IKZF2	FCER1G	0.0327236
TBX21	LRMDA	0.0327145
CREBL2	MSANTD2	0.0327127
IKZF1	MAP1LC3B	0.0327072
IRF8	EOMES	0.032651
AFF3	KTN1	0.0326455
ATF6	RORA	0.0326331
RORA	GLCCI1	0.0326247
IKZF1	NDUFA8	0.0326228
HOPX	DCTN2	0.0326161
ZNF706	LAT	0.0325808
TBX21	MYO1D	0.0325034
FOXP1	FOXO1	0.0324906
BCL11B	RPL14	0.0324903
SUB1	ANO3	0.0324892
CREBL2	ANKFY1	0.0324817
ETS1	SSBP2	0.0324786
FOXP1	RPL17-C18orf32	0.0324647
LEF1	MTSS1	0.0324272
HOPX	ARF5	0.0324216
EOMES	MRPS30	0.032421
HOPX	HSD11B1	0.0324137
SUB1	S100A11	0.0324074
ZNF706	S100A10	0.0324063
SUB1	EIF3F	0.0323887
TBX21	VWA7	0.0323736
EOMES	ABCD3	0.032369
HMGB2	ARL2BP	0.032365
HOPX	ANXA2	0.0323418
ARID5B	RPL7A	0.0323399
LEF1	L3MBTL3	0.0323128
LEF1	MT-CYB	0.0322817
SUB1	RPL34	0.0322692
LEF1	MYL6	0.0322381
FOXP1	INTS5	0.0322243
PLEK	SAMD3	0.0322004
ATF6	HCN2	0.0321803
FOXP1	STOX1	0.0321626
FOXP1	RPS27A	0.0321458
NCOR1	ADAMTS10	0.0321442
ETS1	PIP4K2A	0.0321331
HMGB2	PYM1	0.0321243
LEF1	HCST	0.0320965
FOXP1	TAGLN2	0.0320937
FOXP1	DOK2	0.0320889
TBX21	MYO1F	0.032085
LEF1	ELF1	0.032078
ZNF706	RPL6	0.0320698
RERE	FOXP1	0.0320697
FOXP1	ATP5MC3	0.0320591
HOPX	SCAND1	0.0320441
IKZF1	ATP5F1D	0.0320397
TBX21	RASA1	0.0320136
STAT4	SAMD3	0.0320135
TBX21	SEC14L1	0.0320084
FOXP1	ITGA9	0.0319998
RORA	CD96	0.031976
SUB1	PSMB8	0.0319691
FOXP1	RPS4X	0.0319279
TBX21	GZMB	0.0319182
SUB1	ATP5F1E	0.0319058
LEF1	DIP2B	0.0318696
FOXP1	OSTF1	0.0318498
SUB1	FKBP3	0.0318349
IKZF1	SARAF	0.0318199
RERE	FAU	0.0318171
SUB1	RPS18	0.0317569
LEF1	ITGA9	0.031756
FOXP1	MAGI3	0.0317343
FOXP1	HCST	0.0317073
TBX21	ITGA2	0.0316773
ZNF706	LGALS3	0.0316493
ARID5B	CAMK4	0.0316353
FOXP1	TMTC1	0.0316297
FOXP1	RORA	0.0316228
HMGB2	EHMT2	0.0316073
MAFG	VIRMA	0.0315796
CSDE1	DHX8	0.0315483
E2F5	SAMD3	0.0315315
TCF7	ARHGAP12	0.0315006
ZFP36L1	JUN	0.031498
IKZF3	AOAH	0.0314468
TBX21	GFOD1	0.0313991
FOXP1	RUNX2	0.0313982
ARID5B	CFL1	0.0313907
LEF1	IKZF3	0.0313805
IKZF1	GLIPR2	0.0313688
FOXP1	RPS13	0.0313521
ARID1B	PPIB	0.0313509
IKZF1	RPS18	0.0313427
ETS1	TCF7	0.0313265
HOPX	RPL14	0.0313228
RERE	SUPT6H	0.0313228
BCL11B	SKAP1	0.0313002
RORA	KLRG1	0.0312943
RERE	STK4	0.0312898
IKZF3	PIK3AP1	0.0312644
BCL11B	RPS4X	0.0312564
IKZF1	RPS13	0.0312382
RERE	NEDD8	0.0312363
NCOR1	SELENOF	0.0312076
ETS1	HOPX	0.0312041
FOXP1	UBB	0.031202
FOXP1	NDUFA4	0.0311952
IKZF1	EEF2	0.0311868
GATA3	ZNF131	0.0311827
RERE	SSBP2	0.0311811
IKZF3	EOMES	0.0311651
LEF1	SUPT4H1	0.0311176
FOXP1	CSTB	0.0311139
HMGB2	TMSB10	0.031106
ZXDC	UTP18	0.031101
FOXP1	MAP4K4	0.0310977
FOXP1	KIAA0040	0.0310951
ZNF706	ABRACL	0.0310935
LEF1	CFL1	0.031064
ZNF277	TAB3	0.0310534
ARID1B	CACNA1I	0.0310368
LEF1	IKZF2	0.031036
ATF6	MYO1F	0.0310158
BHLHE40	KLRG1	0.0309916
SUB1	MYL6	0.0309873
FOXP1	COX14	0.0309804
SUB1	FAU	0.0309335
FOXP1	ARHGAP12	0.0309128
CBFB	WDR36	0.0309102
RERE	UBA52	0.0308828
ZFP36L1	SH3BGRL3	0.0308801
PURA	TMEM222	0.0308694
SUB1	SERF2	0.0308596
FOXP1	RPL6	0.030849
ARID5B	SRPK2	0.0307789
ETV3	SIN3A	0.0307609
SUB1	RPL6	0.0307571
ETS1	CD69	0.030746
TBX21	LEF1	0.0307409
IKZF1	BCL2	0.0307381
LEF1	GNAI2	0.0307224
FOXP1	ITPR2	0.0307205
ARID1B	B2M	0.0307141
HMGB2	KNOP1	0.0307079
HOPX	SUPT6H	0.0307016
KLF3	IGF1R	0.0306894
TBX21	PLEK	0.0306734
RORA	MYO1F	0.0306647
ZNF362	XPO5	0.0306495
IKZF1	INPP4B	0.0306445
ZNF706	PFN1	0.0306415
IKZF1	CFL1	0.0306347
ZNF706	LIMD2	0.0306243
RUNX2	NIBAN1	0.0306231
ZNF182	SLC39A8	0.0306131
FOXP1	ATP6V0E1	0.0306107
KLF10	TBC1D22B	0.0305955
PRDM1	CHPT1	0.0305568
LEF1	SUB1	0.0305513
IKZF1	RPL22	0.030528
ARID5B	RPS9	0.030524
FOXP1	RPS11	0.0305182
TBX21	ASB2	0.0305175
FOXP1	GNB2	0.030503
ZNF182	CNNM2	0.0304943
IKZF3	EML4	0.0304928
TBX21	GSAP	0.0304901
FOXO1	ITGA9	0.030487
TBX21	SETD7	0.0304817
ZNF706	CHRNA7	0.0304689
SON	MFSD8	0.0304474
FOXP1	CUTA	0.0304437
TBX21	NSMAF	0.0304261
LEF1	CNOT6L	0.0304095
ATF6	CCL5	0.0304015
BHLHE40	MAGOHB	0.0303946
FOXP1	CSNK2B	0.0303887
FOXP1	SORL1	0.0303876
FOXP1	DAPL1	0.0303679
PKNOX1	PLEKHO2	0.03036
BCL11B	RPS15	0.0303563
RERE	RAC2	0.030348
ZNF706	CTDNEP1	0.0303359
ZBTB4	ATXN2L	0.0303319
ETS1	ARHGAP12	0.0303171
HMGB2	PPIA	0.0303119
ATF6	PIK3R1	0.0303113
IKZF1	ANO3	0.0303097
EOMES	CCL4	0.0303078
HOPX	SRI	0.0303017
IKZF3	ZNF827	0.0302909
LEF1	KIAA0040	0.0302836
CTCF	PPP1R13B	0.0302285
ZNF706	TMEM128	0.0302232
LEF1	PSMB9	0.030215
RERE	CACNA2D3	0.0302116
ETS1	GPCPD1	0.0302041
SUB1	RFLNB	0.0302034
FOXP1	BAX	0.0302015
LEF1	ATP6V1G1	0.0302008
LEF1	MT-ATP6	0.0301926
RORA	DPYD	0.0301737
SUB1	ACTB	0.0301648
PLEK	FGR	0.0301616
FOXP1	TRAPPC1	0.0301353
SUB1	IFITM2	0.0301293
ZNF706	FAU	0.0301097
PLEK	GFOD1	0.0301055
FOXP1	SELL	0.0300852
ARID5B	RPS24	0.0300694
MAF	CAB39L	0.0300524
IKZF2	CLNK	0.0300294
HOPX	FTH1	0.0300161
HMG20A	DOT1L	0.030007
LEF1	DNAJC7	0.0299931
LEF1	FTL	0.0299926
HOPX	HSPA8	0.0299876
TBX21	DPYD	0.029985
SUB1	COX4I1	0.0299742
RERE	RPL22	0.0299715
HOPX	COX7C	0.0299385
KLF3	BAMBI	0.0299293
SUB1	TBCB	0.0299274
ZNF706	PSMB8	0.0299194
HMGB2	HNRNPA1	0.0299152
LEF1	ABRAXAS1	0.0299056
NFYB	ARL4A	0.0298985
RERE	ADAM19	0.0298975
HMGB2	TBC1D8	0.0298933
FOXP1	SSH2	0.0298866
IKZF2	IRAK3	0.0298862
SUB1	VIM	0.029863
ZNF706	KNOP1	0.029862
HMGB2	NME1-NME2	0.029856
BCL11B	RPS18	0.0298473
FOXP1	CORO1A	0.0298445
IRF3	BRI3BP	0.0298344
ARID5B	SCMH1	0.0298337
IKZF3	KLF12	0.0298289
HOPX	MYL6	0.0298248
IKZF1	IGF1R	0.0298199
FOXP1	GNAI2	0.0298184
JUNB	STOX1	0.029807
ETS1	PPP1CA	0.029806
ZNF706	SMIM18	0.0298042
IKZF1	ARF5	0.0298026
PLEK	ETFB	0.0297876
FOXP1	RPL32	0.0297705
ETS1	PSMB8	0.0297589
FOXP1	CAP1	0.0297543
FOXP1	CACNA1I	0.0297448
IKZF1	ATP6V0E1	0.0297338
LEF1	TSPAN13	0.0297056
IKZF2	IL18R1	0.0296995
BCL11B	SMIM18	0.0296982
HMGB2	RILPL2	0.0296954
RFX7	SNX13	0.0296702
ATF6	CD101	0.0296631
LEF1	NPC1	0.0296467
ARID4B	FTL	0.029639
FOXP1	RPL9	0.0296317
ETS1	DHX57	0.029622
ZNF706	SF3A1	0.0296002
IKZF1	HOPX	0.0295891
SUB1	MRPL57	0.0295866
IKZF3	CHPT1	0.0295736
TBX21	ITGA1	0.0295531
ETS1	PITPNC1	0.0295433
HOPX	TBC1D8	0.0295366
HOPX	RPS4X	0.0295296
LEF1	SORL1	0.0295224
IKZF3	FGR	0.0295187
ZFX	ABI3	0.029513
IKZF1	PYCARD	0.0295004
FOXP1	H2AC21	0.0294941
PLEK	CMC1	0.0294906
KLF3	ABRAXAS1	0.0294868
ZNF706	RPS7	0.0294836
HOPX	ARPC1B	0.0294712
FOXP1	NT5C	0.029451
ETS1	IKZF1	0.0294468
HOPX	CCND3	0.029442
TBX21	HLA-DQB1	0.02944
LEF1	GZMB	0.0294377
FOXP1	FAM117B	0.0294317
IKZF1	RNASEK	0.0294036
SUB1	PLAAT3	0.0293958
ZNF706	GTF3C6	0.0293957
TBX21	DAPK1	0.0293731
ARID5B	ARHGAP15	0.0293726
ETS1	ITPR2	0.0293658
RERE	RPL10A	0.0293633
ZEB2	TCOF1	0.0293605
FOXP1	TBX21	0.0293429
POU2F1	WIPF2	0.0293373
TBX21	IKZF2	0.0293302
ARID5B	FOXP1	0.0293219
JUNB	TRAPPC12	0.0293149
STAT4	RHOQ	0.0293006
ETS1	CACNA1I	0.029298
ARID5B	SUPT6H	0.0292876
FOXP1	OST4	0.0292685
LEF1	ARF1	0.029258
TBX21	IFNG	0.0292579
LEF1	SCAND1	0.0292465
PLEK	ZEB2	0.0292443
NFE2L1	BICD2	0.0292428
HMGB2	LGALS3	0.0292319
IKZF1	MLLT3	0.0292302
LEF1	FTH1	0.0292139
IKZF3	SPNS3	0.0292045
ZNF706	RPS16	0.0291883
CREBRF	PCGF5	0.0291714
SUB1	OSTC	0.0291587
TBX21	SEC24D	0.0291383
IKZF1	FHIT	0.0291137
ARID5B	PFDN5	0.0291088
EOMES	MAP3K8	0.0290996
HOPX	CAPG	0.0290974
MAF1	IGSF9	0.0290916
BHLHE40	CHN2	0.029091
HMGB2	SKA2	0.0290861
HOPX	CNN2	0.0290752
FOXP1	PTPMT1	0.0290698
ZNF18	ZNF710	0.0290631
RBPJ	PNKP	0.0290581
HOPX	EXT1	0.0290457
FOXP1	FBXO6	0.0290394
IKZF1	S100A6	0.0290379
ARID5B	ACTB	0.0290261
ARID4A	SEC31A	0.0290223
FOXP1	HCN2	0.0289954
ZNF706	ATP5F1E	0.0289896
LEF1	TAGAP	0.0289764
RERE	RPS15	0.0289663
HMGB2	CMTM7	0.0289546
ARID5B	MBNL1	0.0289411
HOPX	PSMD13	0.0289381
ZNF706	H2AC21	0.028929
FOXN3	COX7A2	0.0289211
FOXP1	PPIB	0.0289183
ZNF706	NME1-NME2	0.0289111
BHLHE40	CCL5	0.028897
FOXP1	TBCB	0.0288952
IKZF2	RALGPS2	0.0288831
HMGB2	ANP32E	0.0288823
PLEK	UNC93B1	0.0288725
FOXP1	HINT1	0.0288521
IKZF1	SH3BGRL3	0.0288451
HOPX	RPL35	0.028837
PLEK	GZMA	0.028833
LEF1	ATP6V0E1	0.0288175
FOXP1	PSMB1	0.0288172
IKZF3	HLA-DQB1	0.028811
HMGB2	RPL9	0.0288105
ZNF143	ATG2A	0.0288076
MYNN	RRM2B	0.0288016
SUB1	EIF3H	0.028795
FOXP1	TMEM9B	0.0287948
BCL11B	TBC1D8	0.028785
KLF12	GABPB2	0.0287723
IKZF2	IL18RAP	0.0287676
ETS1	PDE4B	0.0287647
FOXN3	LEMD2	0.0287594
FOXP1	FAM104A	0.0287521
ZNF706	ERH	0.0287444
EOMES	F11R	0.0287378
BHLHE40	ATP8B4	0.0287262
TBX21	SNTB2	0.0287218
TBX21	CAMK4	0.0287104
FOXP1	FANK1	0.0286845
IKZF1	TUBB	0.0286796
TBX21	FYN	0.028657
ARID3B	TRIT1	0.0286563
ZHX3	ROGDI	0.0286524
HOPX	DOK2	0.0286242
IKZF2	TNFRSF1B	0.0286231
TBX21	ARHGAP18	0.0286166
LEF1	S100A10	0.0286126
IKZF2	GLCCI1	0.028606
FOXP1	CPD	0.028573
HOPX	SERTAD3	0.0285673
IKZF1	COA3	0.0285648
HMGB2	RPS4X	0.0285562
ETS1	DCUN1D5	0.028546
IKZF1	CLIC1	0.0285427
IKZF1	ARL6IP5	0.0285401
EOMES	CMA1	0.0285292
RERE	SMIM18	0.0285269
ARID5B	TMSB10	0.0285219
IKZF3	PIK3R1	0.0285156
TBX21	ACP6	0.0285075
ETS1	TNKS2	0.0284995
FOXP1	NPC1	0.0284989
HMGB2	FGFR1OP2	0.0284983
IKZF2	DAPK1	0.0284972
SUB1	TOMM7	0.0284957
LEF1	UBA52	0.0284878
SUB1	SNRPD2	0.0284841
EOMES	RPS6KA2	0.0284816
IKZF1	THY1	0.0284787
ZNF771	RHBDD3	0.028471
NFYB	PRDX2	0.0284682
ETS1	ATP11B	0.0284605
ZNF706	PHOSPHO2	0.0284526
BCL11B	RPS11	0.0284482
HOPX	ARFRP1	0.0284343
ETS1	L3MBTL3	0.0284227
LEF1	CRLF3	0.0284099
RORA	IKZF3	0.0283944
TBX21	ZEB2	0.0283866
LEF1	UBB	0.0283829
ETS1	INPP4B	0.0283764
IKZF2	VAV3	0.0283601
FOXP1	USE1	0.0283534
HOPX	HCST	0.0283488
HOPX	NDUFB11	0.0283199
ETS1	AKT3	0.0283142
LEF1	ITGB1	0.0283107
ZNF131	TMLHE	0.0283003
HMGB2	CHRNA7	0.0282933
ATF6	VAV3	0.028281
LEF1	CRYBG1	0.0282575
HOPX	TSPO	0.028255
ATF6	SNTB1	0.0282478
SUB1	APRT	0.0282478
ETS1	BCL11B	0.0282432
ETS1	KLF3	0.0282335
ETS1	PPM1B	0.0282237
RORA	IL12RB2	0.0282208
RERE	STT3B	0.0282165
ZNF326	ZHX2	0.0282088
IRF8	DGKI	0.028199
BCL6	MFN2	0.0281948
SUB1	NT5C	0.0281915
ARID5B	H2AC21	0.0281818
FOXP1	BHLHE40	0.0281797
ATF6	PARP8	0.0281792
EOMES	HLA-DQB1	0.0281556
FOXP1	PHF11	0.02815
ETS1	TRAPPC1	0.0281486
ARID5B	DAD1	0.028139
ETS1	ARID5B	0.0281359
SUB1	ARL6IP5	0.0281336
HOPX	EDF1	0.028132
LEF1	ATP5F1D	0.0281263
LEF1	CSNK2B	0.0281256
IKZF2	AOAH	0.0281197
HMGB2	RPS18	0.0280993
RERE	LEF1	0.0280786
RERE	SSH2	0.0280586
SUB1	RPS5	0.0280456
ZNF800	USP7	0.0280419
IKZF3	CHN2	0.0280351
ARID5B	THY1	0.0280348
FOSL2	EIF4EBP2	0.0280329
ZNF706	BANF1	0.028027
ELF1	NXPE1	0.0280198
LEF1	HLA-DQB1	0.0280177
HOPX	RPL7	0.0280101
HOPX	FTL	0.0280079
AFF3	DAPL1	0.0280074
HOPX	TIMM13	0.0279901
LEF1	TRAPPC1	0.0279825
ARID1B	FOXP4	0.0279772
ATF6	VAMP4	0.0279696
ATF6	SKAP2	0.0279672
RERE	RPL7A	0.0279661
FOXP1	RPL13A	0.0279636
ELF1	TUBB	0.0279583
ARID5B	RPS18	0.0279458
TCF7	VPS50	0.0279002
IKZF1	RPS7	0.0278812
ZNF511	SAP30	0.0278686
IKZF1	RPL30	0.027863
LEF1	PYCARD	0.0278625
HOPX	SH3BGRL3	0.0278524
IKZF1	TNNC2	0.0278389
LEF1	MT-ND4	0.0278368
FOXP1	CRIP1	0.0278364
IKZF1	UBASH3B	0.0278266
BCL11B	PPIA	0.0278214
HMGB2	SUPT6H	0.0278156
LITAF	B4GALT6	0.0278046
HOPX	ABRACL	0.0277919
TBX21	MYL12A	0.0277894
LEF1	H2AC21	0.0277852
HOPX	SDF2L1	0.0277847
FOXP1	RGS1	0.0277747
PLEK	MCTP2	0.0277713
ZBED4	TMEM218	0.0277553
LEF1	TSPO	0.0277502
IKZF2	MYO1D	0.0277462
ID3	DUSP2	0.0277409
HOPX	CMC1	0.0277239
HOPX	MRFAP1	0.0277211
ETS1	SSH2	0.0277108
RORA	HCN2	0.027703
NCOR1	RPS6KA5	0.0277007
IKZF1	ATP6V1G1	0.0276851
TCF7	MAP3K3	0.0276808
RERE	RPL26	0.0276784
LEF1	MT-CO3	0.027674
SUB1	RPA3	0.0276447
ARID5B	RPL7	0.027643
IKZF1	MT-CYB	0.0276282
ARID5B	GPCPD1	0.0276274
BHLHE40	CMA1	0.027618
ETS1	ZNRF1	0.0276119
FOS	CD69	0.0276118
FOXP1	MT-ATP6	0.0275947
IKZF1	GNB2	0.027593
ZNF182	PHTF1	0.0275895
ZNF821	CD101	0.0275816
LEF1	COX8A	0.0275752
LEF1	CXCR4	0.0275745
SUB1	B9D2	0.0275698
FOXP1	SUPT4H1	0.0275591
LEF1	IL6R	0.027559
HOPX	PTRH1	0.0275477
ARID5B	B2M	0.0275367
HOPX	LGALS9	0.0275295
IKZF3	RAB27A	0.0275241
HOPX	SNU13	0.0275217
ETV6	NMT1	0.02752
FOXP1	CXCR4	0.0275089
LEF1	SGK3	0.0275087
ELF1	KLF7	0.027489
ARID5B	SMIM18	0.0274853
HOPX	OSTF1	0.0274838
SUB1	RAC2	0.0274732
HOPX	RPS13	0.0274682
RORA	ATP8B4	0.0274573
LEF1	CST3	0.0274505
ARID5B	PFN1	0.0274417
ARID5B	ATP6V0E1	0.0274417
SUB1	EEF1B2	0.0274398
IKZF1	BRI3	0.0274397
ARID5B	RAC2	0.0274365
RUNX2	RAB8A	0.0274089
LEF1	SAMSN1	0.0274087
FOXP1	MT-ND4	0.0273906
HMGB2	RPS19	0.0273876
ZNF706	ADRA1A	0.0273876
MTA3	NAPSA	0.0273875
HOPX	TMEM60	0.0273688
ARID4B	CTDP1	0.0273623
RORA	MAST4	0.0273598
ZNF511	ZNF22	0.0273588
LEF1	TAGLN2	0.0273565
LEF1	SLC25A4	0.0273563
ZNF706	EIF3F	0.0273526
RORA	SAMD3	0.0273507
RBCK1	ATP9A	0.0273478
HIF1A	SLC35A1	0.0273463
LEF1	SEC61B	0.0273362
ARID5B	RPL32	0.0273227
ETS1	RICTOR	0.027304
RORA	IQCH	0.0273015
HOPX	RPS9	0.0272629
TBX21	VAV3	0.0272448
RERE	TSPAN5	0.0272338
RERE	RPL14	0.0272275
PURB	SMS	0.0272147
ETS1	RPS27A	0.027213
ZNF706	NDUFB5	0.0272083
HOPX	APRT	0.0271962
HOPX	NMI	0.0271889
RUNX2	CHN2	0.0271825
RERE	IFITM2	0.0271799
EOMES	FCER1G	0.0271762
ETS1	COX8A	0.0271721
LEF1	ITM2C	0.027167
FOXP1	ORMDL1	0.0271597
ARID5B	TPT1	0.0271534
BCL11B	IFITM2	0.0271521
IRF2	TPT1	0.0271353
FOXP1	COX6B1	0.0271047
ARID5B	DLG2	0.0271008
LEF1	SESN1	0.0270966
ZNF706	COX18	0.0270922
FOXP1	KREMEN1	0.0270904
IKZF1	VAMP8	0.0270877
SUB1	PDZD11	0.0270808
SUB1	LAMTOR4	0.0270711
TBX21	UNC93B1	0.0270656
IKZF2	AFDN	0.0270608
ARID5B	RPS16	0.0270607
IKZF1	ZNRF1	0.0270557
ZNF706	PSENEN	0.0270522
THAP3	PMM2	0.0270454
SUB1	THY1	0.0270415
ETS1	IL6R	0.0270368
HOPX	NIBAN1	0.0270288
BCLAF1	INPP5A	0.0270237
BCL11B	RPL7	0.0270226
RERE	ARHGAP15	0.0270185
HMGB2	PRPF4	0.0270081
HOPX	RPS10	0.0270072
FOXP1	RPL18A	0.0269941
RUNX2	TNFAIP8	0.0269937
ZNF511	SLC35A1	0.0269843
NCOR1	PPP1R8	0.0269827
LEF1	TMSB10	0.026982
IKZF1	ST6GAL1	0.026979
SUB1	TOMM5	0.0269653
IKZF1	COX4I1	0.0269626
SMARCE1	FRMD4A	0.0269591
FOXP1	AKAP13	0.0269513
ETS1	ARHGEF3	0.0269496
IKZF1	H2AC21	0.0269309
ZNF706	SCAMP3	0.0269247
EOMES	GZMB	0.0269108
RERE	TPT1	0.0269092
RERE	RPS27A	0.0268963
ZNF281	SPG7	0.0268937
RORA	GALM	0.0268868
CREBL2	RRN3	0.0268857
HOPX	ERH	0.0268846
HOPX	ARHGDIA	0.0268762
HOPX	CDK2AP2	0.0268615
FOXP1	ATP5F1D	0.0268583
FOXP1	GFRA3	0.026842
IKZF2	QPCTL	0.0268402
ATF6	HIPK1	0.0268383
FOXP1	TNRC6B	0.0268291
IRF3	IL10RA	0.026823
LEF1	CACNA1I	0.026803
ETS1	SERF2	0.0268025
FOXP1	YPEL2	0.0268018
STAT1	TRRAP	0.026801
HOPX	NR2C2AP	0.026798
RUNX3	KLRK1	0.0267899
IKZF1	SEC61B	0.0267837
HOPX	SPECC1	0.0267774
IKZF1	MT-ATP6	0.0267743
MAFG	GIT1	0.0267686
ARID5B	CRYBG1	0.0267602
SUB1	HMGB2	0.0267587
ETV6	CD28	0.026752
FOXP1	RPL7	0.026748
IKZF1	TNRC6B	0.0267382
FOXP1	POLR1D	0.0267327
ZNF32	MRPS5	0.0267048
SON	TBRG4	0.0267018
ZNF706	GNAS	0.02668
SMAD2	VAC14	0.0266789
FOXP1	PSME1	0.0266653
HMGB2	RPS24	0.0266462
FOXP1	OSBPL9	0.0266424
RERE	CFL1	0.0266272
HMGB2	EIF4A3	0.0266262
IKZF1	NDUFA7	0.0266222
LEF1	OSTF1	0.026619
HOPX	TBX21	0.0266187
ZNF706	DPH3	0.0266163
ARID1B	FTL	0.0266148
HOPX	SEC61B	0.0266103
ETS1	ACTB	0.0266102
ZBTB4	SEC23A	0.026609
FOXP1	TCP11L2	0.0266059
FOXP1	CUX1	0.0266043
ETS1	LEPROTL1	0.0265999
HMGB2	ENTPD1	0.0265929
TBX21	TMBIM4	0.0265928
FOXP1	TNKS2	0.0265883
ZNF609	MORC3	0.0265632
FOXP1	RASA3	0.0265618
HOPX	MDH2	0.0265593
IKZF1	MACF1	0.0265497
EOMES	NCR1	0.026547
THAP7	POLR1A	0.0265416
ZNF518A	SMARCA5	0.0265357
LEF1	GLIPR2	0.0265331
FOXP1	PPM1B	0.0265261
PHB	SMAD9	0.026507
TOX	LTB	0.0265011
LEF1	ATF6	0.0265003
HOPX	SNX3	0.0264929
FOXP1	SDCBP	0.0264883
RERE	SRPK2	0.0264815
TCF7	SSBP2	0.0264801
HOPX	RPL26	0.0264774
ZNF706	ARPC1B	0.0264767
LEF1	UBALD2	0.0264748
IKZF2	TBX21	0.0264584
ARID5B	RPS7	0.0264531
LEF1	VAMP8	0.0264472
LEF1	ZFP36L1	0.0264436
ZNF706	MT-CO1	0.0264433
IKZF1	MT-ND4	0.0264401
HOPX	COA4	0.0264372
HOPX	MXD4	0.0264352
HOPX	NDUFS7	0.0264254
FOXP1	VASP	0.026418
IKZF3	CALD1	0.0264012
FOXP1	COX4I1	0.0263961
EOMES	KLRK1	0.0263949
ZNF706	TOMM22	0.0263948
HOPX	ITM2B	0.0263804
IKZF1	RNF149	0.0263799
DNAJC2	NBEA	0.0263777
SUB1	ZCCHC7	0.0263621
IRF8	SRGAP3	0.0263601
RERE	PITPNC1	0.0263556
KLF3	LEF1	0.026348
ARID1B	TBC1D8	0.0263304
PLEK	HOPX	0.0263276
SUB1	EML2	0.0263178
ATF6	DPYD	0.0263147
SUB1	TOMM22	0.0263019
HOPX	CHMP5	0.0262932
FOXN3	RPS7	0.0262894
IKZF1	PSMB8	0.0262885
IKZF1	HSPA8	0.0262737
TBX21	PDE4B	0.0262697
FOXP1	TUBB	0.026266
ARID5B	RPS10	0.0262515
RERE	NDUFA4	0.0262462
RORA	MRRF	0.0262385
FOXP1	SRPK2	0.0262327
SUB1	EVA1B	0.0262298
ATF6	AFDN	0.0262249
PIAS1	SMC5	0.0262026
SUB1	POLR1D	0.0262011
HMGB2	RPL18A	0.0261846
ETS1	MLLT3	0.0261759
BHLHE40	GFRA3	0.0261697
HOPX	CHCHD2	0.0261658
ZBTB11	HSPBP1	0.0261607
FOXP1	SS18L2	0.0261598
RERE	SCAND1	0.0261507
HOPX	RAP1GAP2	0.0261496
MITF	SHQ1	0.0261483
BCL11B	CACNA1I	0.0261456
FOXP1	DCTN2	0.0261432
TBX21	EOMES	0.0261239
LEF1	ABHD17A	0.0261164
RERE	PPP2R5E	0.0261119
HMGB2	RPL21	0.0261103
TCF7	SESN1	0.0261094
SUB1	SNRPD3	0.0261067
LEF1	RPS19	0.0261065
HOPX	HLA-DQB1	0.0261034
HMGB2	NUCKS1	0.0261007
ZNF407	PARN	0.026096
ZNF706	RNASEK	0.0260953
ETS1	SRPK2	0.0260809
ETS1	UTRN	0.0260801
HOPX	CKB	0.0260563
LEF1	CDC42	0.0260558
IKZF2	SRGAP3	0.0260543
HOPX	CALR	0.0260408
ARID5B	RPL6	0.0260403
ETS1	AAK1	0.026025
ZNF706	RPS10	0.0260172
PURA	ATP9A	0.026012
FOXP1	MDFIC	0.0260103
IKZF3	RORA	0.0260069
ARID5B	RPL26	0.026004
RORA	SRGAP2	0.0260031
ARID5B	RPL17-C18orf32	0.0260018
LEF1	BHLHE40	0.0259961
BHLHE40	FGR	0.0259958
HOPX	SERP1	0.0259922
ZNF706	COX14	0.0259917
IKZF1	CTSD	0.0259868
ZNF771	ACTR10	0.0259837
BCL11B	SERF2	0.0259764
ZNF706	RPS5	0.0259694
RERE	CD81	0.0259651
IKZF1	SDHD	0.0259632
NCOR1	RETREG2	0.0259631
HES6	JPT1	0.0259594
BCL11B	RPS24	0.0259591
BACH1	CEP63	0.0259525
HMGB2	PSMA6	0.0259484
ID3	AQP3	0.0259476
RERE	AKAP13	0.0259452
TBX21	KLRD1	0.0259389
SUB1	CLIC1	0.025938
IKZF3	LPCAT2	0.0259374
SMARCC1	CTPS1	0.0259316
LEF1	NEDD8	0.0259274
PIAS2	KPNA3	0.0259258
IKZF2	ITGB1	0.0259222
RORA	WDR82	0.0259203
RORA	PIK3AP1	0.025919
RERE	APRT	0.025914
EOMES	RNF157	0.0258953
PURA	CCSAP	0.0258913
ARID5B	SCAND1	0.0258905
ETS1	PPIB	0.025873
CREB1	CRK	0.0258676
EOMES	RUNX3	0.0258565
LEF1	RASA3	0.0258531
FOXP1	DNASE2	0.025843
ELF1	BAX	0.0258388
IKZF3	LITAF	0.0258362
SUB1	CA5B	0.025834
HMGB2	COMMD8	0.0258216
ARID5B	ELF1	0.0258214
LEF1	MBNL1	0.0258047
EOMES	BANK1	0.0257978
ETS1	B2M	0.0257917
ETS1	ATXN7L1	0.025789
ARID5B	RPL10A	0.0257865
NFRKB	HGSNAT	0.0257825
ZNF652	PPP1CB	0.0257812
HOPX	CTSW	0.0257716
ZFP36L1	SOCS3	0.025771
IKZF1	AKAP13	0.0257599
HMGB2	RER1	0.0257581
ZNF706	MYL6	0.0257533
RERE	CACHD1	0.0257471
MXD4	SPNS3	0.0257434
FOXP1	SARAF	0.0257409
RORA	DIAPH3	0.0257335
RUNX2	DMGDH	0.0257226
KLF3	MTSS1	0.0257179
ELF1	CRYBG1	0.0257177
IRF2	SMIM18	0.0257146
SMARCC1	KDSR	0.0257048
ZFP36L1	CCNH	0.0256874
IKZF1	EEF1B2	0.0256842
SUB1	GNAI2	0.0256812
RUNX3	DGKI	0.0256803
ETS1	RNF149	0.0256782
MTF1	IRAK1	0.0256752
FOXP1	VSNL1	0.0256729
TBX21	ZC3H14	0.025668
ZHX3	SCAF8	0.0256442
ARID1B	SUPT6H	0.0256388
RORA	HIPK1	0.0256355
ARID1B	TMSB4X	0.0256306
IKZF3	GSDMA	0.0256248
HOPX	UBA52	0.025623
ARID5B	ARPC1B	0.0256099
ATF1	FRMD4A	0.025609
FOXP1	ABRAXAS1	0.0256079
SUB1	LGALS1	0.0256069
SUB1	EDF1	0.0256014
KLF6	AAR2	0.0256003
ZFP36L1	GLIPR2	0.0255998
TOX	THADA	0.0255981
HOPX	ZEB2	0.0255943
RORA	LPCAT2	0.0255846
SUB1	SNX3	0.0255757
FOXP1	VDAC2	0.025567
ARID5B	MTSS1	0.0255666
FOXP1	ZCCHC7	0.0255559
MBD2	TNIP3	0.0255534
LEF1	RBPJ	0.0255529
POU2F1	AFTPH	0.0255407
FOXP1	VPS28	0.0255323
SUB1	TPGS1	0.025524
FOXP1	MGST3	0.0255212
RERE	PPP1CA	0.0255138
LEF1	HCN2	0.0255014
NFYB	U2AF1L4	0.0254999
LEF1	NT5C	0.0254959
FOXP1	CHRNA7	0.0254921
FOXP1	CCL4	0.0254875
IKZF1	NEDD8	0.0254781
FOXP1	CHMP2A	0.0254723
HOPX	PPP1R2	0.025469
EOMES	IKZF3	0.0254646
IKZF1	RAMP1	0.0254601
HOPX	COX5B	0.0254599
SUB1	TXNL4A	0.0254541
FOXP1	EEF1D	0.0254517
HMGB2	ABRACL	0.0254429
SUB1	DLG2	0.0254405
ARID5B	UBA52	0.0254402
IKZF3	XCL1	0.0254353
ETS1	EDF1	0.0254322
IKZF1	ANXA2	0.0254322
FLI1	EIF2B3	0.025425
HOPX	TPT1	0.0254195
IKZF1	MRPL20	0.0254179
ARID5B	FAU	0.0254179
FOXP1	LEPROTL1	0.0254107
ETS1	RPS6KC1	0.0254098
ETS1	GABARAPL2	0.0254049
RERE	ATP6V1G1	0.0254033
IKZF1	ELF1	0.0253971
FOXP1	VIM	0.0253946
NR4A1	SPOP	0.0253938
ZNF706	SSR2	0.0253922
RORA	CDYL2	0.025385
ZNF652	KIF21B	0.0253836
LEF1	ITK	0.0253573
RERE	INPP4B	0.0253562
RORA	ID2	0.025354
SUB1	NME1-NME2	0.0253532
FOXP1	TEX11	0.0253475
IKZF2	NR4A2	0.0253437
LEF1	EEF1A1	0.0253422
IKZF1	NT5C	0.025337
BHLHE40	IRAK3	0.0253291
LEF1	PACSIN1	0.0253279
ETV6	WDR43	0.0253274
ARID5B	CBLB	0.0253248
REL	ERGIC1	0.0253235
MAF1	TXNDC12	0.0253216
HMGB2	RPS13	0.0253066
FOXP1	MDH1	0.0253011
HOPX	MGST3	0.0252961
IKZF1	PLAAT3	0.0252955
ETS1	FOXO1	0.0252841
SMAD5	RRM2B	0.0252793
FOXP1	MRPL20	0.0252685
FOXP1	VPS54	0.0252377
IKZF1	NXPE1	0.0252342
ETS1	ZFAND6	0.0252298
LEF1	ARHGDIA	0.0252278
LEF1	RPL27A	0.0252164
ARID5B	TNKS2	0.0252095
HOPX	UBE2I	0.0251876
HOPX	NT5C3B	0.025171
IKZF1	ITM2B	0.0251668
ATF1	MTHFD1L	0.0251407
ARID1B	RPS19	0.0251291
LEF1	CHCHD2	0.0251256
IRF8	NACC1	0.0251252
ARID5B	FTL	0.025117
PLEK	SMPDL3A	0.0251167
FOXP1	ITM2B	0.0251146
ELF1	MAP4K4	0.0251081
LCORL	ASB7	0.025108
HOPX	ATP5F1D	0.0251064
ZNF706	ANP32B	0.0250974
BHLHE40	RORA	0.0250952
FOXP1	MALT1	0.0250937
NFYB	RNF11	0.0250878
FOXP1	SRP14	0.0250859
LEF1	RTN4IP1	0.0250839
BCL11B	PTMA	0.0250834
RORA	BANK1	0.0250803
LEF1	RAPGEF4	0.0250783
RERE	TAGLN2	0.0250713
HOPX	SMIM20	0.0250712
FOXP1	TRAPPC6B	0.0250699
ZNF292	PIEZO1	0.0250555
RUNX2	CNTRL	0.0250488
SUB1	NDUFB5	0.0250456
LEF1	OSTC	0.0250375
ARID5B	RPL22	0.0250347
PHB	TRAPPC5	0.0250288
IKZF2	IL10RA	0.0250222
ID2	ADORA2A	0.0250105
BCL11B	PTPRCAP	0.025008
TBX21	RAB27A	0.0250073
MBD2	CCL4	0.0250068
HOPX	POLR1D	0.0250048
IKZF2	RASA1	0.0249916
RORA	GFRA3	0.0249895
BCL11B	RPL13A	0.0249872
RERE	RAPGEF4	0.0249767
RERE	PFDN5	0.0249723
HOPX	PPP2R1B	0.0249712
FOXP1	LTB	0.0249694
ZBTB7B	FBXO31	0.0249672
ETS1	RPL35	0.0249655
HOPX	LEF1	0.024963
RUNX2	ZNF821	0.0249616
RERE	PDE4D	0.0249603
RUNX2	CLCN5	0.0249542
HMGB2	HIF1A	0.0249497
NFYB	PCYT2	0.0249469
PLEK	KLRD1	0.0249467
LEF1	RPS9	0.0249458
IKZF1	TBCB	0.0249428
RERE	TBC1D8	0.024942
LEF1	CAP1	0.0249351
LEF1	RPL32	0.024931
FOXP1	TBC1D8	0.024922
ZNF706	SMCO4	0.0249138
MECP2	IPO7	0.0249085
RBPJ	ABCA7	0.0248917
LEF1	DOK2	0.0248832
FOXP1	UBASH3B	0.0248822
IKZF2	PDE7A	0.024877
MXD4	CD74	0.0248692
ZNF706	RPL13A	0.0248629
SUB1	VAMP8	0.0248604
IKZF1	PPP1CA	0.024859
TBX21	ETFB	0.0248533
ATF6	SCHIP1	0.0248511
IKZF2	DPYD	0.0248484
ARID5B	PPIB	0.0248424
RERE	PRAG1	0.0248396
ZNF706	COX8A	0.0248383
LEF1	STARD3NL	0.0248313
ATF6	LPP	0.0248313
SMAD3	POLH	0.0248283
HMGB2	THOC7	0.0248178
TBX21	GALM	0.0248134
TBX21	RPS6KA2	0.024808
BCL6	DIP2C	0.0248051
LEF1	RPS27A	0.0248048
BATF	MFF	0.0248042
IKZF2	FGL2	0.0248024
LEF1	MAGI3	0.0248006
TBX21	CTSD	0.0247845
GATA3	ABCF2	0.0247798
RERE	FOXO1	0.0247772
ZNF706	CIAO1	0.0247747
BHLHE40	METRN	0.0247741
PRDM1	DGKI	0.0247671
SUB1	TIMM13	0.02475
FOXP1	CDC42	0.0247445
ARID5B	PIP4K2A	0.0247412
HMGB2	KCNG1	0.0247378
IKZF1	SKAP1	0.0247374
RORA	GZMA	0.0247318
RORA	CTSW	0.0247082
ZNF706	PSMD13	0.0247042
RERE	PTPRCAP	0.0246943
RERE	LTBP1	0.0246909
NFATC2	NCAPG2	0.0246893
RBPJ	NAV1	0.0246884
SUB1	FAM104A	0.0246881
HOPX	TNNC2	0.024686
ARID5B	CDK2AP2	0.0246828
IKZF1	VDAC2	0.02468
ATF6	GALM	0.0246795
IKZF1	FAM172A	0.0246771
FOXP1	HS3ST1	0.0246719
FOXP1	GSDMA	0.0246718
HMGB2	RPL10A	0.0246697
IRF8	NR2C2AP	0.0246671
ETS1	BCL2	0.0246654
CENPX	UBL4A	0.0246632
IKZF2	PRKCH	0.0246565
ELF1	DSE	0.0246555
TCF7	CWF19L2	0.0246537
ARID5B	TGFBR1	0.0246507
ZNF706	CKLF	0.0246408
LEF1	ARPC1B	0.0246397
ARID5B	RPS4X	0.0246272
IKZF2	ERICH1	0.0246269
FOXP1	MAF	0.0246245
LEF1	RPL38	0.0246174
ETS1	PDE4D	0.0246032
ATF6	AOAH	0.0245979
NFYB	SLC25A37	0.024594
ZFP36L1	KIAA0040	0.0245914
IKZF1	SSR2	0.0245909
RUNX3	STARD7	0.0245885
SUB1	MGST3	0.0245828
ZNF511	NDUFB6	0.024572
ZGPAT	POGLUT1	0.0245693
IKZF1	METRN	0.0245681
RERE	LDLRAD4	0.0245658
LEF1	RPS10	0.0245621
ARID1B	CORO1A	0.02456
TOX	LY75	0.0245598
PURA	TASP1	0.0245597
RERE	IKZF1	0.0245532
ATF6	CRIM1	0.0245509
ZNF706	CACNA1I	0.024549
FOXP1	MT-CYB	0.0245447
SUB1	MBD3	0.0245398
NCOR1	EEF1B2	0.0245392
ELF1	ARPC1B	0.0245371
ARID1B	MTR	0.0245312
SUB1	SELPLG	0.0245222
FOXP1	PDE7A	0.0245217
FOXP1	LGALS1	0.0245199
RORA	LTB	0.0245062
HMGB2	FABP5	0.0245051
FOXP1	ATG10	0.0245047
MYNN	ATP9B	0.0244992
HOPX	RPL9	0.0244968
RORA	TMF1	0.024495
RERE	MACF1	0.0244928
IKZF2	SESN3	0.0244918
HOPX	ZNF706	0.0244856
LEF1	RPL13A	0.0244828
HOPX	SUB1	0.0244789
HOPX	PACSIN2	0.0244759
IKZF1	EDF1	0.0244722
CREBRF	WDPCP	0.0244707
EOMES	CAMTA2	0.0244609
FOXP1	ITK	0.0244581
FOXP1	RANBP9	0.0244576
LEF1	UQCRB	0.0244456
LEF1	CNN2	0.0244435
L3MBTL3	UHRF2	0.0244191
LEF1	S100A4	0.0244066
AFF3	RPL7A	0.0244061
AFF1	CCDC66	0.0244057
IKZF1	INTS5	0.0244027
PRDM1	NIBAN1	0.0243846
HOPX	BHLHE40	0.0243778
ZNF706	MIF	0.0243758
SUB1	EEF1D	0.024367
IKZF1	GLRX5	0.0243621
PLEK	EXT1	0.0243598
IRF8	FCER1G	0.0243504
FOXP1	HSPA8	0.0243321
FOSB	FOS	0.0243265
IKZF3	PLEK	0.0243256
LEF1	SPTBN1	0.0243135
HOPX	INTS5	0.0243132
FOXP1	HCFC1R1	0.0243111
ZNF654	SLC38A9	0.0242965
FOXP1	DGKA	0.0242963
BCL11B	MBNL1	0.0242959
SUB1	FTH1	0.0242907
HOPX	ISCU	0.0242813
HOPX	ABHD17A	0.0242787
FOS	TAGAP	0.0242762
LEF1	ANO3	0.024274
IKZF1	LSP1	0.0242653
ZNF706	SERF2	0.0242647
TSHZ1	CPSF7	0.0242641
FOXP1	FYN	0.0242481
HOPX	CSTB	0.0242481
ETS1	ADAM19	0.0242409
ARID1B	RPL32	0.0242393
FOXP1	RPS24	0.0242391
ZNF143	LNPK	0.0242319
NCOA1	DTNBP1	0.0242315
IRF2	KLHL11	0.0242233
SUB1	SEC61B	0.024215
SMAD3	AKIRIN1	0.0242076
ARID5B	ETS1	0.0242017
SUB1	SNU13	0.0241974
FOXP1	CYTH3	0.0241955
SUB1	SLC25A4	0.0241901
USF2	ZNF710	0.0241896
LEF1	CD81	0.0241538
FOXP1	MEA1	0.0241516
ETS1	TNPO3	0.0241497
ZNF207	TRMT13	0.0241391
GATA3	PNP	0.0241372
LEF1	S1PR1	0.024134
ETS1	ATP5F1D	0.0241332
RERE	PIP4K2A	0.0241286
RUNX2	PSD4	0.0241235
SMAD3	MRFAP1	0.0241232
LEF1	LEPROTL1	0.0241215
RERE	TIMM13	0.0241198
CNBP	CNOT3	0.0241074
IKZF1	CDC42	0.0241074
IKZF1	SDF4	0.0241044
FOXP1	EMC7	0.0240952
IKZF3	MAGOHB	0.024095
ZNF22	TNIP3	0.0240939
MXD4	SAFB	0.0240836
ATF6	IL18R1	0.0240798
SUB1	PLEKHJ1	0.0240784
ZNF706	AP2S1	0.0240729
SUB1	LIME1	0.024072
SUB1	H2AZ2	0.0240712
HOPX	RWDD1	0.024069
ZNF706	GIN1	0.0240667
HOPX	NUTF2	0.0240602
SUB1	PSENEN	0.0240559
RORA	PLA2G4A	0.0240554
SMAD5	LTBP2	0.0240553
IKZF2	CMA1	0.024055
CREBZF	NUP54	0.0240546
ZNF511	TTC32	0.0240506
LEF1	RPL22	0.02405
ESRRA	TPMT	0.0240499
ARID1B	RPL17-C18orf32	0.024049
HMGB2	DPY30	0.0240484
HOPX	SERPINB1	0.0240482
CARHSP1	PRPF8	0.0240477
HOPX	HINT1	0.0240437
ZFP36L1	KCNQ1	0.024037
IKZF1	DENND1B	0.0240248
FOXP1	ABRACL	0.0240223
NCOR1	RPL22	0.0240197
NRF1	SYVN1	0.0240181
ATF6	MLXIP	0.0240153
ETS1	NXPE1	0.024015
IKZF2	RHOQ	0.0240128
RUNX2	NUDT5	0.0240037
TBX21	CMTM7	0.024002
FOXP1	IL6R	0.0239957
TBX21	CMA1	0.0239885
SUB1	UBE2B	0.0239854
ETS1	RANBP9	0.023985
ZNF706	OSTC	0.0239804
LEF1	CYBA	0.0239787
IKZF3	UNC93B1	0.0239769
ZEB1	DOCK4	0.023976
SMAD3	TNIP3	0.023973
DBP	MAP4K5	0.0239717
ZNF706	ACTB	0.0239675
ZNF706	OST4	0.0239611
ZBTB11	TASP1	0.0239531
RERE	PPIB	0.0239448
FOXN3	PFN1	0.0239317
FOXP1	SNU13	0.0239252
DBP	TRIB2	0.0239208
NCOR1	PATJ	0.0239172
SMAD3	DTNBP1	0.0239148
EOMES	IZUMO4	0.0239084
ZEB1	DHX57	0.0239035
RERE	EIF2S2	0.0238976
HOPX	TMSB10	0.0238958
ZNF706	RAB11A	0.0238915
LEF1	PFDN5	0.0238853
ZBTB38	ITGA1	0.0238844
RORA	MAF	0.0238814
TBX21	CALR	0.0238699
EOMES	NAT1	0.0238662
HOPX	LYPLA2	0.0238646
PIAS1	MEMO1	0.0238597
IKZF1	TXN	0.0238579
PRDM1	CCL5	0.0238532
LEF1	HSD17B12	0.0238528
FOXP1	DOCK4	0.0238512
CTCF	DGKE	0.0238465
ZNF706	LAMTOR4	0.023846
FOXP1	PRDX6	0.0238417
SETDB1	TOM1	0.0238403
CUX1	TMSB10	0.0238403
PLEK	DAPK1	0.0238357
FOXP1	TSPAN13	0.0238349
JAZF1	NME7	0.0238339
RUNX3	BANK1	0.0238309
IKZF2	TRIB2	0.0238307
BHLHE40	SAMSN1	0.0238305
FOXO1	MGAT5	0.0238256
ARID1B	ARPC1B	0.0238115
HOPX	CTSC	0.0238093
ZNF706	CCT2	0.0238093
IKZF1	CDK2AP2	0.0238091
HOPX	MRPL11	0.0238079
SP4	GORAB	0.0238035
SUB1	LSP1	0.0238031
ZNF706	MT-ND4	0.0238005
SUB1	CD81	0.023798
SUB1	METRN	0.0237976
TFB1M	PLD3	0.0237948
ARID5B	GSTP1	0.0237867
TBX21	GSDMA	0.0237862
FOXO1	UBASH3B	0.0237838
ATF6	GZMB	0.0237817
BHLHE40	PDE7A	0.0237714
HMGB2	TTC39C	0.023769
RERE	RPS19	0.0237688
ARID1B	RPS9	0.0237581
LEF1	BAX	0.0237573
KLF3	RASA3	0.0237559
ETS1	ELOF1	0.0237484
FOXP1	XCL1	0.0237442
FOXP1	TBC1D4	0.0237407
BHLHE40	KLRK1	0.0237392
ZNF706	PFDN5	0.0237379
ARID5B	BMP2K	0.0237194
FOXP1	RTN4IP1	0.0237171
IKZF3	NDUFAF7	0.0237132
SUB1	RPLP2	0.0237049
IKZF1	CD81	0.0237035
IKZF1	RAPGEF4	0.0237006
ZNF706	MT-ATP6	0.0236998
KLF3	RAPGEF2	0.023699
BACH1	SLC30A7	0.023694
FOXP1	SLC12A6	0.0236936
ETS1	STK38	0.0236926
SP4	PRKAB1	0.0236776
ETS1	PPA1	0.0236758
SUB1	PPA1	0.0236727
TCF7	PUS7	0.023659
FOXP1	RBBP7	0.0236586
SUB1	MIF	0.0236545
SMAD3	HCFC2	0.0236538
HMGB2	RPS27A	0.0236528
RERE	BCL2	0.0236498
ID3	C1orf131	0.0236415
PLEK	NKG7	0.0236413
HOPX	SOD1	0.0236355
ATF6	TMX1	0.0236319
PHB	CENPX	0.0236317
IKZF1	S100A10	0.0236304
HOPX	RPL22	0.0236293
FOXP1	BTG2	0.0236254
IRF2	PTPN22	0.0236096
JARID2	MYCBP2	0.0236048
RORA	PRR5L	0.0235972
ATF6	CTSC	0.023592
[truncated: 31,422 more rows]

## Sheet: 7e.Human
Human_T cells_linkList_0.01
regulatoryGene	targetGene	weight
JUN	FOS	0.409309
FOS	JUN	0.404306
PLEK	NKG7	0.226004
FOS	TNFAIP3	0.214061
PLEK	CCL5	0.207768
PLEK	GZMH	0.195285
FOS	LMNA	0.1869
JUN	ID2	0.17201
JUN	DUSP2	0.163417
PLEK	GZMA	0.157378
PLEK	GZMB	0.156638
FOS	ID2	0.154546
PLEK	FGFBP2	0.154163
FOS	TMSB10	0.153347
FOS	EIF4A3	0.15291
JUN	RGS1	0.152585
FOS	ANXA1	0.150204
FOS	FTH1	0.149347
PLEK	KLRD1	0.147232
FOS	PMAIP1	0.145694
FOS	LGALS3	0.143781
JUN	PMAIP1	0.143767
JUN	TNFAIP3	0.142267
JUN	TUBB4B	0.141592
FOS	RPS2	0.140206
PLEK	PRF1	0.139638
FOS	RGS1	0.138414
FOS	TIMP1	0.135537
JUN	GZMK	0.135186
JUN	HSPA5	0.133648
JUN	RPS2	0.133412
FOS	TMEM14C	0.131948
JUN	SAT1	0.130774
JUN	FTH1	0.130449
PLEK	GNLY	0.128959
FOS	MT-ND3	0.127954
FOS	HSPA5	0.127914
FOS	GPR183	0.127225
JUN	DNAJB9	0.125518
FOS	RGS2	0.125481
JUN	HMGB1	0.125461
FOS	PDK1	0.125212
JUN	SESN3	0.125164
JUN	LYAR	0.12496
FOS	IFITM3	0.124698
FOS	TNFSF10	0.124453
FOS	NCF1	0.12439
JUN	UBE2S	0.12438
JUN	RGS2	0.124351
JUN	LRRN3	0.124148
PLEK	CCL4	0.123947
JUN	RHOB	0.123896
FOS	TUBB4B	0.123765
JUN	CYBA	0.123468
JUN	MT-ND5	0.12303
PLEK	FCGR3A	0.122924
FOS	HMGB1	0.122917
FOS	MIF	0.122915
FOS	LRRN3	0.122675
JUN	HERPUD1	0.122464
JUN	TSHZ2	0.12232
FOS	S100A10	0.122101
HMGB1	TSHZ2	0.121611
JUN	TUBA1B	0.121574
FOS	UBE2S	0.121222
FOS	SAT1	0.121204
FOS	POU2F2	0.121162
FOS	TRADD	0.121116
JUN	UBB	0.121006
FOS	TMEM179B	0.12061
FOS	HINT2	0.12053
JUN	SRP54	0.12018
FOS	RGL4	0.120059
JUN	FDX1	0.119981
FOS	YBX1	0.119902
FOS	SESN3	0.119901
JUN	GADD45A	0.119869
JUN	YBX1	0.119792
JUN	AIF1	0.119788
HMGB1	SAE1	0.119777
JUN	ARF4	0.119727
FOS	RHOB	0.119616
JUN	IFNG	0.11954
FOS	MT-ND4L	0.119421
FOS	AIF1	0.119264
JUN	RGL4	0.119215
FOS	COX6A1	0.119128
JUN	CYCS	0.119128
FOS	MT-ATP8	0.119044
FOS	ODC1	0.118867
FOS	TPRKB	0.118857
JUN	YEATS4	0.118665
PLEK	HLA-DRB5	0.118607
FOS	NUCB2	0.118577
FOS	S100A4	0.11856
FOS	TUBA1C	0.118384
FOS	MPC1	0.118281
JUN	LAGE3	0.118271
FOS	GZMK	0.118249
JUN	MRPL18	0.118238
FOS	AQP3	0.118235
JUN	HMGB2	0.118233
JUN	GPR183	0.118214
JUN	ILF2	0.118087
JUN	ANXA1	0.117963
JUN	ZNF706	0.11792
FOS	CAMTA1	0.117888
FOS	JAML	0.117834
FOS	TUBA4A	0.117799
FOS	SUB1	0.11755
JUN	TUBA4A	0.11753
FOS	ACTB	0.117457
FOS	SYNGR2	0.117389
JUN	EIF4A3	0.117364
JUN	MRPS11	0.117219
JUN	ZBTB38	0.117193
JUN	TXNL4A	0.117163
JUN	PGK1	0.117128
FOS	SLC3A2	0.117048
HMGB1	POU2F2	0.117011
FOS	GOPC	0.116974
JUN	NCOA3	0.116973
FOS	YEATS4	0.11697
JUN	SRGN	0.116962
JUN	MRPL57	0.116939
JUN	SF3B5	0.116847
JUN	SDHD	0.116723
JUN	SSRP1	0.116644
FOS	ECHS1	0.116495
FOS	HSPE1	0.116419
JUN	ITGAE	0.116416
HMGB1	PIM2	0.116371
JUN	TUBA1C	0.11635
JUN	ODC1	0.11631
HMGB1	EIF5A	0.11622
FOS	LDHA	0.11617
FOS	TRMT112	0.116134
JUN	UFM1	0.116027
FOS	CMC2	0.116022
FOS	GPX1	0.115926
FOS	ALOX5AP	0.11588
FOS	CD82	0.11588
FOS	CCDC167	0.115863
FOS	B4GALT3	0.115792
JUN	VPS29	0.115789
FOS	SF3B5	0.115771
JUN	SUB1	0.115724
JUN	MGST3	0.115706
FOS	MRPS36	0.115686
JUN	EXOSC8	0.115671
FOS	SAE1	0.115668
FOS	COA3	0.115631
JUN	COX6A1	0.115543
FOS	COX6C	0.115506
JUN	CHCHD2	0.115501
FOS	SRP54	0.115497
FOS	SSRP1	0.115459
JUN	PIM2	0.115451
FOS	NDUFAF3	0.115401
FOS	ERN1	0.115388
FOS	EPHX2	0.115378
FOS	PSMA3	0.115353
FOS	SLIRP	0.115316
FOS	AP1S2	0.115313
FOS	TRAPPC4	0.115299
FOS	TMSB4X	0.115285
FOS	TALDO1	0.115212
FOS	TAGLN2	0.115198
FOS	MRPS11	0.115184
JUN	KDELR2	0.115119
JUN	EPHX2	0.115057
FOS	TSHZ2	0.115044
JUN	C1D	0.115041
FOS	PSMD8	0.115021
JUN	COTL1	0.114974
FOS	S100A6	0.114953
JUN	HLA-DQB1	0.114943
JUN	TPRKB	0.114819
FOS	S100A11	0.114815
FOS	PPA1	0.114799
FOS	MRPS26	0.114776
JUN	TMEM179B	0.114771
FOS	ARPC1B	0.114736
FOS	PRDX6	0.114703
JUN	NDUFC1	0.114701
HMGB1	MRPL24	0.114664
FOS	PIM2	0.114659
FOS	COMT	0.114644
JUN	NDUFV2	0.114554
JUN	TMSB10	0.114539
FOS	TMED5	0.114534
FOS	MT-CO2	0.114448
JUN	SMC4	0.114426
FOS	VIM	0.114368
JUN	MRPS26	0.11435
FOS	SNRPF	0.114339
FOS	ZNF706	0.114325
JUN	ANKRD26	0.11432
FOS	SEC61B	0.114319
FOS	COX5B	0.114313
JUN	CKLF	0.114303
JUN	SMC1A	0.114288
FOS	PPIB	0.114249
FOS	AP2S1	0.114221
FOS	CARD19	0.114212
FOS	NDUFB3	0.11419
FOS	DNAJB9	0.114175
FOS	TTN	0.114159
FOS	SDHD	0.114157
JUN	MRPS18C	0.114146
JUN	POU2F2	0.114129
FOS	FKBP3	0.11411
HMGB1	HMGA1	0.114105
JUN	NDUFB3	0.114104
FOS	LSM3	0.114036
FOS	NDUFC1	0.114006
FOS	NUDT5	0.114004
JUN	ZNHIT3	0.113993
FOS	SPCS1	0.113992
FOS	TMX1	0.113971
FOS	COTL1	0.113959
JUN	HOPX	0.11395
JUN	FKBP3	0.113892
FOS	DERL2	0.11388
JUN	TMEM147	0.113843
FOS	ALDOA	0.113821
FOS	TXN2	0.113816
FOS	SOD2	0.113796
FOS	ISCU	0.113787
JUN	PHPT1	0.113786
JUN	NCF1	0.113778
JUN	HINT2	0.113757
FOS	PNP	0.113709
JUN	ERLEC1	0.113695
FOS	NDUFA1	0.113684
FOS	ANXA5	0.113675
JUN	SSBP1	0.113655
JUN	SNF8	0.113648
JUN	CTSS	0.113639
FOS	PHB	0.113575
FOS	CLTA	0.113572
JUN	NDUFAF3	0.11357
FOS	SLC25A5	0.113565
FOS	NUDT21	0.113563
JUN	FTL	0.113521
PLEK	S1PR5	0.11346
JUN	SERF2	0.113453
FOS	DNPH1	0.113452
FOS	PGK1	0.113423
JUN	GPX1	0.113371
FOS	COMMD3	0.113364
JUN	TRADD	0.113356
FOS	NDUFS7	0.113344
FOS	LAGE3	0.113325
FOS	RPL22L1	0.113319
JUN	S100A10	0.113306
JUN	NPC2	0.113287
JUN	TRMT112	0.113248
FOS	MT-CYB	0.113246
FOS	TUBA1B	0.113199
FOS	TMEM147	0.113166
JUN	LDHA	0.113162
JUN	LMNA	0.113161
JUN	PRDX1	0.113119
JUN	NDUFA8	0.113107
JUN	MRPS36	0.113068
JUN	IFITM3	0.113054
HMGB1	SSR3	0.113044
JUN	MLEC	0.113043
FOS	TMEM208	0.113037
FOS	PSMG3	0.113011
FOS	RPAP2	0.112982
FOS	ITGAE	0.112958
JUN	CCT5	0.112957
FOS	RAC2	0.112943
FOS	DDT	0.112887
HMGB1	YEATS4	0.112866
FOS	GLRX5	0.112861
JUN	PSMD8	0.11285
FOS	MGST3	0.112796
FOS	MT-ND4	0.112779
FOS	SNRPD3	0.112765
JUN	MRPL52	0.112764
JUN	COX6C	0.11274
JUN	TMSB4X	0.112726
FOS	PSMB7	0.112726
JUN	MRPL48	0.112711
FOS	ZNHIT3	0.112709
JUN	COX17	0.112704
JUN	JAML	0.112694
FOS	TXN	0.112691
JUN	ERN1	0.112686
JUN	NDUFA4	0.112681
JUN	ATP6V0B	0.112679
FOS	MRPL52	0.112664
FOS	SNRPE	0.112655
JUN	CD82	0.112647
FOS	NPC2	0.112635
FOS	NDUFA11	0.112627
FOS	MRPL48	0.112622
JUN	RNF7	0.112621
FOS	ATP6V0D1	0.112614
FOS	SERP1	0.112579
FOS	CLINT1	0.112565
JUN	LSM5	0.112556
FOS	NDUFS3	0.112554
FOS	CDC123	0.112549
JUN	MPG	0.112531
FOS	PEBP1	0.112502
JUN	TRAPPC3	0.112491
JUN	DAD1	0.112471
JUN	EIF3M	0.112463
FOS	SNRPB	0.112432
HMGB1	SLC3A2	0.112425
FOS	TXNDC12	0.112423
JUN	MT-CO2	0.112407
JUN	TMEM14C	0.112388
JUN	RANBP1	0.112378
JUN	ZCRB1	0.112374
JUN	PUF60	0.112365
JUN	TALDO1	0.112352
JUN	CCS	0.11235
JUN	MCTS1	0.112327
FOS	NDUFS6	0.112327
FOS	GADD45A	0.112323
JUN	NUCB2	0.112309
JUN	CD27	0.112299
JUN	VDAC1	0.112298
HMGB1	MRPS26	0.112294
ID2	CCL5	0.112209
FOS	BOLA3	0.112177
FOS	NDUFA2	0.112176
PLEK	HLA-DRB1	0.112173
FOS	STX10	0.112158
FOS	PSMA2	0.112153
JUN	COX7B	0.112136
FOS	TMED10	0.112107
FOS	CORO1A	0.112072
JUN	DECR1	0.112068
JUN	DYNLL1	0.112065
FOS	RPS19BP1	0.112055
HMGB1	LRRN3	0.112045
FOS	TOP1	0.112038
JUN	COPS3	0.111966
FOS	MT-CO1	0.111957
FOS	POLR2L	0.111913
FOS	UQCR10	0.111909
FOS	SERPINB1	0.111906
FOS	HM13	0.111906
FOS	VBP1	0.111905
HMGB1	SYNGR2	0.111901
HMGB1	AIF1	0.111885
FOS	HERPUD1	0.11187
JUN	PNP	0.111863
FOS	ETHE1	0.111858
JUN	AKR1A1	0.111849
JUN	CCT8	0.11184
FOS	PSMG2	0.111816
FOS	SSNA1	0.111796
JUN	CBX5	0.111795
JUN	SPCS1	0.111787
JUN	TWF2	0.111785
JUN	EMC6	0.111775
JUN	NDUFB4	0.111775
JUN	NDUFS5	0.111771
HMGB1	TCP1	0.11177
FOS	MRPS18C	0.111723
JUN	SNRPD2	0.111714
JUN	ACTB	0.111711
JUN	CACYBP	0.111699
ID2	SRGN	0.111694
FOS	PPP1R7	0.111692
FOS	PKM	0.111686
HMGB1	RGL4	0.111685
FOS	SEC13	0.111682
FOS	IFI6	0.111658
JUN	ECHS1	0.111636
JUN	PSMG3	0.111622
JUN	PSMD2	0.111619
FOS	TYROBP	0.111588
FOS	CD8B	0.111585
JUN	PEBP1	0.111573
FOS	SNU13	0.11157
JUN	MT-CO3	0.111554
FOS	MT-ND5	0.11155
FOS	SS18L2	0.111539
JUN	NHP2	0.111539
JUN	SPINT2	0.111536
FOS	UCP2	0.111523
JUN	ISG20	0.111512
FOS	ZCRB1	0.111503
FOS	DAD1	0.11149
HMGB1	RPA3	0.111477
JUN	NUDT5	0.111477
FOS	HMGB2	0.111474
JUN	DDOST	0.111459
JUN	NDUFA1	0.111444
FOS	LSM5	0.111443
JUN	GBP1	0.11144
JUN	CEP290	0.111412
JUN	MGAT1	0.111383
FOS	ANKRD26	0.111373
FOS	RPL36AL	0.111346
JUN	PRDX6	0.111338
FOS	PLIN2	0.11132
FOS	COX17	0.11131
JUN	SRP72	0.111307
HMGB1	VDAC3	0.111303
FOS	SNRPD2	0.11128
JUN	NME1	0.111261
HMGB1	EPHX2	0.111255
FOS	COPE	0.111246
FOS	SPINT2	0.111241
JUN	FKBP2	0.111221
JUN	HINT1	0.111208
FOS	MT-CO3	0.111195
FOS	EIF2S2	0.111191
JUN	TRAPPC4	0.111187
FOS	TXNDC17	0.111183
JUN	TMEM258	0.111179
FOS	RPA3	0.111173
JUN	CORO1A	0.111162
FOS	PA2G4	0.11116
FOS	FUNDC2	0.111154
JUN	SLC25A5	0.111152
JUN	RPS19BP1	0.111139
FOS	BSG	0.111137
JUN	COMT	0.111123
FOS	SERF2	0.111111
FOS	TRAPPC3	0.11111
FOS	NDUFB4	0.111104
FOS	ETFA	0.111103
FOS	NME1	0.111101
FOS	ACTG1	0.111095
JUN	COX6B1	0.111095
JUN	HNRNPC	0.111095
FOS	AKR1A1	0.111078
JUN	ABRACL	0.11107
JUN	TUFM	0.111064
FOS	HMGA1	0.111053
FOS	NOP10	0.111046
JUN	COX7A2	0.111042
FOS	UQCRQ	0.111038
JUN	PHB	0.111015
JUN	ADI1	0.11101
FOS	MRPL57	0.111009
HMGB1	COMT	0.111002
JUN	NOP10	0.110994
JUN	CCDC167	0.110989
FOS	IER3IP1	0.110984
JUN	ROMO1	0.110943
JUN	LSP1	0.110938
FOS	CCPG1	0.110923
FOS	CSTB	0.110909
JUN	SAE1	0.110903
JUN	PRMT1	0.110899
JUN	MTDH	0.110895
FOS	SPCS3	0.110891
FOS	DDX39A	0.110891
FOS	SLC25A6	0.110881
FOS	HMGN2	0.110845
FOS	CACYBP	0.110841
FOS	ADI1	0.110839
JUN	MRPL20	0.110832
JUN	SNU13	0.110822
FOS	ANXA2	0.110814
FOS	VDAC3	0.110813
JUN	POLR2H	0.110811
JUN	MRPS7	0.110804
JUN	SEC61B	0.110783
HMGB1	CHCHD10	0.110779
JUN	MPC1	0.11077
FOS	HSPA9	0.110734
JUN	HSPA8	0.110725
FOS	TWF2	0.110721
FOS	HDGF	0.110721
JUN	RPN1	0.110711
FOS	UCHL5	0.110701
JUN	PSMA2	0.110698
FOS	MMADHC	0.110689
JUN	LMO4	0.110678
JUN	PDK1	0.110672
FOS	COX6B1	0.110661
FOS	MLEC	0.110652
JUN	PSMG2	0.11064
HMGB1	SESN3	0.110623
JUN	PSAP	0.110612
JUN	SSR1	0.110609
JUN	SSR4	0.110596
FOS	LSM2	0.110584
JUN	CALR	0.110578
JUN	AP2S1	0.110578
FOS	UQCRC2	0.110577
HMGB1	NDUFA8	0.110561
JUN	ISCU	0.110559
HMGB1	IMPDH2	0.110553
FOS	GSPT1	0.110533
FOS	ANP32E	0.11053
JUN	VCP	0.110526
JUN	XBP1	0.110507
HMGB1	SRP72	0.110497
JUN	LRPAP1	0.110491
FOS	SRP9	0.110478
JUN	VBP1	0.110474
JUN	HSPD1	0.11047
FOS	FTL	0.110467
FOS	UFM1	0.110442
JUN	DDT	0.110419
JUN	OST4	0.110402
JUN	LMAN2	0.110392
JUN	FUNDC2	0.110391
FOS	ILF2	0.110385
FOS	REXO2	0.110377
JUN	GOPC	0.11036
JUN	TOP1	0.110359
FOS	ATP6V0E1	0.110353
JUN	SS18L2	0.110351
JUN	DNAJC15	0.110349
HMGB1	LAGE3	0.110341
FOS	DNAJC9	0.11034
FOS	TMEM258	0.110338
JUN	UBL5	0.110319
JUN	PRDX2	0.110305
FOS	SSR1	0.110303
HMGB1	EIF6	0.110297
JUN	UQCRC2	0.110276
FOS	PUF60	0.110267
FOS	TMED2	0.110265
FOS	OSTC	0.110262
FOS	TXNL4A	0.110261
FOS	SEC61G	0.110252
FOS	CCS	0.110237
FOS	PSMD2	0.11022
JUN	TAP1	0.110218
FOS	GNG5	0.110218
FOS	HSPA8	0.110217
HMGB1	CBX5	0.110215
JUN	ABT1	0.11021
FOS	LMO4	0.11021
FOS	VDAC2	0.110188
FOS	PRMT1	0.110182
FOS	SMC1A	0.110177
FOS	FKBP1A	0.110176
FOS	MTDH	0.110176
JUN	PSMB6	0.11017
JUN	HNRNPA2B1	0.110168
FOS	CEP290	0.110164
JUN	IFI6	0.110164
JUN	FKBP1A	0.110159
FOS	NHP2	0.110159
HMGB1	UBE2N	0.110148
JUN	SEC11A	0.110147
FOS	PARK7	0.11013
JUN	PSMA3	0.110127
HMGB1	ZNF706	0.110118
FOS	CCT5	0.110106
JUN	CSTB	0.110106
FOS	PSMB1	0.110099
FOS	SSBP1	0.11007
JUN	HNRNPAB	0.110055
HMGB1	SDHB	0.110052
FOS	CCT8	0.110048
JUN	MT-ATP8	0.110041
FOS	EIF3M	0.110038
JUN	SERP1	0.110035
ID2	GZMA	0.110022
FOS	AHSA1	0.109994
FOS	ISG15	0.109986
HMGB1	MCM7	0.109984
JUN	RER1	0.109983
JUN	ATP6V1F	0.109968
JUN	CHCHD10	0.109967
JUN	BUB3	0.109936
JUN	CDC26	0.109931
FOS	EDF1	0.109924
HMGB1	STMN1	0.109915
JUN	SSNA1	0.109907
JUN	TXNDC17	0.109888
HMGB1	ATP6AP1	0.109877
FOS	NDUFA4	0.109876
HMGB1	YBX1	0.109872
JUN	PSMA7	0.10987
JUN	TMED10	0.109868
JUN	PBDC1	0.109858
FOS	MRPS6	0.10984
JUN	GADD45GIP1	0.109816
JUN	PSMA5	0.109808
FOS	EXOSC8	0.109799
JUN	PPP1R7	0.109798
JUN	GAPDH	0.109774
HMGB1	IPO5	0.109757
JUN	UCHL5	0.109757
FOS	NASP	0.109754
JUN	NDUFAB1	0.109751
FOS	DECR1	0.109747
HMGB1	HMGB2	0.109736
JUN	C1QBP	0.109735
JUN	SRSF9	0.109729
JUN	CARD19	0.109715
JUN	NDUFA11	0.109715
JUN	XRCC5	0.109712
FOS	PDCL3	0.109705
FOS	MT-ATP6	0.109685
FOS	RNF7	0.109681
JUN	SIVA1	0.109671
JUN	IPO5	0.109669
JUN	VDAC2	0.109667
HMGB1	PSMD1	0.109662
JUN	NDUFB6	0.10966
FOS	XBP1	0.109658
FOS	MRPL11	0.109642
FOS	GLRX	0.109639
JUN	CCT6A	0.109621
JUN	EMC4	0.109607
JUN	REXO2	0.1096
JUN	ARFGAP3	0.109583
FOS	ATP6V1F	0.10958
JUN	PSMD4	0.109574
FOS	POLR2E	0.109569
FOS	PSMB3	0.109558
JUN	NDUFAF4	0.10955
JUN	RPL36AL	0.10954
FOS	ARF1	0.109509
FOS	NDUFAB1	0.109465
FOS	KDELR2	0.109465
FOS	WDR83OS	0.109459
FOS	PTGES3	0.109458
FOS	OAZ1	0.109456
FOS	PBDC1	0.109456
JUN	UBE2J1	0.109453
FOS	ROMO1	0.109448
JUN	IMPDH2	0.109433
HMGB1	HSPD1	0.109429
HMGB1	PSMC3	0.109425
FOS	CCT6A	0.109412
JUN	ISG15	0.1094
JUN	TMX1	0.109392
FOS	PSMC4	0.109387
JUN	SLC3A2	0.109378
FOS	VCP	0.109369
FOS	CCT2	0.109368
JUN	SLC25A6	0.109366
JUN	MRPL11	0.109357
JUN	SRI	0.109354
JUN	MEI1	0.109354
JUN	SLIRP	0.10934
FOS	SRGN	0.109335
FOS	ABT1	0.109318
FOS	LSP1	0.109309
JUN	DPH7	0.109294
JUN	RAC2	0.109287
JUN	MT-ND1	0.109282
JUN	SNRPF	0.109272
JUN	LMAN1	0.109252
JUN	NDUFS6	0.109249
FOS	UQCRH	0.109246
JUN	TXN	0.109241
JUN	UQCR10	0.109234
FOS	PDIA4	0.10921
FOS	CD27	0.109207
JUN	EIF3I	0.109196
FOS	C1QBP	0.109196
JUN	SND1	0.109191
JUN	MT-ND4L	0.109185
JUN	LSM3	0.109178
FOS	PRDM1	0.109173
FOS	SIVA1	0.10917
JUN	HM13	0.109165
FOS	CYCS	0.109163
FOS	SSR2	0.109162
JUN	COX5A	0.109159
FOS	RPS27L	0.109143
FOS	GALNT1	0.109122
FOS	OST4	0.109121
FOS	CHCHD2	0.109105
FOS	HNRNPAB	0.109103
JUN	HSPA9	0.109102
FOS	SRSF9	0.109101
FOS	HLA-DRB5	0.1091
JUN	RPAP2	0.109086
JUN	HMGA1	0.109083
FOS	RAB8A	0.109079
JUN	TCP1	0.109076
FOS	MCTS1	0.10907
JUN	TMEM59	0.109068
HMGB1	RPS27L	0.109066
JUN	TXNDC12	0.109054
FOS	CHCHD10	0.109046
FOS	MRPL21	0.109045
FOS	SSR4	0.109043
FOS	DDOST	0.109041
JUN	HSP90B1	0.109029
JUN	FKBP11	0.10902
FOS	BUB3	0.10899
FOS	PPIA	0.10899
JUN	PSMB3	0.108971
FOS	MRPS7	0.10897
FOS	PSMD7	0.10897
FOS	POLE4	0.108964
JUN	PPIA	0.108961
FOS	SDF4	0.10896
FOS	DUT	0.108959
JUN	SYNGR2	0.108953
FOS	SNRPB2	0.108948
FOS	PSMB4	0.108941
FOS	POLR2H	0.10894
HMGB1	NDUFC2	0.108936
JUN	TRAM1	0.108934
JUN	ATP6AP1	0.108933
FOS	PSAP	0.108921
HMGB1	PTMA	0.108906
FOS	MFF	0.1089
HMGB1	MPG	0.108884
FOS	SERBP1	0.108883
JUN	EDEM2	0.108875
JUN	LSM2	0.108871
ID2	GNLY	0.108871
FOS	C1D	0.108866
JUN	USP1	0.108866
JUN	COX5B	0.108861
JUN	PA2G4	0.10886
FOS	SRI	0.108859
FOS	NAA38	0.108857
FOS	NDUFS5	0.108851
FOS	NDUFV2	0.108844
FOS	MT-ND1	0.108836
FOS	VDAC1	0.108835
FOS	XRCC6	0.108834
JUN	PSMB4	0.108832
JUN	UBE2G1	0.108831
HMGB1	B4GALT3	0.108829
FOS	TIMM13	0.108824
HMGB1	TWF2	0.10882
JUN	PSMC2	0.108813
JUN	CMC2	0.108812
JUN	ERP44	0.108793
FOS	NDUFA12	0.108792
JUN	RPL22L1	0.108788
JUN	TMBIM6	0.108788
FOS	ENO1	0.108781
HMGB1	MMADHC	0.108778
FOS	GADD45GIP1	0.108756
JUN	UCP2	0.108755
JUN	DNAJC9	0.108749
FOS	PSMA7	0.108744
FOS	PRDX1	0.108738
HMGB1	PRELID1	0.108738
JUN	RAN	0.108736
FOS	ERP29	0.108727
FOS	MRPS15	0.108722
JUN	MT-CYB	0.108718
JUN	OAZ1	0.108695
FOS	POP5	0.108694
FOS	IMPDH2	0.108693
JUN	XRCC6	0.108692
FOS	NDUFB6	0.10866
FOS	PDIA6	0.108657
FOS	PSMC3	0.108656
FOS	MRPL34	0.108653
JUN	AK2	0.10865
JUN	ARPC1B	0.108642
HMGB1	NAA38	0.108635
JUN	PPIB	0.10863
JUN	MMADHC	0.108615
FOS	LRPAP1	0.108612
FOS	TUFM	0.108611
JUN	PTGES3	0.108604
FOS	ARF4	0.108596
FOS	MT-ND2	0.108593
JUN	PPM1G	0.108575
FOS	MRPL24	0.108572
FOS	TMEM59	0.108572
JUN	KIF22	0.108572
JUN	NASP	0.108565
JUN	CAMTA1	0.108554
FOS	HINT1	0.108545
FOS	MEI1	0.108545
JUN	GSTP1	0.108543
FOS	SLBP	0.108537
HMGB1	NDUFS7	0.108527
FOS	LIMS1	0.108515
JUN	NDUFA2	0.108513
FOS	RAN	0.108505
JUN	PSMB8	0.108502
HMGB1	PCMT1	0.108495
JUN	SNRPB2	0.108487
JUN	PPP4C	0.108486
JUN	AKR7A2	0.108465
FOS	SNRPC	0.108448
JUN	TMED2	0.108431
HMGB1	PRDX6	0.10842
FOS	COX7A2	0.108415
FOS	STOML2	0.108415
HMGB1	MT-ATP6	0.10841
FOS	VOPP1	0.108398
JUN	COA3	0.108397
HMGB1	YWHAE	0.108393
FOS	ISG20	0.10839
JUN	PRDM1	0.108387
FOS	HMGN3	0.108379
FOS	COX7B	0.10837
HMGB1	FKBP3	0.108367
HMGB1	SLIRP	0.108357
FOS	RANBP1	0.108351
JUN	SERPINB1	0.108341
JUN	SF3B6	0.108324
HMGB1	HDLBP	0.10832
FOS	COPZ1	0.108312
FOS	SMARCB1	0.108309
FOS	CYC1	0.1083
JUN	CALM2	0.108293
HMGB1	ITGAE	0.108277
FOS	LSM4	0.108261
FOS	POMP	0.10826
JUN	SERBP1	0.108248
JUN	ETHE1	0.108247
JUN	PSMB7	0.10824
FOS	DUSP2	0.108233
HMGB1	MRPS12	0.108227
FOS	EMC6	0.108227
FOS	SRP72	0.108223
JUN	MRPS12	0.108221
FOS	PRDX2	0.108207
FOS	CFL1	0.108207
JUN	PLIN2	0.108189
HMGB1	NDUFAF4	0.108167
JUN	MRPL34	0.108154
JUN	ATP6V0D1	0.108146
JUN	RAB8A	0.10814
JUN	CYC1	0.108114
FOS	VPS29	0.108112
FOS	DYNLL1	0.108111
FOS	SEC61A1	0.108109
JUN	MYL6	0.108108
FOS	NUS1	0.108076
HMGB1	CLTA	0.108069
HMGB1	CCDC167	0.108066
HMGB1	UQCRQ	0.108058
JUN	SRP9	0.108039
JUN	POLR2E	0.108038
HMGB1	LSM5	0.108037
HMGB1	ZNHIT3	0.108023
JUN	ACTG1	0.108017
FOS	DPH7	0.108017
JUN	COPZ1	0.108007
FOS	ARPC5	0.107991
JUN	UQCRFS1	0.107968
JUN	DBI	0.10796
FOS	TMBIM6	0.107944
HMGB1	SRPRA	0.107934
JUN	SNRPD3	0.107924
JUN	TMPO	0.107923
HMGB1	PHB	0.107906
JUN	NUS1	0.1079
HMGB1	NDUFA2	0.107886
JUN	SDF4	0.107876
HMGB1	CARD19	0.107876
JUN	AHSA1	0.107874
JUN	HMGN2	0.107862
JUN	RABAC1	0.107861
FOS	ATRAID	0.107848
JUN	TIMM13	0.107843
FOS	RBX1	0.107838
FOS	PDHA1	0.107831
JUN	MT-ND3	0.107828
JUN	DNAJC1	0.107808
JUN	MDH2	0.107807
JUN	TPI1	0.107801
JUN	MIS18BP1	0.107794
JUN	COX8A	0.107787
JUN	GSPT1	0.107785
JUN	PSMB2	0.107782
JUN	TAGLN2	0.107775
FOS	ADRM1	0.107768
FOS	PSMB6	0.107748
JUN	TTN	0.107729
JUN	MRPS15	0.107726
JUN	CCPG1	0.107724
JUN	PSMD1	0.107721
FOS	HNRNPC	0.10772
JUN	CD74	0.107716
FOS	CBX5	0.107716
FOS	RPL15	0.107711
FOS	COPS3	0.107707
FOS	YWHAQ	0.107692
HMGB1	PPIA	0.10769
JUN	NDUFB8	0.107688
FOS	RPN2	0.107682
HMGB1	TUBB	0.107681
JUN	ATP6V0E1	0.10768
FOS	NDUFA8	0.10768
FOS	SNX3	0.107679
FOS	MDH1	0.107672
JUN	SEC61G	0.107667
JUN	ARF1	0.107659
FOS	GTF3C6	0.107651
JUN	ARPC5L	0.107645
JUN	PRELID1	0.107644
HMGB1	SRI	0.107615
FOS	ANP32A	0.107614
HMGB1	OST4	0.107607
FOS	ARPC2	0.107606
HMGB1	TOPBP1	0.107601
HMGB1	DNPH1	0.107595
JUN	MRPL24	0.107583
FOS	KIF20B	0.107577
HMGB1	BANF1	0.107575
JUN	SNRPD1	0.107569
JUN	BOLA3	0.107566
JUN	PARK7	0.107537
FOS	SLC25A3	0.107531
JUN	IER3IP1	0.10752
FOS	ABRACL	0.107507
FOS	RPN1	0.107502
FOS	NDUFB8	0.107502
HMGB1	HDGF	0.107497
HMGB1	CCT7	0.107494
FOS	RPLP0	0.107494
HMGB1	MT-CO3	0.107485
HMGB1	SMC4	0.107482
FOS	AURKAIP1	0.107482
JUN	SPCS3	0.107478
JUN	RNASEH1	0.107476
FOS	NCOA3	0.107467
FOS	PARP1	0.107451
HMGB1	NPC2	0.107448
JUN	MRPL21	0.107446
FOS	DNAJC15	0.107446
FOS	PSME2	0.107439
JUN	LIMS1	0.107437
JUN	SMARCB1	0.107437
HMGB1	PDK1	0.107434
JUN	ETFA	0.107434
HMGB1	AHSA1	0.107421
FOS	GAPDH	0.107412
FOS	UBE2J1	0.107402
JUN	LGALS1	0.107373
JUN	HSD17B10	0.107366
FOS	PCMT1	0.107362
HMGB1	SSRP1	0.10736
JUN	LGALS3	0.107358
JUN	EIF2S2	0.107356
JUN	STOML2	0.107353
FOS	ERP44	0.107349
JUN	PGAM1	0.107348
JUN	PKM	0.107348
FOS	EDEM2	0.107337
FOS	TOMM22	0.107324
HMGB1	FKBP2	0.107318
JUN	BSG	0.107301
JUN	BCCIP	0.107301
FOS	MRPL18	0.107296
FOS	CALR	0.107279
JUN	LBR	0.107278
JUN	PSMA4	0.107273
HMGB1	SUB1	0.107256
FOS	P4HB	0.107251
FOS	SNRPD1	0.107238
FOS	GHITM	0.1072
JUN	HSPE1	0.107187
JUN	HMGN3	0.107183
JUN	GTF3C6	0.107174
HMGB1	ABT1	0.107171
FOS	TPI1	0.107166
FOS	FKBP2	0.107166
JUN	SEC61A1	0.107155
FOS	UBE2L3	0.107155
JUN	ENO1	0.10715
JUN	COMMD3	0.107146
FOS	ATP6V0B	0.107144
FOS	STIP1	0.107142
JUN	DUT	0.107138
FOS	MYDGF	0.107135
FOS	PSMD1	0.107121
FOS	COX8A	0.107109
FOS	ACP1	0.107096
JUN	PFKP	0.107093
JUN	NDUFA6	0.107093
JUN	UQCRH	0.107089
FOS	HNRNPA2B1	0.107086
FOS	ECH1	0.107069
JUN	ERP29	0.107068
FOS	MRPS16	0.107067
JUN	SRPRA	0.10706
HMGB1	PDCD5	0.107042
JUN	DERL2	0.107037
FOS	PSMD4	0.107032
JUN	MRPS6	0.107024
FOS	CDC26	0.107017
JUN	GLRX5	0.107012
JUN	CCT7	0.106995
HMGB1	DAD1	0.106992
HMGB1	PSMA2	0.106983
FOS	BATF	0.106979
JUN	PSMC4	0.106978
FOS	MRPL16	0.106977
JUN	PPA1	0.106973
FOS	IPO5	0.106971
HMGB1	MRPS34	0.106964
FOS	KLRB1	0.106946
JUN	MDH1	0.106932
FOS	SDHB	0.106923
JUN	NPM1	0.106921
JUN	AQP3	0.106915
JUN	SLC25A3	0.106912
FOS	SNX5	0.106905
FOS	CCT3	0.1069
JUN	MT-CO1	0.106895
FOS	UBL5	0.106895
JUN	MRPS34	0.106876
FOS	NAA50	0.106876
JUN	GSTO1	0.106867
FOS	UBE2N	0.106864
JUN	VDAC3	0.106858
JUN	GOLGB1	0.106845
JUN	ALOX5AP	0.106844
JUN	ATRAID	0.106836
HMGB1	RPS19BP1	0.106829
JUN	STX10	0.106828
JUN	EIF6	0.106825
HMGB1	TRAPPC3	0.106817
JUN	SSR2	0.106794
JUN	RPN2	0.106792
HMGB1	SERF2	0.106791
JUN	EDF1	0.106788
JUN	LAMTOR1	0.106787
HMGB1	TMX1	0.106766
FOS	PSMB8	0.106753
JUN	SNRPE	0.106744
FOS	FDX1	0.106732
FOS	UBB	0.106731
FOS	XRCC5	0.106728
JUN	NDUFS7	0.106705
FOS	SPCS2	0.106704
JUN	POMP	0.106688
JUN	UQCRQ	0.106666
JUN	NDUFB10	0.106632
HMGB1	CCT6A	0.10663
HMGB1	DDOST	0.106624
HMGB1	CCT2	0.106619
JUN	ARPC2	0.106617
JUN	CD8B	0.106611
JUN	FBXL15	0.106599
FOS	HSPD1	0.106599
HMGB1	MRPL16	0.106596
HMGB1	UQCRH	0.106589
JUN	SEC13	0.106576
HMGB1	TUFM	0.106568
HMGB1	TMEM208	0.106568
JUN	SDF2L1	0.106554
HMGB1	MGAT1	0.106544
FOS	COX5A	0.106541
HMGB1	CD82	0.106541
HMGB1	RANBP1	0.106537
HMGB1	CEP290	0.10653
FOS	AKR7A2	0.106528
JUN	PYCARD	0.106525
JUN	RPA3	0.106516
JUN	GHITM	0.106514
FOS	MANF	0.106512
FOS	CTSS	0.106511
JUN	SNRPB	0.106511
JUN	ITGA4	0.106502
FOS	DNAJC1	0.106498
HMGB1	HSPA8	0.106491
JUN	RPS27L	0.106484
FOS	MPG	0.106478
JUN	UBE2L3	0.106472
JUN	CDC123	0.106456
JUN	BANF1	0.106449
JUN	ADRM1	0.106446
JUN	ACP1	0.106445
FOS	SEC11A	0.106432
FOS	ITGA4	0.106422
JUN	S100A6	0.106393
JUN	PDCD5	0.106376
JUN	MRPL51	0.106363
FOS	MRPL20	0.106348
HMGB1	C1QBP	0.10634
FOS	ANAPC11	0.10634
HMGB1	PSMC4	0.106334
FOS	SSR3	0.106334
JUN	POLR2L	0.106323
FOS	RNASEH2C	0.106315
HMGB1	EIF3I	0.106301
JUN	GLRX	0.106282
FOS	ATIC	0.106279
JUN	POLE4	0.106276
HMGB1	RNASEH1	0.106274
JUN	PSMB1	0.106273
JUN	VIM	0.106272
JUN	SNRPC	0.106268
HMGB1	TMPO	0.106258
JUN	TIMP1	0.106257
FOS	PDIA3	0.106246
FOS	UQCRFS1	0.106238
JUN	RPLP0	0.106236
JUN	PDIA4	0.106205
FOS	SND1	0.106203
FOS	CRIP1	0.106192
HMGB1	NCF1	0.106175
FOS	PSMA5	0.106175
FOS	LAMTOR1	0.106167
HMGB1	OAZ1	0.106161
JUN	ATIC	0.106156
JUN	COPE	0.10615
FOS	SEC11C	0.106146
HMGB1	PKM	0.106143
FOS	LYAR	0.106132
FOS	BCCIP	0.106132
FOS	GSTO1	0.106124
JUN	CFL1	0.106123
JUN	MCM7	0.106122
JUN	ECH1	0.106121
FOS	EMC7	0.106112
HMGB1	POLR2H	0.10611
HMGB1	TXN2	0.106097
FOS	TAP1	0.106093
FOS	SNF8	0.106073
FOS	TRAM1	0.106068
HMGB1	MT-CO2	0.106059
HMGB1	ADI1	0.106048
HMGB1	NME1	0.106046
FOS	EIF3I	0.106017
JUN	HSPB11	0.106014
JUN	SPCS2	0.106011
HMGB1	CAMTA1	0.106001
FOS	ARL6IP1	0.105992
JUN	PARP1	0.105988
FOS	PLEK	0.105966
HMGB1	POLE4	0.105961
HMGB1	DPH7	0.105958
FOS	LBR	0.105945
HMGB1	NDUFA6	0.105942
FOS	AK2	0.105931
FOS	PPM1G	0.105927
JUN	SNRPG	0.105926
FOS	CDK2AP2	0.105912
FOS	FGFBP2	0.105904
FOS	ATP1B3	0.105881
FOS	NDUFAF4	0.105878
FOS	ARPC5L	0.105875
HMGB1	RABAC1	0.105875
HMGB1	NDUFA1	0.105859
HMGB1	AK2	0.105857
FOS	HOPX	0.105856
JUN	VOPP1	0.105852
FOS	PTMA	0.105845
HMGB1	EIF2S2	0.105839
HMGB1	ROMO1	0.105833
FOS	NDUFA9	0.105827
PLEK	SLAMF7	0.105822
FOS	ERH	0.10582
HMGB1	GALNT1	0.105809
FOS	HSPB11	0.105797
FOS	RABAC1	0.105794
JUN	MRPL16	0.105786
HMGB1	COX5A	0.105778
HMGB1	ACTB	0.10577
JUN	CCT2	0.10577
FOS	CCND2	0.105763
JUN	ERH	0.105754
FOS	MYL6	0.105724
FOS	LMAN2	0.105723
JUN	DNAJC3	0.105705
JUN	NDUFS3	0.105695
FOS	SURF4	0.10569
FOS	SF3B6	0.105684
JUN	PDIA3	0.105675
HMGB1	CORO1A	0.105644
FOS	PDCD5	0.105643
HMGB1	MRPS36	0.105636
FOS	CANX	0.105628
FOS	CKLF	0.105618
HMGB1	RAB8A	0.105617
HMGB1	GTF3C6	0.1056
HMGB1	LRPAP1	0.105587
HMGB1	PHPT1	0.105565
JUN	TIGIT	0.105558
FOS	LGALS1	0.105558
FOS	MDH2	0.105556
FOS	CALM2	0.105555
HMGB1	DDT	0.105549
FOS	PRELID1	0.105549
HMGB1	SEC61G	0.105529
JUN	EMC7	0.105523
FOS	PSMB2	0.105519
JUN	FDPS	0.105488
HMGB1	PSMD7	0.105483
JUN	ZBP1	0.105482
JUN	HDLBP	0.105472
FOS	HDLBP	0.105462
HMGB1	SSR2	0.10546
HMGB1	HMGN2	0.105448
HMGB1	BCCIP	0.105423
FOS	NDUFA6	0.105421
FOS	TUBB	0.105409
HMGB1	SND1	0.105409
HMGB1	PSMB8	0.105406
FOS	PSMC2	0.105404
JUN	ANP32E	0.105386
JUN	CANX	0.105383
FOS	KIF22	0.105374
HMGB1	PDIA6	0.10537
JUN	RPL15	0.105365
HMGB1	SNRPD3	0.105353
FOS	MIS18BP1	0.105349
JUN	SOD2	0.105348
HMGB1	AP2S1	0.105313
JUN	LSM4	0.105312
FOS	DERL1	0.105298
FOS	SNRPG	0.105293
FOS	HSP90B1	0.105291
HMGB1	TPRKB	0.105286
HMGB1	EDF1	0.105274
JUN	CD320	0.105269
FOS	DNAJB11	0.105267
JUN	ALDOA	0.105258
FOS	ARFGAP3	0.105254
FOS	USP1	0.105238
HMGB1	SDF4	0.105236
HMGB1	NDUFB8	0.105231
JUN	NUDT21	0.105221
HMGB1	FTL	0.105212
HMGB1	NDUFS6	0.105212
HMGB1	MT-CO1	0.10521
HMGB1	SERBP1	0.105205
HMGB1	COX8A	0.105193
HMGB1	ZCRB1	0.105188
FOS	ATP6AP1	0.105183
JUN	CCT3	0.105179
HMGB1	SNRPF	0.105163
FOS	YWHAE	0.105161
HMGB1	RPN2	0.105123
JUN	TXN2	0.105113
HMGB1	UCHL5	0.105112
HMGB1	CCND2	0.105106
FOS	REEP5	0.1051
HMGB1	MRPS15	0.105098
HMGB1	SLC25A3	0.105078
JUN	MT-ATP6	0.105073
FOS	EMC4	0.105062
FOS	RER1	0.105049
HMGB1	SNRPD1	0.105048
HMGB1	SNRPD2	0.10504
HMGB1	TMED5	0.105028
JUN	ANP32A	0.105025
HMGB1	ERLEC1	0.105022
HMGB1	PUF60	0.105016
JUN	HLA-DRA	0.105014
JUN	PSMD7	0.105007
JUN	B4GALT3	0.104996
HMGB1	NDUFAB1	0.104988
JUN	NDUFA9	0.104976
JUN	NDUFA12	0.104975
FOS	ITGB1	0.104954
HMGB1	PYCARD	0.104951
JUN	PSME2	0.104945
JUN	DERL1	0.104934
HMGB1	HMGN3	0.10492
HMGB1	POLR2L	0.104913
HMGB1	CD27	0.104906
HMGB1	RAN	0.104905
JUN	DDX39A	0.104902
HMGB1	LMAN1	0.10489
HMGB1	ARFGAP3	0.104882
HMGB1	AKR1A1	0.10488
JUN	ARPC5	0.104876
HMGB1	PSAP	0.104874
FOS	CD8A	0.104863
HMGB1	HNRNPA2B1	0.104846
FOS	PGAM1	0.104842
HMGB1	ERP29	0.104797
JUN	AURKAIP1	0.104792
JUN	WDR83OS	0.104787
JUN	PTMA	0.104786
HMGB1	NDUFB10	0.104781
FOS	SRPRA	0.104772
HMGB1	KIF20B	0.104763
HMGB1	AURKAIP1	0.104751
HMGB1	CD8B	0.10474
JUN	PCMT1	0.104727
HMGB1	GBP1	0.104725
JUN	SEC11C	0.104723
JUN	PDCL3	0.104707
JUN	MFF	0.104704
HMGB1	CCT3	0.104701
HMGB1	STIP1	0.104696
HMGB1	CCT8	0.104694
FOS	ZBTB38	0.104686
FOS	ERLEC1	0.104682
HMGB1	REXO2	0.104675
FOS	MRPL51	0.104672
JUN	OSTC	0.104669
JUN	SNX3	0.104651
HMGB1	HNRNPC	0.104648
HMGB1	HSD17B10	0.104645
HMGB1	PTGES3	0.104636
JUN	CDK2AP2	0.104632
HMGB1	ANKRD26	0.104632
HMGB1	MT-ND2	0.104628
FOS	ACAA2	0.104622
FOS	FDPS	0.104607
HMGB1	UQCR10	0.104606
JUN	MYDGF	0.104597
HMGB1	TALDO1	0.104596
HMGB1	MRPL57	0.104578
JUN	GNG5	0.104547
JUN	ANAPC11	0.104542
HMGB1	NDUFB3	0.104542
FOS	ZBP1	0.10454
FOS	TMPO	0.104538
JUN	IL2RB	0.104536
JUN	RBX1	0.10453
HMGB1	TTN	0.104509
HMGB1	TOMM22	0.1045
HMGB1	NUS1	0.104497
FOS	CD320	0.104493
HMGB1	TXNL4A	0.104483
JUN	POP5	0.104479
HMGB1	ILF2	0.104454
HMGB1	LSM3	0.104453
JUN	YWHAE	0.104449
FOS	SDF2L1	0.104439
HMGB1	IFI6	0.104425
HMGB1	MRPS7	0.10442
JUN	DNAJB11	0.104408
HMGB1	PRDX2	0.104408
JUN	SLBP	0.104401
FOS	TMED9	0.104387
FOS	MRPS34	0.104387
JUN	TMEM208	0.104372
HMGB1	PSMA4	0.104353
HMGB1	MRPL51	0.104348
HMGB1	PSMG2	0.104342
FOS	HLA-DRA	0.104338
HMGB1	MT-ND4	0.104335
FOS	TNFRSF1B	0.104321
HMGB1	NDUFA9	0.104308
HMGB1	SNRPG	0.104306
HMGB1	CACYBP	0.104304
FOS	GOLGB1	0.1043
JUN	LYST	0.104294
FOS	DOK2	0.104294
JUN	DOK2	0.104289
HMGB1	SERP1	0.104265
HMGB1	COMMD3	0.104254
JUN	SSR3	0.104241
JUN	UBE2N	0.104239
HMGB1	SMARCB1	0.104209
JUN	CLIC1	0.104208
HMGB1	ERH	0.10419
HMGB1	CSTB	0.104187
HMGB1	PLIN2	0.10417
JUN	STIP1	0.104169
HMGB1	SLC25A6	0.104163
HMGB1	TRAPPC4	0.10416
HMGB1	MRPL18	0.104134
FOS	MT2A	0.104132
JUN	NAA38	0.104122
HMGB1	SDHD	0.104112
HMGB1	XRCC5	0.104101
HMGB1	ALDOA	0.104101
HMGB1	MTDH	0.104098
HMGB1	WDR83OS	0.104046
HMGB1	SNU13	0.104039
HMGB1	RER1	0.104033
HMGB1	POP5	0.104001
FOS	NDUFB10	0.103994
HMGB1	CMC2	0.103959
HMGB1	FDX1	0.103937
HMGB1	CHCHD2	0.103934
HMGB1	TM9SF2	0.103934
JUN	LCP1	0.103934
HMGB1	RPL36AL	0.103932
HMGB1	PPIB	0.103924
HMGB1	GOLGB1	0.103923
HMGB1	TPI1	0.103903
HMGB1	ATIC	0.103895
FOS	TM9SF2	0.103891
JUN	CLINT1	0.10389
HMGB1	MT-CYB	0.103871
HMGB1	ETHE1	0.103866
HMGB1	SNRPE	0.103866
FOS	TOPBP1	0.103826
HMGB1	NHP2	0.103793
HMGB1	PEBP1	0.103787
FOS	GSTP1	0.103777
HMGB1	UQCRC2	0.103776
HMGB1	KIF22	0.103773
HMGB1	SPCS1	0.103761
FOS	IDH2	0.103752
HMGB1	MRPS18C	0.103741
HMGB1	TOP1	0.103714
HMGB1	NDUFAF3	0.103708
HMGB1	PSMB4	0.103703
JUN	CLTA	0.103681
HMGB1	PNP	0.103672
HMGB1	SSR4	0.103669
JUN	MIF	0.103666
FOS	NPM1	0.103653
HMGB1	NUDT21	0.103644
HMGB1	UBE2G1	0.103643
HMGB1	VBP1	0.103642
HMGB1	EMC4	0.103638
FOS	PHPT1	0.103602
FOS	SMC4	0.103588
HMGB1	XRCC6	0.103587
JUN	TOMM22	0.103577
JUN	CCND2	0.103576
FOS	PPP4C	0.103563
FOS	PSMA4	0.103562
HMGB1	MFF	0.103554
JUN	SDHB	0.103552
FOS	HSD17B10	0.103548
HMGB1	PSME2	0.103543
HMGB1	SEC13	0.103538
HMGB1	NUCB2	0.103527
FOS	EIF6	0.103525
HMGB1	MPC1	0.103489
JUN	EIF5A	0.103485
JUN	PSMC3	0.103479
HMGB1	ENO1	0.103455
HMGB1	MRPL20	0.103454
HMGB1	AQP3	0.10343
HMGB1	SRSF9	0.103424
HMGB1	CALM2	0.103421
HMGB1	UCP2	0.103419
HMGB1	PSMA7	0.103395
HMGB1	UBL5	0.103383
HMGB1	MCTS1	0.103368
FOS	UBE2G1	0.103362
JUN	TM9SF2	0.103356
HMGB1	IDH2	0.103349
FOS	DNAJC3	0.103344
HMGB1	SSR1	0.103317
FOS	GBP1	0.103313
HMGB1	PSMA3	0.103285
HMGB1	CCT5	0.103272
JUN	TMED9	0.103271
HMGB1	CDK2AP2	0.10326
HMGB1	COX6B1	0.103258
JUN	PDHA1	0.103254
FOS	LMAN1	0.103246
HMGB1	HM13	0.103227
HMGB1	ABRACL	0.103225
HMGB1	TIMM13	0.103215
HMGB1	GNG5	0.103214
HMGB1	SPINT2	0.103182
HMGB1	TMEM258	0.103173
HMGB1	HINT1	0.103164
HMGB1	TMBIM6	0.103161
JUN	ITGB1	0.103158
JUN	NDUFC2	0.103148
FOS	FKBP11	0.103128
JUN	NAA50	0.103128
HMGB1	VDAC2	0.103127
HMGB1	ATP6V0B	0.103103
JUN	MT-ND2	0.103095
HMGB1	MLEC	0.103086
HMGB1	MT-ND1	0.103086
HMGB1	COX7A2	0.103082
JUN	ACAA2	0.103071
HMGB1	NDUFB4	0.10304
JUN	ANXA2	0.103022
HMGB1	TMEM59	0.10299
HMGB1	DNAJC15	0.102973
JUN	DNPH1	0.102973
FOS	DBI	0.102962
JUN	MT-ND4	0.102951
HMGB1	ATP6V0E1	0.102945
HMGB1	NASP	0.102934
JUN	ATP1B3	0.102919
HMGB1	ISCU	0.102913
JUN	RNASEH2C	0.102908
HMGB1	COX5B	0.102887
HMGB1	UFM1	0.102868
JUN	HDGF	0.102857
JUN	P4HB	0.10285
FOS	TPM4	0.102834
HMGB1	ISG20	0.102831
JUN	MANF	0.102814
FOS	PFN1	0.102781
HMGB1	COX6C	0.10276
HMGB1	SERPINB1	0.102752
HMGB1	STX10	0.10274
HMGB1	PARP1	0.102732
HMGB1	EXOSC8	0.102718
HMGB1	C1D	0.102704
FOS	MRPS12	0.1027
HMGB1	LSM4	0.102699
HMGB1	NDUFC1	0.102682
HMGB1	CKLF	0.102658
HMGB1	LSP1	0.102656
HMGB1	UQCRFS1	0.102642
JUN	YWHAQ	0.102642
JUN	TOPBP1	0.102612
HMGB1	ARPC5L	0.102611
JUN	SNX5	0.10259
HMGB1	TRADD	0.102588
HMGB1	PCNA	0.102575
HMGB1	ACTG1	0.102572
JUN	CRIP1	0.102553
HMGB1	ERP44	0.102529
HMGB1	LBR	0.102519
HMGB1	FKBP1A	0.102519
HMGB1	SNRPC	0.102498
HMGB1	SRP9	0.102494
HMGB1	RAC2	0.102485
HMGB1	CDC26	0.10246
HMGB1	BUB3	0.102454
HMGB1	ARF1	0.102451
JUN	REEP5	0.10245
HMGB1	SRP54	0.102444
JUN	TUBB	0.102443
HMGB1	CTSS	0.102435
HMGB1	ARPC1B	0.102435
HMGB1	SNRPB	0.102433
FOS	RRBP1	0.102425
HMGB1	GSPT1	0.102416
HMGB1	MIS18BP1	0.102407
HMGB1	MRPL11	0.102406
HMGB1	HSPA9	0.102401
HMGB1	RNASEH2C	0.102396
HMGB1	LMAN2	0.102394
HMGB1	SEC61A1	0.102384
JUN	GALNT1	0.102382
FOS	MCM7	0.102361
JUN	KLRB1	0.102355
HMGB1	COPE	0.102354
HMGB1	GLRX	0.102354
HMGB1	COPZ1	0.102328
HMGB1	FBXL15	0.102317
HMGB1	SEC11A	0.10231
HMGB1	RBX1	0.10231
HMGB1	COTL1	0.102301
FOS	IL2RB	0.102287
JUN	IDH2	0.102283
HMGB1	GSTO1	0.102267
HMGB1	NDUFA12	0.102255
FOS	CYBA	0.10225
JUN	PLEK	0.102238
JUN	SURF4	0.102226
FOS	NDUFC2	0.102221
HMGB1	RNF7	0.102178
HMGB1	VIM	0.102176
HMGB1	P4HB	0.102172
HMGB1	EIF3M	0.102171
FOS	LCP1	0.102126
FOS	TCP1	0.102124
JUN	XCL2	0.102095
HMGB1	SF3B6	0.102084
HMGB1	SOD2	0.10208
HMGB1	SSBP1	0.102043
HMGB1	FDPS	0.102043
HMGB1	ATP6V1F	0.102017
FOS	RNASEH1	0.102012
HMGB1	ANAPC11	0.10198
HMGB1	SPCS3	0.101978
HMGB1	MRPS11	0.101956
JUN	PFN1	0.101942
HMGB1	PARK7	0.101941
HMGB1	DUT	0.101936
HMGB1	VDAC1	0.101933
FOS	LYST	0.101932
HMGB1	SMC1A	0.101931
HMGB1	PDCL3	0.101929
HMGB1	TXNDC17	0.101925
HMGB1	MIF	0.101914
HMGB1	LMO4	0.101909
HMGB1	TAGLN2	0.101864
HMGB1	MYL6	0.10186
ID2	HOPX	0.101857
HMGB1	MT-ND5	0.10184
HMGB1	MDH2	0.101825
HMGB1	TUBA1B	0.101812
HMGB1	MRPL52	0.101804
HMGB1	MRPL21	0.101773
HMGB1	SLC25A5	0.101763
JUN	MRPS16	0.101752
HMGB1	SS18L2	0.101742
HMGB1	NDUFS5	0.101733
HMGB1	GAPDH	0.101732
HMGB1	ARPC5	0.101711
HMGB1	ECH1	0.101693
HMGB1	IFITM3	0.10168
HMGB1	NOP10	0.101657
HMGB1	PSMD8	0.101653
HMGB1	AKR7A2	0.101625
HMGB1	VPS29	0.101579
HMGB1	ANP32A	0.101561
JUN	TMED5	0.101536
FOS	CD74	0.101522
JUN	PRDX5	0.101499
HMGB1	PPP4C	0.101469
HMGB1	TRMT112	0.101459
HMGB1	PPM1G	0.101455
HMGB1	TMEM14C	0.101402
HMGB1	HSP90B1	0.101401
HMGB1	NDUFV2	0.101398
HMGB1	TMED10	0.101393
HMGB1	RPAP2	0.101392
HMGB1	PSMB1	0.101389
HMGB1	COX7B	0.101373
HMGB1	SIVA1	0.101364
HMGB1	HNRNPAB	0.101358
HMGB1	NDUFA11	0.101347
HMGB1	GPX1	0.1013
HMGB1	TUBA4A	0.101273
HMGB1	CCS	0.101252
HMGB1	CLINT1	0.101249
HMGB1	RRBP1	0.101217
JUN	TNFRSF1B	0.101195
HMGB1	ATP6V0D1	0.101188
FOS	BANF1	0.101163
HMGB1	SLBP	0.101142
HMGB1	SNX5	0.101139
HMGB1	CCPG1	0.101108
HMGB1	SURF4	0.10106
HMGB1	PRMT1	0.101017
HMGB1	OSTC	0.101011
HMGB1	CALR	0.10101
HMGB1	ODC1	0.100961
HMGB1	USP1	0.100943
HMGB1	TIMP1	0.100926
FOS	RPLP1	0.100907
HMGB1	XBP1	0.100883
HMGB1	COX17	0.100882
FOS	PCNA	0.100855
HMGB1	CYC1	0.100805
HMGB1	VOPP1	0.100791
FOS	PRDX5	0.100782
HMGB1	EMC7	0.100777
HMGB1	PSMB2	0.100753
FOS	HLA-DPB1	0.100747
JUN	APOBEC3G	0.100722
JUN	C12orf75	0.100718
HMGB1	ARL6IP1	0.100713
HMGB1	SNX3	0.100681
JUN	TYROBP	0.100677
HMGB1	POLR2E	0.100634
JUN	MT2A	0.100626
JUN	HLA-DPB1	0.100612
HMGB1	PRDX1	0.100612
HMGB1	GADD45GIP1	0.100609
HMGB1	HINT2	0.100592
HMGB1	MRPL34	0.100592
JUN	TPM4	0.10059
HMGB1	NDUFA4	0.100589
JUN	ANXA5	0.100579
JUN	KIF20B	0.100574
HMGB1	VCP	0.100566
HMGB1	ARF4	0.100555
HMGB1	PFN1	0.100543
HMGB1	CFL1	0.100535
HMGB1	DERL1	0.100523
HMGB1	TXNDC12	0.100518
FOS	PFKP	0.100512
HMGB1	TNFSF10	0.100487
HMGB1	TPM4	0.100484
HMGB1	PGK1	0.100484
HMGB1	CD74	0.100447
HMGB1	DERL2	0.100421
HMGB1	POMP	0.100414
HMGB1	DNAJC1	0.10039
HMGB1	ZBTB38	0.100377
HMGB1	GHITM	0.10037
HMGB1	SNRPB2	0.100364
HMGB1	HLA-DRA	0.100325
HMGB1	LIMS1	0.100315
FOS	CCT7	0.100304
HMGB1	MT-ATP8	0.100253
HMGB1	HLA-DQB1	0.100236
HMGB1	CRIP1	0.100209
JUN	RTN3	0.100203
JUN	PCNA	0.100202
JUN	PDIA6	0.100201
HMGB1	NUDT5	0.100192
FOS	SPON2	0.100174
HMGB1	PPA1	0.100171
HMGB1	DYNLL1	0.10017
HMGB1	HSPE1	0.100169
HMGB1	MRPS16	0.100165
HMGB1	COPS3	0.100094
HMGB1	NDUFB6	0.100086
FOS	HLA-DQB1	0.100078
HMGB1	ATRAID	0.100075
HMGB1	S100A11	0.100053
HMGB1	UBB	0.100032
HMGB1	PRDM1	0.100028
HMGB1	MT-ND4L	0.0999946
HMGB1	UBE2L3	0.0999859
HMGB1	SSNA1	0.0999661
HMGB1	PSMG3	0.099939
HMGB1	PA2G4	0.0999322
JUN	RPLP1	0.0999305
HMGB1	PSMB7	0.0999292
HMGB1	RPL15	0.0999013
HMGB1	JAML	0.0998831
HMGB1	S100A6	0.0998818
HMGB1	CANX	0.0998489
FOS	IFNG	0.0998422
HMGB1	ADRM1	0.0998356
JUN	TNFSF10	0.0998188
HMGB1	RPL22L1	0.0997903
FOS	TIGIT	0.0997748
HMGB1	ZBP1	0.0997716
HMGB1	LAMTOR1	0.0997696
JUN	ARL6IP1	0.0997194
FOS	RTN3	0.0996622
HMGB1	NPM1	0.0996607
HMGB1	DDX39A	0.0995731
HMGB1	PRDX5	0.0995543
JUN	AP1S2	0.0995489
HMGB1	TNFRSF1B	0.0995422
HMGB1	LSM2	0.0994985
FOS	CCL4	0.0994604
HMGB1	BOLA3	0.0993884
HMGB1	DNAJC9	0.099381
HMGB1	TAP1	0.0992931
HMGB1	CDC123	0.0992853
HMGB1	STOML2	0.0992549
HMGB1	MYDGF	0.0992197
JUN	KLRF1	0.0992096
HMGB1	AP1S2	0.099207
HMGB1	DNAJC3	0.0992016
JUN	HLA-DPA1	0.099187
JUN	S100A11	0.0991504
JUN	CTSC	0.0990776
FOS	GZMB	0.0990413
HMGB1	MRPL48	0.0990207
HMGB1	DOK2	0.099008
FOS	CLIC1	0.0989868
FOS	PRF1	0.0989785
HMGB1	BSG	0.0989775
JUN	LDHB	0.0989526
HMGB1	PDIA4	0.0989294
HMGB1	KDELR2	0.0989279
HMGB1	PBDC1	0.0989236
JUN	RRBP1	0.0989067
HMGB1	TMEM147	0.0988811
HMGB1	RPLP0	0.0988266
HMGB1	UBE2J1	0.0987645
HMGB1	PSMD4	0.0987223
HMGB1	MANF	0.0987206
HMGB1	KLRF1	0.0986908
FOS	EIF5A	0.0986753
HMGB1	PSMB3	0.0984463
HMGB1	ANP32E	0.098433
HMGB1	RPN1	0.0984147
ID2	JUN	0.0983929
HMGB1	ATP1B3	0.098355
HMGB1	CYCS	0.0983428
HMGB1	ZFAND6	0.0982727
HMGB1	ARPC2	0.0982698
FOS	MGAT1	0.0982507
HMGB1	PGAM1	0.0982423
FOS	PYCARD	0.0982243
HMGB1	ITGA4	0.0982093
FOS	ZFAND6	0.0981925
HMGB1	PPP1R7	0.0981743
HMGB1	LDHA	0.0981707
HMGB1	GOPC	0.0981538
HMGB1	SNF8	0.0980703
HMGB1	ACP1	0.098034
HMGB1	COX6A1	0.0980276
HMGB1	DECR1	0.098021
HMGB1	DBI	0.0980107
HMGB1	ECHS1	0.0978702
HMGB1	TXN	0.0977071
HMGB1	PDIA3	0.0976766
HMGB1	PDHA1	0.0976434
JUN	ZFAND6	0.0976422
HMGB1	SEC11C	0.0976108
HMGB1	PSMA5	0.0975975
HMGB1	GPR183	0.0975622
FOS	FBXL15	0.0974894
HMGB1	HERPUD1	0.0974822
HMGB1	YWHAQ	0.0974571
HMGB1	IER3IP1	0.0974283
ID2	LGALS1	0.0973925
HMGB1	MRPS6	0.0973877
JUN	S100A4	0.0973697
HMGB1	GLRX5	0.0972657
HMGB1	MEI1	0.0972463
HMGB1	MGST3	0.0972425
HMGB1	HSPB11	0.0972394
FOS	HLA-DRB1	0.0972309
HMGB1	GSTP1	0.0972251
JUN	BATF	0.0972091
HMGB1	FKBP11	0.0971536
HMGB1	REEP5	0.0970979
HMGB1	TIGIT	0.097094
HMGB1	PSMD2	0.0970757
HMGB1	DNAJB9	0.0970684
HMGB1	S100A10	0.0970103
HMGB1	DNAJB11	0.0969462
HMGB1	ISG15	0.0969323
HMGB1	FTH1	0.096892
HMGB1	PSMB6	0.096878
HMGB1	SF3B5	0.0968166
HMGB1	MDH1	0.0967242
HMGB1	ITGB1	0.0966876
JUN	CD8A	0.0966019
HMGB1	TRAM1	0.0965432
HMGB1	BATF	0.0964312
HMGB1	TMED2	0.0964241
HMGB1	SPCS2	0.0964167
HMGB1	TMSB10	0.0962164
HMGB1	MT-ND3	0.0961758
HMGB1	ACAA2	0.096167
FOS	LDHB	0.0959787
HMGB1	TMEM179B	0.0959399
HMGB1	TUBA1C	0.0959282
HMGB1	KLRB1	0.0958794
HMGB1	CD8A	0.0958747
HMGB1	PSMC2	0.0958583
ID2	FGFBP2	0.0957844
HMGB1	CD320	0.0957764
HMGB1	ETFA	0.0957596
FOS	APOBEC3G	0.0956599
FOS	HLA-DPA1	0.0956273
HMGB1	COA3	0.0956081
HMGB1	NCOA3	0.0955907
HMGB1	PLEK	0.0955411
HMGB1	MT2A	0.0955378
HMGB1	PFKP	0.0955302
HMGB1	TMED9	0.0955265
ID2	RGS2	0.0954502
FOS	FCGR3A	0.0953593
FOS	GZMH	0.0953135
HMGB1	SDF2L1	0.0952954
JUN	FCGR3A	0.095288
HMGB1	SEC61B	0.0952815
ID2	LYAR	0.0951039
HMGB1	TUBB4B	0.0949836
HMGB1	ANXA5	0.0949175
HMGB1	LCP1	0.0948595
FOS	CTSC	0.094855
HMGB1	EDEM2	0.0947451
ID2	PLEK	0.0946461
HMGB1	FUNDC2	0.0945516
HMGB1	NAA50	0.0944911
HMGB1	SAT1	0.094466
JUN	SLAMF7	0.0943025
LYAR	CCL5	0.0942557
PLEK	SPON2	0.0942523
HMGB1	LYAR	0.0942518
HMGB1	CTSC	0.094227
HMGB1	RTN3	0.0942195
ID2	C12orf75	0.0942009
JUN	CCL4	0.0940974
HMGB1	ALOX5AP	0.0939243
HMGB1	HOPX	0.0938642
HMGB1	HLA-DPA1	0.093655
HMGB1	RPLP1	0.0936546
PLEK	HLA-DPB1	0.0935656
ID2	KLRF1	0.093489
ID2	NKG7	0.0934565
HMGB1	SPON2	0.0934146
HMGB1	APOBEC3G	0.0933827
JUN	S1PR5	0.0933394
HMGB1	EMC6	0.0932448
HMGB1	NDUFS3	0.0932261
HMGB1	ANXA2	0.0932249
FOS	NKG7	0.0931934
HMGB1	TYROBP	0.0930053
HMGB1	LYST	0.0927931
FOS	C12orf75	0.0924007
HMGB1	CYBA	0.0922506
FOS	XCL2	0.0921881
HMGB1	IL2RB	0.09177
FOS	SLAMF7	0.091602
HMGB1	C12orf75	0.0915079
JUN	SPON2	0.091255
HMGB1	LDHB	0.0911261
HMGB1	RGS1	0.0909183
JUN	HLA-DRB1	0.0908907
JUN	GZMA	0.0907231
FOS	S1PR5	0.0906317
YBX1	TSHZ2	0.0906144
JUN	HLA-DRB5	0.090594
HMGB1	RPS2	0.0905631
YBX1	PDK1	0.0904189
YBX1	LRRN3	0.0903493
ID2	RPLP1	0.0902831
ID2	IFNG	0.0902442
HMGB1	CLIC1	0.0900199
HMGB1	FCGR3A	0.0899758
ID2	HLA-DRB1	0.0898913
HMGB2	STMN1	0.0897929
FOS	KLRF1	0.0896337
HMGB1	ERN1	0.0895101
HMGB1	SLAMF7	0.0893648
PLEK	APOBEC3G	0.0893219
HMGB1	LGALS1	0.0891799
HMGB1	XCL2	0.0891118
ID2	XCL2	0.0890612
HMGB1	HSPA5	0.0890144
HOPX	GNLY	0.0889268
FOS	STMN1	0.0889038
ID2	TUBB4B	0.0887387
HMGB1	GADD45A	0.0885624
HMGB1	TMSB4X	0.0884975
YBX1	HMGB1	0.0883293
YBX1	MANF	0.088182
YBX1	MRPL24	0.0881492
ID2	S100A4	0.0880656
JUN	PRF1	0.0879675
HMGB1	EIF4A3	0.0876577
HMGB1	UBE2S	0.0876314
FOS	KLRD1	0.0872646
HMGB1	HLA-DPB1	0.0871741
YBX1	ATIC	0.0871347
YBX1	AIF1	0.086898
YBX1	UQCRC2	0.0868141
ID2	TMSB4X	0.086793
HMGB1	HLA-DRB5	0.0867145
YBX1	TMEM14C	0.0866122
HMGB1	CCL4	0.0865214
ID2	TYROBP	0.086508
HMGB1	S1PR5	0.0864903
YBX1	HMGA1	0.0864687
PLEK	LDHB	0.0863505
YBX1	PDCL3	0.0862978
LYAR	GZMK	0.0862928
HMGB1	PRF1	0.0861979
ID2	IL2RB	0.0861881
ID2	CYBA	0.0861174
JUN	GZMB	0.0860575
YBX1	STIP1	0.0859019
ID2	GZMH	0.0858983
YBX1	SESN3	0.085883
ID2	PMAIP1	0.0858567
ID2	DUSP2	0.0857728
YBX1	POU2F2	0.0857386
ID2	GZMB	0.0856797
YBX1	EPHX2	0.0856614
HMGB1	LMNA	0.0856386
ID2	FOS	0.0854929
YBX1	IER3IP1	0.0853291
YBX1	SPINT2	0.0852777
HMGB1	HLA-DRB1	0.0852534
YBX1	SS18L2	0.0851779
YBX1	IPO5	0.0851391
JUN	STMN1	0.085063
HMGB1	ANXA1	0.0849975
PLEK	RPLP1	0.0849599
YBX1	SND1	0.0849509
ID2	HLA-DPB1	0.0848351
HMGB1	RHOB	0.0848203
YBX1	TXN	0.0847973
ID2	PRDM1	0.0847797
HMGB1	IFNG	0.0846713
YBX1	POP5	0.0846038
YBX1	LRPAP1	0.0845996
YBX1	SAE1	0.0845188
ID2	HLA-DRB5	0.0845088
YBX1	TRADD	0.0844332
ID2	CCL4	0.0844244
HMGB1	GZMK	0.0843895
YBX1	UQCRQ	0.0843547
YBX1	VDAC3	0.0843032
ID2	SLAMF7	0.0842572
HMGB1	DUSP2	0.0842076
YBX1	DNPH1	0.084071
JUN	KLRD1	0.0840527
HMGB1	KLRD1	0.0840493
ID2	HSPA5	0.0839727
YBX1	YEATS4	0.0839562
YBX1	GLRX	0.0838244
YBX1	AQP3	0.0837965
YBX1	NME1	0.0837749
YBX1	ZNF706	0.0837069
YBX1	NDUFAF3	0.0836109
JUN	FGFBP2	0.0835041
YBX1	RANBP1	0.0834791
YBX1	CCT3	0.0834681
YBX1	NCF1	0.0834621
YBX1	SMC4	0.0833799
ID2	ERN1	0.0833632
HMGB1	RGS2	0.0833511
YBX1	FDX1	0.0832664
YBX1	JAML	0.0832568
YBX1	GADD45A	0.0832524
YBX1	NASP	0.0832481
YBX1	TXNDC12	0.0831965
YBX1	POLE4	0.0831874
YBX1	VOPP1	0.0830577
YBX1	MRPL16	0.083051
YBX1	TNFSF10	0.0830424
YBX1	NUCB2	0.0830326
ID2	ANXA1	0.0830202
HMGB1	ID2	0.0829923
YBX1	IMPDH2	0.0829073
HMGB1	LGALS3	0.0828665
JUN	GNLY	0.08273
YBX1	MIS18BP1	0.0827281
[truncated: 13,139 more rows]

## Sheet: 7f.Monkey
Monkey_T cells_linkList_0.01
regulatoryGene	targetGene	weight
ZEB2	GZMB	0.0827959
HOPX	GZMB	0.0767754
ZEB2	RGS9	0.0698688
HOPX	GNLY	0.0672278
ZEB2	SYNE1	0.0637685
ZEB2	GZMH	0.0613013
RUNX3	GZMB	0.0549393
NME2	RPS3	0.0491286
LRRFIP1	SYNE2	0.0481945
NME2	RPLP2	0.0458141
NME2	RPS12	0.0449239
TCF7	EEF1G	0.0439617
ETS1	MT-CYB	0.043927
ZEB2	HOPX	0.0435659
HOPX	ZEB2	0.0433704
NME2	RPS8	0.0432085
RUNX3	GZMH	0.043121
NME2	RPLP0	0.0429426
NME2	RPS6	0.0425748
RUNX3	GNLY	0.0424258
NME2	RPL10A	0.0418808
NME2	RPL30	0.0418284
NME2	RPS14	0.0416496
NME2	RPS2	0.0416475
NME2	RPL23A	0.0416317
TCF7	PECAM1	0.0404844
DNAJC1	GZMH	0.0404333
NME2	RPL10	0.0403773
NME2	RACK1	0.040285
ZEB2	SYTL2	0.0402319
HOPX	KLRB1	0.0401368
HOPX	SYK	0.0401199
NME2	RPS9	0.0400157
NME2	RPL7	0.0399857
NME2	RPL8	0.0399139
DNAJC1	GZMB	0.0396995
TSC22D3	RPL27A	0.0396307
TCF7	RPS5	0.0396186
NME2	RPL35	0.0393072
TCF7	RPLP0	0.0391353
LRRFIP1	AHNAK	0.0390975
TCF7	SELL	0.0390395
TCF7	ADD3	0.0390385
TSC22D3	RPS14	0.0390356
TSC22D3	RPS19	0.0389913
TSC22D3	RPL18	0.0389823
NME2	RPL27A	0.0387752
ZEB2	GOLIM4	0.0384408
NME2	RPL5	0.0383682
NME2	EEF1A1	0.0382806
DNAJC1	RGS9	0.0381154
TSC22D3	RPS5	0.0380963
NME2	RPS19	0.0379708
NME2	RPL14	0.0379028
NME2	FAU	0.0377004
TCF7	RPL6	0.0376987
ETS1	EEF2	0.0375554
NME2	RPL17-C18orf32	0.0375364
NME2	RPS5	0.0375254
TCF7	IL7R	0.0374864
TSC22D3	RPS15	0.0372513
NME2	TPT1	0.0371268
TSC22D3	RACK1	0.0371038
TSC22D3	RPS4X	0.0369313
NME2	RPS3A	0.0369078
NME2	RPS7	0.0366605
NME2	RPS23	0.0364735
NME2	UBA52	0.0364448
NME2	EEF1G	0.0364215
ZFP36L2	ZFP36	0.0363704
DNAJC1	SYNE1	0.036323
NME2	RPS10	0.0362124
NME2	RPS13	0.0361556
NME2	RPL6	0.0360714
NME2	RPL27	0.0360569
NME2	RPL24	0.0360071
NME2	RPS11	0.0356385
NME2	RPL3	0.0354727
TCF7	RPL5	0.0353521
NME2	RPL11	0.0352568
TSC22D3	FOS	0.0352458
TSC22D3	RPS16	0.0351727
NME2	RPS16	0.0351355
TCF7	RPS4X	0.0350919
HOPX	RGS9	0.0350207
NME2	RPS15	0.0349851
NME2	RPL18	0.0348869
TSC22D3	RPL4	0.0348499
TSC22D3	RPS23	0.0347991
TSC22D3	RPL30	0.0347469
TSC22D3	RPS3	0.0347145
NME2	RPL12	0.0346179
NME2	RPSA	0.0344892
TSC22D3	RPLP2	0.0344874
TSC22D3	RPL7A	0.0344474
TSC22D3	RPL22	0.0344442
TSC22D3	RPS2	0.0344142
NME2	RPS4X	0.0343328
NME2	RPS27A	0.0342871
HOPX	S100A4	0.0341117
KLF6	ANXA1	0.0340017
ZFP36L2	NR4A2	0.0339588
KLF6	FOS	0.0337302
TCF7	RPL4	0.0336946
ETS1	HLA-E	0.0336253
TCF7	TPT1	0.0335894
LRRFIP1	ATP2B1	0.0335211
ZEB2	GNLY	0.0334761
TCF7	RPL18	0.0334667
NME2	RPS26	0.0334085
TCF7	RACK1	0.0334077
TSC22D3	RPL10A	0.033374
TCF7	RPL7	0.0333504
NME2	RPS28	0.0333468
NME2	SLC25A6	0.0332873
TSC22D3	RPS27	0.0332593
FOS	IL7R	0.0332068
TSC22D3	RPL35	0.0330701
TSC22D3	RPS3A	0.0330316
KLF6	TSC22D3	0.0330238
NME2	RPL9	0.0329527
BACH2	RFLNB	0.0329266
TCF7	RPS13	0.0326704
LEF1	RCAN3	0.0326682
TSC22D3	RPL12	0.0326557
ETS1	PRRC2C	0.0326528
TCF7	RFLNB	0.032616
ETS1	MT-CO2	0.0325827
HOPX	SYNE1	0.0325517
HOPX	GZMH	0.0323795
TSC22D3	RPL17-C18orf32	0.0323436
TCF7	RPL8	0.0322832
ETS1	EEF1A1	0.0322599
LEF1	PECAM1	0.0321739
TCF7	RPS3	0.0319784
FOS	TSC22D3	0.0319635
TCF7	RPL22	0.0318828
NME2	RPL13	0.0318489
RUNX3	S100A4	0.0318314
ZFP36L2	ITGB1	0.0318235
TSC22D3	KLF6	0.0317507
TSC22D3	EEF1G	0.0317173
NME2	RPL32	0.031651
RUNX3	KLRB1	0.0316107
TCF7	LEF1	0.0315967
TSC22D3	RPL13	0.0315712
FOS	GPR183	0.0315521
NME2	RPL4	0.0315474
NME2	RPL19	0.0315379
TCF7	RPS3A	0.0315315
TSC22D3	RPL6	0.0314727
ZNF292	RPS6	0.0313066
TSC22D3	RPL13A	0.0312992
TSC22D3	RPLP0	0.0311854
TSC22D3	RPL8	0.0310035
TCF7	PTGER4	0.0310018
HOPX	MATK	0.0308794
TCF7	SLC25A6	0.0306908
LEF1	SPOCK2	0.0306474
LEF1	TCF7	0.0305843
NME2	RPL23	0.030552
KLF6	HLA-E	0.030479
TSC22D3	RPS11	0.0304707
TCF7	RPL10A	0.030333
TCF7	RPL24	0.0299575
TSC22D3	RPS13	0.0299471
NME2	RPS25	0.0298767
HOPX	ADAM8	0.0297817
ZFP36L2	IL7R	0.0297039
TSC22D3	SLC25A6	0.0296922
NME2	UBB	0.0296877
TSC22D3	RPS8	0.0296018
NME2	RPLP1	0.0295876
ZEB2	ITGB2	0.029538
TSC22D3	TPT1	0.0295355
TCF7	RPS19	0.0295287
TCF7	PABPC1	0.0294763
NME2	RPS21	0.0293705
TCF7	RPL9	0.029342
LEF1	SELL	0.0293087
TSC22D3	RPS27A	0.0292757
NME2	RPL13A	0.0292514
HOPX	SYTL2	0.0291455
NME2	EEF1B2	0.0291394
TCF7	RPS2	0.0291317
NME2	RPL7A	0.0290143
DNAJC1	PPP1R12A	0.0289166
TCF7	RPL10	0.0289138
TSC22D3	RPL3	0.0289134
TCF7	DYRK2	0.0288992
TSC22D3	RPS6	0.0288587
FOS	DYRK2	0.0288417
LEF1	CA6	0.0287485
TCF7	RPS7	0.028724
TSC22D3	UBA52	0.0287155
TSC22D3	RPL27	0.0286619
TCF7	RPS16	0.0286471
LEF1	BCL2	0.0286109
TCF7	SPOCK2	0.0285792
TCF7	RPS14	0.0285288
KLF13	ETS1	0.0285139
NME2	RPL26	0.0285058
NME2	COX4I1	0.0284774
ARID4B	AKAP9	0.0284349
KLF6	TUBA1A	0.0283995
ETS1	KLF13	0.0283288
TCF7	EEF2	0.0281967
LRRFIP1	IQGAP2	0.0281961
TCF7	COTL1	0.0281813
TSC22D3	RPL23A	0.0280374
ZFP36L2	PTGER4	0.0279537
ETS1	RPL23A	0.0278895
ZNF292	RPS12	0.0278763
TSC22D3	NOP53	0.0278407
TCF7	RPL13	0.0277945
ETS1	LTB	0.027685
TCF7	NACA	0.0276461
TCF7	GZMB	0.0275674
ETS1	PTGER4	0.0275632
TSC22D3	RPS7	0.0274566
NME2	GSTP1	0.027445
ETS1	PRPF4B	0.0274062
TSC22D3	RPL32	0.0273703
TCF7	UNC13D	0.0272594
TCF7	RPLP2	0.0272546
NME2	COX6C	0.0272361
ETS1	ITM2A	0.0272048
ARID4B	SCAPER	0.0271346
ZNF292	RPS3	0.027074
ETS1	WIPF1	0.0270737
SUB1	COTL1	0.027
TCF7	ITGA6	0.0269935
KLF6	RPLP0	0.0269462
TSC22D3	IL7R	0.026931
TSC22D3	RPL23	0.0269201
TSC22D3	CA6	0.0268603
NME2	RPS20	0.0268428
ETS1	GPR183	0.026828
ELF1	CMTM6	0.0268103
TCF7	RPL11	0.0267895
NME2	PLAC8	0.0267558
KLF6	TAGLN2	0.0266867
KLF6	VIM	0.0266695
TSC22D3	EIF3H	0.0266604
DNAJC1	PTPN22	0.0266274
TCF7	UBA52	0.0266118
NME2	RPL37A	0.0265967
TSC22D3	RPS20	0.0265656
TSC22D3	NACA	0.0265634
ZNF292	RPS10	0.0265429
TCF7	CRLF3	0.0265135
ZFP36L2	FOS	0.0264798
TCF7	RPS23	0.0264182
TCF7	RPL17-C18orf32	0.0264026
NME2	NOP53	0.0263932
FOS	DDX3X	0.026381
TSC22D3	CD69	0.0263684
ETS1	UBC	0.0263209
TSC22D3	PECAM1	0.026317
ETS1	PYURF	0.0263096
ETS1	ACTR2	0.0262873
TCF7	CCNI	0.0262807
ETS1	TPT1	0.0262424
KLF6	UBC	0.0262012
LEF1	RFLNB	0.0261898
FOS	ZFP36	0.0261779
LRRFIP1	PBXIP1	0.0261476
TSC22D3	RPL7	0.0261136
FOS	TOB1	0.0261132
ETS1	CD3E	0.0261123
TCF7	RPL32	0.0260676
ARID4B	RPL27A	0.0260506
ETS1	CDC42SE2	0.026044
TSC22D3	RPL19	0.0260432
TSC22D3	RPS26	0.0260309
TSC22D3	RPSA	0.026012
SUB1	CDC42	0.0259889
ZFP36L2	GPR183	0.0259517
TCF7	CA6	0.0259376
ETS1	ITM2B	0.0259226
TCF7	RPL27A	0.0258934
LRRFIP1	DAAM1	0.0258871
ARID4B	RPSA	0.0258531
ETS1	SREK1	0.025853
KLF6	ACTB	0.0258034
TSC22D3	RPL9	0.0257739
ETS1	CCNI	0.0257515
TCF7	RPL12	0.0257175
TSC22D3	GNAS	0.0256937
LEF1	GNLY	0.0256835
TCF7	ITM2A	0.0256458
TSC22D3	RPL24	0.0256443
TCF7	RPLP1	0.0256302
KLF6	MYADM	0.0256235
ZNF292	RPL11	0.0256144
TCF7	RPL14	0.0256059
NME2	MYL6	0.0255867
TSC22D3	RPLP1	0.0255844
ETS1	S1PR1	0.0255631
NME2	PABPC1	0.0255526
KLF13	HLA-E	0.0255337
TSC22D3	TCF7	0.0255119
ZNF292	RPL27A	0.0255078
ZNF292	RPL17-C18orf32	0.0254877
ZEB2	DNAJC1	0.0254778
ZNF292	RPL35	0.0254687
KLF6	FAM107B	0.0253187
TCF7	RPS10	0.0252686
TSC22D3	RPL5	0.0252651
NME2	NACA	0.0252633
ZFP36L2	VIM	0.0252574
KLF6	ARPC2	0.0252319
ZEB2	PTPN22	0.0252239
ETS1	RHOA	0.0252183
ETS1	RASSF5	0.0252012
ZNF292	RPL13	0.025194
NME2	NAP1L1	0.0251918
BHLHE40	S100A4	0.025184
ZNF292	RPL30	0.0251227
NME2	RPL22	0.0250916
ETS1	CAT	0.025052
ETS1	EEF1G	0.0250316
ETS1	TRAM1	0.0250024
ZNF292	RPS16	0.0249442
KLF6	EIF6	0.024913
TCF7	RPL3	0.0248912
ARID4B	PRRC2C	0.0248886
NME2	RPS27	0.024877
LEF1	GZMB	0.024819
FOS	GZMB	0.0247875
FOS	SIK1	0.0247668
TCF7	EEF1A1	0.0247585
TSC22D3	RPS10	0.0247473
TSC22D3	TXNIP	0.0246217
TCF7	NAP1L1	0.0246133
ZNF292	RPS7	0.0245871
ZFP36L2	CXCR4	0.0245783
ARID4B	ATRX	0.0245357
ZNF292	RPL18	0.0245106
ARID4B	RACK1	0.0244975
ETS1	SNRNP70	0.0244923
ETS1	RPL6	0.0244905
TCF7	ATP5F1A	0.0244737
TCF7	SPTBN1	0.0244478
TSC22D3	RPL14	0.0244206
TCF7	TSC22D3	0.0244156
TCF7	FBL	0.0244119
TSC22D3	RPL37A	0.0243979
TCF7	ITM2B	0.024375
ETS1	CACYBP	0.0243361
TCF7	TXNIP	0.0243205
TCF7	RPS8	0.0243053
NME2	FTH1	0.0243004
ZFP36L2	SIK1	0.0242988
TSC22D3	ITM2B	0.0242757
TCF7	PLAC8	0.02427
LEF1	ADD3	0.0242342
NME2	PSME1	0.0242224
TCF7	RPL30	0.0242217
KLF6	RPS11	0.0242205
NR4A2	ZFP36L2	0.0242182
ZNF292	RPL14	0.0241775
ZEB2	AHNAK	0.02414
FOS	SPOCK2	0.0241049
ZEB2	TGFBR3	0.0240688
DNAJC1	PNPLA6	0.0240685
ZNF292	RPSA	0.0240652
ARID4B	RPS23	0.0240134
ZNF395	PLEKHA5	0.0240099
ZFP36L2	UTRN	0.0239979
LEF1	TRIB2	0.0239747
KLF6	RPL23A	0.0239682
LEF1	ITGA6	0.0239225
TCF7	LTB	0.0239206
KLF13	ACTR2	0.0239042
KLF6	GPR183	0.0239028
ARID4B	TPT1	0.0238864
RUNX3	TESC	0.0238659
ETS1	PNRC1	0.0238586
KLF13	ITM2B	0.0237871
ETS1	TXNIP	0.0237727
TSC22D3	LBH	0.0237552
ETS1	CAPZB	0.0237398
TSC22D3	RPS12	0.0237374
ETS1	CXCR4	0.0237332
KLF6	GRB2	0.0236989
NME2	RPL36	0.0236913
KLF6	HSPA8	0.0236857
NME2	CDC42SE2	0.0236694
KLF6	ACTR2	0.0236466
KLF13	CAP1	0.0235993
CSDE1	FAM107B	0.0235861
TSC22D3	FBL	0.0235855
DNAJC1	ZEB2	0.023585
NME2	JTB	0.0235823
ETS1	PABPC1	0.023574
ETS1	CNN2	0.0235552
TCF7	RPL27	0.0235536
ETS1	EIF3H	0.0235404
ZNF292	RPL10	0.0235384
ZFP36L2	DYRK2	0.0234642
ZNF292	RPS14	0.0234398
ETS1	CD69	0.0234302
DNAJC1	MATK	0.0234
ELF1	MYL12A	0.0233848
CSDE1	CFL1	0.0233765
TCF7	RPSA	0.0233509
TCF7	RPS27A	0.0233454
NME2	EIF3K	0.0233452
ETS1	NAP1L1	0.0233218
ARID4B	GOLGA4	0.0233192
ARID4B	LUC7L3	0.023319
TCF7	RPS12	0.0232897
ZNF292	ATP2B1	0.0232895
TCF7	RPL19	0.0232793
ETS1	HNRNPA1	0.02327
KLF6	MT-CYB	0.0232642
KLF6	LCP1	0.0232614
TCF7	RPS15	0.0232469
ZNF292	RPL9	0.0232468
ARID4B	PRPF4B	0.0232369
ETS1	GLG1	0.0232225
NME2	KRTCAP2	0.0232196
TCF7	CSDE1	0.0231891
NME2	SRP14	0.0231859
KLF6	CFL1	0.0231797
TSC22D3	RPL10	0.0231713
TSC22D3	RPL26	0.0231446
FOS	CD69	0.023137
HIVEP2	CPSF4	0.0231064
ETS1	SCAPER	0.0231044
ETS1	ANKRD11	0.0230972
ETS1	MT-CO3	0.0230905
NME2	EIF3G	0.023046
ZFP36L2	TOB1	0.0230429
ZFP36L2	DDIT4	0.0230198
NME2	RHOA	0.0230146
KLF13	CD53	0.0229991
ARID4B	RPS4X	0.0229975
ZFP36L2	HINT1	0.0229681
TSC22D3	PABPC1	0.0229643
NME2	CYB5A	0.0229642
ETS1	TAGLN2	0.0229446
ZNF292	RPS11	0.0229387
ETS1	DYRK2	0.0229284
KMT2C	SRSF4	0.0229283
KLF6	CD52	0.022919
KLF13	UBB	0.022913
ZNF292	RPS8	0.0228986
ETS1	DYNLL2	0.0228932
SP110	ANKRD11	0.0228847
ZHX1	ACTR8	0.0228844
ID2	ITM2B	0.0228575
ETS1	PIP4K2A	0.02285
ETS1	LCP1	0.0228445
LEF1	SATB1	0.0228436
KLF6	RPL18	0.022836
TSC22D3	SSR2	0.022834
RUNX3	BST2	0.0228297
ETS1	EIF4G2	0.0228284
TSC22D3	RPL15	0.0228116
ZFP36L2	PDE4B	0.0227983
TCF7	PSME1	0.02276
ETS1	RPL5	0.0227453
ZNF292	RPL10A	0.0227437
TCF7	RCAN3	0.0227233
NME2	RPL15	0.0226765
NME2	EEF2	0.0226718
TCF7	S1PR1	0.0226613
ARID4B	RPL17-C18orf32	0.0226576
ARID4B	CWF19L2	0.0226501
ZNF292	RPS4X	0.0226461
TSC22D3	RPS9	0.0226315
KLF13	CD37	0.0225943
FOS	S1PR1	0.0225707
TCF7	RPS6	0.0225691
LEF1	BACH2	0.0225436
KLF6	SMDT1	0.0225324
KLF6	TNFAIP3	0.022528
ETS1	AP1S2	0.0225222
FOS	ZFP36L2	0.0225126
CREB1	TMEM147	0.0225054
NME2	UBC	0.0225018
ETS1	TCF7	0.0224852
TCF7	GPSM3	0.0224622
ETS1	FLNA	0.0224294
TCF7	FOS	0.0224193
CSDE1	UBB	0.0224055
HIVEP2	SYTL1	0.0224044
FOS	KLF6	0.0223993
TCF7	RPS11	0.0223843
KLF13	S1PR1	0.022366
TSC22D3	EEF2	0.0223575
TCF7	EIF3K	0.0223435
ETS1	UBB	0.0223144
KLF6	ACTG1	0.0223096
NME2	RBM7	0.022308
ARID4B	RPLP0	0.0223057
NME2	NSA2	0.022305
TCF7	RPS28	0.0222777
ETS1	IL7R	0.0222707
TSC22D3	RPL11	0.0222487
KLF6	ARPC1A	0.0222338
ARID4B	RPL13	0.0221955
ETS1	ATP8B2	0.022183
ZNF292	RPS19	0.0221808
NR4A2	DDX3Y	0.0221594
TCF7	RPL13A	0.0221587
ELF1	PFN1	0.0221529
ETS1	TNFAIP3	0.0221516
KLF6	PTP4A2	0.0221502
NME2	PFDN5	0.0221455
ETS1	RPS5	0.0221326
ETS1	SELL	0.0221315
TSC22D3	FAU	0.0221275
NME2	EIF3H	0.0221157
NME2	EIF4B	0.0220979
ETS1	SORL1	0.0220957
LRRFIP1	DST	0.0220885
LRRFIP1	S100A4	0.022085
NCOR1	RPLP1	0.0220821
ETS1	ANXA5	0.0220724
ZNF292	RPS5	0.02206
GPBP1	SLC50A1	0.0220537
ARID4B	BDP1	0.0220312
NME2	TRIR	0.0220286
KLF6	RPL3	0.0220173
ZNF292	RPS27A	0.0220122
NCOR1	PRRC2C	0.0220069
TCF7	SYNE1	0.0220019
TSC22D3	MT-CYB	0.0219899
ZFP36L2	SUSD6	0.0219829
ID2	OAZ1	0.0219607
HOPX	GOLIM4	0.0219555
LEF1	IL7R	0.0219535
ETS1	ARHGAP30	0.0219494
KLF6	DAZAP2	0.0219311
TSC22D3	RPL36	0.0219224
ARID4B	RPL10A	0.0219087
ETS1	CD52	0.0219049
ETS1	RPL10	0.0219048
NME2	EEF1D	0.0218948
TCF7	EIF3H	0.0218944
ARID4B	RPL18	0.0218939
ARID4B	RPL30	0.0218827
DNAJC1	GNLY	0.0218783
LEF1	DGKA	0.0218603
ETS1	CMTM6	0.0218527
KLF13	EEF2	0.021845
ETS1	CAPG	0.0218431
ETS1	RPS27A	0.0218387
SFPQ	MORF4L2	0.0218261
TSC22D3	LAPTM5	0.0218221
TSC22D3	TMEM243	0.0218127
ETS1	TOB1	0.0217947
RUNX3	RGS9	0.0217794
LEF1	SPTBN1	0.0217707
ZFP36L2	HSPA5	0.021761
TSC22D3	SELL	0.0217512
NME2	CFL1	0.021751
ETS1	TMEM43	0.0217487
ARID4B	RPS5	0.0217247
ETS1	RPS7	0.0217225
ZFP36L2	LAPTM5	0.0217171
CSDE1	ITM2B	0.0216833
ZNF292	RPS20	0.0216785
NME2	ATP5F1A	0.0216634
TCF7	NSA2	0.0216496
ZFP36L2	B2M	0.0216492
ETS1	RPLP0	0.0216426
ETS1	CSDE1	0.0216309
ETS1	HSP90AB1	0.02163
FOS	PDE4B	0.0216236
FOS	YPEL5	0.0216095
TCF7	SMDT1	0.0215874
ZNF292	RPLP0	0.0215716
ZFP36L2	CDC42SE2	0.0215529
NCOR1	CHD2	0.0215429
TSC22D3	MT-CO2	0.0215199
CSDE1	LTB	0.0215112
ARID4B	DDX24	0.0215094
ETS1	KLF6	0.0215065
ZEB2	RAPGEF2	0.0214833
KLF13	FLI1	0.0214828
ARID4B	RPS12	0.0214679
NME2	OAZ1	0.0214605
KLF6	RPS3	0.0214035
ZNF292	RACK1	0.021401
ETS1	VIM	0.0214001
NR4A2	ZMYM5	0.0213946
ZNF292	TPT1	0.0213526
NME2	HSPA8	0.0213432
ETS1	ARF6	0.0212949
ETS1	NEDD8	0.0212878
ZNF292	RPL13A	0.0212815
KLF13	CSDE1	0.0212586
ARID5B	ITGB1	0.0212377
TCF7	RPS9	0.021237
LEF1	PTGER4	0.0212321
KLF6	TPT1	0.0212299
ETS1	RPL7	0.021221
TSC22D3	EIF3K	0.0212121
ZNF292	RPS13	0.0212005
TSC22D3	NAP1L1	0.0211987
ETS1	ZDHHC20	0.0211866
TCF7	PFN1	0.0211839
NR4A2	SIK1	0.021183
NME2	UTRN	0.0211749
ARID4B	HSPA8	0.0211633
FOS	KCNA3	0.0211534
ETS1	CANX	0.0211283
NME2	EIF3E	0.0211082
DNAJC1	KLRB1	0.0211064
TCF7	RPL26	0.0210989
NME2	STK25	0.0210636
ZFP36L2	GAPDH	0.021059
TCF7	RPL23	0.0210464
ZNF292	RB1CC1	0.0210409
KLF13	TXNIP	0.0210366
ETS1	CD53	0.0210366
ARID4B	SLC25A6	0.0210347
TCF7	SNRPB	0.0210342
ZNF292	RPS23	0.021031
TCF7	RPS29	0.021028
ETS1	MBNL1	0.0210217
ETS1	EIF3E	0.0210201
NME2	ACTB	0.021019
NME2	COTL1	0.0209998
KLF6	MFNG	0.0209955
CSDE1	TCF7	0.0209907
LEF1	CHD7	0.020988
ETS1	HNRNPC	0.020987
TSC22D3	TUBA1A	0.0209629
TCF7	ETS1	0.0209314
NME2	SMDT1	0.0209224
ZFP36L2	MYLIP	0.0209091
LEF1	SYNE1	0.0209061
ETS1	EIF3K	0.0209036
TSC22D3	UBALD2	0.0208873
ZFP36L2	PTP4A1	0.020884
ARID4B	HLA-E	0.0208734
ARID4B	RBM25	0.0208569
RUNX3	PREX1	0.0208543
ZNF292	RPL24	0.0208532
SATB1	ATRAID	0.0208498
TCF7	STK24	0.0208481
ETS1	CFL1	0.0208459
ETS1	ACTB	0.0208376
ZFP36L2	S1PR1	0.0208202
NCOR1	UTRN	0.020817
ARID4B	RPS2	0.0208072
FOS	RGS1	0.0208071
TSC22D3	PNRC2	0.0208037
ETS1	CAB39	0.0207984
KLF13	TRMT10C	0.0207897
ETS1	GOLGA4	0.020787
TCF7	ATP5MC2	0.0207711
ETS1	SPOCK2	0.0207661
ETS1	B2M	0.0207631
ARID4B	BPTF	0.0207586
ZNF292	ESCO1	0.0207583
ELF1	B2M	0.0207527
ARID4B	ZFC3H1	0.0207453
ELF1	OTUD4	0.0207291
TCF7	PYURF	0.0207286
TSC22D3	CUTA	0.0207253
ARID4B	RPS3	0.0207184
ETS1	HSPA8	0.020716
TCF7	CD3D	0.0207158
ETS1	SMAP2	0.0207143
KLF6	TAGAP	0.0207096
ARID4B	UBB	0.020709
KMT2C	CDK12	0.0206997
ARID4B	KMT2E	0.020697
ZEB2	MATK	0.0206865
ETS1	MYH9	0.0206632
ARID4B	RSRC2	0.0206594
SFPQ	SF3B1	0.0206552
KLF13	YWHAZ	0.0206406
TSC22D3	IL6ST	0.0206364
KLF6	EIF3K	0.0206331
ZFP36L2	KCNA3	0.0206292
ARID4B	RIF1	0.0206154
LEF1	CYLD	0.0206127
CSDE1	RASSF5	0.0205966
ZFP36L2	ACTR2	0.0205827
NCOR1	RPS19	0.0205816
KLF6	KRTCAP2	0.020581
TCF7	GNAS	0.0205636
CEBPZ	HEATR1	0.0205559
ETS1	IQGAP1	0.0205337
ZFP36L2	NFKBIA	0.0205286
CSDE1	ADD3	0.020527
ZNF292	RPL8	0.0205268
ZNF292	RPL23	0.0205132
ARID4B	RPLP1	0.0205101
KLF6	PPP2R5E	0.0205062
ZNF292	ASCC3	0.0205025
ETS1	CDC42	0.0204945
ETS1	SERP1	0.0204824
ARID4B	BOD1L1	0.0204774
ETS1	PAPOLA	0.0204708
ARID4B	RPS11	0.0204622
CSDE1	PSMA7	0.0204511
DNAJC1	SYTL2	0.0204499
TSC22D3	RFLNB	0.0204384
ETS1	PSME1	0.0204029
ETS1	S100A10	0.0204021
ETS1	RPS11	0.0203961
ETS1	PFN1	0.0203905
CSDE1	MBNL1	0.0203743
KLF13	EEF1G	0.0203694
ETS1	SMDT1	0.0203539
ARID4B	RPL35	0.0203308
ETS1	RPLP2	0.0203243
ETS1	ADD3	0.0203118
ETS1	CD2	0.0203043
NME2	EIF3F	0.0202933
ID2	SNX3	0.0202799
ARID4B	RSF1	0.0202581
NCOR1	PRPF4B	0.0202542
TSC22D3	ACTR2	0.0202486
TCF7	TSHZ1	0.0202456
REST	DBNL	0.0202316
ETS1	ATXN2L	0.0201941
KLF6	RPL12	0.0201906
ETS1	RPL7A	0.0201863
ARID4B	RPS14	0.0201808
KLF6	CBX6	0.0201793
CSDE1	EEF2	0.020166
TCF7	UBB	0.020153
NME2	TUBA1A	0.0201497
ETS1	RPS29	0.0201438
HOPX	TGFBR3	0.0201319
ZNF292	JMJD1C	0.0201294
NCOR1	IP6K2	0.0201156
KLF6	EEF2	0.0201151
CSDE1	RPLP0	0.0201087
ZFP36L2	CAT	0.0201002
ZFP36L2	TUBB4B	0.0200882
ETS1	EIF4B	0.0200877
ETS1	PNISR	0.0200862
ARID4B	PNISR	0.0200846
ARID4B	RPS7	0.0200832
NME2	TPM3	0.0200757
ETS1	ATP5F1A	0.0200692
ARID4B	RPS15	0.0200607
SFPQ	BCLAF1	0.0200367
NME2	PSMA7	0.0200335
ETS1	RPL4	0.020018
ZEB2	RUNX3	0.0200161
RUNX3	CTSW	0.020016
KLF6	RPS5	0.0199816
ETS1	RPS26	0.0199786
ETS1	RPL32	0.0199757
FOS	DPP4	0.0199702
CSDE1	RPS2	0.0199673
HOPX	ITGB2	0.0199607
ZNF292	EEF1B2	0.0199535
ETS1	ANXA6	0.0199465
ETS1	UBE2L3	0.019942
ETS1	PTP4A2	0.0199327
CSDE1	HLA-E	0.0199293
ZNF292	RPL3	0.0199265
RUNX3	IL2RB	0.0199194
ETS1	RPS4X	0.0199057
TSC22D3	CD3D	0.0198996
TSC22D3	UBB	0.0198778
KLF6	ZFC3H1	0.0198733
TSC22D3	CCNI	0.0198716
ARID4B	RPL14	0.0198689
TCF7	MT-CO2	0.0198662
ZFP36L2	RGS1	0.0198525
KLF6	SNRPD2	0.0198511
ETS1	CCT3	0.0198472
KLF6	RPL8	0.0198442
KLF6	SLC25A6	0.0198432
ELF1	COTL1	0.0198429
KLF6	RPL4	0.0198262
ZFP36L2	DDX5	0.0198226
CSDE1	CAPG	0.0198216
SUB1	ACTG1	0.0198127
ETS1	STK40	0.0198096
KLF6	ICAM2	0.0197969
ETS1	RACK1	0.0197845
ETS1	ESYT2	0.0197808
ETS1	PNRC2	0.0197786
LEF1	TNFRSF25	0.0197753
TSC22D3	PIK3CG	0.0197752
CSDE1	EIF3H	0.019763
ETS1	CNBP	0.0197466
ZNF292	DNAJC1	0.0197442
TCF3	QSER1	0.0197406
CSDE1	PNRC1	0.0197335
ARID4B	PHIP	0.0197323
ID2	PIAS1	0.01973
LRRFIP1	RPS6	0.0197289
KLF6	KCNA3	0.0197246
SP110	LUC7L3	0.0197224
ETS1	ATRX	0.0197161
LEF1	WDR5	0.0197159
LRRFIP1	ITGB1	0.019713
NME2	RPL38	0.0196965
SUB1	PFN1	0.0196914
TSC22D3	UBC	0.0196786
TCF7	SSR2	0.0196775
NCOR1	TPT1	0.0196677
ZFP36L2	UBC	0.0196644
ZFP36L2	ID2	0.0196614
FOS	TCF7	0.0196521
TSC22D3	CSDE1	0.0196395
ARID4B	RPS6	0.0196347
KLF6	CD3D	0.0196314
KLF6	ETS1	0.0196291
ZNF292	RPS3A	0.0196263
ETS1	HNRNPDL	0.0196222
ARID4B	NIPBL	0.0196206
ETS1	DIAPH1	0.0196166
CSDE1	KLF13	0.0196037
CSDE1	RALGAPB	0.0195954
TSC22D3	ZNF263	0.0195942
TSC22D3	PSME1	0.0195906
TCF7	RPL7A	0.0195875
UBTF	TBCE	0.0195868
TSC22D3	EEF1A1	0.0195747
KLF13	GNAS	0.0195699
ARID4B	RPL13A	0.0195595
LRRFIP1	REV3L	0.0195575
KLF6	MYL6	0.0195398
KLF6	NDUFA4	0.0195376
NME2	ACTG1	0.0195361
ZFP36L2	PDZRN3	0.019528
NME2	RPL31	0.0195101
NME2	PFN1	0.0195059
ZFP36L2	RPL31	0.0194953
ETS1	RPL24	0.0194876
ETS1	RPL30	0.0194872
RUNX3	HOPX	0.0194749
KLF6	ESYT2	0.0194477
KLF6	UBB	0.0194395
TSC22D3	SMDT1	0.0194388
NCOR1	ACIN1	0.0194324
KLF13	B2M	0.0194213
ZNF292	BOD1L1	0.01942
TCF7	TRMT112	0.0194188
KLF6	S100A10	0.0194074
KLF13	IL7R	0.0193904
TSC22D3	HNRNPH2	0.0193829
CSDE1	ERAP1	0.01938
TCF7	SUB1	0.0193781
NCOR1	ANKRD11	0.0193766
ETS1	SLC25A5	0.0193762
ETS1	AKAP9	0.0193712
ETS1	COX4I1	0.0193667
ETS1	MT-ND5	0.0193641
NME2	PTP4A2	0.0193516
SFPQ	RPS11	0.0193448
KLF6	RHOA	0.0193273
ETS1	KRTCAP2	0.0193259
ETS1	SH3BGRL	0.0193205
NME2	COX6B1	0.0193198
TCF7	MAML2	0.0193156
NME2	RPS29	0.0193151
ETS1	ID2	0.0193126
NME2	COPRS	0.0193084
HIVEP2	MICAL1	0.0193064
ZFP36L2	CDC42	0.0192929
ZEB1	TBC1D23	0.0192758
ID2	HINT1	0.0192721
ETS1	BDP1	0.0192634
KLF13	SNRPD2	0.0192525
NME2	CD3D	0.0192515
KLF13	CS	0.0192467
TSC22D3	METTL9	0.0192463
KLF6	ATP5F1A	0.019238
ETS1	CYB5A	0.0192376
ELF1	CD48	0.0192358
ETS1	YY1	0.0192339
TCF7	IL6ST	0.0192214
KLF6	YWHAB	0.0192179
TAX1BP1	ZNF394	0.0192058
LRRFIP1	RFLNB	0.0192025
TCF7	EEF1B2	0.0191893
ETS1	RPL26	0.0191869
ZNF292	ROCK1	0.0191775
ARID4B	ANKRD11	0.019168
ETS1	FYN	0.0191625
HOPX	RUNX3	0.0191539
RUNX3	ZEB2	0.0191533
KLF6	PEBP1	0.0191419
TCF7	CCND3	0.0191297
LRRFIP1	RPS27A	0.0191243
LEF1	PDCD4	0.019119
CBFB	BSCL2	0.019119
NME2	CCNI	0.0191155
ETS1	CHD2	0.0191124
ZFP36L2	CLK1	0.0190961
LRRFIP1	RPS14	0.0190958
KLF13	EIF3E	0.0190915
SFPQ	SNRNP200	0.0190877
ETS1	RPS23	0.0190791
ETS1	ALKBH5	0.0190763
ARID4B	PCNT	0.0190698
ETS1	RTN3	0.0190681
ETS1	BRK1	0.0190489
KLF13	PTGER4	0.0190486
ETS1	WAC	0.0190478
NME2	PLP2	0.0190406
TSC22D3	GIMAP7	0.0190403
BCLAF1	CCNL2	0.0190403
ETS1	PTP4A1	0.0190386
ARID4B	KMT2A	0.0190316
ZFP36L2	CAB39	0.0190157
FOS	HSPA5	0.0190132
KLF6	CDC42SE2	0.0190011
ARID4B	PRPF38B	0.0189914
KLF6	RPL38	0.0189914
ZFP36L2	MBNL1	0.0189885
ETS1	FAU	0.0189862
ARID4B	SIGIRR	0.0189831
KLF6	APOL2	0.0189817
ETS1	CD3D	0.018981
LRRFIP1	FNBP1	0.0189738
TCF7	RASSF5	0.0189722
NME2	RPL22L1	0.0189626
TSC22D3	FTL	0.0189544
ZNF292	PHIP	0.0189458
SFPQ	RBM39	0.0189447
KLF6	CUTA	0.0189405
ETS1	RAP1A	0.0189325
LRRFIP1	EZR	0.0189128
TSC22D3	HSP90AB1	0.0189097
ETS1	FAM107B	0.0189093
NR4A2	GADD45A	0.0189051
ETS1	JTB	0.0188877
ETS1	YWHAB	0.0188849
NME2	DBI	0.0188829
SFPQ	S100A10	0.0188799
LRRFIP1	RPS7	0.0188672
ETS1	EIF4H	0.0188632
ETS1	SNRNP25	0.0188609
SFPQ	SF1	0.0188599
TCF7	EIF3F	0.0188518
NME2	FBL	0.0188482
TCF7	PPP1CC	0.0188377
ZNF292	RPL5	0.0188344
KLF13	FLNA	0.0188251
NME2	DNASE1L1	0.0188208
ZFP36L2	TUBA4A	0.0188205
DNAJC1	PREX1	0.0188121
TSC22D3	EIF3G	0.0188108
KLF6	PFN1	0.0188032
LRRFIP1	STK39	0.018802
ETS1	PDCD4	0.018802
RUNX3	GOLIM4	0.0187975
ID2	PCBP1	0.0187948
TCF7	CNN2	0.0187905
ARID4B	CHD6	0.0187874
TSC22D3	RPS29	0.0187855
NCOR1	RSF1	0.0187785
ETS1	UBE2L6	0.0187772
TSC22D3	HSPA8	0.0187717
TSC22D3	AHNAK	0.0187716
KLF6	TXNIP	0.018771
NME2	SERP1	0.0187646
ZFP36L2	SPOCK2	0.0187613
TCF7	NUDT4	0.018759
ZFP36L2	RHOA	0.0187574
ETS1	VEZF1	0.0187552
ZFP36L2	ITM2A	0.0187534
TCF7	SNRPD2	0.0187495
TSC22D3	DAZAP2	0.0187405
SFPQ	SREK1	0.0187403
KLF6	RPS7	0.01874
ETS1	ZFP36L2	0.018732
ARID4B	RPL10	0.0187227
KLF6	EIF3D	0.0187179
ETS1	BTF3	0.0187167
ARID4B	RPS19	0.0187119
TCF7	SPG21	0.0187063
ARID4B	GBP2	0.0187046
ETS1	HNRNPUL1	0.0186981
TSC22D3	CCND3	0.0186932
ZFP36L2	ELF1	0.0186904
TCF7	RPL23A	0.018685
TCF7	CCT3	0.0186829
LEF1	RGS9	0.0186817
NME2	RPS24	0.0186802
ARID4B	RPL7A	0.0186796
NME2	NDUFA11	0.0186788
BCLAF1	ZNF430	0.0186761
TCF7	EIF3E	0.0186747
SUB1	HDGF	0.0186739
SP110	STK38	0.0186726
CSDE1	EEF1G	0.0186719
ZNF292	GOLGA4	0.0186706
ZFP36L2	EIF4G2	0.01867
NCOR1	BOD1L1	0.0186645
NME2	CD52	0.0186634
LRRFIP1	RPS3A	0.0186623
ZFP36L2	UBE2D3	0.0186581
ETS1	BUB3	0.0186542
NME2	HNRNPH2	0.018654
ZFP36L2	RPL10	0.0186515
ETS1	TLN1	0.0186438
NME2	LTB	0.018638
ZFP36L2	MACF1	0.0186363
KLF6	SCAPER	0.0186334
ZNF292	CENPC	0.018631
TCF7	CD69	0.0186295
CSDE1	PABPC1	0.0186267
KLF6	COX8A	0.0186267
ETS1	SNX3	0.0186258
RUNX3	TGFBR3	0.0186127
LEF1	MAML2	0.0186116
ZFP36L2	PCNA	0.0186112
ELF1	GAPDH	0.0185946
TCF7	EIF4B	0.0185855
KLF13	RHOA	0.0185811
ZNF292	RPS15	0.0185787
ETS1	ANXA1	0.018578
NME2	PSMB4	0.0185776
NCOR1	SLTM	0.0185609
TCF7	CUTA	0.0185591
ETS1	UTRN	0.0185576
ZFP36L2	TXNIP	0.0185549
KLF6	PRRC2C	0.0185484
ARID4B	OFD1	0.0185442
TSC22D3	EIF3D	0.0185433
LRRFIP1	MAP4	0.0185325
SFPQ	TNK2	0.0185297
CSDE1	CNN2	0.0185274
ZFP36L2	ITM2B	0.0185263
TCF7	GIMAP6	0.0185157
TSC22D3	HDAC3	0.0185134
STAT1	GPSM3	0.0185109
KMT2C	RPL18	0.0185095
ARID4B	EEF1A1	0.0185052
SFPQ	BOD1L1	0.0184976
ETS1	GNAS	0.0184886
TCF7	BACH2	0.0184858
KLF6	IFI27L2	0.0184733
NME2	PACS2	0.0184651
ETS1	STX10	0.0184576
ETS1	YWHAZ	0.018451
SFPQ	ZNF638	0.0184498
ARID4B	NEMF	0.0184435
KLF13	CAB39	0.0184427
ETS1	HNRNPA2B1	0.0184426
ETS1	DAZAP2	0.0184335
LEF1	TNFSF8	0.0184299
PRDM2	RBM42	0.0184289
KLF6	TBC1D24	0.0184267
ETS1	RPL22	0.0184239
SFPQ	FNIP1	0.0184138
TCF7	PNRC2	0.0184127
SFPQ	USP16	0.0184114
TSC22D3	NSA2	0.0184083
DNAJC1	GOLIM4	0.0184019
ZFP36L2	LUC7L3	0.0184003
ZFP36L2	CNTRL	0.0183997
ARID4B	CEP290	0.0183995
SFPQ	EIF5	0.0183949
NCOR1	ZNF384	0.0183946
CSDE1	CS	0.0183884
LEF1	PPP1R12A	0.0183805
ARID4B	NKTR	0.0183738
NCOR1	SP100	0.0183736
KLF6	FTL	0.0183713
TCF7	VEZF1	0.0183685
TCF7	CTNNBIP1	0.0183674
BCLAF1	SFPQ	0.0183626
ARID4B	PRPF40A	0.0183569
KLF6	RUNX3	0.0183545
KLF13	CD3G	0.0183436
ZFP36L2	ANXA1	0.0183414
ARID4B	JMJD1C	0.0183319
SFPQ	MATR3	0.0183295
KLF6	LAPTM5	0.0183286
ARID4B	UBA52	0.0183162
KLF13	TOB1	0.0183065
ETS1	MT-ND4	0.0183061
KLF6	LASP1	0.0183059
CSDE1	PEBP1	0.0183049
ETS1	FNTB	0.0182964
NME2	GDI2	0.018294
ZFP36L2	MT-CYB	0.0182732
KLF6	DPP4	0.0182712
NME2	BTF3	0.0182644
ETS1	MSN	0.0182632
NME2	ATP5ME	0.0182552
FOS	NR4A2	0.0182552
KLF13	TRAM1	0.0182446
KLF6	AKAP9	0.0182418
TCF7	DDX3X	0.0182303
ARID4B	ZNF292	0.0182273
CSDE1	RBL2	0.0182233
TCF7	HADHB	0.018222
SFPQ	RPL17-C18orf32	0.0182216
NME2	PCNP	0.0182202
MYC	PDCD11	0.0182039
SFPQ	JMJD1C	0.0181874
CEBPZ	SCAMP2	0.0181848
ETS1	RAD21	0.0181826
STAT1	RING1	0.01818
NME2	ACTR2	0.0181702
ARID4B	LYST	0.0181701
ARID4B	GCC2	0.0181677
TCF7	EIF3G	0.0181651
FOS	PLK3	0.0181647
SFPQ	ANKZF1	0.0181614
TSC22D3	UBE2D3	0.0181547
KLF13	METTL9	0.0181535
ZNF292	RPLP2	0.0181522
KLF6	B2M	0.0181496
CSDE1	B2M	0.0181446
NCOR1	SCAPER	0.0181432
NME2	SUB1	0.0181424
SFPQ	NME2	0.018136
KLF6	RPS4X	0.0181345
ZFP36L2	LMNA	0.0181229
CBFB	CYB5A	0.0181221
KLF6	ST3GAL1	0.018118
ARID4B	RPL3	0.0181176
ARID4B	UTRN	0.0181161
KLF6	EEF1G	0.0181073
BACH2	SELL	0.0181047
KLF6	RPL14	0.018102
ZNF292	RPL22	0.0180967
ETS1	PRKCH	0.0180884
ZFP36L2	NDUFB9	0.0180834
LRRFIP1	PLEC	0.0180833
ZFP36L2	MED13	0.0180813
ETS1	PTBP1	0.0180796
ETS1	PABPC4	0.0180787
ETS1	S100A11	0.0180777
ARID4B	REV3L	0.0180759
TSC22D3	SRP14	0.0180662
SFPQ	TPM2	0.0180661
ZFP36L2	EEF1G	0.0180652
ARID4B	LPIN2	0.018065
NME2	MTPN	0.018055
SUB1	CD52	0.0180471
NCOR1	GET4	0.0180468
ARID5B	ICOS	0.0180422
SP100	ARAF	0.0180392
ZFP36L2	RBM25	0.0180384
BHLHE40	TGFBR3	0.0180351
KLF6	CSDE1	0.0180327
ETS1	PSMA7	0.0180278
KLF6	IL7R	0.0180243
ZNF292	AHI1	0.0180199
KLF6	FYN	0.0180151
TSC22D3	TBC1D24	0.0180136
TCF7	CCNY	0.0180101
ARID4B	DDX46	0.0180092
SFPQ	RANBP2	0.0180085
TSC22D3	THUMPD1	0.0180066
NCOR1	NEMF	0.0180039
CSDE1	PSME1	0.0180036
TSC22D3	SSU72	0.0180033
ETS1	GLIPR2	0.0180026
SFPQ	PLCB2	0.0179828
TSC22D3	SUSD6	0.0179806
ETS1	CDV3	0.0179798
KLF13	BECN1	0.0179788
TSC22D3	PIP4K2A	0.0179739
VEZF1	PDAP1	0.0179732
KLF6	BAHD1	0.0179713
ETS1	LIMS1	0.0179703
KLF6	TOB1	0.0179702
ARID4B	ITSN2	0.0179685
ETS1	ACTG1	0.0179684
ETS1	PFKL	0.0179643
SFPQ	PLCG1	0.0179567
ETS1	RPS2	0.0179541
KLF6	HNRNPR	0.0179538
ETS1	CD48	0.0179519
ARID4B	RPL4	0.0179512
CSDE1	ACTB	0.0179512
KLF6	MAPKAPK2	0.0179509
BCLAF1	RALGAPA1	0.0179396
TCF7	EIF3L	0.0179275
CSDE1	GPR183	0.0179261
KMT2C	CHD6	0.0179244
ZFP36L2	THAP11	0.0179228
ZNF292	RSF1	0.0179225
ELF1	CD3D	0.0179208
TSC22D3	RPS6KB2	0.0179202
TCF7	UBALD2	0.0179201
SFPQ	PCF11	0.0179156
NCOR1	SP110	0.0179084
TSC22D3	C6orf62	0.0179047
SFPQ	AKAP9	0.0179026
TSC22D3	RSL24D1	0.0178902
SON	COPRS	0.0178857
CSDE1	TAB2	0.0178835
LEF1	NBEA	0.0178805
ETS1	RPL8	0.0178783
KLF6	EMC10	0.0178746
SATB1	RFLNB	0.0178742
ETS1	DYNLRB1	0.0178722
ETS1	SP110	0.0178707
CSDE1	ACTG1	0.0178678
CSDE1	RAD21	0.0178655
ETS1	MALT1	0.0178655
SFPQ	TACC3	0.0178627
TCF7	THUMPD1	0.0178615
CSDE1	CCNI	0.0178599
ETS1	POLE4	0.0178553
SUB1	LAPTM5	0.0178526
ETS1	ITGB7	0.0178491
ARID1A	SMG7	0.0178433
KLF6	CANX	0.0178424
ETS1	ST13	0.0178411
ARID4B	RPL6	0.0178312
KMT2C	EIF3A	0.017828
SON	PRPF40A	0.0178226
ARID4B	RPS27A	0.0178158
RUNX3	ITGB2	0.0178089
LEF1	SYTL2	0.0177916
ARID4B	TAF1D	0.0177872
ETS1	YTHDF3	0.0177858
LEF1	TLK1	0.0177849
ARID4B	EIF3A	0.0177826
BCLAF1	MGAT4B	0.0177787
ETS1	KLF3	0.0177753
ZFP36L2	PRRC2C	0.0177648
ZNF292	RIF1	0.0177553
KLF6	ATP2B4	0.0177515
TCF7	RGS10	0.0177431
TSC22D3	GKAP1	0.0177422
ARID4B	RPS26	0.0177379
TCF7	RPL22L1	0.017727
TSC22D3	COTL1	0.0177265
KLF13	MAP7D1	0.0177255
ETS1	RAN	0.017724
ZFP36L2	NR1D2	0.0177226
ATF2	MTOR	0.0177095
ZNF292	IFT88	0.017707
ETS1	TCEA1	0.0177059
KLF6	PTTG1IP	0.0177017
NME2	CAB39	0.0176956
ZFP36L2	RBM38	0.017692
LEF1	EEF1G	0.0176851
ETS1	GAPDH	0.0176828
TSC22D3	NPM1	0.017681
ZFP36L2	RPS4Y1	0.0176791
ETS1	RPL17-C18orf32	0.0176786
FOS	PPP1R15A	0.0176785
ZNF292	RPS2	0.0176775
ARID4B	LAT	0.0176739
SFPQ	UTRN	0.0176635
ZFP36L2	CYFIP2	0.0176566
KLF13	HMGN4	0.0176556
ZFP36L2	EIF5	0.0176525
ETS1	TUBA1B	0.0176493
ZNF292	RPL19	0.0176456
ETS1	DNASE1L1	0.0176426
SFPQ	ANXA2	0.017641
SUB1	FTL	0.0176388
ARID4B	TXNIP	0.0176339
KLF6	SNRNP25	0.0176238
KMT2C	MYCBP2	0.0176192
ZFP36L2	TRIB2	0.017619
SFPQ	PCM1	0.0176182
TCF7	LIMD2	0.017618
CSDE1	UBA52	0.017618
TSC22D3	YWHAB	0.0176161
BHLHE40	AHNAK	0.0176149
KLF6	KLF13	0.0176124
ZNF292	ATRX	0.0176116
ETS1	HNRNPM	0.0176018
ARID4B	NACA	0.0175992
ETS1	UHMK1	0.0175972
KLF6	GNAI2	0.0175931
CSDE1	ETS1	0.0175926
KLF6	CD69	0.0175918
SFPQ	CCNL1	0.0175904
CSDE1	SLC25A6	0.0175884
ETS1	ADAM10	0.0175855
ZFP36L2	EIF4A2	0.0175849
ARID4B	ZRANB2	0.0175833
ETS1	ITSN2	0.0175778
ETS1	PCBP1	0.0175768
FOS	RPS13	0.0175728
SFPQ	MPHOSPH8	0.0175684
KLF6	RPL7A	0.0175603
ARID4B	IQGAP2	0.0175601
TCF7	NDUFB9	0.0175573
ZNF609	RNASET2	0.017557
KLF13	HNRNPF	0.0175429
KLF6	MYL12A	0.0175419
ZNF292	RPL4	0.0175322
TSC22D3	NME2	0.0175319
ELF1	TMEM59	0.0175298
KLF13	PABPC1	0.0175218
ARID4B	PLCG1	0.0175203
ARID4B	ITPR2	0.0175158
NCOR1	GRIPAP1	0.0175118
AKNA	TCIRG1	0.0175042
NCOR1	RPL13A	0.0175005
SFPQ	PER1	0.0174943
ZEB2	ITGAL	0.0174928
KLF6	TAB2	0.0174881
ARID4B	MT-CO3	0.0174879
ETS1	EVI2B	0.0174865
KLF13	ZBTB38	0.0174828
KMT2C	UTRN	0.0174827
KLF6	ABRACL	0.0174816
KLF6	HSP90AB1	0.0174794
SFPQ	JMY	0.0174731
ARID4B	LRRFIP1	0.0174654
KLF6	RPL35	0.0174653
KLF13	CD69	0.0174645
KLF6	RPLP1	0.017462
ELF1	GMFG	0.017461
ETS1	RPL9	0.0174551
KLF6	RPS24	0.0174524
ZNF292	FBL	0.0174517
FOS	GPR65	0.0174513
ARID4B	CCAR1	0.0174472
LRRFIP1	EML4	0.0174471
TCF7	PRDX5	0.0174469
NCOR1	TOP1	0.0174445
ZFP36L2	SCP2	0.0174416
SFPQ	NCL	0.0174337
ZFP36L2	CD69	0.0174323
NME2	LAPTM5	0.0174236
BCLAF1	RNF8	0.017419
ZNF292	UBA52	0.0174135
ZFP36L2	BTBD6	0.0174116
FLI1	FAM107B	0.0174113
NCOR1	KDM5A	0.0174055
SUB1	TMEM59	0.0174043
TSC22D3	RPS25	0.0174022
TCF7	GPR183	0.0173915
KLF6	MT-CO2	0.0173908
TCF7	BCL9L	0.01739
ETS1	SPTBN1	0.0173878
BACH2	LTBP3	0.0173872
ARID4B	IFI16	0.0173864
SP110	RPL10	0.017386
ETS1	UBL3	0.0173856
ZEB2	ADAM8	0.0173793
TCF7	RPS27	0.0173787
IKZF5	RALA	0.0173763
KLF13	PIP4K2A	0.0173748
ETS1	HSPA5	0.0173699
SFPQ	MACF1	0.0173673
KLF13	UNC119	0.0173575
KLF6	CTSA	0.0173559
KLF13	CANX	0.0173506
CSDE1	RPL7A	0.0173489
ETS1	EIF5A	0.017348
SFPQ	CHD2	0.0173467
ETS1	CCNG1	0.0173466
CSDE1	ITM2A	0.0173453
ETS1	NIPAL3	0.0173447
NME2	NEDD8	0.0173446
KLF6	GOLGA4	0.0173402
KLF6	FAM210B	0.0173383
ZFP36L2	BDP1	0.0173317
KLF6	RAB4A	0.0173302
ETS1	ENSA	0.0173232
ETS1	PPP2R5E	0.0173231
KLF6	GOLPH3	0.0173156
ID2	CMTM6	0.0173138
ETS1	PCNA	0.0173084
ID2	CWC27	0.0173068
LRRFIP1	ANXA2	0.0173066
KLF6	NR1D2	0.0173057
ETS1	NEMF	0.0173052
CSDE1	TRAM1	0.017305
LEF1	AGER	0.0173047
KLF6	NDFIP1	0.0173045
NCOR1	SETD5	0.0172954
SFPQ	TPT1	0.0172951
KLF6	RPS20	0.0172913
ARID4B	RPS16	0.0172904
ZFP36L2	MT-CO2	0.0172835
ARID4B	MYCBP2	0.0172783
BCLAF1	THOC2	0.0172727
TSC22D3	RPS28	0.0172719
NME2	MFNG	0.0172716
KLF6	CD63	0.0172682
ETS1	SSBP3	0.0172613
TSC22D3	RAN	0.0172597
NME2	DYNLL1	0.0172557
NCOR1	MYCBP2	0.0172519
ETS1	IFI27L2	0.0172501
ARID4B	RPS27	0.0172495
ETS1	SPOP	0.017245
ETS1	ARPC1A	0.0172442
ZFP36L2	GKAP1	0.0172413
KLF6	RPS2	0.0172348
NME2	NDUFB9	0.0172324
NME2	YWHAB	0.0172323
CNBP	PSMC3	0.0172314
SFPQ	PRPF4B	0.0172296
ETS1	KCNA3	0.0172266
NME2	SSR4	0.0172238
KLF6	RPL11	0.0172153
ZNF292	GGNBP2	0.0172152
KLF6	CREBBP	0.0172138
NME2	C12orf57	0.0172138
TSC22D3	MT-ND5	0.0172089
ARID4B	RPL5	0.0172079
ZFP36L2	TMEM109	0.0172042
TCF7	RASSF3	0.0172025
CSDE1	LBH	0.0172011
KMT2C	RPS15	0.0172004
ZFP36L2	TCF7	0.0171986
KLF6	WIPF1	0.0171965
ETS1	NCOR1	0.0171957
KLF6	PIN1	0.0171923
ETS1	SF3B6	0.0171917
NME2	CD48	0.0171915
ZEB2	RAB27A	0.0171915
KLF6	ITM2B	0.0171895
BCLAF1	CCNL1	0.0171881
ETS1	TNFAIP8	0.0171876
KLF13	TMED10	0.0171872
KLF6	CD3E	0.017186
ARID4B	RBM6	0.0171844
NCOR1	EEF1G	0.0171824
KLF13	RAD21	0.0171808
ETS1	GRB2	0.0171783
ZFP36L2	EIF3D	0.017178
ZFP36L2	PDIA3	0.0171778
NCOR1	EML4	0.0171747
ZFP36L2	RPL26	0.0171715
KLF6	TMEM14B	0.0171693
NME2	FTL	0.0171689
KLF6	GCC2	0.0171675
LEF1	CD69	0.0171658
KLF6	CCT3	0.0171638
NCOR1	MAP4K1	0.0171563
TCF7	EIF4H	0.0171525
SFPQ	CORO1A	0.0171517
SFPQ	PNISR	0.0171429
LRRFIP1	SLTM	0.017134
ETS1	ELK4	0.0171338
NME2	COX8A	0.0171319
HIVEP2	FBRS	0.0171318
KLF13	HSP90AB1	0.017128
ARID4B	ESCO1	0.0171269
TCF7	RPS21	0.0171265
ETS1	GPSM3	0.0171212
ZFP36L2	GNAS	0.017116
NME2	PSMB1	0.017114
SFPQ	RSRC2	0.0171048
ETS1	NOP53	0.0171033
KLF6	LTB	0.0171025
TSC22D3	PBX2	0.0171001
CSDE1	PFN1	0.0170984
FOS	ICOS	0.0170956
ZNF512	ANKRD28	0.0170947
HIVEP2	MALT1	0.0170937
FOS	MBNL1	0.0170927
KLF6	AHNAK	0.0170922
ZEB2	LYST	0.0170879
ELF1	PCBP1	0.0170858
ARID4B	BRWD1	0.0170845
ETS1	RPS27	0.0170833
CSDE1	MT-CYB	0.0170827
ETS1	ABRACL	0.0170797
SFPQ	TRA2B	0.0170795
KLF6	NFKBIA	0.0170771
TSC22D3	ARID4B	0.0170742
ETS1	UBE2D3	0.0170724
TCF7	ZFP36L2	0.0170719
ARID4B	RPS9	0.0170659
ETS1	CAMK4	0.0170633
ETS1	STK25	0.0170593
TSC22D3	MAF1	0.0170588
RLF	KIF16B	0.0170583
CSDE1	PYURF	0.017054
CSDE1	RPS7	0.0170538
ZFP36L2	RPS2	0.0170496
CSDE1	HSPA5	0.0170494
KLF13	RPLP0	0.0170494
TCF7	CAMK4	0.0170491
NME2	CYC1	0.0170464
ELF1	CAP1	0.0170461
ARID4B	RPLP2	0.017045
TSC22D3	UTRN	0.017044
ZNF292	SREK1	0.0170426
ARID4A	CEP95	0.0170415
LRRFIP1	SLK	0.017041
TCF7	CFL1	0.0170392
TCF7	HNRNPH2	0.0170385
ZFP36L2	ETS1	0.017038
ZFP36L2	STK25	0.0170363
ETS1	FTH1	0.0170341
ETS1	CCND3	0.0170302
ZNF292	CNTRL	0.0170236
KLF6	YPEL5	0.0170222
TCF7	CAPG	0.0170219
ETS1	TCERG1	0.0170218
ETS1	RTRAF	0.0170199
ZFP36L2	CDKN1B	0.0170196
ETS1	PRDX5	0.0170195
ARID4B	BCLAF1	0.0170168
KLF6	GDI2	0.0170167
ETS1	TUBA1A	0.0170163
CSDE1	CD69	0.0170151
SP110	EEF1A1	0.0170106
ARID4B	DENND4A	0.0170091
USF2	PIGT	0.0170069
ARID4B	EEF2	0.0170062
ZFP36L2	SRP72	0.0170022
NCOR1	TPR	0.0170012
NCOR1	RACK1	0.0169999
ETS1	CDIPT	0.0169991
ZFP36L2	CACYBP	0.0169974
ETS1	TAGAP	0.0169972
ETS1	RSL24D1	0.0169956
NCOR1	PHF3	0.0169934
CSDE1	STK24	0.016993
ARID4B	CNTRL	0.0169929
NME2	GTF3A	0.0169917
CSDE1	UBC	0.0169917
FOS	LEF1	0.0169879
ZFP36L2	WIPF1	0.0169874
KLF6	UBA52	0.0169866
SFPQ	DNMT3A	0.0169847
KLF13	SPCS1	0.0169844
ETS1	PEBP1	0.0169823
KMT2C	ANKRD11	0.0169766
ETS1	CRLF3	0.0169687
NCOR1	RPS3A	0.0169669
ETS1	RPL31	0.0169633
ZFP36L2	FYN	0.0169611
ARID4B	CIR1	0.0169607
SFPQ	ENO1	0.016952
ETS1	ENO1	0.0169478
SFPQ	UBA52	0.0169461
ZFP36L2	ARID5B	0.016944
ZNF292	SCAPER	0.0169432
KLF6	TUBA1B	0.0169421
KLF6	RPS8	0.0169376
TCF7	SLC25A5	0.0169375
KLF6	MDH1	0.0169309
FOS	ITM2A	0.0169241
NCOR1	RBM25	0.0169228
NME2	RSL24D1	0.0169223
BCLAF1	PCF11	0.0169181
FOS	NUDT4	0.0169174
ZEB2	MADD	0.0169149
KLF6	RPS27A	0.0169146
NCOR1	RPS16	0.0169092
KLF6	NFKB1	0.0169068
ARID4B	HNRNPH1	0.0169031
KMT2C	RPS20	0.0168998
ZEB1	PCDHGC5	0.0168996
TCF7	IPCEF1	0.0168987
ZFP36L2	ANKRD11	0.0168982
TSC22D3	RPS21	0.0168981
BBX	ROS1	0.0168968
NCOR1	SREK1IP1	0.0168931
KLF6	ELF1	0.016893
STAT1	EDRF1	0.0168916
KMT2C	RPSA	0.0168913
TCF7	HLA-E	0.0168861
FOS	FNTB	0.0168787
NME2	GPR65	0.0168772
ZNF292	MYCBP2	0.0168746
ZNF292	SCML4	0.016874
ZFP36L2	HIVEP2	0.0168735
CSDE1	ICAM3	0.0168714
ARID4B	SREK1	0.0168665
KLF6	RPL10	0.0168646
ETS1	SRP14	0.0168619
ARID4B	ZNF106	0.0168575
KMT2C	ESCO1	0.0168554
NCOR1	BRD4	0.0168533
NCOR1	MRPS31	0.0168525
KMT2C	PPP4R3B	0.0168515
KLF6	RACK1	0.0168483
SP110	RPL12	0.0168454
TCF7	VAMP8	0.0168446
ETS1	RPL18	0.0168418
NCOR1	RPL32	0.0168411
BACH2	CA6	0.0168407
KMT2C	RPL22	0.0168399
SFPQ	ARFGEF1	0.0168395
ETS1	FLI1	0.0168392
ZNF292	PRPF4B	0.0168389
SP110	MTSS1	0.0168365
NCOR1	BDP1	0.0168362
ETS1	CD81	0.016835
ARID4B	DDX60L	0.016834
KLF6	MAPK1IP1L	0.0168308
SFPQ	ETV3	0.0168292
ARID4B	CEP162	0.0168259
SUB1	CD3D	0.0168253
ETS1	FBXO34	0.0168244
TCF7	ICOS	0.0168187
ARID4B	RBBP6	0.0168155
ETS1	GMPS	0.0168152
ETS1	UBA52	0.0168135
ARID4B	RPS10	0.0168122
ZFP36L2	TRERF1	0.0168117
KLF6	KLF3	0.0168094
TCF7	JADE2	0.0168081
CSDE1	GNAS	0.0168074
HIVEP2	MFF	0.0168062
ZNF292	NACA	0.0168049
KMT2C	AGGF1	0.0168018
NCOR1	RPS19BP1	0.0168012
ZNF292	PTPRC	0.0168005
DNAJC1	ITGAL	0.0167989
BCLAF1	TAOK1	0.0167962
NME2	ETFB	0.0167955
TCF7	SYTL2	0.0167934
ETS1	TCF20	0.0167848
ZFP36L2	RPN2	0.0167832
SFPQ	GPRIN3	0.0167807
ETS1	CS	0.016774
ELF1	PYURF	0.0167737
LRRFIP1	RPS16	0.016765
ETS1	RPS6KA3	0.016761
TCF7	GKAP1	0.0167596
KLF6	BRD3	0.0167564
SP110	ASH1L	0.0167547
ZFP36L2	MYL12A	0.0167535
LRRFIP1	RPL18	0.0167518
ARID4B	RB1CC1	0.0167496
KLF6	RPS6	0.0167458
KLF6	AMFR	0.0167435
SFPQ	MAP4K4	0.0167404
ETS1	SRP9	0.0167366
ETS1	ITGA6	0.0167347
ETS1	CORO1A	0.0167331
KLF6	TPM2	0.0167328
ETS1	HINT1	0.0167324
SP110	MT-CO2	0.0167271
ID2	ZFP36L1	0.0167243
TSC22D3	CCDC6	0.016724
CNBP	TMBIM6	0.0167119
SFPQ	SNRNP70	0.0167089
KLF6	ARPC5L	0.0167078
SP110	NEMF	0.0167064
KLF6	NUDT4	0.0167051
TSC22D3	BRIX1	0.0166997
ZNF292	CWF19L2	0.0166968
TSC22D3	CRTC3	0.0166945
LRRFIP1	LMNA	0.0166936
KMT2C	RSRC2	0.0166929
LEF1	PTPN13	0.0166921
FOS	SMDT1	0.0166892
PURA	MRPL51	0.0166847
TCF7	CYB5A	0.0166829
ETS1	RBM25	0.0166817
ZFP36L2	PAIP2	0.016679
ZFP36L2	RPL5	0.0166772
LRRFIP1	SMC4	0.0166765
SP110	RPL31	0.0166752
ZFP36L2	YWHAZ	0.0166742
ETS1	SUSD6	0.0166709
KLF6	AHSA1	0.0166696
CSDE1	HPCAL1	0.0166686
ZFP36L2	TUBA1B	0.0166672
RUNX3	SYNE1	0.0166657
SON	YTHDC1	0.0166657
ZNF292	FBXO38	0.0166601
ID2	ARHGDIA	0.0166573
TSC22D3	BAHD1	0.0166541
KLF13	CDC42SE2	0.016648
LEF1	LTB	0.016648
NCOR1	RBM6	0.0166447
ETS1	STK26	0.0166406
KLF6	SZRD1	0.0166403
SON	CHD1L	0.0166397
TCF7	NDUFB6	0.0166388
KLF6	MBNL1	0.0166326
SON	ZBTB40	0.0166323
CSDE1	S1PR1	0.0166293
KLF6	EEF1A1	0.0166252
NME2	MYL12A	0.0166249
KLF6	EIF3F	0.0166243
LEF1	JAK2	0.0166211
ETS1	RPL23	0.0166189
KLF13	MFNG	0.016618
ETS1	TMED10	0.0166165
BCLAF1	TRA2B	0.016609
LRRFIP1	PPP1R12A	0.0166062
SON	ZFP30	0.0166051
SFPQ	U2SURP	0.0166051
ETS1	DDX5	0.0166022
ZNF292	DPP8	0.0166015
ARID4B	CNOT4	0.0166012
NCOR1	RPS27A	0.0165987
MAF1	S100A11	0.0165979
ETS1	ARPC2	0.0165969
ETS1	EEF1B2	0.0165966
KLF6	AP1S2	0.0165955
CSDE1	DERL2	0.0165941
SP110	ETS1	0.0165927
ETS1	ST3GAL1	0.016592
SFPQ	NSRP1	0.0165905
TSC22D3	STK25	0.0165899
ZNF292	CCDC82	0.0165865
KMT2C	USP44	0.0165833
ZFP36L2	LRRC8C	0.0165828
ARID4B	BRD4	0.0165816
ZFP36L2	PNRC1	0.0165814
SFPQ	RNF213	0.016581
SFPQ	SENP6	0.0165808
ETS1	RPS19	0.0165787
LEF1	ACTN1	0.0165773
ARID4B	HSP90AB1	0.0165767
NCOR1	RPL13	0.0165762
TCF7	MT-CYB	0.0165743
SON	SLF2	0.0165742
ETS1	EIF3L	0.0165734
SFPQ	ARFGEF2	0.0165717
ETS1	UBE2G1	0.0165652
ARID5B	PARP4	0.0165648
ETS1	RASGRP1	0.0165643
LEF1	FOXP1	0.0165639
KLF6	RPSA	0.0165624
ZNF292	RPL7A	0.0165608
FOS	EEF1G	0.0165607
TCF7	TNFAIP3	0.0165605
TCF7	RPL38	0.0165582
DMTF1	SHPRH	0.016549
FOS	RASSF3	0.016549
ZNF292	RPLP1	0.0165468
SFPQ	RPL26	0.0165437
ETS1	RPS3	0.0165424
CSDE1	CD3D	0.0165423
ZNF581	RPS10-NUDT3	0.0165416
SFPQ	DOCK8	0.0165392
ZFP36L2	PTBP1	0.016539
ARID4B	MT-ND4	0.0165348
ETS1	MSL1	0.016533
KLF6	PNRC1	0.0165321
NCOR1	RPSA	0.0165299
ETS1	LSP1	0.0165298
NME2	ACTN1	0.0165278
ETS1	TAB2	0.0165274
TSC22D3	BPTF	0.0165255
TSC22D3	PTP4A2	0.0165224
ARID5B	FRMD4B	0.0165194
DNAJC1	NBEAL2	0.0165165
HOPX	TESC	0.01651
KLF6	RBM22	0.016508
FOS	TAB2	0.0165066
LRRFIP1	RPL4	0.0165063
ETS1	RPL37A	0.0165028
KLF6	HNRNPA2B1	0.0165022
TCF7	RPL35	0.016502
ZFP36L2	LTB	0.0165005
TCF7	RPL37A	0.0165
ETS1	RPL13A	0.0164994
LEF1	PABPC1	0.0164988
ZNF292	SLK	0.0164944
KLF6	EIF3E	0.0164924
ARID4B	RPL12	0.0164918
LRRFIP1	RPS5	0.0164911
ARID4B	RPL19	0.0164907
ARID4B	TPM2	0.0164894
NKRF	RNF115	0.0164879
CSDE1	LAPTM5	0.0164878
ETS1	NME2	0.0164846
SON	CEP85L	0.0164824
ETS1	CHMP4B	0.0164816
KLF6	CMTM6	0.0164777
KLF6	RAPGEF1	0.016476
LEF1	IL6ST	0.0164717
ZBTB43	RBM28	0.0164668
ARID4B	RPS3A	0.0164659
KLF13	CYFIP2	0.0164627
LRRFIP1	RPS8	0.0164615
ZFP36L2	KAT14	0.0164593
KLF6	ANXA2	0.0164553
SFPQ	RPL35	0.0164541
ELF1	ARHGDIA	0.0164532
KLF6	PPP1R15A	0.0164523
IRF1	ATP13A1	0.0164523
CSDE1	UBL3	0.0164518
ZNF292	ZNF638	0.0164508
KLF13	SOD1	0.0164507
ZNF292	USP47	0.0164498
ETS1	SLFN5	0.0164472
BCLAF1	JAK1	0.0164454
ARID4B	CHD2	0.0164443
NME2	TXNIP	0.0164422
KMT2C	ATE1	0.0164419
ARID4B	KMT2C	0.0164416
KLF6	MAPRE2	0.0164406
LEF1	SEC24B	0.0164391
ZFP36L2	SORL1	0.0164389
SFPQ	NACA	0.0164361
KLF6	CD37	0.0164352
ETS1	CAP1	0.0164348
KLF6	MT-CO3	0.0164347
ETS1	NKTR	0.0164336
ETS1	CCT5	0.0164323
KLF6	CD48	0.0164247
TSC22D3	NME3	0.0164243
ZEB2	KLRB1	0.0164238
LEF1	CTSH	0.0164225
ZNF292	NSA2	0.016422
ETS1	TES	0.0164217
KLF6	NEDD8	0.0164211
SFPQ	BRWD1	0.016419
ELF1	DDX20	0.0164173
ZNF292	UBXN4	0.0164158
ZNF292	RPL12	0.0164143
ARID4B	PBXIP1	0.0164136
ETS1	SAP18	0.0164119
KLF6	STK11	0.0164109
TCF7	RPS26	0.0164101
ZEB2	SYK	0.016408
KLF6	NFE2L1	0.0164073
SON	WAPL	0.016407
ETS1	ETFB	0.016407
ARID4B	RPL26	0.0164065
FLI1	MTPN	0.0164051
SON	WIPI2	0.0164021
SFPQ	CLK1	0.0163997
ARID4B	SNRNP70	0.016399
SFPQ	PIGT	0.016395
KLF6	RETREG1	0.0163949
ID2	UBB	0.0163935
TSC22D3	EEF1D	0.0163911
ZNF292	NOP53	0.0163886
NCOR1	RPL9	0.0163883
ZNF292	L3MBTL2	0.0163882
FOS	RPN2	0.0163876
KLF6	S1PR1	0.016387
ARID4B	ATF2	0.0163859
KLF13	WIPF1	0.0163853
KLF13	BRK1	0.016383
NCOR1	EPSTI1	0.0163826
ETS1	SEC61B	0.016382
NME2	HINT1	0.0163809
BCLAF1	GNPAT	0.0163803
TSC22D3	TNFAIP3	0.0163789
KLF6	JTB	0.0163776
HIVEP2	SPSB3	0.0163748
KLF13	MKNK2	0.0163723
ETS1	HIVEP2	0.0163718
KMT2C	RPS9	0.0163716
ARID4B	TPR	0.0163715
ZFP36L1	TMEM50A	0.0163712
TSC22D3	SNRPD2	0.016371
NCOR1	RBSN	0.0163709
KLF13	RPL7A	0.0163701
ZFP36L2	ACTB	0.0163696
TCF7	LIMS1	0.0163686
TCF7	PRPF4B	0.0163676
ARID4B	AHCTF1	0.0163662
ZFP36L2	TAB2	0.0163658
DNAJC1	LYST	0.0163653
ZFP36L2	EZR	0.0163626
KLF13	LTB	0.0163625
SON	DOCK8	0.0163602
ETS1	SLC25A6	0.0163601
KLF6	CAB39	0.0163575
CSDE1	APLP2	0.0163559
KLF6	SLC2A4RG	0.016354
SFPQ	ZNF609	0.0163508
ETS1	BOD1L1	0.0163498
SFPQ	RPS6KB1	0.016349
SFPQ	ARID4B	0.0163489
KMT2C	ITPR2	0.0163486
KLF6	S100A11	0.0163468
ETS1	HDGF	0.0163456
SFPQ	RPS3	0.0163449
BCLAF1	U2SURP	0.0163388
KLF6	NOP53	0.0163377
ARID4B	USP34	0.016337
TCF7	GMPR2	0.0163359
ID2	CDC42	0.0163317
KLF6	NDUFB6	0.0163304
SFPQ	DDX55	0.0163294
ARID4B	PABPC1	0.0163287
KLF6	TMED3	0.0163284
ETS1	RASSF3	0.0163264
ZEB2	STK39	0.0163254
LEF1	GPRIN3	0.0163254
KLF6	CTDSP1	0.0163249
KLF6	CTSW	0.0163223
E4F1	AP4B1	0.0163213
ZNF292	KLF6	0.0163174
DNAJC1	ITGB2	0.0163146
NME2	PDCD4	0.0163114
ETS1	ASH1L	0.0163102
ETS1	NFATC3	0.0163093
ARID4B	CCDC93	0.0163085
ETS1	S100A6	0.0163039
KLF6	PPP2R5C	0.0162967
SFPQ	ZFC3H1	0.0162963
ZFP36L2	DDX3X	0.0162944
LRRFIP1	MTSS1	0.0162944
CSDE1	EIF4B	0.0162929
NCOR1	RPLP0	0.0162925
ARID4B	ZNF638	0.016292
FOS	ATP13A1	0.016291
NCOR1	GCN1	0.0162898
TSC22D3	CRLF3	0.0162898
CSDE1	PAPOLA	0.0162877
LEF1	RGS10	0.0162852
ARID4B	RPL36	0.0162821
AKNA	MAN2C1	0.0162811
KLF6	TLN1	0.0162811
ETS1	RPN1	0.0162803
ZNF292	BIVM-ERCC5	0.0162782
RELA	UBE2G2	0.0162728
BCLAF1	ESCO1	0.0162674
ARID4B	EML4	0.0162669
ZNF292	ACIN1	0.0162662
ETS1	RBL2	0.0162654
ETS1	EIF6	0.0162653
KMT2C	ASCC2	0.016264
ZNF292	ITGA4	0.0162617
SON	RPL14	0.016261
ARID4B	ROCK1	0.0162568
SFPQ	TPM3	0.0162567
CSDE1	COX5A	0.0162565
ZEB1	GPRASP1	0.0162561
KLF6	HP1BP3	0.0162544
NCOR1	YTHDC1	0.0162536
KLF6	RPLP2	0.016252
ETS1	ANXA2	0.0162504
NME2	MRPS34	0.0162503
ARID4B	CFL1	0.0162491
KMT2C	RPLP0	0.0162475
KLF6	TMBIM6	0.0162475
KLF6	TPD52L2	0.0162472
IRF1	CEP78	0.0162464
SFPQ	BRD4	0.0162443
KLF6	BLMH	0.0162422
ZFP36L2	DDX3Y	0.0162402
SFPQ	DDX24	0.0162375
CSDE1	TXNIP	0.0162369
NCOR1	IPO7	0.0162363
TSC22D3	EIF3E	0.0162335
ARID4B	YLPM1	0.0162324
FOS	ATP8B2	0.0162322
TSC22D3	GRAPL	0.0162322
SFPQ	TPR	0.016232
LEF1	ERBIN	0.0162294
KLF6	GNLY	0.0162283
TCF7	TMEM63A	0.0162189
BHLHE40	RGS9	0.0162168
SMARCE1	INSIG1	0.0162147
ZFP36L2	UBL3	0.0162135
TCF7	CDC42	0.0162126
ARID4B	RPL11	0.0162108
ETS1	FBXO7	0.0162088
SON	CHD4	0.0162087
KMT2C	EHBP1	0.0162067
KLF13	PSMB6	0.0162051
KMT2C	PICALM	0.0162044
KLF6	ASH1L	0.0162006
ARID4B	SMC5	0.0161998
LRRFIP1	RPL27A	0.0161988
KLF6	RPL7	0.0161949
ELF1	SORL1	0.0161937
KLF6	GLIPR2	0.0161929
SATB1	SPTBN1	0.0161929
NCOR1	ROCK1	0.0161925
NME2	UTP20	0.0161919
SFPQ	LEF1	0.01619
KLF13	RPL10	0.0161893
ZNF292	IQGAP2	0.0161888
SFPQ	RPS13	0.0161869
TCF7	COX4I1	0.016185
ZFP30	P4HTM	0.0161844
FOS	LTB	0.0161813
NR4A2	RGS1	0.0161774
TCF7	PIP4K2A	0.0161755
TCF7	HNRNPA1	0.0161751
ARID4B	GPATCH4	0.0161748
TSC22D3	KLF13	0.0161735
ZFP36L2	IL4R	0.0161692
KMT2C	RPL8	0.0161673
TSC22D3	TMEM63A	0.0161666
ZNF292	AHCTF1	0.0161659
TSC22D3	NT5C	0.016161
ZNF280D	DHX29	0.0161574
SFPQ	CCDC88C	0.0161542
KLF6	EZR	0.016153
NME2	CCT4	0.0161509
BACH2	SPTBN1	0.0161505
ARID4B	USP8	0.01615
FOS	PTGER4	0.0161489
ARID4B	RPS8	0.0161478
KLF6	ESYT1	0.0161466
BCLAF1	HDAC3	0.0161458
TSC22D3	PRDX5	0.016145
CSDE1	CD3G	0.016145
KLF6	HIVEP2	0.0161437
[truncated: 24,974 more rows]

## Sheet: 7g.Mouse
Mouse_T cells_linkList_0.01
regulatoryGene	targetGene	weight
TAX1BP1	SMG1	0.120991
THAP3	SYNRG	0.112903
SFPQ	GON4L	0.10635
TSC22D1	CD9	0.105696
MAX	DESI2	0.104596
HMGB1	HMGB2	0.102475
ID2	NCK1	0.102309
SUB1	LGALS1	0.101807
KLF2	RPS28	0.101036
AKNA	HES6	0.100667
KLF2	CLPTM1L	0.09954
SUB1	GIMAP4	0.0988169
FOXP1	KIF2A	0.0983037
SUB1	PTPRCAP	0.0978475
KLF2	RPL18A	0.0974337
SUB1	LCP1	0.0973625
ZFP36L1	NSA2	0.0973399
IRF1	TMEM108	0.0968006
TSC22D1	GP9	0.0967871
IKZF2	CCL5	0.0967646
KLF2	PPM1G	0.0965168
UBTF	SLC25A11	0.0964481
CENPX	FAM162A	0.094981
TSC22D1	MYL9	0.0943553
PBRM1	DEGS1	0.0942586
KLF2	NPM1	0.0923334
KLF2	RPS25	0.0918651
HMGB2	HSPD1	0.0912222
SUB1	RSU1	0.0910603
SUB1	S100A6	0.0908936
HMGB2	ITGB1	0.0906358
TAX1BP1	KIF1B	0.0894913
HMGB2	S100A6	0.0887482
KLF2	NKTR	0.0884902
KLF2	RPS27	0.0881582
KLF2	RPL6	0.0878418
HMGB1	TXNL4A	0.0876947
ZNF644	PTPN22	0.0876614
KLF2	RPS3A	0.0876509
KLF2	EIF4G1	0.0875689
ARID4B	STX16	0.0867823
E2F2	FKBP4	0.0867736
HMGB1	DBI	0.0863579
KLF7	SCML4	0.0862577
TAX1BP1	COMMD7	0.0859495
MTA2	ICAM2	0.0859334
SUB1	SWI5	0.0848305
MLLT10	NFATC3	0.0847446
HMGB2	ANXA2	0.0846923
KLF2	RPL41	0.0846025
TFDP2	LMO2	0.083965
ZNF622	PRKCB	0.0835294
ZNF207	TIGD2	0.0834381
SUB1	CRLF2	0.0828862
KLF2	RPS23	0.0827537
SSRP1	FAM204A	0.0826088
YBX1	LARP4B	0.0824618
CDC5L	ZRANB2	0.0819695
SSRP1	GART	0.0818424
CENPX	CUTA	0.0817122
THAP7	DYNC1H1	0.0816142
DNAJC1	DGUOK	0.0814442
KLF2	CYLD	0.0813325
SUB1	NKG7	0.0811436
SUB1	CCL5	0.0807986
GATAD2B	SAT1	0.0807435
KLF2	SERINC3	0.080451
TSC22D1	PPBP	0.0800775
TAX1BP1	NAA50	0.0799212
NCOR1	CD69	0.0797052
THAP3	UBE2J2	0.079586
TCF25	GTF3A	0.0793814
KLF2	EEF1A1	0.0793514
SUB1	PGLYRP1	0.0791328
JUND	PSMD11	0.0790744
SSRP1	PDIA6	0.0790611
SP110	METTL1	0.0790082
SMARCE1	GNL3	0.0788558
KLF2	RPS5	0.0786836
KLF2	RPL4	0.0786545
SUB1	RTN3	0.0786103
SUB1	TMSB4Y	0.078506
ID2	SNX5	0.0784728
HMGB1	COMMD2	0.0781488
BCL11B	OSBPL9	0.0781279
KLF2	RPS15A	0.0776658
HMGB2	RBM3	0.0775921
KLF2	RPS24	0.0774831
ETS1	SMIM4	0.0772814
ATF4	TEN1	0.0772582
TCF7	SMIM29	0.0771518
SUB1	PNKD	0.0771266
ARID4B	PPP3CC	0.077097
KLF2	RPL14	0.0768085
KLF2	RPS7	0.076691
HMGB2	VAMP8	0.0766416
MAZ	SNRPD1	0.0764962
FOXN3	ZBTB20	0.0764465
CTCF	FXN	0.0764305
KLF2	LTB	0.0764222
SATB1	NUBP1	0.0763381
YBX1	SEC11C	0.0762303
TSC22D1	NRGN	0.0761458
MTA2	DDX54	0.0761453
HMGB2	CYB5R4	0.075986
FOXO1	PPA1	0.0759185
CARHSP1	EIF4B	0.0759053
HMGB2	CORO1A	0.075613
TFDP2	GYPA	0.0754741
TP53	PGAM1	0.0752445
KLF3	KIAA1109	0.0751725
GLMP	DENR	0.0749292
SATB1	TNKS2	0.0748015
YBX1	DNAJC2	0.0747909
TSC22D3	LAGE3	0.0746589
IRF1	DNAJB2	0.0742304
KLF2	RPL9	0.0742016
HMGB1	TEX261	0.0741257
HMGB2	LGALS1	0.0740049
CDC5L	POP5	0.0739296
CNBP	PTGES3	0.0739258
CENPX	EIF2S1	0.0739204
SUB1	AP2M1	0.0738857
MBD2	MYSM1	0.0738149
PURB	SMAP2	0.073707
CNBP	STK10	0.0736755
ATF4	COPB2	0.0735925
ELF1	GLYR1	0.0734064
YBX1	TRA2A	0.0734053
GTF3A	TXNL1	0.0733614
YBX1	ERH	0.0733316
KLF2	RETREG1	0.0732147
SSRP1	OGDH	0.0731221
KLF13	LETM2	0.0729883
KMT2C	GMFB	0.0729445
IRF3	EIF3L	0.0729315
IRF7	SENP6	0.0727343
DNAJC2	NDUFB8	0.0725268
KLF2	FAU	0.0724645
KLF2	RPS14	0.0723799
ETS1	PPP2R1A	0.0723239
TCF12	IRF1	0.0722705
SUB1	S100A10	0.0722698
CTCF	TAF1D	0.0719722
KLF2	ITGB7	0.0717331
KLF2	PBRM1	0.0717205
GON4L	EXOSC8	0.0716434
CSDE1	CYFIP2	0.0716222
SP110	FAM111A	0.0715886
KLF2	GPSM3	0.0715258
ELF1	RETREG1	0.0714914
KLF2	DIAPH1	0.0714174
ELF1	NDUFAF8	0.0713193
TP53	TPI1	0.0712601
NCOR1	ZCRB1	0.0712403
TSC22D4	ACTR2	0.0711882
HMG20B	ATP1B1	0.0711504
THAP3	LMAN2	0.0711476
E2F4	ACP1	0.0710226
KLF2	RPS19	0.0710069
CSDE1	CSNK1A1	0.0708098
TAX1BP1	CAMK4	0.070787
TP53	CNOT4	0.0706366
NCOR1	NCK1	0.0706327
HMGB2	S100A10	0.0705711
ID3	CDK9	0.0703086
UBTF	SLC3A2	0.0703042
KMT2C	MAP2K3	0.0702601
KMT2C	PPP3CA	0.0702036
SSRP1	ETFA	0.070022
KLF2	RPS27AP5	0.0699968
SUB1	ATP5F1C	0.0698539
SUB1	WDR1	0.0697542
ARID4A	NUBP2	0.0696693
MAX	CREBBP	0.0695204
YBX1	H3-5	0.0694433
MIER1	STAP1	0.0693347
KLF2	PHF14	0.0692872
ELF1	HSPB11	0.0691867
KLF13	DDX6	0.0690739
GLMP	MT-ND3	0.0690036
SMARCE1	RPF1	0.0688977
KLF2	NDUFB6	0.0688652
TSC22D4	NMI	0.0688258
KLF2	RPS16	0.0686803
IKZF1	PITPNC1	0.0686236
KLF2	PECAM1	0.0685395
LRRFIP1	PSMF1	0.0685284
TAX1BP1	PAK1IP1	0.0684557
HMGB1	HSPD1	0.0684157
ID2	SUMO1	0.0683844
ZNF622	SDF2	0.0683656
GATAD2B	ARHGEF6	0.0683058
SUB1	PSMB8	0.0682082
YBX1	C1orf131	0.0681487
SUB1	ZNF672	0.0680158
HMGB2	HINT1	0.0680031
BCLAF1	LSM14A	0.0679858
SUB1	DPCD	0.0679175
E2F4	PIH1D1	0.0679111
AKNA	TACC1	0.0679049
CNBP	UCHL3	0.0678995
FOXO1	HELZ	0.0678302
JUNB	ITK	0.0678215
HMGB2	FKBP1A	0.0677606
SUB1	ITGAL	0.067753
SUB1	ETFB	0.0677319
SUB1	RPSA	0.0675842
SUB1	CDC42	0.0674867
HMGB1	GLMP	0.0674152
SUB1	PSME1	0.0673297
TFDP2	SLC25A3	0.0672195
ATF4	LARP7	0.0672061
GPBP1L1	EML4	0.0671597
PHB	DNAJC1	0.0671339
KLF2	RRP7A	0.0670268
YBX1	MRPL12	0.0668853
ID3	MRPL17	0.066828
SMARCE1	IGF2BP3	0.06675
SUB1	TMED2	0.0667074
CENPX	CDC123	0.0665877
TP53	XPO7	0.0665234
THAP7	UBA2	0.0664755
TOX	ZNF292	0.0664266
SUB1	B2M	0.0663691
KLF2	RPS2	0.0663473
GTF3A	TMEM50A	0.0663302
TFDP2	GPCPD1	0.066309
SUB1	ACTB	0.0662996
SUB1	RAP1B	0.0661937
HMGB2	DBI	0.0661724
SUB1	ITGB1	0.0661487
TFDP2	KBTBD11	0.0661428
HMGB2	SF3B6	0.0661207
KLF7	CBX3	0.0660475
TSC22D1	ITGA2B	0.0660241
HMGB2	UQCRC2	0.0659951
TCF7	EML4	0.0659538
HMGB1	SMC1A	0.0659377
CBFB	SYNRG	0.0658763
THAP3	PSTPIP1	0.0658587
HBP1	TMEM243	0.06573
TSC22D1	CLEC1B	0.0656992
HMGB2	PSMC6	0.0656468
HMGB2	RILPL2	0.065628
SUB1	PRR13	0.0655562
CARHSP1	COX6B2	0.0655463
TSC22D1	USP34	0.0653137
SUB1	NUDCD3	0.0653085
SUB1	PFN1	0.0652101
KLF2	RPS18	0.0652079
HMGB2	POMP	0.0652011
HMG20B	PPP3CA	0.0651558
KLF2	SRSF6	0.0650487
HMGB1	NDUFC1	0.065032
LEF1	MRPL30	0.0650206
KLF2	RPL8	0.0649521
HMGB1	ANXA2	0.0647856
HMGB2	COMMD2	0.0647447
MAZ	PAPOLA	0.0646998
MLLT10	PIK3CD	0.0646876
CBFB	MRPL27	0.0646481
GATAD2B	PABPC4	0.064614
FOXN3	DESI2	0.0645573
MAX	MAP2K3	0.064534
HMGB2	BCAP31	0.0645249
FLI1	DRG1	0.0644684
GATAD2B	ZMAT2	0.0644572
SATB1	CRTC3	0.064421
SMAD7	VPS36	0.0644187
SUB1	KLRK1	0.0643966
ARID4B	NOP56	0.0643719
TAX1BP1	MITD1	0.0643312
IKZF1	CDC26	0.0643163
KLF7	PSMD9	0.0642848
SUB1	HMGB2	0.0641673
SUB1	PRDX3	0.0641248
KLF2	SSU72	0.064118
SSRP1	EIF3L	0.0641026
SP110	DAZAP1	0.0640809
SATB1	IFRD1	0.06406
NFATC3	SNW1	0.0640547
MBD2	SSBP4	0.064036
THAP3	APRT	0.0639841
CARHSP1	RSBN1	0.0639719
CBFB	STX4	0.0639479
KLF13	UBAC2	0.0638825
HMGB2	HMGB1	0.0638679
YBX1	GSPT1	0.0638196
LRRFIP1	ITGB2	0.0637972
HMGB2	KXD1	0.063788
MIER1	RAB1A	0.0637814
RBCK1	RSU1	0.0637702
HMGB2	TMSB4Y	0.063768
SUB1	TRAPPC1	0.063739
TSC22D1	ESYT2	0.0637137
IRF2	SPAG7	0.0636805
KLF2	TDRP	0.0636067
SUB1	RPL8	0.0634995
NR1H2	SVIL	0.0634877
SUB1	MVB12A	0.0634475
KLF2	CTSZ	0.0633741
KLF2	GTPBP2	0.0633507
SP140	RTCB	0.0633324
TSC22D1	DKC1	0.0633176
SUB1	AP2S1	0.0632263
HMGB1	PRDX1	0.0631666
TAX1BP1	CHD2	0.0630356
YBX1	PSMA3	0.0630321
TSC22D3	TMEM9B	0.0629885
HMGB1	MED28	0.06296
FOXP1	TSPYL1	0.0629421
ID3	C9orf78	0.062937
HMGB2	SNX2	0.0628863
HMGB2	AP1M1	0.0628808
CARHSP1	ACTN1	0.0628321
MYSM1	BRMS1	0.0627967
CBFB	UBXN4	0.0627457
NCOR1	CAMK2D	0.0627396
KLF2	RPL23A	0.0626634
FOXN3	RINL	0.0626522
GPBP1	RASAL3	0.0626497
ZNF706	RDX	0.0626436
CNBP	PDHB	0.0626249
SUB1	JOSD2	0.0625944
KLF2	CHD1	0.062582
SUB1	GAPDH	0.0625718
NCOR1	MRPL46	0.0625411
GLMP	RPS27L	0.0625139
ELF1	KIF2A	0.0624724
TSC22D1	CD81	0.06243
HMGB2	B2M	0.0621578
KLF2	RPL15	0.0621359
ZNF706	OGFR	0.0620791
TAX1BP1	HDGF	0.0620517
NFATC3	MLLT10	0.0620478
MIER1	CDC123	0.0619641
PBRM1	SLBP	0.0619092
TAX1BP1	SCML4	0.061864
YBX1	PRMT1	0.0618363
IRF1	GLUD1	0.0618172
GPBP1L1	OARD1	0.0618041
KLF2	IL27RA	0.0616519
SUB1	MTCH2	0.0616509
KLF2	PPP2R5C	0.0616383
TP53	PKM	0.061598
SUB1	PSMB1	0.0615458
KLF2	RPL5	0.0615427
KLF7	THEMIS	0.0615419
ID3	EPRS1	0.0615394
KLF13	TIA1	0.0615345
TSC22D4	RAB18	0.06151
KLF2	CD84	0.0614699
HMGB1	PRKCSH	0.0614507
PURB	SF3B4	0.0614287
LEF1	RPL19	0.0613424
ETS1	SF3A3	0.0613252
CNBP	PTPRC	0.0612828
KLF2	RPS4X	0.0612611
CNBP	CLPTM1L	0.0612542
HMGB2	DTX3L	0.0612521
ZNF644	PLGRKT	0.0612385
FOXN3	PPP3CC	0.0612297
ATF4	PPP4R3B	0.0612167
ZFP36L1	SMIM4	0.0611587
KLF13	MYL12B	0.0610873
BCL11B	DCPS	0.0610776
SUB1	RNASEH2C	0.0609209
E2F4	DHX9	0.0608235
SUB1	SMDT1	0.0607727
BCL11B	MLLT10	0.0607251
TAX1BP1	SIPA1	0.0607211
IRF7	IMMP1L	0.0607134
HMGB2	COX6B1	0.0606857
SUB1	SPCS1	0.0606645
IKZF2	PSMD13	0.0606398
MIER1	GLG1	0.0605976
KLF13	CNP	0.0605571
HMGB2	FCER1G	0.0605458
TSC22D4	INPP1	0.0605435
KLF2	PSMB1	0.060492
TCF7	ELMO1	0.0604521
YBX1	PSMD4	0.0604476
KLF2	EIF2S2	0.0604222
SUB1	STX16	0.0604063
ETS1	MRPL4	0.0603817
MIER1	URI1	0.0603619
YBX1	RACK1	0.0602389
ZFP36L1	LLPH	0.0601804
CNBP	YBX3	0.0601802
HMGB2	UQCRB	0.0601763
KLF2	GNGT2	0.0601539
THAP3	WDR43	0.0600815
THAP7	DYNC1I2	0.0600475
TCF7	NGDN	0.0599813
MIER1	CHTOP	0.0599642
LEF1	RPS27AP5	0.0599598
SUB1	CXCR3	0.0599349
SUB1	RPL19	0.0598897
HMGB1	ITGB1	0.0598866
YBX1	TBCA	0.0598754
KLF13	DCUN1D5	0.059821
SUB1	FCER1G	0.0598048
DNAJC1	CNPY2	0.0597808
CNBP	BCCIP	0.0597446
KLF2	JAK1	0.0597379
KLF2	LSM6	0.0597343
GLMP	SNRPD2	0.0596989
KLF2	EIF5A	0.0596921
LEF1	BTG1	0.0596907
GPBP1L1	HSP90B1	0.0596684
TAX1BP1	BOD1L1	0.0596396
KLF2	OXA1L	0.0596324
STAT1	NUBP1	0.059617
KLF2	RPS3	0.0595938
SUB1	RPS27AP5	0.0595555
ETS1	IRF2BPL	0.0595532
TAX1BP1	CBL	0.0595515
SON	ELOC	0.0595385
ZBTB7A	PPP1R9B	0.0594924
ARID4B	ELOF1	0.059484
SUB1	IDH3G	0.0594735
JUNB	RPN1	0.0594131
TFDP2	EMC7	0.0593986
HMGB2	ANP32E	0.059368
CTCF	MIER1	0.0593474
RBCK1	METTL27	0.0593421
KLF2	EEF1G	0.0593106
KLF2	RPS6	0.0592739
KLF2	MRPL57	0.0592357
IKZF1	PA2G4	0.0592175
SUB1	RPS16	0.0592099
SUB1	MYL6	0.0592018
BCL11B	NDUFS4	0.0592009
ZNF207	ATP1B1	0.0591714
TAX1BP1	YTHDF2	0.0591645
IKZF1	ZBTB8OS	0.0591423
HMGB1	EIF5A	0.0591317
SSRP1	MRPL17	0.0591087
SUB1	SH2D1A	0.0590957
HMGB2	NDUFV1	0.0590738
TOX	DHRS11	0.0590729
FOXP1	NOP58	0.0590416
MAF1	ANKRD12	0.0589721
KLF2	RPL17	0.0589543
SUB1	C1orf35	0.0589492
KLF3	ATRAID	0.0589294
CNBP	LETM1	0.0589018
UBTF	MRI1	0.0588963
TAX1BP1	NUDT5	0.0588739
ID2	DCTPP1	0.0588491
SUB1	BRK1	0.0588215
HMGB2	HNRNPA2B1	0.058798
YBX1	TBL1X	0.0587497
MAF1	DNAJC5	0.0587187
YBX1	RPS5	0.0586769
TP53	COMMD6	0.0586717
MAZ	ZC3H15	0.058629
SUB1	ATP5F1A	0.0586033
KLF13	NGDN	0.058585
HMGB1	GLIPR1	0.0585375
ZFP36L1	GRPEL1	0.0585296
TCF7	TPRG1L	0.0585281
SUB1	PRKCSH	0.058526
ZNF644	JOSD2	0.0585104
GON4L	SNRPA	0.0584811
RBCK1	MGST3	0.0584512
LRRFIP1	ETFA	0.0584448
DNAJC2	BCAS2	0.0584414
SSRP1	NDUFA12	0.0583551
MIER1	C1D	0.0582577
HMGB2	CRIP1	0.0582297
ZBTB7A	IRAG2	0.0582059
SUB1	NDUFA9	0.058203
SUB1	RPL21	0.0581796
CSDE1	FAM126A	0.0581755
IRF7	C12orf43	0.058148
KLF2	DDX41	0.0581467
SATB1	NCBP2AS2	0.0581408
GPBP1L1	DNAJC3	0.0581272
LEF1	RPS14	0.0581209
JUND	ZNRF2	0.0581036
KLF2	RPL13	0.0581032
SUB1	ROMO1	0.0580515
SSRP1	NSMCE4A	0.0580155
GLMP	MYSM1	0.0580065
SUB1	STK4	0.0580057
KLF2	RPL37	0.0579543
YBX1	C5orf34	0.0579417
TSC22D1	PRKCA	0.0579335
IKZF2	CD7	0.0579183
KMT2C	CDV3	0.0579063
LRRFIP1	NCBP2	0.0578939
YBX1	SNRPG	0.05789
HMGB2	PRELID1	0.0578644
TSC22D1	SPTBN1	0.057844
SUB1	LAPTM5	0.0578152
IRF7	TSPAN33	0.0578059
SSRP1	MAPRE1	0.0577885
ZBTB7A	CDC34	0.0576838
SUB1	UBXN1	0.0576699
JUND	SSBP2	0.0576635
ID2	GUK1	0.0576344
KLF2	EEF1B2	0.0576228
IRF1	TMEM14C	0.0575658
KLF2	PIGP	0.0575442
ZBTB7A	CDV3	0.0574901
TFDP2	SRM	0.0574703
JUNB	MAPK1	0.0574575
GATA3	UQCRC1	0.0574365
HMGB2	PYCARD	0.0573967
NCOR1	ASAP1	0.0573776
YBX1	POP7	0.0573578
TSC22D1	LIMD1	0.0573341
TP53	DRG1	0.057299
ELF1	CETN3	0.0572968
CARHSP1	EIF3D	0.0572849
BCL11B	ZCCHC7	0.0572684
SUB1	CAPZA1	0.0572548
GPBP1L1	CXCR6	0.057248
TAX1BP1	RASA3	0.0571879
HMGB1	SSB	0.0571839
KLF2	PPP1R15A	0.057177
RBCK1	HEBP1	0.0571593
HMGB1	IKZF2	0.0571546
CBFB	POLR2F	0.0571505
NR1H2	FIBP	0.0571342
LYAR	FXN	0.057124
GATAD2B	ADH5	0.0570982
SUB1	CCT2	0.0570793
IKZF1	MRI1	0.0570214
MLLT10	SMC6	0.0570083
SFPQ	C21orf91	0.0569876
KLF2	NDUFA12	0.0569804
PBRM1	OSBPL9	0.0569793
ZNF672	QRICH1	0.0569546
SMAD7	UBAP2L	0.0569368
ZFP36L1	ITGA6	0.0569261
FOXO3	REC114	0.0569105
YBX3	COMMD7	0.0568689
HMGB1	ATOX1	0.0568687
FOXO1	TRPC4AP	0.0568686
HMGB1	RPS13	0.0568624
YBX1	UBTF	0.0568077
FOXN3	GLRX2	0.0568072
YBX1	CCT8	0.0567461
GON4L	SPR	0.0567379
HMGB2	CLIC1	0.0567057
TSC22D3	SF3B5	0.0566987
YBX1	TMEM160	0.0566929
SUB1	MBD2	0.0566917
KLF13	METTL27	0.0566833
BCL11B	PYM1	0.0566805
ID3	EXOSC3	0.0566804
TSC22D1	PCMTD1	0.0566593
HMGB2	TMEM14C	0.0566549
SUB1	RPS2	0.0565816
SMAD7	HIBADH	0.0565759
ARID4B	PHIP	0.056573
SUB1	MYDGF	0.0565694
SUB1	CST7	0.0565452
KLF2	CHD3	0.0565379
ELF2	CHD8	0.0565255
DNAJC1	RHEB	0.0565231
ELF1	ARID4A	0.0564888
HMGB1	MIF	0.0564825
SATB1	CHCHD10	0.0564712
SP140	KIF1B	0.0564615
KLF2	MKNK2	0.0564609
ETS1	LETM2	0.056454
KLF2	RSL24D1	0.0564065
TP53	PLP2	0.0563738
IKZF2	GUSB	0.0563573
CARHSP1	PSMD14	0.0563443
HMGB1	COA3	0.0563404
SUB1	RPL10	0.0563393
KLF2	RPL18	0.0563361
PBRM1	ALYREF	0.0563312
ZNF622	ARF6	0.0563202
TSC22D4	TRIM27	0.0563082
SATB1	TOMM40	0.0562825
CENPX	TP53	0.0562464
TSC22D3	RGS19	0.0562109
ATF4	TAF12	0.0561501
MAZ	SSBP3	0.0561406
IKZF1	HNRNPM	0.0561216
ZFP91	BECN1	0.0560638
FLI1	USP3	0.0560541
MXD4	SYNJ2BP	0.0560285
KLF2	SLPI	0.05601
KLF2	GNA13	0.0560014
ZNF207	PARL	0.0559895
TSC22D3	UQCC3	0.055983
STAT1	IZUMO1R	0.055971
HMGB2	SAMHD1	0.0559303
YBX1	LCP1	0.0558403
TAX1BP1	MBNL2	0.0558251
SATB1	STX4	0.0558097
HES6	ACAA2	0.0558048
SUB1	SSRP1	0.0557993
THAP3	NUDT5	0.0557819
HBP1	RNH1	0.0557648
TP53	ARF4	0.0557598
LRRFIP1	FMNL1	0.055739
CSDE1	STK17B	0.0557305
YEATS4	LSM14A	0.0557237
KLF2	RPL21	0.0557139
PHB	PTGES3	0.0556949
SON	SOCS1	0.0556716
KLF2	DIAPH3	0.0556359
YEATS4	HCFC1R1	0.0556327
STAT1	LBH	0.055625
KLF13	SMCHD1	0.0556142
SP140	AGPAT5	0.0555631
JUND	USP25	0.0555547
HMG20B	GET4	0.0555523
HMGB1	EXOSC8	0.0555484
SUB1	RPL36	0.05554
KLF2	HSPE1	0.0555144
IRF7	MDH1	0.0554958
IRF7	CBR1	0.055454
ARID1A	TMEM71	0.0554532
HMGB1	PPP2R5A	0.0554413
ETS1	DENR	0.0554344
SUB1	POLR2G	0.0554247
CNBP	URI1	0.055406
KLF2	ARHGEF1	0.0554059
HMGB1	HNRNPA3	0.055391
GPBP1	ADH5	0.0553881
STAT3	CCAR1	0.0553871
MAX	SRSF6	0.0553746
HMGB1	TBCB	0.0553681
KLF2	CYTIP	0.0553307
KLF7	ALKBH1	0.0553094
KLF3	MCL1	0.0553043
CTCF	CS	0.0552601
E2F4	CHMP1A	0.0552429
IRF1	NOLC1	0.0551827
CARHSP1	PSMC5	0.0551679
FOXN3	SNRNP40	0.0551637
KLF2	RPL34	0.0551008
SSRP1	GATD1	0.0550365
TAX1BP1	ARGLU1	0.0549944
ZNF207	GOLPH3	0.0549787
CARHSP1	HPRT1	0.054973
KLF2	ADSS2	0.0549703
BCL11B	SRSF10	0.0549658
TP53	ABCF1	0.0549597
CARHSP1	TMEM71	0.0549569
TFDP2	UROD	0.0548961
CSDE1	CDK12	0.0548909
GPBP1L1	CANX	0.0548838
AKNA	GSK3B	0.0548798
FOXN3	TES	0.0548773
GATA3	YWHAE	0.0548757
TSC22D1	PHIP	0.0548657
KLF2	UBE2O	0.0548614
MAZ	EIF6	0.0548313
MBD3	DMAC1	0.0548226
TCF7	FXYD5	0.0547712
BCL11B	DEGS1	0.0547568
KLF7	YTHDF2	0.0547424
TAX1BP1	CYB5B	0.0547349
TSC22D3	GLUD1	0.0547304
HMGB1	SELENOH	0.0547213
NCOR1	OXA1L	0.0547137
CTCF	SLC9A3R1	0.0547078
SUB1	MTPN	0.0546624
CNBP	TES	0.0546424
HMGB1	ARHGDIB	0.0545763
YBX1	PPP1CA	0.0545631
KLF2	MRPL15	0.0545568
HMGB1	TMSB4Y	0.0544949
YY1	FAM117A	0.0544759
ZNF644	GLIPR2	0.0544572
ARID4B	CAPRIN1	0.0544499
ELF1	CCS	0.0544475
KLF2	SNRNP70	0.0544442
SUB1	SNX2	0.0544393
HMGB1	RPS27L	0.0544377
TSC22D3	SRRM1	0.0543406
TCF7	PLAC8	0.0543378
KLF2	FBL	0.0543285
KLF2	ELF2	0.0543224
HMGB2	RPA2	0.0543186
HMGB1	TXN	0.0542981
JUNB	CNPPD1	0.05427
ID2	DTX3L	0.0542593
CBFB	NOL12	0.054259
NCOR1	FAIM	0.05423
SUB1	ANXA2	0.0542252
HMGB1	ANP32A	0.0542233
CNBP	TSC22D1	0.0542016
LEF1	CCNL1	0.0541976
E2F2	ARFGAP2	0.0541957
BCLAF1	TUSC2	0.0541832
SUB1	HNRNPK	0.0541631
KLF2	WDR83OS	0.0541382
GATAD2B	SNX4	0.0541281
IKZF2	ACYP1	0.0541149
SON	GPS2	0.0541114
IKZF2	S100A10	0.054106
YBX1	FIP1L1	0.0541054
CENPX	ANXA6	0.0541054
GATAD2B	UBE2D2	0.0540952
GATAD2B	UHRF2	0.0540472
KLF2	RPL37A	0.0540377
YBX1	RPS14	0.054025
YBX1	PHB	0.0540206
KLF2	WBP1	0.0540127
MTA3	CCR9	0.0540056
FOXN3	PSMD13	0.0539743
ZFP36L1	PHB	0.0539636
GATAD2B	TXNL1	0.0539477
KLF2	RPL35A	0.0539405
YBX1	HCST	0.05394
KLF2	RPL36AL	0.0539095
LRRFIP1	RBM42	0.0538993
TAX1BP1	LETM1	0.0538794
KLF2	RNF11	0.0538638
THAP3	TOMM5	0.0538318
YBX1	MRPL9	0.0538093
KLF13	POLR2H	0.0537836
SON	BCAP31	0.053781
MLLT10	MED30	0.0537589
KLF2	FMC1	0.0537585
ZNF207	ETFB	0.0537232
CARHSP1	PRRC2B	0.0537212
KLF2	VAPA	0.053713
GATA3	ARL2BP	0.0536735
BCL11B	ZNRF2	0.0536637
KLF2	ATP5PD	0.0536598
CENPX	ERH	0.053659
HMGB1	PPIA	0.0536425
PHB	MCMBP	0.0536363
ZNF672	SON	0.0536201
JUNB	COMMD1	0.0535745
HMGB2	ATP5MF	0.0535729
KLF2	RPL7	0.0535621
TSC22D4	CD5	0.0535605
BCL11B	PECAM1	0.0535352
TOX	SNRK	0.0535147
IRF7	TNFAIP8L2	0.0535021
YY1	NAB1	0.053471
SUB1	CHMP4B	0.0534671
ETS1	PTPN18	0.0534656
ZFP36L1	BUD31	0.0534373
TAX1BP1	SOCS3	0.0534128
ZBTB7A	MRPL46	0.0533879
TFDP2	BBIP1	0.0533769
LRRFIP1	GIMAP7	0.0533735
TCF25	PCBD2	0.0533652
TP53	PPP2R2A	0.0533409
KLF2	NDUFS2	0.0533384
TAX1BP1	ST3GAL5	0.0533201
GLMP	SNRPB2	0.0532699
KLF2	RPLP0	0.0532584
HMGB2	EIF2S1	0.0532553
KMT2C	ZC3H13	0.0532506
MTA3	AKIRIN2	0.0532392
CTCF	RSL1D1	0.0532223
ARID4B	LARP7	0.053215
CSDE1	VDAC2	0.0531645
SUB1	ID2	0.0531475
UBTF	AGO2	0.0531409
CNBP	BTBD1	0.0531193
MXD4	TSNAX	0.0530941
HMGB1	SMARCE1	0.0530885
HMGB2	CAPNS1	0.0530662
STAT4	TBCB	0.0530176
KLF2	C1D	0.052993
KLF2	CD3G	0.0529679
NCOR1	PPP1R18	0.0529648
HMGB1	ATP6V1G1	0.0529474
KLF6	JAKMIP1	0.0529351
SUB1	IL10RB	0.0529271
ID2	YWHAE	0.0529127
GATAD2B	TTC33	0.0529081
HMGB2	CFL1	0.052901
YBX1	PDIA3	0.0528883
FOXP1	JMJD1C	0.0528861
SSRP1	TBL1X	0.0528461
GATAD2B	HNRNPR	0.0528103
GPBP1L1	PCIF1	0.0527908
ZFP36L1	NDUFB10	0.0527827
TAX1BP1	CD36	0.0527763
ARID1A	NEK7	0.052776
IKZF2	IRAG2	0.0527745
STAT1	BST2	0.0527724
CSDE1	BECN1	0.0527498
MAZ	MRPS5	0.0527197
HMGB2	COTL1	0.0527182
THAP3	FAIM	0.0527166
KLF3	IKBKB	0.0526799
FOXO1	ATP6AP1	0.0526775
MAZ	OSBPL9	0.0526691
SUB1	ARHGDIA	0.0526685
KLF13	ZNRF2	0.052664
TP53	COMMD1	0.0526413
NCOR1	S100A13	0.0526357
YBX1	EIF4A1	0.0526332
GTF3A	HPCAL1	0.0526313
GLMP	CD3D	0.0526288
ATF4	DMAC1	0.0526142
DNAJC1	SRSF10	0.0526091
SUB1	OGDH	0.0525971
KLF2	RPS10	0.0525805
ELF1	AUP1	0.0525744
HMG20B	NOL12	0.0525161
TSC22D1	SUMO3	0.0524863
SP110	UBE2N	0.0524546
LYAR	NRDC	0.0524327
KLF2	KRCC1	0.0524311
TAX1BP1	SNRPA	0.0523988
LEF1	RPL12	0.052331
KLF2	ARFRP1	0.0523302
FOXP1	PDLIM2	0.052328
UBTF	SRSF6	0.0522955
HMGB2	RBX1	0.052281
SUB1	GFER	0.0522723
ELF1	HDAC1	0.0522557
ETS1	SNX5	0.0522349
KLF6	MTA3	0.0522138
CNBP	LMAN2	0.0522125
TP53	NCL	0.052193
NR1H2	ALOX5AP	0.052159
ZBTB7A	PIK3R1	0.0521543
HMGB1	RBX1	0.0521466
SUB1	CFL1	0.0521298
HMGB2	SNX20	0.0521282
YBX1	KHDRBS1	0.0521197
HMG20B	RBBP7	0.0521164
ATF4	SVBP	0.0521078
THAP7	NAA38	0.0520744
HMGB2	AP2S1	0.0520399
IRF2	HYPK	0.0520094
SUB1	RPS6	0.0520062
MIER1	CNPY2	0.0519975
ZBTB7A	CLINT1	0.0519611
TCF25	CNPPD1	0.0519421
YBX1	RPL38	0.0518945
FOXO3	CKLF	0.0518879
CDC5L	PNPLA2	0.0518854
ELF2	RAB24	0.0518786
HMGB2	MRPL9	0.0518773
SUB1	COX5B	0.051868
ARID1A	BSDC1	0.051864
IRF1	SVIL	0.0518407
KLF2	G3BP1	0.0518256
TFDP2	EVA1B	0.0517925
SON	TARDBP	0.0517646
SSRP1	JOSD2	0.0517599
HMGB1	ILKAP	0.0517585
SON	TXNIP	0.0517406
HMGB2	ACTG1	0.0517383
SSRP1	BEX3	0.0517267
KLF2	MAP1LC3B	0.0517205
TAX1BP1	HNRNPL	0.0517196
TSC22D1	ACYP1	0.0517175
ZNF292	SRRM1	0.051717
GPBP1	KMT2C	0.0517133
ZFP36L1	NDUFB11	0.0516952
CENPX	TPI1	0.0516895
YBX1	MRI1	0.0516872
ARID4B	SBNO1	0.0516759
GATAD2B	MED10	0.0516681
THAP3	DPY30	0.0516382
ATF4	PGK1	0.0516177
KLF2	EAPP	0.0516013
TCF25	MAK16	0.0515927
KLF2	CCR9	0.0515716
KLF2	RPS9	0.0515633
TCF7	THEMIS	0.0515614
LEF1	RPL23	0.0515581
ZNF672	NUDC	0.0515518
HMGB2	TMEM258	0.0515271
KLF2	UTP14A	0.051523
IRF3	SLC3A2	0.0515214
CENPX	U2AF1	0.0515205
CTCF	YTHDC1	0.0515115
TFDP2	FAM78A	0.0514671
SUB1	RPS5	0.0514616
HMGB1	PPP1CA	0.0514315
ATF4	UBAC2	0.0514171
HMGB2	CBX1	0.051415
TAX1BP1	GLRX2	0.0514079
YBX1	ELOC	0.0513946
NR1H2	SEC11A	0.0513901
CBFB	DNAJC19	0.0513692
IKZF1	PPP1R9B	0.0513619
JUND	MED28	0.05135
KLF2	COMMD8	0.0513498
TAX1BP1	SSBP3	0.0513473
HES6	AKNA	0.0513464
ZBTB20	SF3B3	0.0513434
KLF2	TSPO2	0.0512983
YBX1	PARL	0.0512965
CNBP	LCP2	0.051293
HMGB1	PSMA2	0.0512819
LEF1	MRPS17	0.0512661
BCL11B	TAF6L	0.0512647
HMGB1	GTF2H5	0.0512598
TAX1BP1	NUDT14	0.0512439
CBFB	STUB1	0.0512427
SUB1	RRP7A	0.0512406
KLF2	IZUMO1R	0.0512025
LEF1	CCR7	0.0511974
IKZF1	TOMM70	0.0511801
PHB	MRPL15	0.0511652
ARID4A	LGALS9	0.0511511
YBX1	RPSA	0.0511287
SUB1	PAM16	0.0511194
SUB1	TAF10	0.0510952
HMGB1	ZNF207	0.0510787
FOXO1	SMARCA5	0.0510613
CENPX	TGFB1	0.0510543
STAT1	DNAJC7	0.0510329
USF2	ZFP91	0.0509803
CENPX	EBNA1BP2	0.0509758
STAT4	TRMT112	0.0509602
YBX1	ACTG1	0.0509526
TSC22D1	IFT20	0.0509514
ETS1	SRPK2	0.0509484
KLF2	RPL10	0.0509283
MIER1	DDX3Y	0.0509165
SUB1	CCDC59	0.0509085
TAX1BP1	HCFC1R1	0.0509058
YBX1	GUSB	0.0508954
HMGB1	CDC26	0.0508854
CNBP	SBDS	0.0508563
GON4L	MRPL54	0.0508536
SUB1	NDUFA13	0.0508402
UBTF	KRAS	0.050825
SUB1	NSMCE2	0.0508197
HMGB1	LAMTOR1	0.0508178
HMGB1	PFN1	0.0508134
MLLT10	NPM3	0.0508125
YBX1	VIM	0.0507852
TCF12	SNRPA1	0.0507807
ID2	SEC62	0.0507798
IRF2	IMMP1L	0.0507797
ID2	ALDOA	0.0507572
YBX3	TMEM219	0.0507349
HMGB2	SEM1	0.0507244
TCF12	MCM6	0.0507213
YY1	NDUFAB1	0.0507033
GTF3A	SMS	0.0506931
SUB1	RPL13	0.050693
HMGB2	SELENOH	0.0506556
NCOR1	CLTA	0.0506551
ELF1	HP1BP3	0.0506204
HMGB1	BCAP31	0.0505976
SUB1	FZR1	0.050572
CARHSP1	UBE2V2	0.0505526
TAX1BP1	SH2D3C	0.05053
MTA2	RNF187	0.0505251
CSDE1	PHB	0.0504934
SUB1	SH3KBP1	0.0504845
YBX1	POLR2K	0.0504767
KLF13	ACAP1	0.0504763
E2F4	RAD23B	0.0504721
ZNF292	TAP1	0.0504689
CBFB	MACF1	0.0504651
LYAR	AGPAT5	0.0504607
PURB	POLR2H	0.0504596
LRRFIP1	EMC6	0.0504516
CSDE1	GNGT2	0.0503798
KLF2	MSL1	0.05035
YBX1	MRPL36	0.0503449
YY1	UTP14A	0.050342
TCF7	IL10RB	0.05032
TAX1BP1	SLIRP	0.050314
BCLAF1	CYC1	0.0503056
SUB1	ACTG1	0.0502992
YBX1	GNAI2	0.0502904
PURA	ING1	0.0502688
NR1H2	IFITM3	0.0502676
TCF25	ANAPC16	0.0502478
YBX1	CD52	0.0502429
THAP3	GOLGA7	0.0502313
KLF2	RPLP2	0.0502292
SATB1	TDRP	0.0502194
HMGB1	SELENOF	0.050215
ZBTB20	GATAD2B	0.0502122
ZNF292	PIM1	0.0502094
ARID4A	FERMT3	0.050186
STAT1	SBNO1	0.0501767
SUB1	RPS3A	0.050168
ZNF207	PIH1D1	0.0501627
UBTF	TECPR1	0.050155
GLMP	GALNT6	0.0501427
HMGB2	IFITM3	0.0501174
MTA3	KLF6	0.0501037
YBX1	CAPZA1	0.0500999
MIER1	IER3IP1	0.0500971
TSC22D4	DNAJB11	0.0500829
SP110	RCSD1	0.0500477
KLF2	LAMP1	0.0500448
YBX1	FKBP3	0.0500419
TSC22D4	ACTR10	0.0500315
ZNF644	DDX3Y	0.0500153
KLF2	RPLP1	0.0499907
SUB1	EIF3H	0.0499889
ELF1	CAPRIN1	0.0499873
E2F2	PPIG	0.0499622
SUB1	CDC42SE1	0.0499252
KLF2	MSI2	0.0499139
YBX1	CDK9	0.0499097
KLF2	NACA	0.0498981
TFDP2	PGAM1	0.0498896
KLF2	RPS29	0.0498787
HMGB1	NDUFA8	0.0498782
SSRP1	SMU1	0.0498766
TCF12	METTL27	0.0498718
HMGB1	POLR1D	0.049859
MTA3	KIAA0040	0.0498562
SFPQ	MRPS28	0.0498477
YBX1	RPS2	0.0498431
YBX1	RPS17	0.0498279
IRF2	ST13	0.0498119
ZFP36L1	IDNK	0.0498105
GPBP1L1	PBDC1	0.0498054
BCL11B	LSM6	0.0498008
ZNF672	RDX	0.0497994
ELF2	PSMD2	0.0497957
MAX	KLF7	0.04979
SATB1	PDK1	0.0497652
MIER1	FUBP1	0.0497622
KLF2	RPS15	0.0497595
YBX1	DBI	0.0497454
SATB1	EIF5	0.0497288
IRF7	DAZAP1	0.0497247
KLF2	MRPS34	0.0497149
SON	HCLS1	0.0496998
MAX	GLYR1	0.0496718
ATF4	AKNA	0.0496402
MBD2	CKLF	0.0496005
IRF7	ZBP1	0.0495929
CENPX	PHF3	0.0495899
SON	NDUFB8	0.0495879
YBX1	PSENEN	0.0495573
TAX1BP1	MRPS7	0.0494811
KLF6	GIMAP1	0.0494787
SSRP1	SNX20	0.0494745
TAX1BP1	SRPK2	0.0494637
CSDE1	RAB18	0.0494156
TP53	GTF2H5	0.0494061
SUB1	TMEM126A	0.0494028
KLF2	CRLF3	0.0493818
HMGB2	CHMP5	0.0493622
KLF2	RPL32	0.0493292
GLMP	G3BP2	0.0493223
FOXO1	CCDC88C	0.0493157
BCL11B	ECM1	0.0492965
KLF2	RPL38	0.0492868
ZBTB7A	CYLD	0.0492739
GPBP1	DNAJB11	0.0492594
HMGB1	CYB5R4	0.0492559
ATF4	SURF1	0.0492535
MIER1	MAN2B1	0.0492434
TSC22D3	NOP58	0.0492212
SUB1	NDUFA12	0.0492203
ARID1A	GNA13	0.0492181
MAZ	SRM	0.0492117
ZFP36L1	HPF1	0.0491926
YBX1	CYCS	0.0491842
MAF1	BFAR	0.0491461
SUB1	DCTN3	0.049134
HMGB2	BSCL2	0.0491291
KLF13	COMMD8	0.0490736
IRF7	UBXN4	0.0490603
TCF7	TCP11L2	0.0490464
TAX1BP1	TSPAN32	0.0490423
SP110	SATB1	0.0490387
MYSM1	MBD2	0.0490243
ZFP36L1	SAP18	0.0490213
TAX1BP1	CSNK2A1	0.0490192
SUB1	NDUFA8	0.0490058
USF2	UBALD2	0.0489887
ETS1	ARL5C	0.0489868
KLF2	RPA1	0.0489708
ATF4	TNFRSF18	0.0489695
KLF2	RPL24	0.048954
ELF1	TXNL4A	0.0489512
TFDP2	RRBP1	0.0489262
MXD4	NOP58	0.048926
KLF2	BOLA2	0.048923
KLF2	ATP1B3	0.048892
GATA3	SRSF7	0.04889
DNAJC1	ACTN4	0.048878
TAX1BP1	INPP4B	0.0488746
SUB1	TXN2	0.0488548
CNBP	FOXN3	0.0488515
KLF3	PTPN7	0.0488053
SUB1	TMEM14C	0.0487548
HMGB2	PHF5A	0.0487536
TSC22D3	HMGN1	0.0487512
FOXN3	CDKN2D	0.0487489
HMGB1	ARHGAP15	0.0487403
ATF4	PSMA4	0.0487365
KLF2	THOC2	0.0487333
HMGB2	ETFB	0.0487309
TSC22D1	SUPT5H	0.0487267
MTA2	PRKCSH	0.0487174
KLF2	ACTR3	0.048693
TSC22D1	PF4	0.0486813
YBX3	THRAP3	0.0486789
SUB1	UBE2M	0.0486764
KLF2	DOCK8	0.0486749
SUB1	RPL6	0.0486619
ZNF706	EMC7	0.0486584
MBD2	RNF167	0.0486532
NCOR1	C11orf58	0.0486502
KLF2	GRK6	0.0486391
TCF25	HNRNPUL1	0.0486174
TFDP2	SSR1	0.0485969
KLF2	KCNN4	0.0485864
SP110	ITSN2	0.0485776
TAX1BP1	SNRPC	0.0485679
GATAD2B	ALDH2	0.0485575
KLF2	RPS8	0.048537
KLF2	HM13	0.0485264
SUB1	COX6A1	0.0485227
SATB1	CHD2	0.0485192
SP110	HNRNPAB	0.0485175
USF2	EMC9	0.0485074
KLF2	PSMC4	0.0484975
GTF3A	TCF25	0.0484924
KLF7	CNOT3	0.0484457
CNBP	USP25	0.0484445
HMGB1	MCTS1	0.0484402
TSC22D1	DUSP2	0.0484376
E2F2	TMEM147	0.0484322
KLF2	AIMP1	0.048427
SUB1	IKBKE	0.0483991
SUB1	MYL12A	0.0483918
HMGB2	PTPRCAP	0.0483859
KLF2	C2orf68	0.0483716
SMAD7	ESD	0.0483713
LEF1	IK	0.0483668
ID3	SUDS3	0.0483666
CTCF	SMCO4	0.0483515
THAP3	ARF6	0.0483481
IKZF1	CNOT4	0.0483354
TSC22D1	ESD	0.0483266
ELF1	PGP	0.0482975
E2F2	MIA3	0.0482927
ETS1	DCUN1D5	0.048292
KLF2	TIMP2	0.048284
CARHSP1	ARFGAP2	0.0482811
SUB1	RPL29	0.0482436
HMGB1	GAPDH	0.0482396
TAX1BP1	PHF3	0.0482365
GON4L	PDS5A	0.0482191
KLF3	SCAMP3	0.0482152
KLF6	TXNL1	0.0481987
KLF2	TRMT1	0.0481942
KLF2	BTF3	0.048193
SUB1	SELPLG	0.0481733
KLF2	HPRT1	0.0481574
SUB1	HDDC2	0.0481541
DNAJC1	TCEA1	0.0481506
THAP7	PPP3CC	0.0481299
ETS1	ASS1	0.0481169
MLLT10	LGALS9	0.0481011
GPBP1	STAT4	0.0480898
SON	HAX1	0.0480896
TSC22D4	MKNK2	0.04807
SUB1	FKBP8	0.0480513
KLF2	ATIC	0.0480467
KLF2	UBAC1	0.0480361
CBFB	ARF4	0.048031
KLF13	GLRX3	0.0480092
KLF2	SIKE1	0.0479948
CNBP	SNRPC	0.0479255
LRRFIP1	PRKAG1	0.0479239
GON4L	MBNL2	0.0478944
YY1	EFHD2	0.0478874
HMGB1	C4orf3	0.0478792
GPBP1L1	ARGLU1	0.0478775
HMGB2	CS	0.0478761
HMGB1	CXCR3	0.0478699
HES6	MACF1	0.0478667
NR1H2	VDAC2	0.0478498
TP53	IFI35	0.0478415
YBX1	PDCD6	0.0478409
JUNB	CMTM7	0.0478408
NFATC3	RBM22	0.0478376
SATB1	HDAC2	0.0478128
JUND	CREBBP	0.0478117
HMGB1	UBA2	0.0478059
SON	MRPS28	0.0477895
GLMP	ETFA	0.0477782
SSRP1	COMMD2	0.0477488
ID3	EIF5B	0.0477456
ETS1	DEF6	0.0477425
GATA3	CD81	0.0476981
KLF2	PDHA1	0.047692
KLF3	MCRIP1	0.0476856
SUB1	COPB2	0.047648
IRF1	SSBP3	0.047634
KLF2	SLTM	0.047628
FOXN3	TEN1	0.0476144
SATB1	GET4	0.047612
ARID1A	NUMA1	0.0476099
SUB1	SLC25A11	0.0475876
TFDP2	FBXO9	0.0475854
ELF1	NAA38	0.0475819
TAX1BP1	GUK1	0.0475614
ID3	MRPS5	0.0475588
ID2	SDHB	0.0475559
ZNF706	RAB14	0.0475528
HMGB1	PTMA	0.0475515
KLF2	UBA52	0.047547
SFPQ	FAM133B	0.0475465
KLF2	TAGAP	0.0475417
SON	ZNF672	0.0475404
YBX1	RPL15	0.0475355
HMGB2	MCM6	0.0475341
KLF2	RPL35	0.0475341
MIER1	SNRNP40	0.0475327
KLF7	TIMM17A	0.0475294
HMGB1	TXNDC17	0.0475108
TSC22D4	EXOSC5	0.0475089
CTCF	ARFRP1	0.0475
CSDE1	CAST	0.0474774
KLF3	NOB1	0.0474725
ZNF207	MAPK1	0.0474681
SUB1	BAZ1A	0.0474667
MAZ	DPH5	0.0474624
HMGB2	COX4I1	0.0474489
STAT3	PCBP1	0.0474479
ZNF706	LAMP1	0.0474439
HMGB2	LY6E	0.0474435
KLF2	RPL26	0.0474299
TSC22D3	KIAA1109	0.0474138
KLF7	YEATS4	0.0474048
DNAJC1	PAPOLA	0.0473994
KLF2	DCUN1D5	0.0473974
USF2	METTL9	0.0473781
NCOR1	NSD3	0.0473772
SON	PHKG2	0.0473673
SUB1	H3-5	0.0473656
ZNF207	NONO	0.0473605
ETS1	RPLP1	0.0473395
KLF2	NSD1	0.0473289
KLF2	FAM126A	0.0473101
HMGB2	NDUFB11	0.0473057
KLF2	PDCD4	0.0472782
SUB1	CLIC1	0.0472575
CDC5L	BSDC1	0.0472426
SUB1	KHDRBS1	0.0472333
IRF2	NDUFA1	0.0472291
FOXP1	CHD8	0.0472195
SATB1	PLD3	0.0472129
MIER1	SRSF7	0.0472102
KLF2	EEF2	0.0472055
ELF1	SATB1	0.0471896
FOXP1	PBXIP1	0.0471848
ATF4	HIGD1A	0.0471772
KLF2	PSMD2	0.0471754
TSC22D1	PTTG1IP	0.0471704
MAF1	MRPL19	0.0471682
RBCK1	DPYSL2	0.0471476
ZFP36L1	LSM1	0.0471474
KLF2	GSK3B	0.0471443
TAX1BP1	GYPA	0.0471348
ARID4B	TM6SF1	0.0471299
GPBP1	CDV3	0.0471278
SP110	HMGN1	0.0471179
LEF1	RPS4X	0.0471159
TSC22D1	CNP	0.0471119
YBX1	ILKAP	0.0471018
ZFP36L2	STAT3	0.0470936
STAT4	FUCA1	0.0470891
SSRP1	ARPC4	0.0470759
SUB1	SNX5	0.0470737
TAX1BP1	NOB1	0.0470617
MTA3	IRF2BP2	0.0470487
KLF6	SLC38A2	0.0470433
ARID4B	IL16	0.0470359
TAX1BP1	SF3A3	0.0470171
ID2	PFN1	0.0470143
ID3	GATA3	0.0470132
KLF2	DGKA	0.047012
KLF3	ITGA2B	0.0470103
KLF2	RPL23	0.0470073
ZBTB7A	TOMM34	0.0470033
E2F4	SNU13	0.0470003
SUB1	TMEM59	0.0469962
MTA3	FLI1	0.0469913
CSDE1	CST7	0.046991
KLF2	SH3BGRL3	0.0469885
JUND	ANKRD44	0.0469849
KLF13	FOXO1	0.0469789
MTA3	HPCAL1	0.0469657
MBD3	BEX3	0.0469478
TCF12	PDCD6IP	0.0469469
IKZF1	PTPRA	0.0469468
KLF2	BTG1	0.0469155
NCOR1	HDAC1	0.0469104
HMGB2	PRDX3	0.0469072
TSC22D4	LAMTOR5	0.0468389
HMGB2	AIP	0.0468291
TAX1BP1	TMEM258	0.0468177
SUB1	CHCHD2	0.0468113
KLF2	TSNAX	0.0468067
KLF2	NDUFV1	0.0467823
ARID1A	KLRK1	0.0467817
YBX1	RPL6	0.0467766
ZNF622	UBE2V2	0.0467731
PURB	PRKCQ	0.0467552
JUND	PSAP	0.0467549
TCF7	GON4L	0.0467505
ATF4	RNF114	0.0467446
LEF1	RPL15	0.046744
HMGB1	SEM1	0.0467264
KLF2	RPL36A-HNRNPH2	0.0467193
LEF1	RPL29	0.046717
ELF1	ARHGAP9	0.0467167
NCOR1	SFPQ	0.0467122
TCF25	NR1H2	0.046711
KLF7	UBE2N	0.0467081
E2F2	ELOVL1	0.046703
TAX1BP1	CHTOP	0.0466861
DNAJC1	ACTR2	0.0466849
E2F2	RNPS1	0.0466771
HMGB2	GNAI2	0.0466708
SUB1	GRAMD2B	0.0466673
PBRM1	CARD19	0.0466594
NCOR1	NCBP2AS2	0.0466304
SUB1	TMEM208	0.0466294
ARID4A	ADRM1	0.0466259
LEF1	RPL35	0.0466248
ZFP36L2	ERP29	0.0466243
TAX1BP1	CDC26	0.0466221
KLF2	ARL2BP	0.0466117
THAP7	MAN1A2	0.0465893
KLF2	SSNA1	0.0465824
TP53	MKNK2	0.046576
CENPX	ENY2	0.0465739
KLF2	IKBKB	0.0465485
SUB1	POLR2H	0.0465287
SP110	CCS	0.0465217
KLF2	LDHA	0.04652
IRF7	MPP1	0.0465096
BCL11B	SAMM50	0.0465088
HMGB1	NDUFB10	0.046508
GLMP	CNOT4	0.0465006
E2F2	DERL2	0.0464873
MIER1	SLC25A11	0.0464795
SUB1	SH3BGRL3	0.0464555
ATF4	TSNAX	0.0464503
TSC22D1	WBP11	0.0464473
HMGB2	CYBA	0.0464473
IRF1	TAF1D	0.0464383
ZNF672	TOP1	0.0464238
SUB1	S100A13	0.046418
TFDP2	CIR1	0.0464136
TCF12	IDH3A	0.0464107
RBCK1	TAF6L	0.0464078
RBCK1	DDOST	0.0464043
KLF2	RACK1	0.0464033
MXD4	PGP	0.0464022
ETS1	CCAR1	0.046398
TAX1BP1	PRKCQ	0.0463839
ELF1	E2F2	0.0463744
TSC22D3	TAGAP	0.04637
ZNF622	DOK2	0.0463688
KLF2	RPS13	0.0463612
HMGB2	TGFB1	0.0463577
ZNF706	NCOR1	0.0463492
IKZF2	ANXA2	0.0463404
HMGB2	COX6C	0.0463159
HMGB1	ATP5PF	0.0462923
JUND	SLC38A1	0.0462854
IKZF2	TLN1	0.0462805
ETS1	EXOSC4	0.04628
RBCK1	DGKZ	0.0462799
KLF2	RPL10A	0.0462789
CENPX	METAP2	0.0462726
STAT1	RTP4	0.0462699
TFDP2	RBM38	0.0462658
HMGB1	SFPQ	0.0462589
KLF13	ATAD2	0.0462518
TFDP2	UBXN4	0.0462332
ZNF622	DNM2	0.0462181
TSC22D1	CTSZ	0.0462147
MAX	RSL24D1	0.0461992
CSDE1	CDIPT	0.0461948
TFDP2	HES6	0.0461495
TCF25	NCOR1	0.0461388
SUB1	RPL23A	0.0461293
TSC22D4	DOCK2	0.0461288
CNBP	RAB11B	0.0461214
SUB1	UCP2	0.0461208
NR1H2	MSRB1	0.0461122
YBX1	RPS13	0.046111
YBX1	PTMA	0.0461096
KLF2	RBM8A	0.0461044
TP53	RUVBL1	0.0460994
SUB1	MRPL58	0.0460927
NCOR1	DDX6	0.046086
ARID1A	AP1M1	0.0460804
ARID4B	SDHC	0.0460674
KLF2	EFR3A	0.046067
TAX1BP1	SF3B2	0.0460629
KLF2	NDUFA6	0.0460626
SUB1	NR1H2	0.0460556
YBX3	EXOSC3	0.0460474
SUB1	NDFIP2	0.0460453
NCOR1	ZNF706	0.0460433
SATB1	ARL6IP4	0.0460394
TOX	SNX15	0.0460282
KLF6	PIN1	0.0460209
NCOR1	TXNRD2	0.0460193
KLF13	DPF2	0.0460165
MAX	SNRNP27	0.0460164
SP140	RHEB	0.0460163
BCL11B	SARS1	0.0460159
HMGB1	SAP18	0.0460005
GTF3A	BBIP1	0.0459983
ZBTB7A	TTC33	0.0459976
ZFP36L1	EIF4E2	0.045996
CARHSP1	SEC61G	0.0459956
LYAR	IKZF2	0.0459829
MAX	ADSS2	0.0459722
MAX	STAT3	0.045967
CNBP	NDUFA4	0.0459645
KLF2	COX5A	0.0459572
KLF2	TCP11L2	0.0459548
KLF2	EIF1AX	0.0459477
SUB1	YWHAE	0.0459428
MAF1	MDP1	0.0459331
HMGB1	CTSD	0.045926
LEF1	UBE2F	0.0458917
ETS1	NIPBL	0.045891
ZFP91	PDCD11	0.0458751
MAX	ODC1	0.0458709
HMGB2	H3-5	0.0458691
HMGB1	CALR	0.0458652
BCLAF1	PDCD11	0.045865
LEF1	CD36	0.0458568
KLF2	RB1CC1	0.0458434
HMGB1	DDX39B	0.045824
KLF2	PTPRC	0.0458223
SSRP1	MRPS16	0.0458202
TP53	SUMO3	0.0457994
STAT1	C18orf32	0.0457809
HMGB1	RPL27A	0.0457805
KLF2	RAE1	0.0457734
SUB1	MLF2	0.0457682
CSDE1	HDGF	0.0457514
HMGB1	CBFB	0.0457505
SUB1	CCT8	0.0457455
ZNF207	TMEM108	0.045742
KLF2	TMEM208	0.0457371
HES6	AKAP8	0.0457179
YBX1	RPL8	0.0457171
SON	ARHGEF6	0.0457095
CSDE1	GET4	0.0456917
SMARCE1	ARL4A	0.0456903
YBX1	RPS25	0.0456811
CENPX	IGF2BP3	0.0456797
IRF3	PIGY	0.0456796
HMGB2	OGDH	0.0456751
KLF2	RSL1D1	0.045675
GATA3	LYPLA2	0.0456727
MAF1	TMEM123	0.0456597
TP53	FAM32A	0.0456538
HMGB1	GNB2	0.0456499
SATB1	DPM3	0.0456369
IRF7	RTF2	0.0456293
NFATC3	CDK9	0.0456259
SUB1	RPS8	0.0456252
CBFB	EIF1B	0.0456186
IKZF2	FCER1G	0.0456179
LRRFIP1	PRR13	0.0456034
HBP1	AGPAT5	0.0455951
ETS1	NADK2	0.0455682
CBFB	FBXO3	0.045568
TP53	PDCD5	0.0455566
E2F4	CHRAC1	0.0455508
ZNF622	TMEM126A	0.0455502
YBX1	NADK2	0.0455322
ARID1A	CYLD	0.0454842
TAX1BP1	TRIM10	0.0454824
ARID4A	GRAP	0.0454798
HMGB2	TMED3	0.0454723
ZFP36L1	HNRNPA0	0.0454718
SUB1	NDUFS6	0.0454485
IKZF2	ATP2B1	0.045437
ETS1	GRK2	0.0454348
RBCK1	BORCS8	0.0454324
SP110	PSMC4	0.0454198
TSC22D1	TACC1	0.0454122
TSC22D3	MRPL46	0.0454114
GLMP	DKC1	0.045407
SP110	KLF7	0.0454024
HMGB2	ASS1	0.0453858
IKZF2	SAMHD1	0.0453829
SUB1	LIMD2	0.0453798
GATA3	NAPA	0.0453753
GON4L	CRLF2	0.0453612
TAX1BP1	CREG1	0.0453583
TSC22D1	DPYSL2	0.0453413
ARID4A	NDUFAF8	0.0453194
PBRM1	ZNF644	0.0453161
HMG20B	FAM32A	0.0453063
SSRP1	PSMD6	0.0453045
HBP1	HIBADH	0.0452963
KLF7	BZW1	0.045288
KLF2	QRICH1	0.0452877
GTF2I	TSFM	0.0452816
BCL11B	CNOT4	0.0452778
TFDP2	FUBP1	0.0452742
FOXO3	RBBP6	0.0452657
KLF2	ITCH	0.045256
ZBTB7A	ZBTB20	0.0452493
FOXN3	PPP4C	0.0452465
LEF1	RPL18A	0.045241
LEF1	RPS15	0.0452323
KLF2	EIF3I	0.0452067
HMGB1	SRSF3	0.0452059
KLF2	GNB2	0.0452053
HMGB1	RUVBL1	0.0451991
USF2	N6AMT1	0.0451913
JUNB	TPST2	0.0451908
CNBP	PTPN6	0.0451824
YBX1	BLMH	0.0451775
JUND	KRCC1	0.0451755
KLF2	MT-ND1	0.0451747
TSC22D3	EIF4EBP2	0.045171
KLF2	ACP5	0.0451656
ID2	CHMP4B	0.0451511
SATB1	RRP9	0.0451403
SSRP1	NGLY1	0.0451308
HMGB1	CD48	0.0451213
HMGB1	RPL28	0.0450988
SP110	IRAG2	0.0450941
KLF2	ACADM	0.0450888
HMGB1	RPL18	0.0450817
THAP3	TMEM128	0.0450798
SUB1	SCML4	0.0450782
MTA2	SLC38A2	0.0450772
RUNX3	FAM174A	0.0450708
DNAJC2	ELF2	0.0450696
ZNF672	GLUL	0.0450675
YBX1	COX8A	0.0450661
SUB1	MPC1	0.0450657
TAX1BP1	DDX5	0.0450607
SUB1	RPL39	0.0450593
CBFB	SSR1	0.0450502
CENPX	NSD1	0.0450499
YEATS4	LEPROTL1	0.0450442
ETS1	NDUFS8	0.0450421
THAP3	NMI	0.0450366
HMGB2	SELENOW	0.0450289
FOXP1	RGCC	0.0450168
SSRP1	SBDS	0.0450029
KLF2	CUTA	0.044999
FOXP1	CBR1	0.0449971
YBX1	KRAS	0.0449823
KLF2	CCNG2	0.0449798
SUB1	TBC1D10C	0.044972
BCLAF1	FTH1	0.0449673
CENPX	SSB	0.0449626
ETS1	RPL17	0.0449479
KLF2	IGFBP4	0.0449459
IRF7	CASP8	0.0449454
KLF2	SDHAF4	0.0449372
CSDE1	RRP9	0.0449355
KLF2	IFT20	0.044935
PBRM1	RHOH	0.0449228
SP110	PSMD9	0.044913
CTCF	NDUFV2	0.044912
BCL11B	HP1BP3	0.0449048
SUB1	RPS11	0.0448975
LYAR	LSM8	0.0448897
SUB1	TOMM7	0.0448886
IRF1	IL21R	0.0448879
SUB1	RPL41	0.0448854
DNAJC1	SSBP1	0.0448847
SMARCE1	DUSP2	0.044881
LEF1	CASP8	0.0448675
LEF1	RPL10	0.0448644
SP110	PDCD4	0.0448562
CARHSP1	SLIRP	0.044848
TFDP2	RRP9	0.0448477
SUB1	COMMD3	0.0448414
SUB1	SRI	0.0448319
TAX1BP1	FAM117A	0.0448246
TSC22D4	E2F4	0.04481
CARHSP1	DAP	0.0447971
TAX1BP1	EFHD2	0.0447923
IRF7	TP53	0.0447849
KLF2	CMC1	0.0447815
YEATS4	DHX9	0.0447772
CENPX	AIP	0.0447693
YBX1	RPL9	0.0447651
ZNF672	PAM16	0.0447543
SMARCE1	RBMS1	0.0447456
MIER1	CABIN1	0.0447349
CBFB	IK	0.0447165
KLF2	RPL29	0.0447142
STAT1	PRDX5	0.0447141
ARID4A	ELF1	0.0447138
KLF2	TUBB4B	0.0446839
KLF2	HMGN2	0.0446804
KLF2	GLG1	0.0446657
ETS1	TRAF3IP3	0.0446632
HMGB1	CENPX	0.0446603
KLF2	MRPL41	0.0446414
FOXP1	MFNG	0.0446408
FOXO3	DCTN6	0.044637
TCF25	NPTN	0.0446242
MIER1	APRT	0.0446038
KLF2	ECH1	0.0446029
ZNF706	AP2M1	0.0445949
CTCF	UQCC2	0.0445904
KLF2	NOP53	0.0445873
ZNF622	HNRNPL	0.0445743
HMGB1	GPI	0.0445732
GATAD2B	MED4	0.0445533
GTF2I	METTL23	0.0445474
TFDP2	EIF6	0.0445264
ID2	RNASEH2C	0.0445248
IKZF1	STK38	0.0445218
ZFP36L2	MSRB1	0.0445201
SUB1	ARF6	0.044507
HMGB1	C18orf32	0.0444893
YBX1	RPS3A	0.0444693
IRF7	KIF5B	0.0444636
RBCK1	VAPA	0.0444599
ID3	TPGS1	0.0444441
PURB	C1QBP	0.0444373
TOX	R3HDM4	0.0444364
HMGB1	RAN	0.0444352
HMGB2	TUBB	0.0444299
FOXP1	SEC61A1	0.0444273
STAT4	ASAP1	0.0444255
FOXP1	CLU	0.0444133
MAX	XRN1	0.0444119
CARHSP1	NSMCE2	0.0444034
E2F4	NSUN2	0.0443974
ZBTB7A	NUBP1	0.0443944
NR1H2	ELAVL1	0.0443833
SUB1	CBX1	0.0443755
GON4L	DCPS	0.0443741
KLF2	DNAJB11	0.0443653
SSRP1	EIF5A	0.0443653
ZNF292	CCDC174	0.0443586
AKNA	ATF4	0.0443573
HMGB1	YBX1	0.0443244
ID3	UQCRC1	0.0443191
TAX1BP1	PGP	0.044306
GPBP1L1	IL6R	0.0443059
KLF2	PGS1	0.0442983
LEF1	RPS6	0.0442974
SUB1	NMI	0.0442852
USF2	IRF2BP2	0.04428
KLF2	PITPNA	0.0442686
HMGB2	PFN1	0.044267
KLF2	COX7B	0.0442608
ETS1	NSA2	0.0442537
KLF2	ARID1A	0.0442519
TSC22D3	IPCEF1	0.0442476
DNAJC1	NOC2L	0.0442463
PURA	ITM2A	0.0442452
HMGB2	NDUFB6	0.0442422
PURA	PIGT	0.0442422
TOX	DCPS	0.0442359
THAP3	SMAP2	0.0442353
MAF1	EZR	0.0442296
HMGB1	DAD1	0.0442295
CNBP	CCT3	0.0442286
GPBP1L1	UTP11	0.0442216
HMGB2	CWC15	0.0442163
HMGB2	BAZ1A	0.0442086
ZNF644	ADIPOR1	0.0442066
TAX1BP1	COX5B	0.0442006
CNBP	MVB12A	0.0441787
RUNX3	IDH3B	0.0441742
GATA3	RNH1	0.0441677
BCLAF1	IGFBP4	0.0441636
KLF13	BUD31	0.0441304
IRF2	PNN	0.0441211
YEATS4	RFLNB	0.0441192
ARID1A	DERL1	0.0441097
JUNB	TAP2	0.0441035
LYAR	YTHDF2	0.0440933
KLF2	DDX54	0.0440913
ID3	SIRT7	0.0440813
HMGB2	NDUFB10	0.0440702
YBX1	C3orf38	0.0440669
YY1	SLC25A11	0.0440614
SUB1	EIF4E2	0.0440533
TAX1BP1	CSK	0.0440508
YBX1	RPL26	0.0440461
ETS1	ATP11B	0.0440377
SUB1	TMSB10	0.0440373
ID2	CD47	0.0440357
IRF7	HSPD1	0.0440323
USF2	KIAA0232	0.0440293
MTA2	PIGT	0.0440222
ID3	MRPL12	0.0440031
IKZF2	DOCK10	0.0439985
ID2	TXNRD2	0.0439983
HMGB2	SUMO2	0.0439958
CNBP	PUF60	0.0439783
HMGB1	MRPS24	0.0439639
ETS1	CDK5RAP3	0.0439613
SUB1	BAX	0.043958
HMGB2	ARPC3	0.0439529
ZFP36L1	NDUFA9	0.0439447
MAZ	PREX1	0.043939
TCF7	RAPGEF6	0.0439359
SUB1	RPL24	0.043934
MIER1	SLC9A3R1	0.0439336
ARID4A	NUP50	0.0439331
USF2	NDUFAF3	0.0439252
IRF2	PTGES3	0.0439222
IRF3	STX5	0.0439192
IKZF1	POP5	0.0439141
ZBTB20	PIK3CD	0.0439115
YY1	LAMTOR1	0.0439105
SUB1	DOK2	0.0439022
TFDP2	MRPS26	0.0438908
THAP3	MRPL34	0.0438805
KLF3	CYC1	0.0438794
KLF2	ATP5MF	0.0438777
ZNF292	EZR	0.0438671
YBX1	PGLYRP1	0.0438637
ARID1A	WBP11	0.0438517
MYSM1	TAF6L	0.0438433
KLF2	PUF60	0.043842
NR1H2	TMED3	0.0438373
MTA2	FERMT3	0.0438353
NCOR1	BIN1	0.0438199
ARID4B	C19orf38	0.04381
ZNF292	TOX	0.0438083
ZFP36L1	E2F4	0.0437987
HMGB2	UBA2	0.0437958
TCF7	MYH9	0.0437922
UBTF	MPHOSPH8	0.0437816
YBX1	RPL7A	0.0437774
HMGB1	GTPBP2	0.0437731
NCOR1	ID2	0.043763
TSC22D3	ANAPC16	0.0437561
FLI1	SETSIP	0.0437486
YBX1	TCP1	0.0437472
BCL11B	FAAH	0.0437342
IRF7	COPZ1	0.0437313
IRF7	CHURC1	0.0437275
JUND	PDK1	0.0437207
KLF2	CD27	0.0437144
KLF7	MAX	0.0437126
ETS1	HNRNPA1	0.0437104
CARHSP1	FZR1	0.0437104
CSDE1	NOLC1	0.0436912
GLMP	PHF5A	0.0436911
SUB1	RPS3	0.0436896
YBX1	GAR1	0.0436752
KLF13	CSNK2B	0.0436748
ELF1	WTAP	0.0436727
TP53	TTC5	0.04366
HMGB1	NUDT5	0.0436452
ZFP36L1	TM9SF3	0.0436398
KLF2	ITGA2B	0.0436383
CSDE1	DYNC1I2	0.0436268
HMGB2	ANAPC5	0.0436252
HMGB2	PSMB2	0.0436234
FOXO1	TIGD2	0.0436203
HMGB1	RER1	0.0436169
YBX1	TMSB10	0.0436119
TSC22D4	ACO2	0.0436115
MIER1	POLR2K	0.0436095
ID2	UQCR11	0.0436023
KLF2	CAST	0.0435922
HMGB2	DDX46	0.0435902
SUB1	CSNK2B	0.0435861
HBP1	MORF4L1	0.043586
SUB1	TSPO	0.0435854
SUB1	GRAP2	0.0435836
SUB1	EIF3K	0.0435786
SATB1	SAFB2	0.0435743
HMGB1	CHCHD2	0.0435711
LYAR	PNPLA2	0.0435696
HMGB2	ATP5MC3	0.0435679
SP110	SSBP3	0.0435663
LRRFIP1	CBR1	0.0435639
TSC22D1	TNFRSF18	0.0435605
SSRP1	YEATS4	0.0435578
LEF1	RPL3	0.0435559
FOXO1	PDCD6IP	0.0435477
ELF1	PPIG	0.0435439
CSDE1	INPP4B	0.0435249
MAX	IDH3A	0.0435148
SP140	SELENOF	0.0435141
KLF2	SNW1	0.043504
ZFP91	IRF1	0.0435006
ID3	RRBP1	0.0434983
GON4L	CDK5RAP3	0.0434899
TP53	CD164	0.0434862
ETS1	CD53	0.0434822
YBX1	CHRAC1	0.0434695
YBX1	TMEM14C	0.0434694
SUB1	OCIAD1	0.0434613
E2F2	CDK9	0.0434608
LEF1	RPS7	0.0434561
SP110	NFKBIB	0.0434497
IKZF2	PTTG1IP	0.0434489
HMGB1	SRP72	0.0434476
SUB1	ITM2B	0.0434324
ELF1	MRPS26	0.0434269
CNBP	CXCR6	0.0434255
GTF3A	COX17	0.0434221
ID2	LARP4B	0.0434185
SUB1	RPL32	0.0434063
LYAR	EXOSC3	0.0434043
IRF7	SLC1A5	0.0434017
GTF3A	PDCL3	0.0433964
SP110	SRGN	0.0433706
GATAD2B	MRPS12	0.0433594
ARID1A	TXNDC9	0.0433586
TCF7	WTAP	0.0433491
ID2	ESD	0.0433452
GATAD2B	SPOP	0.0433436
CARHSP1	NUMA1	0.0433322
KLF2	ASXL2	0.0433291
SP110	COPB2	0.0433094
CTCF	TOR1AIP1	0.043299
NCOR1	EED	0.0432925
TAX1BP1	NOP58	0.0432886
USF2	KNOP1	0.0432789
YBX1	ATP5PD	0.043266
HMGB2	TOMM7	0.0432628
MIER1	TNIK	0.043252
YBX3	INPP1	0.0432483
SUB1	VSIR	0.0432412
SUB1	NDUFA4	0.0432283
KLF2	TPT1	0.0432255
HMGB2	LMAN2	0.0432202
KLF3	UBAC2	0.0432142
ZNF622	TXNL1	0.043196
KLF2	RPL39	0.043194
HMGB2	HCLS1	0.0431931
SSRP1	PPP1R14B	0.0431878
SUB1	LYPLA2	0.0431813
YBX3	USP25	0.043168
CNBP	CBFB	0.043163
SUB1	RPS15	0.0431562
E2F2	CBL	0.0431533
HMGB1	NAB1	0.0431523
TOX	ZPR1	0.0431518
YBX1	RPLP0	0.0431447
GON4L	IQGAP1	0.0431434
ID2	POLR2I	0.0431432
ZNF672	VPS28	0.0431322
KLF3	CCDC88C	0.0431301
STAT1	AGPAT5	0.0431299
HMGB2	FAM111A	0.0431278
RBCK1	ZNF207	0.0431203
STAT1	TUBB	0.0431194
CSDE1	DPH5	0.043119
KLF2	HNRNPR	0.0430979
TP53	ERP29	0.0430905
ZBTB7A	CFDP1	0.0430798
GLMP	MAT2A	0.0430798
HMGB2	YBX1	0.0430752
CNBP	RASAL3	0.0430683
TSC22D4	PTPRA	0.0430681
SUB1	HNRNPA2B1	0.0430588
ARID4A	RAB2A	0.0430572
GATAD2B	PDK1	0.0430423
KLF3	METTL26	0.043042
AKNA	MLF2	0.0430415
HMGB2	MOSPD3	0.0430414
SUB1	GM2A	0.0430336
KLF2	PPP1CB	0.0430326
GATA3	MKNK2	0.0430243
SUB1	LY6E	0.0430231
HMGB2	PPIB	0.0430193
YBX1	CTCF	0.0430184
KLF2	RPL11	0.0430131
KLF2	ITGA4	0.0430127
KLF2	TARDBP	0.0430063
TCF7	SWT1	0.0429938
CENPX	PPIL2	0.0429926
NR1H2	EPN1	0.0429796
CENPX	CASP8	0.042973
YBX3	NDUFV2	0.0429548
STAT1	POLD4	0.0429527
JUNB	SDHC	0.0429391
SSRP1	CAPNS1	0.0429281
SFPQ	BIN1	0.0429279
ZFP36L1	UQCC2	0.0429219
GTF3A	CHD4	0.0429194
GON4L	AP1M1	0.0429115
TCF12	RTF2	0.0429025
ETS1	ARFRP1	0.0429009
ELF1	TAF15	0.0428894
KLF3	ERG28	0.0428817
TAX1BP1	TSPAN33	0.0428782
GLMP	PAK2	0.0428703
LEF1	RPS26	0.0428693
SUB1	ZC3H15	0.0428681
YBX1	MCTS1	0.0428667
SUB1	RAB10	0.04286
E2F2	RGCC	0.0428594
HBP1	NUSAP1	0.0428588
GTF2I	PNPO	0.0428581
LRRFIP1	REEP5	0.0428471
KLF2	PLP2	0.0428465
GATA3	ZNF644	0.0428386
TAX1BP1	DKC1	0.0428296
DNAJC1	NUDT5	0.0428251
KLF2	CCND3	0.0427897
TAX1BP1	BZW2	0.0427802
SUB1	SERF2	0.042776
E2F2	LAGE3	0.0427713
ID3	MAZ	0.0427689
HMGB2	LSM5	0.0427587
TCF12	MRPL18	0.042758
HMGB2	SUB1	0.0427397
HMGB2	ARF1	0.042737
YBX1	IMP4	0.0427356
CTCF	RASA3	0.0427235
TAX1BP1	BABAM2	0.0427191
YY1	PTPN1	0.0427073
ZBTB7A	XRN1	0.0427034
KLF2	CNBP	0.0426952
SMAD7	TOX	0.0426945
TOX	C12orf57	0.0426913
SUB1	RPL17	0.0426867
HMGB1	ANAPC5	0.0426758
SUB1	RPL18	0.0426715
KLF2	RPS20	0.0426687
MTA2	COX17	0.0426672
TSC22D4	SAE1	0.0426668
SUB1	JAK1	0.0426604
KLF2	FOXP1	0.0426576
TCF7	ARHGAP9	0.0426532
ZNF706	CTSW	0.0426302
BCL11B	PKP3	0.0425977
ARID4B	MLF2	0.0425971
KLF2	NSA2	0.042595
GATAD2B	ZMAT5	0.0425863
THAP3	MPND	0.0425724
KLF2	GNG11	0.0425581
NCOR1	CNPPD1	0.0425528
KLF2	HNRNPF	0.0425443
KLF2	TAPBPL	0.0425299
IRF7	NEURL3	0.0425257
DNAJC1	MED21	0.0425053
LEF1	MLEC	0.0425011
HMGB1	CNN2	0.042501
YBX1	PDCD5	0.0425007
YBX1	CCL5	0.0424967
NCOR1	HSPA5	0.0424963
MYSM1	AMN1	0.0424932
KLF2	PICALM	0.04249
FOXP1	UBAC1	0.0424859
KLF2	AKAP8	0.0424808
ID3	IRAG2	0.0424769
IKZF1	MCM6	0.0424753
TFDP2	HIPK1	0.0424697
TP53	EIF3D	0.0424563
ZNF706	PSMD14	0.0424556
STAT3	TXN2	0.0424527
ZNF292	RPN2	0.042452
TP53	PAPOLA	0.0424361
IKZF2	CD82	0.0424301
SSRP1	HNRNPA1	0.0424295
MYSM1	SIN3B	0.0424255
SUB1	MYSM1	0.0424243
NCOR1	GADD45A	0.0424154
IRF1	CALR	0.0424032
KLF2	TAPBP	0.0424005
TCF7	HINT1	0.0423896
TAX1BP1	FAM50A	0.0423822
CDC5L	KLHDC2	0.042381
MAZ	TESPA1	0.042376
LYAR	DOCK10	0.0423722
GLMP	PARK7	0.0423717
ARID1A	MRPL27	0.0423694
SUB1	CD52	0.042368
ZNF706	LSM2	0.0423563
NCOR1	TUSC2	0.0423526
TSC22D4	RTP4	0.0423445
ID3	SOD2	0.0423445
HMG20B	EIF1B	0.0423201
IRF1	SLPI	0.0423183
SUB1	EIF3L	0.0423128
HMGB2	SH3BGRL3	0.0423047
TSC22D3	FUCA1	0.0423021
HMGB2	LAMTOR4	0.0422925
SUB1	AURKAIP1	0.0422888
[truncated: 77,835 more rows]

## Sheet: 7h.Pigeon
Pigeon_T cells_linkList_0.01
regulatoryGene	targetGene	weight
RUNX3	PRF1	0.0899289
PLEK	BOK	0.0815634
PLEK	CPE	0.0776539
PLEK	TFPI	0.0761721
PLEK	GP9	0.0758201
FOS	CRYBB3	0.0745564
PLEK	ITGA2	0.0730922
PLEK	HPSE	0.0723884
ZEB2	ITGA2	0.071996
PLEK	PDLIM1	0.0714787
PLEK	ITGB3	0.0704268
ZEB2	HPSE	0.0697681
PLEK	PMP22	0.0688378
PLEK	LPP	0.0686762
PLEK	TIMP3	0.0684342
PLEK	MEF2C	0.0675797
PLEK	TESC	0.0673185
PLEK	F13A1	0.0668318
PLEK	CD9	0.0656911
FOS	BLK	0.0655937
PLEK	TBXAS1	0.064434
PLEK	SYTL3	0.0643881
PLEK	CALD1	0.0643415
ZEB2	RGS18	0.0626611
PLEK	JCAD	0.0626404
PLEK	VCL	0.0620606
PLEK	CNST	0.0611151
PLEK	SEC14L5	0.0609256
PLEK	TUBB1	0.0604474
NFYC	LPXN	0.0603842
ZEB2	MEF2C	0.0600606
PLEK	RGS18	0.0594126
PLEK	F10	0.0590137
PLEK	CSRP1	0.0584871
ZEB2	F10	0.0580362
ZEB2	TIMP3	0.0580237
MEF2C	ZEB2	0.0573564
PLEK	HTR1B	0.0567232
JUN	BTG2	0.056712
MEF2C	PLEK	0.0553497
PLEK	B2M	0.0553415
JUN	FOS	0.0546743
ZEB2	RAP1B	0.0545767
ZEB2	SLC6A4	0.0531294
PLEK	MPL	0.0529646
MEF2C	LAT2	0.0526622
ZFPM1	MPL	0.0524752
ZEB2	F13A1	0.0520204
PLEK	TPM2	0.0509458
ZEB2	TUBB1	0.0506841
PLEK	ELOVL7	0.0501215
JUN	BLK	0.0498731
PLEK	PLS3	0.0498731
ZEB2	TECTA	0.0489148
MEF2C	PLCG2	0.0484911
TAL1	NINJ1	0.0478139
ZEB2	SVIL	0.0477801
PLEK	BIRC7	0.0474213
ZEB2	ITGA2B	0.0473235
MEF2C	TESC	0.0469197
PLEK	TECTA	0.0465107
ZEB2	EHD4	0.0463689
PLEK	CDC42BPB	0.0463568
MEF2C	CTSD	0.0463322
PLEK	KIAA1210	0.0463152
MEF2C	ITGB3	0.0462752
PLEK	ACTB	0.0460341
ZEB2	BOK	0.0459622
ZEB2	DLG5	0.0459358
ZFP36L1	FOS	0.0456809
ZEB2	TESC	0.0451525
PLEK	PARVB	0.045105
ZEB2	RSU1	0.0449078
PLEK	GP1BB	0.0446507
PLEK	CTSD	0.0445854
MEF2C	B2M	0.0444365
YBX1	DUT	0.0441579
ZEB2	ASCC2	0.0439965
PLEK	PPP3CA	0.0439347
PLEK	EHD4	0.0439024
JUN	EZR	0.0436712
PLEK	TRPC3	0.0436521
LRRFIP1	RAPGEF1	0.0434787
ZEB2	PDLIM1	0.0433871
STAT1	RNF213	0.0432838
MEF2C	CDC20	0.0432357
PLEK	F2RL3	0.0426908
CLOCK	GOT1	0.0425622
PLEK	CASS4	0.0423886
ZNF652	USP6NL	0.042184
PLEK	ZEB2	0.0419659
PLEK	STRIP2	0.0418203
ZEB2	PMP22	0.0416299
TAL1	F10	0.0412575
PLEK	RSU1	0.0412266
MEF2C	F13A1	0.0412152
YY1	TMEM135	0.040987
PLEK	GSN	0.0409448
ZEB2	CTSD	0.0409277
PLEK	CHN2	0.0408612
ZEB2	VCL	0.0408588
ZEB2	B2M	0.0408121
MEF2C	SYTL3	0.0408016
PLEK	F2RL2	0.040788
ZEB2	TBXAS1	0.0407782
YBX1	MCM2	0.0407438
PLEK	ZFPM1	0.0406942
ZEB2	LMO2	0.0405822
MEF2C	PLCB4	0.0405735
PLEK	DOCK1	0.0404761
ZEB2	SEC14L5	0.0403749
CBFB	MAN1A1	0.0403275
ZEB2	ARHGEF12	0.0403236
PLEK	KAT2B	0.0402154
RUNX3	CD8A	0.0401666
TAL1	GP9	0.0397238
PLEK	RAB20	0.0396076
MGA	MAP3K5	0.0395284
ZHX1	WDR4	0.0395181
ZEB2	SYTL3	0.0393301
TCF12	RPS19BP1	0.0392991
PLEK	PLCG2	0.0392676
PLEK	ITGA2B	0.0391247
SMARCAL1	MZT1	0.039004
MEF2C	ITGA2	0.0388785
ZEB2	PLCG2	0.0388035
PLEK	FHL1	0.038795
ZEB2	GP9	0.0387897
TAL1	F2R	0.0386674
ZEB2	TFPI	0.0386505
BCL11B	ANKRA2	0.0384203
MEF2C	F10	0.0384048
PLEK	PLCB4	0.0383934
ZEB2	BIRC7	0.0383864
PLEK	TGFB2	0.0383542
MEF2C	PDLIM1	0.0383254
PLSCR1	TSPOAP1	0.0380289
ZBTB38	RUNX3	0.0379184
PLEK	MAFF	0.0377168
FOS	EZR	0.0376869
PLEK	FHL3	0.0376862
ZEB2	PLS3	0.0376791
PLEK	SVIL	0.0375956
PLEK	ITGAV	0.0375406
ZEB2	REEP1	0.0375064
ZEB2	ITGB3	0.0374385
PIAS1	SIN3B	0.037308
MEF2C	TECTA	0.0373056
MAFF	PDLIM1	0.0371253
PLEK	TFB2M	0.0370842
MEF2C	PRDX1	0.0370374
PLEK	HACD4	0.0370112
ZFPM1	SUCNR1	0.0368432
FOXO1	MRPL55	0.036755
ZEB2	TPM2	0.0366821
PLEK	APP	0.036649
YBX1	PCNA	0.0366228
ZFP36L1	BLK	0.0365963
ZBTB38	PRF1	0.0364764
ARID4A	LRWD1	0.036437
ZEB2	CPE	0.0363431
SFPQ	ZNF512	0.0363021
ZFHX3	PRMT9	0.0362994
ZEB2	CALD1	0.0362369
MEF2C	RGS18	0.0362056
YBX1	STMN1	0.036168
ARID2	GNL2	0.0360429
MAFF	SLC25A20	0.0359237
ZEB2	CNST	0.0359044
STAT1	SAMHD1	0.0358638
TAL1	F13A1	0.0358626
JARID2	TBC1D9B	0.035822
TAL1	RSU1	0.0356592
JUN	EGR1	0.0355891
ZFPM1	LYVE1	0.0355871
PLEK	PAQR5	0.0355427
ZEB2	SLC18A2	0.0355215
KLF6	FLI1	0.0355114
AFF2	DNAJA4	0.0354918
JUN	NR4A2	0.0354339
ZEB2	CD9	0.0354203
JUN	LCNL1	0.0353504
ZEB2	TRPC3	0.0353112
MEF2C	BOK	0.0352579
MEF2C	SEC14L5	0.0352451
YBX1	MRPL55	0.0351982
ZNFX1	DCAF1	0.0351874
PLEK	ACTN1	0.0350289
ZEB2	CHN2	0.0348498
PLEK	AK2	0.0347194
ZNF335	AP2A2	0.0346988
MEF2C	TBXAS1	0.0346863
PLEK	RAP1B	0.0346617
CLOCK	ANKIB1	0.0345909
MEF2C	CPE	0.0343893
ZEB2	LYVE1	0.0343722
HMGB3	ELL	0.0343472
ARNT	TOGARAM1	0.0342765
NFATC2	RALGAPB	0.0342726
TAL1	HTR1B	0.0342718
ZBTB38	DGKH	0.034213
MEF2C	HPSE	0.0342052
YBX1	MBD2	0.0341956
PLEK	APLF	0.0341932
NFATC3	EEF1B2	0.034188
ZFPM1	STRIP2	0.0341253
YBX1	ACADM	0.0340711
ZEB2	ABCA5	0.0340472
MEF2C	YWHAE	0.0338888
NFXL1	ST6GALNAC4	0.0338315
HMGB3	STMN1	0.0337781
CSDE1	MKRN1	0.0337776
ZEB2	CDC20	0.0337541
MEF2C	DGKH	0.0336992
MEF2C	PITPNM1	0.0336661
PLEK	BTK	0.0336634
JUN	RFFL	0.0336507
RUNX3	ZBTB38	0.0336494
JUN	TMEM250	0.0336322
MBD2	NUAK1	0.0335739
MEF2C	RSU1	0.0335704
FOS	RNF19B	0.0335247
NKRF	ATXN3	0.0335203
MEF2C	LPP	0.0334102
PLEK	OAZ2	0.0333541
ZEB2	PLEK	0.0332588
ARID4A	KRAS	0.033193
STAT1	EIF2AK2	0.0331821
L3MBTL3	FDX1	0.0330841
TAL1	ITGA2	0.0330809
MEF2C	ARHGEF7	0.033042
ZNFX1	NECAP2	0.033022
HBP1	KHDRBS1	0.0330142
MEF2C	F2RL3	0.0329441
PLEK	MATK	0.0328981
PLEK	LIMS1	0.0328569
KLF6	BICD1	0.0328402
ZFPM1	ACTN1	0.0327821
LRRFIP1	RAD51AP1	0.0327519
ZBTB38	SNX4	0.0327449
TOX2	PTEN	0.032637
MEF2C	PLS3	0.0325319
TTF1	TMEM154	0.0325299
NFYC	DNAJC17	0.0325166
SUB1	HCRT	0.0324586
HMGB1	RPF2	0.0323787
TAL1	SEC14L5	0.0323398
KLF6	F10	0.0323327
HMGB1	ODC1	0.0320918
PLEK	ATAD2B	0.0319697
PLEK	FLNB	0.0319043
MAFK	UBR3	0.0318685
FOS	RGS1	0.0318403
ZEB2	HTR1B	0.0318167
ZEB2	GP1BB	0.0318112
ZNF326	PRDM15	0.0318059
PAXBP1	POLR3H	0.0317384
TAL1	TIMP3	0.0317284
KLF13	COIL	0.0317072
MEF2C	PMP22	0.0316709
ZNF148	NHSL2	0.0316024
CNBP	GNPTG	0.0315995
ZBTB38	PIK3CA	0.0315867
PLEK	LMO2	0.0315673
TAL1	PARVB	0.0315355
PLEK	FBXO48	0.0315291
ZFP36L1	PFDN1	0.0315222
ZFP36L1	DNM1L	0.0314711
ZEB2	KIAA1210	0.0314582
THAP5	NSD2	0.0314482
ZNF335	BRD8	0.0314399
GPBP1L1	PTBP2	0.0313791
ZEB2	PAQR5	0.0313604
KLF10	MRPL16	0.031341
MEF2C	HTR1B	0.0313292
MAFF	HPSE	0.031283
MEF2A	TCF3	0.031235
MEF2C	SWAP70	0.0312282
STAT1	OGFR	0.0312273
ELF2	FARSB	0.0311939
ATF4	SLC4A7	0.0311817
XBP1	NFE2L1	0.0311381
MEF2C	ARHGEF12	0.0311315
MXD4	FAN1	0.0311085
PLEK	F2R	0.0311078
PLEK	TAL1	0.0311044
JARID2	SUMF2	0.031071
STAT1	EPSTI1	0.0310483
PLEK	MYH9	0.0310166
PLEK	DLG5	0.0310156
STAT1	RAD50	0.0309515
ZEB2	F2R	0.0309245
MEF2C	CD9	0.0308829
TOX2	STRBP	0.0308806
PLEK	PTPRJ	0.0308376
TAL1	ITGAV	0.0307961
MEF2C	TFPI	0.0307756
SMARCC1	CLPTM1L	0.0307742
ZBTB38	CBX6	0.0306794
MLLT10	CAPS2	0.0306635
ZEB2	CCND1	0.0306445
PLEK	CMTM4	0.0306442
ETS1	APPL2	0.0305919
THYN1	RNF111	0.0305215
THYN1	PSMB2	0.0304915
PLEK	SLC18A2	0.030476
TAL1	CMTM4	0.0304354
TSC22D1	IL17RA	0.0302688
PLEK	DGAT2	0.0302501
KLF6	EGR1	0.0302491
MEF2C	EHD4	0.0302447
LYAR	MSH2	0.0301314
ZEB2	VOPP1	0.0300868
MEF2C	PPP3CA	0.0300802
ETS1	SECISBP2	0.0299383
MEF2C	CNST	0.0299383
FOXO4	HCRT	0.029914
ZEB2	NRP1	0.0299131
MEF2C	CHN2	0.0299096
CUX1	UBR4	0.0298942
JUN	PPDPF	0.0298714
PLEK	TBXA2R	0.0298564
ZEB2	DOCK1	0.0298365
TAL1	TRPC3	0.0298067
JUN	ITPR1	0.0297662
CARHSP1	DPY30	0.0296598
MAFF	OPHN1	0.0296575
MEF2C	CMIP	0.0296571
HMGB1	STMN1	0.0296477
YBX1	HEATR6	0.0296436
ATF2	MRPS35	0.029641
PLEK	PRKD1	0.0295319
SMAD1	TRIOBP	0.0295101
TAL1	CPE	0.0294921
ZBTB41	CRBN	0.0294824
YBX1	LSM3	0.0294536
ZEB1	DCK	0.0294421
AFF1	CDK6	0.0294289
ZBTB38	ARF4	0.0294206
KLF13	RAD23B	0.0294185
GLMP	SNAPC1	0.0294042
ZEB2	MOB1A	0.0293998
RCOR1	ERAL1	0.0293982
ZNF335	MRPS26	0.0293728
PLEK	TMEM140	0.0293611
MEF2C	PRKD1	0.0293394
RLF	FBXO7	0.0292633
JUN	DOCK11	0.0291782
TAL1	PDLIM1	0.0291473
TAL1	TPM2	0.0291386
BCL11B	NRK	0.0291164
CAMTA1	COIL	0.0291148
CBFB	AFF4	0.0290758
PLEK	PDLIM5	0.0290655
MEF2C	TUBB1	0.0290444
STAT1	LPGAT1	0.0290245
PLEK	SMAD1	0.0290117
ETS1	TET1	0.0290093
NSD2	STMN1	0.029003
ZEB2	PRELID3B	0.0289786
MAFF	TPM2	0.0289745
FOS	JUN	0.0289716
MEF2C	FLNB	0.0289603
CREM	PPP3R1	0.0289328
JUN	CYFIP1	0.0289302
ETV7	ASAH1	0.028926
PLEK	SLC6A4	0.0289207
MEF2C	DSE	0.0288906
SMARCC1	CWC27	0.0288531
VEZF1	WDR47	0.0288444
PLEK	NFE2L2	0.0288295
ZBTB18	EPB41L2	0.0288151
ZBTB38	CD8A	0.0288001
SUB1	RAP1GDS1	0.028798
ZNFX1	TRDMT1	0.0287711
TAL1	TECTA	0.0287708
FLI1	YIPF1	0.0287437
YBX1	IST1	0.0287354
ZNF207	TOP3B	0.0287228
MEF2C	ITGAV	0.0286934
TAL1	ITGB3	0.0286847
TSC22D3	RAB27A	0.0286603
ZFPM1	HPSE	0.0286507
YBX1	IRF1	0.0286447
STAT1	SETD2	0.0285678
ZNF276	MMADHC	0.0285435
TCF7	CCNE1	0.0285381
MEF2C	TMEM140	0.0285056
ZBTB41	CARD11	0.0285056
PAXBP1	RIOK1	0.0284802
ZEB2	FLNB	0.0284625
FOS	GOPC	0.0283933
ZEB2	FHL3	0.0283536
ZEB2	ZFPM1	0.0283471
TAL1	CNST	0.0283311
L3MBTL3	PYROXD1	0.0283175
PLSCR1	ST7L	0.0282974
PLEK	ANO5	0.0282918
MEF2C	ATP1B1	0.0282853
IRF7	HEATR1	0.0282852
TAL1	RGS18	0.0282714
MAFF	MRM3	0.0281826
CEBPZ	LRRC34	0.0281613
PLEK	REEP1	0.0281512
TAL1	F2RL2	0.0281394
ZGPAT	ERGIC1	0.0281376
GATA3	REXO2	0.0281364
KLF3	DTX2	0.0281169
TAL1	BCL2L13	0.0281106
NFX1	ZBTB18	0.0281048
NR1D2	DCAF12	0.0280848
PIAS1	GTPBP1	0.0280825
ETS1	CARHSP1	0.0280676
NFATC3	NR1D2	0.0280196
ZBTB38	NISCH	0.028015
ZFP36L1	PEBP1	0.0280118
SPI1	RRN3	0.0280037
RUNX3	PIK3R1	0.0280012
SMARCAL1	MNAT1	0.0279903
ZBTB41	TMEM63A	0.0279887
ATF4	GOLGA1	0.0279856
MLLT10	STXBP5	0.0279573
STAT1	RNF216	0.027909
MEF2C	MPL	0.0279037
XPA	ACAD9	0.0278959
TAL1	ASCC2	0.02788
ZNF217	NSUN2	0.0278792
HMGB1	CDC42	0.0278719
ZEB2	RAB5C	0.0278517
L3MBTL3	STX2	0.0278468
LRRFIP2	METTL16	0.0278377
ZFPM1	F10	0.0278334
XBP1	PRPF39	0.0278042
FLI1	CD58	0.0277997
ZEB2	CDC42BPB	0.0277982
STAT1	RPL27	0.0277627
TOX2	GTPBP2	0.027759
PLEK	NPC2	0.0277568
ZNF407	CSPP1	0.0277286
YBX1	DBI	0.0276985
ZNF831	ZNF407	0.0276907
TAL1	ZFPM1	0.0276885
RUNX3	LAT2	0.0276848
ZNF335	UTP15	0.0276739
THYN1	CDS2	0.0276588
KMT2C	LNPEP	0.0276331
PLEK	NINJ1	0.0276201
MEF2A	CUTC	0.0276168
ZEB2	CDKN1B	0.0275983
RREB1	TBC1D2B	0.027598
KLF6	MAFK	0.027598
TAL1	BOK	0.0275977
RREB1	ATP6AP1	0.0275909
STAT1	SMAD2	0.0275837
ATF4	GLG1	0.0275767
IKZF3	TSPAN13	0.0275745
TAL1	PMP22	0.0275698
ETS1	IKZF1	0.0275651
TAL1	HTR2A	0.0275425
KMT2C	SELENOF	0.0275173
KMT2C	PRRC2B	0.0275115
CEBPZ	PRDX4	0.0274828
ZFP36L1	USE1	0.0274819
PLEK	TBCEL	0.0274737
GATA3	PKNOX1	0.0274275
YBX1	BRI3BP	0.0274062
PLEK	CHST2	0.0273931
TAL1	CSRP1	0.0273592
MEF2A	PLPBP	0.0273572
ZNF217	GBF1	0.0273443
MAFF	STAM	0.0273282
NCOR1	JMJD8	0.0272926
ZBTB1	WDR36	0.0272892
PLEK	RBM38	0.0272801
ZEB2	CAP1	0.0272734
RUNX3	TNFAIP8	0.0272697
ZEB2	SH3BGRL	0.0272196
TET2	CASS4	0.0271944
PLEK	SNX3	0.0271858
HMGB1	AP3S1	0.0271765
ZNF654	GMPPA	0.0271729
ZEB2	RANBP3	0.0271645
ZNF217	UHMK1	0.0271379
MEF2C	GPR160	0.0271361
MAFF	TIMP3	0.0271062
ZBTB41	ARHGDIA	0.0271009
ARID4A	FXR1	0.0270868
ETS1	CCDC50	0.0270709
PLEK	HTR2A	0.0270623
ZBTB11	MED6	0.0270614
HMGXB4	SENP5	0.0270351
ZNF711	USP1	0.0269793
NFKB1	MFSD14A	0.0269524
ETS1	RBM41	0.026946
THAP5	PPTC7	0.0269318
TAL1	VOPP1	0.0269297
ZEB2	FHL1	0.0268764
ZEB2	TPM4	0.0268655
ZFPM1	CALD1	0.026864
TTF1	RPE	0.0268589
NR1H3	STAM	0.0268008
MEF2C	ITGA2B	0.0267948
MEF2C	FHL1	0.0267893
GABPA	TOP3B	0.0267655
THYN1	STMN1	0.0267243
TMF1	CGGBP1	0.0267223
JUN	TNFAIP3	0.0267184
ZFP36L1	CYFIP1	0.0267081
ZEB2	TAL1	0.0267035
IKZF1	RAD54L2	0.0267015
SON	UGGT1	0.0266607
RUNX3	ATP10A	0.0266583
IKZF1	DCUN1D5	0.0266435
SMAD1	MAFF	0.0266353
ARNT	IKBKE	0.0266304
KLF13	USP37	0.0266133
TCF7	AASDH	0.0265975
MEF2C	GP1BB	0.0265946
IKZF1	YTHDF3	0.026589
NFE2L2	GTF2A2	0.0265762
PLEK	PFDN1	0.0265709
PLEK	MAFK	0.026534
ZNF711	CHCHD7	0.0265332
VEZF1	CENPC	0.0264985
ZNFX1	ASXL2	0.0264638
NFATC2	TRIO	0.0264618
PLEK	ASCC2	0.0264613
FOS	RAB11FIP4	0.026434
YBX1	SEC11A	0.0264157
YBX1	G3BP1	0.0264032
BCL11B	TERF2IP	0.0263917
KLF6	HTR1B	0.0263778
ELF1	GLYR1	0.0263551
ZNF292	RPE	0.0263257
PLEK	GPR160	0.0263102
RUNX1	MYEF2	0.0262962
NFATC3	IPO5	0.0262903
ZEB2	TLN1	0.0262895
ZEB2	JADE1	0.0262762
ARNT	SECISBP2	0.0262734
GATA3	BLK	0.0262505
ZEB2	GNAI2	0.0262284
ZNF217	FAM8A1	0.0262191
ZFP36L1	NDUFA4	0.0262187
ZFP36L1	SH2D1A	0.0262185
PLEK	PPP1CB	0.0261875
ZFHX3	GTPBP1	0.026181
JUN	SELENOP	0.0261566
CREB3	ABRAXAS1	0.0261552
MEF2C	CMTM4	0.0261462
HBP1	ATOX1	0.0261412
NFATC3	FYCO1	0.0261271
YBX1	TKT	0.0261226
GATA3	RFFL	0.0261219
ZFX	INO80D	0.0261106
ZNF236	DNAJC21	0.0260872
SMAD1	NCOA7	0.0260804
PLEK	B3GNT5	0.026066
KMT2C	BRD8	0.0260563
ZEB2	ATP1B1	0.0260242
ZBTB38	DCUN1D5	0.0260222
NR1H3	DUSP3	0.0259932
MAFF	CASS4	0.0259853
CAMTA1	VASH1	0.0259625
TAL1	ELOVL7	0.0259616
HMGB3	ELAVL1	0.0258772
HIF1A	STX11	0.0258656
YBX1	CRBN	0.0258598
ATF2	ACTR10	0.0258289
AFF1	GGNBP2	0.0258254
FOXN3	DCAF12	0.0258245
MEF2C	BTK	0.0258113
ZEB2	DCTN6	0.0257979
FOXK2	MTMR12	0.0257761
FLI1	KLF6	0.0257755
FOXK1	B3GALNT2	0.0257722
AEBP2	MINDY3	0.0257579
NFX1	AOAH	0.0257532
ZEB2	ANKRD28	0.0257527
CTCF	EXOC3	0.0257393
MAFK	AGL	0.025727
ZNFX1	LRRC34	0.0257155
JUN	TMEM30A	0.02571
TFDP2	KIF5C	0.0257098
TCF7	RAB3GAP1	0.0257025
CUX1	SWAP70	0.0256836
PLEK	RAI14	0.0256785
PLSCR1	CPNE1	0.0256779
THYN1	WAC	0.0256766
ZBTB2	CCDC126	0.025672
ARID1B	SGCE	0.0256662
GPBP1L1	GTF2B	0.0256389
PLEK	ARL6IP1	0.0256178
TOX2	WAC	0.0256118
RUNX3	HCFC2	0.0256054
GATA3	GATC	0.025602
HMGB3	UFD1	0.0255833
SMAD1	SPCS2	0.0255283
HIF1A	SARNP	0.0255092
XPA	PICALM	0.0255082
MAFF	PMP22	0.0254992
KMT2C	DCTN6	0.0254827
YBX3	CHMP1A	0.0254634
KLF2	MAP3K9	0.0254455
CREM	FBXO7	0.0254375
MAFF	SMAD1	0.0254348
MEF2C	KIAA1210	0.0254344
FLI1	TAOK3	0.0254272
RCOR3	AMOT	0.025405
ZFP36L1	MZT1	0.025398
MEF2C	APLF	0.0253675
ZEB2	NFE2L2	0.0253412
NKRF	USP46	0.0253344
TCF7	STK17A	0.0253341
TAL1	SVIL	0.0253248
NFE2L2	FLNB	0.0253073
MYSM1	NUDT4	0.0252396
PHB	MTMR12	0.0252297
ARID1B	HADHB	0.0252233
MAFF	GP1BB	0.0252106
YBX1	ACTR8	0.0252045
YBX1	CCT8	0.0252004
KLF2	TACC1	0.025195
TAL1	CHN2	0.0251907
SATB1	PDCD6	0.0251868
PKNOX1	PARK7	0.0251849
ARID5B	C2CD5	0.0251685
ZBTB46	APPL1	0.0251583
YBX1	POLR2C	0.0251438
JUN	RHOB	0.0251422
TAL1	TBXAS1	0.0251303
ELF1	GAK	0.0251235
PLEK	CHMP7	0.0251186
ARID1B	MAPK1IP1L	0.0251164
AFF4	RNF146	0.0250882
VEZF1	ERCC3	0.025077
ZHX1	APPL1	0.0250766
ATF4	ATXN3	0.0250682
PLEK	CMIP	0.0250616
STAT1	GRK3	0.0250221
ZFX	PRKCE	0.0250089
PLEK	ITSN1	0.0249806
ZFX	RIC1	0.0249796
CSDE1	HMGCR	0.0249711
ETS1	TNFAIP8	0.0249589
CBFB	CDKN2AIP	0.0249569
YBX1	PRDX4	0.0249492
LRRFIP1	RUNX3	0.0249328
FOXK2	PTS	0.0249307
NR1H3	NCBP1	0.024924
YBX1	PGK1	0.0249216
PBRM1	SIPA1L1	0.0249213
ARNTL2	SPPL2A	0.024914
ARID4B	FBXO11	0.0249111
CSDE1	FDX1	0.0249046
ZNF318	ASB3	0.0249004
MEF2C	PTPN12	0.0248866
LRRFIP1	ZBTB38	0.0248834
TAL1	RAP1B	0.0248757
PLEK	SYNM	0.0248631
ZFP36L1	PUS10	0.0248331
KLF6	XPR1	0.0248162
YBX1	PEBP1	0.0248107
MEF2C	MYDGF	0.0248099
ATF4	RPL4	0.0248072
ZBTB11	NOP2	0.0247888
LRRFIP1	MRPL20	0.0247694
ZFP36L1	RPS11	0.0247488
KMT2C	RASA3	0.0247462
JUN	PRPF39	0.0247315
L3MBTL3	YWHAH	0.0247274
CARHSP1	TTC21B	0.0247081
LRRFIP2	IARS2	0.0246925
PLEK	DSE	0.0246875
LRRFIP1	SMIM13	0.0246822
MLLT10	ATG12	0.0246715
FOS	CD247	0.0246697
ETV7	PLK3	0.024656
ZNF217	TOP3B	0.0246435
FLI1	PYGL	0.0246254
JUN	SLC38A2	0.0246172
RUNX1	KIN	0.0246096
KLF2	PDXK	0.024605
ZEB2	GPR160	0.0246025
MXD4	BRI3BP	0.0246015
LCOR	UBA2	0.024586
NFX1	ATG2B	0.0245627
PLEK	ITGB1	0.0245624
KMT2C	MAP2K2	0.0245575
THYN1	PPIL2	0.0245496
SP3	ATP6V0B	0.024534
ZFPM1	PLS3	0.0245269
ELF1	USP22	0.0245213
ZBTB38	CLCC1	0.0245195
ELF1	SDHAF2	0.0245073
YY1	RNF111	0.0245002
CCDC88A	RAB22A	0.0244903
VEZF1	SDHAF4	0.0244877
PBRM1	DLG1	0.0244836
THYN1	MTMR8	0.0244815
RCOR3	GADD45B	0.0244781
LRRFIP1	ZNF652	0.0244666
DMTF1	TPRG1L	0.0244623
SMAD1	CALD1	0.0244542
ZEB2	SNX3	0.0244525
PLEK	ZSWIM6	0.0244502
MEF2C	BIRC7	0.0244357
ZNFX1	CCDC66	0.0244276
SMAD2	SOWAHC	0.024409
ZFP36L1	NT5C3A	0.0243986
CNBP	TRAPPC11	0.0243919
HIVEP2	IL20RA	0.0243776
TOX	RRP12	0.0243733
ZEB2	ARHGEF7	0.0243629
PLEK	TLE3	0.0243542
ZBTB33	ANXA5	0.0243475
CREM	MAP3K5	0.0243382
PLEK	ATP1B1	0.0243376
TCF7	BRD9	0.0243256
MEF2C	KAT2B	0.0243161
TSC22D1	KCNK5	0.0243102
KMT2C	GRAP2	0.0242902
TAL1	TESC	0.0242858
ZBTB11	CDS2	0.0242844
SP4	NAA16	0.0242841
MBD3	APRT	0.0242718
PLEK	TMLHE	0.0242682
TAL1	F2RL3	0.0242609
YBX1	HSPD1	0.0242592
ZNFX1	MEAF6	0.0242484
ZNF706	FBXO48	0.0242436
KMT2C	RAB11FIP4	0.024241
ZFP36L1	ZC3H18	0.0241965
JARID2	EMP1	0.0241907
LRRFIP1	EXOSC2	0.0241784
PKNOX1	FAM193A	0.0241684
EGR1	CHMP5	0.0241641
KLF6	PLCG2	0.024164
LYAR	PRKAR2A	0.0241579
GZF1	DCAF1	0.0241506
PLEK	TWF2	0.0241495
NFIL3	LEMD3	0.024132
NSD2	PARL	0.0241129
ZBTB38	THUMPD3	0.0241109
PLEK	TMSB4X	0.0240943
ADNP	APBA3	0.0240934
SP4	ATG12	0.0240816
MEF2A	DNAJB2	0.0240367
FOXK2	CCDC66	0.0240338
ARID1A	VPS11	0.0240314
ARID1B	PUS10	0.0240187
SATB1	RRN3	0.024005
MEF2C	DOCK1	0.0240027
THYN1	SULF2	0.0240026
EGR1	KLF6	0.0239931
JUN	LYST	0.0239921
MEF2C	ARPP19	0.0239912
RUNX3	STRADA	0.0239872
GPBP1L1	PARL	0.0239787
ZFP36L1	RPL7A	0.0239619
CSDE1	HSBP1	0.023955
HMGB3	CCP110	0.0239508
HMGB3	XPO1	0.0239481
CREM	DCUN1D5	0.0239433
MEF2C	SVIL	0.0239357
TAL1	TUBB1	0.0239353
ZNFX1	MPL	0.0239306
NFAT5	BCCIP	0.023912
SP4	NOLC1	0.0239103
AEBP2	GYG1	0.0239075
ZFPM1	TAPT1	0.023899
KMT2C	GP9	0.0238972
IKZF1	TMEM156	0.0238868
ZNF711	SMC5	0.0238786
SON	GLS	0.0238757
GPBP1L1	COG7	0.0238721
BCL11B	ACTB	0.0238636
MBD2	SMG7	0.0238628
ZEB2	CHST2	0.0238559
CNBP	RREB1	0.0238489
HMGB1	BRIX1	0.0238483
ZFP36L1	B2M	0.0238459
HMGB3	KIF21B	0.023837
CSDE1	NCOA4	0.0238279
JUN	CHAMP1	0.023821
MEF2C	ABCD2	0.0238174
STAT1	MOV10	0.0238154
TCF7	LARP1	0.023795
SMARCAL1	ZNF652	0.0237938
ZNF654	TRDMT1	0.0237932
SMARCE1	DDX6	0.0237853
ZBTB38	PRDX1	0.0237705
MAFF	RGS18	0.0237682
MAFF	MTERF3	0.0237643
ZEB2	SUCNR1	0.0237604
PLEK	TBL1X	0.023759
SMARCE1	XRCC6	0.0237477
JARID2	MAP3K14	0.0237253
STAT1	VAMP7	0.0237185
LYAR	ARL6IP5	0.0237175
PRDM15	ERCC5	0.0237164
RUNX3	DGKH	0.0237095
ZNF326	MITD1	0.0236952
ELF1	RIN3	0.0236893
TAL1	VAV3	0.023685
HSF2	ATXN1L	0.0236724
TSC22D3	TAF11	0.0236648
CARHSP1	ELL	0.0236526
MYSM1	NCBP3	0.0236505
ADNP	SRPRB	0.0236478
PLEK	PDE6D	0.023637
PLEK	FLI1	0.0236325
HIVEP2	PPME1	0.0236214
DNAJC2	RNASEH2B	0.0236049
PLEK	SHROOM2	0.0236044
BACH1	KRAS	0.0236043
IRF2	RPN2	0.0236034
PLEK	LYN	0.0235761
ZFPM1	ADRM1	0.0235674
YBX1	GAPDH	0.0235628
MIER1	PPP1CA	0.0235626
BCL11B	PLRG1	0.0235513
TET2	CDCA7	0.0235491
RUNX1	IFIH1	0.0235378
YBX1	UBE2V1	0.0235352
MEF2C	DOT1L	0.023535
TSC22D3	STX16	0.023527
KLF2	LDLRAD4	0.0235167
ZBTB33	CCDC126	0.0235138
PLEK	FXYD6	0.0234947
AEBP2	CERK	0.0234816
ARID1B	NIP7	0.0234769
ARID4B	ARFGAP1	0.0234742
XBP1	CDC14A	0.0234721
ZEB2	PEF1	0.023452
ZFP36L1	ARPC3	0.0234499
CREB1	SMU1	0.023439
KLF10	GCDH	0.0234281
PLEK	SLC9A5	0.0234185
HMG20B	IRF7	0.0234163
ZNF512	HELQ	0.0234138
TSC22D1	GPD2	0.0234127
CCDC88A	COIL	0.0234087
THAP5	THOC5	0.0234032
ATF2	ANKRD39	0.0233776
NCOR2	SDHAF4	0.0233709
SREBF1	SUSD3	0.0233656
SMARCC1	AFTPH	0.0233369
ATF2	TOPBP1	0.0233268
CSDE1	MAML1	0.0233152
MEF2C	RAB20	0.0232924
CREB3	IDH3A	0.0232848
JUN	LRPAP1	0.0232812
TCF7	ING1	0.0232788
MEF2C	SNAP23	0.0232745
TET2	EGLN1	0.023273
ZNF318	INTS6	0.0232713
TOX2	AIP	0.0232672
CNBP	MMP9	0.023264
ZFP36L1	RIC1	0.0232446
MIER1	CNOT4	0.0232446
JUN	RPS6KA5	0.0232353
THYN1	CD81	0.0232245
ZBTB38	TNFAIP8	0.0232234
GPBP1	NDUFV1	0.023222
ZNF292	BCOR	0.0232177
KMT2C	FES	0.0232148
HMGXB4	DDX55	0.0232006
BCL11B	TK2	0.0231914
THYN1	FEM1B	0.0231898
NSD2	COQ9	0.023185
NR1D2	TUBGCP5	0.0231731
IRF7	PDLIM2	0.0231719
RUNX3	HSPA8	0.0231595
RBPJ	IPO9	0.0231451
JUN	EXOC3	0.0231304
NFE2L2	CIAPIN1	0.0231301
SATB1	ZNF512B	0.023121
HIVEP2	STAU2	0.0231197
PLEK	ERGIC2	0.0231157
YBX1	PPIL1	0.0230811
VEZF1	WBP2NL	0.0230761
YBX3	JAGN1	0.0230753
CASZ1	FBXO48	0.0230723
SMAD4	ATP6V0B	0.0230634
KLF6	ITGB3	0.0230566
RUNX3	MPV17L	0.0230375
ATF4	ANO5	0.0230341
PLEK	VOPP1	0.0230307
AFF1	BRCA2	0.023016
NFKB1	PHLPP2	0.0230136
CSDE1	ATP6V0C	0.0230133
HMGB1	ANKFY1	0.0230063
ARNT	RNF111	0.0230034
SSRP1	MDM2	0.0229797
DNAJC1	DBR1	0.0229675
PLEK	LYVE1	0.0229629
HMGB1	RBBP4	0.0229537
YEATS4	ATP6V1C1	0.0229524
PIAS1	HMG20B	0.0229412
ZEB2	OPHN1	0.0229407
ATF2	TPRG1L	0.0229292
RUNX1	LPAR6	0.0229206
ZNF706	B3GALNT2	0.0229204
NCOR2	PTPRC	0.0229094
XPA	SCAPER	0.0229082
ZEB2	MYH9	0.0229069
YBX1	CCDC59	0.022904
STAT1	BTLA	0.0229019
ARID1B	SLC2A8	0.0228996
KLF6	NEK9	0.0228992
TCF12	ARFGAP2	0.0228884
MAFK	NRP1	0.0228869
ATF4	COG2	0.0228798
KLF6	NCOA7	0.0228782
MEF2C	CSRP1	0.0228692
ZFPM1	LYN	0.022851
ZNF207	EIF2AK1	0.0228504
ZEB2	DOK2	0.0228414
ATF4	SUCLA2	0.0228361
BACH1	SFXN3	0.0228205
ZFP36L1	NDUFA6	0.02282
TRPS1	UGGT1	0.0228065
YBX1	NUBP1	0.0228026
JUN	MAPK1	0.0227759
RUNX3	STXBP6	0.0227657
TSC22D3	PDLIM2	0.0227611
CASZ1	DYNC1LI1	0.022759
ZNF318	MTFR1	0.0227566
MEF2C	REEP1	0.0227479
MEF2C	TRPC3	0.0227314
HMGB3	NUDT16L1	0.0227169
UBP1	TMLHE	0.0227155
HMGB3	ULK1	0.022713
BCL11B	B2M	0.02271
FOXO1	LRP5	0.022707
HMGB1	EBNA1BP2	0.022697
YBX1	GOT2	0.0226934
TTF1	ME2	0.0226867
LYAR	VPS41	0.0226864
TCF7	JAK1	0.0226816
TCF7	TRMT6	0.0226815
ZFP36L1	EZR	0.0226785
CSDE1	KDM5A	0.0226711
PLSCR1	ZNF148	0.0226624
MLLT10	KDM2B	0.0226616
CREM	DCUN1D1	0.02265
YBX1	HSPA8	0.0226495
HMGB3	COPB2	0.0226422
JUN	CHMP1B	0.0226382
ZEB2	F2RL3	0.0226328
PLEK	RNF19B	0.0226318
ZEB2	DGAT2	0.0226312
NFATC3	RPS8	0.0226124
SON	PHF20	0.0225912
TET2	DERL1	0.0225856
ZFHX3	DDIT4	0.0225815
LYAR	UFD1	0.0225813
BBX	CIR1	0.0225747
ZFPM1	F2RL3	0.0225655
MEF2C	SPTBN5	0.0225583
ZEB2	ANO5	0.0225521
ELF2	PLRG1	0.022552
MXD4	ANKLE2	0.0225342
TAL1	APP	0.022534
HBP1	TK2	0.0225307
TOX	LSM6	0.022525
PLEK	TPM4	0.0225199
YY1	RANBP3	0.0225065
KMT2C	ZNFX1	0.0224974
ATF4	STK11IP	0.0224946
ZEB2	YIPF3	0.0224897
AFF4	CISD1	0.0224894
ZEB1	HADHB	0.0224882
KLF6	MEF2C	0.0224801
PLEK	SQSTM1	0.022479
MEF2C	TIMP3	0.0224736
KLF6	SNX6	0.0224702
PAXBP1	ST6GALNAC4	0.0224531
GATA3	CLK2	0.0224304
TAL1	SYTL3	0.0224242
ZNFX1	ARNTL2	0.0224199
ZEB2	ITGAV	0.0224154
PLEK	MGAT4B	0.0224142
TSC22D3	PDE6D	0.0224004
MBD3	CD58	0.022398
ZFP36L1	SAMSN1	0.0223904
MEF2C	PEF1	0.0223803
ZBTB38	SH3BP2	0.0223749
HMG20B	PAK1IP1	0.0223651
IKZF3	DUSP10	0.0223619
YBX1	KLF2	0.0223566
SATB1	DSTN	0.0223521
MAFK	RGS18	0.0223382
TSC22D3	ZNF148	0.0223376
ZBTB1	FDX1	0.0223241
ZNF831	USP14	0.022324
ETV7	FAM91A1	0.0223197
PLEK	NRP1	0.0223175
YBX1	CCT3	0.0223131
TCF7	PLAG1	0.0223127
GZF1	TRIP4	0.0223092
HMGB1	DUS4L	0.0223081
GATA3	MACF1	0.0223047
YBX1	CD8A	0.0222908
PLEK	SH3BGRL	0.0222882
HMGB1	WDSUB1	0.0222846
PLSCR1	DDX52	0.0222842
YBX1	RBX1	0.0222647
MLLT10	TMEM140	0.0222628
SON	GTF2H5	0.0222622
YBX1	LCP1	0.0222609
RBPJ	MFF	0.0222528
YBX1	SAP30L	0.0222383
MBD3	WDR91	0.022234
HMGB3	SMC4	0.0222318
KLF6	CPE	0.0222006
SFPQ	HECTD4	0.0221863
ZNF326	LMBR1	0.0221833
ZEB2	CDS2	0.0221759
BCL11B	USPL1	0.0221754
ZNFX1	COMMD7	0.0221636
ARNT	PFKFB2	0.0221631
MBD3	DUT	0.0221579
ATF4	APMAP	0.0221528
PLEK	EPSTI1	0.0221523
ZNFX1	UBAC2	0.0221521
ELF1	NR1H3	0.0221517
RUNX2	RNH1	0.0221337
MAFK	ARHGAP25	0.0221335
CARHSP1	ILF3	0.0221251
ZFP36L1	PSMC2	0.0221204
PLEK	TALDO1	0.0221198
JUN	CNIH4	0.0221136
HMGB3	PPIH	0.0221104
MGA	CYTIP	0.0221039
TAL1	ANXA11	0.0220999
L3MBTL3	CPSF2	0.0220949
TFB1M	KIAA1671	0.0220947
YBX1	CHORDC1	0.0220904
FLI1	THAP5	0.0220853
HMGB3	USP1	0.022084
CARHSP1	GLS	0.0220816
PLSCR1	NFRKB	0.022074
YBX1	NUTF2	0.0220679
ARID4B	ETV6	0.0220665
SMAD1	PTP4A1	0.0220619
ZNF512	CREB1	0.0220598
SON	YWHAH	0.0220575
ZFP36L1	SRGN	0.0220455
TET2	ENDOG	0.0220448
NFKB1	IKBKE	0.0220384
PBRM1	REXO2	0.0220299
ZNF831	CMTM3	0.0220265
SP3	MGST1	0.022022
YBX3	TIMM13	0.0220196
TAL1	CALD1	0.0220113
ZFP36L1	RBM5	0.0219973
HMG20B	CDV3	0.0219963
ARNT	ATE1	0.0219865
ETS1	ATG16L1	0.0219828
ZNF831	APMAP	0.0219796
MYC	NDUFS1	0.0219757
GATA3	HNRNPH1	0.0219698
ZNF512B	HAUS6	0.0219689
YBX1	EIF4A3	0.0219657
ZEB2	HTR2A	0.0219581
ZEB2	TADA3	0.0219531
YBX3	CYSTM1	0.0219501
ZFHX3	MRPL34	0.0219405
ETS1	HSP90AA1	0.0219378
GZF1	MBNL1	0.0219333
TAL1	CTSD	0.0219332
ETV7	MKLN1	0.0219263
LCORL	TIMM13	0.0219089
ZNF207	HS1BP3	0.0219005
JUN	SOWAHC	0.0218933
XPA	MPP1	0.0218798
CREBRF	PRKCE	0.0218714
HMGB3	BID	0.0218712
TFDP2	RASA1	0.0218694
ZBTB21	IKZF3	0.0218675
YBX1	CD81	0.0218645
PLEK	PEF1	0.0218624
PLEK	RABGAP1	0.0218575
HMGB3	MBD3	0.0218563
ZFP36L1	SSR2	0.021847
STAT1	TCF7	0.0218446
PLEK	CTSB	0.0218428
TOX2	SH2D1A	0.0218426
TCF7	ITGA4	0.021841
BCL11B	SLF2	0.0218358
HMGB1	SUSD3	0.0218322
MEF2C	RAP1B	0.0218233
PAXBP1	CASZ1	0.0218202
IRF2	PPTC7	0.0218131
TOX2	WDR47	0.0218122
MAFF	CSRP1	0.0218118
YBX1	POLA1	0.0218042
JUN	VPS33A	0.0218016
ZNF831	RPS27L	0.0218008
ZNFX1	USP53	0.0217968
LRRFIP2	KLF7	0.0217965
STAT1	TSPAN13	0.0217936
TSC22D1	IL7R	0.0217924
SSRP1	MAPT	0.0217894
MEF2C	ABCA5	0.0217821
MEF2C	F2RL2	0.0217789
ETS1	SATB1	0.0217753
HMGB3	ACTR10	0.0217745
SMAD1	TTC17	0.0217656
RUNX3	PRDX1	0.0217589
PLEK	GSE1	0.0217531
GPBP1L1	NANP	0.0217526
ZFP36L1	RAN	0.0217515
JUN	LCOR	0.021746
TSC22D1	TBP	0.0217446
ZEB2	CTBP2	0.0217357
MYC	ACTR8	0.0217353
TAL1	GP1BB	0.0217303
YBX1	MGST3	0.0217236
CCDC88A	FAM162A	0.0217057
KLF3	MTMR8	0.0217049
TAL1	ZEB2	0.0217044
ELF1	LCA5	0.0216993
HIF1A	EXOC6	0.0216918
MEF2A	MTFR1	0.0216848
ZFP36L1	SSBP3	0.0216813
YBX1	PPP1R8	0.0216778
JUN	EWSR1	0.0216776
TCF12	CEP131	0.0216765
MEF2A	POP4	0.021672
MEF2C	PRF1	0.0216703
YEATS4	MANBA	0.0216703
TAL1	HPSE	0.0216562
ELF1	UVSSA	0.0216519
ETS1	LYAR	0.0216461
JUN	KDM7A	0.0216401
KLF2	UVRAG	0.0216359
NSD2	XRCC6	0.0216282
HMGB3	KLHL3	0.0216242
FOS	USP18	0.0216223
TMF1	UBE2B	0.0216217
TFB1M	RER1	0.0216201
PRDM15	PKP4	0.0216129
ZEB2	PRKD1	0.0216118
MYC	SEC23B	0.0215954
TCF7	SLC35A1	0.0215701
HMGB1	SERINC3	0.0215678
ELF1	LYPLAL1	0.0215666
ELF2	SPCS3	0.0215593
NCOR1	NDUFA11	0.0215546
ZFPM1	TAL1	0.0215503
ZNF148	ERLEC1	0.0215326
FOXK1	UBE2B	0.0215307
ZFP36L1	PIP4K2A	0.0215279
ARID4A	SMARCE1	0.021519
FLI1	TBCEL	0.0215182
CTCF	LRWD1	0.0215182
ARNT	RCSD1	0.0215132
SON	OXR1	0.021512
NCOR1	TTC21B	0.0215119
TOX2	TCF20	0.0215085
STAT1	CD6	0.0215014
VEZF1	SUGP1	0.0214901
PLEK	EGR1	0.021488
ZEB2	TBXA2R	0.0214866
YBX1	SUDS3	0.0214817
PLAG1	MBIP	0.0214812
HIF1A	NLRC3	0.0214761
SON	EDC3	0.0214756
JARID2	SEH1L	0.0214723
ZBTB38	STRADA	0.0214687
MAFK	CTSB	0.0214657
PLSCR1	AASDH	0.0214644
LRRFIP2	PCGF6	0.0214629
GATA3	TTC19	0.0214585
PLEK	NELFCD	0.021457
ZEB2	ACTB	0.0214569
HMGB1	DTX3L	0.0214488
MEF2C	TLN1	0.0214478
BACH1	FBXL14	0.0214428
BCLAF1	COPS8	0.021441
YBX1	TRA2B	0.0214399
GATA3	SRFBP1	0.0214362
NCOR1	HSPD1	0.0214338
SON	CCZ1	0.0214315
FOXO1	GTF2A2	0.021428
ZEB1	INPP5B	0.0214229
GATA2	BRSK2	0.0214225
RCOR1	POLR3H	0.02142
ZFP36L1	RPL22L1	0.0214184
MAFK	TECTA	0.0214126
ZEB2	ACTG1	0.0214114
ZNFX1	PBX1	0.0214076
HMGB3	MAGOH	0.0214076
TOX2	ERCC5	0.0213995
ZBTB46	ABR	0.0213982
ZEB2	JCAD	0.0213973
EGR1	LBH	0.0213828
TSC22D1	ATE1	0.0213734
SP3	MBD3	0.0213605
HMGB3	PCGF6	0.0213528
ZNF512	SMU1	0.0213528
FLI1	CDC14A	0.0213514
PLEK	RPL3	0.0213503
PLEK	NR1H3	0.0213492
HMGB3	PICALM	0.0213405
TCF7	NDST4	0.0213382
RUNX1	FBXL14	0.0213332
ZEB2	ATP2A3	0.0213313
RCOR1	TECPR2	0.0213259
TET2	RGS18	0.0213202
NCOR2	CCNK	0.0213141
GATA3	IP6K2	0.0213119
TOX2	ARHGEF6	0.021307
TOX2	ARIH1	0.0213045
ZNF711	FBXL3	0.021303
MEF2A	GPD2	0.0213004
FOXO1	VPS53	0.0213
MAFF	PLEK	0.0212949
JUN	MYCBP2	0.0212819
ZEB2	PPP3CA	0.0212771
PAXBP1	BANP	0.0212747
PLEK	ACTG1	0.0212735
ZFP36L1	PPIA	0.0212725
EGR1	BOK	0.0212676
DMTF1	RIN3	0.0212672
MEF2C	TAL1	0.021267
MEF2C	CIR1	0.021252
ZNF276	ME2	0.021249
ATF4	NUDCD1	0.0212483
ZFP36L1	EIF3G	0.0212466
PLEK	ARHGEF12	0.0212454
KMT2C	RPS19BP1	0.0212452
ELF1	DUSP3	0.02124
ZBTB18	PNPT1	0.0212303
TAL1	ITSN1	0.0212294
YBX1	PEX7	0.021227
ZEB2	PPIE	0.0212267
KLF2	CCDC66	0.0212182
ZNF706	TAB3	0.021217
ZFP36L1	PTPRA	0.0212049
BCL11B	AKAP9	0.0211988
ZFPM1	CHMP4B	0.0211925
ETS1	SIN3B	0.0211924
SMAD4	VPS25	0.0211919
ZEB1	PDHA1	0.0211913
ARID4A	WDR33	0.021178
SREBF1	MRPL3	0.0211746
PLEK	HIPK3	0.0211731
CNBP	RPS17	0.0211695
PLEK	GNAI2	0.021165
SP3	M6PR	0.0211638
FOXN3	EZH2	0.0211615
ZFPM1	TIMP3	0.0211607
ZEB2	DSE	0.0211603
PLEK	UNK	0.0211524
KLF13	GRAMD1C	0.021144
LRRFIP1	SPCS2	0.0211399
ADNP	RFTN1	0.0211396
JUN	CTSO	0.0211357
CARHSP1	INTS11	0.021135
RFXANK	STK3	0.0211302
ARID4B	WSB2	0.0211229
NR1H3	KCNK1	0.0211217
CDC5L	SGCE	0.0211139
THYN1	CHORDC1	0.0211139
RUNX3	PHACTR2	0.0211019
MEF2C	NRP1	0.0210992
KLF6	ATRN	0.0210963
MAFF	AIP	0.0210888
ZNF335	KAT6B	0.0210865
CSDE1	MAP4K4	0.0210851
GPBP1L1	MRPL19	0.0210743
TSC22D3	BID	0.0210694
TAL1	CDC42BPB	0.0210667
KLF6	CUL3	0.0210658
ZEB2	PDLIM5	0.0210636
ZNF335	PDHA1	0.0210556
ZFP36L1	GAPDH	0.0210518
AFF1	KANK4	0.0210401
BCL11B	RHOF	0.0210383
IRF7	FAN1	0.0210311
PLEK	ABCA5	0.0210302
ZFPM1	EIF3G	0.0210254
ZNF335	STRBP	0.0210226
KLF6	SVIL	0.0210217
NFATC3	BLK	0.02102
TOX2	LDLRAD4	0.0210178
ZFP36L1	FLII	0.0210101
ZEB2	ITSN1	0.0210066
STAT1	MANBA	0.0210061
ZFP36L1	WDR1	0.0210008
STAT1	SENP5	0.0209995
RFXANK	UBN1	0.0209983
ZNF711	NFXL1	0.0209894
BCLAF1	DFFB	0.0209871
NFAT5	VAV1	0.0209819
TCF12	DHX15	0.0209813
FOXO1	GTDC1	0.0209794
ZNFX1	NRP1	0.0209783
NKRF	SURF6	0.0209721
TOX2	PCNP	0.0209666
ETS1	UBA6	0.0209658
ZEB2	BIRC6	0.0209601
KLF6	RIN3	0.0209599
ZBTB18	ORC3	0.0209598
ZBTB21	TMEM33	0.0209543
STAT1	CLASP2	0.020953
TSC22D3	CPSF2	0.0209519
STAT1	DNAJC17	0.0209435
CREB3	ERLIN2	0.0209424
HMGB3	DPM1	0.0209412
BCLAF1	NFAT5	0.0209348
KLF6	ITPR1	0.0209331
ZEB2	LIMS1	0.0209306
ETS1	VHL	0.0209274
EGR1	MARK3	0.020926
ZFP36L1	CCDC62	0.0209213
YBX1	MRPS34	0.0209201
KLF7	TRAPPC3	0.0209194
MXD4	HNRNPLL	0.0209132
RUNX3	BAZ1B	0.0209121
STAT4	PLXNC1	0.0209093
MAFF	BOK	0.0209077
ZBTB38	ETV6	0.020906
BBX	ZFX	0.0209031
TAL1	PAQR5	0.0209013
DMTF1	CHAMP1	0.0208933
YBX1	SDHC	0.0208909
NFX1	NCBP3	0.0208872
ZEB2	TSC22D3	0.0208841
CBFB	DDX51	0.0208797
SPI1	SMC6	0.0208766
ZNFX1	SENP6	0.0208703
YEATS4	PLCL2	0.0208641
TOX	YAF2	0.0208616
ZBTB33	ARMC8	0.0208547
E2F6	TBC1D1	0.0208506
MEF2C	RANBP1	0.020842
LRRFIP2	PARG	0.0208419
YBX3	BZW2	0.02084
ETS1	LRRC31	0.0208339
YBX1	MRPL47	0.0208311
NFKB1	RIC1	0.0208254
MIER1	RALA	0.0208252
ADNP2	PPP1CA	0.020821
YBX1	RAD54L2	0.0208181
KLF6	EPN2	0.0208157
YBX1	LMNB2	0.0208145
ETV7	RBM41	0.0208078
SFPQ	FAF2	0.0207947
FOXO1	PDCL3	0.0207945
ZNFX1	NFATC2	0.0207896
PLSCR1	KIAA1191	0.0207891
MAFF	F13A1	0.0207886
GPBP1	PRIMPOL	0.0207885
TAL1	USP14	0.0207877
ZEB2	ANKMY2	0.0207873
STAT1	SETD1B	0.0207837
ZNF207	GPALPP1	0.0207823
FOS	BTG2	0.0207753
ZBTB21	KPNA1	0.0207748
ZNFX1	TMEM62	0.0207732
ZNF622	ABCD2	0.0207723
PRDM2	CENPC	0.0207699
HMGB1	DNAJC7	0.0207699
ZFP36L1	UBE2D2	0.020763
TFDP2	NUDCD1	0.0207587
LYAR	FBXW7	0.0207563
NFATC1	NAXD	0.0207543
ZNFX1	REEP5	0.0207511
ZBTB2	FEZ2	0.0207509
XPA	CPSF6	0.0207464
E2F6	TSR1	0.0207462
ZNF711	SLC48A1	0.0207386
CUX1	PLA2G12A	0.0207339
MBD2	CSTF2	0.0207327
MAFK	PMP22	0.0207314
MLLT10	SLC30A9	0.0207301
FOXN3	ZNF652	0.020728
CBFB	NVL	0.0207272
SUB1	RAD54L2	0.0207232
KLF6	ACVR2A	0.0207159
PLEK	LY75	0.0207056
ZEB2	PRCP	0.0207016
FOS	TRNT1	0.0206964
TAL1	TFPI	0.020695
FOXK2	TXLNG	0.0206925
TET2	REEP1	0.0206925
ZEB2	NINJ1	0.0206916
ZBTB1	SETD7	0.0206853
ATF4	ITGB1	0.0206852
SMARCAL1	MTX2	0.0206808
GABPB1	CCDC18	0.0206775
NFIL3	MRPS14	0.0206761
THYN1	EEF1AKMT1	0.0206726
MEF2C	TGFB2	0.0206661
STAT1	LTA4H	0.0206654
ATF4	RUVBL1	0.0206616
ARID4B	PTH1R	0.0206583
ZEB2	LPP	0.0206537
YBX1	CUTC	0.0206515
YBX1	LMAN2	0.020644
ZFPM1	F2R	0.0206421
IKZF1	CAPS2	0.0206419
SMAD4	TEX261	0.0206408
HMGXB4	MYH9	0.0206408
PLEK	RAB5C	0.0206383
MEF2C	GP9	0.0206381
SMARCC1	KIAA1671	0.0206302
STAT1	LEMD3	0.0206276
ZEB2	PTPN1	0.0206263
ZFP36L1	RHOA	0.0206253
PLEK	EXOC7	0.0206235
FOS	RPS6KA5	0.0206119
BBX	GABPA	0.020611
NKRF	USP6NL	0.0206014
JUN	IL20RA	0.0206005
PIAS1	YTHDF2	0.0205997
TCF7	NRDE2	0.0205993
SMARCE1	B3GNT2	0.020595
LRRFIP1	HCFC2	0.0205912
ZBTB33	BCL2	0.0205882
ADNP2	ZBTB18	0.0205838
SON	YEATS4	0.020583
MEF2C	RHOB	0.020576
NFX1	SERTAD2	0.0205688
SMARCE1	JPT2	0.0205588
HBP1	SKA2	0.0205541
KMT2C	PPP1CB	0.0205459
ZFP36L1	DNTTIP2	0.0205454
ZNFX1	KMT2C	0.0205452
TOX2	RUNX3	0.0205424
EGR1	TESC	0.0205361
FLI1	UFL1	0.0205353
ATF4	FBXW11	0.0205347
CDC5L	BUD23	0.0205326
ZNFX1	PGGT1B	0.0205325
PBRM1	LAP3	0.0205262
YBX1	EMG1	0.0205251
NCOR1	GABPB1	0.0205242
PLEK	VAV3	0.0205235
ARID1B	TMSB4X	0.020514
ATF4	RPL9	0.0205118
SMAD1	BTBD10	0.020511
JUN	RGS1	0.0205082
JARID2	CAPS2	0.0205056
PIAS1	CBFB	0.020504
ZNF706	LCLAT1	0.0204997
IRF7	UVRAG	0.0204974
HIVEP2	MFN2	0.0204884
LYAR	CISD2	0.0204873
ATF4	HDAC1	0.0204864
ARID1B	RPL31	0.0204816
ZFP36L1	BCL11B	0.02048
CSDE1	SNRNP200	0.0204788
L3MBTL3	HCFC2	0.0204756
VEZF1	LAMP3	0.0204706
HMGB3	ACLY	0.0204699
ZNF639	SMC5	0.0204693
YBX1	SMS	0.0204654
STAT1	TFDP2	0.0204586
IRF1	SOWAHC	0.0204584
MAFF	ITGB3	0.0204583
ZFP36L1	LFNG	0.0204575
KLF3	RBBP7	0.0204563
ZFP36L1	ZNF318	0.0204547
ETS1	CCDC93	0.0204543
ATF4	AKAP10	0.0204527
BCLAF1	STT3B	0.0204447
KLF2	RPGR	0.0204423
HIF1A	RSBN1L	0.0204346
CNBP	HIVEP2	0.0204343
ELF1	ARHGAP21	0.0204316
ZBTB33	LIAS	0.0204288
RUNX2	ATAD2	0.0204205
YBX1	ANXA5	0.0204082
ZNF512B	CNOT4	0.0204062
ZFP36L1	SDHA	0.0204002
PAXBP1	ZNF407	0.0203994
DNAJC2	N4BP2L1	0.0203892
MLLT10	TOGARAM1	0.0203823
LYAR	SUMF2	0.020381
PLEK	ARHGEF7	0.0203791
YBX1	BID	0.0203784
ZFP36L1	RGS1	0.0203782
KLF6	LYN	0.0203781
GABPB1	RRP12	0.0203773
ZNF711	TRMT2A	0.0203759
HSF2	PLCL2	0.0203665
RUNX1	PPIC	0.0203649
MAFF	MPL	0.0203624
ZNF335	CDCA4	0.0203616
ZFP36L1	RFFL	0.0203614
PLEK	SSBP2	0.0203606
ZFPM1	ZEB2	0.0203602
YBX1	UTP3	0.0203557
TTF1	MIER1	0.0203549
GATA3	SDAD1	0.0203537
LYAR	FOXK1	0.0203484
BCL11B	RPL23	0.0203477
MAFK	TRPC3	0.0203468
NFATC3	RPS3	0.020343
TAX1BP1	KIAA2026	0.0203278
ETS1	ACAA1	0.020327
ZNF292	DDX24	0.0203269
HMGB1	ANP32A	0.0203248
JUN	TAF7L	0.0203244
L3MBTL3	GMPPA	0.0203232
ZFHX3	RNF146	0.0203158
ZFP36L1	WWC3	0.0203101
ARID4A	PABPC1	0.0203084
MBD3	STMN1	0.0203056
SMARCAL1	BABAM2	0.0203039
PLEK	ATP2A3	0.0203017
ETS1	MORC2	0.0203012
PLEK	LAMTOR3	0.0202952
ARID4A	CDK14	0.0202931
HMGB1	NFYC	0.0202904
MEF2C	FHL3	0.0202874
ZBTB38	DECR2	0.0202838
HMGB3	LTA4H	0.020282
ARID5B	BRSK2	0.0202817
NFATC3	NFX1	0.0202753
CREBRF	TDRD3	0.0202752
YBX1	SLC30A9	0.0202717
CUX1	VPS53	0.0202686
ZEB2	TMEM50A	0.020267
ZEB2	CASS4	0.0202657
BCLAF1	MBD5	0.0202584
JUN	CHPT1	0.020258
CREM	MFSD14A	0.0202576
ZNFX1	PLXNC1	0.0202511
MYEF2	ACSBG2	0.0202465
ZNF706	PHF12	0.0202451
ZNFX1	SPPL2A	0.0202437
STAT4	CCNE1	0.0202392
NFIL3	SMG7	0.0202381
IRF2	LRWD1	0.0202268
CEBPZ	NUS1	0.0202251
NFYC	WDSUB1	0.0202241
STAT1	IRF7	0.0202238
HMGB1	PDCD5	0.0202227
MYEF2	VPS53	0.0202227
CASZ1	MFSD14A	0.0202225
MEF2C	SFT2D1	0.0202217
ZEB2	TAOK3	0.0202211
NSD2	SWAP70	0.0202206
YEATS4	ITPRIP	0.020219
L3MBTL3	MFN2	0.0202178
ZEB2	SHROOM2	0.0202173
AFF4	ORC3	0.0202171
ZEB2	TEF	0.0202161
ZFPM1	SYTL3	0.0201918
KLF6	EXOC7	0.0201909
HMGB1	CTLA4	0.020183
ZBTB21	GLIPR2	0.0201808
ZFP36L1	MYCBP2	0.020167
STAT1	N4BP1	0.0201617
RCOR1	MFSD14A	0.0201585
MAFF	SLC9A5	0.0201581
TOX	MRPS15	0.0201579
TEF	HAT1	0.0201496
ZEB2	CAMK2D	0.020147
PKNOX1	YTHDF2	0.0201381
GPBP1L1	CCDC59	0.0201369
RUNX1	LRBA	0.0201346
BCLAF1	GINS2	0.0201327
HMGB3	TRIM33	0.0201325
YBX1	GTF3C1	0.0201305
MEF2C	GPR137B	0.0201297
BCL11B	CDC5L	0.020127
ZEB2	PARVB	0.0201184
YBX3	CC2D1B	0.0201137
BCL11B	PPP1R9A	0.0201122
YBX1	WDR61	0.0201106
GPBP1L1	TMEM250	0.0201018
BCL11B	ATG16L1	0.0201016
ZBTB48	CWC25	0.0200966
PAXBP1	TAF9B	0.0200906
KLF6	EXOC2	0.0200873
ZFPM1	F2RL2	0.0200837
ARNT	TAB3	0.0200788
L3MBTL3	TAB2	0.0200766
NCOR1	STRN	0.0200762
HMG20B	TIMM44	0.0200757
MEF2C	RPL5	0.0200755
YBX1	VRK3	0.0200745
ZNFX1	DRAM1	0.0200736
CENPT	SNX9	0.0200697
ZFP36L1	KMT2E	0.0200672
ZFP36L1	OSBPL9	0.0200586
HMGB3	CAND1	0.0200556
ZEB2	STRIP2	0.0200513
FOXN3	C2CD5	0.0200444
RCOR1	N4BP1	0.0200435
TOX2	DCP2	0.0200409
E2F6	STAU1	0.0200405
RCOR1	RBM38	0.02004
ARID5B	RPL4	0.0200382
TCF4	SLC35B1	0.0200381
ZFHX3	FAM210A	0.0200364
CENPT	ABR	0.020033
ZFP36L1	TXNL1	0.0200299
ELF1	FAM53A	0.0200243
TET2	HERPUD2	0.0200208
ZFP36L1	ZNF292	0.0200208
ARID4B	FCF1	0.0200196
XBP1	MRPS26	0.0200185
CUX1	MRPS23	0.0200146
RUNX3	SWAP70	0.0200117
E2F6	EIF4E	0.0200114
TTF1	AFG3L2	0.0200091
CUX1	TRAPPC11	0.020002
HMGB1	RAN	0.0199922
MIER1	HCFC2	0.0199896
FLI1	RAB20	0.0199845
XBP1	PTPN11	0.0199813
EGR1	LSG1	0.0199808
GPBP1L1	IBTK	0.0199783
RCOR3	GMPS	0.0199751
YBX1	ARPP19	0.0199748
MBD2	CDC14A	0.0199721
YBX1	NFAT5	0.0199694
NFATC1	IP6K2	0.0199681
ARID4B	SLC30A9	0.0199655
BCL11B	IGF2BP3	0.0199654
PLEK	RNFT1	0.0199652
ZHX1	GPATCH1	0.0199641
NFE2L2	TWF2	0.0199602
TCF7	CDC16	0.0199589
SP3	ZSWIM6	0.0199568
STAT1	CLOCK	0.0199531
UBP1	GPS1	0.0199488
AEBP2	AMBRA1	0.019948
ETS1	USB1	0.0199431
YBX1	TTC33	0.0199347
RUNX3	KIAA1671	0.0199347
CNBP	RBM12	0.0199341
ZBTB38	CDC37	0.0199266
FOXK2	PABPC1	0.0199223
YBX1	TMEM183A	0.0199222
ETS1	SMC6	0.0199204
SMAD4	LCLAT1	0.0199121
SATB1	CRAMP1	0.0199121
ZEB2	CCNG1	0.019912
STAT1	ACLY	0.0199101
BCL11B	TMEM258	0.0199084
PHB	FYTTD1	0.0199077
ZEB2	TTC19	0.0198959
STAT1	CTCF	0.0198946
GATA3	ERGIC1	0.0198896
YBX3	TMBIM6	0.0198891
SFPQ	ATPAF2	0.019888
ZBTB1	POLDIP2	0.0198857
CREM	EMG1	0.0198857
KLF3	FDX1	0.0198822
SON	GABPB1	0.0198807
L3MBTL3	DPY19L4	0.0198766
REST	AGPAT5	0.0198766
GPBP1L1	GINS2	0.0198736
ELF1	ATRN	0.0198718
ZBTB1	USP42	0.0198697
THYN1	SMU1	0.0198665
CASZ1	SLC6A15	0.0198655
MEF2C	CBX6	0.019865
CUX1	MFSD6	0.0198633
RUNX1	SLC15A4	0.0198577
ZFP36L1	FES	0.0198573
ZBTB21	CDK5RAP2	0.0198561
STAT1	SP4	0.0198472
YEATS4	PYGL	0.0198421
TCF7	ST3GAL6	0.0198409
PAXBP1	NADK	0.0198354
ZNF207	NOL8	0.0198346
YBX1	GNPTAB	0.0198332
RFXANK	TP53BP1	0.019831
ATF4	ZHX1	0.0198243
TET2	USP45	0.0198208
NSD2	CTSO	0.0198183
ZNF407	ZNF831	0.0198178
TAL1	STRIP2	0.0198125
TOX2	ITM2B	0.0198114
E2F6	ADIPOR1	0.0198109
ZNFX1	USP34	0.0198101
MGA	ZCCHC4	0.0198063
HMGB1	BUD13	0.019799
IKZF1	RPL24	0.0197912
ARID2	TCF12	0.0197837
CNBP	SSBP1	0.0197837
TSC22D3	YPEL5	0.0197819
TAL1	VCL	0.0197816
ZNF654	AP2A2	0.0197804
STAT1	SHISA5	0.0197784
PLEK	PBX1	0.0197776
KLF6	RAB7A	0.0197746
ZFP36L1	ARAP2	0.0197707
KMT2C	MAPRE2	0.0197675
TTF1	RAPGEF2	0.0197528
ETS1	SHPRH	0.0197501
FOXK1	EIF2B1	0.0197444
CNBP	USP25	0.0197422
STAT1	PARP9	0.0197382
MEF2C	NINJ1	0.0197358
BCL11B	MICU2	0.0197352
PMS1	DCTN6	0.0197349
ZEB2	BTK	0.0197331
HMGB3	DRAM2	0.0197305
BCL11B	EVL	0.0197272
TCF7	NUDC	0.0197258
VEZF1	IMMT	0.0197193
MXD4	TNRC6B	0.0197141
RREB1	MMADHC	0.019714
ZNF280D	ZRANB2	0.0197133
DMTF1	RASA1	0.0197125
SUB1	QRICH1	0.0197117
ETS1	NDST4	0.0197111
RUNX3	TIPARP	0.0197045
ARID1A	ACSBG2	0.0197038
NR2C2	EPC1	0.0196996
PLEK	CDC20	0.0196956
KLF6	UVSSA	0.0196932
MBD3	SP3	0.0196912
SFPQ	BSG	0.0196908
ZNFX1	ARID2	0.0196906
CARHSP1	EXOSC1	0.0196866
MYEF2	ISY1	0.0196845
MEF2A	PDXK	0.0196827
MAFF	DNMT3A	0.0196824
SMAD4	PARP11	0.0196809
MAFK	TGFB2	0.01968
ADNP	MAP3K5	0.0196759
CCDC88A	XRCC5	0.0196739
KMT2C	ZDHHC21	0.0196692
JARID2	EIF3E	0.0196682
NKRF	RBM19	0.0196677
TOX2	CYTIP	0.0196645
ZFP36L1	NR4A2	0.0196543
ZNFX1	TTC3	0.0196535
STAT1	TFB1M	0.0196525
LRRFIP1	LGALS8	0.0196508
ZNFX1	ZBTB2	0.0196497
TCF7	CCDC93	0.019647
YBX1	ARHGDIB	0.0196454
RCOR1	RNF111	0.0196439
RUNX1	SLC12A7	0.0196411
ARID4A	UPF2	0.0196307
SFPQ	CTNNBL1	0.0196295
KMT2C	DPH3	0.0196278
JUN	PLIN2	0.0196267
PLEK	IDH2	0.0196262
ZBTB18	TRAPPC10	0.019624
NFYC	WBP2NL	0.0196198
ETS1	RAD54L2	0.0196183
SP3	KLHDC2	0.0196182
HMGB3	HCFC2	0.0196163
ZEB2	GPR137B	0.0196144
PIAS1	SAT1	0.0196045
MEF2C	OPHN1	0.0196033
ZNFX1	SREK1	0.0196018
YBX1	STXBP6	0.0196018
KLF6	UFC1	0.0196007
NR1D2	IDE	0.0195997
YBX1	SNRPA1	0.0195993
JUN	GATA3	0.0195955
JUN	PDZD8	0.0195948
SREBF2	LARP1B	0.0195924
LRRFIP2	ZNF76	0.0195905
IRF7	HMG20B	0.0195903
MYSM1	CD28	0.0195871
FOXK1	PNPT1	0.0195866
STAT1	ATG2B	0.0195853
MGA	LRPPRC	0.0195838
ETS1	SRPK1	0.0195818
NFIL3	KIAA2026	0.0195814
ZNF217	NLRC5	0.0195793
ETV7	BCL10	0.0195788
ZNF207	FTSJ3	0.0195756
HMGB1	BUB3	0.0195704
KLF3	CLCC1	0.0195689
HIF1A	ATXN3	0.0195662
SPI1	CLOCK	0.0195633
BACH1	NCK2	0.0195602
ZFP36L1	DUSP7	0.0195561
NFAT5	TDRD3	0.0195483
ZNF76	LRRFIP2	0.0195478
E2F6	PDHX	0.0195464
KLF6	GTPBP1	0.0195444
LRRFIP1	PPP4R3B	0.0195444
BCL11B	RB1	0.0195431
ZEB2	IDH2	0.0195409
JUN	STK17A	0.0195394
ETS1	PIK3IP1	0.0195371
ARID4B	RMDN3	0.0195342
RBPJ	ANXA5	0.0195342
ZFP36L1	ACTG1	0.0195304
ZEB2	MATK	0.0195297
NSD2	SH3BP2	0.0195286
NKRF	PDS5B	0.0195243
CSDE1	SETD7	0.0195212
ARID5B	PBRM1	0.019521
ZFP36L1	SMARCA5	0.0195185
KLF6	FAM162A	0.0195161
BCLAF1	TCN2	0.0195131
ZNF326	PIK3CD	0.0195118
LRRFIP1	SWI5	0.0195112
ZNF148	RPP25L	0.0195083
EGR1	LPAR6	0.0195076
CREM	RERE	0.0195048
FOXK1	PHTF2	0.0195045
SON	DICER1	0.019504
IRF2	PPP1R7	0.0194995
JUN	RAD54L2	0.0194932
ZFX	KCTD20	0.01949
MAFF	GTPBP8	0.0194897
CEBPZ	PPIH	0.0194858
GABPA	PPA1	0.0194842
ZBTB41	MKLN1	0.0194805
BCL11B	CSRP1	0.0194785
BCLAF1	SETD3	0.0194752
HMGXB4	ZNF407	0.019474
ZFP36L1	DNAJC10	0.0194658
SUB1	ACTB	0.0194593
ETS1	FYN	0.0194589
SON	RAD50	0.0194571
PLEK	TXNL4A	0.019456
ZNFX1	EHMT1	0.019456
TOX2	TNFAIP8	0.01945
BACH1	CHMP1A	0.0194461
ZNF217	NOTCH1	0.0194459
NCOR1	KIAA0232	0.0194416
ZFP36L1	RPL37A	0.0194414
YBX1	PRF1	0.0194385
KMT2C	CRYBB3	0.0194384
IKZF1	RAB11FIP4	0.0194362
RLF	MGST1	0.0194354
HMGB1	RC3H1	0.0194296
ZNFX1	ATPAF2	0.0194287
YBX1	RBBP4	0.0194254
RCOR1	ZNF330	0.0194177
ZEB2	CSRP1	0.0194159
MYEF2	MAK16	0.019409
ARID5B	IDH1	0.0194072
ATF4	SDHAF2	0.0194016
MEF2C	KLF6	0.0194015
MEF2C	ATP6AP2	0.0193976
KLF2	PRDX1	0.0193967
MAFK	MAFF	0.0193946
REST	GPALPP1	0.0193876
CDC5L	PKP4	0.0193852
TMF1	COMTD1	0.0193848
ZBTB21	RPL27	0.0193814
AKNA	TRAF6	0.0193749
TFDP2	TAB2	0.0193741
E2F6	TMEM250	0.0193736
CSDE1	ATP11C	0.0193717
DNAJC2	RNF216	0.0193692
MLXIP	HMGXB4	0.0193681
NSD2	PDHB	0.0193658
MEF2C	ECI2	0.0193627
NSD2	THAP5	0.019361
YBX1	TBCA	0.019361
RUNX3	BLMH	0.0193575
YBX1	FAM210A	0.0193572
FOXN3	EIF2S2	0.0193542
YBX1	RASSF5	0.0193535
ZBTB33	SDHAF4	0.0193514
AEBP2	CLASP1	0.0193494
TTF1	RNFT1	0.0193445
TAL1	RAB5C	0.0193434
GZF1	PWP2	0.0193433
RBPJ	NELFB	0.0193427
AKNA	GLS	0.0193355
BCL11B	CTSD	0.0193331
ZFP36L1	SAT1	0.019333
CAMTA1	UBR3	0.019331
ZNF217	APMAP	0.0193307
RUNX2	ALKBH3	0.0193206
ELF2	ARID1A	0.0193205
YBX1	BCCIP	0.0193197
ZFX	DPH3	0.0193174
ETS1	DLG1	0.0193167
SSRP1	NSMCE1	0.019313
HMGB3	VPS26B	0.0193122
NCOR2	SUPV3L1	0.0193085
MEF2C	PIK3AP1	0.0193053
LYAR	BRIX1	0.0193046
LYAR	ATAD5	0.0193042
STAT1	SPIN1	0.0193013
TRPS1	PIAS2	0.0193008
STAT1	DNTTIP1	0.0192999
TOX	RPIA	0.0192998
YBX1	GMIP	0.019299
CBFB	SIN3B	0.0192976
ZBTB38	LRRCC1	0.019296
PLEK	ABI1	0.0192958
YBX1	CCT4	0.0192929
YBX1	SNX2	0.0192912
MAFF	BUB3	0.0192904
SMAD2	LRP5	0.0192898
FLI1	FGD3	0.0192895
ZFHX3	LCLAT1	0.019289
ATF4	LMO2	0.0192878
HMGB3	DHX36	0.0192874
XBP1	XXYLT1	0.0192871
CAMTA1	GYG1	0.0192849
KLF2	SAP30L	0.0192839
NFYC	RNF38	0.0192835
YBX1	RAD23B	0.0192816
TSC22D1	IRF7	0.0192795
STAT1	DDX60	0.0192793
CNBP	PAPOLA	0.0192781
ARNTL2	NUAK1	0.0192778
ZNF292	EIF4E2	0.0192758
CUX1	ST7L	0.0192758
TCF4	KLF7	0.0192747
KLF13	KIF5C	0.0192736
ZFP36L1	CORO1C	0.0192706
ETS1	SDE2	0.0192676
TOX2	GTF3C1	0.019267
TOX2	ASB3	0.019265
TCF12	SEC31A	0.0192647
KLF6	NCOA2	0.0192643
ETS1	CLASP1	0.0192599
ADNP	ESCO1	0.0192529
NKRF	PTPRJ	0.019252
YBX3	PRDX1	0.0192507
YBX1	TEX261	0.0192491
IRF1	FDX1	0.019249
IKZF1	KIF13B	0.0192459
MEF2C	SLC12A2	0.0192436
YBX1	RNASEH1	0.0192415
ZNFX1	GNAL	0.0192395
PLEK	CSTF3	0.0192359
JUN	FBXL5	0.019234
YBX3	AIMP1	0.0192336
TET2	RPS10	0.0192258
LRRFIP2	NFRKB	0.0192221
KLF3	TACC3	0.0192197
FOXN3	PARVG	0.0192178
HMGB1	SNRPD3	0.0192141
MGA	CRYBB3	0.0192117
FOS	EXOC2	0.0192082
MAFF	TUBB1	0.0192075
FOXK2	OAT	0.0192056
ZBTB1	FBXO9	0.0192051
ZFP36L1	RPS6KA5	0.0192037
ARNTL2	KIF1B	0.0192019
PLEK	TEX2	0.0192004
CNBP	INO80D	0.0192002
ARID1B	MSH2	0.0191974
PBRM1	REV1	0.0191908
ZNF512	RNF111	0.0191876
MAFK	MRPS34	0.019187
GABPA	UCHL3	0.0191832
ZNFX1	WASHC3	0.019179
PAXBP1	MED6	0.0191685
JUN	PIM3	0.0191678
NR4A2	BLK	0.0191648
ETS1	BCL11B	0.0191617
MXD4	LONP1	0.0191595
ETV7	HIPK2	0.0191575
SFPQ	ARHGAP45	0.0191575
JUN	MPC2	0.019154
MAFF	TNFRSF14	0.019153
LRRFIP1	DKC1	0.0191524
MXD4	ARFGAP1	0.0191469
CARHSP1	MPP1	0.0191462
TAX1BP1	RER1	0.0191461
ZBTB48	NSFL1C	0.0191458
TAL1	SLC18A2	0.0191416
STAT1	GRK4	0.019138
YBX1	EFTUD2	0.0191361
ARID4A	LEO1	0.0191355
SFPQ	CDCA7	0.0191342
JUN	RNASET2	0.0191294
MAFK	USP20	0.0191264
KLF6	ETS1	0.0191254
TET2	ZNF236	0.0191234
STAT4	ITFG1	0.0191183
MAFF	CLPTM1L	0.0191169
TOX2	NFKB2	0.0191167
TOX2	PPP4R3A	0.0191143
KLF6	SAMSN1	0.0191129
STAT1	WIPI2	0.0191107
ZFP36L1	PRDX1	0.0191088
TAL1	TMBIM1	0.019103
ATF4	ZEB2	0.019102
ARNT	RCN2	0.019101
PLEK	PIEZO1	0.0190997
MEF2C	SERPINI1	0.0190935
ARID4B	GLG1	0.0190917
ARID4A	PCNX1	0.0190872
ARID4B	KCTD9	0.0190789
DNAJC2	CMSS1	0.0190736
CAMTA1	HCRT	0.0190719
[truncated: 36,263 more rows]

## Sheet: 7i.Rabbit
Rabbit_T cells_linkList_0.01
regulatoryGene	targetGene	weight
EBF1	MEF2C	0.202604
EBF1	PAX5	0.173663
MEF2C	EBF1	0.171039
EBF1	SYK	0.169678
EBF1	HDAC9	0.168832
EBF1	LYN	0.157612
EBF1	AFF2	0.154707
EBF1	CD74	0.152905
EBF1	SWAP70	0.150708
MEF2C	CD74	0.148542
EBF1	DENND5B	0.143892
EBF1	HLA-DRA	0.138947
LEF1	PLCL1	0.136514
MEF2C	HLA-DRA	0.134282
PAX5	EBF1	0.132661
MEF2C	LYN	0.131874
MEF2C	SYK	0.128453
EBF1	RALGPS2	0.12243
MEF2C	HDAC9	0.122412
EBF1	ARHGAP24	0.118245
LEF1	ATP8B4	0.118156
EBF1	DAPK1	0.114162
MEF2C	ARHGAP24	0.113647
LEF1	MLLT3	0.111191
MEF2C	PAX5	0.110671
MYBL2	CLSPN	0.109044
LEF1	SSH2	0.107934
MYBL2	TK1	0.106942
EBF1	HLA-DOB	0.1053
EBF1	TCOF1	0.104626
MEF2C	AFF2	0.101562
MEF2C	DAPK1	0.101242
LEF1	PROM1	0.0999781
PAX5	SYK	0.0996183
MEF2C	DENND5B	0.0989471
MIS18BP1	DIAPH3	0.0982878
MEF2C	SWAP70	0.0979805
LEF1	NDST3	0.0965192
EBF1	MPP7	0.094804
MIS18BP1	DEPDC1B	0.0933027
MIS18BP1	KIF11	0.0916625
MEF2C	RALGPS2	0.0911072
EBF1	TCF4	0.0903286
EBF1	BANK1	0.0893097
PAX5	MEF2C	0.0889744
LEF1	TBC1D9B	0.0883681
MIS18BP1	MASTL	0.0875997
AFF2	EBF1	0.0874522
MYBL2	NCAPG	0.0863569
MIS18BP1	KNL1	0.0854074
MIS18BP1	SGO1	0.0853946
MIS18BP1	CDK1	0.085008
MIS18BP1	KIF4A	0.083696
RUNX2	ATP8B4	0.0831104
RUNX2	RORA	0.0812611
MYBL2	DIAPH3	0.0800775
MIS18BP1	CENPP	0.0799914
MEF2C	TCOF1	0.0799559
EBF1	MYLIP	0.0799468
AFF2	ARHGAP24	0.0797985
MIS18BP1	SHCBP1	0.0797
MIS18BP1	NCAPG	0.0793811
AFF2	MEF2C	0.0791416
PAX5	AFF2	0.0789112
MEF2C	TCF4	0.0787334
MIS18BP1	CDCA8	0.0785811
LEF1	IPCEF1	0.0782446
MIS18BP1	TOP2A	0.0778419
LEF1	CST7	0.0766384
AFF2	SYK	0.0764634
MYBL2	KIF11	0.0760092
MIS18BP1	DLGAP5	0.0758965
MYBL2	SGO1	0.0757403
LEF1	S100A4	0.0754377
EBF1	HVCN1	0.0750302
RUNX2	ANTXR2	0.0741733
MIS18BP1	CENPE	0.0739436
LEF1	VCL	0.0736521
PAX5	DENND5B	0.0735486
TCF4	EBF1	0.0735016
PAX5	HDAC9	0.0732325
MIS18BP1	MAD2L1	0.0730483
LEF1	ARPC1B	0.0726461
LEF1	LYZ	0.0723207
PAX5	LYN	0.0723091
AFF2	PAX5	0.0722017
PAX5	SWAP70	0.0717225
RORA	RUNX2	0.0714607
MYBL2	SHCBP1	0.0712856
MIS18BP1	PBK	0.0710946
PAX5	HLA-DRA	0.0708462
PAX5	RALGPS2	0.0705423
MYBL2	CDT1	0.0700359
LEF1	IGF1R	0.0692001
MYBL2	CENPP	0.0691928
MEF2C	MPP7	0.0689262
PAX5	HLA-DOB	0.068771
KLF6	JUN	0.0684526
PAX5	CD74	0.0684343
MEF2C	MTSS1	0.068358
LEF1	KLF12	0.0680775
MIS18BP1	NDC80	0.0670832
EBF1	PLCG2	0.0669937
TCF4	MEF2C	0.0668059
LEF1	KLF7	0.0666311
MYBL2	NCAPG2	0.0666165
LEF1	PSD3	0.0665752
MYBL2	PCNA	0.0665136
MIS18BP1	H1-3	0.066224
MIS18BP1	CLSPN	0.0660025
LEF1	ICE2	0.0658638
MYBL2	NDC80	0.0657045
MIS18BP1	NUF2	0.0655437
SATB1	NDST3	0.0652847
MYBL2	MCM5	0.0642857
SATB1	IL7R	0.0641874
MYBL2	BRIP1	0.0639877
MIS18BP1	KIF15	0.0638517
MYBL2	ESCO2	0.0636224
LEF1	HMCN1	0.063374
LEF1	UCP2	0.063047
RORA	ROCK2	0.0630347
LEF1	CXCR6	0.0629998
MIS18BP1	TK1	0.0628217
LEF1	MFSD6	0.0627947
EBF1	MTSS1	0.0627547
LEF1	PDE4D	0.0623759
MYBL2	CDK2	0.062103
MYBL2	DLGAP5	0.0617061
PAX5	ARHGAP24	0.0613153
MIS18BP1	GEN1	0.0611015
MYBL2	H1-3	0.0608968
LEF1	NKG7	0.0605809
MIS18BP1	BUB1	0.0602192
MYBL2	MASTL	0.0602139
ZEB2	GZMH	0.0602062
MEF2C	AADAC	0.060199
MEF2C	PLCG2	0.0599367
MIS18BP1	GTSE1	0.0599227
MIS18BP1	PLK1	0.059282
MYBL2	SMC2	0.0592258
MYBL2	CDK1	0.0591243
MYBL2	KNL1	0.0590331
LEF1	PFKFB3	0.0586857
MYBL2	KIF4A	0.0584666
AFF2	CD74	0.058022
LEF1	AFF1	0.0578928
MIS18BP1	KIFC1	0.0577133
MIS18BP1	ECT2	0.0560546
MYBL2	TOP2A	0.0557801
LEF1	VPS54	0.0556683
LEF1	SH3BGRL3	0.0555946
TCF4	HDAC9	0.0555273
MIS18BP1	CCNB2	0.055336
MEF2C	HLA-DOB	0.0550398
MIS18BP1	KIF20B	0.0548665
RORA	ATP8B4	0.0547015
MYBL2	KIF20B	0.0542017
MYBL2	CCNB2	0.0540901
TCF4	SYK	0.0540172
MYBL2	DEPDC1B	0.053725
TCF4	PAX5	0.0535642
MYBL2	FANCI	0.053507
RORA	ANTXR2	0.0532964
MIS18BP1	CDCA5	0.0532726
EBF1	AADAC	0.0531154
MYBL2	RRM2	0.0528757
MYBL2	KIF15	0.0528033
PAX5	TCF4	0.0527568
MIS18BP1	TPX2	0.0527432
KLF7	PLCL1	0.0526939
AFF2	RALGPS2	0.0525928
PAX5	DAPK1	0.0524511
MYBL2	MAD2L1	0.0523565
LEF1	MAST4	0.0523375
ZEB2	SULT1C2	0.0523163
MEF2C	BANK1	0.0522626
MIS18BP1	NCAPD2	0.0519263
ZEB2	NKG7	0.0517146
MIS18BP1	KNTC1	0.0516304
LEF1	RPS6KA5	0.051402
EBF1	ITPR1	0.0513822
MIS18BP1	STIL	0.0513294
MEF2C	MYLIP	0.0511917
SATB1	SELL	0.0509403
MEF2C	HVCN1	0.0508665
AFF2	LYN	0.0507005
LEF1	TBC1D4	0.0506361
LEF1	SBF2	0.0505204
LEF1	OPRM1	0.0505
MYBL2	NUF2	0.0504577
RUNX2	CD96	0.0504515
AFF2	HLA-DRA	0.0502098
EBF1	RAB30	0.0501749
RUNX2	INPP4B	0.0501446
MIS18BP1	MYBL2	0.0501379
RUNX2	LEF1	0.0499334
TCF4	HLA-DRA	0.0498377
KLF12	LEF1	0.049613
AFF2	HDAC9	0.0495887
KLF12	S100A4	0.0495507
LEF1	IL7R	0.049539
AFF2	DENND5B	0.0495101
EBF1	PRKCB	0.0493006
LEF1	SELL	0.0491784
MYBL2	PARPBP	0.0491369
LEF1	IL12RB2	0.0491115
MYBL2	BRCA1	0.0489813
AFF2	SWAP70	0.048739
MIS18BP1	SMC2	0.0486868
MYBL2	KIFC1	0.0486707
MIS18BP1	ESCO2	0.0486394
SATB1	SSH2	0.0485943
MYBL2	CENPE	0.048383
TCF4	DENND5B	0.0482594
MIS18BP1	ZWILCH	0.048242
RORA	ZNRF1	0.0482041
LEF1	SATB1	0.0480061
MIS18BP1	NCAPG2	0.0479333
MYBL2	GEN1	0.0476942
EBF1	SETBP1	0.0475657
ZEB2	CST7	0.047489
LEF1	SERF2	0.0474741
MIS18BP1	NEK2	0.0473955
EBF1	DHRS7	0.0473115
TCF4	LYN	0.0472409
MYBL2	DTYMK	0.0471974
AFF3	CERS6	0.0470411
MYBL2	CDCA3	0.0469481
MYBL2	MIS18BP1	0.0469383
MIS18BP1	CENPU	0.0465366
MIS18BP1	AURKA	0.0464064
RUNX2	PLCL1	0.0463271
MYBL2	ECT2	0.0463246
MIS18BP1	CDT1	0.0462957
RUNX2	EML4	0.0462875
LEF1	TNFSF8	0.0461631
LEF1	CD96	0.045972
MIS18BP1	PCNA	0.0458317
PAX5	TCOF1	0.045758
LEF1	RORA	0.0456284
TCF4	AFF2	0.0455907
MYBL2	KNTC1	0.0455882
RORA	VCL	0.0455367
MYBL2	MCM3	0.0450624
LEF1	PRF1	0.0450254
MIS18BP1	RRM2	0.0450106
LEF1	STK38	0.0449575
RORA	CD226	0.0449185
MYBL2	LMNB1	0.0447843
LEF1	TFF1	0.0447298
KLF7	LEF1	0.0445969
TCF4	CD74	0.0445893
AFF2	DAPK1	0.0445731
LEF1	IL6ST	0.0445584
SATB1	STT3B	0.0444049
MYBL2	PBK	0.0443048
LEF1	CCND3	0.0441013
LEF1	STT3B	0.0440741
RUNX2	ROCK2	0.0439936
LEF1	CELF2	0.0439916
MYBL2	CENPU	0.0439509
MYBL2	ARHGAP11A	0.0437866
EBF1	PHLPP1	0.0436064
LEF1	FKBP5	0.0435334
AFF2	TCF4	0.0435066
LEF1	TMEM163	0.0433232
WDHD1	CLSPN	0.0432465
RORA	UST	0.0431925
MIS18BP1	KIF18A	0.0431876
MYBL2	LCT	0.0431215
MIS18BP1	TMPO	0.0431186
TCF12	ACVR2A	0.043075
EBF1	HLA-DQB2	0.0430455
SATB1	LEF1	0.0430442
MYBL2	TMPO	0.0429492
RORA	IL23R	0.0427081
RUNX2	HIF1A	0.042707
MYBL2	CDCA5	0.0426539
E2F2	TOP2A	0.0425845
WDHD1	CDT1	0.0424755
LEF1	RETREG1	0.0424248
LEF1	RUNX2	0.0422981
LEF1	ANTXR2	0.0422358
MYBL2	ZWILCH	0.0422019
EBF1	PHACTR1	0.0421543
MIS18BP1	CKAP2	0.0419601
MYBL2	STIL	0.0416791
EBF1	DENND4A	0.0416604
MEF2C	DGKH	0.0416123
MIS18BP1	UBE2S	0.0414769
MYBL2	BLM	0.0414185
MEF2C	PHACTR1	0.0413986
EBF1	BIRC3	0.0412784
E2F2	ESCO2	0.0412199
AFF2	HLA-DOB	0.0411934
MYBL2	UBE2S	0.0411836
LEF1	ZNRF1	0.0411254
EBF1	HLA-DMA	0.0410506
AFF3	VAV3	0.0410124
AFF2	TCOF1	0.0410113
E2F2	DIAPH3	0.0409429
SATB1	PDE4D	0.0409168
KLF12	TBC1D9B	0.0409061
TCF4	SWAP70	0.0409021
MIS18BP1	BRCA1	0.0408937
MEF2C	PRKCB	0.0408724
TCF4	RALGPS2	0.0408491
MIS18BP1	MCM5	0.0408235
RORA	ARHGAP26	0.0408215
LEF1	PRKCE	0.0407685
RUNX2	CDC14B	0.0407452
MIS18BP1	CDK2	0.0407435
KLF6	CD69	0.0406687
AFF3	KCNQ5	0.0406505
RORA	TFF1	0.0406483
LEF1	TCF12	0.0405505
LEF1	LPAR3	0.0405278
LEF1	MDFIC	0.0404754
RUNX2	MAP3K5	0.0404509
LEF1	ST8SIA1	0.0404468
MYBL2	NCAPD2	0.0404039
EBF1	CXCR4	0.0403559
MYBL2	RRM1	0.0402955
NME2	HSP90AB1	0.0402685
AFF1	LEF1	0.0401464
RUNX2	VCL	0.0401164
RORA	PLCL1	0.0399667
RUNX2	NDST3	0.0399254
KLF12	PLCL1	0.0398436
LEF1	SFMBT2	0.0398294
E2F2	SGO1	0.0397571
PAX5	RAB30	0.0394704
RUNX2	PROM1	0.0394561
MIS18BP1	BRIP1	0.0394505
PAX5	BANK1	0.0393459
E2F2	CDK1	0.0393013
LEF1	LGMN	0.0391588
TOX	IPCEF1	0.0391248
MIS18BP1	HYLS1	0.0391245
MIS18BP1	CDCA3	0.0390357
RUNX2	ICE2	0.0389244
E2F2	KNTC1	0.0388777
MYBL2	TPX2	0.0385665
E2F2	NCAPG	0.038526
ZEB2	TESC	0.038458
RUNX2	PAM	0.038356
RORA	CXCR6	0.0383073
LEF1	ZCCHC7	0.0382577
MYBL2	NECAB3	0.0382374
LEF1	NR3C2	0.0381755
PAX5	MPP7	0.0380898
LEF1	MATN1	0.0379682
RUNX2	PICALM	0.0379642
MYBL2	RFC3	0.0379403
EBF1	DGKH	0.037887
LEF1	ADAM19	0.0378191
WDHD1	LCT	0.0375828
SATB1	ITK	0.0375788
LEF1	SULT1C2	0.0374213
MYBL2	CDCA8	0.0373565
MEF2C	HLA-DQB2	0.0373514
RUNX2	LRBA	0.0373044
LEF1	ARPC2	0.0372707
AFF2	MYLIP	0.0371315
KLF7	TBC1D9B	0.037089
LEF1	ATXN1	0.0370644
TOX	IKZF2	0.037052
MIS18BP1	MCM7	0.0369893
MYBL2	GTSE1	0.0369233
MIS18BP1	PARPBP	0.0368758
RUNX2	RALGAPA2	0.0368739
PAX5	MYLIP	0.0368423
LEF1	EPB41	0.0365758
MYBL2	WEE1	0.0365634
E2F2	MASTL	0.0365259
MYBL2	BUB1	0.0364933
HMGB1	CDCA3	0.0364865
LEF1	CRACR2A	0.0363465
MIS18BP1	ARHGAP11A	0.0363375
HMGB1	ALDH1L2	0.0363067
MYBL2	CIP2A	0.036295
RORA	GRAMD1B	0.0362251
TCF4	ARHGAP24	0.0361808
SATB1	THEMIS	0.0361769
RORA	EML4	0.0361667
MEF2C	HLA-DMA	0.0361632
RUNX2	ACSL4	0.0361369
E2F2	KIF11	0.0361279
KLF7	PROM1	0.03612
MIS18BP1	CIP2A	0.0359746
E2F2	MIS18BP1	0.0359214
EBF1	FAM76A	0.0359143
TCF12	LEF1	0.0358857
EBF1	CEMIP2	0.0358072
E2F2	DEPDC1B	0.035779
MIS18BP1	CDKN2C	0.0357169
RORA	LEF1	0.0356358
LEF1	AOAH	0.0356139
RORA	TNFRSF25	0.0355905
MYBL2	MCM7	0.0355723
HMGB1	DLGAP5	0.0355371
LEF1	COX4I1	0.0354107
HMGB1	NEK2	0.03537
ZFP36L2	KLF6	0.0351271
LEF1	ACVR2A	0.0350777
RORA	PTPN13	0.0349799
LEF1	GPHN	0.0349577
MYBL2	PLK1	0.0348282
WDHD1	DTL	0.0347628
RUNX2	CD44	0.0347036
PBX3	KIF11	0.0346972
LEF1	PARD3	0.0346281
TCF12	SERF2	0.0345553
MIS18BP1	LMNB1	0.0345052
MYBL2	PSMC3IP	0.0344628
LEF1	TNFRSF25	0.0344453
E2F2	KNL1	0.0344281
MEF2C	NCOA7	0.0344233
E2F2	SHCBP1	0.0343143
TCF12	PSD3	0.034272
LEF1	TSPAN5	0.0342523
LEF1	ACTG1	0.0342106
KMT2C	RPL14	0.0342005
TCF4	DAPK1	0.0341677
TCF12	ARHGAP15	0.0341133
MYBL2	NCAPH2	0.034104
RUNX2	ETV6	0.0340589
KLF7	MLLT3	0.0340372
SATB1	FKBP5	0.0339813
PBX3	SHCBP1	0.0339355
TOX	SLC9A9	0.0339084
MIS18BP1	BLM	0.033904
ARID5B	ZNF831	0.0338544
RUNX2	RBPJ	0.0337
SATB1	TTC39C	0.033685
EBF1	NEDD4L	0.0336812
SATB1	GRAMD1B	0.033672
MIS18BP1	H1-4	0.0336683
TCF12	SH3BGRL3	0.0336294
IKZF2	GPR176	0.0335091
RUNX2	ATXN1	0.033486
MEF2C	OAS2	0.0334808
LEF1	ATP8A1	0.0334257
LEF1	GTDC1	0.0334109
KLF12	MLLT3	0.0333443
LEF1	CD44	0.033344
LEF1	TUBA4A	0.0333295
RORA	ETV6	0.0332765
LEF1	CYTIP	0.033275
TCF12	PLCL1	0.0332452
HMGB1	CCNB2	0.0331363
E2F2	PLK1	0.0331031
SATB1	ICE2	0.0331022
LEF1	MED14	0.0330861
LEF1	ZEB2	0.0329996
E2F3	DIAPH3	0.0329731
LEF1	TIAM1	0.0329659
SETBP1	EBF1	0.0328517
E2F2	NDC80	0.0328337
AFF3	FAR2	0.0327346
RUNX2	INPP5D	0.032702
LEF1	PGM2L1	0.0326705
EBF1	KLHL32	0.0326243
MYBL2	EXO1	0.032617
LEF1	TES	0.0325848
WDHD1	TK1	0.032541
IKZF2	CBLB	0.0325374
MIS18BP1	WEE1	0.0325164
SATB1	COX4I1	0.0325076
NME2	ENO1	0.0324958
TCF4	RAB30	0.0324575
MIS18BP1	PSMC3IP	0.0322585
LEF1	UTRN	0.0321527
HIF1A	RUNX2	0.0320956
MYBL2	LIN54	0.0320614
TOX	FARP1	0.0320343
MYBL2	CENPH	0.0320265
MIS18BP1	BRCA2	0.0319834
RUNX2	CDC14A	0.0319745
TOX	MAML2	0.0319697
MIS18BP1	NCAPH2	0.0319615
LEF1	CD226	0.0319532
SATB1	VPS54	0.0319461
IRF7	ISG15	0.0318707
LEF1	LMBR1	0.0318455
RUNX2	IGF1R	0.0318319
AFF1	MLLT3	0.0318181
AFF2	AADAC	0.0318175
LEF1	ITM2A	0.0317895
MIS18BP1	DTYMK	0.0317281
IKZF2	MYO1E	0.0317084
HMGB1	MAD2L1	0.0316116
GATA3	LGALS3	0.0315591
LEF1	KLRD1	0.031548
MEF2C	ITPR1	0.0315247
LEF1	ZFP36L2	0.0314505
RUNX2	UCP2	0.0314428
RUNX2	ZNRF1	0.0314265
MYBL2	PHF19	0.0313605
MIS18BP1	CEP152	0.0313471
WDHD1	PCNA	0.0312855
AFF3	LGALS3	0.0312532
MYBL2	MCM4	0.0312155
RUNX2	PHTF2	0.0312081
MEF2C	ALCAM	0.0312051
MYBL2	POLD2	0.0311701
MYBL2	ZWINT	0.0311492
LEF1	LDLRAD4	0.0311032
E2F2	NUF2	0.0310857
LEF1	TESC	0.0310619
RORA	FAM124B	0.0310026
RUNX2	ITGB1	0.030988
ZFP36L2	ITGB1	0.030945
TCF4	MTSS1	0.0308241
AFF2	MPP7	0.0307979
TCF12	MLLT3	0.0307825
TCF4	PHLPP1	0.0307398
RORA	HIF1A	0.0307235
E2F3	TK1	0.030701
THRB	PTPRR	0.0306968
YBX1	MCM5	0.0306795
HMGB1	CENPE	0.0306721
ZEB2	GZMK	0.0306427
E2F2	TK1	0.030627
MIS18BP1	E2F2	0.0306195
TCF12	ACTG1	0.0305645
HLF	MMD	0.0305612
TOX	KCNQ5	0.0303667
TOX	TFF1	0.030337
E2F2	CENPP	0.0303306
LEF1	MYL12A	0.0303139
LEF1	TOX	0.0302887
ZEB2	SAMD3	0.0302798
AFF1	PLCL1	0.030231
LEF1	GCNT4	0.0301213
LEF1	TAPT1	0.0301001
LEF1	ELF1	0.0300412
ZFP36L2	EML4	0.0300249
E2F2	CENPE	0.0300028
NR3C2	NDST3	0.0299896
HMGB1	LMNB1	0.0298949
NME2	ACTG1	0.029849
ARID5B	MAST4	0.0298144
RORA	PAM	0.0298091
E2F2	H1-3	0.0297721
REL	PRKG1	0.029752
ZBTB17	ZFPL1	0.0296938
ZEB2	GSAP	0.0296598
MEF2C	RAB30	0.0296407
LEF1	TCF7	0.029589
RORA	CDC14B	0.0295455
LEF1	TRAT1	0.0295432
RORA	CD96	0.0295067
AFF2	BANK1	0.0294792
MYBL2	KIF18A	0.0294643
MEF2C	PHLPP1	0.0294553
LEF1	EML4	0.0294128
MYBL2	ATAD5	0.0293721
IKZF2	TOX	0.0293699
SATB1	PDE3B	0.0293428
LEF1	PARP11	0.0293372
KLF7	FAM13A	0.0292697
RUNX2	S100A4	0.029267
KLF7	SSH2	0.0292577
KLF12	ATP8B4	0.0291836
ZEB2	CCL5	0.0291831
ETV6	RUNX2	0.0291445
RORA	CRIM1	0.0291019
MYBL2	BRCA2	0.0290806
THRB	ATP10A	0.0290696
RUNX2	IPCEF1	0.0290437
E2F2	ECT2	0.029011
PAX5	HVCN1	0.0289887
KMT2C	RPL28	0.0289811
MIS18BP1	NECAB3	0.0289682
E2F2	GEN1	0.0289367
MIS18BP1	RRM1	0.0288897
SATB1	MLLT3	0.0288859
LEF1	FAM13A	0.0288342
PAX5	PRKCB	0.0288281
TBX21	NKG7	0.0288278
ZEB2	TMEM163	0.0288273
TCF4	MPP7	0.0287712
ELF1	LEF1	0.02876
MYBL2	GPR19	0.028674
MEF2C	DHRS7	0.0286574
RORA	GTDC1	0.0286374
E2F2	CDKN2C	0.0286266
PAX5	PHLPP1	0.0286183
CEBPB	SLC8A1	0.0285899
TCF12	ICE2	0.028561
AFF3	TEC	0.0285021
RUNX2	OSBPL6	0.0284992
WDHD1	KNTC1	0.0284947
THRB	IYD	0.02843
PAX5	PLCG2	0.0284281
E2F2	BUB1	0.028408
TCF12	AFF3	0.0283858
ETV6	PTPN13	0.0283853
TCF12	CCND3	0.028377
RUNX2	ARHGAP26	0.0283641
RORA	UCP2	0.0283336
SATB1	S100A4	0.0283132
E2F3	DLGAP5	0.0283077
RORA	SLC35D1	0.028268
E2F2	KIF4A	0.0282087
TCF12	NDST3	0.0281853
ETV6	RORA	0.0281731
LEF1	DOCK5	0.0281641
MIS18BP1	FANCI	0.0281329
HMGB1	TK1	0.0280943
KMT2C	RPL13A	0.0280799
WDHD1	MCM5	0.0280538
E2F3	CLSPN	0.0280537
RORA	TMEM163	0.0279821
MIS18BP1	MCM3	0.0279168
ARID5B	INPP4B	0.0279127
MYBL2	USP1	0.027901
KLF12	SSH2	0.0278927
LEF1	TRAK2	0.0278809
WDHD1	ZWILCH	0.0278523
SATB1	SFMBT2	0.0278466
KLF12	ITGA4	0.027845
RUNX2	ARPC1B	0.0278368
PBX3	MASTL	0.0278166
ZFP36L2	TNFAIP3	0.0277396
ZFP36L2	CD44	0.0277313
ETV6	ARHGAP26	0.0277249
TCF12	ARPC1B	0.0277154
KLF7	NDST3	0.027685
AFF3	TCF12	0.0276799
LEF1	COX6A1	0.0276578
RFX3	RIPOR2	0.0276496
EBF1	USP6NL	0.0276404
RBPJ	ANTXR2	0.0276358
HIF1A	ANTXR2	0.0276209
MIS18BP1	SECISBP2	0.0275359
TOX	MLLT3	0.0275343
RUNX2	LYZ	0.0275291
SATB1	MFSD6	0.0275252
PBX3	TK1	0.0275232
THRB	ST3GAL3	0.0274811
MYBL2	DEK	0.0274727
MYBL2	RFC5	0.0274692
WDHD1	SMC2	0.0274674
LEF1	BIN1	0.0274458
MYBL2	POLD3	0.0273828
NME2	FABP5	0.0273639
KLF6	TNFAIP3	0.0272981
KLF12	IPCEF1	0.0272861
WDHD1	NECAB3	0.0272705
SATB1	PAG1	0.0272535
RUNX2	MGAT5	0.0271803
HMGB1	KIF11	0.0271076
NFATC3	RPS21	0.0270932
TOX	MDFIC	0.0270446
KLF12	SH3BGRL3	0.0270356
ZNF34	IRF7	0.0270188
MYBL2	NCAPD3	0.0269654
MYBL2	HELLS	0.0269431
ARID5B	IL6ST	0.026942
TCF4	TCOF1	0.0269372
AFF2	DHRS7	0.0269297
EBF1	DAPP1	0.0269289
AFF3	TBC1D5	0.0269249
RUNX2	IYD	0.0268645
RUNX2	EDARADD	0.0268604
KLF7	PSD3	0.0268508
TCF12	UCP2	0.0268475
MYBL2	CEP152	0.0268006
NME2	ATP5MC3	0.0267996
MEF2C	DENND4A	0.0267989
ZFP36L2	S100A4	0.0267881
LEF1	ADD3	0.0267616
ZFP36L2	ATP8B4	0.0267234
E2F2	CLSPN	0.0267224
TCF12	MED13L	0.0267089
MYBL2	NEK2	0.0266846
RORA	S100A4	0.0266635
MXD4	ACTG1	0.0266589
KLF7	IPCEF1	0.0266549
PBX3	TOP2A	0.026576
LEF1	ASAP1	0.0265219
TCF4	ZC3H12C	0.0265117
MYBL2	CDKN2C	0.0265047
TOX	CCND3	0.0265007
RUNX2	PPP3CA	0.0264987
RORA	LPXN	0.0264933
TOX	CELF2	0.026491
PBX3	CENPP	0.026483
THRB	BTF3	0.026446
RUNX2	MCTP2	0.0264458
PAX5	AADAC	0.026434
RUNX2	PTPN13	0.0264011
TCF12	KCNQ5	0.0263661
EBF1	PIK3AP1	0.0263365
RUNX2	TNFRSF25	0.0263071
ZEB2	APMAP	0.0262969
NME2	COX8A	0.0262772
HMGB1	DTYMK	0.0262754
AFF2	KLHL32	0.0262749
DNAJC1	SNTB1	0.0262674
PBX3	NCAPG	0.0262373
MYBL2	CKAP2	0.0262202
MIS18BP1	LCT	0.0262123
MIS18BP1	WDHD1	0.026187
TOX	SSH2	0.026179
AFF3	BAZ2B	0.026163
NME2	MDH2	0.0261337
LEF1	SYTL3	0.0261192
ZEB2	PRF1	0.026104
TRPS1	CTLA4	0.0260863
ZEB2	DOCK5	0.0260286
EBF1	ALCAM	0.0260024
MEF2C	PRKG1	0.0259396
RUNX2	CRACR2A	0.0259245
KLF12	ZFP36L2	0.0259194
MEF2C	SETBP1	0.0259088
ZNF704	GAB2	0.0258973
WDHD1	BRCA2	0.0258935
RFX3	ARHGAP15	0.0258836
NME2	SLC25A3	0.0258801
LEF1	HECTD2	0.0258646
IRF7	FN1	0.0258636
ZEB2	IL7R	0.0258285
E2F3	CDK1	0.0258095
TCF4	HLA-DOB	0.0257883
MEF2C	FILIP1L	0.0257864
LEF1	PPIB	0.0257798
AFF3	RIPOR2	0.0257235
LEF1	ROCK2	0.0257199
TCF12	SSH2	0.025717
VEZF1	CFAP43	0.0256654
EBF1	EPB41L2	0.0256627
KLF12	CXCR6	0.025635
WDHD1	BRIP1	0.025634
TCF4	PLCG2	0.025633
ELF1	CELF2	0.0256318
TCF12	LTB	0.0256222
HMGB1	PCNA	0.025619
KLF12	KLF7	0.025613
MYBL2	BAZ1B	0.0256043
EBF1	PLEKHO1	0.0255769
RORA	PITPNC1	0.0255738
KMT2C	ATP10A	0.0255508
YBX1	ATP5MC3	0.0255478
AFF1	SSH2	0.0255073
KLF7	VPS54	0.0254574
PBX3	PBK	0.0254542
E2F3	BRIP1	0.0254493
LEF1	LFNG	0.0254481
PAX5	ITPR1	0.0254309
KMT2C	PTPRR	0.0254272
MIS18BP1	NCAPD3	0.025421
MYBL2	CEP76	0.0253878
SATB1	COX8A	0.02536
RUNX2	GTDC1	0.0253458
RORA	VASH2	0.0253352
PBX3	SGO1	0.0252776
RUNX2	HERPUD1	0.0252579
E2F3	SHCBP1	0.0252342
E2F2	DLGAP5	0.0252286
HIF1A	HS3ST3B1	0.0252249
LEF1	LRRC8D	0.0252196
EBF1	FGD4	0.0251855
RUNX2	FAM124B	0.0251758
ZNF831	MAST4	0.0251748
SATB1	NR3C2	0.0251468
MIS18BP1	EXO1	0.0251454
AFF2	DGKH	0.025133
SATB1	PFKFB3	0.0251204
LEF1	SCMH1	0.0251135
RUNX2	CD226	0.0251094
RUNX2	MLLT3	0.0250929
NME2	ARPC1B	0.0250906
LEF1	GNAS	0.0250866
RORA	ITGB1	0.0250801
E2F2	ARHGAP11A	0.0250785
AFF3	PRKG1	0.0250664
RUNX2	PDE4D	0.0250424
ELF1	SSH2	0.0250341
LEF1	JAK1	0.0250301
PBX3	CLSPN	0.0250242
TOX	RPL13A	0.0249985
ARID5B	SLC4A7	0.024991
WDHD1	DEPDC1B	0.0249842
HIF1A	RORA	0.0249809
RORA	NDST3	0.0249596
AFF2	PLCG2	0.0249549
LEF1	PFN1	0.024954
KLF12	ATP8A1	0.0249444
TOX	ARID5B	0.0249399
LEF1	HIF1A	0.0249215
LEF1	PPP1CA	0.0249133
PBX3	RRM2	0.0249071
E2F3	CENPE	0.0248875
SATB1	LRRC8D	0.0248802
E2F2	SMC2	0.0248562
E2F3	MYBL2	0.0248513
AFF3	ARHGAP15	0.0248498
FOXN3	RPL28	0.0248439
RUNX2	PTPN9	0.0248437
EBF1	SMAP2	0.0247762
MYBL2	H1-4	0.0247627
YBX1	TK1	0.0247289
E2F2	NCAPG2	0.0246914
LEF1	HCST	0.0246831
NME2	HSD17B10	0.0246639
RORA	PICALM	0.0246576
SATB1	IGF1R	0.0246374
MIS18BP1	MTBP	0.0246309
NFKB1	FBXO28	0.0246229
DNAJC1	KLRD1	0.0246126
MYBL2	RANBP1	0.0245858
KLF12	RFX3	0.0245759
HMGB1	KIF20B	0.0245682
DNAJC1	CD226	0.0245466
E2F2	KIFC1	0.0245442
PAX5	KLHL32	0.0245189
E2F2	NCAPD2	0.0245151
LEF1	CAPNS1	0.0245114
LEF1	PELI1	0.0244657
AFF2	DENND4A	0.0244576
TCF12	COX4I1	0.0243637
KLF12	TRIO	0.0243508
RERE	MRPS22	0.0243499
RUNX2	RPS6KA5	0.0243445
MYBL2	CCDC34	0.0243285
TCF12	S100A4	0.0243235
SATB1	CELF2	0.0243227
NME2	MAGOHB	0.0243149
PAX5	BIRC3	0.0242831
RORA	IPCEF1	0.024283
NME2	SDF2L1	0.0242764
TRPS1	GPR176	0.0242663
MIS18BP1	ZWINT	0.024266
ARNT	SLC43A3	0.0242538
PBX3	BRCA1	0.0242519
MYBL2	EZH2	0.0242367
RFX3	UTRN	0.0242305
TOX	PLCL1	0.0242191
HMGB1	PARPBP	0.024214
SATB1	FYB1	0.0241532
TOX	SULT1C2	0.024143
LEF1	ARHGAP26	0.0241381
LEF1	MGAT4A	0.0241319
LEF1	ZAP70	0.0241263
NME2	NDUFS5	0.0241061
HMGB1	SGO1	0.0241035
RUNX2	SPECC1	0.024052
PPARD	AOAH	0.0240121
RORA	CRACR2A	0.0239778
LEF1	SLC25A3	0.0239432
ZFP36L2	KLF12	0.0239302
SATB1	LPAR6	0.0239244
LEF1	SLC39A10	0.0239198
MEF2C	FGD4	0.0239118
MEF2C	NEDD4L	0.0238969
EBF1	NFKBIA	0.0238854
LEF1	SESN3	0.0238733
TBX21	KLRD1	0.0238607
NME2	NT5C	0.0238577
WDHD1	KIF11	0.0238537
MYBL2	NASP	0.0238292
SATB1	B2M	0.023828
TOX	NKG7	0.023822
AFF3	ANXA1	0.0237885
SATB1	PROM1	0.0237874
LEF1	FOXN3	0.0237729
MXD4	CTNNA3	0.0237708
NCOA1	BMPR1A	0.0237602
ZNF689	JADE3	0.023757
TOX	MED13L	0.0237515
LYAR	NRROS	0.0237176
E2F3	MCM7	0.0237171
MYBL2	TUBB	0.0236959
RUNX1	SKAP1	0.0236955
HMGB1	NDC80	0.0236794
RUNX2	ABCB1	0.0236523
E2F3	KIF11	0.0236429
MIS18BP1	EZH2	0.0236299
E2F2	RRM2	0.0236297
RBPJ	ATP8B4	0.0236123
MYBL2	RPA3	0.0236026
WDHD1	MIS18BP1	0.0236025
KLF7	IGF1R	0.0236009
NME2	COX6A1	0.0235968
E2F3	KIF15	0.0235483
LEF1	DYRK2	0.0235418
PAX5	DENND4A	0.0235252
E2F3	NECAB3	0.0235211
RUNX2	ST8SIA1	0.0235168
LEF1	STRADB	0.0235164
RORA	MATN1	0.0235128
LEF1	GJA3	0.0235113
EBF1	FILIP1L	0.0234775
EBF1	OAS2	0.0234665
TCF12	IGF1R	0.0234661
SATB1	MAML2	0.023461
LEF1	EPB41L5	0.0234537
MYBL2	ALDH1L2	0.0234486
NME2	ATP5MC1	0.0234353
IKZF2	CD84	0.0234307
WDHD1	MTBP	0.0234298
KLF12	SPAST	0.0234203
PAX5	MTSS1	0.0234199
HMGB1	PBK	0.0233927
RFX3	ILF2	0.0233566
LEF1	NEDD8	0.0233551
KLF6	ZFP36L2	0.0233443
TOX	TBC1D9B	0.0233438
MIS18BP1	ZW10	0.0233392
TCF4	AADAC	0.0233341
TOX	REV3L	0.0233284
SATB1	ARPC1B	0.0232966
RORA	RALGAPA2	0.0232964
YBX1	ENO1	0.02329
EBF1	STK3	0.0232887
SATB1	TES	0.0232649
TCF12	FKBP5	0.0232587
RUNX2	UST	0.0232573
LEF1	CMTM7	0.0232467
E2F3	CENPP	0.0232417
NME2	STIP1	0.0232369
TRPS1	TIGIT	0.0232266
IKZF2	CTLA4	0.0232085
ETV6	NDST3	0.0231933
HMGB1	CLSPN	0.0231767
SETBP1	HDAC9	0.0231649
AFF2	RAB30	0.0231514
LEF1	PLCL2	0.0231508
EBF1	REL	0.0231508
EBF1	PDE7A	0.0231378
LEF1	BTG1	0.0231369
HMGB1	TUBB	0.0231297
RUNX2	RABGAP1L	0.0231251
RORA	FUT8	0.023125
RORA	IL12RB2	0.02312
RBPJ	RUNX2	0.0231104
MYBL2	NRM	0.0230981
SATB1	MYO1D	0.0230955
LEF1	NBEA	0.023091
RUNX2	ICOS	0.0230889
LEF1	ABCB1	0.0230752
RUNX2	TMEM163	0.0230538
RUNX2	ARAP2	0.0230411
RUNX2	TFF1	0.0230364
AFF3	CD84	0.0230299
NFATC3	B2M	0.0230233
HIF1A	FAP	0.0230222
KLF12	PRKCE	0.0230154
MYBL2	RFC2	0.0230149
ETV6	RABGAP1L	0.0229925
ZNF34	MBNL1	0.0229915
AFF1	KLF7	0.0229892
MIS18BP1	CEP78	0.0229886
RUNX2	PARP4	0.0229859
ZEB2	KLRD1	0.0229524
NME2	BTF3	0.0229112
SATB1	TBC1D9B	0.0229008
E2F2	STIL	0.0228937
RUNX2	FNBP1	0.0228717
HMGB1	SMC2	0.0228675
NME2	PSMB1	0.0228617
TCF12	BTF3	0.0228596
MYBL2	FKBP4	0.0228472
RUNX2	PSD3	0.0228305
E2F3	CDT1	0.0228258
ZFP36L2	TEX2	0.0228257
IKZF2	MEGF9	0.022821
SETBP1	DENND5B	0.0228193
TCF12	FARP1	0.0228068
YBX1	PSMB5	0.0228032
RUNX2	DOCK8	0.0227992
HMGB1	MYBL2	0.022783
GABPB2	B4GALT6	0.0227773
LEF1	GZMK	0.0227625
NME2	MCM5	0.022752
MEF2C	SLC44A1	0.02275
SATB1	ARHGAP15	0.022749
HMGB1	CDCA8	0.0227423
KLF7	AFF1	0.0227419
TOX	TNFSF8	0.0227323
E2F2	KIF15	0.0227247
MIS18BP1	CEP55	0.0227091
NR3C2	ACVR2A	0.0227085
YBX1	NME2	0.0226572
TCF12	CORO1A	0.0226322
MIS18BP1	SASS6	0.0226255
RUNX2	ZFP36L2	0.0226168
MYBL2	CENPK	0.0225903
E2F2	PCNA	0.0225806
MEF2C	JCHAIN	0.0225802
ARID5B	TRIO	0.0225553
KLF12	LYZ	0.02255
TOX	ZMYND11	0.0225495
NME2	MICOS10	0.0225364
ARID4B	CUL3	0.0225353
MYBL2	DTL	0.0225351
LEF1	YWHAQ	0.0225301
NME2	PPIB	0.0225264
TCF12	CELF2	0.0225101
KLF12	UCP2	0.0225096
TOX	ELMO1	0.0225094
THRB	CABYR	0.0224957
LEF1	ITPR2	0.0224952
TCF12	MFNG	0.0224746
E2F3	KNL1	0.022456
RUNX2	MAN2A1	0.0224525
RUNX2	BIN1	0.0224437
SETBP1	SYK	0.022425
WDHD1	RRM2	0.022423
KLF8	RRAGB	0.0224085
MIS18BP1	HELLS	0.022408
HMGB1	KNL1	0.0224069
LEF1	COX8A	0.0224055
BACH1	FN1	0.0223887
YBX1	SNRPD1	0.0223831
MYBL2	POLA1	0.0223796
HMGB1	BUB1	0.0223733
RUNX2	CBLB	0.0223651
TOX	ZNF624	0.0223419
PMS1	NFYA	0.0223334
KLF12	ZCCHC7	0.0223257
MYBL2	E2F2	0.0223225
KLF12	TOX	0.022305
TCF12	COX6A1	0.0222983
LEF1	MAGI3	0.0222897
MYNN	ZBTB14	0.0222764
LEF1	MAP3K1	0.0222728
GATA3	IFNAR1	0.0222704
ZNFX1	ISG15	0.0222691
KLF12	IGF1R	0.022263
AFF3	C15orf39	0.0222615
RUNX2	MFSD6	0.0222568
AFF1	IGF1R	0.02225
LEF1	LRRC1	0.0222461
MYBL2	CEP55	0.0222409
LEF1	LRRC8B	0.0222375
NME2	YBX1	0.0222373
LEF1	GZMH	0.0222322
TOX	AFF1	0.0222161
RUNX2	HSD11B1	0.0222152
WDHD1	DIAPH3	0.0222007
EBF1	TMEM131L	0.0221963
JARID2	SMARCAD1	0.0221948
MYBL2	BARD1	0.0221828
CEBPG	TTC4	0.022175
WDHD1	SHCBP1	0.0221688
TCF12	CERS6	0.0221627
MIS18BP1	CEP76	0.0221401
RUNX2	CMTM7	0.0221168
SATB1	EPB41	0.0221138
E2F2	CIP2A	0.0220967
DNAJC1	ZEB2	0.022091
TCF12	COX8A	0.0220891
NME2	CORO1A	0.0220834
EBF1	BMP2K	0.0220745
SATB1	SERF2	0.022073
HMGB1	NUF2	0.0220666
NME2	SSR3	0.0220625
RFX3	CELF2	0.0220577
MIS18BP1	PHF19	0.0220554
SATB1	ADAM19	0.0220542
KLF12	RPL13A	0.0220403
MYBL2	CBX5	0.0220249
WDHD1	MCM7	0.0220218
TCF12	UTRN	0.0220194
RFX3	SLC25A3	0.0220167
WDHD1	NASP	0.022015
ZNF704	BANK1	0.0220036
IKZF2	NDST3	0.0220011
RUNX2	GRAMD1B	0.0219903
LEF1	KLHL3	0.0219847
NPAS2	IL23R	0.0219728
TCF12	BTBD11	0.0219714
ZNFX1	IFIT3	0.0219469
NFATC3	RPL17-C18orf32	0.021934
PBX3	KIF4A	0.0219011
HMGB1	TUBG1	0.0218963
NME2	NSUN4	0.021871
BACH1	SLC8A1	0.021864
RUNX2	PITPNC1	0.0218491
DNAJC1	CRACR2A	0.0218485
KLF7	ARPC1B	0.0218414
IKZF3	PTPRC	0.0218313
LEF1	PRKAG2	0.0218295
KLF6	HERPUD1	0.0218142
RUNX2	CAB39	0.0218065
MYBL2	MTBP	0.0218049
ELF1	MAML2	0.0218037
NFATC3	PTPRR	0.0217999
RUNX2	CXCR6	0.0217947
TOX	PRF1	0.0217898
KLF12	HCST	0.0217892
TCF7	CEP41	0.0217851
TOX	LEF1	0.0217765
MYBL2	HYLS1	0.0217566
PBX3	DIAPH3	0.0217533
ELMSAN1	CEBPG	0.0217463
EBF1	JUN	0.0217341
TCF12	FAM13A	0.0217317
EBF1	CYB561A3	0.021725
YBX1	HSP90AB1	0.0217126
RBPJ	ITGB1	0.0217046
DNAJC1	ATP8B4	0.0217021
YBX1	FABP5	0.0216977
RUNX2	SELL	0.021691
HMGB1	CDT1	0.0216875
E2F2	MCM5	0.0216834
RUNX2	OTUD3	0.0216794
AFF2	PHLPP1	0.0216788
KLF12	ARID5B	0.0216515
PARP12	RAPGEF4	0.0216431
IKZF2	NEDD4L	0.0216393
YBX1	CALM1	0.0216393
E2F3	SGO1	0.0216181
RUNX2	SNTB2	0.0216054
ARID5B	TBC1D9B	0.0215994
NME2	SF3B6	0.0215701
AFF3	BTBD11	0.0215697
LEF1	BTF3	0.0215646
NME2	PPIE	0.0215597
RORA	CST7	0.0215088
KLF7	OPRM1	0.0215014
KLF7	MFSD6	0.0214445
TCF12	MAML2	0.0214226
SATB1	RALGAPA2	0.0214204
HMGB1	CDK1	0.0213986
MIS18BP1	TUBB	0.0213723
MEF2C	CCDC112	0.0213572
TOX	ELF1	0.0213438
ARID5B	SESN3	0.0213349
RUNX2	MATN1	0.0213224
E2F2	PBK	0.0212947
ELF1	JAK1	0.0212874
KMT2C	CASK	0.0212706
FLI1	FBXW7	0.0212665
LEF1	FCGRT	0.0212535
LEF1	SEPTIN11	0.021251
YBX1	TUBB	0.0212475
LEF1	LCP2	0.0212244
AFF1	TBC1D9B	0.0212236
SATB1	ANXA1	0.0212182
TCF12	NR3C2	0.0212168
HMGB1	ACAT2	0.021213
MEF2C	JUN	0.021206
SATB1	TMEM109	0.0211984
MIS18BP1	MCM4	0.0211905
TCF12	SBF2	0.0211762
SP4	SNRNP48	0.0211739
YBX1	MDH2	0.0211716
ZEB2	PTPN12	0.0211627
AFF2	MTSS1	0.0211556
ELF1	MBNL1	0.0211502
PBX3	KNTC1	0.0211501
ZFP36L2	LYZ	0.0211416
TOX	OPRM1	0.0211349
SATB1	MAGI1	0.0211314
DNAJC1	NKG7	0.021127
RFX3	COX8A	0.0211249
LEF1	ABCA1	0.0211247
LEF1	ITGB2	0.0211214
TCF12	ELF1	0.0211144
PAX5	SETBP1	0.0210976
MEF2C	USP6NL	0.0210956
E2F2	TPX2	0.0210938
KLF12	STT3B	0.0210921
ELF1	COX4I1	0.0210823
KLF12	ABCA1	0.0210677
WDHD1	NCAPG2	0.0210674
NME2	ARPC2	0.021058
MEF2C	CYB561A3	0.0210491
LEF1	PICALM	0.0210446
SETBP1	DAPK1	0.0210406
MEF2C	FAM76A	0.0210323
NFATC3	RPL13A	0.0210288
MYBL2	SASS6	0.0210131
KLF12	TBC1D4	0.0210042
YBX1	LSM6	0.0209836
LEF1	PLEKHA5	0.0209831
LEF1	ZBTB20	0.0209794
AFF3	MAGI1	0.0209753
ELF1	NDST3	0.0209701
ELF1	TOX	0.0209611
RUNX2	SRGN	0.0209539
TCF12	STK38	0.0209519
HIF1A	ATP8B4	0.0209511
LEF1	BTBD11	0.0209505
AFF3	LMO4	0.0209477
MYBL2	AURKA	0.0209475
LEF1	AKT3	0.0209469
KLF12	TCF12	0.0209391
MYBL2	E2F3	0.0209383
TCF12	ZCCHC7	0.0209318
THRB	CASK	0.0209308
LEF1	MBNL2	0.0209074
ZNF407	DTD2	0.0209055
TCF12	TBC1D5	0.0209003
IKZF2	FRY	0.0208958
TOX	RERE	0.0208862
RUNX2	ARPC2	0.020886
LEF1	MAML2	0.0208698
NFIA	RYR2	0.0208559
E2F3	CDCA8	0.0208488
HIF1A	HSD11B1	0.0208457
KLF12	VCL	0.0208445
RUNX2	EZR	0.0208255
ARID2	RPL28	0.0208221
RUNX2	TNIK	0.0208051
RORA	ATXN1	0.0207945
RUNX2	HSP90AA1	0.0207865
NME2	CCT5	0.0207727
EBF1	MYO5A	0.0207634
MXD4	UCP2	0.0207594
E2F3	DTL	0.0207526
NME2	PRELID1	0.0207513
NME2	TBC1D7	0.0207512
PBX3	KNL1	0.0207476
RORA	PROM1	0.0207425
KLF12	AOAH	0.0207383
THRB	ARHGEF2	0.0207318
SMARCC1	GPR180	0.0207309
YBX1	DTYMK	0.0207103
ARID5B	IKZF2	0.0207051
RUNX2	CST7	0.0207044
KLF12	HIVEP2	0.020688
NME2	ICE2	0.0206863
E2F2	CDCA8	0.0206852
ELF1	UTRN	0.02066
LEF1	LTB	0.0206449
ARID5B	TOX	0.0206421
KLF12	MED13L	0.0206348
ZBTB25	RCC2	0.0206273
TCF12	KLF7	0.0206156
ZFP36L2	CCL5	0.0206154
EBF1	PDE4B	0.0206084
RUNX2	HECTD2	0.020581
LEF1	SAMD3	0.0205685
KLF12	AFF3	0.0205577
MYBL2	TEX30	0.0205542
MIS18BP1	TUBB4A	0.0205515
SATB1	KCNQ5	0.0205507
KLF7	CCND3	0.0205472
NCOR1	RPL28	0.0205437
NME2	PSMB6	0.0205285
SATB1	SAMD9L	0.0205276
TCF12	STAU2	0.0205229
KMT2C	RPL18	0.020519
KLF12	RIPOR2	0.0205179
RUNX2	TEX2	0.0205125
WDHD1	MYBL2	0.0204937
IKZF2	TRPS1	0.0204838
TOX	RIPOR2	0.0204693
RORA	GPR55	0.0204632
PAX5	POU2F2	0.0204607
YBX1	ACTG1	0.0204439
RUNX2	SYTL3	0.0204418
ELF1	PSD3	0.0204414
RFX3	MED13L	0.0204366
TOX	PUM1	0.0204353
MEF2C	PDE7A	0.0204348
TCF12	NEDD8	0.0204345
RUNX2	SLC35D1	0.0204249
LEF1	RFX3	0.0204158
RBPJ	MAP3K5	0.0204155
KLF12	SBF2	0.020414
MEF2C	NFKBIA	0.0204114
MIS18BP1	PBX3	0.020402
DNAJC1	IL12RB2	0.0203893
LEF1	EMD	0.0203737
RFX3	GPCPD1	0.0203692
LEF1	PRELID1	0.0203672
TCF12	SLC25A3	0.0203592
LEF1	NDFIP2	0.0203515
KLF12	MAST4	0.02035
E2F3	KIF20B	0.0203498
RUNX2	SEPTIN11	0.0203483
MEF2C	DAPP1	0.0203414
DNAJC1	SULT1C2	0.0203369
ELF1	CCND3	0.0203239
NME2	GUSB	0.0203149
LEF1	DGKD	0.0203079
KMT2C	RPS21	0.0202934
SATB1	HMCN1	0.020292
TCF4	KLHL32	0.0202895
NME2	FHL2	0.020288
TBX21	GZMH	0.020287
TCF12	RFX3	0.0202711
ELF1	SERF2	0.0202568
RUNX2	HS3ST3B1	0.0202489
E2F3	ARHGAP11A	0.0202482
ELF1	SLC25A3	0.0202422
PAX5	DGKH	0.0202359
TCF12	RPL28	0.0202328
SATB1	RAD18	0.0202264
E2F3	NCAPG2	0.020215
RUNX2	HUWE1	0.0202046
MYBL2	HSPD1	0.0202019
TCF12	PPIB	0.0202017
SETBP1	MEF2C	0.0202015
ELF1	ARHGEF3	0.0201993
RUNX2	DENND1B	0.0201918
LEF1	CCL5	0.0201885
TCF12	IPCEF1	0.020183
TCF25	SMARCD1	0.0201802
TOX	SLAMF7	0.0201583
E2F2	AURKA	0.020154
KLF12	STK38	0.0201531
KMT2C	RPL17-C18orf32	0.0201527
MEF2A	ATP7A	0.020146
RUNX2	CRIM1	0.0201251
RUNX2	FBXW7	0.0201153
TCF12	PDE4D	0.0201026
AFF3	LPP	0.0200987
MIS18BP1	GPR19	0.0200965
MIS18BP1	IDH2	0.0200948
TCF12	SPAST	0.0200946
ETV6	INPP4B	0.0200847
NME2	SERF2	0.0200813
KLF12	ELMO1	0.0200779
RUNX2	PTAR1	0.020074
KLF6	ZNF704	0.0200737
KLF7	TBC1D4	0.0200701
AFF3	ITGA4	0.0200692
AFF3	CBLB	0.0200525
YBX1	NANS	0.0200477
EBF1	PLEKHA2	0.0200465
LEF1	ARID5B	0.0200453
TOX	RASA2	0.0200303
AFF2	CEMIP2	0.0200239
THRB	RPL14	0.020022
TCF4	BANK1	0.0200083
SATB1	MGST1	0.0199921
YBX1	EAF2	0.0199891
E2F3	NCAPG	0.0199729
E2F3	PCNA	0.0199711
ARID4B	MBNL1	0.0199697
MXD4	TESK1	0.0199626
HMGB1	UBE2S	0.0199608
RUNX2	ARHGAP25	0.0199558
MEF2C	SKAP1	0.0199511
NME2	SRP19	0.019951
ZEB2	DHRS7	0.0199453
RUNX2	TRPS1	0.0199451
YBX1	PCNA	0.0199415
LEF1	CALM2	0.0199414
LEF1	B2M	0.0199366
LEF1	EMP3	0.0199326
KLF12	EPB41	0.0199307
MYBL2	NCAPH	0.0199299
RUNX2	PRF1	0.0199255
LEF1	HSD11B1	0.0199243
RUNX2	SKAP1	0.0199031
SETBP1	LYN	0.0198976
LEF1	SMO	0.019897
MYBL2	ALCAM	0.0198686
MIS18BP1	CENPN	0.0198649
SATB1	CCND3	0.0198601
RORA	CRY1	0.0198584
LEF1	ST6GAL1	0.019855
KLF8	C9orf40	0.0198409
TOX	LTB	0.0198233
TCF12	TOX	0.0198213
E2F3	FANCI	0.0198155
KLF7	UCP2	0.019815
RUNX1	CAMK1D	0.0198117
GATA3	ITPRID2	0.0197881
ELF1	SATB1	0.019787
RFX3	SSH2	0.0197821
MEF2C	POU2F2	0.0197721
HSF2	ALDH18A1	0.0197501
MYBL2	FANCM	0.0197472
HIF1A	RPS6KA5	0.0197292
TSC22D3	HIKESHI	0.0197211
LEF1	PELI2	0.0197207
ARID4B	RIC1	0.019718
MIS18BP1	BAZ1B	0.019717
ZNF746	CDK1	0.0197115
HMGB1	DIAPH3	0.0197058
MTF1	CNPY3	0.0196957
SATB1	ANKRD44	0.0196893
NME2	TMEM126A	0.0196845
TCF12	SRPK2	0.0196835
IKZF2	LMO4	0.0196805
DNAJC1	ST8SIA1	0.0196682
ZNF34	RPS5	0.0196613
SETBP1	PAX5	0.019656
ELF1	VPS54	0.0196275
AFF3	TMLHE	0.0196196
E2F3	MCM5	0.0196173
ELF1	MLLT3	0.0196151
LEF1	FBXO34	0.0196126
TCF12	ADD3	0.0196049
YBX1	PSMB1	0.0196004
RORA	ABCB1	0.0195989
LEF1	HLA-DQB2	0.019591
EBF1	RABEP2	0.0195849
SATB1	PSD3	0.0195815
TOX	STK17B	0.0195744
TCF12	OPRM1	0.0195631
TCF12	DGKD	0.0195515
PBX3	MIS18BP1	0.0195417
ZNF34	CASK	0.0195166
TOX	ARHGAP15	0.019513
ETV6	PAM	0.019512
LEF1	RIPOR2	0.0195083
HMGB1	TXN	0.0195029
MYBL2	CENPN	0.0195002
RFX3	SERF2	0.0195
MYBL2	WDR76	0.0194975
LEF1	SLC24A4	0.0194945
KLF12	OPRM1	0.0194928
E2F2	CDCA5	0.0194886
MIS18BP1	ALDH1L2	0.0194858
NME2	PPP1CA	0.0194828
TBX21	SULT1C2	0.0194826
TOX	LCP2	0.0194759
RUNX2	TM9SF2	0.0194711
NFATC3	ATP10A	0.019465
MYBL2	BTG3	0.0194585
IKZF3	ENO1	0.0194539
MIS18BP1	POLH	0.019449
AFF2	ITPR1	0.0194452
RORA	SAMD3	0.0194441
TOX	AFF3	0.0194426
EBF1	POU2F2	0.0194367
TCF12	LDLRAD4	0.0194332
E2F3	BRCA1	0.0194252
SATB1	PLCL1	0.0194223
MEF2C	CXCR4	0.0194111
KLF12	ITGB1	0.019411
MEF2C	BIRC3	0.0194102
NME2	PRMT1	0.0194034
PAX5	PHACTR1	0.0193981
LEF1	MFNG	0.0193932
ELF1	IL7R	0.0193844
HMGB1	MCM5	0.0193824
SATB1	FTL	0.0193817
RORA	LYZ	0.0193798
RUNX2	ELOVL5	0.0193608
TOX	UTRN	0.0193505
LEF1	CSE1L	0.0193446
AFF3	PDE7A	0.0193409
SATB1	MBNL1	0.01933
TCF12	SLC12A6	0.0193175
RORA	ZFP36L2	0.0193138
LEF1	ACSL4	0.0193041
ATF6	RBM39	0.0192955
KLF12	PLCL2	0.0192905
KLF7	ATP8B4	0.0192895
MIS18BP1	E2F3	0.0192761
YBX1	CLSPN	0.0192744
RFX3	ZCCHC7	0.0192739
HMGB1	RPA3	0.0192735
MIS18BP1	RFC3	0.0192661
RUNX2	GPR55	0.0192616
NME2	ARRDC1	0.0192537
YBX1	PARPBP	0.0192537
TOX	CAMK2D	0.0192531
NR3C2	FAM13A	0.0192468
TCF12	PROM1	0.0192438
YBX1	TXN	0.0192434
ELF1	SFMBT2	0.0192421
RORA	IPO7	0.0192388
RUNX2	EZH2	0.0192326
MYBL2	TUBB4A	0.0192277
ARID5B	GOLIM4	0.0192208
KLF12	AFF1	0.0192132
YBX1	PGD	0.0192122
LEF1	MAP3K5	0.0192095
MIS18BP1	DTL	0.0192005
SMARCE1	AASDHPPT	0.0191983
NME2	MRPS26	0.0191954
TOX	SH2D1A	0.0191945
RORA	ITM2A	0.0191941
LEF1	TRPC1	0.0191939
KLF7	NR3C2	0.0191921
AFF3	PLCG2	0.0191908
KLF12	CCND3	0.0191816
NME2	GPI	0.0191743
RFX7	RPS21	0.0191658
MYBL2	PRKAB1	0.0191657
RFX3	MAML2	0.0191646
REL	EBF1	0.0191617
KLF12	TRIM2	0.0191612
TCF12	CD200	0.0191541
RFX3	KLF12	0.0191452
ATF6	DOCK10	0.0191333
ZFP36L2	LEF1	0.0191318
SATB1	TRPS1	0.0191184
MEF2C	SYNGR2	0.0191167
MYBL2	RPA2	0.0191123
LEF1	CRLF3	0.0191102
KLF6	RNF19A	0.0191024
SATB1	ARPC2	0.0190988
LEF1	TM9SF2	0.0190987
ZFP36L2	RUNX2	0.0190946
RORA	EZR	0.0190912
RUNX2	SEC63	0.0190865
NME2	UQCRQ	0.0190837
IKZF2	ARID5B	0.0190795
SATB1	LGALS3	0.0190699
MYBL2	SMC4	0.0190627
KLF7	PDE4D	0.0190598
ZNF398	DCTN2	0.0190582
ZNF131	DNAJC16	0.0190571
IKZF2	HECTD2	0.0190545
DNAJC1	SAMD3	0.0190511
TCF4	PLB1	0.0190349
TCF12	ITPR2	0.0190269
TCF12	MATN1	0.0190244
KLF7	FARP1	0.0190222
LEF1	CYLD	0.0190098
E2F2	UBE2S	0.0190075
MEF2C	MYO5A	0.0190048
KLF7	AOAH	0.0189758
LEF1	CORO1A	0.0189745
HMGB1	CDCA5	0.0189744
MEF2C	PEA15	0.0189694
LEF1	PPARD	0.0189585
TOX	UCP2	0.0189582
MIS18BP1	USP1	0.0189582
ARID5B	NDFIP2	0.0189521
AFF2	CXCR4	0.0189519
POU2F2	PAX5	0.0189494
RORA	SPECC1	0.0189458
RLF	CDC7	0.0189452
RUNX2	LPXN	0.0189429
MYBL2	WDR62	0.0189413
TCF12	PLEKHA5	0.0189381
KLF12	ME2	0.0189357
YBX1	LMNB1	0.0189339
NR2C1	SNAP47	0.0189251
E2F2	TMPO	0.0189238
TCF12	SFMBT2	0.0189207
TOX	IFI44	0.0189203
TOX	ICA1	0.0189121
RORA	MLLT3	0.0189083
RUNX2	DERL1	0.0188965
WDHD1	NCAPG	0.0188946
WDHD1	HELLS	0.0188944
E2F2	CDT1	0.0188927
AFF3	PPP2R5C	0.0188882
TCF12	RIPOR2	0.0188851
MYBL2	RAD9A	0.0188849
ZFP36L2	VCL	0.01888
RFX3	LRRC8D	0.0188751
YBX1	RPL26L1	0.018869
RUNX2	FUT8	0.0188686
MIS18BP1	FAM111A	0.0188608
TCF12	TSPAN5	0.01886
ZNF831	ARID5B	0.0188584
SMARCC1	DTD2	0.0188526
MLLT10	FAF1	0.0188423
RORA	ICE2	0.01883
HMGB1	YBX1	0.0188198
ARID5B	CNOT6L	0.0188194
HIF1A	PTPN9	0.0188163
NME2	WDR1	0.0188154
RUNX2	CASK	0.0188122
ETV6	ZNRF1	0.0188068
KMT2C	MBNL1	0.0187956
RUNX2	MBD2	0.0187942
SATB1	GSK3B	0.0187917
TCF12	SCMH1	0.0187915
WDHD1	MCM4	0.0187797
MIS18BP1	CENPC	0.0187796
YBX1	MYBL2	0.0187739
HIF1A	CYP20A1	0.018773
NME2	NEDD8	0.0187697
ELF1	IPCEF1	0.0187683
RUNX2	FAM111A	0.0187647
LEF1	LNPEP	0.0187624
ELF1	PLCL1	0.0187549
MIS18BP1	PRKAB1	0.018748
KMT2C	DIAPH2	0.0187428
TCF12	AKT3	0.01874
MIS18BP1	DEK	0.0187351
TCF12	LPAR3	0.0187324
AFF1	IPCEF1	0.0187264
WDHD1	ESCO2	0.0187247
MIS18BP1	WDR62	0.0187186
NR3C1	DCLK2	0.0187151
PBX2	ALAS1	0.0187137
YBX1	ICE2	0.0187132
YBX1	CCT5	0.0187054
ELF1	KLF7	0.0186998
ZNF746	SGO1	0.0186935
SSRP1	NEK2	0.0186901
SATB1	MATN1	0.0186821
SATB1	RETREG1	0.018677
PBX3	CDCA5	0.0186753
KLF12	SESN3	0.0186619
YBX1	UQCRQ	0.0186563
FOXO3	NUDCD1	0.0186556
RORA	ST8SIA1	0.0186483
SUB1	SMYD2	0.0186468
TCF12	KLF12	0.018644
RFX3	TBC1D5	0.0186427
SATB1	FAM13A	0.0186183
LEF1	YWHAZ	0.0186145
NFKB1	TDG	0.0186098
MYBL2	TST	0.0185945
ARID5B	ICOS	0.0185928
ARID4B	FAM172A	0.0185864
EBF1	PPP3CA	0.0185863
AFF3	CELF2	0.0185842
RFX3	CCND3	0.0185834
IKZF2	SLC25A13	0.018577
NME2	SLC25A11	0.0185743
KLF12	TAPT1	0.0185681
MEF2C	MVP	0.0185668
MEF2C	REL	0.0185582
KLF12	CST7	0.0185507
PBX3	CDK1	0.0185484
YBX1	H1-3	0.0185447
NME2	FKBP4	0.0185425
AFF2	PHACTR1	0.0185299
RUNX2	WNK1	0.0185267
ELF1	SLC9A9	0.0185189
WDHD1	EXO1	0.0185186
RORA	RPS6KA5	0.0185157
RORA	FBXW7	0.0185145
E2F3	KNTC1	0.018513
AFF3	SCMH1	0.0185117
E2F3	NUF2	0.0185117
RUNX2	SMOX	0.0185027
MYBL2	DDIAS	0.0185015
NPAS2	RYR2	0.0184893
BAZ2B	FN1	0.0184663
NME2	STMP1	0.0184662
RUNX2	CAPG	0.0184592
RFX3	KCNQ5	0.0184378
KLF12	UTRN	0.0184334
LEF1	PREX1	0.0184256
NME2	TUFM	0.0184189
EBF1	MAP3K1	0.0184171
TCF12	MDFIC	0.0184164
HMGB1	SHCBP1	0.0184114
TCF12	TUBA4A	0.0184111
ZNF706	PSMB1	0.0184082
KLF12	AKT3	0.0184036
AFF3	TST	0.0184016
YBX1	HMGB1	0.0183856
KLF12	CRACR2A	0.0183829
MEF2C	PIK3AP1	0.0183787
RUNX2	OPRM1	0.0183785
MEF2C	KLHL32	0.0183737
LEF1	SYNGR2	0.0183703
TCF12	PRKCE	0.0183675
SATB1	PRKCE	0.0183654
IKZF2	TIGIT	0.0183623
E2F3	SMC2	0.0183611
EBF1	STX7	0.0183607
KMT2C	SIK2	0.0183563
ETV6	ROCK2	0.0183546
RUNX2	SFPQ	0.0183502
DNAJC1	DOCK10	0.0183497
SATB1	LDLRAD4	0.0183407
TCF12	RPL4	0.018338
SATB1	RPL14	0.018333
SATB1	CXorf38	0.0183295
TCF12	MDH2	0.0183273
HIF1A	SPECC1	0.0183218
E2F2	CDK2	0.01832
ZFP36L2	RALGAPA2	0.0183076
TOX	ZCCHC7	0.0183035
RORA	ING3	0.0182993
TOX	NDFIP2	0.0182975
SATB1	NSUN4	0.0182935
RBPJ	INPP4B	0.0182929
SETBP1	SWAP70	0.0182897
LEF1	CALM1	0.0182892
KLF7	PRKCE	0.0182841
RUNX2	GPR183	0.0182798
WDHD1	SGO1	0.0182736
EBF1	JCHAIN	0.0182735
NME2	PRPF19	0.0182696
SATB1	SSR2	0.0182673
WDHD1	WEE1	0.018255
SATB1	UTRN	0.0182485
KMT2C	MARCHF7	0.0182475
HIF1A	ARHGAP26	0.0182436
KLF12	ITPR2	0.0182386
EBF1	MAP4K4	0.0182332
WDHD1	ECT2	0.0182323
NME2	MRPL17	0.018232
AFF3	CCND3	0.0182215
TRPS1	IKZF2	0.0182207
HMGB1	EXO1	0.0182203
LEF1	NECAB1	0.0182193
TCF7	TTI1	0.018211
REL	MEF2C	0.0182094
TCF12	TNRC6B	0.0182013
IKZF2	IRAK3	0.0182006
REL	AADAC	0.0181992
ZEB2	TBX21	0.0181988
LEF1	TASOR	0.0181983
HIF1A	ZNRF1	0.0181975
RUNX2	SMG6	0.0181927
EBF1	TRAK2	0.0181904
SETBP1	RALGPS2	0.0181887
E2F3	MAD2L1	0.018188
LEF1	NEK10	0.0181864
KLF12	CHD7	0.0181841
YBX1	ILF2	0.0181762
E2F2	BRCA2	0.0181717
NME2	GADD45GIP1	0.0181622
YBX1	CORO1A	0.0181603
E2F3	NASP	0.018156
RUNX2	IQGAP1	0.0181483
ZFP36L2	FCHSD2	0.0181476
RUNX2	IL12RB2	0.0181461
NME2	DTYMK	0.0181365
ZNF746	PCNA	0.0181364
NME2	MRPS25	0.0181236
MIS18BP1	SLC43A3	0.0181221
AFF3	SNTB1	0.0181158
NPAS2	VASH2	0.0181127
E2F2	CKAP2	0.0181073
WDHD1	MASTL	0.0180999
LEF1	ANKH	0.0180995
TCF4	DGKH	0.0180896
TCF12	MAGI1	0.0180883
HMGB1	LCT	0.0180849
AFF3	DOCK10	0.0180831
CREB3L2	GFOD1	0.0180625
ELF1	ARHGAP12	0.0180622
E2F3	CDCA5	0.018062
ZFP36L2	SORL1	0.0180615
E2F2	FANCI	0.0180498
LEF1	IFT57	0.0180485
TCF4	SMAP2	0.0180458
IKZF2	SLAMF1	0.0180439
AFF3	PIP4K2A	0.0180437
RUNX2	IL1RL2	0.0180408
SATB1	ZCCHC7	0.0180389
BCLAF1	SLC37A1	0.0180339
RUNX2	KLF6	0.0180236
RFX3	PCBP1	0.0180111
TCF12	RPLP1	0.0179918
IKZF1	PTPRR	0.0179894
AFF1	EXT1	0.0179876
TCF4	MYO1D	0.0179809
MLLT10	MACF1	0.0179797
TCF12	ARPC2	0.0179753
MEF2C	PLEKHO1	0.017966
LEF1	WDR1	0.017963
ZFP36L2	HERPUD1	0.0179621
TCF12	ST6GAL1	0.0179599
RORA	AOAH	0.0179423
HIF1A	ROCK2	0.0179397
NME2	CSE1L	0.0179383
E2F3	TPX2	0.0179359
RUNX2	EMD	0.0179332
KLF7	CST7	0.0179312
ZEB2	DNAJC1	0.0179255
RUNX2	IL23R	0.017917
KLF12	CD226	0.0179162
MIS18BP1	CCDC34	0.0179136
NCOR1	RPL13A	0.0179071
MYBL2	BUB3	0.0179016
E2F2	GTSE1	0.0178917
TCF12	NSUN4	0.0178917
SATB1	ELF1	0.017882
AFF3	CHSY1	0.0178768
IKZF3	ARHGEF3	0.0178752
E2F2	MAD2L1	0.0178722
ZEB2	MYO10	0.0178609
THAP1	SMARCA4	0.017858
MYBL2	SAE1	0.0178558
YBX1	COX8A	0.017854
LEF1	RBPJ	0.0178514
TCF12	FBXL20	0.0178454
ELF1	SPAST	0.0178393
MLLT10	PTPRR	0.0178386
RFX3	NEDD8	0.0178349
SATB1	PRKCQ	0.0178325
AFF3	CMC1	0.0178221
YBX1	PDIA6	0.0178216
SATB1	SH3BGRL3	0.0178156
RFX3	PPP1CA	0.017814
RUNX2	KIF13B	0.0178139
ZNF34	PTPRC	0.0178113
HIF1A	PTPN13	0.0178102
ZNF34	IYD	0.0178063
NME2	CISD1	0.0178042
EBF1	ITPR2	0.0178018
SETBP1	HLA-DOB	0.0177941
ZNF461	FBXO11	0.0177894
REL	LYN	0.0177886
AFF3	UBASH3B	0.017788
DNAJC1	CBLB	0.0177875
RFX3	LDLRAD4	0.0177849
SATB1	PPIB	0.017784
KMT2C	LTB	0.0177744
ZNF207	ACSL5	0.0177743
ZBTB16	DHRS7	0.0177724
TCF12	ZMYND11	0.0177706
HMGB1	KIF4A	0.0177684
FLI1	RPL17-C18orf32	0.017766
LEF1	GNS	0.0177609
TOX4	SLC41A3	0.0177589
ZFP36L2	ATXN1	0.0177571
E2F2	DHX34	0.0177567
RORA	NHSL2	0.0177559
DNAJC1	GZMK	0.0177462
ELF1	BTF3	0.0177346
KLF6	GNAI1	0.0177316
TOX	MBNL2	0.0177244
IKZF2	DHRS7	0.0177194
RUNX2	VIM	0.0177185
LEF1	MXI1	0.0177133
E2F3	BRCA2	0.0176991
HIF1A	PTPRJ	0.0176902
DNAJC1	PRF1	0.017688
NME2	SUCLG1	0.0176759
NCOR1	RPL14	0.0176721
HIF1A	VCL	0.017668
AFF1	LPAR3	0.0176669
ATF6	RPL13A	0.0176642
RFX3	COX4I1	0.0176599
E2F3	ESCO2	0.0176594
KLF12	SERF2	0.0176502
LYAR	WIPI2	0.0176467
YBX1	ITPA	0.0176434
YBX1	ACAT2	0.0176373
TCF12	VPS54	0.0176259
EBF1	CCDC112	0.0176251
ETV6	ANTXR2	0.0176248
KLF7	S100A4	0.0176246
ZEB2	B4GALT6	0.0176197
PBX3	ESCO2	0.0176167
KLF12	TMEM156	0.0176164
NME2	HSH2D	0.0176142
AFF3	GAB2	0.0176074
MYBL2	SNRPD1	0.0176011
RUNX2	PFN1	0.017601
TOX	RFX3	0.0176006
RUNX2	VASH2	0.0175964
HMGB1	NCAPD2	0.0175949
WDHD1	CDK1	0.0175949
TCF12	CAPNS1	0.0175911
PAX5	PIK3AP1	0.0175886
RORA	LRBA	0.0175869
YBX1	LCT	0.0175788
ETV6	NR1D2	0.0175779
EBF1	AKAP7	0.0175745
GMEB1	PPARA	0.0175658
NME2	PSMD7	0.0175607
SATB1	TAPT1	0.0175562
E2F3	RANBP1	0.0175559
NME2	LDHB	0.0175533
KMT2C	COG6	0.0175511
AFF3	ZNF609	0.0175501
ZBTB32	PPM1H	0.0175432
WDHD1	CENPP	0.0175405
NME2	RCC1L	0.0175292
MIS18BP1	CBX5	0.0175258
MBD4	SHCBP1	0.0175234
RUNX2	ZBTB38	0.01751
TCF12	THEMIS	0.017507
TOX	AAK1	0.0175058
NCOR1	PTPRR	0.017494
ARID4B	UTRN	0.0174928
KLF6	PTPN9	0.017489
TOX	GZMK	0.0174887
WDHD1	DSN1	0.0174839
AFF3	PCMTD1	0.0174781
ZNF540	GOLGA3	0.0174773
MIS18BP1	CKAP5	0.0174729
WDHD1	KNL1	0.0174665
MIS18BP1	SMC4	0.0174576
AFF2	HVCN1	0.0174528
NME2	DPF3	0.0174525
RORA	KLRD1	0.0174523
ZEB2	MTCL1	0.017452
RUNX2	ADK	0.0174461
NME2	COMMD3	0.0174393
TRPS1	ICA1	0.0174359
ELF1	ARHGAP15	0.0174343
MEF2C	PXK	0.0174336
TCF12	RPL13A	0.017433
E2F3	LCT	0.0174234
YBX1	CENPE	0.0174197
TOX	SERF2	0.0174121
MYBL2	PMF1	0.0173997
LEF1	SMOX	0.0173979
TCF12	RERE	0.0173978
RFX3	PPIB	0.0173865
KLF12	GNS	0.0173848
RUNX2	ATP2B1	0.0173847
LEF1	AAK1	0.0173765
AFF1	ZNF704	0.0173748
LEF1	FAR2	0.0173663
ZNF704	RAB4A	0.0173604
REL	HLA-DRA	0.0173587
TCF12	REV3L	0.0173583
RUNX1	MAN2A1	0.0173581
AFF1	PSD3	0.0173546
ELF1	DLG1	0.0173526
MEF2C	CEMIP2	0.0173482
MXD4	MPG	0.0173466
TOX	BAZ2B	0.0173463
TOX	KLF12	0.0173455
MIS18BP1	SNRPD1	0.0173381
ELF1	CYLD	0.0173319
SATB1	RFX3	0.017329
E2F2	WDR62	0.0173265
THRB	DDIT4	0.0173264
GATAD1	IGSF11	0.0173247
HIF1A	INTS6L	0.0173214
RORA	PARP4	0.0173177
PBX3	MYBL2	0.0173146
DNAJC2	ARHGAP39	0.0173118
KLF6	DUSP1	0.017301
RUNX1	CD28	0.0172977
RORA	PTPN9	0.0172958
NME2	TOMM6	0.0172952
EBF1	CCSAP	0.0172941
PAX5	HLA-DQB2	0.0172837
MIS18BP1	POLD2	0.0172836
KLF12	TFDP2	0.0172778
PBX3	MCM5	0.0172721
RORA	SMOX	0.0172623
ZNF704	CD69	0.0172558
NFATC3	RPL18	0.017244
FOXN3	PLCL1	0.017237
YBX1	MRPL19	0.0172322
LEF1	ATP5MC3	0.0172284
MYBL2	DSN1	0.0172262
NME2	TXN	0.0172246
KLF12	PFKFB3	0.0172215
RBPJ	ATXN1	0.017218
TADA2A	IST1	0.0172144
EBF1	SOX5	0.0172099
KLF12	ASAP1	0.0172003
UBP1	DROSHA	0.0171987
E2F3	MASTL	0.0171921
ELF1	PPIB	0.0171906
MIS18BP1	PMF1	0.0171858
ZNF32	CINP	0.0171814
ZBTB32	NEK2	0.0171788
ZEB2	PAG1	0.0171782
SETBP1	CD74	0.0171744
LEF1	ZPBP	0.017171
NME2	MDH1	0.0171671
ARID5B	MED14	0.017167
RORA	IL1RL2	0.0171635
WDHD1	WDR76	0.0171504
KLF12	RPS6KA5	0.0171392
KLF7	KLF12	0.0171377
NME2	NUP62	0.0171272
RORA	PSD3	0.0171167
NFATC3	RPL28	0.0171142
LEF1	CNPY4	0.0171093
RUNX2	MAP2K1	0.0171073
LEF1	DNAJC1	0.0171068
WDHD1	BLM	0.017105
YBX1	PPP1CA	0.0171049
IKZF2	GPR15	0.0170922
RFX3	BTF3	0.0170889
SATB1	CYLD	0.0170876
E2F3	RRM2	0.0170871
TCF12	ATP5MC3	0.0170835
TOX	CNOT6L	0.0170762
NFYA	DYNC2H1	0.0170637
RUNX2	PCCA	0.0170547
E2F2	CDCA3	0.0170541
RORA	HSD11B1	0.0170514
DNAJC1	RALGAPA2	0.0170422
LEF1	TOMM6	0.0170422
MYBL2	RFC4	0.0170406
AFF3	ITPR2	0.0170404
ARID2	PRPF38B	0.0170367
KLF7	ACTG1	0.0170245
LEF1	CCDC66	0.0170208
MLXIP	SMYD4	0.0170196
PAX5	HLA-DMA	0.0170183
MBD2	GZMK	0.0170179
TCF12	CNPY4	0.0170106
E2F2	MYBL2	0.0170077
ZEB1	GPC5	0.0170042
BAZ2A	GALNTL6	0.0170016
TCF12	PCBP1	0.0170002
LEF1	FARP1	0.0169981
RORA	ACSL4	0.016998
TCF4	MYLIP	0.0169961
E2F3	PBK	0.0169957
REL	TCF4	0.0169955
TFB1M	PSMB4	0.0169952
MYBL2	SECISBP2	0.0169856
IKZF2	THEMIS	0.0169758
TCF12	SATB1	0.016968
WDHD1	MCM3	0.0169677
ELF1	ZCCHC7	0.0169645
[truncated: 8,164 more rows]

## Sheet: 7j.Tiger
Tiger_T cells_linkList_0.01
regulatoryGene	targetGene	weight
FOS	DUSP1	0.0915774
ZBED6	ZC3H11A	0.0892072
HES1	SLCO4A1	0.0777273
SFPQ	SETX	0.073635
CREBRF	DNM1L	0.0725061
ZNF250	ARRDC3	0.071657
FOXN2	RPS6KA1	0.0635888
PRDM2	SLCO4A1	0.0631181
UBTF	HYOU1	0.0591126
VEZF1	SNRPD1	0.0557821
ARID4A	OPA1	0.0555585
HES1	CD82	0.0546102
ZBED6	RAC2	0.0544484
SFPQ	MATR3	0.0540648
RORA	SLAMF1	0.0536634
HES1	CYSTM1	0.0534718
YBX1	RPL30	0.0531993
ARID4B	NDEL1	0.0523285
IKZF3	RAB7A	0.0521773
FOXO1	CLIC5	0.0513442
GPBP1	VPS33A	0.0506147
NR1D2	UBA5	0.0500754
HIVEP2	MAP3K5	0.0496264
PLEK	TAGAP	0.0496223
RELA	THBS1	0.0494519
ZBED6	ERP44	0.0491811
IKZF3	SS18	0.0486716
ELF2	HERC3	0.0484962
YBX1	RPS8	0.0484815
SFPQ	TMSB4X	0.0484549
GATAD2A	ADCY7	0.0480937
BCLAF1	TBC1D1	0.0479545
FOS	LSP1	0.0479323
ZNF706	MGAT5	0.0477648
CDC5L	SIPA1L1	0.0476916
MIER1	DNAJC1	0.0475529
SFPQ	CHD1	0.0471694
SFPQ	DEK	0.0471517
TSHZ1	ADRM1	0.0469009
GPBP1	ATIC	0.0468398
YBX1	RPL14	0.0468006
SFPQ	FAU	0.0466544
ARID4B	SORL1	0.0465461
JARID2	SAR1A	0.0464095
YBX1	PABPC1	0.0463309
YBX1	RPL5	0.0461619
FOS	TNF	0.0459253
RLF	UBE4A	0.0458612
JUN	DNAJB1	0.0458186
ZNF24	EMC2	0.0457684
FOXN2	PLAA	0.045508
SFPQ	RB1CC1	0.04549
HBP1	SNX2	0.045433
GMEB1	IPPK	0.0452567
ETS1	FBXO21	0.0452481
PLEK	SORL1	0.0451436
DNAJC1	ANKFY1	0.0450823
MIER1	ZCCHC8	0.0450093
SFPQ	SMC5	0.0448541
ARID1A	KDM1B	0.0446971
TSC22D3	RPL37	0.0446062
ARID4A	RNF34	0.0445543
YBX1	FTH1	0.0444956
SFPQ	IL32	0.0443967
YBX1	RPL13	0.044212
MLLT10	SDAD1	0.0441498
SFPQ	EEF1A1	0.0438584
RORA	ANXA2	0.0437835
ZBTB1	THBS1	0.0437829
SFPQ	SYNE1	0.0437264
FOS	RGS1	0.0436991
TSC22D3	UBE4A	0.04359
HMGXB4	STAG1	0.0434764
SUB1	ATG12	0.0434343
ZNF354A	KCTD3	0.0433854
SFPQ	EIF5	0.043362
NME2	SNRPG	0.043355
NFE2L2	LITAF	0.0431623
HES1	PTBP3	0.0431169
PLEK	S100A8	0.0430811
EGR1	UAP1	0.0430507
ZNF831	TOX	0.0430288
SFPQ	RPL9	0.0429852
MYC	MED1	0.0429533
SFPQ	ZC3H7A	0.0429155
YBX1	RPL15	0.0428999
SFPQ	UBN1	0.0428535
MLXIP	DCTN1	0.042782
PIAS2	MTPAP	0.0427514
SFPQ	RPL37A	0.0426845
SFPQ	CD68	0.0426091
YBX1	RPS6	0.0425245
PAXBP1	RNF149	0.0422975
JUN	SMAD7	0.0422644
MBD1	POLR2A	0.0422587
SFPQ	TRA2A	0.042175
SFPQ	HNRNPH1	0.0420381
CEBPG	SELPLG	0.0418979
ZNF250	TMEM33	0.0418534
HMGB1	CHST11	0.0417921
LITAF	PLAUR	0.0417839
MLXIP	PLSCR3	0.0417593
HES1	MAP3K5	0.0415576
IKZF3	AMZ2	0.0414468
MIER1	ARHGEF7	0.0414196
TMF1	STARD10	0.0413762
HMGB1	GMIP	0.0412963
ZBTB21	AKAP8	0.0412617
ZNF292	MON2	0.0412566
ARID5A	SNX10	0.0411405
NR4A1	GADD45B	0.041106
GPBP1L1	TDG	0.0410961
GATAD2A	SDF4	0.0410843
CEBPZ	DENND4A	0.0410421
RARA	ADCY7	0.0408822
GATAD2A	LASP1	0.0408498
YBX1	RPL39	0.0408123
HES1	IL1A	0.0407772
ZFP36L1	ELL	0.0407513
SFPQ	LUC7L	0.0407437
MAX	MED28	0.0405575
HES1	UPP1	0.0405247
FOS	JUN	0.0404601
TMF1	SIDT2	0.0404376
YBX1	TOMM20	0.0404317
BAZ2B	CUX1	0.0402825
SFPQ	RBBP6	0.0402773
SREBF2	CREG1	0.040255
NR1D2	TARDBP	0.0402426
MAF1	DCTN1	0.0402417
YBX1	RPS17	0.0402379
SON	DDX5	0.0402355
ATF6	TRAF6	0.0402347
HES1	G0S2	0.0401327
YBX1	RPL10A	0.0400181
YBX1	EEF1A1	0.0399808
NFE2L1	STRAP	0.0399409
IRF2	SMARCA2	0.0398002
KMT2C	UTRN	0.0395115
HES1	LYST	0.0394981
SFPQ	RPL15	0.0394568
ZNF207	PSMA5	0.039407
IKZF3	AHNAK	0.0393588
SFPQ	ANKRD11	0.0393422
YBX1	RPL23A	0.0393214
TET2	TRPM7	0.0393126
MNT	TAF10	0.0393121
ATF6	TAF1B	0.0393026
ATF4	HNRNPD	0.039294
JUN	EGR1	0.0392495
SP3	KDELR2	0.0392435
SFPQ	YTHDC1	0.0392432
TTF1	ARRDC3	0.0392178
PLEK	ALOX5AP	0.0391964
MIER1	SPN	0.0391889
CREBRF	MBTD1	0.0391257
ZNF326	REXO4	0.039108
CSRNP1	STX12	0.0389801
PBRM1	UAP1	0.0388987
CSRNP1	RRBP1	0.0387859
TTF1	CCNT2	0.0387062
ZNF24	SEC61B	0.0386859
ELF2	SETDB1	0.0386286
EGR1	JARID2	0.0386206
SFPQ	AFF4	0.0386056
HMGB1	SMURF2	0.0385515
SP100	TXNDC9	0.0385464
RORA	ARHGDIB	0.0385018
SFPQ	SSR4	0.038488
YBX1	RPL4	0.0384834
TTF1	ARL8B	0.038466
ADNP	USP49	0.0384625
SFPQ	RPS3A	0.0384415
YBX1	RPS16	0.0384247
UBTF	HSPA13	0.0383845
ZBTB10	TLK1	0.0383412
CREBRF	COPS3	0.0383092
RELA	SQSTM1	0.038303
FOS	CHIC2	0.0382588
YBX1	SERBP1	0.0382165
NR1H2	CLEC2B	0.0381662
LITAF	NFE2L2	0.0381619
ZEB1	ANKRD28	0.0381358
ADNP	PSMC2	0.0381333
DNAJC1	STRN	0.0380586
ATF4	RNF114	0.0379995
TSC22D3	HSP90AA1	0.0379414
IKZF5	PSMF1	0.037854
HES1	SORL1	0.037815
TSC22D3	GAPDH	0.0377021
YBX1	BTF3	0.0375992
HES1	SH3BP2	0.0375982
ATF6	XPO4	0.0375726
JUN	NDUFA13	0.0375723
KMT2C	RPS5	0.0375395
HMGXB4	EMC6	0.0375359
ZBED6	DGKZ	0.03749
SON	STK17B	0.0374788
FOXP1	GSAP	0.0374516
HBP1	SEC61B	0.0374002
NFE2L1	UBR5	0.0373969
PIAS2	IRF3	0.0373866
PLEK	G0S2	0.0373832
ELF1	ATP6V0E1	0.0373581
CUX1	UBE2J2	0.0373236
BHLHE40	RALGDS	0.0372897
SFPQ	GTPBP4	0.0372879
SFPQ	EZR	0.0372873
SFPQ	OSER1	0.0372409
ARID4B	SERTAD1	0.037198
DDIT3	NINL	0.0370939
ZNF148	SYK	0.0370548
MIER1	ARL14EP	0.0370519
ADNP	ATL2	0.0370433
SATB1	NEMF	0.037032
STAT1	SIN3A	0.0369696
SUB1	FXYD5	0.0369465
YBX1	RPS2	0.0368856
SUB1	RGS2	0.0368441
NR4A1	NFKBIA	0.0368197
NME2	LTB	0.0368032
KMT2C	PUF60	0.0367911
JUN	FOS	0.036725
TSC22D3	RPL22	0.0366918
SREBF2	YTHDC2	0.0366737
FOXO1	SMARCD2	0.0366423
SFPQ	EP300	0.0365166
ZNF664	DDX17	0.036513
KLF10	BRMS1	0.0364863
NME2	CD3D	0.036472
ETS2	S100A9	0.0364659
ARID5B	NEDD8	0.0364583
USF1	CSF2RB	0.0364451
TTF1	PDCD6	0.0363914
NFE2L2	PHF14	0.0363896
ZFX	SNX6	0.0363681
ATF6	ZZEF1	0.0362511
NCOR1	B2M	0.0362498
NCOA1	ITK	0.0362062
ZBTB10	GIT1	0.0362029
SFPQ	RBM39	0.0361869
CNBP	RPL37A	0.0361286
TSC22D3	RMND5A	0.0360785
NFE2L1	F13A1	0.0360705
YBX1	RPS13	0.0360372
SFPQ	RPL27A	0.0360319
YBX1	NPM1	0.035965
SFPQ	RPL39	0.0359631
NME2	DNM1L	0.035961
SFPQ	FGD3	0.0359422
YBX1	RPL26	0.0358747
ARID4B	ZNF664	0.0358494
ZKSCAN1	MGAT5	0.0358463
FOS	RDX	0.035844
DDIT3	TMEM154	0.0358337
HES1	FMNL1	0.0358245
RORA	S100A6	0.0358078
SFPQ	MACF1	0.0357616
CNBP	SFT2D1	0.0357169
ZFP36L1	NPC2	0.0355909
NR1H2	MTPAP	0.035582
CEBPG	MED1	0.0355258
FOS	VMP1	0.035515
ZFP36L1	BCL3	0.0354927
EGR1	CAPZA1	0.0354902
RCOR1	GGA1	0.0354897
YBX1	RPLP1	0.0354829
ZBED6	GABARAPL2	0.0354232
CTCF	AKIRIN2	0.0354231
ELF2	UBE2I	0.0354216
CNBP	MYO1G	0.0353853
ZNF24	NDFIP2	0.0353413
PIAS1	ISYNA1	0.0353337
YY1	SCYL3	0.0353332
STAT4	SEC11C	0.0353119
IKZF3	DOCK8	0.0352831
YBX1	RPL3	0.0352114
JUN	PLP2	0.0351861
FOXO1	RNF38	0.0351788
CTCF	PPM1B	0.0351566
NCOA1	RAB18	0.0351252
BAZ2B	LRBA	0.0350911
CEBPZ	TCOF1	0.0350733
BCLAF1	RPS25	0.0350524
BHLHE40	PTGES	0.0350211
SP100	GHITM	0.0350182
SP100	KHDRBS1	0.0350034
HMGB1	CWC25	0.0349552
PLEK	IL1B	0.0349367
SFPQ	DYNC1H1	0.0348782
ZNF831	PICALM	0.0348579
HES1	ATP6V1E1	0.034833
MNT	FFAR2	0.0348327
ATF4	IPCEF1	0.0347992
ZNF281	MGAT2	0.0347873
TTF1	STAT6	0.0347711
TSC22D3	DDX5	0.0347485
HES1	RNF8	0.0347427
SATB1	WDR43	0.034726
SFPQ	GAPDH	0.0347189
ZNF609	ABLIM1	0.0346977
IRF1	S100A8	0.0346857
ARID5A	SAMD9L	0.0346732
ATF1	NCAPH2	0.0346621
ARID4B	TPR	0.034638
SFPQ	BAZ1A	0.0346189
MAX	NDFIP2	0.0345979
BAZ2B	IQGAP2	0.0345856
SFPQ	SREK1	0.0345588
SFPQ	XRN2	0.0345057
CREBRF	ITK	0.034489
BBX	PSMB1	0.0344772
FOS	FAM160B1	0.0344713
SFPQ	DCTN1	0.0344398
NFE2L1	RPL10	0.0344358
BACH2	VPS16	0.0344197
NME2	ATP6V0E1	0.0343878
ADNP	OSGEP	0.0343845
FOS	TSC22D3	0.0343781
SMAD4	IFNGR2	0.0343307
NR4A2	CLTA	0.0343139
TSC22D3	YWHAH	0.0343042
MIER1	RPL6	0.0342992
ZNF292	GNB2	0.0342772
ZGPAT	FBXL5	0.0342545
FOXN2	RCHY1	0.0342386
AHCTF1	AKAP12	0.0342105
JUN	S1PR1	0.0341809
BAZ2B	TMSB4X	0.034161
TMF1	SKAP1	0.0341568
DDIT3	PLEK	0.0341084
YBX1	HINT1	0.0340954
BAZ2A	TIMP1	0.0340805
CSRNP1	UBA3	0.0340775
LEF1	CYFIP2	0.0340734
HMGB2	SMAD4	0.0340686
FOS	WDFY1	0.0340671
JUN	DHX29	0.0340469
IRF1	LFNG	0.0340382
SFPQ	SIGIRR	0.0339882
TMF1	SNRPC	0.0339648
GMEB1	MAP7D1	0.0339596
YBX1	RPS15A	0.0339401
GPBP1	GRAP2	0.0339391
SFPQ	B2M	0.0339013
IKZF3	RAB27A	0.0338959
HMGB1	MON2	0.0338597
NFE2L1	REPS1	0.0338498
CREBRF	INPP4B	0.0338305
REL	FFAR2	0.0338303
ZNF148	ZBTB1	0.0338019
ATF4	UBA5	0.0337895
MIER1	INIP	0.0337806
NFX1	ZCCHC9	0.0337596
ATF6	SSR3	0.0337524
DNAJC1	NR3C1	0.0337273
FOXO1	PES1	0.0337254
ZNF609	MED1	0.0337183
LRRFIP1	GRK5	0.0337087
ARID5A	RNF157	0.0336884
YBX1	SET	0.0336562
JARID2	MPC1	0.0336191
STAT3	PPP4C	0.0336049
SP3	ARHGAP12	0.0336015
SSRP1	PLAA	0.0335766
PIAS2	MAN2A2	0.0335696
BAZ2B	BRD3	0.0335375
BCLAF1	ZEB1	0.0335208
YBX1	RPS4X	0.0334984
RELA	TMED10	0.0334597
YBX1	RPS24	0.0334463
BACH2	NUFIP2	0.0333748
SFPQ	CHD7	0.0333747
ZNF622	KIAA0040	0.0333375
SMARCC1	KIAA0100	0.0333359
SFPQ	KMT2E	0.0333345
ZFX	SKAP1	0.0333244
YBX1	RACK1	0.0333118
SATB1	HNRNPR	0.0332189
YBX1	RPL8	0.0331847
SFPQ	TCERG1	0.0331817
ZBED6	ACSL4	0.0331754
TSC22D3	OGT	0.033174
SON	EIF3A	0.0331641
GTF2I	COPA	0.0331249
FOS	SAMHD1	0.0331236
SMARCC2	PDLIM1	0.0330995
ZNF24	DNAJC9	0.033094
TSC22D2	ACSL1	0.033047
MAF1	SOD2	0.0330168
TMF1	ZNF106	0.0330039
RORA	IL7R	0.0329955
BACH2	UHRF1BP1L	0.0329477
FOXP1	PDCD5	0.0329183
RERE	EIF4ENIF1	0.0328852
EGR1	VMA21	0.0328552
ETS2	RNF157	0.0328286
SFPQ	SLC40A1	0.0328001
ZGPAT	MSL2	0.0327847
ZBED6	GLYR1	0.032761
GTF3A	NUDC	0.0327254
RORA	ZFP36L1	0.0327201
ATF6	PICALM	0.0326826
PLEK	TRIM69	0.0326643
VEZF1	ARF4	0.0326284
GPBP1L1	PCNP	0.0326233
TTF1	PDE7A	0.0326219
MAX	LIG1	0.0326201
YBX1	HSP90AB1	0.0326169
NFKB2	RPS3A	0.0326144
MBD2	TMCO3	0.032592
NFKB2	PTGES	0.0325904
YBX1	RABEP1	0.0325827
TSHZ1	SHISA5	0.0325676
YBX1	RPSA	0.0325675
CTCF	CALD1	0.0325473
SFPQ	RPSA	0.0325434
SFPQ	NCL	0.0325331
TSC22D3	DNAJC21	0.0325314
ZNF706	RNF220	0.0325273
ZFP91	ARID1B	0.0325113
CDC5L	UBXN1	0.0324978
CREM	PRPF38A	0.0324949
ARID4B	RPLP0	0.0324929
SFPQ	RPL10	0.0324903
MYC	ZNF609	0.0324623
FOS	RHEB	0.0324588
SFPQ	RPS12	0.032441
ZNF609	MYC	0.0324337
ZNF608	TPM2	0.0324135
IRF1	PLAUR	0.0324101
KLF6	ZNF831	0.0324084
STAT4	BCL2	0.0323737
KMT2C	LNPEP	0.0323423
ETS2	LYST	0.0323217
GTF3A	GRAP	0.0323087
BCLAF1	PRPF38B	0.0323043
BAZ2A	CALD1	0.0323037
ATF4	RPL3	0.0322998
KLF10	TRAF3IP3	0.0322659
ATF4	CNN2	0.0322252
TTF1	CLASRP	0.0322233
FOS	TPT1	0.0322159
SFPQ	RPS19	0.0322142
ZNF207	ACSL3	0.0321898
ZNF207	AHSA1	0.0321862
MIER1	PIAS4	0.0321828
CEBPZ	RSL1D1	0.0321645
ARID4B	RPS9	0.0321537
HMGB2	TANK	0.0321474
ELF1	KANSL2	0.0321468
NFE2L1	NR3C1	0.0321275
JARID2	CHST11	0.0321136
ARID4B	RGS2	0.0321039
[truncated: 54,305 more rows]

[truncated: 3 more sheets: 7k.Zebrafish, 7l, 7m]
