# Supplementary material for: Molecular mechanisms governing circulating immune cell heterogeneity across different species revealed by single‐cell sequencing
Source: Clin Transl Med. 2022 Jan 29;12(1):e689. doi: 10.1002/ctm2.689 (PMC8800483; doi:10.1002/ctm2.689)
Supplement: Supplementary file 14 — Supporting Information [file CTM2-12-e689-s010.xlsx]

## Sheet: 8a.Cat
Cat_DCs_linkList_0.01
regulatoryGene	targetGene	weight
YBX3	RASA3	0.164403
DMRTC2	EEF1A1	0.157835
DMRTC2	TALDO1	0.157765
DMRTC2	RPLP0	0.152187
DMRTC2	RPL22	0.148471
DMRTC2	RPS8	0.13973
DMRTC2	MT-CO3	0.136681
DMRTC2	MT-ND4	0.135353
DMRTC2	MT-CYB	0.13274
DMRTC2	RPL19	0.130701
DMRTC2	RPL3	0.123357
DMRTC2	RPL18A	0.121892
DMRTC2	RPL7	0.121763
DMRTC2	MT-CO2	0.120524
DMRTC2	RPL23A	0.119414
DMRTC2	SLC25A6	0.117294
DMRTC2	RPL8	0.116751
DMRTC2	S100A8	0.116418
JUN	PLBD1	0.115305
YBX3	RALA	0.114224
DMRTC2	RPL26	0.113881
DMRTC2	MT-ND2	0.112532
JUN	AIF1	0.110969
DMRTC2	S100A4	0.110755
DMRTC2	RPS26	0.110231
DMRTC2	IDO1	0.109803
DMRTC2	RPS15	0.108779
DMRTC2	S100A12	0.108454
IRF7	IFIT3	0.106914
DMRTC2	RPL4	0.10684
DMRTC2	S100A9	0.10664
DMRTC2	RPS27A	0.106478
DMRTC2	RPL36	0.105989
DMRTC2	RPS16	0.105943
DMRTC2	EEF1B2	0.105363
DMRTC2	RPL7A	0.104749
DMRTC2	C5AR1	0.103887
DMRTC2	LGALS1	0.103704
IRF7	RSAD2	0.103598
DMRTC2	OAZ1	0.103462
YBX3	KIF2A	0.102972
DMRTC2	MT-CO1	0.101989
DMRTC2	MARCKS	0.10192
YBX3	GPX1	0.101775
DMRTC2	RPS2	0.101692
DMRTC2	RPL6	0.101518
JUN	S100A10	0.100605
DMRTC2	EIF3M	0.100374
DMRTC2	GAPDH	0.0999871
DMRTC2	MCUB	0.0993921
DMRTC2	RPS5	0.0992109
DMRTC2	SSR4	0.0972783
JUN	CORO1B	0.0961807
DMRTC2	NDUFA4	0.0953183
DMRTC2	RPL23	0.0945431
JUN	ACAP1	0.0943618
IRF7	MX1	0.0941649
DMRTC2	COX7C	0.0939458
JUN	NLRP3	0.0938598
DMRTC2	KARS1	0.0930727
DMRTC2	RTL5	0.0926766
DMRTC2	RPLP2	0.0922638
DMRTC2	RPS6	0.0913386
IRF8	CCDC50	0.0904202
JUN	HNMT	0.0903724
JUN	ARHGEF10L	0.0900989
DMRTC2	RPL9	0.0898976
DMRTC2	RPS7	0.089788
DMRTC2	CTSZ	0.0893527
DMRTC2	SELL	0.0889196
JUN	MS4A7	0.0889091
DMRTC2	RPL24	0.0888669
DMRTC2	PLEK	0.0886334
DMRTC2	EEF1D	0.0885729
DMRTC2	RPL12	0.0882095
DMRTC2	PPIA	0.0882068
JUN	EMILIN2	0.0880748
DMRTC2	TREM1	0.0880532
DMRTC2	IDH2	0.0877482
DMRTC2	CD79B	0.0870637
DMRTC2	RPL21	0.0869261
YBX3	SERPINB10	0.0859799
DMRTC2	RPS17	0.085895
DMRTC2	MIF	0.0856235
IRF7	ISG15	0.0848575
DMRTC2	S100A10	0.0848416
DMRTC2	MDH1	0.084778
DMRTC2	MEF2C	0.0846079
FOS	DUSP1	0.0845214
CCDC88A	CD86	0.0843379
DMRTC2	PLBD1	0.0842895
DMRTC2	NAPSA	0.0842003
DMRTC2	CAMK2A	0.0839182
DMRTC2	TUFM	0.0835312
DMRTC2	SNRPB2	0.0832542
JUN	CD86	0.0831264
DMRTC2	CCT2	0.0828623
DMRTC2	RPS3A	0.0824735
DMRTC2	RPL17	0.0824088
YBX3	SNX5	0.0821164
IRF7	IFIT2	0.0819575
DMRTC2	ACSL3	0.0819473
DMRTC2	RPN2	0.0818743
DMRTC2	NOP53	0.0814374
DMRTC2	PSMB2	0.0810321
DMRTC2	SOD2	0.0810116
JUN	S100A4	0.0807045
YBX3	TIMP1	0.0805607
DMRTC2	ANXA6	0.0804664
DMRTC2	EIF4A1	0.0802676
JUN	LGALS1	0.0802165
IRF7	IFI44L	0.0801012
DMRTC2	ALOX5AP	0.0793123
DMRTC2	ATP5F1A	0.0791039
YBX3	MAPRE2	0.0790037
DMRTC2	SAMHD1	0.0787023
DMRTC2	CFD	0.0785999
DMRTC2	MT-ND3	0.0785545
FOS	ZFP36	0.0783669
DMRTC2	TMEM147	0.07808
FOS	TYROBP	0.0779045
DMRTC2	FTL	0.0777245
DMRTC2	CTLA4	0.0774365
JUN	CD14	0.0774338
DMRTC2	IRF8	0.0773369
DMRTC2	EIF3D	0.0771481
DMRTC2	ATP5MC2	0.0762863
DMRTC2	EIF3E	0.0762626
JUN	IDO1	0.0759587
DMRTC2	YBX3	0.0757435
DMRTC2	NDUFAF3	0.0750169
DMRTC2	GPX1	0.0747847
JUN	PTGR1	0.0747485
DMRTC2	ECH1	0.0745467
DMRTC2	SSR3	0.0744841
DMRTC2	ETFA	0.0738924
DMRTC2	RPL27	0.0737953
DMRTC2	CD163	0.0736508
JUN	TNFSF12	0.0733362
DMRTC2	MDH2	0.0732116
JUN	COX7C	0.0726473
DMRTC2	GBP1	0.0725764
DMRTC2	GLO1	0.0723944
JUN	AOAH	0.0723538
YBX3	CD52	0.07229
JUN	CTSZ	0.0720914
DMRTC2	RWDD1	0.0720527
DMRTC2	SLC25A3	0.071935
DMRTC2	NAP1L1	0.0718011
YBX3	S100A12	0.0712978
YBX3	S100A8	0.0711156
JUN	EEF1A1	0.0708822
DMRTC2	RPS21	0.0707972
DMRTC2	RPS25	0.0707917
JUN	CSF1R	0.0704567
IRF8	PLBD1	0.0704536
DMRTC2	HSPE1	0.0704062
YBX3	IDO1	0.070377
DMRTC2	CORO1B	0.0701002
DMRTC2	TRAF3IP3	0.070089
DMRTC2	CMC1	0.0700065
DMRTC2	RPL31	0.0698064
DMRTC2	UBA52	0.0697391
DMRTC2	LY86	0.0695513
DMRTC2	RBIS	0.0694732
DMRTC2	ITGB1	0.0691955
DMRTC2	SNX10	0.0690856
DMRTC2	CD86	0.06904
DMRTC2	NPM1	0.0684378
DMRTC2	AKR1A1	0.0679709
DMRTC2	CCDC88A	0.0679038
DMRTC2	CCT4	0.0678143
DMRTC2	UPP1	0.0675319
JUN	LRP1	0.0673204
JUN	CTSS	0.0669995
JUN	ATP5MC2	0.0669041
JUN	LY86	0.0668126
DMRTC2	COMMD3	0.0668062
DMRTC2	LRP1	0.0666433
DMRTC2	MT-ND5	0.0663295
JUN	SLC25A6	0.0662311
DMRTC2	HSP90AB1	0.0660777
IRF8	JUN	0.0658598
DMRTC2	SSBP4	0.0657473
DMRTC2	UQCR10	0.0657213
DMRTC2	CANX	0.0655707
YBX3	S100A9	0.0655205
DMRTC2	RPN1	0.065422
IRF8	DMRTC2	0.0652367
DMRTC2	SEPTIN9	0.0649093
DMRTC2	ANTKMT	0.0647397
JUN	TNFSF13B	0.0645064
JUN	CD163	0.0644896
DMRTC2	RPS28	0.0643838
CCDC88A	AIF1	0.0643144
DMRTC2	HEBP1	0.0642575
DMRTC2	TYROBP	0.0642011
IRF8	AIF1	0.0641328
DMRTC2	FTH1	0.0640758
PLEK	TALDO1	0.0639331
DMRTC2	CSF3R	0.0638823
DMRTC2	MYC	0.0638011
IRF8	RPL22	0.063747
DMRTC2	TOMM20	0.0637385
DMRTC2	NDUFA13	0.0637183
JUN	SAMHD1	0.0635377
DMRTC2	PDIA6	0.0635351
CCDC88A	CLECL1	0.0634737
CCDC88A	S100A9	0.0633719
DMRTC2	SDF2L1	0.0632808
JUN	CCDC88A	0.0630732
CCDC88A	LRP1	0.0630467
JUN	EEF1B2	0.0628764
IRF8	EEF1A1	0.0628562
DMRTC2	ACAP1	0.0628464
DMRTC2	CLECL1	0.0627928
DMRTC2	THYN1	0.0626289
CCDC88A	MS4A7	0.0626169
DMRTC2	FBL	0.0624691
JUN	CD302	0.0623102
YBX3	ANXA5	0.0622802
YBX3	ISCA1	0.062159
DMRTC2	SNRPD1	0.0620303
JUN	CYBB	0.0618822
DMRTC2	CD79A	0.0618533
DMRTC2	PGLYRP1	0.0617594
DMRTC2	MAP4K1	0.0616721
DMRTC2	CCT8	0.0616109
JUN	RPL22	0.0615845
DMRTC2	TREM2	0.0614792
DMRTC2	CD2	0.061307
DMRTC2	ENO1	0.0612451
DMRTC2	EHD1	0.0611943
JUN	SSR4	0.0611551
JUN	RPS26	0.0609042
JUN	NOP53	0.06082
DMRTC2	CTSC	0.0607002
DMRTC2	ATIC	0.0605948
DMRTC2	AHCY	0.0605375
JUN	RPL4	0.06045
DMRTC2	TP53	0.0604041
IRF8	LGALS1	0.0603951
DMRTC2	STING1	0.060381
JUN	DMRTC2	0.0602939
CCDC88A	NOP53	0.0602099
CCDC88A	MCUB	0.0601505
JUN	RASSF4	0.0600627
DMRTC2	MS4A7	0.0599934
JUN	KLF4	0.0599538
DMRTC2	CST3	0.0599299
DMRTC2	NUCKS1	0.0599031
DMRTC2	IFI27L2	0.0598897
DMRTC2	EIF3H	0.0598676
IRF8	MS4A7	0.0598445
YBX3	DTNBP1	0.059799
DMRTC2	PRDX4	0.059784
DMRTC2	STOML2	0.0597488
DMRTC2	DEK	0.0597089
YBX3	COX7C	0.0596973
DMRTC2	P4HB	0.0596859
DMRTC2	RPL36AL	0.0595847
DMRTC2	BSG	0.0595214
CCDC88A	NAAA	0.0594071
IRF8	EEF1B2	0.0594009
IRF8	S100A10	0.0593862
JUN	F13A1	0.0593773
JUN	CMC1	0.0593674
DMRTC2	AIF1	0.0591177
JUN	CD180	0.0590187
DMRTC2	MPG	0.0589055
JUN	EEF2	0.0588953
DMRTC2	IPO5	0.0588864
YBX3	KLHDC2	0.0586981
CCDC88A	CD163	0.058658
DMRTC2	SND1	0.0586538
DMRTC2	NUCB2	0.0586345
DMRTC2	RSL1D1	0.0586299
DMRTC2	EIF3F	0.058572
JUN	BLVRA	0.0585531
JUN	RPL23A	0.0584863
DMRTC2	NOP10	0.0584469
DMRTC2	HSP90B1	0.0583545
DMRTC2	EIF3G	0.058324
DMRTC2	IFI6	0.0583142
YBX3	CST3	0.0581949
DMRTC2	GMFG	0.0581924
DMRTC2	EIF2S1	0.0581815
DMRTC2	AP2A2	0.0581484
CCDC88A	JUN	0.0580112
IRF7	EPSTI1	0.0580008
DMRTC2	CD3E	0.0577907
JUN	RPL26	0.057697
DMRTC2	CLDND1	0.0576784
CCDC88A	IRF8	0.0576627
PLEK	MARCKS	0.0576499
DMRTC2	NRROS	0.0575229
DMRTC2	RPS15A	0.0574804
DMRTC2	NUDT15	0.057456
JUN	EIF3E	0.0572625
IRF8	CORO1B	0.0570661
DMRTC2	AKR1B1	0.057016
DMRTC2	MLEC	0.0569982
IRF8	CCDC88A	0.0569513
CCDC88A	S100A12	0.056949
DMRTC2	TIMM13	0.0569377
DMRTC2	JUN	0.0568923
DMRTC2	DNMT1	0.0567265
IRF8	LY86	0.0567145
YBX3	RGS10	0.0566837
JUN	RPLP0	0.0566441
JUN	IFI27L2	0.0565777
YBX3	CTSD	0.0565276
JUN	EIF3F	0.0563149
DMRTC2	MRPL3	0.0562734
CCDC88A	F13A1	0.056046
DMRTC2	GMPS	0.0560175
DMRTC2	UQCRB	0.0559183
JUN	RPS8	0.0559152
CCDC88A	LY86	0.0558877
DMRTC2	EIF3L	0.055885
JUN	NAAA	0.0558723
DMRTC2	IQGAP2	0.0558544
YBX3	TYROBP	0.0558373
JUN	NDUFA13	0.0557474
DMRTC2	PHPT1	0.0557242
CCDC88A	SSR4	0.0557138
DMRTC2	CTBP1	0.0556491
DMRTC2	PSME2	0.0555812
DMRTC2	NENF	0.0554325
JUN	PYCARD	0.0554077
MEF2C	LRP1	0.0554044
DMRTC2	GADD45GIP1	0.0554003
YBX3	NAP1L1	0.0553534
CCDC88A	LGALS1	0.0552852
DMRTC2	IMPDH2	0.0552612
IRF8	RPS2	0.0552534
DMRTC2	FAH	0.055233
JUN	RPL36AL	0.0551757
IRF8	COX7C	0.0551054
JUN	TIMP1	0.0551038
JUN	TRPS1	0.0550598
CCDC88A	S100A10	0.0549356
DMRTC2	MACF1	0.0548881
YBX3	TPM4	0.0547696
DMRTC2	LPAR6	0.0547378
DMRTC2	HINT2	0.0546694
DMRTC2	EIF2A	0.0546421
PLEK	DMRTC2	0.0545928
DMRTC2	FAM162A	0.0544924
DMRTC2	IDH3G	0.0543985
IRF7	RNF213	0.0543756
CCDC88A	PLBD1	0.0543449
MEF2C	S100A9	0.0542436
JUN	ID2	0.0541877
JUN	MACF1	0.0541713
DMRTC2	TKT	0.0541664
CCDC88A	ECH1	0.054145
DMRTC2	ISG20	0.0540918
JUN	IRF8	0.0540852
JUN	RPL7	0.0540238
CCDC88A	RPL22	0.0539861
DMRTC2	NAAA	0.0538236
DMRTC2	BANK1	0.0538112
JUN	PABPC1	0.0537873
IRF7	DHX58	0.0537819
CCDC88A	COX7C	0.0537756
MEF2C	S100A8	0.0537585
CCDC88A	MT-ND3	0.0537388
DMRTC2	PRPF19	0.0536869
DMRTC2	SNX5	0.0536021
DMRTC2	CCR5	0.0535648
DMRTC2	ENY2	0.0535149
IRF8	SAMHD1	0.0533811
DMRTC2	ANP32B	0.0533716
TSC22D3	FTH1	0.0533224
DMRTC2	RRBP1	0.0532984
DMRTC2	RPL34	0.053064
CCDC88A	CCR5	0.053033
DMRTC2	NME2	0.0529777
DMRTC2	HNRNPH1	0.0529365
KLF4	JUN	0.0529361
JUN	RPL18A	0.052866
JUN	EIF3G	0.0528436
IRF7	DDX58	0.0528173
JUN	ARHGAP5	0.0528093
IRF8	RPL7	0.0527363
IRF8	CCR5	0.0527281
JUN	QPRT	0.0527058
IRF7	SAMD9L	0.0525731
CCDC88A	QPRT	0.0525022
IRF8	ATIC	0.0524555
DMRTC2	PDCD5	0.0524467
DMRTC2	SLC40A1	0.052444
JUN	ZEB2	0.0523434
CCDC88A	TNFSF13B	0.0523314
CCDC88A	IDO1	0.0521934
DMRTC2	YBX1	0.0521738
DMRTC2	NDUFB4	0.0519934
DMRTC2	EIF4B	0.0519694
JUN	AP2A2	0.05192
JUN	EIF3D	0.0518418
DMRTC2	GPAA1	0.0517013
JUN	KARS1	0.0516756
JUN	RPL3	0.0516103
CCDC88A	RASSF4	0.0515816
DMRTC2	CCDC50	0.0514882
DMRTC2	PPT1	0.0514669
DMRTC2	DOCK10	0.0514354
CCDC88A	SPTA1	0.0514204
CCDC88A	EEF1B2	0.0513625
CCDC88A	CTSZ	0.0513385
DMRTC2	NDUFV1	0.0512996
IRF8	MT-ND4	0.0512938
DMRTC2	PPIB	0.0512496
YBX3	MRPL11	0.0512215
CCDC88A	ZEB2	0.0510789
JUN	UXS1	0.0510671
DMRTC2	CNDP2	0.0510574
DMRTC2	RPS9	0.0510464
IRF8	RPL3	0.0510141
DMRTC2	PAM16	0.0509844
YBX3	S100A10	0.0509098
MEF2C	MS4A7	0.0508681
DMRTC2	CYBB	0.05085
IRF8	SSR4	0.0508189
DMRTC2	CD52	0.0507231
JUN	EIF3M	0.0506805
JUN	OTULINL	0.0506649
DMRTC2	BTG1	0.050638
JUN	ECM1	0.0505749
DMRTC2	EIF2S2	0.0505606
XBP1	LMAN1	0.0505557
IRF8	MCUB	0.0505535
CCDC88A	RPL4	0.0505485
DMRTC2	GNPDA2	0.0505075
CCDC88A	MEF2C	0.0504737
IRF8	TREM2	0.0504359
DMRTC2	PAXX	0.0504322
JUN	RPL31	0.0504304
IRF8	PTGR1	0.0503824
DMRTC2	ABRACL	0.0503613
DMRTC2	EEF2	0.050341
JUN	IER5L	0.0503103
DMRTC2	QARS1	0.0502942
JUN	CLECL1	0.0502652
JUN	MT-CO3	0.050247
JUN	EIF3H	0.0502462
DMRTC2	F13A1	0.05022
JUN	RPL36	0.0501831
DMRTC2	CZIB	0.0501529
JUN	FABP5	0.050085
DMRTC2	ARHGEF10L	0.0500848
DMRTC2	MRPS14	0.0500623
IRF8	ACAP1	0.0499935
DMRTC2	TMEM154	0.0499765
IRF8	RPLP0	0.0499163
DMRTC2	NHP2	0.049887
YBX3	MT-ND2	0.0498599
IRF8	S100A4	0.0498558
DMRTC2	POLE4	0.0497613
DMRTC2	CHD9	0.0497351
DMRTC2	RPL29	0.0497105
IRF8	RPL4	0.049708
IRF8	SLC25A6	0.0496599
CCDC88A	MT-CYB	0.0496258
DMRTC2	PTGR1	0.0496109
DMRTC2	SPTA1	0.0495316
DMRTC2	ISG15	0.049518
DMRTC2	MRPL21	0.0495051
DMRTC2	GGTA1	0.0494373
CCDC88A	CD180	0.0493789
KLF4	PLBD1	0.0493679
IRF8	KARS1	0.0492854
MEF2C	CLECL1	0.0492764
DMRTC2	NDUFS8	0.0492481
DMRTC2	MTX1	0.0492224
IRF8	NAAA	0.049173
IRF8	S100A9	0.049173
DMRTC2	TSC22D3	0.0491686
JUN	CTSC	0.0490544
DMRTC2	ATP5MC3	0.0490515
DMRTC2	IPO7	0.0489674
JUN	CANX	0.0489664
DMRTC2	RNASEH2B	0.0488726
MEF2C	POU2F2	0.0488112
DMRTC2	ACAT1	0.0488086
IRF8	RASSF4	0.0487468
YBX3	CFD	0.0486035
IRF8	ARHGEF10L	0.0485995
IRF8	EMILIN2	0.0485183
CCDC88A	CORO1B	0.0484875
IRF8	CTSZ	0.0484775
DMRTC2	NDUFB10	0.0484455
IRF8	ATP5MC2	0.0484138
DMRTC2	RASA3	0.0483966
CCDC88A	SLC25A6	0.048386
CCDC88A	C5AR1	0.0483602
FOS	CFD	0.0483223
MEF2C	LY86	0.0482943
MEF2C	S100A12	0.0482844
DMRTC2	CCT5	0.0482752
JUN	S100A12	0.0482638
JUN	MT-CO1	0.0482418
JUN	FAH	0.04822
JUN	NR1H3	0.0481965
PLEK	S100A4	0.0481842
YBX3	CD9	0.0481739
DMRTC2	TPM4	0.0481659
IRF8	RPS8	0.0481174
JUN	RPL8	0.048115
IRF8	S100A12	0.0480984
DMRTC2	NCOA7	0.0480751
CCDC88A	MT-ND4	0.0480717
DMRTC2	TNKS1BP1	0.0480511
CCDC88A	EIF3M	0.0480476
DMRTC2	SHTN1	0.0480419
DMRTC2	PHB	0.048041
CCDC88A	EEF1A1	0.0480217
IRF8	CD86	0.0479974
YBX3	RSU1	0.047973
DMRTC2	ANXA5	0.0479039
DMRTC2	CISD1	0.047902
DMRTC2	POU2F2	0.0478963
YBX3	JMJD6	0.0478762
CCDC88A	S100A8	0.0478116
JUN	RPS7	0.0477991
DMRTC2	MRPL11	0.0477757
DMRTC2	BLVRA	0.0477491
DMRTC2	CLTB	0.0477387
JUN	RPS2	0.0476975
CCDC88A	RPLP0	0.0476541
DMRTC2	CLEC12A	0.047602
CCDC88A	PPT1	0.0475629
YBX3	LAPTM5	0.0475458
DMRTC2	NIFK	0.0475337
IRF8	MT-CO3	0.0474914
JUN	C5AR1	0.0474465
CCDC88A	KARS1	0.0474318
CCDC88A	LPAR6	0.0473965
DMRTC2	ATP6AP1	0.0473818
IRF7	IFI44	0.0473685
DMRTC2	NAMPT	0.0473607
MEF2C	CD163	0.0473328
DMRTC2	RASSF4	0.0473288
JUN	EMP3	0.0472969
CCDC88A	PTGR1	0.0472736
DMRTC2	CTSS	0.0472698
JUN	DUSP6	0.0472616
DMRTC2	RTRAF	0.0472372
PLEK	EEF1A1	0.0472193
JUN	RPL19	0.0472109
IRF8	CD2AP	0.0471492
IRF8	COMMD3	0.0471313
DMRTC2	ALDH9A1	0.0470975
JUN	MT-ND4	0.0470293
IRF8	RPL36	0.0470109
JUN	RPL9	0.0469812
DMRTC2	CCT6A	0.0469549
CCDC88A	CYBB	0.0469165
JUN	CHD9	0.046895
DMRTC2	MOCS2	0.0467635
IRF8	NOP53	0.0467602
DMRTC2	CAMP	0.0467505
PLEK	SOD2	0.0467084
YBX3	DMRTC2	0.0466969
CCDC88A	TREM2	0.0465663
JUN	RPS16	0.04652
DMRTC2	SLC25A39	0.0464868
CCDC88A	RPL36	0.0464633
CCDC88A	DMRTC2	0.0464456
IRF8	EIF3F	0.0464311
IRF8	RPS26	0.0464133
DMRTC2	SNX1	0.0464008
IRF8	EIF3M	0.0463757
IRF8	EEF1D	0.046351
DMRTC2	MGARP	0.0463468
DMRTC2	GUSB	0.0463459
JUN	S100A9	0.0462829
IRF7	HSH2D	0.0462793
DMRTC2	EIF3A	0.0462784
DMRTC2	APRT	0.0462634
IRF8	MIF	0.0462309
CCDC88A	RPL3	0.046226
CCDC88A	ACSF2	0.0461572
DMRTC2	SEPTIN11	0.0460683
DMRTC2	NDUFS5	0.0460429
CCDC88A	SHTN1	0.0460274
IRF8	MEF2C	0.0459332
DMRTC2	CIAO2A	0.0458941
DMRTC2	AP2S1	0.0458922
JUN	EIF4A1	0.0458676
MEF2C	MT-ND4	0.0458631
DMRTC2	PEPD	0.0458518
DMRTC2	XRN2	0.0458368
DMRTC2	NOP56	0.0458104
DMRTC2	PNP	0.045792
DMRTC2	IL18	0.0457529
YBX3	ITGB1	0.04573
DMRTC2	MRPL14	0.0457281
DMRTC2	HSD17B10	0.0456984
YBX3	MIF	0.0456946
DMRTC2	PRDX3	0.0456574
YBX3	BORCS5	0.0456177
MEF2C	CCR5	0.0456113
TSC22D3	TXNIP	0.0455478
CCDC88A	MT-CO3	0.0455022
DMRTC2	ATP5PD	0.0454717
DMRTC2	UQCRC2	0.0453364
SUB1	TYROBP	0.0453198
CCDC88A	BLVRA	0.0453149
IRF8	GBP1	0.0453146
YBX3	NOP53	0.0453127
JUN	RPL29	0.0452948
DMRTC2	RSRC1	0.045292
DMRTC2	PLSCR3	0.0452864
PLEK	OAZ1	0.0452732
JUN	RPL7A	0.0452307
CCDC88A	EIF3D	0.045207
CCDC88A	ACAP1	0.0452011
JUN	MDH2	0.045139
DMRTC2	CNN2	0.0451166
JUN	CST3	0.045079
IRF8	HNMT	0.04507
DMRTC2	PRELID3B	0.0450215
JUN	ITGB1	0.0449936
MEF2C	IRF8	0.0449525
DMRTC2	RPLP1	0.0448761
TSC22D3	CLEC2D	0.0448748
YBX3	HSPE1	0.0448706
JUN	RPL17	0.0448184
DMRTC2	FDX1	0.0448173
IRF8	CTSS	0.0448103
CCDC88A	SAMHD1	0.0447806
IRF8	MT-ND2	0.0447737
JUN	RPL6	0.0447378
JUN	RPS28	0.0447293
DMRTC2	RPL41	0.0446406
CCDC88A	CSF1R	0.0446271
YBX3	MT-ND3	0.0445885
JUN	CARD9	0.0445832
PLEK	NAMPT	0.0445074
DMRTC2	PSMC3	0.0445034
JUN	COMMD3	0.0444882
CCDC88A	IDH2	0.0444512
IRF8	EIF3E	0.0444422
PLEK	MT-CO2	0.0444246
DMRTC2	GSPT1	0.0443984
YBX3	MT-CO1	0.0443803
MEF2C	MT-ND3	0.0443648
CCDC88A	CTSC	0.0443089
DMRTC2	MRPL13	0.044305
JUN	SHTN1	0.0443018
IRF8	LRP1	0.0442914
MEF2C	HEBP1	0.0442834
YBX3	EEF1A1	0.0442711
IRF8	RPL23A	0.044263
DMRTC2	KLF4	0.0441972
DMRTC2	CCPG1	0.044155
CCDC88A	THYN1	0.0440827
CCDC88A	IQGAP2	0.0440737
DMRTC2	LMAN1	0.0440425
DMRTC2	HSD17B12	0.0440334
DMRTC2	ARF5	0.0439907
DMRTC2	QPRT	0.0439781
JUN	MCUB	0.0439745
IRF8	RPL19	0.0439585
XBP1	PDIA4	0.0439546
DMRTC2	EVL	0.0439201
DMRTC2	EIF3B	0.0439113
PLEK	RPS26	0.0439104
IRF8	IDO1	0.0438699
MEF2C	PDIA6	0.0438383
IRF8	NDUFA4	0.0438244
YBX3	MT-ND4	0.0438124
DMRTC2	SAMD9L	0.0438063
MEF2C	C5AR1	0.0437816
DMRTC2	ITM2B	0.0437665
IRF7	IFI35	0.0437312
DMRTC2	ACSF2	0.0437253
CCDC88A	GAPDH	0.0437071
DMRTC2	SERBP1	0.0436575
PLEK	RPL22	0.0435727
JUN	EEF1D	0.0435382
IRF8	CYBB	0.0435228
DMRTC2	EIF3K	0.0435211
DMRTC2	TRIM28	0.0435161
DMRTC2	LSM4	0.0435119
JUN	DIAPH2	0.0435096
JUN	VCAN	0.0434929
JUN	S100A8	0.0434714
YBX3	LGALS1	0.0434705
YBX3	TACC1	0.0434584
DMRTC2	HNRNPA3	0.0434261
DMRTC2	PABPC1	0.0434244
CCDC88A	ATP5F1A	0.0433918
DMRTC2	CALR	0.0433699
DMRTC2	EIF3I	0.0433568
DMRTC2	PIGT	0.0433186
DMRTC2	NDUFS7	0.0433181
DMRTC2	CD19	0.0432912
DMRTC2	ZNF106	0.0432892
TSC22D3	CSF3R	0.0432397
CCDC88A	CTSS	0.0432259
JUN	ANXA6	0.0431539
DMRTC2	LAGE3	0.0430627
JUN	IL1R2	0.0430423
JUN	MEF2C	0.043035
PLEK	RPS8	0.0429463
IRF8	GIMAP8	0.0429455
DMRTC2	IKBKE	0.0429192
CCDC88A	MT-ND2	0.0429152
PLEK	RPLP0	0.042904
DMRTC2	CD14	0.0428672
DMRTC2	EMILIN2	0.0428641
DMRTC2	RARS1	0.0428598
JUN	RPLP2	0.0428363
DMRTC2	MEGF9	0.0428318
JUN	RPS21	0.042803
DMRTC2	PARP1	0.042758
JUN	GIMAP8	0.0427562
IRF8	RPL26	0.0427318
YBX3	CORO1A	0.0427126
CCDC88A	CMC1	0.0426716
YBX3	ALOX5AP	0.0426205
YBX3	EIF3M	0.0426204
DMRTC2	TECR	0.0425639
IRF8	MDH1	0.0425609
MEF2C	MT-CYB	0.0425343
JUN	PPT1	0.0425255
DMRTC2	DNAJC2	0.0424805
DMRTC2	GALK1	0.0424591
MEF2C	IDO1	0.0424193
IRF8	EIF4A1	0.0423193
JUN	THYN1	0.0423122
PLEK	RPL6	0.0423093
DMRTC2	UXS1	0.0423003
YBX3	RPS2	0.0422514
IRF8	F13A1	0.0422313
MEF2C	CCDC88A	0.0422227
IRF7	HERC5	0.0421864
IRF8	ECH1	0.0421761
DMRTC2	CERS1	0.0421718
JUN	RPS5	0.0421511
CCDC88A	AP2A2	0.0421336
CCDC88A	ARHGEF10L	0.042121
DMRTC2	ATP2B1	0.0421149
IRF8	RPS6	0.0420778
IRF8	RBIS	0.0420639
MEF2C	CD180	0.042062
PHB	MIF	0.0420272
DMRTC2	CHID1	0.0420015
DMRTC2	HNRNPA1	0.0419971
DMRTC2	TMBIM6	0.0419966
JUN	GBP1	0.0419922
MEF2C	MDH1	0.041992
MEF2C	RPL3	0.0419032
CCDC88A	TMEM147	0.0418987
DMRTC2	PSMA4	0.0418812
DMRTC2	RAN	0.0418776
IRF8	CD180	0.0418328
IRF8	IFI6	0.0418047
IRF8	CSF1R	0.0417205
JUN	PSMB2	0.0417086
DMRTC2	ISCA1	0.0417078
CCDC88A	MPP1	0.0416544
CCDC88A	ATP5MC2	0.0416286
TSC22D3	CLEC7A	0.041596
IRF8	EIF3D	0.0415705
JUN	MPP1	0.0415676
MEF2C	ACAP1	0.0415453
DMRTC2	DUSP6	0.0415448
YBX3	SLC25A6	0.041544
MEF2C	DMRTC2	0.0415372
DMRTC2	MKKS	0.0415231
JUN	CCR5	0.0415194
CCDC88A	RPL36AL	0.0414897
CCDC88A	RPS26	0.041447
JUN	RPS25	0.0414387
YBX3	NCOA7	0.0414198
DMRTC2	CLPP	0.0414083
DMRTC2	MRPL51	0.041307
IRF8	TMEM147	0.0413033
YBX3	ATP5MC2	0.0412445
YBX3	NAPSA	0.0412404
CCDC88A	RPL7	0.0412296
JUN	APLP2	0.0412264
DMRTC2	MRPS18C	0.0412236
DMRTC2	SSB	0.0411827
IRF8	RPL31	0.0411813
DMRTC2	FGD2	0.0411751
DMRTC2	CD180	0.041172
DMRTC2	OTULINL	0.0411606
YBX3	ETFA	0.0411561
JUN	CAMK2A	0.0411376
DMRTC2	BACE2	0.0411275
MEF2C	GAPDH	0.0411232
IRF8	CD163	0.0410933
YBX3	CLEC2D	0.0410903
IRF8	IDH2	0.0410886
YBX3	IDH2	0.0410331
CCDC88A	RPS2	0.0410175
PLEK	SELL	0.0410134
PLEK	RPL18A	0.0410122
CCDC88A	CTLA4	0.0410022
MEF2C	RPL4	0.0409782
DMRTC2	STX8	0.0409518
CCDC88A	CD14	0.040946
MEF2C	RPS2	0.0409228
DMRTC2	ADD3	0.0409033
IRF8	SEPTIN11	0.0408902
CCDC88A	HEBP1	0.0407991
MEF2C	CTSC	0.0407372
DMRTC2	UQCRQ	0.0407344
CCDC88A	GPAA1	0.0407278
CCDC88A	RBIS	0.0407211
DMRTC2	PDHB	0.0407104
CCDC88A	QARS1	0.0406976
JUN	SOD2	0.0406816
CCDC88A	MAP4K1	0.0406592
CCDC88A	FGD2	0.0406298
IRF8	RPL9	0.0406219
PLEK	BTG1	0.0405971
CCDC88A	EIF3H	0.0405847
CCDC88A	RPS8	0.0405514
IRF8	TUFM	0.0405175
DMRTC2	MIDN	0.0405135
DMRTC2	ASPSCR1	0.0404716
JUN	RNASEH2B	0.0404597
MEF2C	CTSZ	0.040406
STAT1	IFIT3	0.0403527
DMRTC2	CEBPD	0.04034
CCDC88A	EIF3E	0.0403322
PLEK	SLC25A6	0.0403109
PLEK	RPL19	0.0403017
CCDC88A	PABPC1	0.0402572
IRF8	EIF3H	0.0402415
KLF4	AIF1	0.0402316
DMRTC2	VMA21	0.040228
MEF2C	ATP5MC2	0.0402164
DMRTC2	LSM7	0.0402151
IRF8	RPL18A	0.0401747
JUN	YBX3	0.0401199
PLEK	RPS15	0.0400746
IRF8	RPL6	0.0400414
IRF8	RRBP1	0.0400384
DMRTC2	PCBP2	0.0400295
JUN	BSG	0.040025
THYN1	COX7C	0.0400207
IRF8	MT-CYB	0.0400197
DMRTC2	NAA38	0.0399769
PLEK	ACSL3	0.0399765
JUN	SPTA1	0.0399661
IRF8	ARHGAP5	0.0399549
PLEK	MT-ND2	0.0399515
YBX3	MS4A7	0.0399415
PLEK	RPL23A	0.0399368
CCDC88A	MIF	0.0399235
DMRTC2	MCL1	0.0399213
DMRTC2	MPHOSPH10	0.0399021
JUN	RPL21	0.0398682
YBX3	MT-CO2	0.0398664
DMRTC2	GLRX3	0.0398583
CCDC88A	MLEC	0.0398572
MEF2C	MT-CO2	0.0398551
JUN	RPS6	0.0398384
DMRTC2	ALDH7A1	0.0398214
YBX3	MT-CO3	0.0398119
DMRTC2	EPRS1	0.0397903
PLEK	SNX10	0.0397843
DMRTC2	HCK	0.0397805
JUN	PAM16	0.0397658
MEF2C	S100A10	0.0397574
JUN	MT-CYB	0.039752
CCDC88A	MYC	0.039711
DMRTC2	HNRNPDL	0.0397038
PLEK	MT-CO3	0.0396897
IRF8	MT-CO1	0.0396782
YBX3	CD63	0.0396739
DMRTC2	GARS1	0.0396068
IRF8	C5AR1	0.0395973
PLEK	TMEM154	0.0395936
DMRTC2	TNFSF13B	0.0395726
JUN	ENO1	0.0395423
DMRTC2	HNMT	0.0395357
IRF8	LPAR6	0.0395083
DMRTC2	PDIA4	0.0394738
DMRTC2	SNRPD2	0.0394685
YBX3	RGS18	0.0394342
DMRTC2	EMP3	0.0394336
MEF2C	CYBB	0.0394139
MEF2C	IDH2	0.0394053
JUN	GPX1	0.0394018
YBX3	PSMB2	0.0394005
DMRTC2	NR1H3	0.0393979
CCDC88A	ITGB1	0.0393958
IRF8	NRROS	0.039388
YBX3	PRDX3	0.0393848
MEF2C	MT-ND2	0.0393745
YBX3	RPL4	0.03936
IRF8	CTLA4	0.0393495
MEF2C	MT-CO3	0.0393035
IRF8	RPS5	0.0392992
JUN	STING1	0.0392803
CCDC88A	POU2F2	0.0392614
JUN	TGFBI	0.0391876
CCDC88A	ARHGAP5	0.0391864
PLEK	MT-ND4	0.0391602
IRF8	PNP	0.0391373
DMRTC2	GSDMD	0.0391069
CCDC88A	OTULINL	0.0390989
CCDC88A	RPS28	0.0390898
DMRTC2	HYI	0.0390737
JUN	MDH1	0.0390336
PLEK	B2M	0.0390327
DMRTC2	CLEC7A	0.039006
ZEB2	CCDC88A	0.0389748
YBX3	MCUB	0.0389718
IRF7	PARP12	0.038967
YBX3	SSR4	0.0389521
IRF8	AOAH	0.0389474
DMRTC2	PSMB7	0.0389378
MEF2C	PTGR1	0.038921
DMRTC2	CCT7	0.0389074
PLEK	RPS16	0.0388585
CCDC88A	KLF4	0.0388357
JUN	NAP1L1	0.0388128
IRF8	PSMB2	0.0388063
CCDC88A	STING1	0.0387974
YBX3	RPL22	0.0387876
YBX3	ANO6	0.0387541
MEF2C	NOP53	0.0387528
MEF2C	PSMB2	0.0387429
DMRTC2	TOMM22	0.0387277
JUN	IPO7	0.0387174
JUN	RPL27	0.0387073
JUN	SLC25A3	0.0387071
DMRTC2	UBL5	0.0387026
CCDC88A	NLRP3	0.0386618
JUN	RPL24	0.0386607
MEF2C	AIF1	0.0386239
YBX3	AKR1A1	0.0386176
IRF8	GLO1	0.0385882
CCDC88A	S100A4	0.0385702
DMRTC2	UQCRFS1	0.0385174
IRF8	RPS7	0.0385014
JUN	CTLA4	0.0385003
YBX3	RPL7	0.0385002
IRF8	CD14	0.0384941
CCDC88A	ANXA6	0.0384886
PLEK	RPLP2	0.0384827
MEF2C	COX7C	0.0384818
DMRTC2	TRPS1	0.0384747
CCDC88A	NDUFA13	0.0384628
JUN	CRTAP	0.038441
YBX3	KARS1	0.0384259
YBX3	RPS26	0.0384198
JUN	TOMM20	0.0384125
KLF4	ARHGEF10L	0.0383774
YBX3	AIF1	0.0383614
MEF2C	TREM2	0.0383281
MEF2C	EEF1B2	0.0383245
DMRTC2	DBI	0.0383235
DMRTC2	ANO6	0.0383229
IRF8	RPS17	0.0383206
YBX3	EEF1B2	0.0383023
PLEK	RPL26	0.0382815
DMRTC2	TMEM14A	0.0382758
JUN	PHPT1	0.0382587
JUN	EIF3K	0.0382342
DMRTC2	TIMP1	0.0382268
DMRTC2	ICAM2	0.0382091
IRF8	BANK1	0.03815
XBP1	HSD17B10	0.0381491
IRF7	UPP1	0.0381406
IRF8	MLEC	0.038133
CCDC88A	PPIB	0.0381202
MEF2C	CTLA4	0.0381164
IRF8	MAP4K1	0.0381101
MEF2C	ITGB1	0.038106
CCDC88A	EMILIN2	0.0381035
DMRTC2	CD2AP	0.038099
CCDC88A	EIF3F	0.0380937
DMRTC2	RPL22L1	0.0380839
JUN	IDH2	0.0380687
JUN	NRROS	0.0380672
DMRTC2	GIMAP8	0.0380662
CCDC88A	COMMD3	0.0380501
YBX3	CORO1B	0.0380173
PLEK	RPS5	0.0379916
DMRTC2	ARHGAP5	0.0379896
IRF8	MT-ND3	0.037987
PLEK	NAPSA	0.0379853
DMRTC2	TUBA1A	0.037982
CCDC88A	P4HB	0.0379692
MEF2C	PRDX4	0.037963
MEF2C	LGALS1	0.0379498
YBX3	CLECL1	0.0379253
IRF8	CANX	0.0378987
IRF8	THYN1	0.0378969
PLEK	FTH1	0.0378851
PLEK	RPL36	0.0378844
CCDC88A	IER5L	0.0378752
CCDC88A	AKR1B1	0.0378278
CCDC88A	EIF3G	0.0378243
JUN	GLO1	0.0378074
PLEK	RPS27A	0.0377888
IRF8	NDUFA13	0.0377686
JUN	RBIS	0.0377592
DMRTC2	KIF2A	0.0377451
DMRTC2	RAD23A	0.0377272
IRF8	SNRPB2	0.0377176
CCDC88A	AKR1A1	0.0377125
DMRTC2	NDUFB3	0.0376782
JUN	RPL23	0.037656
IRF8	CLECL1	0.0375993
DMRTC2	GGH	0.0375961
YBX3	PPP6R3	0.0375939
MEF2C	P4HB	0.0375624
MEF2C	RRBP1	0.0375476
MEF2C	SSR4	0.0375378
MEF2C	RPL36	0.0375373
FOS	GGH	0.0375251
CCDC88A	RPL23A	0.0375232
IRF8	CMC1	0.0375144
CEBPD	TALDO1	0.0375106
JUN	NME2	0.0375087
PLEK	RPL7	0.0374432
JUN	TREM2	0.0374333
DMRTC2	DIAPH2	0.0374211
IRF8	RPL7A	0.0374201
DMRTC2	MRPL28	0.0374199
IRF8	UGCG	0.037389
CCDC88A	EEF2	0.0373857
MEF2C	HSPE1	0.0373832
YBX3	MEF2C	0.0373509
IRF8	FGD2	0.0373188
IRF8	RPS21	0.0373126
JUN	LPAR6	0.0373031
DMRTC2	CSF1R	0.0372963
JUN	CTSD	0.0372627
JUN	ERCC1	0.0372577
DMRTC2	RPF1	0.0372421
JUN	PSAP	0.0372394
XBP1	HSP90B1	0.0372172
JUN	MT-ND2	0.0371944
IRF8	SHTN1	0.0371775
DMRTC2	DUSP1	0.0371623
DMRTC2	HNRNPR	0.0371379
DMRTC2	NDUFB2	0.0371251
DMRTC2	HADHA	0.0371022
YBX3	CSF3R	0.0370933
MEF2C	EEF1A1	0.0370911
THYN1	MIF	0.0370864
JUN	EIF4B	0.0370546
CCDC88A	SEPTIN9	0.0370175
DMRTC2	CAPG	0.0370059
YBX3	RPS21	0.0370018
DMRTC2	EEF1G	0.0369937
POU2F2	MEF2C	0.0369882
YBX3	MT-CYB	0.0369875
JUN	NDUFS7	0.0369634
MEF2C	CD86	0.0369502
IRF8	RPS16	0.0369324
JUN	RASAL2	0.0369128
JUN	PPIA	0.0369062
THYN1	RPS2	0.0369001
YBX3	ACSF2	0.0368711
YBX3	JUN	0.036859
DMRTC2	MTCH2	0.0368485
PHB	HSPE1	0.0368441
DMRTC2	TNFSF12	0.0368232
IRF8	EIF3G	0.0368131
DMRTC2	XBP1	0.036811
PLEK	C5AR1	0.0368047
DMRTC2	BABAM1	0.0367923
YBX3	RBIS	0.0367811
JUN	NFE2L2	0.0367776
DMRTC2	NDUFS4	0.0367681
DMRTC2	BRMS1	0.0367435
MEF2C	JUN	0.0367354
JUN	NDUFS5	0.0367183
IRF8	ENO1	0.036715
DMRTC2	MRPL18	0.0366868
PHB	TIMM13	0.0366747
IRF8	MACF1	0.036632
MEF2C	SLC25A6	0.03662
PLEK	EEF1B2	0.0366065
JUN	RPS15A	0.0365954
IRF8	S100A8	0.036591
THYN1	EEF1B2	0.0365748
IRF8	NME2	0.0365706
PLEK	RPL21	0.0365556
JUN	PEPD	0.0365482
DMRTC2	CDK5RAP3	0.0365473
JUN	ATP5PD	0.0365414
JUN	AP2S1	0.036536
DMRTC2	AOAH	0.0365188
JUN	POU2F2	0.0364873
CCDC88A	SSR3	0.0364611
PLEK	RTL5	0.0364547
MEF2C	CORO1B	0.0364507
IRF8	B4GALT3	0.0364405
CCDC88A	MT-CO1	0.0364376
IRF8	MT-CO2	0.036417
IRF8	RPL8	0.0363983
MEF2C	CANX	0.0363895
MEF2C	RPLP0	0.0363718
PLEK	TREM1	0.0363561
DMRTC2	ETFB	0.0363548
DMRTC2	RGS19	0.0363518
DMRTC2	EIF5B	0.0363399
CCDC88A	HNMT	0.0363351
IRF8	MYC	0.0363241
YBX3	RPS8	0.0363164
JUN	NPC2	0.0362887
YBX3	CTSZ	0.0362823
CCDC88A	UXS1	0.036278
CCDC88A	IPO7	0.0362738
IRF8	RPLP2	0.0362713
DMRTC2	ITPA	0.0362515
IRF8	GAPDH	0.0362433
IRF8	ANXA6	0.0362316
JUN	RRBP1	0.0362007
DMRTC2	ICAM3	0.0361765
DMRTC2	UQCRC1	0.0361731
DMRTC2	TMEM258	0.036119
DMRTC2	KRTCAP2	0.0361163
IRF8	CHD9	0.0360488
PLEK	PTPN1	0.0359952
DMRTC2	RASAL2	0.0359901
JUN	TMEM147	0.0359779
DMRTC2	DCTN3	0.0359598
DMRTC2	PRDX1	0.0359503
JUN	MT-ND3	0.035927
ZEB2	JUN	0.035919
MEF2C	RPS26	0.0359023
DMRTC2	MPP1	0.0358893
CCDC88A	NAP1L1	0.0358846
KLF4	HNMT	0.0358756
IRF8	KLF4	0.0358748
JUN	SERPINB10	0.0358746
DMRTC2	OPTN	0.0358692
DMRTC2	DNPEP	0.035867
YBX3	RPL23A	0.0358577
PLEK	RPL3	0.0358483
CCDC88A	FAH	0.0358434
IRF8	SLC25A39	0.0358319
IRF8	DIAPH2	0.0357837
IRF8	ATP5F1A	0.0357519
PLEK	RPS7	0.0357497
PHB	GADD45GIP1	0.0357382
DMRTC2	NMT1	0.0357087
YBX3	RPL19	0.0356989
DMRTC2	NAPRT	0.0356859
JUN	RTL5	0.0356396
CCDC88A	ATIC	0.0356374
CCDC88A	RPL18A	0.0356288
YBX3	RPLP0	0.0356142
JUN	RPS17	0.0356095
PLEK	CLEC7A	0.0356051
ZEB2	AIF1	0.0355922
JUN	CZIB	0.0355917
YBX3	RPS16	0.0355861
JUN	RPS15	0.035567
YBX3	EIF4A1	0.0355525
PLEK	CD79B	0.0355464
DMRTC2	RALBP1	0.0355321
DMRTC2	FUT7	0.0355018
CCDC88A	DUSP6	0.035484
MEF2C	MT-CO1	0.0354702
IRF8	AP2A2	0.035449
PLEK	UBA52	0.0354327
THYN1	ATP5MC2	0.0354314
THYN1	S100A9	0.0354284
MEF2C	NAAA	0.0354091
DMRTC2	DDX39A	0.0354012
JUN	PRELID3B	0.035361
JUN	RTRAF	0.0353477
JUN	PSTPIP1	0.0353456
PHB	CIAO2A	0.0353443
DMRTC2	CCDC107	0.035331
TP53	MAP4K1	0.0353272
MEF2C	PDIA4	0.0353246
DMRTC2	PSMA5	0.0353212
YBX3	CD86	0.0352746
JUN	P4HB	0.0352574
MEF2C	GLO1	0.0352554
JUN	GAPDH	0.0352452
YBX3	NDUFAF3	0.0352288
PHB	HSD17B10	0.0352277
YBX3	RPL36	0.0352261
PLEK	RPL7A	0.0352185
JUN	SMPDL3A	0.0352158
CCDC88A	PNP	0.0352118
IRF8	AKR1A1	0.0352091
JUN	UBA52	0.0352058
PLEK	RPL23	0.0352045
YBX3	RPL12	0.0352039
IRF8	BLVRA	0.0351834
CCDC88A	MRPL3	0.0351614
PLEK	PPIA	0.0351314
CCDC88A	PEPD	0.0350827
IRF8	STING1	0.0350792
CCDC88A	GUSB	0.0350639
IRF8	TP53	0.0350204
DMRTC2	PSMF1	0.0350078
DMRTC2	NAA10	0.0350077
MEF2C	SLC25A3	0.0349622
CEBPD	CD79B	0.0349555
JUN	LMO2	0.0349483
JUN	ABRACL	0.0349474
JUN	ATP5MC3	0.0349386
JUN	ANP32B	0.0349345
MEF2C	EEF1D	0.0348916
YBX3	ENO1	0.0348839
PLEK	RPL8	0.0348648
DMRTC2	SURF4	0.0348365
JUN	MT-CO2	0.0348089
DMRTC2	MPC2	0.0347882
YBX3	SOD2	0.0347717
DMRTC2	DHX29	0.0347677
CCDC88A	RPL19	0.0347669
IRF8	RPL12	0.0347562
DMRTC2	EXOSC7	0.0347357
DMRTC2	LSM8	0.0347296
IRF8	OTULINL	0.0347263
DMRTC2	USP16	0.0347022
PLEK	MT-CO1	0.0346817
JUN	BACE2	0.0346813
DMRTC2	AP3B1	0.0346797
TSC22D3	CFP	0.0346785
IRF8	RPL36AL	0.0346757
DMRTC2	ZCCHC7	0.034667
DMRTC2	PPP1R7	0.034655
IRF8	TOMM20	0.0346454
PLEK	UPP1	0.0346118
JUN	ECH1	0.0346022
IRF8	PPT1	0.0345926
DMRTC2	CUTA	0.0345642
JUN	SNX17	0.0345576
DMRTC2	COPZ1	0.0345494
JUN	LRMDA	0.0345269
DMRTC2	BZW1	0.034503
DMRTC2	LAPTM5	0.0345015
JUN	CHID1	0.034478
CCDC88A	EIF4A1	0.0344703
MEF2C	ANXA6	0.0344518
JUN	EIF2S2	0.0343918
JUN	AKR1A1	0.0343881
IRF8	CAMK2A	0.0343869
DMRTC2	TIMM50	0.0343743
CCDC88A	TUFM	0.0343732
CCDC88A	PYCARD	0.0343574
IRF8	NLRP3	0.034343
CCDC88A	GPX1	0.0343416
JUN	HSP90AB1	0.0343228
IRF8	PEPD	0.0342889
DMRTC2	PPM1G	0.034277
MEF2C	F13A1	0.034269
TSC22D3	IL18	0.0342583
IRF8	RPS28	0.0342485
THYN1	EIF3M	0.0342472
JUN	TLR1	0.0342251
IRF8	GPX1	0.0342093
CCDC88A	MACF1	0.0341968
DMRTC2	RPP21	0.0341906
PLEK	MEGF9	0.0341903
XBP1	MANF	0.0341812
JUN	NDUFS8	0.0341722
PLEK	TLN1	0.0341518
TSC22D3	TAGLN2	0.0341387
DMRTC2	PNN	0.0341324
YBX3	ITM2B	0.0341318
YBX3	NDUFA13	0.0341257
DMRTC2	SMC3	0.0341008
YBX3	C5AR1	0.0340873
DMRTC2	ECM1	0.0340766
JUN	ACSL3	0.0340694
CCDC88A	FUT7	0.0340598
CCDC88A	TNFSF12	0.0340549
JUN	SEPTIN9	0.0340439
PHB	IMPDH2	0.0340245
IRF8	PRELID3B	0.033961
DMRTC2	IFIT2	0.0339543
DMRTC2	NDUFA6	0.0339475
CCDC88A	EEF1D	0.0339268
JUN	AIG1	0.0339237
CCDC88A	CANX	0.0339147
MEF2C	RPL22	0.0338951
MEF2C	SPTA1	0.033873
TSC22D3	SOD2	0.03385
MEF2C	AKR1A1	0.0338094
NR1H3	CD163	0.0337829
YBX3	CALR	0.0337708
DMRTC2	NEMF	0.0337688
IRF8	TNFSF12	0.0337598
THYN1	IDO1	0.0337363
CCDC88A	NRROS	0.0337352
YBX3	S100A4	0.0337203
MEF2C	ECH1	0.0337106
ZFP36L1	CFP	0.0336926
FOS	PARP1	0.0336792
XBP1	SSR3	0.0336792
KLF4	S100A10	0.0336702
YBX3	RPL3	0.0336522
JUN	SERBP1	0.0336449
IRF7	BAK1	0.0336428
JUN	ISG15	0.0336302
IRF8	RTL5	0.033627
JUN	RPL12	0.033614
YBX3	EIF3F	0.0335928
JUN	CHPT1	0.0335927
DMRTC2	SRSF11	0.0335776
CCDC88A	CD2AP	0.0335409
CCDC88A	MT-CO2	0.0335281
IRF8	QPRT	0.0335171
JUN	CAT	0.0335133
YBX3	IL18	0.0335011
DMRTC2	AAMP	0.0334784
YBX3	TREM2	0.0334752
IRF8	NUCB2	0.0334506
CCDC88A	TP53	0.0334202
JUN	ATP2B1	0.033383
MEF2C	SSR3	0.0333718
YBX3	CD163	0.0333689
DMRTC2	MGST3	0.0333453
DMRTC2	IL18RAP	0.033316
THYN1	MT-ND3	0.0333026
THYN1	S100A10	0.0333005
PLEK	IDO1	0.0332873
PHB	FBL	0.0332828
IRF8	SSR3	0.0332825
CCDC88A	SLC25A3	0.0332717
DMRTC2	COX5B	0.0332711
DMRTC2	NDUFA9	0.0332647
MEF2C	SMPDL3A	0.0332479
IRF8	FAH	0.0332392
IRF8	ETFA	0.0332392
IRF8	RPL24	0.0332356
JUN	CITED2	0.0332224
DMRTC2	AIG1	0.0332088
IRF8	CZIB	0.0331836
IRF8	NDUFS8	0.0331769
DMRTC2	PSMA7	0.0331716
JUN	QARS1	0.0331319
TSC22D3	RPL26	0.0331154
MEF2C	QPRT	0.033106
DMRTC2	LAP3	0.0330913
YBX3	ACSL3	0.0330874
IRF8	SPTA1	0.0330817
YBX3	ECH1	0.0330703
JUN	TKT	0.033069
DMRTC2	TTC14	0.0330644
PLEK	RPL9	0.0330612
DMRTC2	PYY	0.0330511
IRF8	SLC25A3	0.03305
DMRTC2	MRPL20	0.0330443
TSC22D3	MARCKS	0.0330286
YBX3	ISG15	0.0330024
IRF8	YBX3	0.0329965
DMRTC2	PSMD2	0.032992
MYC	RPS2	0.0329704
IRF8	ITGB1	0.0329658
DMRTC2	PLIN2	0.0329513
MEF2C	NDUFA13	0.0329465
CCDC88A	MT-ND5	0.0329304
MEF2C	EIF3F	0.032921
DMRTC2	NCL	0.0329174
JUN	GPAA1	0.0329118
IRF8	EEF2	0.0329089
CCDC88A	BACE2	0.0329043
IRF8	ZEB2	0.032887
JUN	UBXN6	0.0328837
MEF2C	EPRS1	0.0328134
PLEK	GAPDH	0.0327893
YBX3	ATP5F1A	0.0327879
CCDC88A	RPS15	0.032785
YBX3	TUFM	0.032781
DMRTC2	MAZ	0.0327613
CCDC88A	RPS6	0.0327422
CCDC88A	CCT4	0.032738
CCDC88A	ETFA	0.0327279
DMRTC2	GLB1	0.0327254
PLEK	MT-CYB	0.0327142
DMRTC2	CD302	0.0326906
DMRTC2	BRIX1	0.0326792
TSC22D3	TYROBP	0.0326743
CCDC88A	CHD9	0.0326657
DMRTC2	ARPC2	0.0326619
MEF2C	RPL23A	0.0326544
CCDC88A	RPS7	0.0326492
JUN	SNX1	0.0325783
JUN	EIF3A	0.0325677
YBX3	EEF1D	0.0325639
STAT1	STAT2	0.0325635
JUN	RPS3A	0.0325497
TSC22D3	CFD	0.0325447
MEF2C	PLBD1	0.0325197
KLF4	MS4A7	0.0325039
FOS	RGS2	0.0324991
THYN1	S100A12	0.032492
YBX3	PNP	0.0324606
YBX3	NAAA	0.032456
TSC22D3	ISG15	0.0324546
JUN	PAXX	0.0324334
DMRTC2	ATF6B	0.03241
CCDC88A	HSPE1	0.0323955
CCDC88A	RPL7A	0.0323754
MEF2C	RPS8	0.0323558
PLEK	RPS25	0.0323518
IRF8	UQCR10	0.0323407
IRF8	ARF5	0.0323279
JUN	PLEK	0.0323205
YBX3	RPS5	0.0323105
DMRTC2	ATP5ME	0.0323099
PLEK	RPL12	0.0323095
YBX3	RPL31	0.0323051
MEF2C	ARHGEF10L	0.0323038
YBX3	CCT2	0.0322846
DMRTC2	TNFRSF14	0.0322803
MEF2C	SHTN1	0.032271
CCDC88A	RPL24	0.0322707
JUN	FUT7	0.032264
CCDC88A	RPL9	0.0322415
TP53	IMPDH2	0.0322303
DMRTC2	SMARCE1	0.0322279
MEF2C	KARS1	0.0321958
PLEK	MIDN	0.0321841
MEF2C	RPS21	0.0321758
DMRTC2	FXR1	0.0321659
DMRTC2	PPP2R1A	0.0321614
JUN	RPL34	0.032142
YBX3	CCDC88A	0.0321392
ID2	JUN	0.0321289
CCDC88A	UQCR10	0.0321021
IRF8	PPIA	0.0321001
IRF8	MPG	0.0320976
IRF8	CCT8	0.0320901
CCDC88A	GGTA1	0.0320899
DMRTC2	PDCD4	0.0320897
MEF2C	EIF3D	0.0320668
DMRTC2	GIMAP6	0.0320631
DMRTC2	MYO1G	0.0320511
JUN	YWHAB	0.0320276
DMRTC2	ELANE	0.0320123
CCDC88A	GLO1	0.0320077
PHB	PARP1	0.0319865
YBX3	PTGR1	0.0319748
YBX3	RPS6	0.0319606
DMRTC2	HP	0.0319383
MEF2C	RPL19	0.0319347
JUN	RPN2	0.0319256
YBX3	LRP1	0.031903
XBP1	TMEM258	0.0318997
IRF8	NPM1	0.031893
THYN1	CMC1	0.0318827
DMRTC2	PTPN1	0.0318777
PLEK	MCL1	0.031873
DMRTC2	GTF2B	0.0318685
CCDC88A	EIF4B	0.0318409
IRF8	CLTB	0.0318262
CCDC88A	RRBP1	0.0318209
JUN	CNDP2	0.0318151
IRF8	PDIA6	0.0317933
IRF8	SEPTIN9	0.0317861
DMRTC2	SRGN	0.0317827
PLEK	RPL31	0.0317723
JUN	HEBP1	0.0317686
IRF8	EIF2S1	0.0317659
DMRTC2	ERP44	0.0317548
YBX1	DNMT1	0.0317415
KLF4	CCDC88A	0.0317378
PLEK	CCPG1	0.0317273
DMRTC2	GPT	0.0317214
YBX3	GNAS	0.0317201
PLEK	SPI1	0.0317198
CCDC88A	CHID1	0.031704
DMRTC2	TMEM9B	0.0316858
PLEK	CTSZ	0.0316805
DMRTC2	NLRP3	0.0316647
JUN	UQCR10	0.0316565
YBX3	CCT8	0.0316497
CCDC88A	NME2	0.031645
JUN	FAU	0.0316394
KLF4	CD86	0.0316376
IRF8	RPN2	0.0316298
PLEK	RALBP1	0.0316281
TSC22D3	GFI1B	0.0316258
IRF8	ATP5MC3	0.0316212
ZEB2	ARHGEF10L	0.0316204
IRF8	STX8	0.0316071
IRF8	DOCK10	0.0316062
PHB	TYROBP	0.031597
PHB	SNRPD1	0.0315833
IRF8	EIF2S2	0.0315831
IRF8	HEBP1	0.0315734
YBX3	PLBD1	0.0315604
YBX3	GMFG	0.031559
DMRTC2	RNMT	0.0315541
DMRTC2	VAV3	0.0315479
PLEK	SAMD9L	0.0315134
PLEK	LGALS1	0.0315104
YBX3	DHX29	0.0314954
CCDC88A	MDH2	0.0314942
CCDC88A	NDUFS8	0.0314839
TP53	S100A12	0.0314811
CCDC88A	IDH3G	0.0314805
CCDC88A	RPL26	0.0314535
YBX3	PEPD	0.0314435
JUN	GUSB	0.0314278
XBP1	FKBP11	0.0314202
DMRTC2	NSMCE1	0.0313984
IRF8	ANP32B	0.031392
PLEK	NDUFA4	0.0313884
MEF2C	MT-ND5	0.0313833
MEF2C	IDH3G	0.0313592
DMRTC2	HNRNPL	0.0313591
IRF8	HSPE1	0.0313473
KLF4	CTSZ	0.031327
DMRTC2	STK4	0.0313156
YBX3	ACAT1	0.031273
PLEK	CLEC12A	0.0312679
JUN	DOCK10	0.0312663
MEF2C	PAM16	0.0312346
MEF2C	RPL7	0.0312171
MEF2C	MYC	0.0312125
YBX3	PPIB	0.031201
DMRTC2	DDX5	0.0311989
DMRTC2	NR4A1	0.031196
THYN1	PHB	0.0311821
JUN	ARF5	0.0311804
DMRTC2	RALA	0.03118
DMRTC2	PRPF8	0.0311787
YBX3	RPL9	0.0311628
PLEK	RAB8B	0.031158
IRF8	ACAT1	0.0311562
YBX3	SAMHD1	0.0311522
PLEK	EHD1	0.0311474
DMRTC2	PFDN1	0.0311212
CCDC88A	MDH1	0.0311183
YBX3	DUSP1	0.0311119
MEF2C	RPLP2	0.0310964
CCDC88A	NR1H3	0.0310944
MEF2C	ETFA	0.0310672
ZEB2	LRP1	0.0310462
THYN1	S100A8	0.0310372
IRF8	ACSF2	0.0310183
IRF7	IFIT1	0.0310161
JUN	INSIG2	0.031004
THYN1	TUFM	0.0309811
CCDC88A	RPS17	0.0309766
TSC22D3	VIM	0.0309602
IRF8	NPC2	0.0309557
CCDC88A	RNASEH2B	0.0309363
YBX3	RPL26	0.0309327
YBX3	AKR1B1	0.0309269
DMRTC2	MAD2L2	0.0309115
MYC	MIF	0.0309093
MEF2C	EIF3E	0.0309069
YBX3	STOML2	0.0308919
THYN1	SSR4	0.030865
DMRTC2	RBX1	0.0308317
IRF8	TIMP1	0.0308311
CCDC88A	BSG	0.0308296
IRF8	POLE4	0.030815
JUN	RPS9	0.0308117
DMRTC2	PREP	0.0308092
IRF8	MDH2	0.030792
YBX3	GAPDH	0.0307811
CCDC88A	RPL31	0.0307755
PHB	NHP2	0.0307725
JUN	PPIB	0.0307519
DMRTC2	XPO6	0.0307399
DMRTC2	TACC1	0.0307285
CCDC88A	RPS16	0.0307245
DMRTC2	RBM26	0.0307217
MEF2C	NRROS	0.0307078
DMRTC2	SEC61B	0.0306884
IRF8	ASPSCR1	0.0306717
XBP1	CALR	0.0306654
TSC22D3	PTPRC	0.0306491
TSC22D3	HP	0.0306335
YBX3	PPT1	0.0306286
TSC22D3	LAPTM5	0.0306272
DMRTC2	UBXN6	0.0306159
MEF2C	CCDC50	0.0306111
FOS	EGR1	0.0306078
IRF8	PABPC1	0.0305928
CCDC88A	RPS21	0.0305384
DMRTC2	NTHL1	0.030525
TSC22D3	RPL17	0.030522
DMRTC2	CDKN2AIPNL	0.0305005
NR1H3	CD86	0.0304851
MEF2C	RPL18A	0.030475
IRF8	CCT4	0.0304672
IRF8	QARS1	0.0304647
IRF8	FBL	0.0304616
MEF2C	RPL36AL	0.0304505
DMRTC2	YWHAB	0.0304478
YBX3	NDUFS4	0.030432
PLEK	RPS3A	0.0304303
CCDC88A	RPL29	0.0304208
IRF8	TNFSF13B	0.0304102
PLEK	S100A9	0.0304087
YBX3	ZNF106	0.0304052
DMRTC2	FABP3	0.0304037
DMRTC2	ILKAP	0.0304014
IRF8	NSMCE1	0.0303444
PLEK	RPL24	0.0303358
THYN1	LGALS1	0.0303281
DMRTC2	ACOX3	0.0303257
CCDC88A	SNRPB2	0.0303175
NR1H3	LRP1	0.0303165
IRF8	ACSL3	0.030315
CCDC88A	CNDP2	0.030315
YBX3	ARHGEF10L	0.0302981
DMRTC2	IER5L	0.0302886
DMRTC2	DENND4B	0.030285
YBX3	SDF2L1	0.0302713
DMRTC2	NDUFA3	0.0302711
TSC22D3	TKT	0.0302635
MEF2C	CMC1	0.0302614
YBX3	UQCR10	0.0302513
IRF8	RPS15	0.0302438
PHB	S100A8	0.0302431
MEF2C	S100A4	0.0302209
ZEB2	CORO1B	0.030194
DMRTC2	ATP5IF1	0.0301927
STAT1	MX1	0.0301801
PLEK	IFIT2	0.0301783
YBX3	DDX5	0.0301778
IRF8	RPL17	0.0301776
YBX3	SLC25A3	0.0301743
CCDC88A	EIF2A	0.0301734
JUN	PGLYRP1	0.0301687
MEF2C	EIF3M	0.0301621
STAT1	RSAD2	0.0301603
CCDC88A	XBP1	0.0301571
JUN	IKBKE	0.030133
IRF8	FUT7	0.0301318
TSC22D3	TREM1	0.0301287
JUN	RPS27A	0.0301134
PLEK	USF2	0.0301048
MEF2C	SDF2L1	0.0300882
IRF8	NAP1L1	0.030085
IRF8	GGTA1	0.0300839
JUN	POLE4	0.0300727
JUN	ACSF2	0.0300723
IRF8	ABRACL	0.0300659
JUN	PNP	0.0300583
FOS	SUB1	0.030054
TSC22D3	CXCR4	0.0300537
DMRTC2	COX7A2L	0.0300447
DMRTC2	R3HDM4	0.0300234
THYN1	MT-ND4	0.0300228
MEF2C	SNRPB2	0.0300148
DMRTC2	LYN	0.0299938
IRF8	TALDO1	0.029983
JUN	ZNF106	0.0299738
JUN	NDUFA4	0.0299647
IRF8	NENF	0.0299164
DMRTC2	PSMB4	0.0299014
YBX3	RPL18A	0.0298964
PHB	LMAN1	0.0298735
DMRTC2	PSMB1	0.0298584
DMRTC2	DFFA	0.0298524
CCDC88A	DIAPH2	0.0298478
DMRTC2	GOLGA4	0.0298372
DMRTC2	MED29	0.0298215
YBX3	ACAP1	0.0298184
XBP1	PRDX4	0.0298075
DMRTC2	CRTAP	0.0297937
CCDC88A	NENF	0.0297871
CCDC88A	GBP1	0.0297837
DMRTC2	HSPA8	0.0297709
IRF8	RPS25	0.0297689
JUN	PSMB7	0.0297604
DMRTC2	PSMA3	0.0297494
ZEB2	CD163	0.0297331
YBX3	MRPL3	0.0297309
YBX3	ANXA6	0.029726
DMRTC2	DENR	0.0297248
MEF2C	XBP1	0.0297213
THYN1	RPL3	0.029719
YBX3	PTPRC	0.0297137
YBX3	AP2S1	0.0297008
DMRTC2	SUB1	0.0296964
MEF2C	PPIB	0.0296925
YBX3	TGFB1	0.0296907
CCDC88A	NDUFAF3	0.0296803
IRF8	RPL21	0.0296747
JUN	SNRPB2	0.0296684
CCDC88A	NR4A1	0.0296558
PLEK	PTPRE	0.0296516
IRF8	RPS27A	0.0296474
TSC22D3	RPL34	0.0296367
YBX3	TIMM13	0.0296361
IRF8	EIF3L	0.0296142
YBX3	RPS28	0.0295951
CCDC88A	AOAH	0.0295856
IRF8	RPS9	0.0295729
MEF2C	BSG	0.029546
KLF4	EMILIN2	0.0295424
FOS	BTG2	0.0295391
JUN	SSR3	0.0295338
YBX3	CCT4	0.0295234
CCDC88A	CLPP	0.0295159
JUN	EIF3L	0.0295138
PLEK	TYROBP	0.0295092
DMRTC2	COX4I1	0.0294888
IRF8	LRMDA	0.0294753
DMRTC2	NASP	0.0294649
MEF2C	POLE4	0.0294625
MEF2C	MCUB	0.0294447
THYN1	RPL4	0.0294429
KLF4	AOAH	0.0294407
JUN	ANO6	0.0294297
DMRTC2	M6PR	0.0294284
DMRTC2	VPS41	0.0294196
PHB	S100A12	0.0294106
CCDC88A	PRELID3B	0.0294078
KLF4	ACAP1	0.0294028
THYN1	RPL7	0.0293937
THYN1	MT-CO3	0.0293824
MEF2C	EIF3G	0.0293748
YBX3	EEF2	0.0293664
DMRTC2	LACTB2	0.0293483
IRF8	PAM16	0.0293418
DMRTC2	NOC2L	0.0293306
DMRTC2	ID2	0.0293285
DMRTC2	PYCARD	0.0293191
JUN	TSC22D3	0.029301
YBX3	EMILIN2	0.0292946
CCDC88A	CRTAP	0.0292819
YBX3	HNMT	0.0292708
PLEK	XPO6	0.0292623
MEF2C	RPN2	0.0292605
MEF2C	BLVRA	0.0292435
YBX3	IFI27L2	0.029237
CCDC88A	NPC2	0.0292354
PLEK	ADSS2	0.0292321
MEF2C	HSP90B1	0.0292211
CCDC88A	CD302	0.0292165
THYN1	MAP4K1	0.029215
NR1H3	MS4A7	0.0292097
MYC	CD2	0.0292095
PLEK	KIAA0232	0.0292036
MEF2C	EMILIN2	0.0291892
YBX3	TMEM147	0.0291852
CCDC88A	RPLP2	0.0291816
YBX3	CANX	0.02918
IRF8	SNRPD1	0.02916
IRF8	HSP90AB1	0.0291578
YBX3	CLDND1	0.0291512
PLEK	DDX60	0.0291418
DMRTC2	SF3B6	0.0291346
DMRTC2	UXT	0.0291343
MYC	S100A9	0.0291285
TSC22D3	PADI4	0.0291229
MEF2C	COMMD3	0.0291206
MEF2C	YBX3	0.029102
DMRTC2	C21orf91	0.0291019
MEF2C	SEPTIN9	0.0290747
THYN1	TMEM147	0.029067
JUN	NIFK	0.0290648
DMRTC2	POLR2G	0.0290643
DMRTC2	SARAF	0.0290613
IRF7	GBGT1	0.0290601
CCDC88A	PSMB2	0.0290443
ZEB2	HNMT	0.0290148
TP53	CCT4	0.029003
YBX3	EIF3E	0.0289912
YBX3	RPL36AL	0.0289881
MEF2C	TMEM147	0.0289825
DMRTC2	FAHD2A	0.0289739
CCDC88A	STX8	0.0289702
MEF2C	NENF	0.0289601
CCDC88A	SEPTIN11	0.0289536
DMRTC2	LTF	0.0289492
STAT1	SAMD9L	0.028939
IRF8	RPS3A	0.0289345
MEF2C	TRPS1	0.0289115
IRF8	GLRX3	0.0289068
DMRTC2	HARS1	0.0289063
YBX3	SSR3	0.028903
PLEK	ENO1	0.0288967
DMRTC2	TOMM70	0.0288942
DMRTC2	ATRX	0.0288895
MEF2C	SLC25A39	0.028886
IRF8	ANTKMT	0.0288732
DMRTC2	S100P	0.0288505
YBX3	TREM1	0.0288299
MEF2C	FAH	0.0288186
NME2	RPL36AL	0.0288182
DMRTC2	SYNCRIP	0.0287986
IRF8	EIF4B	0.0287905
IRF8	NDUFS5	0.0287903
MEF2C	SND1	0.028785
PLEK	RPL17	0.028783
DMRTC2	KHSRP	0.0287702
DMRTC2	KTN1	0.0287624
THYN1	JUN	0.0287541
YBX3	THYN1	0.0287509
CCDC88A	ACSL3	0.0287484
JUN	HSD17B12	0.0287362
DMRTC2	RNF167	0.0287361
CCDC88A	RPS5	0.0287354
IRF8	CD52	0.0287272
THYN1	KARS1	0.0287043
JUN	TUFM	0.0286903
ZEB2	CD86	0.0286854
MEF2C	IFI6	0.0286734
IRF8	MTCH2	0.0286455
PLEK	GTF2B	0.0286346
MEF2C	RPN1	0.0286225
CCDC88A	CD2	0.0286069
ZEB2	PTGR1	0.0286
THYN1	NOP53	0.0285979
YBX3	MT-ND5	0.0285974
KLF4	CD14	0.0285874
DMRTC2	CHD6	0.028585
YBX3	M6PR	0.0285804
ZEB2	EMILIN2	0.0285766
TSC22D3	TPT1	0.0285321
TSC22D3	CAMP	0.0285284
ZEB2	CD14	0.0285221
THYN1	PSMB2	0.028519
PLEK	EIF3K	0.0285184
PLEK	TSC22D3	0.0285047
DMRTC2	LDHA	0.0284931
TSC22D3	UBA52	0.0284802
YBX3	ECM1	0.0284673
PLEK	S100A8	0.0284658
YBX3	PHC2	0.0284654
PLEK	ALOX5AP	0.0284632
YBX3	TUBA1A	0.0284554
XBP1	RRBP1	0.0284527
CCDC88A	PHPT1	0.0284509
PLEK	ATP6V0A1	0.0284489
MEF2C	PPT1	0.0284484
DMRTC2	B2M	0.0284465
IRF8	AHCY	0.0284456
PLEK	CAMK2A	0.028436
DMRTC2	FKBP3	0.0284353
MEF2C	NHP2	0.0284065
MYC	RPL3	0.0284028
YBX3	BNIP3L	0.0284011
NME2	ATP5MC2	0.0283672
PHB	DNMT1	0.0283636
YBX3	TBXAS1	0.028357
FOS	RGS19	0.0283508
DMRTC2	ZEB2	0.02835
XBP1	OSTC	0.0283403
YBX3	LY86	0.0283203
PLEK	NDUFA13	0.0283196
THYN1	RBIS	0.028296
MEF2C	SAMHD1	0.0282908
DMRTC2	AUP1	0.0282588
DMRTC2	PPIH	0.0282571
DMRTC2	ZC3H15	0.0282449
CCDC88A	CCDC50	0.0282193
DMRTC2	LTB4R	0.028218
YBX3	OPTN	0.0282148
TP53	S100A8	0.0282109
TSC22D3	PYGL	0.0282068
TSC22D3	PLIN2	0.0281999
YBX3	UQCRFS1	0.0281976
YBX3	GBP1	0.0281836
YBX3	ZFP36	0.0281696
PLEK	PLBD1	0.0281652
DMRTC2	NPC2	0.0281603
MEF2C	STING1	0.0281495
JUN	MPG	0.0281469
JUN	FIBP	0.0281418
YBX3	IRF8	0.0281377
THYN1	IRF8	0.0281251
ZEB2	S100A10	0.0281083
YBX3	CTLA4	0.0280882
IRF8	BSG	0.0280303
DMRTC2	NDUFS3	0.0280146
IRF8	CD302	0.0280047
PHB	ISG20	0.027999
IRF7	OAS1	0.0279875
PLEK	RPL27	0.0279819
DMRTC2	NUDCD2	0.027978
CCDC88A	NUCB2	0.027973
PLEK	UBR2	0.0279634
KLF4	CORO1B	0.0279504
PLEK	EEF1D	0.0279482
MEF2C	UXS1	0.0279362
PLEK	RPL34	0.0279319
IRF8	CTSC	0.0279263
PHB	NDUFA4	0.0279249
YBX3	CD180	0.0279197
IRF8	CCT6A	0.0279129
DMRTC2	PPOX	0.0279048
MEF2C	ANTKMT	0.0278948
THYN1	RPL22	0.0278849
KLF4	S100A4	0.027876
MEF2C	CCT2	0.0278726
JUN	MBNL1	0.0278718
JUN	DEK	0.0278707
DMRTC2	FAU	0.0278647
DMRTC2	CLPTM1L	0.0278503
DMRTC2	TMEM123	0.0278463
ZEB2	PLBD1	0.0278441
JUN	PSMA4	0.0278404
TSC22D3	MRPS15	0.0278294
YBX3	RPL7A	0.0278245
DMRTC2	NDUFS6	0.0278131
DMRTC2	CCNQ	0.0278104
CCDC88A	MTX1	0.0278058
IRF8	CUTA	0.0278042
CCDC88A	RPL6	0.0277819
THYN1	SNRPB2	0.0277722
YBX3	CMC1	0.0277643
TP53	MT-ND3	0.0277447
MEF2C	SNRPD1	0.0277425
DMRTC2	CEBPZ	0.0277413
YBX3	MACF1	0.0277378
JUN	KTN1	0.0277355
CCDC88A	ATP5MC3	0.027714
TSC22D3	GPCPD1	0.0277086
YBX3	MDH2	0.0277028
MEF2C	QARS1	0.0276946
YBX3	RAD23A	0.027664
CCDC88A	ANP32B	0.0276595
DMRTC2	HDAC7	0.0276553
FOS	LAPTM5	0.0276535
IRF8	HSD17B12	0.0276516
PHB	FAM162A	0.0276477
ZFP36L1	HES1	0.0276446
MEF2C	RPS6	0.0276343
DMRTC2	COPG2	0.0276268
YBX3	TKT	0.0276227
NME2	PGLYRP1	0.0276121
NME2	HP	0.0276045
YBX3	HSP90B1	0.0275934
JUN	MRPL3	0.0275832
KLF4	NAAA	0.0275724
DMRTC2	ZNF277	0.0275668
IRF8	MGARP	0.0275494
DMRTC2	SNX17	0.0275475
CCDC88A	TOMM20	0.027546
POU2F2	LY86	0.0275417
CCDC88A	PRDX1	0.0275357
JUN	YBX1	0.0275356
THYN1	CORO1B	0.0275354
DMRTC2	PBDC1	0.0275291
DMRTC2	FIBP	0.0275275
TP53	FBL	0.0275166
CCDC88A	NCOA7	0.0275137
DMRTC2	TOP2B	0.0275126
CCDC88A	ENO1	0.0275096
YBX3	SNRPB2	0.0275081
TSC22D3	MARCKSL1	0.0274804
JUN	ZCCHC7	0.0274718
IRF8	RTRAF	0.02747
CCDC88A	APRT	0.027465
JUN	RAC1	0.0274613
PLEK	KARS1	0.0274601
JUN	CCT4	0.0274392
YBX1	CFD	0.0274319
JUN	NPM1	0.0274183
XBP1	SDF2L1	0.0274134
CCDC88A	ACAT1	0.0274029
DMRTC2	HIF1A	0.027401
IRF8	RPL23	0.0273792
DMRTC2	COQ8A	0.0273764
DMRTC2	SETX	0.0273676
IRF8	MT-ND5	0.0273607
MYC	S100A12	0.0273552
MYC	SNRPD1	0.0273539
DMRTC2	GNPTAB	0.0273424
THYN1	NPM1	0.0273361
THYN1	DMRTC2	0.0273319
JUN	CYBA	0.0273273
DMRTC2	SHISA7	0.0273198
JUN	APC	0.0273143
JUN	ISG20	0.0272966
PLEK	RPL4	0.0272922
DMRTC2	CITED2	0.0272834
DMRTC2	DDX18	0.0272829
IRF8	ATP5PD	0.0272799
ZEB2	RASSF4	0.0272796
DMRTC2	TMEM134	0.0272748
MEF2C	EIF2S1	0.02727
PLEK	FTL	0.0272685
CCDC88A	PIGT	0.0272684
JUN	MGST3	0.0272623
ZEB2	MS4A7	0.0272551
TP53	NDUFA4	0.027245
JUN	CUX1	0.0272448
PLEK	RPS6	0.0272373
THYN1	CCDC88A	0.0272343
THYN1	RPL36	0.0272275
CCDC88A	EIF2S1	0.027227
NFE2L2	LRP1	0.0272254
[truncated: 36,817 more rows]

## Sheet: 8b.Dog
Dog_DCs_linkList_0.01
regulatoryGene	targetGene	weight
LTF	LCN2	0.125806
NR4A1	MARCO	0.12175
LTF	PLBD1	0.114194
LTF	S100A5	0.10864
NR4A1	S100P	0.106305
NR4A1	SMPDL3A	0.106285
LTF	ARHGAP45	0.10378
NR4A1	CLU	0.0998946
NR4A1	TKT	0.0960209
NR4A1	RHOB	0.0950992
NR4A1	S100A5	0.0949138
HMGB2	LTF	0.0943845
NR4A1	LYZ	0.0925027
NR4A1	CRIP1	0.0890752
NR4A1	CD5L	0.0865787
LTF	HMGB2	0.0850461
NME2	CD79A	0.0846528
NR4A1	PLBD1	0.0816679
YBX3	RPL13	0.0799671
LTF	MAPK13	0.0795846
LTF	PADI3	0.0794177
NME2	IL18	0.0786965
NR4A1	RAP1B	0.0777181
HMGB2	MAPK13	0.0758515
NR4A1	ABI3	0.0758461
NME2	RPL3	0.0753711
YBX3	BPI	0.0753416
CCDC88A	MT-CO1	0.0751066
LTF	ITGB7	0.0739956
YBX3	MT-CO1	0.0735935
YBX3	RPL3	0.0731501
CCDC88A	MT-CO2	0.0728256
YBX3	MT-ND4	0.0727244
NR4A1	TMEM132A	0.0725675
LTF	THBS1	0.0718738
NME2	RPS11	0.0718642
NR4A1	HMOX1	0.0718044
NME2	RPL35A	0.0704011
NME2	S100A8	0.0699347
NR4A1	CAPN5	0.0696378
YBX3	RPL36A-HNRNPH2	0.0693333
NR4A1	PTGES	0.0691897
NME2	RPS24	0.0689799
NME2	S100A12	0.0685796
YBX3	MT-ATP6	0.0680498
LTF	GAPDH	0.0679891
YBX3	RPS17	0.0678783
NME2	SERPINA1	0.0678419
NME2	RPS4X	0.0677127
YBX3	MT-CO3	0.0669247
YBX3	RPS18	0.0665726
CCDC88A	MT-ND4	0.0662402
YBX3	RPL12	0.0661802
NR4A1	EHD1	0.0661494
CCDC88A	MT-ATP6	0.0655385
NME2	RPS15A	0.0655143
YBX3	PLA2G7	0.0654541
YBX3	IL18	0.0652356
YBX3	RPLP0	0.0652186
YBX3	RPS3	0.0650593
MAFB	CTSS	0.0649101
HMGB2	S100A12	0.0648304
NME2	MT-ATP6	0.0648258
LTF	SERPINA1	0.0647548
NR4A1	BLVRB	0.0645761
YBX3	NME2	0.0643445
YBX3	RPS11	0.0643263
NME2	LCP1	0.0642579
NME2	RPL23	0.0641597
YBX3	RPS4X	0.0639378
NME2	RPS15	0.0639244
NME2	MT-CO2	0.0638484
NME2	RPLP0	0.0638382
YBX3	MT-CO2	0.063679
CCDC88A	MT-CO3	0.0636703
YBX3	RPSA	0.0635188
YBX3	SSR4	0.0634459
NME2	RPS5	0.0632583
NME2	GPX1	0.0631892
YBX3	RPL35A	0.0628782
YBX3	RPL7	0.0627215
NME2	SOD2	0.0625165
YBX3	CD79A	0.0625066
YBX3	S100A12	0.0624788
HMGB2	PYGL	0.0622842
NME2	MT-CO1	0.0622288
NME2	RPL15	0.0622003
NME2	RPL9	0.0620475
NME2	RPS27A	0.06201
NME2	MT-CO3	0.0618741
NR4A1	CAMK1	0.0618553
NME2	RPL22	0.0617014
YBX3	RPL18	0.0616859
NME2	GAPDH	0.0616439
NME2	RPL10A	0.0615122
NME2	MT-ND4	0.0614085
YBX3	RPL15	0.0613414
YBX3	RPS27A	0.0613131
NME2	NACA	0.0611976
LTF	IL17RA	0.0611655
NR4A1	FAU	0.0610943
NME2	RPL5	0.0610532
TFEC	MT-CYB	0.0609044
NR4A1	FDX1	0.0606086
YBX3	RPL32	0.0605255
LTF	SELL	0.0605145
NME2	PRDX1	0.0603111
NME2	RPL7	0.0601958
NME2	RPL18	0.0597867
YBX3	MT-CYB	0.0597548
MAFB	MSRB1	0.0597371
NR4A1	SELL	0.0595185
NME2	RPL8	0.0595107
HMGB2	GPX1	0.0594143
NME2	RPL13	0.0594035
NME2	RPSA	0.0591175
YBX3	RACK1	0.0590747
NME2	RPS23	0.0590242
NME2	RPL36A-HNRNPH2	0.058952
CCDC88A	RPL15	0.0586966
YBX3	RPL10A	0.0586695
CCDC88A	MT-CYB	0.0586414
HMGB2	EMB	0.0585505
NR4A1	SLC44A2	0.0585488
HMGB2	FCGR1A	0.0583895
HOPX	GZMB	0.0583451
LTF	EMB	0.0582883
LTF	TCEA3	0.0582446
YBX3	RPL5	0.0582127
YBX3	RPS13	0.0582117
NR4A1	CD47	0.0582025
NME2	SELL	0.0581852
NME2	RPL32	0.0580591
NME2	SNRPG	0.0577722
CCDC88A	S100A12	0.0574838
YBX3	RPL9	0.0574531
NR4A1	BCL2A1	0.0574283
YBX3	RPL35	0.0574214
LTF	S100A12	0.0573889
NME2	RGS2	0.0573556
NME2	RPS13	0.0572539
HMGB2	GAPDH	0.0571594
HMGB2	PLBD1	0.0570907
NR4A1	ARG2	0.0568949
CCDC88A	RPS27A	0.0567692
YBX3	RPS26	0.0567396
NME2	MRPL21	0.056689
HMGB2	S100A8	0.0566662
YBX3	RPS14	0.0562946
NME2	RPL7A	0.0561491
NME2	RPL27	0.0561276
NME2	RPL4	0.055973
NME2	RPL24	0.0559565
NME2	RPL35	0.0559173
NME2	MSRB1	0.055903
YBX3	PRDX1	0.0558416
NME2	SSR4	0.0556179
YBX3	RPL8	0.0555905
YBX3	RPS15A	0.0555815
CCDC88A	RPS18	0.0552369
NME2	RPS3	0.0552086
YBX3	TNFSF13	0.0551632
CCDC88A	BPI	0.0551345
NME2	PLA2G7	0.0551046
NME2	RPS14	0.0550232
YBX3	S100A8	0.0547921
NME2	EEF1A1	0.0547063
CCDC88A	RPL10A	0.0546028
HMGB2	FADS1	0.0545419
YBX3	GALK1	0.0545175
LTF	PYGL	0.0544008
NME2	S100A5	0.0543971
NME2	CD74	0.054388
NME2	DBI	0.0543004
NME2	GSTO1	0.0542477
CCDC88A	SERPINA1	0.0540397
NME2	RPS7	0.0540269
LTF	GGH	0.0539403
NME2	ISG20	0.0538837
NME2	RPS12	0.0537673
NR4A1	SNX10	0.053747
MAFB	TIMP1	0.0537433
HMGB2	PADI3	0.0537152
YBX3	RPS8	0.0536613
NME2	MT-ND2	0.0533699
MAFB	CD79A	0.0533223
YBX3	RPS10	0.0533117
MAFB	RPS24	0.0532882
NME2	PADI3	0.0532635
NR4A1	PECAM1	0.0532453
NR4A1	TCEA3	0.0531534
NME2	BPI	0.0531378
NME2	ACTB	0.0530014
NME2	EMB	0.0529828
NME2	MT-ND1	0.0529649
MAFB	IL18	0.0529507
NME2	GGH	0.0526817
CCDC88A	RPL12	0.0525433
YBX3	RPS23	0.0525425
NME2	GADD45A	0.0525024
YBX3	RPS12	0.0524841
HMGB2	BASP1	0.0524593
CCDC88A	IL18	0.0524203
NME2	RPS26	0.052363
NME2	RPS17	0.0522623
MAFB	RETN	0.0522398
YBX3	EIF3M	0.0521298
LTF	MT-ND2	0.0520722
CCDC88A	RPL7	0.0520466
YBX3	RPS15	0.0520048
TFEC	RPL28	0.0519827
NME2	TXNDC17	0.0519344
MAFB	S100A8	0.0518774
HMGB2	S100A5	0.0518311
CCDC88A	PLA2G7	0.0518213
MAFB	RPL35A	0.0518113
NR4A1	NUPR1	0.0517442
YBX3	NACA	0.0517389
LTF	RGS2	0.0517251
YBX3	RPS24	0.0516747
NME2	RPS27	0.0516428
YBX3	RPL28	0.051638
NME2	YBX3	0.0515832
YBX3	RPL7A	0.0513679
NME2	RPS18	0.0512953
NME2	MT-CYB	0.051286
NME2	TIMP1	0.0511621
NR4A1	SERF2	0.0510116
TFEC	RPL3	0.050991
LTF	NFKBID	0.0509873
YBX3	SERPINA1	0.0509207
TFEC	RPS4X	0.0508988
LTF	SOD2	0.0508491
YBX3	RPL22	0.0508007
YBX3	HSP90AB1	0.0507502
NME2	CTSS	0.0506489
NME2	COQ10B	0.050623
YBX3	ACTB	0.0506208
TFEC	MT-ND4	0.0506122
NR4A1	SERPINA1	0.0505952
YBX3	SLC25A6	0.0505661
CCDC88A	RPL36A-HNRNPH2	0.0504553
CCDC88A	RPL18	0.0504013
NME2	EEF1D	0.050392
TFEC	RPS6	0.0503418
YBX3	MT-ND2	0.0503199
TFEC	RPL10A	0.0502284
NME2	RPL14	0.0501979
LTF	MT-ND1	0.0501939
LTF	RPL3	0.0501842
NME2	RPL28	0.0501265
HMGB2	GYG1	0.0500775
NME2	TNFSF13	0.0500371
LTF	PRDX1	0.0499635
NME2	DYRK1B	0.0498619
CCDC88A	RPL5	0.0498498
YBX3	ATP5F1D	0.0498075
TFEC	RPL36A-HNRNPH2	0.0495965
MAFB	RPS13	0.0495832
YBX3	GPX1	0.0495562
NME2	RPS10	0.0494682
HMGB2	NME2	0.0494514
CCDC88A	RPS11	0.049446
NME2	RPL12	0.0494425
YBX3	RPL24	0.0493499
TFEC	RPL5	0.0493165
CCDC88A	RPL13	0.0492857
NME2	EEF1B2	0.0492332
TFEC	RPS3	0.0491246
MAFB	MT-CO2	0.0490983
YBX3	RPS28	0.0490763
CCDC88A	RPL8	0.0490141
TFEC	RPS17	0.0489876
NME2	SAMHD1	0.0489723
TFEC	S100A8	0.0488739
NR4A1	WARS1	0.048853
TFEC	MT-CO3	0.048852
YBX3	EEF1A1	0.0487617
YBX3	RPS5	0.0487286
CCDC88A	RPS3	0.0487006
YBX3	RPL4	0.0486607
CCDC88A	RPS17	0.0484527
NME2	SLC25A6	0.0484241
NR4A1	TCF7L2	0.0484122
YBX3	ANXA2	0.0483295
LTF	SERPINB1	0.0483205
CCDC88A	RPS12	0.0482551
NME2	NOP10	0.048232
CCDC88A	EEF1A1	0.0481681
CCDC88A	NACA	0.0481407
YBX3	TIMP1	0.0481246
NME2	GALK1	0.0480978
LTF	ISG20	0.048091
NR4A1	RPL22L1	0.0480421
NR4A1	CASP4	0.0480358
TFEC	RPL8	0.0480013
NME2	RACK1	0.0479825
NME2	RPL11	0.0479604
YBX3	RPS7	0.0479353
LTF	DHRS7	0.0479236
LTF	MT-CYB	0.0479068
NME2	RPS8	0.0478762
CCDC88A	RPLP0	0.0478473
CCDC88A	CD79A	0.0477668
NME2	PSME2	0.0477556
HMGB2	DHRS7	0.0477122
LTF	SCPEP1	0.0476979
TFEC	RPL13	0.0476689
YBX3	ISG20	0.0474557
NR4A1	PI3	0.0473605
NME2	NFKBID	0.0472396
YBX3	ATP5MC1	0.0472093
TFEC	PLA2G7	0.047071
YBX3	EEF1B2	0.0470681
CCDC88A	MT-ND1	0.0470365
CCDC88A	RPL3	0.0470358
CCDC88A	RACK1	0.0470081
TFEC	RPL32	0.0469494
HMGB2	SERPINA1	0.0469367
NME2	COX5A	0.0469352
CCDC88A	NME2	0.0469218
HMGB2	RGS2	0.0469131
CCDC88A	CD74	0.0469021
YBX3	RPS6	0.0468683
LTF	PLA2G7	0.0468336
CCDC88A	TNFSF13	0.0467384
TFEC	RPS5	0.0467328
CCDC88A	RPS13	0.0467163
HMGB2	GADD45A	0.0466396
NME2	LTF	0.0466113
NME2	EIF4A1	0.0465936
NME2	ATP5MC1	0.0464597
LTF	MT-ND3	0.0463971
TFEC	MT-ATP6	0.0463383
YBX3	CD74	0.046161
NR4A1	AZIN1	0.046111
TFEC	TFPT	0.046109
NR4A1	GRN	0.0460363
NME2	RPL34	0.0460333
TFEC	RPS11	0.0460127
TFEC	RPL26	0.0459973
NME2	RPL21	0.045944
HMGB2	PLA2G7	0.0459141
NME2	HSP90AB1	0.0458836
TFEC	OAZ1	0.0458411
TFEC	MT-ND1	0.0458398
NME2	EIF3K	0.0458253
NME2	FCGR1A	0.0458089
NR4A1	CYBA	0.0457253
CCDC88A	RPL24	0.0457183
NME2	TMSB10	0.0457067
YBX3	RPL11	0.0456357
TFEC	RPL12	0.0456243
MAFB	RPS11	0.0456003
NME2	SEMA4D	0.0455314
LTF	NPC2	0.0455198
TFEC	EIF3E	0.0454625
CCDC88A	ATP5F1A	0.045453
HMGB2	DBI	0.0453505
NME2	UBA52	0.0453122
NME2	GNAS	0.0452991
LTF	HSP90AB1	0.0452909
TFEC	HSP90AB1	0.0452846
LTF	IL1R1	0.0452662
NME2	NPC2	0.0452219
TFEC	EEF1A1	0.0451626
MAFB	RPS27A	0.0451607
CCDC88A	RPL35	0.0451201
NR4A1	PTGER2	0.0450781
TFEC	EEF1B2	0.0450547
NME2	HMOX1	0.0450158
CCDC88A	RPS23	0.0449205
TFEC	RPL13A	0.0448694
HMGB2	CYP4F22	0.0448366
MAFB	TMSB10	0.0447738
NME2	NPM1	0.0447669
LTF	PFN1	0.044737
CCDC88A	RPS4X	0.0447275
NME2	ATP5F1D	0.0446545
YBX3	TFPT	0.0446004
YBX3	RPL23	0.0445769
TFEC	RPLP0	0.0445497
YBX3	NPM1	0.0444664
CCDC88A	S100A8	0.044358
NME2	FBL	0.044292
YBX3	EEF1D	0.0442492
NR4A1	CDA	0.0442289
TFEC	RACK1	0.0442102
HMGB2	NFKBID	0.0441881
HMGB2	SELL	0.0441775
YBX3	SELL	0.0440113
CCDC88A	RPL4	0.043968
HMGB2	CDA	0.0437994
CCDC88A	MT-ND2	0.0437298
YBX3	EIF3K	0.0436161
TFEC	RPS23	0.0435946
YBX3	CD4	0.0435642
NR4A1	SLC37A2	0.0435267
HMGB2	ALOX5	0.0435033
YBX3	GAPDH	0.043411
NR4A1	IFI30	0.0433664
LTF	ABI3	0.0432728
NME2	DHRS7	0.0432602
MAFB	MT-ATP6	0.0432327
HMGB2	ABI3	0.0432229
CCDC88A	RPS26	0.0432138
YBX3	SOD2	0.043192
NME2	RPS6	0.0431802
NME2	GYG1	0.0431646
YBX3	RPL13A	0.0430681
LTF	MT-ND4	0.0430596
MAFB	SLC25A6	0.0430048
MAFB	CD74	0.0429541
NR4A1	PADI3	0.0428939
TFEC	RPL24	0.0428922
CCDC88A	RPS15A	0.0428833
NME2	HMGB2	0.0428757
CCDC88A	RPS24	0.0428614
HMGB2	RPL3	0.0428529
NME2	CTSA	0.0428317
NME2	RPL27A	0.0427111
TFEC	RPL27A	0.0426956
LTF	PRSS57	0.0426751
YBX3	RPL19	0.0426629
NME2	RETN	0.0426539
HMGB2	PSME2	0.0426
TFEC	RPL23	0.042495
CCDC88A	GALK1	0.0424605
CCDC88A	SOD2	0.0423937
CCDC88A	RPL9	0.0423709
TFEC	RPL7A	0.0423245
LTF	ZNF414	0.0423244
TFEC	CD79A	0.0423155
NME2	SERF2	0.0423129
TCF7L2	NR4A1	0.0423099
NME2	ALOX5	0.0421957
YBX3	EIF4A1	0.0421811
HMGB2	TPI1	0.0421788
LTF	DDX5	0.0421503
NME2	ABTB1	0.0420984
CCDC88A	SSR4	0.0419332
TFEC	RPL19	0.0418747
TFEC	RPS15A	0.0418474
YBX3	SAMHD1	0.0417223
NME2	CCDC88A	0.0416763
CCDC88A	MT-ND5	0.0414716
YBX3	GUSB	0.041403
LTF	MT-CO1	0.0413753
CCDC88A	RPS14	0.0413605
NR4A1	CALM1	0.0413498
NR4A1	AP2A2	0.041343
CCDC88A	RPL32	0.0412771
NR4A1	LCP1	0.0412731
NR4A1	GAS2L1	0.0412402
YBX3	TMSB10	0.0411813
TFEC	RPL7	0.0411716
TFEC	RPL4	0.0411601
CCDC88A	ISG20	0.0411544
MAFB	RPL32	0.0411341
YBX3	RPL34	0.0410956
NME2	ATP5IF1	0.0410419
YBX3	TXNDC17	0.0409609
NME2	RPL26	0.040909
LTF	VIM	0.0408553
NME2	CDA	0.0408456
TFEC	NPM1	0.0408401
NR4A1	PTPRC	0.0408063
YBX3	SNRPG	0.040785
CCDC88A	GABARAP	0.0407067
NME2	SLC25A3	0.0406599
LTF	COQ10B	0.0406473
TFEC	RPL18	0.0406404
YBX3	ANPEP	0.0406381
YBX3	RPL27A	0.0406155
TFEC	RPS27A	0.0405492
NME2	CFP	0.0404687
MAFB	RPL7	0.0404054
YBX3	S100A5	0.0403743
TFEC	MT-CO1	0.0403659
CCDC88A	ATP5MC1	0.0403467
CCDC88A	SNRPG	0.0403357
NR4A1	IKBKE	0.0403254
MAFB	RPL18	0.0403203
YBX3	ATP5PB	0.0403007
TFEC	RPS12	0.040285
YBX3	UBA52	0.0402339
CCDC88A	RPS10	0.0400957
TFEC	SLC25A6	0.0400811
YBX3	MT-ND1	0.0400398
HMGB2	CRIP1	0.0400359
TFEC	RPS26	0.0400186
CCDC88A	RPS5	0.0399948
NME2	APRT	0.0399832
YBX3	EIF4B	0.0399822
NR4A1	DNASE2	0.0399616
LTF	GADD45A	0.0399443
TFEC	BPI	0.0399189
YBX3	MT-ND3	0.0399163
HMGB2	ALOX5AP	0.0399044
YBX3	EIF3D	0.0397747
YBX3	LCP1	0.0397709
YBX3	PADI3	0.0396896
NME2	NDUFB8	0.0395889
HMGB2	ISG20	0.0395426
SPI1	VASP	0.0395226
MAFB	ARHGAP45	0.0395137
YBX3	RPL27	0.0394807
NME2	RPS28	0.0394524
NME2	CD68	0.0394356
NME2	LRRC25	0.0393423
NR4A1	AURKAIP1	0.03931
TFEC	DYRK1B	0.0393067
NME2	CD4	0.0392838
YBX3	COQ10B	0.0392699
MAFB	NACA	0.0392683
NME2	ERH	0.0392452
LTF	MARCO	0.039198
NME2	CHCHD2	0.0391671
MAFB	RPS26	0.0391565
TFEC	RPS7	0.0390715
TFEC	MT-CO2	0.0389926
YBX3	CCDC88A	0.0389809
LTF	CD40	0.0389682
MAFB	ANXA2	0.0389649
NR4A1	FCGR1A	0.0389335
LTF	C5AR1	0.0389332
NR4A1	MMP14	0.0389133
NR4A1	LRRC25	0.0389043
YBX3	DYRK1B	0.0388783
LTF	QPCT	0.0388248
MAFB	RPS5	0.038796
CCDC88A	RPL22	0.0387724
TFEC	EIF3M	0.0387619
NME2	SSB	0.0387545
MAFB	RPL35	0.038751
YBX3	CFP	0.0387263
YBX3	RPL14	0.0386968
YBX3	ATP5F1A	0.0386773
YBX3	RPS27	0.0386711
SPI1	RPL27A	0.0386275
TFEC	S100A12	0.0386264
CCDC88A	SELL	0.0386198
MAFB	RPLP0	0.0385
CCDC88A	SUMO2	0.0384012
TFEC	NOP53	0.0383541
CCDC88A	RPL35A	0.0383328
HMGB2	ACTB	0.0382961
NR4A1	AK2	0.0382801
LTF	COX5A	0.0382689
NME2	TCEA3	0.0382442
MAFB	RPL5	0.0381932
YBX3	RPL26	0.0381629
MAFB	RPS14	0.0381607
YBX3	GADD45A	0.0380332
TFEC	RPL9	0.037998
LTF	HK3	0.0379967
TFEC	RPS18	0.0379247
YBX3	DBI	0.0379229
TFEC	RPSA	0.037915
TFEC	RPS14	0.0378661
YBX3	EIF3F	0.03784
NME2	CSNK1G1	0.0378176
TFEC	BTF3	0.0377945
NME2	RAN	0.0377182
MAFB	MT-ND4	0.0377009
NME2	GUSB	0.0376935
LTF	MT-CO3	0.0376921
LTF	FCGRT	0.0376587
CCDC88A	GPX1	0.0376466
TFEC	GALK1	0.0376201
STAT1	XAF1	0.0375779
MAFB	RPL14	0.0375503
NME2	SNRPD2	0.0375457
LTF	ARG2	0.0375346
TFEC	RAN	0.0375031
LTF	TREM1	0.0374994
NR4A1	TSPO	0.037472
CCDC88A	FKBP15	0.0374718
CCDC88A	EIF4A1	0.0373733
CCDC88A	HSP90AB1	0.0373633
YBX3	RGS2	0.0373622
HMGB2	RPS15A	0.0373345
NME2	CD63	0.0373287
HMGB2	FCGRT	0.0372964
NME2	SUMO2	0.0372957
CCDC88A	CANX	0.0372676
NR4A1	BIRC3	0.0372291
NME2	RGS19	0.0372169
MAFB	CD63	0.0372122
NR4A1	ADAM15	0.0371706
NME2	CANX	0.0371659
NR4A1	RTN3	0.0371535
CCDC88A	RPL28	0.037087
YBX3	RGS10	0.0370672
YBX3	GGH	0.0370618
NME2	LGALS1	0.0370542
YBX3	FN1	0.0370301
MAFB	GPX1	0.0370125
CCDC88A	EEF1B2	0.0370117
MAFB	PSME2	0.0370112
NR4A1	EMP3	0.0369862
NME2	MT-ND3	0.036984
CCDC88A	GSTO1	0.0369297
THAP4	CRBN	0.0369254
NME2	SLC25A5	0.0368775
TFEC	RPL22	0.0368691
NR4A1	RGS2	0.0368556
LTF	MT-ATP6	0.0368257
NME2	ASPH	0.0368072
CCDC88A	RPL13A	0.036797
CCDC88A	RPL7A	0.0366992
CCDC88A	DBI	0.0366876
CCDC88A	RPS8	0.0366829
NME2	RPL13A	0.0366476
MAFB	EEF1A1	0.0366206
LTF	GPX1	0.0365197
YBX3	LGALS1	0.0365195
NR4A1	GAPDH	0.0364994
NME2	COX5B	0.0364882
NME2	XPO6	0.0364863
NR4A1	PFKFB3	0.0364857
LTF	ARID3A	0.0364827
NME2	PA2G4	0.0364795
YBX3	COX5A	0.0364709
NME2	PTPN1	0.0364675
NR4A1	TESC	0.0364501
CCDC88A	RPL23	0.0363541
NME2	SNRPD1	0.0362997
MAFB	NME2	0.036296
MAFB	MT-CO1	0.0362926
MAFB	ADGRE3	0.0362767
NME2	EIF3M	0.0362598
LTF	OAZ1	0.0362237
NME2	ATP5F1A	0.0362009
YBX3	BTF3	0.0361984
CCDC88A	NPM1	0.0361579
NME2	CYSTM1	0.0361554
YBX3	GNAS	0.0360997
NME2	ITM2B	0.0360792
MAFB	RPL21	0.0360583
YBX3	RPL21	0.0360349
NR4A1	ITGB7	0.0360125
MAFB	RPL15	0.0359433
CCDC88A	MT-ND3	0.0359266
CCDC88A	PRDX1	0.0359146
LTF	ATP5MC1	0.0358459
CCDC88A	RPS6	0.0358173
LTF	BPI	0.0358068
SPI1	RPL35A	0.0357968
YBX3	GSTO1	0.035785
NME2	UQCR10	0.0357691
HMGB2	CCPG1	0.0357439
YBX3	PHPT1	0.0357372
HMGB2	RRP1B	0.0357364
TFEC	RPL15	0.0356863
TFEC	NACA	0.0356827
LTF	NAP1L1	0.0356611
NME2	NANS	0.0356609
NME2	BTF3	0.0356525
MAFB	LGALS1	0.0356485
LTF	MT-CO2	0.035636
MAFB	RPL24	0.0356291
HMGB2	CHCHD10	0.0356136
CCDC88A	SLC25A6	0.0356097
YBX3	HNRNPA1	0.0355926
MAFB	RPL36A-HNRNPH2	0.0355813
CCDC88A	RPS15	0.0355704
NME2	IFI30	0.0355538
YBX3	FKBP11	0.0355158
NME2	ANXA2	0.0355032
HMGB2	MSRB1	0.0354638
MAFB	CRIP1	0.0354346
CCDC88A	YBX3	0.0354223
CCDC88A	TIMP1	0.0354213
NME2	DDX5	0.0354029
NME2	CYBB	0.0353878
MAFB	SORL1	0.0353451
NME2	TFPT	0.0353396
NME2	POLR1D	0.0352867
YBX3	MRPL55	0.0352527
NME2	MAT2A	0.0352495
CCDC88A	RPSA	0.0352064
NR4A1	TLN1	0.0351713
HMGB2	LCN2	0.0351461
CCDC88A	ACTB	0.0351439
CCDC88A	SAMHD1	0.0351246
HMGB2	PTPN1	0.0350813
HMGB2	CXCR4	0.0350239
YBX3	PSMB2	0.0350189
NR4A1	ABCA5	0.0349888
ZNF384	TMEM248	0.0349652
LTF	SRPK2	0.0349606
SPI1	RPL32	0.0349237
NME2	EIF3A	0.0349043
CCDC88A	S100A5	0.0348672
TFEC	RPS8	0.0348659
CCDC88A	TMSB10	0.0348458
STAT1	KCNH7	0.0348
YBX3	KARS1	0.034777
MAFB	PIGX	0.034741
TFEC	EEF1D	0.0347331
HMGB2	LRRC25	0.0346835
HMGB2	RPL10A	0.0346787
NME2	IMP4	0.0346462
NME2	CYP4F22	0.0346229
CCDC88A	VDAC2	0.0346209
TFEC	ANPEP	0.0346156
LTF	LSP1	0.0345835
NME2	KARS1	0.0345153
NME2	MRPL20	0.0344895
TFEC	RPS24	0.0344877
PLEK	PLAUR	0.0344487
CCDC88A	FN1	0.0344302
CCDC88A	GGH	0.0344142
TFDP2	C5AR1	0.0344135
TFEC	RPS27	0.0343412
LTF	ATP5F1A	0.0342406
MAFB	GYG1	0.0342157
NME2	SERBP1	0.03417
CCDC88A	RPL27A	0.0341592
NME2	GFUS	0.03414
LTF	SLC25A3	0.0341151
TFEC	RPL14	0.0341111
NME2	RPL19	0.03409
HMGB2	STK17B	0.034081
HMGB2	GUSB	0.0340636
TFEC	HNRNPA1	0.0340463
NME2	GABARAP	0.0340047
HMGB2	RPSA	0.0339841
LTF	MT-ND5	0.0339621
SPI1	IL18	0.0339465
YBX3	CSNK1G1	0.0339426
HMGB2	MT-CO3	0.0339378
YBX3	ATP5F1B	0.0339122
NME2	AK2	0.0338954
TFEC	RPL35	0.0338916
HMGB2	NDUFB8	0.0338535
TFEC	RPL21	0.033819
YBX3	EMB	0.0338014
CCDC88A	TXNDC17	0.0337896
NME2	MAFB	0.0337761
NME2	EIF3I	0.0337553
CCDC88A	H2AC18	0.0337456
LTF	C1orf54	0.0337415
YBX3	FBL	0.0337133
CCDC88A	COX5A	0.0336924
TFEC	RPS13	0.0336871
NME2	SORL1	0.0336719
MAFB	RPL22	0.0336429
NME2	MARCO	0.0336294
SPI1	NME2	0.0335883
HBP1	FRY	0.0335837
NR4A1	SH2D4A	0.0335823
TFEC	RPS10	0.0335778
SPI1	RPLP0	0.0335605
YBX3	NASP	0.03356
CCDC88A	LGALS1	0.0335416
YBX3	NOP53	0.0335308
TFEC	MT-ND2	0.0335287
NR4A1	GNGT2	0.0334884
TFEC	PLEKHO1	0.0334775
NR4A1	TMEM37	0.0334511
MAFB	ATP5IF1	0.0334329
MAFB	ABTB1	0.0334288
NME2	VDAC2	0.03341
HMGB2	ITGB7	0.0333989
NME2	H2AC18	0.0333881
NME2	WDR83OS	0.0333821
NR4A1	ALAS1	0.0333821
MAFB	IFI30	0.0333736
MAFB	RPS12	0.0333366
NR4A1	COMMD4	0.0333275
NME2	PPP1R14B	0.033327
TFEC	RPS28	0.033325
TFEC	RPL34	0.0333242
MAFB	CYBB	0.0333036
HMGB2	AP2A2	0.033263
MAFB	SNRPG	0.0332299
SPI1	RPS5	0.0332277
SPI1	RPL5	0.033225
SPI1	SERPINA1	0.0331869
YBX3	SLC25A5	0.033176
YBX3	RPL36	0.0331195
NME2	NIFK	0.0331158
NME2	CHCHD10	0.0330967
NME2	SERPINE2	0.0330897
HMGB2	PRDX1	0.0330724
HMGB2	LYG1	0.0330657
CCDC88A	RGS10	0.0330654
CCDC88A	TFPT	0.0330319
TFEC	PYCARD	0.0330076
NR4A1	FGL2	0.0329982
NME2	NDUFAF3	0.0329797
NR4A1	FAM20C	0.0329536
CCDC88A	ANPEP	0.0328924
LTF	VCAN	0.0328704
BATF3	TNIP3	0.0328524
HMGB2	LPCAT2	0.0328464
NME2	MRPL55	0.0328461
CCDC88A	RPL34	0.0327611
LTF	SEMA4D	0.0326984
HMGB2	SRI	0.0326928
ZNFX1	IFIT2	0.0326846
MAFB	RPS18	0.0326822
TFEC	PDIA4	0.0326767
HMGB2	MRPL21	0.0326583
MAFB	MT-CO3	0.0326051
CCDC88A	NOP53	0.0326001
LTF	NOP10	0.0325675
HMGB2	HSP90AB1	0.0325588
NR4A1	HSPB1	0.0325506
NME2	SPI1	0.0325208
NME2	GPCPD1	0.032516
YBX3	GABARAP	0.0325151
NR4A1	IKZF1	0.0325131
NR4A1	IL1R1	0.0325053
YBX3	NPC2	0.0324693
MAFB	RPS4X	0.0324601
CCDC88A	GUSB	0.0324502
REST	WDR5B	0.0324476
TFEC	KARS1	0.0324176
SPI1	RPL23	0.0323853
SPI1	MT-CO2	0.0323664
TFEC	RPL27	0.0323471
TFEC	EIF3D	0.0323439
NME2	AP2A2	0.0323393
NR4A1	FKBP5	0.0323327
YBX3	CAPN2	0.0323134
TFEC	SLC25A5	0.0322789
CCDC88A	ENO1	0.0322657
SPI1	RPS18	0.0322649
HMGB2	MT-CO1	0.032229
NME2	CRIP1	0.0322281
YBX3	RAN	0.0322213
HMGB2	CD79A	0.032214
LTF	DCSTAMP	0.0322044
NME2	ENO1	0.0321988
LTF	QSOX1	0.0321899
SPI1	RPL18	0.0321659
MAFB	ITM2B	0.0321633
LTF	YPEL3	0.0321471
YBX3	EIF3E	0.0321149
CCDC88A	ATP5PB	0.0321088
HMGB2	COX5A	0.032106
LTF	GALK1	0.0321044
NME2	GMFG	0.0321036
CCDC88A	GAPDH	0.0320998
LTF	GNAS	0.0320939
LTF	CDA	0.0320745
NR4A1	MAPK13	0.0320372
NME2	SLC25A39	0.0320335
YBX3	NAP1L1	0.032026
TFEC	SSR4	0.0319577
CCDC88A	EIF3F	0.0319525
MAFB	S100A12	0.031918
LTF	FBL	0.0319159
LTF	FADS1	0.0319146
YBX3	SLC25A3	0.0318971
CCDC88A	EIF3M	0.0318901
HMGB2	PSMB9	0.031885
NME2	EIF3D	0.0318732
YBX3	ABI3	0.0317875
CCDC88A	EEF1D	0.0317646
NME2	PSMB10	0.0317501
CCDC88A	LCP1	0.0317484
NME2	LRRK2	0.0317411
YBX3	EIF3A	0.0316734
TFEC	IL18	0.0316725
LTF	S1PR1	0.0316198
NME2	TARBP2	0.0316157
NME2	MT-ND5	0.0316054
NME2	SCPEP1	0.0315919
CCDC88A	CDA	0.0315624
NME2	AP2M1	0.0315493
HMGB2	TCIRG1	0.0315329
YBX3	MARCO	0.0315203
HMGB2	GGH	0.031504
NME2	KLF6	0.031499
YBX3	MRPL21	0.0314922
NME2	PSMB2	0.0314651
TFEC	ATP5F1A	0.031463
CCDC88A	RGS2	0.0314616
YBX3	GMFG	0.0314438
SPI1	NACA	0.0314407
YBX3	NDUFS4	0.0314283
NME2	PEPD	0.031428
HMGB2	RPS27A	0.0314124
TFEC	MT-ND3	0.0313979
CCDC88A	SLC25A3	0.0313767
HMGB2	MT-ND4	0.0313705
MAFB	ASPH	0.0313586
SPI1	RPL28	0.0313533
MAFB	RPS8	0.0313476
CCDC88A	IFI30	0.0313129
CCDC88A	RPL14	0.0313123
NME2	NASP	0.0313038
ZNF740	MCMBP	0.0312949
MAFB	YBX3	0.0312529
CCDC88A	CD4	0.0312229
MAFB	RPS28	0.0312181
MAFB	GAPDH	0.0312006
LTF	PECAM1	0.0311845
BBX	SMPDL3A	0.0311436
TFEC	FN1	0.0310991
MAFB	RPS6	0.0310969
HMGB2	TXNDC17	0.0310847
LTF	FCGR1A	0.0310703
YBX3	PSME2	0.0310305
TFEC	RPS15	0.0310279
MAFB	BTF3	0.0310278
NME2	TRMT112	0.0310105
NME2	BANF1	0.0309918
NME2	MAPK13	0.0309896
HMGB2	SERPINE2	0.0309743
HMGB2	SNRPG	0.0309728
NR4A1	SMC4	0.0309654
MAFB	RPS27	0.0309545
HMGB2	VSTM1	0.030948
CCDC88A	SCPEP1	0.030895
CCDC88A	CFP	0.0308898
SPI1	RPL9	0.0308709
HMGB2	QPCT	0.0308553
TFEC	FCGRT	0.0308162
YBX3	NANS	0.0308063
LTF	NPM1	0.0307955
YBX3	EIF3J	0.0307817
NME2	MCL1	0.0307589
TFEC	ACTB	0.0307532
HMGB2	SCPEP1	0.0307389
NME2	ATP5PB	0.0307367
YBX3	CD63	0.0307361
CCDC88A	TFEC	0.0306741
MAFB	RPL12	0.0306472
HMGB2	BPI	0.030643
LTF	NCL	0.0306276
LTF	CORO1A	0.0306268
NME2	SDF2L1	0.0306134
MAFB	RPS3	0.0305678
CCDC88A	RPL27	0.0305496
HMGB2	TMSB10	0.0305452
MAFB	RPL11	0.0305384
CCDC88A	EIF3K	0.0304988
NR4A1	ACOT9	0.0304985
MAFB	EIF4A1	0.0304626
MAFB	EMP3	0.0304365
CCDC88A	SSB	0.0304276
NME2	FUNDC2	0.0304271
HMGB2	HMOX1	0.0303904
CCDC88A	RPL11	0.0303834
YBX3	MSRB1	0.030379
SPI1	EEF1B2	0.0303638
NME2	ADGRE3	0.0303573
YBX3	B2M	0.0303423
CCDC88A	MRPL21	0.0303372
HMGB2	TIMP1	0.0303248
HMGB2	NPC2	0.0303196
NME2	PYGL	0.0303193
NR4A1	TSPAN4	0.0303143
HMGB2	RETN	0.0303114
NME2	UBE2B	0.030297
SPI1	RACK1	0.0302951
HMGB2	TCEA3	0.030295
NR4A1	CAT	0.0302697
YBX3	SLC37A2	0.0302625
LTF	SERF2	0.0302433
SPI1	RPL7A	0.0302307
MAFB	RACK1	0.0302269
SPI1	RPL7	0.030197
NME2	GRN	0.0301945
TFEC	RPL11	0.0301924
TFEC	RPL36	0.030192
LTF	FGL2	0.0301849
NME2	TFEC	0.030179
NME2	MARCKS	0.0301693
NME2	NIBAN1	0.0301585
HMGB2	ZNF236	0.0301558
CCDC88A	TBC1D22A	0.0301556
SPI1	RPL13	0.0301271
HMGB2	NDUFAF3	0.030101
NME2	MXD1	0.030094
ATF4	NACA	0.0300927
CCDC88A	RPS28	0.0300724
SPI1	RPS7	0.0300681
NME2	NAXE	0.0300637
HMGB2	SAMHD1	0.0300635
YBX3	MCTS1	0.0300347
HMGB2	MT-ND1	0.0300263
NME2	EIF3F	0.030025
NME2	NDUFS6	0.0300177
NME2	VASP	0.0300097
NME2	USP21	0.0300094
CCDC88A	EIF3D	0.0300002
NR4A1	SEMA4B	0.0299778
HMGB2	PHACTR2	0.0299555
YBX3	TFEC	0.0299436
SPI1	RPS23	0.0298861
NME2	MYH9	0.0298724
HMGB2	LGALS3	0.029851
STAT1	DDX60	0.0298363
NME2	CD40	0.0298345
SPI1	LCP1	0.0298269
NME2	NDUFS8	0.0298245
NME2	CXCR4	0.0298218
NR4A1	CHCHD10	0.0298188
NME2	ZNF593	0.0298173
HMGB2	CD40	0.0298108
NME2	EIF3E	0.0297954
MAFB	RPS17	0.0297773
MAFB	RPL9	0.0297747
YBX3	H2AC18	0.0297724
NME2	NDUFB10	0.0297684
STAT1	ISG15	0.0297508
MAFB	HVCN1	0.0297481
HMGB2	NPM1	0.0297407
HMGB2	ABTB1	0.0297289
SPI1	SNRPG	0.0297288
MAFB	ERH	0.0297007
YBX3	SNRPD2	0.0296818
MAFB	RPSA	0.0296492
HMGB2	TFPT	0.0296474
TFEC	ATP5MC1	0.02963
NR4A1	SLC20A1	0.0296051
YBX3	CTSA	0.0295876
CCDC88A	RPL36	0.0295806
NR3C1	BICRAL	0.0295765
HMGB2	YPEL3	0.0295716
HMGB2	CYBB	0.0295687
NME2	OSGEP	0.029551
HMGB2	FKBP15	0.0295298
CCDC88A	MSRB1	0.0295267
NR4A1	FKBP15	0.0295256
NME2	NDUFB5	0.0294939
LTF	SLC25A5	0.0294716
CCDC88A	DYRK1B	0.0294402
HMGB2	CD74	0.0294395
CCDC88A	NDUFS8	0.0294176
HMGB2	GMFG	0.0294069
CCDC88A	ANXA2	0.0293811
NME2	RPS21	0.0293695
TFEC	RPL35A	0.0293604
HMGB2	CHCHD2	0.0293579
KLF6	GALK1	0.0293534
HMGB2	TGFB1	0.0293523
HMGB2	IKBKE	0.0293518
YBX3	ABRACL	0.0293481
NME2	ATP5F1B	0.0293475
CCDC88A	EIF3A	0.0293426
LTF	LYZ	0.0293335
HMGB2	SOD2	0.0292936
HMGB2	ATP5MC1	0.0292826
YBX3	FKBP15	0.0292794
LTF	TMCO4	0.0292781
NME2	ALOX5AP	0.0292309
CCDC88A	RPL19	0.0292003
SPI1	SLC25A6	0.029151
MAFB	DBI	0.0291202
HMGB2	NOP10	0.0291197
CCDC88A	OAZ1	0.02908
LTF	TPT1	0.0290692
HMGB2	IL1R1	0.0290556
STAT1	SAMD9L	0.0290497
MAFB	RPL13A	0.0290381
HMGB2	EIF3A	0.0290342
FOXK1	CBX4	0.02897
SPI1	RPL22	0.0289447
NR1H3	TSNAX-DISC1	0.0289292
NR4A1	HYPK	0.0289107
CCDC88A	RPS7	0.0288901
MAFB	LYZ	0.0288818
HMGB2	MT-CYB	0.028865
KLF6	GPCPD1	0.0288616
NME2	PHACTR2	0.0288613
HMGB2	RPS23	0.0288519
SPI1	MT-CO3	0.0288445
IKZF1	NR4A1	0.0288166
MAFB	RPS15A	0.0287954
HMGB2	ABCA7	0.0287785
TFEC	CD40	0.0287622
ZNF512B	INPP4A	0.0287586
CCDC88A	SNRPD1	0.0287547
CCDC88A	ATP5F1D	0.0287384
NR4A1	PRDX1	0.0287259
CCDC88A	NPC2	0.0287179
YBX3	EIF3I	0.0287141
SPI1	RPS12	0.0287121
NME2	TRAF3IP3	0.028682
HMGB2	MT-ND3	0.0286616
NME2	PRDX3	0.0286497
YBX3	ALOX5	0.028634
HMGB2	CD4	0.0286306
SPI1	GABARAP	0.0286215
YBX3	OAZ1	0.0286181
NME2	BASP1	0.0286139
CCDC88A	SLC25A5	0.028585
HMGB2	ADAM15	0.0285832
YBX3	SCPEP1	0.0285617
CCDC88A	CCT4	0.0285418
NME2	EIF4B	0.0285359
NME2	SEC61B	0.0284962
SPI1	MT-ND2	0.0284857
ZNF292	CYTIP	0.0284607
HMGB2	ZNF414	0.0284394
NME2	GLRX3	0.02843
HMGB2	CYSTM1	0.0284298
YBX3	GLRX3	0.0284249
HMGB2	GRN	0.0284142
YBX3	FBXO6	0.0284137
NME2	NDUFA9	0.0284108
CCDC88A	B2M	0.0283989
LTF	CANX	0.0283974
NME2	HVCN1	0.0283944
SPI1	RPS11	0.0283863
SPI1	RPSA	0.0283819
NME2	AURKAIP1	0.0283652
CCDC88A	NFKBID	0.0283574
NME2	RPL36	0.0283573
YBX3	GRN	0.0282954
SPI1	RPS3	0.0282792
HMGB2	RPL15	0.0282578
NME2	APOBR	0.0282473
KLF6	TREM1	0.0282415
CCDC88A	GBA	0.028227
YBX3	DHRS7	0.0282157
HMGB2	BCL2A1	0.0282107
YBX3	AP2M1	0.0281921
YBX3	CCT5	0.0281919
TFEC	ATP5F1D	0.0281918
NME2	LAP3	0.028184
CAMTA1	CSTF1	0.0281833
NME2	ARPC2	0.0281781
YBX3	PSMC5	0.0281629
MAFB	PLEC	0.0281518
MAFB	MT-ND2	0.0281501
TFEC	EIF4B	0.0281489
KLF6	NIBAN1	0.0280999
YBX3	SERBP1	0.0280577
TFEC	LSP1	0.0280524
LTF	IMP4	0.0280387
TCF7L2	TKT	0.0280008
YBX3	NAXE	0.0279863
ZBTB11	NME7	0.0279337
NR4A1	KLF3	0.0279309
TFEC	EIF3F	0.027905
LTF	PTPN1	0.0279006
YBX3	LRRC25	0.0278905
YBX3	MT-ND5	0.0278881
HMGB2	MT-ATP6	0.0278852
YBX3	EIF3H	0.0278817
KLF6	RPS8	0.0278723
HMGB2	ARG2	0.0278433
SPI1	RPS15	0.0278311
SPI1	GALK1	0.0278303
NME2	KRTCAP2	0.0278113
NME2	MRPL28	0.0278058
CCDC88A	GOLGA4	0.0277969
HMGB2	RPS15	0.0277946
CCDC88A	POLR1D	0.0277877
TFEC	CD74	0.0277726
HMGB2	ITM2B	0.0277603
NR4A1	TNFSF10	0.0277533
YBX3	IFI30	0.0277439
ZNFX1	XAF1	0.0277363
HMGB2	MT-CO2	0.0277288
LTF	NT5C	0.027726
NME2	HNRNPA1	0.0277241
YBX3	AK2	0.0277219
HMGB2	PTMA	0.0277149
YBX3	ITM2B	0.0277124
NR4A1	INSIG1	0.0277048
NME2	PUF60	0.0276667
NME2	NDUFA6	0.0276536
LTF	VSTM1	0.0276475
SPI1	RPS24	0.0276183
HMGB2	IL17RA	0.0276074
TFEC	TMSB10	0.0275911
LRRFIP1	VCAN	0.0275832
TFEC	NAP1L1	0.0275725
NME2	CDK4	0.0275468
NME2	MYG1	0.0275427
HMGB2	THBS1	0.0275375
CCDC88A	RETN	0.0275289
ZNFX1	GNA13	0.027511
MAFB	RPL13	0.0274832
MAFB	MT-CYB	0.0274816
CCDC88A	COQ10B	0.0274648
MAFB	EEF1D	0.0274578
TFEC	GPX1	0.0274497
TFEC	MT1E	0.0274389
CCDC88A	RPS27	0.0274005
NME2	BOLA3	0.0273848
SPI1	MT-ATP6	0.0273829
SPI1	GAPDH	0.0273664
SPI1	RPS6	0.0273625
HMGB2	GSN	0.0273517
STAT1	IFI44L	0.0273489
NME2	NDUFB4	0.0273401
NME2	NAP1L1	0.02733
NME2	AKAP13	0.0273283
ZFP90	CBLB	0.0273098
LTF	LCP1	0.0273075
NME2	EMP3	0.0272921
NME2	MGST3	0.0272913
NR4A1	CSK	0.0272856
MAFB	RPL3	0.02727
MAFB	CDA	0.0272688
NME2	CXCL8	0.0272652
NME2	NDUFS7	0.0272375
NME2	ITGB7	0.0272312
YBX3	SORL1	0.0272272
LTF	SELENOW	0.0272173
NME2	AGPAT2	0.0272084
NR4A1	SAA1	0.0271726
STAT1	MX2	0.027171
TFEC	IFIT5	0.0271709
LTF	SNX3	0.0271654
SPI1	RPL15	0.0271164
MAFB	SAMHD1	0.0271039
ZNF280D	NADSYN1	0.0271026
HMGB2	COQ10B	0.0271005
NME2	RGS10	0.0270302
YBX3	PDIA4	0.0270249
HMGB2	ATP5F1D	0.0270151
SPI1	RPS28	0.026997
NME2	PYCARD	0.0269951
SPI1	CD79A	0.0269706
NME2	SUB1	0.0269497
SPI1	RPL3	0.0269432
YBX3	CCT8	0.0269369
NR4A1	YWHAH	0.0269337
HMGB2	POLR2E	0.0269302
YBX3	SYNCRIP	0.0269244
SPI1	RPS26	0.0269175
PLEK	UBA52	0.0269153
ATF4	EEF1A1	0.0269141
NME2	PFDN6	0.0269068
NME2	MRPL52	0.0268927
NR4A1	BUD23	0.0268738
KLF6	RPL24	0.0268679
NME2	PLEKHO1	0.0268482
MAFB	RPL34	0.0268478
ZNFX1	IFIT1	0.0268357
SPI1	RPL12	0.0267985
TFEC	RGS19	0.0267905
LTF	PHACTR2	0.0267882
HMGB2	ARPC2	0.0267747
HMGB2	AHNAK	0.0267648
SPI1	MT-ND1	0.0267612
NME2	DDX21	0.0267585
STAT1	DDX58	0.0267433
NME2	GUK1	0.0267316
HMGB2	H2AC18	0.0267216
HMGB2	FIS1	0.0267032
LTF	CYP27A1	0.026692
HMGB2	ATP5PB	0.0266739
SPI1	RPS8	0.0266611
TFEC	SAMHD1	0.0265942
HMGB2	MRPL28	0.0265855
SPI1	MT-ND4	0.0265848
HMGB2	GSTO1	0.0265519
NME2	IKBKE	0.0265292
NME2	CAPN2	0.0265233
MAFB	SLC37A2	0.0265133
TFEC	RGS10	0.0265114
IKZF1	ANKLE2	0.0265018
NME2	FKBP15	0.0264895
SPI1	B2M	0.0264654
NME2	RBX1	0.0264571
LTF	NR4A1	0.0264556
ATF4	RPS5	0.0264399
LTF	MT2A	0.0264386
NME2	OAZ1	0.0264354
NME2	UQCRB	0.0264298
CCDC88A	GMFG	0.0264274
CCDC88A	DNAJC8	0.0264273
NME2	GLO1	0.0264267
TFEC	SNRPG	0.0264231
SPI1	DYRK1B	0.0264136
NME2	MDH1	0.0263909
MAFB	MBOAT1	0.0263848
CCDC88A	CYBB	0.0263842
SPI1	BPI	0.02638
HMGB2	IFI30	0.0263374
SUB1	MT-CO1	0.0263372
HMGB2	CFAP298-TCP10L	0.0263274
NME2	LSM6	0.026325
YBX3	RSL24D1	0.0263172
MAFB	ACTB	0.026315
YBX3	CDK4	0.0263058
HMGB2	PIGX	0.0263049
LTF	SDF2L1	0.0262883
NME2	FKBP2	0.0262654
MAFB	RPL10A	0.0262531
NME2	FIBP	0.0262504
MAFB	RPL23	0.0262364
LTF	MRPL21	0.0262353
CCDC88A	HNRNPA1	0.0262222
PLEK	STEAP4	0.0262199
ATF4	RPL13	0.0262114
HMGB2	EIF4A1	0.0262023
NME2	PHPT1	0.0262022
LTF	NME2	0.0261939
TFEC	GSTO1	0.0261935
HMGB2	APOBR	0.0261912
HMGB2	GPSM3	0.0261893
MBD4	NECAP1	0.0261732
NME2	SEPTIN6	0.0261641
SPI1	RPL10A	0.0261623
NME2	CALR	0.0261602
NFYC	MORC2	0.0261595
HMGB2	DNASE2	0.0261584
SPI1	RPS13	0.0261409
MAFB	RPL28	0.02614
SPI1	RPS4X	0.026139
HMGB2	CSF1R	0.0261348
TFEC	GGH	0.0261338
NME2	LY86	0.0261302
NR4A1	TMOD2	0.0261288
NME2	NAGA	0.0261279
NME2	SYK	0.0261228
YBX3	FCGR1A	0.0261193
ZNF770	RPRD2	0.0261146
NME2	MPC2	0.0261087
YBX3	PSMD1	0.026083
SPI1	RPS10	0.0260815
CCDC88A	ARPC2	0.026079
CCDC88A	CCDC50	0.0260676
TFEC	CIAO2A	0.0260661
NR4A1	PLAUR	0.0260599
TFEC	ATIC	0.0260588
CCDC88A	FKBP2	0.0260556
YBX3	MYG1	0.0260496
NME2	PSMA3	0.0260447
YBX3	APRT	0.0260426
CCDC88A	PADI3	0.0260408
LTF	CLEC5A	0.0260322
YBX3	CANX	0.0260264
NME2	CFDP1	0.0260225
NME2	CALM3	0.0260189
TFEC	SEC61A1	0.0259956
NR4A1	KRAS	0.0259719
NR4A1	ITM2B	0.0259711
MAFB	GABARAP	0.025969
KLF6	SEMA4D	0.0259492
TFEC	METTL27	0.0259484
YBX3	AHNAK	0.0259373
SPI1	RPL34	0.0259357
NR4A1	PHACTR2	0.0259287
HMGB2	MCTP2	0.0259281
TFEC	AHNAK	0.0259256
YBX3	TCEA3	0.0259238
HMGB2	SH3BGRL3	0.02592
MAFB	EEF1B2	0.0259187
MAFB	CFP	0.0259183
CCDC88A	GNAS	0.0259118
SPI1	EIF3K	0.0259074
NR4A1	RAB27A	0.0259045
HMGB2	UBE2B	0.0258983
CCDC88A	MRPL28	0.0258881
SPI1	RPS17	0.0258821
CCDC88A	ZDHHC7	0.0258708
KLF6	SELL	0.0258634
SPI1	RPL13A	0.025862
CCDC88A	NAP1L1	0.0258486
HMGB2	XPO6	0.0258346
YBX3	CYSTM1	0.0258302
YBX3	EIF2S2	0.0258206
HMGB2	RPL32	0.0258167
LTF	RACK1	0.0258107
LTF	ALOX5AP	0.0257916
MAFB	CCDC88A	0.0257827
HMGB2	DDX5	0.0257822
NME2	ABI3	0.025777
HMGB2	NDUFA8	0.0257752
TFEC	QARS1	0.0257747
KLF6	SSR4	0.0257681
TFEC	EIF3K	0.0257678
CCDC88A	AHNAK	0.0257661
NR1H3	CD5L	0.0257634
CCDC88A	GADD45A	0.025754
YBX3	AURKAIP1	0.025744
LTF	PTMA	0.025741
ZNFX1	ISG15	0.0257179
YBX3	SEMA4D	0.0256971
ATF4	RPL9	0.0256971
LTF	DBI	0.0256821
KLF6	RPSA	0.0256763
FOS	FOSB	0.0256704
HMGB2	YBX3	0.0256697
KLF6	RPLP0	0.0256652
YBX3	RETN	0.0256532
LTF	GPCPD1	0.0256473
YBX3	CDA	0.0256296
CCDC88A	CYSTM1	0.0256159
CCDC88A	PSMD1	0.0256054
YBX3	GFUS	0.0256024
NR4A1	DIAPH2	0.0256024
SPI1	EEF1A1	0.0255973
SPI1	MT-CO1	0.0255791
NR4A1	NFKBID	0.0255668
NME2	MRPL15	0.0255641
HMGB2	PPM1H	0.0255443
NME2	NUCB1	0.0255373
MAFB	NCL	0.02553
MAFB	GSTO1	0.0255096
HMGB2	SSB	0.0255063
NME2	ZFAND5	0.0255029
HMGB2	RPS11	0.0255025
NME2	TOMM6	0.0254887
HMGB2	RPS4X	0.0254637
TFEC	SLC25A3	0.0254499
TFEC	EIF3H	0.0254447
LTF	ATP5PB	0.0254446
MAFB	EIF3E	0.0254303
NR1H3	MTHFR	0.0254214
NME2	SRP19	0.0254046
NR4A1	CX3CR1	0.0253947
MAFB	MGST3	0.025386
CCDC88A	SEMA4D	0.0253726
NME2	MRPL11	0.0253652
YBX3	RPS21	0.0253568
HMGB2	PSMB2	0.0253526
HMGB2	MXD1	0.025352
YBX3	NENF	0.0253442
NME2	MRPS28	0.0253313
LTF	METTL27	0.0253275
HMGB2	HIVEP3	0.0253129
YBX3	PSMB10	0.0253113
NME2	RSL24D1	0.0252921
RCOR1	UBE4B	0.0252887
CCDC88A	KARS1	0.0252878
YBX3	NDUFS8	0.0252861
HMGB2	FBL	0.0252847
TFEC	RPS21	0.0252739
SPI1	RPL8	0.0252726
LTF	WIPI1	0.0252696
LTF	CAT	0.0252686
LTF	CXCR4	0.0252615
LTF	IL1B	0.0252585
LTF	ACTB	0.0252558
TFEC	GUSB	0.0252429
SUB1	MRPL21	0.0252368
YBX3	NIFK	0.0252358
YBX3	SEPTIN6	0.0252357
NME2	GEMIN6	0.0252345
MAFB	SLC46A2	0.0252336
KLF6	RPL18	0.0252262
YBX3	ST13	0.0252228
MAFB	SOD2	0.025213
NME2	GCSH	0.0251995
MAFB	SSR4	0.0251917
CCDC88A	PTPN1	0.0251916
ATF4	RPL32	0.0251903
TFEC	BOLA3	0.0251861
HMGB2	SERBP1	0.0251846
NME2	MRPS12	0.0251772
NR4A1	SLC29A1	0.0251709
YBX3	CCT3	0.0251689
MAFB	SUB1	0.0251686
LTF	TPI1	0.0251608
ZNFX1	DDX58	0.0251606
CCDC88A	ZNHIT1	0.0251547
NR4A1	CYCS	0.025154
HMGB2	RPS12	0.0251269
NME2	SLC37A2	0.0251092
TFEC	GBP6	0.0251086
YBX3	SEC61B	0.0251027
SPI1	RPL26	0.0251021
LTF	TNFSF13	0.0250987
NR4A1	CYP51A1	0.0250958
NME2	FN1	0.0250934
SUB1	RPS17	0.0250851
CCDC88A	NCL	0.0250836
NME2	UTP11	0.0250813
TCF7L2	CD47	0.0250791
NME2	KCNJ2	0.0250716
CCDC88A	CTSS	0.0250427
PLEK	RPS26	0.0250394
HMGB2	RPL7A	0.0250344
LTF	CHCHD10	0.025006
YBX3	ILF3	0.0250022
NME2	DNASE2	0.0249986
NR4A1	FLNA	0.0249965
YBX3	TCP1	0.0249881
YBX3	AP2A2	0.0249749
SPI1	RPL24	0.0249731
KLF6	RPS24	0.0249716
ZNF358	CCDC51	0.0249403
NR4A1	NR1H3	0.0249392
BATF3	IFIT1	0.0249364
CCDC88A	SERBP1	0.0249294
LTF	CCPG1	0.0249179
HMGB2	LMNA	0.0249167
PLEK	RPL9	0.0249151
NME2	PLBD1	0.0249
YBX3	MRTO4	0.0248805
CCDC88A	DHRS7	0.0248715
TFEC	TNFSF13	0.024871
SPI1	RPS14	0.0248644
NME2	ST13	0.024863
HMGB2	RPL12	0.0248567
NME2	RRP1B	0.0248546
LTF	GRINA	0.0248539
VEZF1	SLURP1	0.0248505
SPI1	ANXA2	0.0248419
SPI1	SOD2	0.0248417
NR4A1	MAP7D3	0.0248194
TFEC	GMFG	0.024804
MAFB	CYB5R4	0.0248033
TFEC	ANXA2	0.0248025
MAFB	MT-ND1	0.0248025
NR4A1	EZR	0.0248011
ATF4	RPL12	0.024796
ZNF414	LTF	0.0247958
YBX3	VDAC2	0.0247828
PLEK	RPS10	0.0247732
ZBTB41	CYTIP	0.0247731
HMGB2	MAT2A	0.0247687
NME2	TUT7	0.0247543
NME2	ANPEP	0.0247521
NME2	NUPR1	0.0247485
HMGB2	IL18	0.0247358
NR1H3	MGLL	0.0247286
NME2	NDUFS4	0.0247236
SPI1	GGH	0.0247186
TFEC	CCDC88A	0.0247183
NME2	EIF2S2	0.0247088
NME2	FADS1	0.0247083
HMGB2	CFP	0.0247078
PLEK	ASPH	0.0247043
NME2	PARK7	0.0246966
HMGB2	MRPL52	0.0246965
ARID4B	AHI1	0.0246928
LTF	RPS15	0.0246893
LTF	EIF3A	0.0246812
NME2	LSM7	0.024681
NME2	HNMT	0.0246488
NFXL1	PLD1	0.0246428
TFEC	COX5A	0.0246299
NME2	TRIR	0.0246264
LTF	RPSA	0.024626
NME2	MMP14	0.0246244
ATF4	DYRK1B	0.0246159
KLF6	EMD	0.0246045
NR4A1	FOXN2	0.024559
MAFB	SEC61B	0.0245579
CCDC88A	RPL26	0.0245574
IKZF1	C5AR1	0.024555
YBX3	MRPL28	0.0245539
YBX3	EIF3G	0.0245453
SPI1	MT-CYB	0.0245441
NME2	NOP53	0.0245427
NME2	C5AR1	0.0245421
SPI1	C5AR1	0.0245314
IKZF1	CALM1	0.0245272
LTF	S100A8	0.0245203
SUB1	SSR4	0.0244988
SUB1	EEF1A1	0.0244987
YBX3	SSB	0.0244915
KLF6	GADD45A	0.0244792
LTF	SORT1	0.0244785
NME2	MICOS13	0.0244768
LTF	LPCAT2	0.0244752
NME2	FLNA	0.0244707
ATF4	RPL35	0.0244694
SPI1	RPL36A-HNRNPH2	0.0244681
LTF	ACAT1	0.0244592
TCF7L2	RAP1B	0.0244556
NME2	GSN	0.0244552
LTF	FKBP15	0.024451
YBX3	TRAF3IP3	0.0244446
SUB1	RPS23	0.0244418
MAFB	LCP1	0.0244387
LTF	PEPD	0.0244239
NME2	PSMD1	0.0244235
YBX3	OSGEP	0.0244164
PLEK	RPLP0	0.0244096
SPI1	MSRB1	0.0244087
SPI1	RPS27A	0.0244059
CCDC88A	SDHC	0.0244049
MAFB	ALOX5	0.0243934
HMGB2	SEC14L1	0.0243845
STAT1	TRAFD1	0.0243834
LTF	ZFP36	0.0243803
CCDC88A	CAPN2	0.0243757
LTF	CAMK1D	0.0243754
YBX3	NOP56	0.0243748
NME2	TUFM	0.0243645
HMGB2	ATP5F1A	0.0243608
HMGB2	ARID3A	0.0243602
HMGB2	CD63	0.0243538
STAT1	DTX3L	0.0243486
YBX3	VDAC1	0.0243478
LTF	RPL36	0.0243439
NME2	PLXNC1	0.0243284
CCDC88A	CHCHD10	0.024322
EGR1	ELAC1	0.024316
HMGB2	ACOT9	0.0243122
SUB1	RPL13	0.0243105
YBX3	ADGRE3	0.0243041
YBX3	BANF1	0.0242993
SPI1	EEF1D	0.0242968
MAFB	ARHGDIA	0.0242772
LTF	CFDP1	0.0242764
SPI1	RPL4	0.0242729
CCDC88A	CSNK1G1	0.0242633
CCDC88A	GLRX3	0.0242541
PBRM1	ZMYM2	0.0242482
NME2	ZNHIT1	0.0242481
ATF4	RPS11	0.0242414
YBX3	CCT4	0.0242366
MAFB	AP2M1	0.024232
MAFB	TSTD1	0.0242259
SPI1	RPL19	0.0242203
CCDC88A	RPL21	0.0242194
TFEC	PTPRA	0.0242144
HMGB2	DNASE1L1	0.024205
MAFB	EIF3K	0.0241917
IRF3	RPL36A-HNRNPH2	0.0241891
HMGB2	CALR	0.0241674
LTF	NHP2	0.0241647
SPI1	RPS15A	0.0241558
HMGB2	ASPH	0.0241531
CCDC88A	GYG1	0.0241449
NME2	LYZ	0.0241298
LTF	SRI	0.0241241
YBX3	SNRPD1	0.0241224
NME2	NUCKS1	0.0241106
YBX3	LSM4	0.0241098
LTF	GRN	0.0241081
YBX3	DCTN3	0.024106
NME2	NAA10	0.0240995
CCDC88A	EIF3I	0.0240983
HMGB2	CSNK1G1	0.0240917
SUB1	RPS18	0.0240855
HMGB2	SLC25A3	0.0240566
NME2	DCXR	0.0240548
KLF6	RPS3	0.0240489
HMGB2	SSR4	0.024046
CCDC88A	EIF3H	0.024045
TCF7L2	CRIP1	0.0240439
HMGB2	SEMA4D	0.0240221
HMGB2	NR1H3	0.0240095
LTF	ACOT9	0.0240056
SUB1	EEF1B2	0.0240052
HMGB2	EIF3I	0.0239812
ATF4	EIF4A1	0.0239782
SUB1	RPL35A	0.0239722
CCDC88A	CCT6A	0.0239711
ZNF131	STK38L	0.0239699
YBX3	SFPQ	0.0239619
HMGB2	TKT	0.0239608
YBX3	LTA4H	0.0239486
NME2	CCT3	0.023948
DDIT3	GCNT2	0.0239151
HMGB2	FLNA	0.0239074
NFIL3	CBLB	0.0239062
LRRFIP1	KCNJ2	0.0239056
HMGB2	ACOD1	0.0239001
MAFB	TFPT	0.0238852
NR4A1	CD48	0.0238845
PLEK	RPS14	0.0238728
SUB1	RPS3	0.0238383
NME2	RNPEP	0.0238375
YBX3	SHTN1	0.0238309
KLF6	RPS17	0.0238304
HMGB2	PFDN6	0.0238304
MAFB	SLC25A5	0.0238226
NME2	CSF3R	0.0238052
CCDC88A	MGST3	0.0237988
HMGB2	CYCS	0.0237916
MAFB	USP21	0.0237897
HMGB2	CILP2	0.0237888
LTF	HMOX1	0.0237762
NME2	KATNB1	0.0237697
SPI1	RPL35	0.0237645
MAFB	MARCKSL1	0.0237574
YBX3	TP53	0.023749
NME2	SNRPB2	0.0237423
MAFB	RGS2	0.0237391
HMGB2	CYP27A1	0.023739
CCDC88A	CD63	0.0237246
ZBTB7A	METRNL	0.0237205
SUB1	RPS4X	0.0237199
HMGB2	PPP2R5C	0.0237152
NME2	THOC6	0.0237142
MAFB	COX5B	0.023711
ATF4	RPS4X	0.0237043
TFEC	GADD45A	0.023701
YBX3	PSMA5	0.0236864
CCDC88A	MRPL55	0.0236753
LTF	RABAC1	0.0236729
NME2	ZFP36	0.0236635
YBX3	MRPL39	0.0236617
LTF	COX5B	0.0236602
MAFB	RPL8	0.0236493
NME2	IMPDH2	0.0236463
CCDC88A	SERPINE2	0.0236265
CCDC88A	ATP5F1B	0.023612
KLF6	RPL5	0.0236087
NME2	GADD45GIP1	0.0236072
NME2	NHP2	0.0236005
HHEX	INO80C	0.0235967
TFEC	EEF2	0.0235947
NME2	SNRPB	0.0235823
NR4A1	BATF3	0.0235732
YBX3	CD302	0.0235691
TCF7L2	BCL2A1	0.0235679
YBX3	USP21	0.0235666
NME2	PCNP	0.0235596
YBX3	PYCARD	0.023554
PLEK	RPS28	0.0235477
TFEC	SSR2	0.0235462
LTF	CXCL8	0.0235401
LTF	IMPDH2	0.0235388
NME2	NDUFS3	0.023535
YBX3	NDUFAF3	0.0235267
MXD1	FADS1	0.0235203
HMGB2	RAN	0.0235136
MAFB	CTSZ	0.0235101
CCDC88A	CDK4	0.0235056
KLF6	GPSM3	0.0234986
NME2	FBXO6	0.0234923
NME2	PABPN1	0.0234874
MAFB	NDUFB10	0.023484
HMGB2	GPCPD1	0.0234806
ATF4	RPS6	0.0234793
NME2	SREK1	0.0234707
CCDC88A	METTL27	0.023463
TET2	YPEL5	0.0234566
NME2	CCT5	0.0234475
HMGB2	ARHGAP45	0.0234473
SPI1	RGS19	0.0234469
SPI1	SUMO2	0.0234457
LTF	YBX3	0.0234284
SUB1	MT-CO2	0.0234201
YBX3	NDUFA9	0.0234143
NME2	PSMG4	0.0234066
YBX3	MANF	0.0234059
TFEC	C5AR1	0.023403
YBX3	ST7	0.0234029
MAFB	BPI	0.0234029
HMGB2	GABARAP	0.0233979
MAFB	WDR83OS	0.0233953
NME2	PSMB5	0.0233894
SPI1	AOAH	0.0233884
NFAT5	MFSD14B	0.0233866
YBX3	TMED5	0.0233861
HMGB2	SLC25A6	0.0233759
KLF6	EIF4B	0.0233741
LTF	ITGA4	0.0233731
SUB1	CD74	0.0233649
CCDC88A	NOP10	0.0233624
YBX3	CALR	0.0233581
HMGB2	ST13	0.023356
LTF	PHPT1	0.0233515
LTF	RPS15A	0.0233372
NME2	NDUFAF5	0.0233312
CCDC88A	EMB	0.0233252
NR1H3	BTBD1	0.0233176
YBX3	SLC25A39	0.023317
MIER1	RGS3	0.0233167
YBX3	LAP3	0.0233137
TFEC	HNMT	0.0233074
CCDC88A	PRNP	0.0233023
LTF	CALM3	0.0232995
PLEK	RPL11	0.0232861
HMGB2	STEAP4	0.0232842
YBX3	CS	0.0232785
YBX3	EMD	0.0232768
LTF	NR1H3	0.0232731
TFEC	MT2A	0.0232698
TAX1BP1	DYRK1B	0.0232694
KLF6	RPL15	0.0232531
KLF3	CD47	0.023253
KLF6	RPL7A	0.0232406
MAFB	DYRK1B	0.0232238
NME2	CSNK2B	0.0232076
HMGB2	TSTD1	0.0231999
SPI1	RPS27	0.0231957
NME2	SUCLG1	0.0231942
LTF	GNGT2	0.0231939
IKZF1	CD47	0.0231835
HMGB2	RPS3	0.0231831
YBX3	GPCPD1	0.0231815
CNBP	LONRF1	0.0231725
MAFB	SPHK1	0.0231717
ATF4	RPS23	0.0231664
HMGB2	SLC25A5	0.0231621
PAXBP1	SEMA4A	0.0231617
KLF6	BTF3	0.0231608
YBX3	CCT6A	0.0231604
VEZF1	DGUOK	0.0231479
NR4A1	KYNU	0.0231422
CCDC88A	EIF3E	0.0231284
NME2	SH3BGRL3	0.023128
HMGB2	TFEC	0.0231099
NME2	POLR2H	0.0230999
CCDC88A	RPS21	0.0230947
SPI1	GNAI2	0.0230943
HMGB2	SOS2	0.0230626
IKZF1	EZH2	0.0230625
CCDC88A	BTF3	0.023061
CCDC88A	ALOX5	0.0230597
MAFB	NFKBID	0.0230548
NME2	DUSP11	0.0230505
LTF	SPTBN1	0.023047
TFEC	CFP	0.023044
NME2	NME1	0.0230414
HMGB2	CYB5R4	0.0230367
ZNFX1	OAS1	0.0230325
LTF	TNKS	0.0230306
NME2	NDUFA8	0.0230301
NME2	SNRPC	0.023026
MAFB	PSMB2	0.0230251
ZEB2	MAFB	0.0230235
YBX3	MMP14	0.0230213
YBX3	ATP5F1C	0.0230117
ATF4	SLC25A6	0.0230002
NME2	MESD	0.0229998
KLF6	RPS28	0.0229815
LTF	UQCRC2	0.0229787
TFEC	COQ10B	0.0229708
HMGB2	ARPC3	0.0229599
YBX3	XRN2	0.0229563
YBX3	ACVRL1	0.0229553
HMGB2	ATP5IF1	0.0229552
MAFB	LRRC25	0.0229505
LTF	NDUFB8	0.022944
NME2	UNC93B1	0.022939
HMGB2	ACSL4	0.0229385
SUB1	RPL4	0.0229379
HMGB2	NAGLU	0.0229357
HMGB2	TNFSF13	0.02293
HMGB2	TAP1	0.0229202
CCDC88A	CTSA	0.0229191
MXD1	NME2	0.022919
SPI1	SNRPD2	0.0229155
YBX3	RRBP1	0.0229119
KLF6	RPL35A	0.0229038
NME2	CSTB	0.0228967
NME2	RPAP1	0.0228921
CCDC88A	CSF1R	0.0228918
MAFB	PRDX1	0.0228853
SUB1	RACK1	0.0228822
LTF	PDIA3	0.0228813
HMGB2	DDX21	0.0228716
HMGB2	TREM1	0.022867
NR4A1	TTC39C	0.0228646
CCDC88A	AP2M1	0.0228629
NME2	DYNLT3	0.0228624
YBX3	PFDN6	0.0228614
NME2	VDAC1	0.0228504
NME2	HNRNPDL	0.0228478
KLF3	NR4A1	0.0228451
MAFB	IKBKE	0.0228445
CCDC88A	TBC1D9	0.0228442
LTF	DNASE2	0.0228441
HMGB2	ZEB2	0.022836
SPI1	EIF3E	0.0228324
NME2	TAP1	0.0228257
MAFB	PLA2G7	0.0228032
SPI1	TMSB10	0.0228008
ATF4	MT-ATP6	0.0227911
LTF	GABARAP	0.0227907
MAFB	GNAS	0.0227872
NME2	GTF2H5	0.0227848
LTF	VDAC2	0.0227832
YBX3	HMOX1	0.0227831
LTF	TXNDC17	0.0227808
ATF4	CD79A	0.0227765
NR4A1	FBXO6	0.0227715
HMGB2	RPL27	0.0227666
PLEK	RPL13	0.0227666
NME2	CHID1	0.0227622
NME2	ACAT2	0.0227598
MAFB	ACSL4	0.0227595
YBX3	HAX1	0.0227435
NME2	TRIM8	0.0227414
HMGB2	CANX	0.0227339
HMGB2	CCT6A	0.0227322
CCDC88A	NASP	0.0227234
YBX3	PTPN1	0.0227213
LTF	CFL1	0.0227213
HMGB2	NANS	0.0227194
NME2	MACF1	0.0227182
TFEC	PRDX1	0.0227175
YBX3	ABTB1	0.0227153
NME2	MCFD2	0.0227052
SUB1	EIF3K	0.0227033
SPI1	S100A8	0.0226998
NR4A1	GIMAP4	0.0226972
NR4A1	VIM	0.022688
VEZF1	PIK3CA	0.0226871
HMGB2	SLC6A6	0.0226862
TCF7L2	TBC1D8	0.0226841
TFEC	NME2	0.0226806
NME2	FGL2	0.022679
YBX3	PCBD2	0.022667
TFEC	MT-ND5	0.0226595
NME2	SMARCE1	0.0226559
ZBTB41	MTHFD1	0.0226434
CCDC88A	PSMB2	0.0226428
SPI1	RGS10	0.0226386
NR4A1	TBC1D23	0.0226384
PLEK	PLP2	0.0226324
NME2	EIF5B	0.0226261
NME2	DNLZ	0.0226225
LTF	RHOB	0.0226177
YBX3	FLNA	0.0226096
HMGB2	SRPK2	0.0226088
CCDC88A	SNRPD2	0.0225963
MAFB	SERBP1	0.0225928
MAFB	TXNDC17	0.0225915
CCDC88A	TCEA3	0.0225912
KLF6	RPS10	0.0225905
YBX3	ATP5IF1	0.0225896
ATF4	TFEC	0.0225866
HMGB2	NFIC	0.0225827
NME2	NFIC	0.0225786
NME2	MECR	0.0225775
PLEK	RPL35	0.0225609
NR4A1	ANXA5	0.0225561
NME2	HSD17B10	0.0225543
ATF4	RPS10	0.0225501
SUB1	RPL35	0.0225471
NR4A1	ARHGDIA	0.0225465
LTF	MRPL51	0.0225393
SUB1	MT-ATP6	0.0225337
KLF3	AHNAK	0.0225305
MAFB	PSME1	0.0225304
TFEC	SEMA4D	0.02252
HMGB2	RPL13	0.0225106
NME2	GSTP1	0.0225048
NME2	ZNF414	0.0225031
TFDP2	NRG1	0.0224939
KLF6	RPL7	0.0224836
ATF4	RPS3	0.0224787
SUB1	RPS11	0.0224752
MAFB	SERPINA1	0.0224699
PLEK	RPL23	0.0224596
HMGB2	RPL22	0.0224592
SPI1	NFKBID	0.022456
SPI1	SORL1	0.0224465
YBX3	PGM1	0.022445
NR1H3	COLGALT1	0.0224445
NR4A1	RETN	0.0224341
ADNP2	MRPS18B	0.0224307
LTF	CYBA	0.02243
HMGB2	STX11	0.0224298
LTF	MDFIC	0.0224281
CCDC88A	CHN2	0.0224281
NME2	OGFRL1	0.022408
CCDC88A	RNPEP	0.0224079
NR4A1	PDCL3	0.0224038
ATF4	RPL13A	0.0223973
NME2	YWHAB	0.0223955
TFEC	SERBP1	0.0223945
NCOR1	RUBCNL	0.0223909
CCDC88A	DDX46	0.0223769
HMGB2	FBXO6	0.0223755
NR4A1	AP1S2	0.0223746
CCDC88A	CFDP1	0.0223709
LTF	RPL15	0.0223708
CCDC88A	SERPINB10	0.02237
LTF	NAGA	0.0223607
MAFB	CLEC12A	0.0223546
HMGB2	VPS26B	0.0223524
LTF	RPL36A-HNRNPH2	0.0223508
NME2	COMMD3	0.0223475
MAFB	CSF3R	0.0223445
SUB1	RPL15	0.0223414
LTF	HNRNPDL	0.0223395
MAFB	ISG20	0.022328
YBX3	MLEC	0.0223223
HMGB2	POLR1D	0.022317
CCDC88A	ADGRE3	0.022316
NME2	MRTO4	0.0223053
NR4A1	MEF2C	0.0222997
ZBTB21	UBXN8	0.0222979
LTF	BASP1	0.0222934
PPARG	FBXO42	0.0222921
ATF4	RPS7	0.0222855
CCDC88A	NIFK	0.0222831
YBX3	MACF1	0.0222827
NCOR1	TRIT1	0.0222749
MAFB	HMOX1	0.0222725
NME2	RABAC1	0.0222687
MAFB	CSNK1G1	0.022257
CCDC88A	CAPRIN1	0.0222535
MAFB	NDUFS7	0.0222435
YBX3	NDUFB4	0.0222418
LRRFIP1	KCNE3	0.0222416
NME2	LAMTOR4	0.0222384
MAFB	RPS10	0.0222181
KLF6	RACK1	0.0222142
KLF6	RPL35	0.0222129
NME2	EIF3H	0.0221966
HMGB2	TXNRD1	0.0221964
[truncated: 20,651 more rows]

## Sheet: 8c.Goat
Goat_T cells_linkList_0.01
regulatoryGene	targetGene	weight
MEF2A	TRIT1	0.654966
CCDC88A	NDUFS4	0.628678
CCDC88A	FER	0.623203
MEF2A	COA1	0.598378
CCDC88A	ZMAT2	0.583843
MEF2A	NDUFA8	0.577764
CCDC88A	CCT2	0.562329
ATF3	STIM1	0.56113
CCDC88A	ACBD3	0.548274
MEF2A	CLK4	0.53926
PLEK	GPATCH1	0.535227
CCDC88A	MRE11	0.517074
ATF3	CHMP2B	0.506031
ATF3	STK10	0.503886
ATF3	KHDRBS1	0.488417
SUB1	CCDC43	0.480231
BHLHE40	CTSC	0.477086
PIAS1	CCDC186	0.472639
PLEK	SEL1L	0.47118
MEF2A	UTP18	0.470188
PLEK	NUAK2	0.460467
CCDC88A	LRRK1	0.457047
ATF3	MS4A8	0.453109
CCDC88A	PDE4B	0.441531
PLEK	GLIPR1	0.439721
FOS	ACSL1	0.437874
BHLHE40	AKIRIN2	0.435885
ATF3	CNOT1	0.43417
MEF2A	SLC20A1	0.432688
PLEK	FDPS	0.426528
PLEK	AP1G1	0.42488
ETV6	MRPS11	0.42453
CCDC88A	DKC1	0.415402
CCDC88A	EML4	0.413437
PLEK	CAPZA2	0.412664
HIVEP1	REV3L	0.411044
PAX5	DIS3	0.410755
BHLHE40	HSPH1	0.410635
MEF2A	MYO9A	0.407607
ZBTB38	PAGR1	0.405801
MEF2A	BRWD3	0.396657
ATF3	PLEK	0.395966
BHLHE40	PCGF5	0.395711
ATF3	VPS13D	0.392738
ATF3	DDX27	0.392651
PAX5	RIT1	0.392235
BHLHE40	FAM117B	0.388462
NFE2L3	MOV10	0.386572
BHLHE40	R3HDM1	0.384279
BHLHE40	CEP83	0.378747
LCOR	SDF2L1	0.377433
FOS	SNRPB2	0.375668
BHLHE40	AP2S1	0.372813
FOS	SLC30A1	0.369956
ATF3	KRAS	0.366379
FOS	NMD3	0.365656
CCDC88A	GTPBP4	0.365276
TCF7L2	NFE2L3	0.360428
ETV6	SLC25A24	0.360318
MEF2A	TGS1	0.357876
BHLHE40	EMC7	0.355305
FOXO1	MDN1	0.354763
MEF2A	GRK3	0.353333
PLEK	LRPAP1	0.353298
FOS	SUPT6H	0.351816
ATF3	PDIA5	0.351103
ATF3	SGK1	0.346156
SUB1	SLC43A3	0.344504
ATF3	NMD3	0.339043
MGA	CCDC50	0.337983
HHEX	ALAS1	0.337242
CCDC88A	FUCA1	0.336647
FOXO1	CAPN7	0.334894
FOS	LRRCC1	0.331437
ETV6	NDUFA12	0.331162
ETV6	ASH1L	0.330337
ETV6	MGST3	0.328934
BHLHE40	H1-4	0.325045
BHLHE40	ROCK2	0.324964
CCDC88A	R3HDM2	0.322735
PLEK	KNOP1	0.321381
FOS	RO60	0.321057
FOS	TDRD3	0.320603
FOS	RACK1	0.320571
FOS	PIK3AP1	0.319208
BHLHE40	PPP2R3C	0.319146
BHLHE40	TM9SF3	0.31472
MEF2A	NDUFS6	0.314197
CCDC88A	SEPTIN2	0.313004
TFAM	FOXO1	0.31283
MEF2A	RAB39A	0.312429
ATF3	TANGO2	0.311737
BHLHE40	ITGB1	0.310105
MEF2A	EMC2	0.309439
PLEK	NIFK	0.309206
BHLHE40	SPTLC2	0.308182
ATF3	RPS6KA3	0.307041
CCDC88A	CETN3	0.306295
FLI1	PARP9	0.305777
BHLHE40	NDUFA1	0.305527
BHLHE40	NDUFB6	0.303471
PLEK	TRAPPC11	0.302621
BHLHE40	SETD5	0.302367
BHLHE40	TLK2	0.300943
BHLHE40	ATP1A1	0.300792
FOS	TALDO1	0.300189
BHLHE40	PPP4R3B	0.300154
ATF3	NUAK2	0.297669
MGA	BTBD8	0.297514
FOS	VRK2	0.297083
FOS	TTC17	0.296669
FOS	SORL1	0.296575
FOXO1	MEF2A	0.295641
HIVEP1	SPCS3	0.294558
TFAM	YBX3	0.294167
ATF3	TKT	0.29185
ZEB2	MGA	0.291769
HHEX	PUDP	0.29068
HIVEP1	TIMP1	0.289916
BHLHE40	TEC	0.289714
BHLHE40	VPS26C	0.289382
BHLHE40	PDIA3	0.287839
SUB1	PDIA5	0.287822
PLEK	SENP7	0.28754
PBRM1	GRB2	0.287481
FLI1	FOSB	0.286425
ATF3	HSPB1	0.282944
BHLHE40	SAMD9	0.282733
PAX5	MYO9B	0.282364
PIAS1	SEC23IP	0.281127
HIVEP1	MARS1	0.278791
BHLHE40	FGR	0.278338
CCDC88A	RAB39A	0.277249
CCDC88A	S100A8	0.277206
NFE2L3	USP8	0.277134
FOS	EEA1	0.277111
TFAM	RTF1	0.276426
DDIT3	HHEX	0.2761
HIVEP1	RAPGEF2	0.273667
FOS	RPLP0	0.27324
FOS	ME2	0.271633
HIVEP1	SNRNP48	0.269594
ATF3	USP1	0.268933
HIVEP1	HERC4	0.268567
MEF2A	PFDN1	0.268196
CCDC88A	RANBP1	0.267672
HIVEP1	SLC43A3	0.267066
PLEK	CWC25	0.26637
RBPJ	MDM2	0.265412
YBX3	TFAM	0.264437
NFE2L3	TCF7L2	0.263926
FOSB	UBE2H	0.263686
MGA	ZEB2	0.263397
NFE2L3	ANXA3	0.262198
ZEB2	HEATR1	0.261928
NFE2L3	HMGCR	0.261282
BHLHE40	SLC7A7	0.261111
HMGXB4	GAN	0.260877
FLI1	PLXNC1	0.260826
FOXO1	SNRNP200	0.260782
CCDC88A	ARPC4	0.260642
ATF3	DENND5A	0.260175
CCDC88A	DYNC1H1	0.259551
FOS	DYNC1H1	0.258557
FOS	PPIB	0.257954
NFE2L3	SLBP	0.257857
LCOR	EIF4G1	0.257227
FOS	GADD45B	0.257199
FOS	C3	0.256845
ATF3	PIK3AP1	0.256785
CCDC88A	PIM3	0.256639
FOXO1	FYB1	0.256599
FOS	FOSB	0.256447
FOS	ANXA1	0.256317
BHLHE40	PRPF3	0.255812
ATF3	DDX58	0.255255
RBPJ	OXA1L	0.25493
ATF3	LACTB	0.254312
MEF2A	LY86	0.253686
YBX3	NARS2	0.253378
CCDC88A	CEP170	0.253176
MEF2A	FOXO1	0.252037
YBX3	LARS1	0.251566
PLEK	VPS26A	0.251537
PBRM1	RFC1	0.251522
FOS	CCDC88A	0.251504
RBPJ	SERPINB1	0.251199
PLEK	MS4A1	0.250588
PIAS1	SHTN1	0.250574
CCDC88A	HSP90AA1	0.249573
CCDC88A	CCDC66	0.249447
JUN	GLB1	0.249367
BHLHE40	ACTR2	0.249175
RBPJ	SIRT2	0.248754
NFE2L3	NAAA	0.247883
HIVEP1	PAK1	0.247659
FOS	SYK	0.247073
JUN	FAF1	0.246914
PLEK	MTSS1	0.246354
ZEB2	CCDC50	0.246349
FOS	EPRS1	0.245872
PLEK	ALCAM	0.245643
ETV6	PFKP	0.245466
BHLHE40	CNDP2	0.245207
FOS	HSPA5	0.245119
BHLHE40	CUEDC2	0.244895
ATF3	MRPS5	0.244848
BHLHE40	TNFRSF1B	0.244692
ZEB2	ANP32E	0.243696
CCDC88A	EIF5B	0.243409
JUN	WHAMM	0.243275
ATF3	BIN1	0.242493
MEF2A	EPRS1	0.241671
SUB1	MYO1G	0.241642
SUB1	IFI6	0.241635
HMGXB4	LONP2	0.241551
BHLHE40	IFIT3	0.24108
BHLHE40	HDLBP	0.240499
ETV6	WASHC4	0.240172
FOS	RAPGEF2	0.239738
ZBTB38	NCOA2	0.239613
FOSB	ZBTB38	0.239606
ARID5B	CHD6	0.239357
CCDC88A	FCHO2	0.239038
BHLHE40	TCOF1	0.23882
FOS	MTPN	0.238454
ZEB2	LAS1L	0.238377
ZBTB38	MUL1	0.238075
JUN	SUB1	0.236538
PIAS1	STX7	0.236143
CCDC88A	CHD6	0.235306
BHLHE40	PIH1D1	0.23488
PAX5	RALGPS2	0.234255
YBX3	CDKN1B	0.233724
CCDC88A	CLEC3B	0.233714
FLI1	PLAC8	0.233606
FOS	NAT10	0.233355
FOS	CEP170	0.2333
FOS	CHI3L1	0.233188
ATF3	RBBP8	0.233149
HHEX	DDIT3	0.232721
CCDC88A	ESF1	0.232546
ETV6	SUPT16H	0.231586
TCF7L2	MOV10	0.231357
CCDC88A	DCAF1	0.231356
ATF3	NDUFS6	0.231315
FLI1	COPS2	0.230988
ATF3	CEP350	0.230565
FOS	NFKBIA	0.230561
BHLHE40	EMP1	0.230515
MGA	LONP2	0.230485
FOS	RPS6KA3	0.230329
BHLHE40	THRAP3	0.230083
CCDC88A	EVI5	0.229644
SUB1	JAK2	0.229432
FOS	B4GALT1	0.229166
RBPJ	DDX58	0.229044
FLI1	ARAP2	0.22903
PIAS1	DNAH7	0.228711
CCDC88A	SNW1	0.228135
FOS	RAB39A	0.228096
RBPJ	PADI2	0.227913
PIAS1	MPHOSPH8	0.227627
FOS	S100A8	0.226415
JUN	PPP4R3B	0.224995
ZEB2	RPLP0	0.22402
DDIT3	PIAS1	0.223907
FOS	CD2AP	0.223865
FOSB	NDUFS5	0.223772
ZBTB38	GGA3	0.223754
HMGXB4	SDAD1	0.223667
TFAM	CDKN1B	0.223624
NFE2L3	CIB1	0.223538
FOS	LAS1L	0.222971
FOXO1	TFAM	0.222309
HHEX	SNX3	0.222264
BHLHE40	SNX3	0.222046
SUB1	MARS1	0.22187
ETV6	GADD45A	0.221803
FOS	S100A4	0.221657
SUB1	KMT5A	0.221428
FOS	HSP90B1	0.220787
JUN	PAX5	0.220508
PIAS1	ADGRG5	0.220459
SUB1	SASH3	0.219655
ZBTB38	NDUFS5	0.218369
RBPJ	CSF2RA	0.218025
BHLHE40	PSMB7	0.217823
RBPJ	CD44	0.217559
FOS	CHD1L	0.217362
ZEB2	MDM2	0.217251
FOSB	MUL1	0.217174
FOS	MGA	0.217123
CCDC88A	CORO1A	0.217102
BHLHE40	EIF1AX	0.21685
ZBTB38	TEP1	0.215771
PLEK	VAV3	0.215639
ZEB2	RBPJ	0.215583
FOS	HSP90AA1	0.215396
PIAS1	GAN	0.214796
BHLHE40	CWC27	0.214131
PIAS1	VIRMA	0.213595
PAX5	VPS41	0.213324
MGA	RPLP0	0.213164
PLEK	ATAD2	0.21294
FOS	SLC25A24	0.212826
FOS	LYN	0.212735
FOSB	NCOA2	0.212702
CCDC88A	RPL36A	0.212701
FOS	PLEK	0.212544
TCF7L2	FERMT3	0.212533
BHLHE40	ARCN1	0.21137
ETV6	INO80	0.211147
TFAM	CAPN7	0.210678
FOS	ACSL5	0.210369
CCDC88A	EMP1	0.210355
CCDC88A	FGL2	0.209857
FOSB	GGA3	0.209206
CCDC88A	AHCY	0.209087
FOS	R3HDM2	0.208919
FOS	SEC61A1	0.208437
FOS	IFI30	0.208227
ZEB2	ACSL1	0.207315
HMGXB4	NSFL1C	0.207245
FLI1	BAG6	0.206806
JUN	H1-4	0.206224
PIAS1	WDR70	0.206163
ZEB2	TDRD3	0.205323
ZBTB38	OTUD4	0.205194
TFAM	TNFRSF1B	0.20371
BHLHE40	TOMM70	0.203667
MGA	CHD1L	0.203048
FOS	FUCA1	0.203005
FOS	MGST3	0.202782
MGA	KRR1	0.202732
HIVEP1	HCK	0.201661
FOS	EMP3	0.201464
JUN	ZBTB38	0.200933
CCDC88A	BDP1	0.200703
FOS	MRPS5	0.200663
ATF3	FDPS	0.200195
PLEK	AHNAK	0.199936
FOS	CETN3	0.199548
TFAM	MDN1	0.199395
JUN	ACTR2	0.199371
FOS	LMO2	0.198648
SUB1	PSMA3	0.197633
PIAS1	CORO1C	0.197298
MGA	LAS1L	0.197037
ATF3	OGDH	0.196856
YBX3	TNFRSF1B	0.196459
ATF3	NIBAN1	0.196159
PLEK	FOS	0.196041
MEF2A	PSMB7	0.196033
FOS	TIMP1	0.195904
ZEB2	NAT10	0.195581
SUB1	HERC4	0.195461
FOS	SENP7	0.195438
ETV6	SEC23IP	0.195028
FLI1	TOMM70	0.194563
BHLHE40	EIF4A2	0.194524
MGA	TDRD3	0.193685
FOS	SETX	0.193643
BHLHE40	SWAP70	0.193288
RBPJ	YWHAG	0.193085
RBPJ	HEATR1	0.192686
CCDC88A	LACTB	0.192647
FOS	DENND5A	0.192481
FOS	CSF2RA	0.192373
FOS	BTBD8	0.192312
PIAS1	THRAP3	0.192209
PLEK	ATF3	0.191943
HIVEP1	SUB1	0.191884
FLI1	OAS1	0.191783
PLEK	HSP90AB1	0.191778
FOSB	TEP1	0.19166
BHLHE40	ITSN1	0.191655
FOS	GLB1	0.191388
ATF3	CAPZA2	0.190939
RBPJ	WHAMM	0.190798
SUB1	MPHOSPH9	0.190208
FOS	HDLBP	0.190065
FOS	SUPT16H	0.190049
FOS	EIF1AX	0.189693
SUB1	SAR1A	0.18946
PIAS1	SLC39A6	0.18938
TCF7L2	MRTFB	0.188814
NFE2L3	CXCL10	0.188576
FOS	FCN1	0.187914
FOS	ANP32E	0.187904
JUN	NFKBIA	0.187638
FOS	ACTG1	0.187466
CCDC88A	TPM4	0.187395
SUB1	SPCS3	0.187183
ZEB2	CHD1L	0.187023
RBPJ	FAF1	0.186607
HHEX	PARP1	0.186282
ETV6	EPB41	0.186067
MEF2A	MDN1	0.185786
JUN	PAK1	0.185486
ZEB2	BTBD8	0.185334
BHLHE40	ARSB	0.185326
TCF7L2	PHF2	0.185179
FOS	NDUFA12	0.185047
CCDC88A	EMC2	0.184869
NFE2L3	ATIC	0.184731
JUN	NDUFA1	0.184585
HMGXB4	PBRM1	0.184242
FOS	MEF2A	0.184141
JUN	ARCN1	0.18354
FOS	GOLGA4	0.183507
MEF2A	SEC61A1	0.183416
FOS	GADD45A	0.183297
SUB1	ARCN1	0.182732
BHLHE40	CORO1C	0.182319
FOS	TRAPPC11	0.182074
LCOR	MCL1	0.182032
FOS	JUN	0.181952
FOS	PCGF5	0.18169
FLI1	IDI1	0.181662
DDIT3	PUDP	0.181653
DDIT3	SEC23IP	0.181526
FOS	TREML2	0.181456
CCDC88A	RBPJ	0.181408
MEF2A	FCHO2	0.181202
HIVEP1	FGL2	0.18117
FOS	CSRP1	0.180945
ETV6	EMP3	0.180738
PIAS1	DDIT3	0.180676
FLI1	TRAM1	0.180521
FLI1	NOLC1	0.180506
ETV6	MFSD11	0.17992
FOS	EML4	0.17986
MGA	HMGXB4	0.179857
FOS	FLI1	0.179332
ETV6	NSFL1C	0.179252
SUB1	DCAF1	0.17892
RBPJ	SAMSN1	0.17884
PIAS1	AHCY	0.178827
FOS	HSPB1	0.178782
FOS	ZEB2	0.178754
JUN	FGR	0.178726
CCDC88A	MX1	0.178703
HMGXB4	GRB2	0.178661
FOS	DCAF1	0.178257
FOS	ARAP2	0.178235
ATF3	VIM	0.178185
FOS	FTH1	0.178163
MGA	ANP32E	0.17797
HIVEP1	NAAA	0.177796
NFE2L3	UXT	0.177722
HHEX	ROCK2	0.177568
PBRM1	LCOR	0.177407
NFE2L3	VAV1	0.176953
FOS	ITSN1	0.176946
FOS	CCDC50	0.176923
FOS	KRR1	0.176593
ZBTB38	OGDH	0.176463
ETV6	AIF1	0.176463
FOSB	GRK3	0.176405
JUN	BHLHE40	0.176251
FOS	BCLAF3	0.175936
PIAS1	WASHC4	0.175755
FOSB	FLI1	0.175648
ZBTB38	GRK3	0.175474
PLEK	TM9SF3	0.175447
TFAM	MEF2A	0.175195
MEF2A	CAPN7	0.175167
ETV6	CST3	0.175151
DDIT3	CORO1C	0.175059
ETV6	SETX	0.174794
BHLHE40	BRD8	0.174367
CCDC88A	NCF4	0.174128
FOS	DEK	0.174001
JUN	MDH2	0.173509
DDIT3	SLC39A6	0.17337
CCDC88A	GOLGA4	0.173008
ATF3	GLIPR1	0.172941
HMGXB4	GBP2	0.172866
FOSB	SLC2A3	0.172663
PIAS1	BCAS3	0.172647
TCF7L2	ANXA3	0.172217
FOS	OGDH	0.172058
FOS	PTPN6	0.171882
ATF3	ARPC4	0.171825
MGA	CDK5RAP2	0.171824
FOS	PLXNC1	0.17177
ETV6	CORO1C	0.171634
FOS	TIAM1	0.171405
HMGXB4	VPS41	0.1714
DDIT3	WASHC4	0.171366
JUN	XPO1	0.171325
FLI1	PADI2	0.171206
ATF3	ITGAL	0.170691
NFE2L3	DTX3L	0.170592
ATF3	DNAJC7	0.170574
CCDC88A	NDUFB6	0.170572
YBX3	ETV6	0.170488
BHLHE40	SLC35B2	0.170084
ZEB2	EEA1	0.169657
ETV6	SLC39A6	0.169144
RBPJ	CXCL10	0.168874
NFE2L3	WASL	0.168812
ETV6	IFI35	0.168769
LCOR	IDO1	0.168716
MEF2A	BCLAF3	0.168532
FOS	MAP4K4	0.168397
FOS	MTDH	0.168391
ZBTB38	ACTB	0.168387
FLI1	OSBPL8	0.16813
HMGXB4	SLK	0.168073
PIAS1	MFSD11	0.167918
FOS	ATP2B1	0.167618
LCOR	QTRT1	0.167462
PIAS1	PIP5K1B	0.167287
DDIT3	ALAS1	0.167181
FOS	R3HDM1	0.166976
FOS	VPS13C	0.166747
ATF3	TREML2	0.16636
SUB1	QTRT1	0.166236
CCDC88A	SYNE1	0.165849
FLI1	DNAJC3	0.165827
LCOR	PBRM1	0.165674
ZEB2	BTK	0.165315
JUN	FTH1	0.164936
PIAS1	WDR33	0.164702
FOS	EVI5	0.164632
PBRM1	GBP2	0.164512
MGA	ACSL1	0.164409
FOS	AKR1A1	0.164382
HMGXB4	PARP1	0.164206
FOS	RBBP8	0.164177
CCDC88A	SUPT16H	0.164088
JUN	HIVEP1	0.163941
BHLHE40	VPS13D	0.163825
FOS	NEMF	0.163808
BHLHE40	FER	0.163766
FOS	F13A1	0.163714
PIAS1	SYNCRIP	0.163269
JUN	RNF19A	0.163153
FLI1	SSR4	0.162924
PLEK	RALGPS2	0.16292
FOS	STK10	0.162683
HIVEP1	MYO1G	0.162655
JUN	DHRS9	0.162597
FOSB	ACTB	0.162443
NFE2L3	LAMP2	0.162155
ETV6	PIP5K1B	0.162127
FLI1	TEP1	0.161786
YBX3	PCM1	0.161664
FLI1	R3HDM1	0.161533
MGA	NAT10	0.161504
FOS	MYO9A	0.16142
FOS	BANK1	0.161263
DDIT3	MFSD11	0.161173
CCDC88A	CWC27	0.161049
ATF3	PHAX	0.160912
FOXO1	PNPLA8	0.160822
FOXO1	ME2	0.160811
FOS	MRPS11	0.160447
HIVEP1	ATP1A1	0.160181
JUN	MARS1	0.160106
SUB1	NSUN2	0.160029
FLI1	CD163	0.159819
CCDC88A	HIVEP1	0.159755
LCOR	NSUN2	0.159728
ETV6	MTDH	0.159392
FOSB	CCPG1	0.159131
PLEK	TREML2	0.158899
MEF2A	RGS10	0.158862
ETV6	AHCY	0.158757
FOS	PABPC1	0.158566
TFAM	FYB1	0.158353
FOS	AHCY	0.157672
SUB1	RNGTT	0.157609
ATF3	EIF4G1	0.157492
PLEK	DHDDS	0.157338
NFE2L3	DNAJC7	0.156555
PBRM1	EIF4G1	0.156314
PAX5	TGS1	0.156153
HIVEP1	LAMP2	0.156132
CCDC88A	AIF1	0.156114
FLI1	STK10	0.15609
FOXO1	EMP1	0.155938
ZEB2	DENND5A	0.155566
ATF3	SEL1L	0.155442
FOXO1	NARS2	0.155403
ETV6	NEMF	0.155364
FOS	CDK5RAP2	0.155228
HIVEP1	CIB1	0.155167
HMGXB4	NEBL	0.155151
ATF3	CWC25	0.155095
HHEX	PDCD4	0.154827
PIAS1	UBE2H	0.154793
PLEK	PTPN2	0.154722
FOS	RPS20	0.154709
FOS	RGS10	0.154555
SUB1	PLXNC1	0.154511
JUN	B4GALT1	0.154482
JUN	ATAD2	0.154378
HMGXB4	LCOR	0.153989
TCF7L2	RUFY3	0.153791
PLEK	ISG15	0.153712
FOS	BTK	0.153679
YBX3	SLK	0.153648
ETV6	PIAS1	0.153274
PLEK	S100A4	0.153257
FOS	PADI2	0.153238
FOS	PLAC8	0.153188
HMGXB4	PCF11	0.153111
HHEX	WASL	0.152951
CCDC88A	SAMSN1	0.15281
SUB1	IDO1	0.152794
CCDC88A	AP2S1	0.152772
ETV6	CSRP1	0.152409
SUB1	VRK2	0.152297
CCDC88A	SYNCRIP	0.152227
FOXO1	IFI35	0.152159
FOS	UTP18	0.15174
FOS	CD163	0.1517
NFE2L3	SNRNP48	0.1513
JUN	CD44	0.151158
MGA	DENND5A	0.151057
CCDC88A	OXA1L	0.15095
ETV6	UBE2H	0.150878
JUN	NFKBID	0.150798
LCOR	PPIG	0.150627
ETV6	VPS36	0.150544
SUB1	FKBP11	0.15048
PLEK	IQGAP2	0.150475
SUB1	PRPF3	0.149905
HIVEP1	MSMO1	0.149871
FLI1	SLC35B2	0.149757
TFAM	SNRNP200	0.149746
PIAS1	ASH1L	0.149444
JUN	HHEX	0.149266
ATF3	GPATCH1	0.148693
LCOR	PRPF3	0.148327
HMGXB4	MGA	0.148285
CCDC88A	PAK1	0.148137
ZEB2	C3	0.148026
ETV6	DDIT3	0.147975
HIVEP1	SYK	0.147822
NFE2L3	MSMO1	0.147704
NFE2L3	VARS1	0.147673
FOS	EMC2	0.147464
PBRM1	CXCL10	0.147309
PBRM1	ARID5B	0.147164
HIVEP1	ATIC	0.147075
FOXO1	LARS1	0.147011
RBPJ	ITGA4	0.146836
HIVEP1	DTX3L	0.14676
PLEK	CTSS	0.146579
FOS	CCDC66	0.146491
DDIT3	ASH1L	0.146346
ETV6	BCAS3	0.146289
ATF3	PTPN6	0.146257
TCF7L2	HMGCR	0.146173
CCDC88A	SMAP2	0.145883
BHLHE40	BIN1	0.145729
TCF7L2	USP8	0.145671
FOS	NFKBIZ	0.145565
JUN	SMAP2	0.145433
NFE2L3	AKR1A1	0.1454
FOXO1	OTUD4	0.145376
FOS	KHDRBS1	0.145236
FOS	RRBP1	0.145041
BHLHE40	PDCD4	0.144845
CCDC88A	CANX	0.144812
MGA	GADD45B	0.144778
HIVEP1	JAK2	0.144764
ATF3	PARP9	0.144719
ATF3	CALM2	0.144584
LCOR	NEBL	0.144576
TCF7L2	HSPH1	0.144396
JUN	RIT1	0.144127
FOS	VPS36	0.144109
MEF2A	SNRNP200	0.144039
FOS	MDH2	0.14398
FOXO1	SAR1A	0.143917
SUB1	HIVEP1	0.143875
ETV6	PFDN1	0.143849
JUN	ARHGAP6	0.143779
HIVEP1	KMT5B	0.143653
MGA	EEA1	0.143365
TFAM	PCM1	0.143362
HMGXB4	CYTH1	0.143247
ZEB2	VIRMA	0.143192
ATF3	ARHGAP6	0.142595
BHLHE40	PAK1	0.142474
TCF7L2	SLBP	0.142465
JUN	NDUFB6	0.142351
DDIT3	SHTN1	0.1422
SUB1	LCOR	0.141936
ETV6	UXT	0.14192
CCDC88A	MDH2	0.14179
HMGXB4	SYNE1	0.141761
RBPJ	PHF2	0.141612
JUN	KMT5A	0.141502
FOS	ALCAM	0.141044
HMGXB4	H2AZ2	0.140925
FOS	BHLHE40	0.140851
SUB1	MFSD11	0.140827
LCOR	CYTH1	0.140785
RBPJ	SMAP2	0.140766
HMGXB4	ZDHHC20	0.140694
HHEX	ATAD2	0.140689
LCOR	OSBPL8	0.140222
FOS	PSMB7	0.140216
PIAS1	INO80	0.140168
LCOR	SUB1	0.140077
SUB1	OSBPL8	0.140043
HIVEP1	NFE2L3	0.140014
FOSB	PAGR1	0.139874
FOS	MACROH2A1	0.139497
LCOR	GBP2	0.139313
ARID5B	ITGAL	0.13921
NFE2L3	KMT5B	0.139142
LCOR	DCAF1	0.138737
ETV6	MAP4K4	0.138716
PLEK	VIM	0.138453
PBRM1	CYTH1	0.138314
JUN	HERC4	0.138305
FOS	STIM1	0.138212
ZEB2	PADI2	0.13813
FOS	ZBTB38	0.138129
JUN	DIS3	0.137954
HIVEP1	USP8	0.137906
DDIT3	AHCY	0.137898
JUN	MRPS5	0.137872
FOXO1	PCYT1A	0.137788
CCDC88A	SETD5	0.137732
JUN	TCOF1	0.137726
HHEX	PHAX	0.137622
ATF3	GLB1	0.137583
FOXO1	KMT5B	0.137406
PIAS1	ACSL5	0.137337
HIVEP1	VAV1	0.137128
MEF2A	CD163	0.137039
TCF7L2	ARID5B	0.136941
JUN	PUDP	0.136663
PIAS1	CCPG1	0.136603
PLEK	MS4A8	0.136502
ZEB2	GADD45B	0.136468
FOS	PSMD7	0.136422
FOS	OAS1	0.136224
ATF3	NIFK	0.136017
PAX5	CDK5RAP2	0.135858
CCDC88A	ARCN1	0.135843
FOS	TOMM70	0.135835
ETV6	SORL1	0.135749
BHLHE40	S100A4	0.135726
HHEX	AKR1A1	0.135569
HMGXB4	DENND4A	0.135496
CCDC88A	RPS6KA3	0.135423
NFE2L3	TBK1	0.135409
DDIT3	SLC2A3	0.135334
LCOR	HMGXB4	0.13531
ARID5B	RUFY3	0.135301
ETV6	ZC3H13	0.134928
FLI1	JAK2	0.134923
HMGXB4	ARID5B	0.134567
DDIT3	PIP5K1B	0.134236
LCOR	NOLC1	0.134166
FOS	FAM117B	0.134063
BHLHE40	BTK	0.133925
FOS	ARHGAP6	0.133664
HIVEP1	CWC27	0.133241
ZEB2	SIRT2	0.133173
FLI1	ZFP36	0.132946
CCDC88A	TLK2	0.132914
BHLHE40	TAOK3	0.13278
BHLHE40	SGK1	0.132686
SUB1	SHFL	0.132684
JUN	MS4A1	0.132548
HMGXB4	SDF2L1	0.132416
PIAS1	NFKBIA	0.132294
HIVEP1	TBK1	0.132254
MGA	VPS41	0.132231
CCDC88A	TARS1	0.13222
JUN	SPCS3	0.131877
ETV6	PCM1	0.131823
FOXO1	EMC7	0.131812
FOS	CLEC3B	0.131778
ATF3	SENP7	0.131741
SUB1	RBBP8	0.131677
JUN	HLA-DRA	0.131631
HHEX	PAX5	0.131556
HMGXB4	CSRP1	0.131529
JUN	RPS18	0.131431
FOS	LAP3	0.131223
PIAS1	CNDP2	0.131221
PAX5	WDR70	0.131199
ETV6	YBX3	0.131121
FOS	COPS2	0.131048
BHLHE40	ALCAM	0.131032
PAX5	NFKBID	0.130947
PIAS1	H2AZ2	0.130751
BHLHE40	TANGO2	0.130743
ETV6	LGALS1	0.130599
PIAS1	CSRP1	0.130574
SUB1	KRAS	0.130276
PBRM1	NEBL	0.130235
ZEB2	CDK5RAP2	0.13016
ATF3	SAMHD1	0.13015
JUN	DHDDS	0.130127
DDIT3	NEMF	0.130049
ETV6	ANXA1	0.12998
SUB1	SLC39A6	0.12984
FOXO1	ITGB1	0.129738
HIVEP1	CEP350	0.129694
ATF3	SLC7A7	0.129678
FOS	RBPJ	0.129633
ATF3	PPIB	0.129508
FLI1	SWAP70	0.12925
FLI1	ZBTB38	0.129204
TCF7L2	NAAA	0.129001
CCDC88A	JUN	0.128901
FOS	FKBP11	0.128899
JUN	SASH3	0.128892
LCOR	VRK2	0.128808
NFE2L3	SLC30A1	0.128789
FOS	ARCN1	0.128317
FOS	MPHOSPH8	0.128135
JUN	CWC27	0.128067
FOS	CUEDC2	0.127709
PIAS1	AHNAK	0.127694
ATF3	KNOP1	0.127596
HIVEP1	MPHOSPH9	0.127588
JUN	BRWD3	0.127477
NFE2L3	HIVEP1	0.127442
JUN	UTP25	0.127294
PIAS1	NAT10	0.127247
JUN	LY86	0.127138
CCDC88A	NFKBIZ	0.126973
BHLHE40	CANX	0.126909
DDIT3	INO80	0.126877
FOXO1	RTF1	0.126817
ZEB2	OXA1L	0.126795
MEF2A	PPIG	0.126768
ZEB2	PSMD7	0.126735
FOS	CTSC	0.126668
FOS	KRAS	0.126623
CCDC88A	MACROH2A1	0.126343
PAX5	DHRS9	0.126268
PLEK	HLA-DRA	0.126264
PBRM1	HMGXB4	0.126249
FOS	CALM2	0.126199
FOS	CTSS	0.126148
HIVEP1	SLC30A1	0.126138
ZEB2	KRR1	0.125981
FOS	ARPC1B	0.125915
NFE2L3	FGL2	0.125903
FOS	SAT1	0.125677
BHLHE40	ATP2B1	0.125635
FOS	CNOT1	0.125631
PBRM1	FAM13B	0.125613
CCDC88A	ATF3	0.125611
JUN	BAG6	0.125492
FOS	ACTR2	0.125405
FLI1	LGALS1	0.125368
SUB1	NOLC1	0.125165
TCF7L2	TRNT1	0.125134
JUN	GOLGA4	0.125118
NFE2L3	DDX58	0.125111
YBX3	SAMSN1	0.124924
ATF3	MPHOSPH8	0.124632
TFAM	HSPD1	0.124546
YBX3	ARID5B	0.124381
HIVEP1	VARS1	0.124299
PIAS1	NEMF	0.124224
HMGXB4	RFC1	0.124134
FOS	FCHO2	0.124044
HIVEP1	KMT5A	0.123992
FOS	LGALS1	0.12396
FOS	IQGAP2	0.123841
ATF3	ATP2B1	0.12372
JUN	VPS26A	0.123664
CCDC88A	WHAMM	0.123633
DDIT3	BCAS3	0.123551
FOXO1	SLK	0.123321
FOS	CHMP2B	0.123269
PBRM1	SDF2L1	0.12326
DDIT3	TKT	0.123248
ETV6	DYNC1H1	0.122746
TCF7L2	FLI1	0.122562
ATF3	LRPAP1	0.122455
FOXO1	CD2AP	0.122369
JUN	BRD8	0.122318
PIAS1	THOC7	0.122273
PBRM1	ESCO1	0.122053
FOS	SGK1	0.12203
ZBTB38	IFIT3	0.121907
FOS	PARP9	0.121892
DDIT3	PTPN2	0.121565
ETV6	NOLC1	0.121558
ETV6	EIF3H	0.121476
PIAS1	MRPS11	0.121116
NFE2L3	REV3L	0.121082
MEF2A	RRBP1	0.121053
JUN	RBBP8	0.120962
JUN	RRBP1	0.120794
RBPJ	COPS2	0.120792
ETV6	TDRD3	0.120755
JUN	TEC	0.120701
JUN	MACROH2A1	0.12064
ATF3	BDP1	0.120437
ETV6	SHFL	0.120282
NFE2L3	MIF	0.120274
HHEX	NFKBID	0.120269
CCDC88A	FCN1	0.120247
RBPJ	ZEB2	0.120216
ETV6	WDR33	0.1202
HIVEP1	XPO1	0.120061
FOS	VIM	0.120053
FOXO1	IDI1	0.119989
PIAS1	RANBP1	0.119918
MEF2A	FYB1	0.119867
NFE2L3	OSBPL8	0.119842
LCOR	LONP2	0.119831
JUN	MPHOSPH9	0.119778
CCDC88A	FAF1	0.119586
BHLHE40	FERMT3	0.119541
HIVEP1	SASH3	0.119446
ATF3	CORO1A	0.119126
RBPJ	ESCO1	0.119035
JUN	NEBL	0.118989
FOS	ATF3	0.118932
SUB1	IFI35	0.118892
TFAM	RNGTT	0.118871
FLI1	UBE2H	0.118813
ATF3	ITGA4	0.118813
HHEX	DHRS9	0.118662
CCDC88A	CHI3L1	0.118519
CCDC88A	FKBP11	0.118326
DDIT3	SNX3	0.11831
FOS	TUBA1B	0.118294
CCDC88A	VPS26C	0.118274
FOS	CALR	0.118089
SUB1	ATP1A1	0.117994
PAX5	HHEX	0.117932
ATF3	BAG6	0.117928
CCDC88A	MDM2	0.117902
FOS	SHFL	0.117847
JUN	MTSS1	0.117829
FOS	THOC7	0.11776
SUB1	REV3L	0.117382
FOXO1	MYO9B	0.117366
FOS	STX7	0.117343
HMGXB4	MPHOSPH9	0.117274
BHLHE40	ACBD3	0.117071
JUN	CCDC88A	0.117014
JUN	SNX3	0.116999
HHEX	RNF19A	0.116939
FLI1	KNOP1	0.116928
SUB1	WHAMM	0.116815
YBX3	HSPD1	0.116772
JUN	PAGR1	0.116677
ATF3	TUBA1B	0.116676
BHLHE40	BRWD3	0.116581
FOS	COTL1	0.11647
ATF3	HSPD1	0.116437
PIAS1	HMGXB4	0.116174
DDIT3	UBE2H	0.116145
BHLHE40	NCF4	0.116091
DDIT3	CCDC186	0.115929
ETV6	SHTN1	0.115928
MGA	DENND4A	0.115856
LCOR	RBBP8	0.11575
CCDC88A	DUSP1	0.115732
ATF3	PDIA3	0.115532
JUN	SNX10	0.115423
FOS	UBE2H	0.115348
LCOR	SIRT2	0.115332
CCDC88A	TCOF1	0.11511
HIVEP1	NOLC1	0.115085
FOS	TARS1	0.115012
ZBTB38	WDR70	0.114887
TCF7L2	CCDC66	0.114863
HIVEP1	LY86	0.114842
TCF7L2	CIB1	0.114814
PAX5	TTC17	0.114756
FOS	TANGO2	0.114651
ARID5B	RNGTT	0.114539
FOS	MX1	0.114375
FOS	EPB41	0.11431
JUN	COTL1	0.114246
ETV6	CHI3L1	0.114191
ETV6	KMT5B	0.114075
ARID5B	CCDC66	0.113936
NFE2L3	HLA-DRA	0.113933
TFAM	RUFY3	0.113879
SUB1	FAF1	0.113823
BHLHE40	SEC61A1	0.113605
MEF2A	TARS1	0.113579
RBPJ	MDH2	0.113504
FOS	DUSP1	0.113461
NFE2L3	XPO1	0.113268
ATF3	SAMD9	0.113237
PIAS1	SHFL	0.113183
CCDC88A	EIF4A2	0.113179
JUN	PIH1D1	0.113161
TCF7L2	CXCL10	0.113091
ETV6	SAT1	0.113046
JUN	HSPB1	0.112988
PLEK	PCF11	0.112962
PBRM1	MIF	0.112946
JUN	RBPJ	0.112573
FOS	FAF1	0.112573
HHEX	XPO1	0.112522
ARID5B	LCOR	0.112502
TFAM	ARID5B	0.112479
YBX3	RNGTT	0.112312
NFE2L3	SERPINB1	0.112253
LCOR	ARID5B	0.112048
TCF7L2	RNGTT	0.111976
YBX3	RUFY3	0.111925
PBRM1	PIP5K1B	0.111912
ZBTB38	SNRPB2	0.111906
YBX3	FERMT3	0.111704
SUB1	PARP9	0.111631
MEF2A	TFAM	0.11152
SUB1	GBP2	0.111445
NFE2L3	NOLC1	0.111324
FOS	VPS13D	0.110973
FOS	BAG6	0.110948
JUN	DDIT3	0.110925
JUN	GPX1	0.110696
JUN	ALAS1	0.110691
BHLHE40	DENND4A	0.110608
ETV6	LAMP2	0.11058
RBPJ	ALMS1	0.110519
FOS	SEPTIN2	0.110458
CCDC88A	BCLAF3	0.110363
SUB1	TRAM1	0.110357
ZEB2	SAMSN1	0.110287
FOSB	IFIT3	0.11028
PAX5	JUN	0.11019
LCOR	BCAS3	0.110124
FOXO1	LAMP2	0.110118
FOS	KNOP1	0.109999
HIVEP1	HLA-DRA	0.109969
JUN	SHFL	0.109958
PAX5	BANK1	0.109816
BHLHE40	SDAD1	0.109718
SUB1	SIRT2	0.109706
RBPJ	TPM4	0.109613
HMGXB4	SLC20A1	0.109457
FOS	BRWD3	0.109411
FLI1	PSMA3	0.109353
CCDC88A	BHLHE40	0.109307
PIAS1	PAX5	0.109198
JUN	HMGCR	0.109144
FOS	USP1	0.109136
DDIT3	MRPS11	0.109053
PBRM1	TSC1	0.108792
JUN	FAM117B	0.108756
FOS	PDIA3	0.108608
PBRM1	LONP2	0.108534
FOS	ROCK2	0.108447
CCDC88A	NDUFA1	0.108298
SUB1	ISG15	0.108293
HMGXB4	ZEB2	0.10811
FOXO1	ATIC	0.108078
FOXO1	DTX3L	0.108072
NFE2L3	ALMS1	0.108061
FLI1	MUL1	0.108054
PAX5	ADGRG5	0.108004
FOSB	UTP25	0.107948
ATF3	PABPC1	0.107581
PLEK	PSMD7	0.10755
FOS	TGS1	0.107546
CCDC88A	SPTLC2	0.107375
ETV6	SLC7A7	0.107372
BHLHE40	LRRK1	0.107241
HIVEP1	CST3	0.107215
CCDC88A	HSPA5	0.107119
CCDC88A	LMO2	0.107067
BHLHE40	IFI30	0.107049
FOS	AIF1	0.106995
HHEX	ZDHHC20	0.106976
NFE2L3	RNF19A	0.106962
NFE2L3	FAM13B	0.106835
PAX5	ATAD2	0.106829
ETV6	NAT10	0.106794
HIVEP1	OSBPL8	0.106757
LCOR	DHRS9	0.106753
LCOR	ARSB	0.106731
JUN	SYNE1	0.10669
CCDC88A	PPP2R3C	0.10668
ZEB2	THOC7	0.106656
RBPJ	CASP8AP2	0.106535
ATF3	TRAPPC11	0.106434
FOS	SLC35B2	0.106426
FLI1	MYO1G	0.106411
PAX5	BAG6	0.106408
BHLHE40	BDP1	0.106384
CCDC88A	TIAM1	0.10624
FOXO1	ALMS1	0.106208
ETV6	QTRT1	0.106171
JUN	CD74	0.106168
JUN	IFI30	0.105905
FOS	SWAP70	0.105872
BHLHE40	SAT1	0.10583
JUN	IFI6	0.105786
PAX5	RNF19A	0.105759
PIAS1	ETV6	0.10559
FOXO1	SEPTIN2	0.105451
LCOR	MRPS5	0.105216
FOXO1	TET1	0.10521
HIVEP1	CYTH1	0.105046
NFE2L3	ESCO1	0.104959
HIVEP1	MAP4K4	0.104893
FOSB	PLAC8	0.104814
FOS	NSFL1C	0.104791
HHEX	EPRS1	0.104784
ATF3	EIF3H	0.104694
CCDC88A	SAR1A	0.104669
FOS	SUB1	0.104648
HMGXB4	BCAS3	0.104606
PBRM1	CASP8AP2	0.10454
CCDC88A	KMT5B	0.10452
PIAS1	PTPN2	0.104515
FLI1	DENND4A	0.104409
JUN	EMP3	0.104401
ATF3	CCPG1	0.104386
ETV6	TAOK3	0.104356
ETV6	OSBPL8	0.104353
FLI1	RPS6KA3	0.104246
YBX3	CCDC66	0.104245
HIVEP1	NDUFB6	0.104148
RBPJ	FAM13B	0.104039
JUN	LGALS1	0.103971
HIVEP1	MOV10	0.103967
PBRM1	NFE2L3	0.103961
RBPJ	RO60	0.103958
PAX5	DNAH7	0.103841
PBRM1	PLAC8	0.103764
BHLHE40	ACTG1	0.103705
RBPJ	TLK2	0.103679
CCDC88A	ARPC1B	0.103657
PBRM1	ALMS1	0.103616
ETV6	TIAM1	0.103613
MEF2A	CORO1A	0.103569
ATF3	BCLAF3	0.103515
BHLHE40	SHFL	0.103499
YBX3	RTF1	0.103428
YBX3	CD74	0.103407
FOS	EIF4G1	0.103379
RBPJ	PLAC8	0.103376
JUN	TEP1	0.103311
HHEX	DHDDS	0.103175
FOS	ZFP36	0.103079
JUN	AP2S1	0.103072
FOS	CANX	0.103068
ETV6	H2AZ2	0.103003
FLI1	VAV3	0.102965
CCDC88A	FGR	0.102862
BHLHE40	SAMHD1	0.102781
JUN	GGA3	0.102777
BHLHE40	NDUFS6	0.102744
HIVEP1	NDUFA12	0.102688
RBPJ	PABPC1	0.102687
CCDC88A	PTPN6	0.102671
ZEB2	SNRPB2	0.102598
FOS	NIFK	0.102404
JUN	OXA1L	0.102396
FLI1	UTP25	0.102373
ETV6	EIF1AX	0.102353
HMGXB4	ARSB	0.102347
TCF7L2	PPIB	0.102291
PBRM1	HEATR1	0.102162
DDIT3	SHFL	0.10216
ATF3	F13A1	0.102153
ATF3	DHRS9	0.102136
NFE2L3	SASH3	0.102121
PLEK	SAT1	0.10204
FOS	PIM3	0.101959
FOS	GPATCH1	0.101928
PBRM1	RO60	0.101896
LCOR	MPHOSPH9	0.101882
HIVEP1	RNF19A	0.101832
TCF7L2	UXT	0.101788
HIVEP1	CCDC43	0.101713
CCDC88A	CSF2RA	0.101681
PBRM1	SETD5	0.101612
JUN	CCDC43	0.101403
JUN	FOS	0.101371
FOS	LRPAP1	0.101333
LCOR	IFI35	0.101313
ETV6	EIF5B	0.101164
FOS	DENND4A	0.101104
FOS	NCF4	0.101057
ZBTB38	UTP25	0.101056
HHEX	MTSS1	0.101036
FOS	SAMHD1	0.100954
TFAM	PCYT1A	0.100939
ATF3	FKBP11	0.10091
SUB1	CUEDC2	0.100899
JUN	EIF3H	0.100873
NFE2L3	NDUFA12	0.100863
ARID5B	PBRM1	0.100824
NFE2L3	CYTH1	0.100516
FOSB	COPS2	0.100502
NFE2L3	TSC1	0.100501
JUN	RNGTT	0.100375
FOS	DNAJC3	0.100248
ATF3	CALR	0.100243
NFE2L3	CST3	0.100215
FOS	CLK4	0.100201
PAX5	XPO1	0.1002
FLI1	LMO2	0.100177
FOS	NDUFS6	0.100156
TFAM	ETV6	0.100134
PIAS1	IQGAP2	0.100109
FLI1	TCF7L2	0.100063
FOS	CWC27	0.0998394
PIAS1	CASP8AP2	0.0998387
FOS	PSMA3	0.099821
TFAM	CCDC66	0.0998021
YBX3	SNX10	0.0997841
MEF2A	HSP90AA1	0.0997789
CCDC88A	H1-4	0.0996328
DDIT3	PARP1	0.0995847
DDIT3	ROCK2	0.0995089
MEF2A	COTL1	0.0994281
HMGXB4	HEATR1	0.0993906
CCDC88A	DEK	0.0993055
FOS	CD74	0.0993025
PIAS1	TKT	0.099296
PAX5	DHDDS	0.0992794
BHLHE40	DYNC1H1	0.0992661
RBPJ	PBRM1	0.0991898
LCOR	PIP5K1B	0.0991434
JUN	SAR1A	0.0990872
FOS	ETV6	0.0990526
LCOR	HEATR1	0.0989486
NFE2L3	RBPJ	0.0988952
FOSB	PLXNC1	0.0988199
FOS	DDX27	0.0986868
CCDC88A	ITSN1	0.0986273
SUB1	EIF3H	0.0985713
FOS	CORO1A	0.0985358
ATF3	RGS10	0.0985248
FLI1	GGA3	0.0984727
PAX5	MTSS1	0.0983499
FOSB	ARAP2	0.0983259
PBRM1	MPHOSPH9	0.0982937
CCDC88A	CD163	0.0982309
BHLHE40	PIM3	0.0982223
NFE2L3	SETD5	0.0982041
PIAS1	VARS1	0.0981558
LCOR	PARP9	0.0980594
TFAM	TCF7L2	0.0980077
HIVEP1	VPS36	0.0980022
PIAS1	ISG15	0.0979581
ZBTB38	FOSB	0.0978952
JUN	PDE4B	0.0978656
RBPJ	SETD5	0.0978565
FOS	LRRK1	0.0978161
FOS	CXCL10	0.0977725
SUB1	RAPGEF2	0.0977225
RBPJ	MIF	0.0976522
JUN	NDUFS5	0.0975805
ZBTB38	TBK1	0.0975279
FOS	NIBAN1	0.0975149
PIAS1	BRD8	0.0975055
FOSB	TAOK3	0.0974288
ZEB2	LYN	0.0974143
YBX3	TCF7L2	0.097391
JUN	RALGPS2	0.0972958
PAX5	CASP8AP2	0.0971821
FOS	GTPBP4	0.0970501
PAX5	VARS1	0.097022
FOXO1	VPS26C	0.0969657
SUB1	DHRS9	0.0969436
BHLHE40	CEP170	0.0969087
CCDC88A	LAP3	0.0968826
JUN	EIF4A2	0.0968645
JUN	MX1	0.0968428
PBRM1	COPS2	0.0968168
PAX5	TBK1	0.0967641
MGA	IQGAP2	0.0967628
PAX5	TSC1	0.0967335
TFAM	TRNT1	0.0967062
FOS	IFIT3	0.0966287
ZBTB38	TSC1	0.0966126
PAX5	NDUFA1	0.0965205
ATF3	AP1G1	0.096297
ZEB2	YWHAG	0.0962925
FOS	NSUN2	0.0962575
PIAS1	PSMD7	0.0962318
FLI1	CUEDC2	0.0962185
PBRM1	SYNCRIP	0.0962177
FOS	ACTB	0.0962032
NFE2L3	PBRM1	0.0961737
FOSB	CD163	0.0961396
FLI1	LRPAP1	0.0961387
PBRM1	ARSB	0.0961037
FOSB	SNRPB2	0.096083
PAX5	CWC25	0.096046
MEF2A	FOS	0.0959714
HHEX	NDUFA1	0.0959137
ETV6	MRTFB	0.0958843
PBRM1	BCAS3	0.0958511
FOS	TEC	0.095847
JUN	NCOA2	0.0957561
JUN	SYK	0.0957527
ARID5B	MRTFB	0.0957395
FOS	PCF11	0.0957264
MGA	SNRPB2	0.0956422
PLEK	ARPC1B	0.0955355
FOS	SSR4	0.0955141
FOSB	SETX	0.0954932
PAX5	ARAP2	0.0954777
CCDC88A	PDCD4	0.0953683
RBPJ	TSC1	0.095303
ETV6	EEA1	0.0952522
ZBTB38	PAX5	0.0951136
ETV6	HSP90B1	0.0950953
FLI1	MACROH2A1	0.0950624
TCF7L2	MYO1G	0.0950351
FOS	SAMD9	0.0950128
TCF7L2	CEP350	0.0949623
JUN	HSP90AB1	0.0949198
BHLHE40	AHNAK	0.0949189
CCDC88A	GPX1	0.0948862
ATF3	B4GALT1	0.0947646
FOXO1	ESCO1	0.0947281
PIAS1	SAMHD1	0.0945989
PAX5	MS4A1	0.0943903
FOS	WHAMM	0.0942954
NFE2L3	IDO1	0.0942795
SUB1	MRPS5	0.0942271
FLI1	NDUFS5	0.0942034
PIAS1	TBK1	0.0941075
TCF7L2	WASL	0.0940613
JUN	DNAJC7	0.0939718
JUN	PLXNC1	0.0939613
HIVEP1	EIF4A2	0.0938852
YBX3	PPIB	0.0938569
LCOR	BTK	0.0938299
HHEX	PIM3	0.0938021
CCDC88A	LAMP2	0.0937493
HMGXB4	ITGAL	0.0937492
ARID5B	TCF7L2	0.0936877
JUN	PSMA3	0.0936512
FOS	BDP1	0.0936131
PIAS1	TTC17	0.0935986
CCDC88A	PRPF3	0.093594
FOS	CCT2	0.0935253
RBPJ	NFE2L3	0.0932449
TCF7L2	BHLHE40	0.0932223
LCOR	SLC20A1	0.093189
SUB1	PPP4R3B	0.0931339
NFE2L3	CASP8AP2	0.0930898
HMGXB4	PIAS1	0.0930858
FOXO1	SPTLC2	0.0930845
ETV6	EIF4A2	0.0928897
SUB1	HCK	0.0928603
PLEK	ZC3H13	0.0928161
NFE2L3	TLK2	0.0927653
LCOR	EIF3H	0.0927129
HHEX	ZFP36	0.0926688
FOS	TM9SF3	0.0926162
FLI1	ACTB	0.0925945
ETV6	FOSB	0.0925787
ETV6	NCF4	0.0925679
FOS	TRIT1	0.092547
LCOR	NSFL1C	0.0924617
ETV6	DUSP1	0.0924491
PAX5	FAM117B	0.0922816
JUN	MDM2	0.0922674
ZBTB38	VARS1	0.0922358
CCDC88A	CALM2	0.0921451
FOXO1	CDKN1B	0.0920867
HIVEP1	FERMT3	0.0919652
DDIT3	NAT10	0.091919
SUB1	WASHC4	0.091875
PLEK	MTPN	0.0918692
JUN	MUL1	0.0918584
PIAS1	FOSB	0.0918397
SUB1	SDF2L1	0.0918242
HMGXB4	PIP5K1B	0.0917987
ATF3	ANXA3	0.0916867
FOS	PTPN2	0.0916274
FOXO1	SMAP2	0.0915756
TFAM	PHF2	0.0915424
PLEK	GADD45A	0.091503
TCF7L2	SNW1	0.0914992
HMGXB4	CWC25	0.0914341
ETV6	PTPN2	0.0914292
HIVEP1	OXA1L	0.091363
LCOR	WASHC4	0.0913489
LCOR	BANK1	0.0913371
ATF3	ZC3H13	0.0912238
PBRM1	RBPJ	0.091155
TFAM	MRTFB	0.0911376
DDIT3	ETV6	0.0910177
DDIT3	PPIG	0.0910153
HIVEP1	RPS20	0.0909926
LCOR	CCDC43	0.0909724
CCDC88A	OGDH	0.0909274
ETV6	FERMT3	0.0908905
ATF3	CCDC88A	0.0908655
FOS	ZC3H13	0.0908505
NFE2L3	COPS2	0.0908499
NFE2L3	PLAC8	0.0907948
BHLHE40	WASL	0.0907303
CCDC88A	OAS1	0.0907207
FOXO1	VAV1	0.0907192
JUN	ACTB	0.090715
CCDC88A	TUBA1B	0.0906677
JUN	SORL1	0.0906525
MEF2A	ITGB1	0.090622
HHEX	BAG6	0.0905989
HIVEP1	DNAJC7	0.090532
FOXO1	ASH1L	0.0904987
FOS	ITGAL	0.0904516
ATF3	ALCAM	0.0904466
FOXO1	DNAH7	0.0904162
HMGXB4	SLC2A3	0.0903184
ARID5B	HCK	0.09023
NFE2L3	FDPS	0.090128
CCDC88A	IFI30	0.0901022
FOXO1	MSMO1	0.0900369
RBPJ	TIAM1	0.090023
ZBTB38	CASP8AP2	0.0899209
ETV6	NIBAN1	0.0898677
JUN	ATP1A1	0.0898526
PIAS1	CD2AP	0.0898488
JUN	SNRPB2	0.0897586
PBRM1	TLK2	0.089672
ZEB2	PABPC1	0.0896694
ARID5B	PHF2	0.0896535
FOS	IDI1	0.0895842
PAX5	SUPT6H	0.089583
PAX5	CETN3	0.08956
ZBTB38	SETX	0.0893788
CCDC88A	TEC	0.0893707
PLEK	ANXA1	0.0891364
PLEK	CD2AP	0.0890936
FLI1	ACSL1	0.0890654
FOS	FGR	0.0890609
HIVEP1	EIF3H	0.0890165
PAX5	PNPLA8	0.0890158
ETV6	LARS1	0.0890018
BHLHE40	PTPN2	0.0889675
PAX5	FUCA1	0.0889122
ZEB2	HMGXB4	0.0887763
FOS	TLK2	0.0887719
NFE2L3	BIN1	0.0887461
FOS	PDCD4	0.088698
FOS	BIN1	0.0886952
PBRM1	IDO1	0.0886902
PIAS1	MAP4K4	0.0886735
HIVEP1	RNGTT	0.0886089
FLI1	SDAD1	0.0885924
HHEX	JUN	0.0885853
HIVEP1	SAR1A	0.0885307
PIAS1	RALGPS2	0.0884848
CCDC88A	FOS	0.0884831
FLI1	YWHAG	0.0884773
TFAM	LARS1	0.0884602
CCDC88A	NIBAN1	0.0884312
TCF7L2	ESCO1	0.0883519
PBRM1	SASH3	0.0883325
FOSB	ZFP36	0.0883118
JUN	REV3L	0.088299
ETV6	RPS20	0.0882148
HHEX	VIRMA	0.0881861
SUB1	CEP83	0.088159
YBX3	PFKP	0.088111
HHEX	MS4A1	0.0880154
SUB1	UTP18	0.087924
ARID5B	CYTH1	0.0878864
CCDC88A	CALR	0.0878282
CCDC88A	ITGB1	0.0878178
TFAM	ESCO1	0.0877898
JUN	MFSD11	0.0877862
ETV6	RPL36A	0.0877491
ETV6	NARS2	0.0877076
FOS	ANXA3	0.0876494
JUN	SLBP	0.0876473
FLI1	MRTFB	0.0876309
ZBTB38	SNX10	0.0876258
HHEX	DIS3	0.087599
SUB1	TIMP1	0.0875892
HHEX	RIT1	0.0875098
PIAS1	MX1	0.0875074
FOS	ISG15	0.0874495
SUB1	MX1	0.0873591
CCDC88A	VPS13C	0.0873107
YBX3	FOXO1	0.0873107
FOXO1	SAMSN1	0.0872823
FOS	CEP350	0.0872624
CCDC88A	WASL	0.08726
ZEB2	ESF1	0.0872548
TCF7L2	YBX3	0.0872439
PAX5	HSP90AB1	0.0871991
PAX5	H1-4	0.0871934
CCDC88A	RPS20	0.0870564
TFAM	PHAX	0.0869974
JUN	PPP2R3C	0.0869774
JUN	GBP2	0.0869109
PBRM1	TPM4	0.0869033
BHLHE40	BANK1	0.0868408
CCDC88A	NARS2	0.0868081
TFAM	VAV1	0.0867865
TFAM	CD2AP	0.0867656
ATF3	VAV3	0.0867651
ZEB2	WHAMM	0.0867469
FOSB	R3HDM1	0.0866656
FOS	CAPZA2	0.0866025
YBX3	ZDHHC20	0.0866023
RBPJ	PDE4B	0.0865973
JUN	AKIRIN2	0.0865221
CCDC88A	CIB1	0.0864551
ZEB2	SNX10	0.0863987
SUB1	CWC27	0.0863843
ATF3	SYNCRIP	0.0863207
FOS	ITGB1	0.0862583
BHLHE40	SNRNP48	0.0862157
BHLHE40	RNF19A	0.0862061
RBPJ	SNX10	0.0860466
HMGXB4	ARPC4	0.0859765
CCDC88A	ACTR2	0.08597
MGA	LYN	0.0859326
FOXO1	PPP2R3C	0.0859272
HHEX	NEBL	0.0859237
CCDC88A	VAV3	0.0859149
FOXO1	GADD45B	0.0859132
ETV6	ME2	0.0859115
PBRM1	SLC20A1	0.0858874
NFE2L3	PCYT1A	0.0858426
BHLHE40	STX7	0.0858396
ZEB2	FAF1	0.0858217
FLI1	EIF1AX	0.0858026
JUN	MYO9B	0.0858018
HIVEP1	TKT	0.0857977
RBPJ	SASH3	0.0857951
TCF7L2	TFAM	0.0857905
FOS	ATP1A1	0.0856675
MEF2A	MTPN	0.0855348
ZBTB38	ARAP2	0.0854944
FOS	DDX58	0.085473
FOSB	BAG6	0.0854425
FOSB	FOS	0.0853713
BHLHE40	HCK	0.0852784
ATF3	CST3	0.0852457
FOXO1	SLC35B2	0.0852407
ZBTB38	ADGRG5	0.0851806
ZBTB38	CETN3	0.0851023
ETV6	TKT	0.0850177
FLI1	TAOK3	0.084985
PIAS1	SLC2A3	0.0849654
PIAS1	TSC1	0.0849612
FOS	NUAK2	0.0849035
LCOR	CUEDC2	0.0848243
NFE2L3	COA1	0.0848236
FOS	LACTB	0.0847933
FOSB	MCL1	0.0847879
FOS	SLC7A7	0.0847539
FLI1	NCOA2	0.0847132
YBX3	PSMB7	0.084674
FOSB	SNX10	0.0846256
PLEK	PCYT1A	0.0844908
ZBTB38	JUN	0.0844335
NFE2L3	NDUFA8	0.0844037
LCOR	RPS18	0.0843943
FOS	TRAM1	0.0843866
FOS	FER	0.0843466
FOSB	OTUD4	0.0843305
JUN	VPS36	0.084304
CCDC88A	ZFP36	0.0842903
FOS	EIF5B	0.0842484
HIVEP1	NDUFA8	0.0841946
CCDC88A	TET1	0.0841717
ETV6	VIM	0.0841633
FOXO1	NSUN2	0.084156
PBRM1	NSFL1C	0.0841053
ETV6	SAR1A	0.0840729
HIVEP1	EMP3	0.0839725
FLI1	HSP90B1	0.083872
FOSB	ARPC1B	0.0838381
CCDC88A	COTL1	0.08383
CCDC88A	HSP90B1	0.0837653
JUN	RAPGEF2	0.0837409
SUB1	LCP1	0.0837337
FOXO1	ANP32E	0.0836895
ETV6	LCP1	0.0836578
MEF2A	CD2AP	0.0836528
ZBTB38	SORL1	0.0836421
SUB1	AP1G1	0.0835877
CCDC88A	LARS1	0.0835656
HMGXB4	WDR70	0.0834632
BHLHE40	RTF1	0.0834592
HIVEP1	PFDN1	0.0834578
FOS	ACBD3	0.083445
FOS	SNW1	0.0834114
PIAS1	TEC	0.0834003
BHLHE40	TARS1	0.0833758
ZEB2	IQGAP2	0.0833623
ZBTB38	DNAH7	0.0833446
YBX3	MRTFB	0.0833141
TCF7L2	TRAM1	0.0832746
FLI1	IDO1	0.0832211
LCOR	UTP18	0.0832075
NFE2L3	TEP1	0.0831851
SUB1	ITGA4	0.0831681
FOSB	PARP9	0.0831349
CCDC88A	SNX3	0.0830862
FOXO1	LRRCC1	0.0829838
ETV6	CCPG1	0.0829396
FOXO1	KMT5A	0.0828582
FOS	QTRT1	0.0828165
FLI1	CALM2	0.0828071
HMGXB4	CD74	0.0827166
JUN	SERPINB1	0.0827144
PAX5	R3HDM2	0.0826336
ZBTB38	TEC	0.0826081
CCDC88A	SWAP70	0.0824901
HMGXB4	CHD6	0.0824676
MGA	CWC25	0.0824169
CCDC88A	ARSB	0.0823908
HMGXB4	TANGO2	0.0823631
RBPJ	VPS13C	0.0822131
JUN	CSF2RA	0.0821776
ETV6	TFAM	0.0820813
ATF3	NCF4	0.0820804
ARID5B	YBX3	0.0820769
CCDC88A	SNX10	0.0820374
CCDC88A	ME2	0.0820306
TFAM	ME2	0.0819608
BHLHE40	XPO1	0.0818984
ARID5B	TRAM1	0.0818247
ZBTB38	SUPT6H	0.081794
HMGXB4	PAX5	0.0817307
CCDC88A	HERC4	0.0817272
PAX5	DDIT3	0.0816528
FOS	PRPF3	0.0815804
PAX5	GAN	0.0814987
JUN	ANXA3	0.0814983
ZBTB38	MCL1	0.081448
NFE2L3	PFDN1	0.0814276
HIVEP1	ARCN1	0.0813654
JUN	TIAM1	0.081303
FOSB	PADI2	0.0812957
JUN	PARP1	0.0812092
CCDC88A	PIK3AP1	0.0811292
NFE2L3	RO60	0.0810824
BHLHE40	ARPC1B	0.0810329
YBX3	ME2	0.0810026
PAX5	TEC	0.0809528
ETV6	SNRNP48	0.0808718
FOS	VPS26C	0.0808497
FOS	GLIPR1	0.0808164
JUN	RGS10	0.0807867
CCDC88A	CTSS	0.0807857
PAX5	PUDP	0.0807801
CCDC88A	MARS1	0.0807256
CCDC88A	LRRCC1	0.0807168
SUB1	YWHAG	0.0807091
CCDC88A	LGALS1	0.08069
FOS	GPX1	0.0806836
HIVEP1	PLXNC1	0.0806575
FOS	SMAP2	0.0806312
ETV6	CCDC186	0.080609
ZEB2	TIMP1	0.0806082
TCF7L2	PBRM1	0.0805737
FOS	PPP4R3B	0.0804186
ZBTB38	TTC17	0.0804083
TCF7L2	MSMO1	0.0804018
MGA	TUBA1B	0.0803363
JUN	PADI2	0.0803238
YBX3	PHF2	0.0802839
RBPJ	PCYT1A	0.0802734
JUN	LMO2	0.080245
FOS	PDIA5	0.0801944
FOS	LCP1	0.0801758
CCDC88A	NFE2L3	0.0801514
SUB1	SMAP2	0.0801499
PBRM1	TET1	0.0800956
FOS	NDUFB6	0.0800085
FOS	RANBP1	0.0799739
FOS	ARPC4	0.07994
FOXO1	YBX3	0.07989
PBRM1	TANGO2	0.0798292
FLI1	EIF3H	0.0798009
BHLHE40	MCL1	0.0797276
DDIT3	TAOK3	0.0796682
FOS	CD44	0.0796608
HIVEP1	MFSD11	0.0795848
CCDC88A	ACSL5	0.0795577
BHLHE40	LYN	0.0795332
TFAM	DTX3L	0.0794844
FOS	EIF3H	0.0794479
TFAM	ITGB1	0.079439
TCF7L2	TSC1	0.079359
YBX3	PNPLA8	0.0792145
YBX3	RFC1	0.0791826
YBX3	SEPTIN2	0.0791459
HMGXB4	ESF1	0.0789322
ETV6	ITGA4	0.0789158
BHLHE40	VAV3	0.0788929
CCDC88A	CCPG1	0.0788377
FOS	RFC1	0.0788167
JUN	HSP90AA1	0.0788167
DDIT3	WDR33	0.0788065
TFAM	ATIC	0.078805
DDIT3	FOSB	0.0787697
FOS	SDAD1	0.0786994
BHLHE40	PTPN6	0.0786299
PIAS1	IFI6	0.0786233
FOS	IDO1	0.0786196
JUN	TOMM70	0.078591
ZEB2	DUSP1	0.07854
MGA	TIMP1	0.0784283
ETV6	FOXO1	0.0784141
PAX5	SLC2A3	0.0784116
ZBTB38	CCPG1	0.0783953
TCF7L2	FAM13B	0.078367
ATF3	CD44	0.078334
CCDC88A	SIRT2	0.0783327
HIVEP1	TEP1	0.0782999
ARID5B	GBP2	0.0782968
MEF2A	VIM	0.0782673
FOS	SPTLC2	0.0782633
HIVEP1	SLC39A6	0.0782564
FOS	PAGR1	0.0782405
YBX3	EMP1	0.0782402
CCDC88A	TOMM70	0.0781921
SUB1	MAP4K4	0.0781308
FOS	TAOK3	0.0781243
ATF3	EMP3	0.0781048
FOS	GRK3	0.0780979
JUN	C3	0.0780432
PAX5	GLB1	0.0780232
FLI1	HSPD1	0.0779682
HHEX	RALGPS2	0.0779562
ATF3	VPS26A	0.0779398
RBPJ	IDO1	0.07793
FOS	RPS18	0.0778799
HMGXB4	ARHGAP6	0.0775536
ETV6	PPIG	0.0775405
FLI1	ACTG1	0.0773912
JUN	ZFP36	0.0773751
PAX5	RUFY3	0.0773588
HHEX	FAM117B	0.0773525
ATF3	ACTR2	0.0773515
ETV6	PABPC1	0.0773191
CCDC88A	YWHAG	0.0773181
FLI1	ESF1	0.0772462
CCDC88A	PIH1D1	0.077194
TCF7L2	DNAJC7	0.0771802
TCF7L2	RBPJ	0.0770315
HHEX	BHLHE40	0.0770249
PIAS1	SUPT6H	0.0768939
ATF3	BRWD3	0.0768781
LCOR	PCF11	0.0768767
FLI1	CALR	0.0768351
ATF3	VPS13C	0.076788
FOXO1	MS4A1	0.076779
HHEX	VPS26A	0.0766998
MEF2A	PNPLA8	0.0766047
ZBTB38	PNPLA8	0.0765578
PIAS1	FKBP11	0.0765544
JUN	PHAX	0.0765537
HMGXB4	MAP4K4	0.0764859
FOS	LY86	0.0764482
NFE2L3	OXA1L	0.0764466
JUN	LACTB	0.0764051
HMGXB4	USP1	0.0763994
HMGXB4	VIRMA	0.0763694
RBPJ	TET1	0.0763539
TFAM	SNW1	0.0763526
HHEX	ARHGAP6	0.0763427
PLEK	DTX3L	0.0763277
TCF7L2	AIF1	0.0762987
TFAM	PNPLA8	0.07629
PBRM1	CHD6	0.0762517
FOSB	RANBP1	0.0761657
HMGXB4	TBK1	0.0761601
TCF7L2	ALMS1	0.0761536
LCOR	DNAJC3	0.0761146
PLEK	MSMO1	0.0760494
HHEX	DENND5A	0.0759915
ATF3	DNAJC3	0.0759896
ETV6	PCF11	0.0759398
FOS	ESF1	0.0758791
FOSB	SORL1	0.0758758
PBRM1	PARP1	0.0758707
CCDC88A	PABPC1	0.075867
FOS	HSPD1	0.0758575
ATF3	NFKBIZ	0.0758354
PAX5	PARP1	0.0756981
FLI1	LCOR	0.0756962
JUN	ATF3	0.0756891
FOS	VAV3	0.0756596
FOS	ITGA4	0.0756588
BHLHE40	DEK	0.075654
PIAS1	TAOK3	0.0756474
FLI1	LYN	0.0756403
FOS	GGA3	0.0755831
CCDC88A	ACTG1	0.0755669
JUN	SLC39A6	0.0754876
HMGXB4	SYNCRIP	0.0754511
PAX5	IFI6	0.0754232
CCDC88A	TREML2	0.0754082
FLI1	GRK3	0.0754022
ATF3	FLI1	0.0753761
ETV6	IDI1	0.0753074
PLEK	ALMS1	0.0752966
ETV6	IDO1	0.0752898
JUN	IFIT3	0.0752468
HMGXB4	FAM13B	0.0751974
JUN	VIM	0.0751443
JUN	EIF1AX	0.0750663
MEF2A	IFI35	0.0750485
FOXO1	NIFK	0.0750161
YBX3	PHAX	0.074985
FOXO1	ADGRG5	0.0749779
ETV6	MYO1G	0.0749571
DDIT3	SAMHD1	0.0749218
FOS	SIRT2	0.0748742
YBX3	TRAM1	0.0748687
FOS	CST3	0.074855
HMGXB4	TSC1	0.0748456
MGA	WDR70	0.0748297
TCF7L2	SLC7A7	0.0745576
ATF3	IFI30	0.0745494
BHLHE40	GPX1	0.0745063
SUB1	FCHO2	0.074484
PAX5	BTBD8	0.074437
ATF3	EIF5B	0.0744138
MGA	PSMD7	0.0744018
CCDC88A	SPCS3	0.074382
FOS	FAM13B	0.0743377
MEF2A	ME2	0.0742949
YBX3	IFI35	0.0742841
BHLHE40	IQGAP2	0.0742735
FOSB	OGDH	0.0742647
JUN	MAP4K4	0.0742222
TCF7L2	MIF	0.0741739
BHLHE40	LACTB	0.0741472
ATF3	SETX	0.07411
PBRM1	PCYT1A	0.0740983
JUN	VPS41	0.0740491
LCOR	INO80	0.0740427
SUB1	EMC2	0.0739776
TFAM	MSMO1	0.0738837
TFAM	OTUD4	0.0738805
ATF3	FTH1	0.0738397
PIAS1	PNPLA8	0.0738225
HIVEP1	COA1	0.0738136
ETV6	NIFK	0.0738004
ETV6	ITGB1	0.0737642
PLEK	VAV1	0.0737584
ATF3	COTL1	0.0737311
PIAS1	PCYT1A	0.0737014
ATF3	RPL36A	0.0736197
FOS	SERPINB1	0.0736043
BHLHE40	HHEX	0.0735576
FOSB	CORO1C	0.0735434
TCF7L2	DTX3L	0.0734732
TCF7L2	SASH3	0.0734322
JUN	CEP83	0.0734199
FOSB	SEC23IP	0.0734138
ATF3	DUSP1	0.0733902
NFE2L3	IDI1	0.0733545
YBX3	CNDP2	0.0733448
PLEK	NIBAN1	0.0732875
JUN	DUSP1	0.0732596
FOXO1	VAV3	0.0732381
TCF7L2	COPS2	0.073163
FOS	AP2S1	0.073116
HIVEP1	PFKP	0.0730189
ETV6	SYK	0.0730131
PIAS1	PPIG	0.07298
PAX5	CSRP1	0.0729459
HIVEP1	WASL	0.0729303
JUN	TET1	0.0728672
CCDC88A	MTPN	0.0728489
ETV6	FTH1	0.0728253
LCOR	TANGO2	0.0727766
JUN	TRAM1	0.0727759
HIVEP1	EPB41	0.0727649
FOS	SYNE1	0.0727633
ETV6	DEK	0.0727314
TCF7L2	AKR1A1	0.0727234
FOS	OXA1L	0.0727138
PBRM1	DENND4A	0.0726924
FOSB	WASHC4	0.072676
JUN	ARSB	0.0726393
FLI1	SEC61A1	0.0725828
ETV6	NSUN2	0.0724945
FOS	JAK2	0.0724695
NFE2L3	TET1	0.0724554
FOS	CORO1C	0.0724274
FLI1	ITSN1	0.0724025
TFAM	NARS2	0.0723908
DDIT3	ATAD2	0.072366
ZBTB38	R3HDM2	0.0723341
BHLHE40	TUBA1B	0.0723278
MGA	TBK1	0.0723235
HMGXB4	NFKBID	0.0723227
CCDC88A	GADD45A	0.0722352
FOS	DNAJC7	0.0722283
FOSB	HSPB1	0.0721408
HHEX	DDX27	0.0720446
FOS	UTP25	0.0720436
FOS	BRD8	0.0720376
HMGXB4	DKC1	0.0719934
CCDC88A	VIM	0.0719928
ETV6	FLI1	0.0719458
FOS	TKT	0.071935
JUN	PIM3	0.0719309
FOS	THRAP3	0.0718664
PAX5	ZBTB38	0.0716914
HIVEP1	WHAMM	0.0716518
ATF3	MACROH2A1	0.0716168
PAX5	ALAS1	0.0715861
JUN	PRPF3	0.0715215
BHLHE40	PSMA3	0.0715121
ZEB2	VPS26A	0.0715121
JUN	ISG15	0.0714835
PBRM1	PCF11	0.0714777
JUN	SLC43A3	0.0714492
FOSB	PIAS1	0.0714357
PLEK	CANX	0.0714245
RBPJ	CHMP2B	0.0714009
BHLHE40	CALR	0.071343
MEF2A	SAR1A	0.0713314
JUN	SETD5	0.0713087
HIVEP1	FDPS	0.0712844
PLEK	LRRCC1	0.0711835
JUN	AHNAK	0.0711316
ETV6	PNPLA8	0.0711161
PAX5	GPX1	0.0711144
CCDC88A	PNPLA8	0.0711083
CCDC88A	SUB1	0.0711075
SUB1	DNAJC3	0.0710765
ZEB2	PCYT1A	0.0710346
SUB1	INO80	0.0709967
MGA	S100A8	0.0709205
TCF7L2	CASP8AP2	0.0708156
SUB1	PFKP	0.0707825
PIAS1	FUCA1	0.0707385
TCF7L2	LAMP2	0.0707374
ETV6	HSPD1	0.0707271
CCDC88A	HDLBP	0.0706899
FOSB	TREML2	0.0706757
TFAM	ALMS1	0.0706558
JUN	SPTLC2	0.070627
FOS	MIF	0.0705982
FOS	SLC20A1	0.0705419
ARID5B	SAMHD1	0.0705363
NFE2L3	RAPGEF2	0.0705251
HMGXB4	CNDP2	0.0705027
TFAM	VPS26C	0.0704946
PAX5	GTPBP4	0.0703642
FOS	SLC2A3	0.0703546
PLEK	ATIC	0.0702498
PAX5	NEBL	0.0702249
FOS	H1-4	0.0702227
MGA	ITGAL	0.0702173
HHEX	SLC2A3	0.0701543
JUN	SNRNP48	0.0701518
JUN	SDAD1	0.0701454
CCDC88A	IDI1	0.0701382
RBPJ	FGR	0.0701164
ZEB2	HSPA5	0.0700421
BHLHE40	MTDH	0.0700163
FLI1	IFIT3	0.0699667
HMGXB4	DDX27	0.069957
JUN	RPS20	0.0699568
LCOR	GRB2	0.069922
YBX3	VPS13C	0.0699027
FLI1	SLC2A3	0.0698589
JUN	PTPN6	0.0698313
CCDC88A	MIF	0.0698065
CCDC88A	SENP7	0.0697035
FOS	PPP2R3C	0.0696827
LCOR	YWHAG	0.0696292
FLI1	PAGR1	0.0696144
MEF2A	PCYT1A	0.0695975
LCOR	VPS41	0.0695932
LCOR	CHD6	0.069442
PBRM1	ZDHHC20	0.0694183
FOXO1	SAT1	0.069412
PLEK	VPS26C	0.0693725
FOS	MDM2	0.0693544
TCF7L2	RO60	0.0692576
JUN	TLK2	0.0692086
TCF7L2	SLC30A1	0.0691981
CCDC88A	SNRNP48	0.0691673
JUN	ARPC1B	0.069137
TFAM	NSUN2	0.0691221
[truncated: 4,982 more rows]

## Sheet: 8d.Hamster
Hamster_DCs_linkList_0.01
regulatoryGene	targetGene	weight
TCF4	CYB561A3	0.139479
IRF8	CYB561A3	0.132595
TCF4	SELENOM	0.129096
IRF8	TCF4	0.114722
TCF4	BCL11A	0.0951678
TCF4	LDHB	0.0919611
IRF8	SELENOM	0.0881344
IRF8	SPINT2	0.0869061
TCF4	ATP8B4	0.0847877
IRF7	ISG15	0.0846562
IRF8	PLEKHO1	0.0788277
IRF8	FCHSD2	0.0781166
IRF8	PTPRCAP	0.0774184
BCL11A	TCF4	0.077003
BCL11A	SELENOM	0.0729102
IRF8	BCL11A	0.072317
HOPX	FCN1	0.071396
BCL11A	FLT3	0.0705978
RUNX2	TCF4	0.0696813
TCF4	FLT3	0.0695108
TCF4	TUBGCP5	0.068933
IRF8	FLT3	0.068556
IRF8	PRR5L	0.0679653
ZEB2	GAB2	0.0668101
IRF8	LDHB	0.0667988
BCL11A	CYB561A3	0.0659384
TCF4	PLEKHO1	0.0644351
TCF4	HTR7	0.0636829
TCF4	ARSB	0.0634944
TCF4	SPINT2	0.0633007
ZNF608	FLT3	0.06228
IRF7	IFIT3	0.0614561
BCL11A	FCHSD2	0.0612707
BCL11A	ZNF608	0.0605774
BCL11A	LDHB	0.0602124
RUNX2	SELENOM	0.0600571
ZNF608	SULF2	0.0595328
TCF4	RNASE4	0.0587966
BCL11A	PTPRCAP	0.0586028
SUB1	RPL7	0.0583715
ZNF608	GPR183	0.0583263
ZEB2	DPYD	0.0576899
ZBTB16	FKBP5	0.0574541
BCL11A	HTR7	0.0566314
SUB1	RPL32	0.0565316
ZNF608	BCL11A	0.0563263
TCF4	DOCK4	0.0551798
TCF7L2	RAP1GAP2	0.0544737
HOPX	HEBP1	0.0534694
IRF8	SRC	0.0533525
IRF7	APOBEC1	0.053185
BCL11A	PLEKHO1	0.0531053
SUB1	RPL7A	0.0528594
STAT1	GBP2	0.0528219
TCF4	FCHSD2	0.0525126
SUB1	SMIM18	0.0524815
TCF4	PTPRCAP	0.0522965
TCF4	SRC	0.0521261
IRF8	ANXA6	0.0518978
SUB1	VSNL1	0.0515072
RUNX2	CYB561A3	0.0513715
TCF4	THY1	0.0511731
IRF7	LGALS9	0.0510881
SUB1	TMSB4X	0.0503934
TCF4	IRF8	0.0503913
TCF4	PRR5L	0.0503062
TCF4	ZNF608	0.0497178
SUB1	RPL9	0.0495615
IRF8	RNASE6	0.049493
BCL11A	ATP8B4	0.0494032
BCL11A	SPINT2	0.0492473
SUB1	SEC61B	0.0491266
TCF7L2	ASAP1	0.0489692
TCF4	SMIM14	0.0489684
BCL11A	SULF2	0.0489004
TCF4	CKAP4	0.0488116
SUB1	RPS27A	0.0485533
ZNF608	PLEKHO1	0.0485275
IRF8	ARSB	0.0485096
IRF7	LGALS3BP	0.0483735
SUB1	RPS9	0.0479419
TCF4	NUS1	0.0474671
IRF8	SMIM14	0.0474023
IRF7	GBP2	0.0473501
KLF4	S100A4	0.0473447
SUB1	CLTA	0.0471833
SUB1	SRP14	0.04655
SUB1	RPS4X	0.0464174
BCL11A	ANXA6	0.0461162
IRF7	RNF213	0.0461061
KLF4	ACE	0.0458454
IRF8	SULF2	0.0457659
SUB1	MT-CO1	0.0456447
SUB1	RPS19	0.0456122
SUB1	RPL6	0.0453896
HOPX	SH3BGRL3	0.045131
IRF8	ABCA6	0.0450851
ZNF608	LDHB	0.0446095
IRF7	UBE2L6	0.0445674
IRF8	MYO1D	0.0445586
IRF7	C6	0.0442931
ZEB2	ARID5B	0.0442564
HOPX	CHI3L1	0.0440308
PHB	STARD5	0.0434632
SUB1	CACNA1I	0.0434311
SUB1	PPIA	0.0433849
KLF4	ITGB2	0.0433823
IRF8	TUBGCP5	0.0433603
SUB1	ATP5MC3	0.043332
SUB1	ABRACL	0.0433303
IRF8	ATP8B4	0.0432846
SUB1	APRT	0.0431914
ZNF608	TCF4	0.043142
ZEB2	CELF2	0.0426274
SPI1	PFN1	0.0425482
KLF4	GNGT2	0.0425311
STAT1	ISG15	0.042499
TCF4	SERPINF1	0.0421466
SPI1	SERF2	0.0420329
BCL11A	SMIM14	0.0420121
BCL11A	RNASE4	0.0420002
BCL11A	GPR183	0.0418297
TCF4	PLP2	0.0416666
TCF7L2	RPL7	0.0415268
BCL11A	PLP2	0.0413722
IRF8	HTR7	0.0413631
SUB1	CYBA	0.0413367
SUB1	RPS24	0.0410859
TCF4	RNASE6	0.0409968
ZEB2	MAP3K5	0.0408431
TCF4	SULF2	0.0407493
STAT1	LGALS3BP	0.040696
SUB1	GPX1	0.0406924
ZNF706	TMSB4X	0.0404812
TCF4	EZH2	0.040348
SUB1	EEF1A1	0.0401148
ZNF608	SERPINF1	0.0401014
SPI1	ACTB	0.0400644
SUB1	SUPT6H	0.0399791
ZNF608	FCHSD2	0.0399551
TCF7L2	DGKH	0.0399161
ZEB2	ABCA6	0.0399102
SUB1	RPS13	0.0399002
HOPX	PRDX5	0.0398267
ZNF608	HTR7	0.0396067
SUB1	RPL17-C18orf32	0.0395633
FOS	FOSB	0.0395501
TCF7L2	ITGAL	0.039385
ZNF608	ATP8B4	0.0392941
SUB1	ARF5	0.0391408
IRF8	ERC1	0.0390976
SUB1	MT-CO2	0.0390679
ZEB2	PFN1	0.0389105
BCL11A	SERPINF1	0.0388166
ZNF608	GNG2	0.03881
TCF7L2	RASA3	0.0384731
HOPX	PGK1	0.0384624
HOPX	CYBA	0.0384206
SUB1	BRI3	0.0382706
TCF4	TTC39C	0.0381918
ZNF706	SH3BGRL3	0.0380822
IRF7	FKBP5	0.0379688
IRF8	ZNF608	0.0378775
SUB1	MT-ATP6	0.0378355
TCF7L2	CYTH3	0.0377967
TCF7L2	STK10	0.0376356
TCF7L2	RBPMS	0.0375986
NR4A1	ACE	0.0375437
SUB1	PFDN5	0.0374584
IRF7	MX2	0.0374381
IRF7	DDX60	0.0374334
TCF4	HSPBAP1	0.037404
SUB1	RPL22	0.0373963
KLF4	FCER1G	0.0373528
SUB1	SH3BGRL3	0.0371802
BCL11A	ARSB	0.0371749
TCF7L2	BCL2	0.0371648
HOPX	S100A10	0.0371493
SUB1	CHRNA7	0.0370962
SUB1	RPL27A	0.0370834
SUB1	RPS7	0.0370319
SPI1	FTH1	0.0369683
IRF7	XDH	0.0369072
IRF7	CTSH	0.0368988
SUB1	RPL10A	0.0368975
SUB1	TPT1	0.0368889
ZNF706	CACNA1I	0.0368785
SUB1	MT-CO3	0.0368543
SPI1	CAP1	0.0368528
TCF7L2	DOCK5	0.0368429
HOPX	TMSB4X	0.036803
ZEB2	SSH2	0.0367647
TCF7L2	PTK2B	0.0367568
SUB1	EEF2	0.0367499
KLF4	CCL8	0.0365654
LRRFIP1	GPHN	0.0364423
ARID5B	ZEB2	0.0363188
SUB1	EEF1B2	0.0363171
SUB1	FAU	0.0362831
ZFP36L1	CCL8	0.0362376
ZEB2	FCHO2	0.0360361
TCF4	GPR183	0.0360028
MXD1	CHI3L1	0.0359482
SUB1	NME1-NME2	0.0358445
SPI1	FCER1G	0.0357915
ZNF608	DOCK4	0.0357844
SUB1	RPL18A	0.0357741
SUB1	SDF2L1	0.035682
SUB1	TBC1D8	0.0356676
TCF4	NT5C	0.0356147
TCF4	MYO1E	0.0355986
HOPX	LGALS3	0.0355438
BCL11A	GNB4	0.0355314
ZNF608	PTPRCAP	0.0355089
ZEB2	ANKRD44	0.0353435
ZNF706	RPL27A	0.0351808
LRRFIP1	RPL9	0.0351256
SUB1	PPIB	0.0351208
IRF8	ZDHHC13	0.0349736
ZNF608	SLC25A4	0.0349694
ZNF706	RPS24	0.0349483
ZNF706	RPL7A	0.0348394
ZEB2	MBNL1	0.0348343
TCF4	ERO1A	0.034765
BCL11A	ITGAL	0.034763
SUB1	RPS18	0.0347464
SUB1	HSPA8	0.0347209
LRRFIP1	CDK14	0.0346995
SPI1	B2M	0.0346245
TCF4	FIG4	0.0346144
TCF7L2	EFNB2	0.0345426
ZNF706	TPT1	0.0345401
ZEB2	ASAP1	0.0344586
STAT1	MNDA	0.0344424
TCF4	ERN1	0.034422
SUB1	MYL6	0.0344033
HOPX	CTSZ	0.0343596
SUB1	EEF1D	0.0342876
BCL11A	DOCK4	0.0342639
BCL11A	SLC25A4	0.0342017
TCF7L2	LYN	0.0341936
IRF5	RPS4X	0.0341902
HOPX	GPX1	0.0341801
LRRFIP1	RPS9	0.0341081
ZNF608	NT5C	0.0340793
IRF8	EZH2	0.034043
ZNF608	RNASE6	0.0339773
IRF8	NUS1	0.0339521
STAT1	IFIT3	0.0339321
KLF4	PTPN1	0.0339292
SUB1	HINT1	0.0338914
TCF7L2	BMPER	0.0338189
ZNF608	PLP2	0.0337449
TCF7L2	RPL17-C18orf32	0.0337135
TCF7L2	PLEKHO1	0.0337033
IRF5	RPL32	0.0336678
SPI1	GNGT2	0.0336344
ZNF706	RPS4X	0.0335871
SUB1	GSTP1	0.0335699
IRF8	SGK3	0.0335122
ZNF706	EEF1A1	0.0335076
KLF4	RAMP2	0.03349
SUB1	UBA52	0.0334891
SUB1	GLRX5	0.0334633
HOPX	FN1	0.0334032
SPI1	COTL1	0.0333556
TCF7L2	POU2F2	0.0333277
IRF8	CSF1R	0.0332949
ZNF608	RNASE4	0.0332033
HOPX	RPS24	0.0331486
IRF7	OASL	0.0331187
TFEC	CHI3L1	0.0330868
TCF4	GFOD1	0.0329381
IRF8	ZBTB38	0.0329354
SUB1	UBB	0.0328815
ZEB2	FTH1	0.0328766
SUB1	MT-ND4	0.0328592
TCF7L2	TSPO	0.0327798
ZNF706	MT-ATP6	0.0327579
IRF8	NEK6	0.0327571
HOPX	FTH1	0.0327555
HOPX	SMIM18	0.0327511
TCF4	SLC49A4	0.0326408
TCF7L2	WDFY2	0.0326332
PHB	PCTP	0.032623
IRF5	RPS24	0.0325912
IRF5	RPL7A	0.0325765
SUB1	RPS15	0.0324784
BCL11A	CKAP4	0.0324494
ZNF706	MT-CO2	0.0324146
TCF4	ITGAL	0.0324033
IRF8	FCER1G	0.0323592
IRF5	RPL7	0.0323274
SUB1	RPL14	0.0322611
SUB1	MIF	0.0322455
ZEB2	IRF2	0.0322024
ZEB2	EXOC4	0.0321572
ZNF706	EEF1D	0.0321398
SPI1	TMSB4X	0.0320942
SUB1	TBCB	0.0320416
SUB1	SNX17	0.0320325
TCF4	ANXA6	0.032006
LRRFIP1	CYTH3	0.0319976
TCF4	CTSD	0.0319618
TCF7L2	RNASE6	0.0319601
BCL11A	FCER1G	0.0319211
ZNF706	RPL9	0.0319127
TCF7L2	RPS4X	0.0319066
IRF8	NT5C	0.0318985
ZNF706	VSNL1	0.0318655
ZEB2	PSMB8	0.031861
SPI1	CD48	0.031807
SUB1	CHCHD2	0.0317996
HOPX	BRI3	0.03179
TCF4	FANCC	0.0317697
HOPX	IGSF6	0.0317109
HOPX	RPL7A	0.0316997
SUB1	PLEKHJ1	0.0316725
SUB1	ANXA5	0.0316377
KLF4	PGLYRP1	0.0316326
ZEB2	PTPRC	0.0316146
TCF7L2	RPS24	0.0315926
ZNF706	RPL14	0.0315163
ZEB2	RPL14	0.0314882
IKZF1	RAP1GAP2	0.0314612
HOPX	UBB	0.0314019
ZFP36L1	CCR5	0.0313807
IRF7	MX1	0.0313771
ZEB2	DIAPH2	0.0313536
ZEB2	LCP2	0.0313092
ZNF608	PRR5L	0.0312484
SPI1	EMP3	0.0312365
SUB1	OSTC	0.0312225
KLF4	SERF2	0.0311756
TCF7L2	CDK14	0.0311726
ZNF706	COTL1	0.0311715
RUNX2	GPHN	0.0311535
IRF5	RPS19	0.0311227
TCF7L2	RPS15	0.0310804
TCF4	SGK3	0.031074
ZNF706	TBC1D8	0.0309742
BCL11A	RNASE6	0.0309576
IRF8	DOCK10	0.030835
ZNF608	ITGAL	0.0308269
ZNF706	RPS13	0.0308138
ZEB2	ACTB	0.0308026
ZEB2	PSAP	0.0308011
ZNF608	CKAP4	0.0307486
ZNF706	SMIM18	0.0307177
TCF7L2	LDLRAD3	0.0306785
SUB1	POLR1D	0.0306762
STAT1	PSMB8	0.0305392
IRF5	CHCHD2	0.0305121
RUNX2	B2M	0.0304926
SUB1	ATP5F1D	0.0304232
LRRFIP1	PDE4D	0.0304221
KLF4	HCK	0.030403
ZNF706	MT-CO1	0.0303933
IRF8	FIG4	0.0303817
ZNF706	OST4	0.0303501
IRF8	KLHL6	0.0303452
MEF2C	GPHN	0.0303441
LRRFIP1	RPL6	0.0303379
RUNX2	LDHB	0.0302483
ZEB2	CFL1	0.0302236
IRF5	SUPT6H	0.0302138
IRF8	GNB4	0.0301981
LRRFIP1	SAMSN1	0.0301735
SUB1	RNASE6	0.0301683
BCL11A	PRR5L	0.0301592
IRF5	SH3BGRL3	0.0300962
SUB1	ERH	0.0300392
ZNF608	ANXA6	0.0300391
LRRFIP1	RAP1GAP2	0.0300005
NR4A1	PTK2B	0.0299975
PHB	ACADM	0.0299719
ZEB2	TNRC6B	0.0299277
SUB1	GLIPR2	0.0299222
SUB1	VDAC2	0.0299164
PHB	IFITM2	0.029836
TCF4	MESP1	0.0298237
STAT1	IRF7	0.0297703
HOPX	COX14	0.0297587
SUB1	RPS16	0.029741
ZNF608	TTC39C	0.0297077
ZEB2	COP1	0.029699
SUB1	PPP1CA	0.0296962
SUB1	FKBP9	0.0296471
SUB1	COX8A	0.0296037
TCF4	NEK6	0.0295957
RUNX2	BCL11A	0.029539
ZEB2	PPP3CA	0.0295378
KLF4	CYTIP	0.0295206
ZNF608	FCRL4	0.0294897
PHB	APOO	0.0294854
RBPJ	GPR183	0.0294626
KLF4	LGALS1	0.0294594
IRF8	NME8	0.0294533
SUB1	CACNB2	0.0294496
IRF5	RPS9	0.0294492
ZNF706	ATP5F1D	0.0294317
ZEB2	TMSB4X	0.0294306
PHB	RTCA	0.0294243
ZNF706	ATP6V0E1	0.0294019
ZNF706	COX7C	0.0293744
TCF7L2	GSTP1	0.0293742
TCF4	MTMR12	0.0293684
ZEB2	CALCRL	0.0293643
NR4A1	ITGB2	0.0293616
TCF7L2	ABCA6	0.0293024
SUB1	MDH2	0.029289
SUB1	COX4I1	0.0291966
BCL11A	THY1	0.0291896
ZEB2	FTL	0.0291874
ZEB2	SIK3	0.0291845
SUB1	BANF1	0.0291521
MEF2C	SAMSN1	0.0291438
RUNX2	CKB	0.0291411
HOPX	ANXA2	0.0291395
TCF4	LITAF	0.0291048
BCL11A	SRC	0.029102
BCL11A	DOCK10	0.0290849
TCF7L2	RPL32	0.0290399
RUNX2	FIG4	0.0289897
IRF5	RPL6	0.0289857
LRRFIP1	APRT	0.0289832
LRRFIP1	RPL7A	0.0289814
IRF5	TMSB4X	0.0289664
IRF8	LRRC42	0.0289562
ZNF706	CHCHD2	0.0289245
SUB1	TIMM13	0.028912
SUB1	RAB5IF	0.0288909
ZNF706	HSPA8	0.0288816
SUB1	ANP32B	0.0288666
HOPX	PPIB	0.0288307
HOPX	TALDO1	0.0288119
SUB1	HLA-DMA	0.0288014
HOPX	VSNL1	0.028793
ZNF706	SEC61B	0.0287833
KLF4	CORO1A	0.0287802
ZNF706	RPL6	0.0287517
KLF4	CCND3	0.0287302
HOPX	FTL	0.0286577
TCF7L2	RPL6	0.0286456
FOSB	FOS	0.0286148
HOPX	ANXA5	0.0285926
TCF7L2	RPL10A	0.0285715
KLF4	S100A6	0.0285526
IRF5	SMIM18	0.0285191
LRRFIP1	LDLRAD3	0.0285035
HOPX	RPL32	0.028483
ZNF608	RASGRP3	0.028479
KLF4	IFNGR1	0.0284737
SUB1	RPS5	0.028468
IRF8	KLF12	0.0283852
SUB1	PPA1	0.0283713
RUNX2	MEF2C	0.0283661
TCF4	KLF12	0.0282726
ZEB2	RUNX2	0.0282716
ZNF706	TOMM22	0.0282468
SUB1	RPL13A	0.0282438
ARID1B	MFF	0.0282123
ZNF706	RPL7	0.0282077
SUB1	CST3	0.028207
TCF4	ABCA6	0.0281805
AHR	LGALS1	0.0281793
IRF5	HSPA8	0.0281683
LRRFIP1	LGALS1	0.0281616
HOPX	CAVIN3	0.0281563
SUB1	SDHD	0.0281502
SON	GMCL1	0.0280953
ZEB2	LDLRAD3	0.0280929
ZNF706	RPS10	0.0280726
SUB1	TMEM160	0.0280685
KLF4	RNASE6	0.0280273
SPI1	CLIC1	0.02801
TCF7L2	SAMSN1	0.0279866
RBPJ	SULF2	0.0279824
ZNF706	RPL17-C18orf32	0.0279735
ZNF706	SUPT6H	0.0279558
STAT1	HERC6	0.0279504
PHB	TIGD2	0.027909
RUNX2	PDE4D	0.0279038
RUNX2	PSAP	0.0278985
SUB1	RPS25	0.027879
SUB1	DAD1	0.0278724
STAT1	CTSH	0.0278513
KLF4	LIMD2	0.02783
HOPX	ELANE	0.0278283
HOPX	SERPINB1	0.027819
ZEB2	TSPAN5	0.0277945
HOPX	NAPSA	0.0277702
LRRFIP1	BMPER	0.0277214
ZNF706	MRPL9	0.027709
HOPX	TSPO	0.0277089
SUB1	MDH1	0.0276944
SUB1	CDC42SE1	0.0276943
FOXP1	PSAP	0.0276827
LRRFIP1	RBPMS	0.0276799
TCF4	FMN1	0.0276465
ZNF608	FGL2	0.027621
IRF8	TXNDC16	0.0275961
SUB1	MRPL12	0.0275751
SUB1	ARPC1A	0.0275728
LRRFIP1	IFI30	0.027558
ZNF706	MANF	0.0275504
ZEB2	ATP6V0E1	0.0275363
SUB1	NEDD8	0.0275337
ZNF706	SEM1	0.0275312
SPI1	S100A4	0.0275303
HOPX	BLVRB	0.0275087
ZEB2	ARHGAP26	0.0274995
ZEB2	USP32	0.027499
TCF7L2	FLT3	0.0274486
IRF8	ROGDI	0.0274446
LRRFIP1	CHRNA7	0.0274405
PHB	MRPL2	0.0274384
HOPX	PSAP	0.0274202
IRF7	HERC6	0.0273894
SUB1	VAMP8	0.0273889
ZEB2	LRMDA	0.0273709
SUB1	ATP6V0E1	0.0273661
IRF5	VAMP8	0.0273444
ZEB2	RANBP9	0.0273373
TCF7L2	EEF1A1	0.0273254
LRRFIP1	RPL10A	0.0273082
ZEB2	RAF1	0.027308
MEF2C	RUNX2	0.027301
ZNF706	RNASET2	0.0272818
KLF4	PLVAP	0.0272692
ZNF706	CLTA	0.0272536
SMAD4	TAPBP	0.0272249
TCF4	GNGT2	0.0272178
SUB1	MRPL15	0.0271865
NR4A1	KLF4	0.0271568
ZEB2	B2M	0.0271506
TCF7L2	RPL27A	0.0271482
HOPX	COX8A	0.0271051
TCF7L2	RPS11	0.0270984
ZNF706	PPIB	0.0270693
IRF8	HCK	0.0270553
TCF4	GNB4	0.0270469
TCF4	MYO1D	0.0270402
SUB1	EIF3D	0.0270319
ZNF706	HPCAL1	0.0270151
TCF7L2	UBA52	0.0270094
FOXP1	TCF4	0.0270045
LRRFIP1	S100A11	0.0270029
SUB1	RPS11	0.0269925
HOPX	DHX38	0.0269839
MEF2C	ITPR1	0.0269747
AHR	ECM1	0.0269385
KLF3	ASAP1	0.0269235
LRRFIP1	RPS24	0.0269112
ZEB2	ZCCHC7	0.0269035
TCF4	PLEKHA2	0.0269028
IRF8	PCYT1A	0.0268989
IRF8	ANKUB1	0.0268829
IRF5	MT-CO2	0.0268682
SUB1	EIF3F	0.0268657
ZNF706	MT-CO3	0.0268256
LRRFIP1	RPS4X	0.0268231
IKZF1	EEF1A1	0.0268173
ZNF706	RPS27A	0.0267917
TCF7L2	SMIM18	0.0267764
SUB1	MRPL20	0.0267534
ZEB2	COX8A	0.0267477
ZNF706	MDH2	0.0267447
ZEB2	ELMO1	0.026744
LRRFIP1	RPS18	0.0267289
RUNX2	AIF1	0.0267221
ZNF706	UBA52	0.0267054
ZNF706	CST3	0.0266981
ZFP36L1	CLEC5A	0.026668
IRF5	RPS13	0.0266507
SUB1	NDUFA8	0.0266499
TCF4	FCRL4	0.026643
ZNF706	RPL18A	0.0266422
TCF7L2	HINT1	0.0265722
HOPX	PFDN5	0.0265722
ZEB2	ERI3	0.026557
TCF7L2	RPS19	0.026528
LRRFIP1	RPS11	0.0265161
HOPX	FAM89B	0.0265143
IRF5	TXN	0.026514
BCL11A	GNGT2	0.0264964
TCF7L2	GGTA1	0.0264951
NR4A1	NFE2	0.0264941
IRF7	UPP1	0.0264851
IRF5	RPL17-C18orf32	0.0264837
IRF8	ERO1A	0.0264835
HOPX	ALOX5AP	0.0264704
TCF7L2	APRT	0.0264634
ZNF706	ATP5MC3	0.0264556
TCF7L2	IKZF1	0.0264467
IRF5	SEC61B	0.0264411
LRRFIP1	UBA52	0.0264216
SUB1	RPS3	0.0264215
ZNF706	RPS9	0.0264122
HOPX	ARF5	0.0264119
SUB1	NDUFA12	0.0264028
TCF7L2	ROGDI	0.0263776
SPI1	ALOX5AP	0.0263567
BCL11A	TXNDC16	0.0263465
IRF5	CD74	0.0262891
ZNF706	RPL32	0.0262773
ZNF706	RPS19	0.0262706
SPI1	CTSZ	0.0262698
TCF7L2	NFKBIZ	0.0262522
KLF4	MOCS1	0.0262508
SPI1	BRI3	0.0262487
PHB	GSTM4	0.0262207
ZFP36L1	CHI3L1	0.0262166
KLF4	RAP1B	0.026209
IRF5	TAGLN2	0.0262073
KLF4	HLA-DMA	0.0262071
ZNF608	THY1	0.0261922
TCF7L2	RPL7A	0.0261611
AHR	TM6SF1	0.026151
IRF5	MT-ATP6	0.0261377
SUB1	COX5B	0.0261371
TCF4	ZDHHC13	0.0261343
TCF4	POP5	0.0261288
TCF7L2	TNFRSF1B	0.0261258
TCF7L2	MEF2C	0.0261167
SPI1	SH3BGRL3	0.0260678
KLF4	ITGAM	0.0260613
SUB1	HLA-DQB1	0.0260477
ZEB2	MACF1	0.0260473
SUB1	NDUFC2	0.0260243
ZEB2	VAV3	0.0260061
LRRFIP1	RPL26	0.0259864
HOPX	RPS4X	0.025967
IRF5	APRT	0.0259555
ARID3B	USP46	0.0259454
IRF8	THY1	0.0259397
GRHL1	DDX54	0.0259343
NR4A1	RAP1B	0.0259142
LRRFIP1	ASAP1	0.0259122
HOPX	TPT1	0.0259096
SUB1	NUDC	0.0259073
TCF4	NPC1	0.0259056
ZEB2	FCER1G	0.0259011
RUNX2	LGALS3	0.0258995
ZNF706	CHRNA7	0.0258854
SUB1	SS18L2	0.0258728
LRRFIP1	PTK2B	0.0258569
SUB1	TOMM22	0.025831
SMARCC2	RAD54L2	0.0258162
IRF7	TREX1	0.0258151
ZEB2	SUPT6H	0.0258082
HOPX	SEC61B	0.0257991
TCF4	NCKAP5	0.0257891
IRF5	MT-CO1	0.0257775
ZNF706	MYL6	0.0257604
KLF4	CSF1R	0.0257511
NR4A1	GNGT2	0.0257474
ZNF706	RPS5	0.0257285
TCF7L2	RPL9	0.025724
BCL11A	CSF1R	0.0257063
TCF4	ORC2	0.0256975
PHB	GOT2	0.0256713
KLF4	HLA-DQB1	0.0256677
IRF5	FAU	0.0256636
HOPX	GNG10	0.0256565
TCF7L2	FYB1	0.0256552
ZNF706	GPX1	0.0256419
STAT1	FKBP5	0.0256041
SUB1	RPL35	0.0255901
TCF4	SLC25A4	0.0255879
IRF8	UVRAG	0.0255791
ZNF706	UBB	0.025578
RUNX2	GPX1	0.0255752
ZEB2	UBB	0.0255444
ZNF608	SH3PXD2A	0.0255418
MEF2C	RAP1GAP2	0.0255026
ZNF706	SSR2	0.0254989
SUB1	INTS5	0.0254944
ZNF706	MAP1LC3B	0.0254804
ZEB2	CAP1	0.0254635
SUB1	CHCHD1	0.0254587
TCF4	DOCK10	0.0254475
IRF5	RPS5	0.0254377
KLF4	BCAM	0.0254348
IRF8	PLEKHA2	0.0254312
RBPJ	FLT3	0.0254209
SUB1	MANF	0.0254134
SUB1	AP2S1	0.0254113
ZEB2	ITPR1	0.0254002
RUNX2	SAMSN1	0.0253825
ZEB2	FAU	0.0253614
KLF3	CDK14	0.0253568
IRF7	EIF2AK2	0.0253494
SPI1	ARPC1B	0.0253361
ZFP36L1	CKB	0.0253273
ZEB2	COX4I1	0.0253231
LRRFIP1	BRI3	0.0253191
IRF5	PPIB	0.0253098
ZEB2	LYN	0.0253057
HOPX	MT-ATP6	0.0252889
TCF7L2	RPS9	0.0252606
HOPX	RPL17-C18orf32	0.0252601
LRRFIP1	NME1-NME2	0.025228
RUNX2	SERPINB1	0.0252253
ZEB2	ARHGDIA	0.0252071
IRF5	HLA-DQB1	0.0251976
IRF5	RPL26	0.02518
LRRFIP1	WDFY2	0.0251555
LRRFIP1	RPL7	0.0251442
HOPX	MT-CO1	0.0251431
MBD3	AURKAIP1	0.0251329
IRF5	EEF2	0.0251146
IRF5	TXN2	0.0251003
IRF8	CTSC	0.0250848
ZEB2	ATP2B1	0.0250648
ZEB2	PDE4D	0.0250476
HMGB2	SUPT6H	0.0250431
TCF4	WDR3	0.0250418
SUB1	TMSB10	0.0250413
ZNF706	S100A10	0.0250399
LRRFIP1	RPS27A	0.0250347
IRF5	S100A11	0.0249991
GLMP	FABP5	0.0249811
IRF5	RPL27A	0.02497
LRRFIP1	RPL17-C18orf32	0.0249647
ZEB2	SSBP2	0.0249432
ZNF706	OSTF1	0.0249396
NR4A1	PTPN1	0.0249199
HOPX	ARL4A	0.0249183
SUB1	UQCRB	0.0249149
POU2F2	STK10	0.0248842
IRF8	NUDT8	0.0248733
SPI1	BLVRB	0.0248407
HOPX	ECM1	0.0248174
SUB1	MRPL9	0.0248075
HOPX	SLC66A3	0.0247949
SUB1	TRMT112	0.0247887
SUB1	ENTPD1	0.0247599
TCF7L2	PDE4D	0.0247552
LRRFIP1	RPL32	0.0247508
HOPX	ITM2B	0.0247394
IRF7	TNFSF10	0.0247385
HOPX	LMO2	0.024736
TCF4	ZBTB38	0.0247356
STAT1	SLFN5	0.0247237
TCF7L2	CST3	0.02472
SUB1	MAP1LC3A	0.0247188
HOPX	POLR1D	0.024711
ZNF706	RPS25	0.0247077
ZEB2	ATP5MC3	0.0246938
STAT1	MX1	0.024683
HMGB2	GNPDA1	0.0246655
PLSCR1	FZD4	0.0246623
ZNF706	ANP32B	0.0246619
SUB1	RAB11A	0.0246497
HOPX	FABP5	0.0246497
PHB	ACAA2	0.0246434
SUB1	ATP6V1G1	0.0246276
ZEB2	NAPSA	0.0246059
ZNF706	COX8A	0.0245988
LRRFIP1	EXOC4	0.0245844
LRRFIP1	RPS16	0.0245749
ZNF608	TXNDC16	0.0245568
IRF8	CCDC6	0.0245531
ZNF706	ATP5F1E	0.0245439
MEF2C	MACF1	0.0245355
LRRFIP1	GRK3	0.0245225
ZNF706	BRI3	0.0245025
SUB1	DLG2	0.024501
ZXDC	PIM3	0.0244992
HOPX	TUBA4A	0.0244929
SUB1	RNASEK	0.0244834
ZEB2	RBMS1	0.0244551
RUNX2	ATP8B4	0.0244342
FOXP1	NAV1	0.0244296
ZEB2	SGMS1	0.0244282
SREBF2	LDLR	0.0244054
HOPX	TBC1D8	0.0243938
HOPX	MT-ND1	0.0243934
TCF7L2	SUPT6H	0.0243889
ZNF706	ERH	0.0243825
RBPJ	LGALS1	0.0243788
MEF2C	WDFY2	0.0243626
TCF4	CASK	0.0243544
IRF5	RPL9	0.024349
SUB1	CAVIN3	0.0243438
LRRFIP1	ABCA6	0.0243391
SUB1	MRFAP1	0.0243195
SPI1	SELENOM	0.0243168
SUB1	FAM89B	0.0242974
KLF4	PTK2B	0.0242954
BCL11A	MESP1	0.024273
IRF5	RPS27A	0.0242681
IRF5	MT-CO3	0.0242643
TCF7L2	GRK3	0.0242623
BCL11A	TTC39C	0.0242519
SUB1	CTSZ	0.0242483
HOPX	APRT	0.0242445
TCF7L2	ATP5F1D	0.0242427
STAT1	RNF213	0.0242414
ZEB2	GRK3	0.0242368
LRRFIP1	RPS5	0.0242367
RUNX2	ZEB2	0.0242329
ZNF706	MT-ND1	0.0242034
ZBTB16	HERC6	0.0241896
ZNF706	RPS11	0.0241752
LRRFIP1	MEF2C	0.0241737
ZEB2	UTRN	0.0241631
TCF7L2	CHRNA7	0.0241582
TCF7L2	MDH2	0.0241404
SUB1	NDUFB5	0.024139
SPI1	FTL	0.0241278
ZNF608	CDK6	0.0241203
SUB1	TRAPPC1	0.0241174
ZNF706	EEF1B2	0.0241159
ZFHX3	METTL3	0.0241156
SUB1	SSR2	0.0240889
NR4A1	S100A6	0.0240794
ZNF706	EIF3F	0.0240695
HOPX	ANXA3	0.0240689
SUB1	RPL26	0.0240536
TP53	MTCH1	0.024039
NR4A1	RAMP2	0.024039
SPI1	COX8A	0.023997
STAT1	PYCARD	0.023966
IRF5	S100A10	0.0239589
LRRFIP1	CACNA1I	0.0239507
SUB1	SNU13	0.0239427
IRF8	MLEC	0.0239382
SUB1	SSR4	0.0239369
SUB1	COMMD3	0.0239276
SUB1	COX7C	0.0239265
PHB	AKT1S1	0.0239247
SUB1	S100A10	0.0239202
NR4A1	HEG1	0.0239164
POU2F2	CYTH3	0.0239151
KLF4	PGD	0.0239002
SPI1	TIMP2	0.0238842
POU2F2	TCF7L2	0.0238775
ZEB2	JARID2	0.0238676
ZEB2	PIP4K2A	0.0238648
ZNF706	RPS18	0.0238585
IRF7	IFI35	0.0238558
TCF4	UVRAG	0.0238514
TCF7L2	LDHB	0.0238346
ZNF706	CACNB2	0.0238254
ZNF407	UBE2W	0.0238232
ZEB2	CTSZ	0.0238225
TCF7L2	RNASE4	0.0238213
ZNF706	FTH1	0.0238066
MTA1	PRPF3	0.023806
HOPX	SUPT6H	0.0238013
TCF7L2	MRPS16	0.0238
PHB	SLC35A1	0.0237903
ZEB2	FBXL20	0.0237882
LRRFIP1	SUPT6H	0.0237854
IRF8	ARHGAP12	0.0237757
SPI1	TCF4	0.0237445
ZEB2	LSP1	0.0237366
SPI1	ARHGAP15	0.0237216
MBD3	OSTC	0.0237058
SUB1	PRICKLE4	0.0237034
RUNX2	CELF2	0.0237028
IRF8	DUT	0.0236958
LRRFIP1	USE1	0.023695
HOPX	ATP6V0E1	0.0236872
ZEB2	CYBA	0.0236835
NR4A1	IL1B	0.0236766
SUB1	NDUFB9	0.0236689
IRF2	TMSB4X	0.0236646
KLF3	KLF4	0.0236547
IKZF1	RPL7A	0.0236395
IRF8	MESP1	0.023634
SUB1	PSMB9	0.0236224
MESP1	TCF4	0.0236201
FOXP1	CAP1	0.0236181
GMEB2	TEX30	0.0236158
TCF7L2	YPEL3	0.0236024
ZEB2	FYB1	0.023601
ZNF706	APRT	0.0236002
TCF4	STK25	0.0236001
ZEB2	PRDX6	0.023599
TCF7L2	RPL22	0.0235875
SUB1	MRPL41	0.0235867
MEF2C	ELMO1	0.0235714
KLF3	RPL22	0.0235581
LRRFIP1	RPS19	0.0235578
KLF4	CYFIP2	0.0235491
CUX1	MRPS31	0.0235414
HOPX	NDUFB9	0.0235362
IRF5	MGST1	0.0235351
ZNF706	CYBA	0.0235337
HOPX	CLTA	0.0235266
POU2F2	GPHN	0.0235153
IRF8	DOCK4	0.0235002
TCF7L2	STK24	0.0234974
LRRFIP1	MACF1	0.0234849
POU2F2	LDLRAD3	0.0234782
TCF7L2	RPS16	0.0234608
IRF8	ITGAL	0.0234581
SUB1	EMC6	0.0234558
KLF4	ITGAL	0.0234529
STAT1	CTSC	0.023438
ZEB2	RPS18	0.0234308
TCF7L2	PPIA	0.0234253
IKZF1	ASAP1	0.0234252
MBD3	TUBB6	0.0234218
TCF7L2	ABTB2	0.0234177
TCF7L2	PTPN1	0.0234161
SPI1	FGR	0.0234155
TCF7L2	PLP2	0.0234109
NFKB1	DDX54	0.0233997
SPI1	ANXA2	0.0233866
TCF4	MKNK1	0.0233726
ZNF706	CDC42SE1	0.0233609
SUB1	MT-ND1	0.0233567
ZEB2	CMIP	0.0233525
TCF7L2	CKAP4	0.0233287
ZNF608	CYB561A3	0.0233275
HOPX	EMB	0.023326
ZEB2	GNAQ	0.0233197
ZNF706	PFDN5	0.0233047
ZEB2	NCOA3	0.0233016
SUB1	MRPL3	0.0232944
ZNF608	SPINT2	0.0232887
NR4A1	ITGAL	0.0232857
TCF7L2	ATP5MC3	0.0232826
STAT1	TNFSF10	0.0232769
KLF4	IDH2	0.0232764
HOPX	LAMTOR4	0.0232716
LRRFIP1	RPS13	0.0232709
ZEB2	CYTH3	0.0232636
ZNF609	PHTF1	0.0232617
LRRFIP1	TRIM33	0.02325
ZEB2	PPIA	0.0232414
TCF7L2	HTR7	0.0232358
BCL11A	NT5C	0.0232355
TCF7L2	FAU	0.0232247
ZEB2	TMEM164	0.0232205
ZEB2	CDK14	0.0232138
KLF4	TXNIP	0.0231956
IRF5	RPS15	0.0231893
KLF3	ARF5	0.0231818
BCL11A	FCRL4	0.0231769
TCF7L2	PLA2R1	0.0231705
TCF7L2	SERPINF1	0.0231618
TCF7L2	CACNB2	0.0231326
TCF7L2	GPR183	0.0231322
KLF4	EFNB2	0.0231259
ZBTB16	CBLB	0.0231202
STAT1	CD74	0.0231175
TCF7L2	MAPRE2	0.0231169
ZNF706	MT-ND2	0.023114
LRRFIP1	RPS25	0.0231027
IRF5	CLTA	0.0230675
IRF7	SOD2	0.0230658
BCL11A	ERO1A	0.0230531
TCF4	ANKUB1	0.0230423
KLF4	FAM107B	0.023033
BCL11A	PTK2B	0.0230313
MEF2C	TCF7L2	0.0230311
SUB1	PYCARD	0.0230258
ZEB2	VPS13C	0.0229923
ZNF706	UQCRFS1	0.022992
ZNF608	GNB4	0.0229917
IRF5	ATP6V0E1	0.0229798
TCF7L2	RPS18	0.022964
SUB1	LGALS3	0.0229485
ZNF608	FMN1	0.0229485
LRRFIP1	TAGLN2	0.0229433
ZNF706	NUDC	0.0229391
TCF7L2	RPS27A	0.0229383
ZEB2	GSAP	0.0229131
LRRFIP1	TRAPPC6A	0.0229125
SUB1	LGALS1	0.022904
MESP1	ZNF608	0.0228985
IRF5	BRI3	0.0228957
HMGB2	BRI3	0.0228941
IRF5	MANF	0.0228895
ZBTB16	DDX60	0.0228869
SUB1	SCAND1	0.0228743
SMAD3	MT-CO2	0.0228692
RUNX2	ERN1	0.0228628
ZEB2	SERF2	0.022855
SUB1	RPS10	0.0228526
RBPJ	HLA-DMA	0.0228435
ZNF706	CMTM7	0.0228328
SPI1	UNC119	0.0228177
SUB1	UQCR11	0.0227778
SUB1	PGLS	0.0227663
TCF4	CSF1R	0.0227529
SUB1	TAGLN2	0.0227495
IRF5	TPT1	0.0227342
SUB1	UBXN1	0.0227077
ZEB2	APBB1IP	0.022705
STAT1	RNF114	0.0226985
NR1H2	MRPS31	0.0226793
LRRFIP1	TMSB4X	0.0226732
STAT1	XDH	0.0226711
SUB1	PARK7	0.0226669
SUB1	CIB1	0.0226594
HOPX	FAU	0.0226513
ZNF706	LGALS3	0.0226505
TCF7L2	TMSB10	0.022644
HMGB2	GLRX5	0.022641
IRF5	CACNA1I	0.0226409
IKZF1	HIP1	0.0226395
KLF4	DDIT4	0.0226356
KLF4	CYB561	0.0226309
PHB	CENPC	0.0226307
KLF3	ALDH2	0.0226295
KLF4	NR4A1	0.0226291
ZBTB16	TGFB2	0.0226194
LRRFIP1	EFNB2	0.0226085
ZEB2	CHSY3	0.0225977
HOPX	ARPC1B	0.0225803
RUNX2	CSTB	0.0225791
IRF5	CYBA	0.0225677
TCF7L2	PREX1	0.0225672
ZNF608	MESP1	0.0225502
TCF4	DUT	0.022548
SUB1	SUPT4H1	0.0225462
TCF7L2	TTC7B	0.0225429
LRRFIP1	IGF2BP2	0.0225411
SRF	PPP3CC	0.0224976
NFYC	MICU1	0.0224913
SPI1	LGALS3	0.0224873
ZEB2	TMEM131L	0.0224853
RUNX2	PYCARD	0.0224699
ZFP36L1	GADD45G	0.0224681
RUNX2	TMSB4X	0.0224673
ZEB2	CYTH1	0.0224578
LRRFIP1	UBB	0.0224578
ZNF608	NCKAP5	0.022456
SUB1	TRAPPC6A	0.0224414
KLF3	SAMSN1	0.0224334
MEF2C	LRRFIP1	0.0224263
BCL11A	RASGRP3	0.0224251
ZNF706	COX4I1	0.0223995
HOPX	RPL7	0.0223988
FOXP1	LGALS3BP	0.0223965
PHB	VAMP5	0.0223779
IRF2	PFDN5	0.0223757
PHB	BOLA2B	0.0223741
SUB1	RPS26	0.0223653
ZEB2	RPL32	0.0223542
IRF5	EEF1A1	0.0223372
ZNF706	TMEM160	0.0223366
TCF7L2	PECAM1	0.0223362
IRF5	ATP5MC3	0.0223281
MEF2C	PYCARD	0.022321
TCF7L2	HLA-DMA	0.0223139
SUB1	NOL7	0.0223123
ZNF608	SELENOM	0.0223015
ZEB2	EP300	0.0222994
ZNF608	PLXND1	0.0222888
HHEX	PPP5C	0.0222856
SUB1	EMC7	0.0222787
PHB	SLC33A1	0.0222769
HOPX	MT-CO3	0.0222634
THAP12	YIPF1	0.0222611
RUNX2	WDFY2	0.0222549
TCF7L2	TMEM160	0.0222548
HOPX	RPL14	0.0222537
TCF7L2	RPL26	0.0222523
ZEB2	CHCHD2	0.0222438
IRF8	ORC2	0.0222435
TCF4	SLC7A1	0.0222395
SUB1	DBI	0.0222287
NR4A1	TRIM11	0.0222273
TCF7L2	MACF1	0.0222262
BCL11A	HCK	0.0222176
HOPX	WSB2	0.0221924
ZFP36L1	HMBS	0.0221873
SPI1	HSPA8	0.0221675
ZEB2	FOXP1	0.0221672
IRF2	BMPER	0.0221535
KLF4	LGMN	0.0221498
TCF4	PHLPP1	0.0221486
LRRFIP1	RPS15	0.0221316
SUB1	TIMM10	0.0221282
RUNX2	ANXA5	0.0221223
IRF5	GSTP1	0.0221175
SUB1	CD74	0.0221157
SUB1	LSM6	0.0221149
SPI1	DNASE2	0.02211
ZEB2	UBA52	0.0221094
LRRFIP1	ITGAL	0.0221
NR4A1	EFNB2	0.0220898
IRF8	WDR3	0.0220808
IRF8	MSI2	0.0220375
AHR	FN1	0.0220185
IRF5	RPS3	0.0220162
SUB1	RER1	0.0220149
TCF4	KLHL6	0.0220139
HOPX	COX7C	0.0220069
IRF8	FMN1	0.0220061
FOXP1	B2M	0.0219977
HMGA1	DHX8	0.0219946
LRRFIP1	SLFN5	0.0219946
IRF2	UBA52	0.0219904
ZEB2	LMBRD1	0.0219816
SPI1	PSAP	0.0219702
ZNF706	POLR1D	0.0219695
SUB1	BAX	0.021966
IRF5	NAPSA	0.0219558
ZEB2	MED13L	0.0219533
ZNF706	SERPINB1	0.0219522
MESP1	BCL11A	0.02194
ZEB2	CBL	0.021939
ARID5B	MAP3K5	0.0219318
TCF7L2	TCF4	0.0219317
ZEB2	SNX3	0.0219316
HOPX	MT-CO2	0.0219294
ZNF706	RGS10	0.0219251
STAT1	EPSTI1	0.0219241
IRF8	ERN1	0.0219188
SUB1	PSMC1	0.0219107
TCF4	ARHGAP12	0.0219083
TCF7L2	NAPSA	0.0218981
ZNF608	FCER1G	0.0218916
RERE	GPR137C	0.0218853
HOPX	DOK2	0.0218842
ZEB2	PLA2R1	0.0218836
SUB1	LY86	0.0218823
TCF7L2	INPP5D	0.0218671
IRF2	SMIM18	0.0218665
IRF8	TBXAS1	0.0218591
SUB1	BTF3	0.0218541
ZNF706	ANO3	0.021853
TCF7L2	HOPX	0.0218483
HOPX	TRAPPC1	0.0218469
ZEB2	WDFY3	0.0218372
GLMP	APRT	0.0218359
ZNF706	ANXA5	0.0218336
ZEB2	NXPE1	0.0218276
PLEK	LAMTOR2	0.0218181
RUNX2	CORO1B	0.0218162
IRF8	SLC25A4	0.0218158
KLF3	RPL7	0.0218158
ZEB2	NEDD9	0.0218079
NR4A1	NOP58	0.0217988
IRF5	LAPTM4A	0.0217757
IKZF1	INPP5D	0.0217613
IRF2	ATP6V0E1	0.0217602
ZNF608	CIITA	0.0217577
RUNX2	HEBP1	0.021757
IRF5	VSNL1	0.0217551
IRF8	FGR	0.0217441
TCF4	SNX30	0.0217429
SUB1	FKBP3	0.0217338
IRF8	GNG2	0.0217259
KLF3	RAF1	0.0217096
SUB1	NDUFA4	0.0216949
ZNF706	RPL34	0.0216919
TCF7L2	GPHN	0.0216857
KLF4	RRAS	0.0216784
IRF8	PTK2B	0.0216747
LRRFIP1	DOCK5	0.0216721
LRRFIP1	PTPN1	0.0216684
HOPX	RPS19	0.0216659
ZNF706	NDUFA8	0.021664
ZNF706	HLA-DQB1	0.0216634
ZNF706	TIMM13	0.0216614
SUB1	TMEM9B	0.0216612
HOPX	RNASET2	0.0216461
SUB1	MMADHC	0.021639
HOPX	GAS7	0.0216221
FOXP4	NSMCE4A	0.0216154
SUB1	IFI30	0.0216095
TCF7L2	HCK	0.0216013
KLF3	RPL27A	0.0215902
IRF8	POP5	0.0215853
SUB1	MPC2	0.0215847
ZNF706	NDUFA4	0.0215783
LRRFIP1	CYBA	0.0215774
LRRFIP1	ECM1	0.0215726
SPI1	CST3	0.0215712
KLF4	CIITA	0.0215667
PHB	CLUH	0.0215553
TCF7L2	TMSB4X	0.0215432
HOPX	FAM32A	0.0215379
ZNF608	DOCK10	0.0215295
TCF4	TPCN1	0.0215293
IRF5	RPL14	0.0215264
ZEB2	ACAP2	0.0215263
ZEB2	DOCK5	0.0215239
SUB1	NDUFB3	0.0215167
ZEB2	ARPC1B	0.021505
HMGB2	RPL6	0.0214996
HOPX	ATP5MC3	0.0214977
LRRFIP1	LEPROTL1	0.0214968
SUB1	RNASE4	0.0214944
TCF7L2	GAB2	0.0214937
ZNF706	TRAPPC1	0.021492
KLF3	TNFRSF1B	0.0214897
ZEB2	CLIC1	0.0214656
ZNF706	CD68	0.0214653
LRRFIP1	EEF1A1	0.021457
HMGB2	RPS13	0.0214495
IKZF1	FTH1	0.0214419
IRF5	GPX1	0.0214411
IRF5	MT-CYB	0.0214302
TCF7L2	RPS5	0.0214287
ZNF706	NME1-NME2	0.0214059
HMGB2	PAIP2	0.021404
ZEB2	FBXL17	0.0214008
SPI1	RAC2	0.0213996
ZNF608	P2RY6	0.0213951
ZNF706	MT-ND4	0.0213931
ZEB2	EVI5	0.0213828
TCF7L2	FYN	0.0213782
IRF2	MITF	0.0213681
TCF7L2	LRRFIP1	0.0213667
ZNF706	RPL13A	0.0213599
SUB1	CDC37	0.0213549
KLF3	PDE4D	0.0213526
LRRFIP1	GAB2	0.0213455
LRRFIP1	CD68	0.0213437
SUB1	GABARAPL2	0.0213386
IRF5	CTSZ	0.0213362
HOPX	PFN1	0.0213273
LRRFIP1	GSTP1	0.0213141
KLF3	UBA52	0.021307
LRRFIP1	CACNB2	0.0213045
FOS	CD74	0.0213035
ZEB2	DDIT4	0.0212962
TCF4	RUNX2	0.0212946
KLF4	KLF3	0.0212923
IRF7	GBP7	0.0212826
ZNF608	SOD2	0.0212788
LRRFIP1	HLA-DQB1	0.0212781
SUB1	NUDT21	0.021278
NR4A1	HCK	0.0212708
HMGB2	RPL7	0.0212694
LRRFIP1	ENTPD1	0.0212658
IRF7	C4B	0.0212633
ZEB2	PPP1CA	0.021254
SPI1	DLG2	0.0212527
ZNF706	PGK1	0.0212465
DNAJC1	ATG4B	0.0212411
LRRFIP2	BCKDHB	0.0212365
MBD3	HLA-DMA	0.0212314
HOPX	RAMP2	0.0212271
PHB	PRDX6	0.021227
IRF5	HEBP1	0.0212223
ZNF706	RPS7	0.0212174
ZNF706	RNASEK	0.0212114
SUB1	LMO2	0.0212058
TCF7L2	EIF3F	0.0212015
MEF2C	LDLRAD3	0.021191
ZEB2	PRKCB	0.021184
ZNF706	LAMTOR4	0.0211817
LRRFIP1	RNH1	0.021169
LRRFIP1	CLTA	0.0211686
STAT1	S100A11	0.0211575
TCF7L2	ITGB2	0.0211573
SPI1	S100A6	0.0211539
SUB1	UBE2L3	0.0211458
ZNF706	HEBP1	0.0211457
NR4A1	FCER1G	0.0211408
ZNF706	NAPSA	0.021138
IRF5	PYCARD	0.0211312
LRRFIP1	FAU	0.0211263
LRRFIP1	ARPC1A	0.0211108
ZEB2	RAPGEF2	0.0211103
ZNF706	PFN1	0.0211093
SUB1	FAM32A	0.0211074
SMAD3	FAM219A	0.0211063
HOPX	CSTB	0.0211018
IKZF1	PPIA	0.0211001
LRRFIP1	RGS10	0.0210983
SUB1	RPL21	0.0210966
HMGB2	LMO2	0.0210932
IRF5	RPL18A	0.0210903
IRF8	TTC39C	0.0210792
HOPX	RPS16	0.0210743
ZEB2	ATP5F1E	0.0210732
LRRFIP1	EIF3F	0.0210695
SUB1	ANXA11	0.0210647
IRF5	NUDC	0.0210592
ZNF407	C2CD3	0.0210591
ZNF706	NDUFB3	0.0210499
KLF12	TCF4	0.021034
SUB1	PAFAH1B3	0.0210316
HOPX	PGLYRP1	0.0210241
STAT1	GBP7	0.0210063
SPI1	TXN	0.0210044
LRRFIP1	GLIPR2	0.0210038
SPI1	MT-ND2	0.0210014
ZNF706	ARF5	0.020997
LRRFIP1	STK10	0.0209948
MBD3	GNG2	0.0209868
RBPJ	ITGAL	0.020982
IRF5	RPS10	0.0209765
KLF3	CYTH3	0.0209688
RBPJ	HLA-DQB1	0.0209493
STAT1	AGTRAP	0.0209479
FOXO3	PFN1	0.020945
TCF4	TXNDC16	0.0209422
ARID4B	EDEM2	0.0209377
KLF3	S100A11	0.0209368
ZEB2	NME8	0.020936
TCF4	POLH	0.0209321
ZNF706	MED21	0.0209303
RUNX2	FTL	0.0209206
ZNF608	PTK2B	0.0209113
LRRFIP1	PAGR1	0.0209035
ELF1	KRI1	0.0209012
ZNF706	ARF1	0.0208998
LRRFIP1	ELOF1	0.020897
ZEB2	BCL6	0.0208945
TCF7L2	VSNL1	0.0208842
HOPX	TUBB2A	0.0208825
ZNF706	RBX1	0.0208824
SPI1	RPL7A	0.0208824
TCF7L2	ANO10	0.0208812
STAT1	CD38	0.0208764
ZEB2	RPL7A	0.0208726
KLF4	CALHM2	0.0208705
SUB1	PLIN2	0.0208703
ZNF706	EEF2	0.0208689
SPI1	PTMA	0.0208668
IKZF1	ELMO1	0.020858
LRRFIP1	TCF7L2	0.0208563
BCL6	FAU	0.0208548
TCF4	HCK	0.0208548
TCF7L2	ELMO1	0.0208533
SUB1	MRPL38	0.0208479
HMGB2	CHRNA7	0.0208409
ARID4B	CSNK2A2	0.0208406
PLEK	PGK1	0.0208395
IRF8	ANKRD10	0.0208395
TCF7L2	RASSF3	0.0208388
SUB1	VCP	0.0208351
IRF7	THEM6	0.0208327
HOPX	CMTM7	0.0208306
LRRFIP1	HLA-DMA	0.0208285
IKZF1	CDK14	0.0208278
IRF5	GLIPR2	0.0208227
TCF4	ERC1	0.0208215
IRF5	ANXA1	0.0208176
NR4A1	LYL1	0.0208152
SUB1	RPL34	0.0208132
SUB1	SDF4	0.0208066
RFX5	TXLNA	0.020805
KLF12	HTR7	0.0207925
ZNF706	VDAC3	0.0207887
LRRFIP1	RNASE6	0.0207861
SUB1	POLE4	0.0207832
SUB1	LSM2	0.0207817
TCF4	SCAP	0.0207734
RUNX2	RSF1	0.0207705
TCF7L2	TPT1	0.020768
TCF7L2	DRAM1	0.0207645
FOS	DUSP1	0.0207613
SUB1	PSMD13	0.0207563
ZEB2	LRRFIP1	0.0207556
SPI1	RAC1	0.0207453
IRF8	SNX30	0.0207348
SUB1	TMEM208	0.0207297
IRF8	ABHD17B	0.0207263
ZEB2	GPHN	0.0207085
SUB1	MRPS21	0.020707
TCF7L2	MAN1C1	0.0206937
PHB	GSTO1	0.0206929
KLF4	PTPRCAP	0.0206861
SUB1	CSNK2B	0.0206842
SPI1	CCND3	0.0206823
KLF3	ABCA6	0.0206791
ZNF608	NME8	0.0206709
STAT1	PSAP	0.0206595
HMGB2	RPL27A	0.0206577
IRF2	RPS11	0.020656
POU2F2	PTK2B	0.0206521
SUB1	ANXA7	0.0206504
TCF4	CHST12	0.0206491
ZNF706	ENTPD1	0.0206431
IRF5	POLR1D	0.0206414
IRF2	SERF2	0.0206394
TCF7L2	PTPRC	0.0206304
TCF4	ITFG1	0.0206303
ZEB2	RPS9	0.0206289
NR4A1	CCRL2	0.0206285
BCL11A	NEK6	0.0206261
KLF3	ITGB2	0.0206255
RUNX2	RPS15	0.0206245
SUB1	KCNE3	0.0206235
BCL11A	LRRC42	0.0206234
BCL11A	MKNK1	0.0206224
KLF3	SNRPD2	0.0206192
FOXP1	UTRN	0.0206167
IRF8	TBC1D16	0.0206166
STAT1	GSTP1	0.0206073
LRRFIP1	NEDD9	0.0206046
HOPX	RPL6	0.0206004
HOPX	EMC6	0.0205995
ZEB2	CORO1A	0.0205988
TCF4	PTK2B	0.0205965
TCF7L2	CLTA	0.0205957
ZEB2	ATP6V1G1	0.020595
MESP1	FCHSD2	0.0205948
LRRFIP1	SERPINB1	0.0205928
STAT1	CD68	0.0205908
LRRFIP1	RPL35	0.0205904
STAT1	C4B	0.0205776
IRF7	STAT1	0.0205762
FOXP1	TMEM65	0.0205696
IRF8	LARS1	0.0205609
PLEK	TXN	0.0205597
ZNF706	AP2S1	0.0205521
KLF4	TMEM134	0.0205485
HMGB2	CLTA	0.0205451
LITAF	TRMT10B	0.0205411
HOPX	HSPA8	0.0205371
TCF4	MSI2	0.0205278
TCF7L2	ANP32B	0.0205258
TCF4	FCER1G	0.0205189
ZEB2	DGKH	0.0205122
MEF2C	CYTIP	0.0205108
IRF5	UBB	0.0205078
POU2F2	EEF1D	0.0205071
KLF4	RGS2	0.0205061
ZNF706	ITM2B	0.0205061
ZEB2	SPI1	0.0205043
IRF5	MT-ND4	0.020501
LRRFIP1	COX8A	0.020489
MESP1	ATP8B4	0.0204826
KLF4	TBRG4	0.0204826
PLEK	CYBA	0.0204813
ZEB2	NUP88	0.0204775
ZEB2	PPP2R5E	0.0204687
ZEB2	WDFY2	0.0204628
ZNF706	SDHD	0.0204617
ZEB2	RPS15	0.0204605
HMGB2	CYBA	0.0204575
TCF7L2	RPL18A	0.0204552
SUB1	IFNGR1	0.0204528
BCL11A	GNG2	0.0204521
SUB1	SSNA1	0.0204204
TCF4	COMTD1	0.0204169
ZEB2	RPL35	0.0204109
ZEB2	IRAK3	0.0204093
SUB1	GIPC1	0.0204093
SUB1	FDPS	0.0204031
TCF7L2	MRPS34	0.0204004
HMGB2	TMEM9B	0.0203916
BCL11A	POP5	0.0203896
ZEB2	AIF1	0.0203872
TCF7L2	UBASH3B	0.0203858
ZFP36L1	LGMN	0.0203855
RUNX2	ANKRD44	0.0203843
SUB1	CSTB	0.0203822
TCF7L2	VIM	0.0203768
LRRFIP1	ARPC2	0.0203718
FOS	TOB1	0.0203718
ZNF706	ABRACL	0.0203682
IRF5	SNU13	0.020366
ZEB2	COX14	0.0203654
TCF7L2	AOAH	0.0203629
BCL11A	SGK3	0.0203613
SUB1	RPP25L	0.0203485
ZNF706	MT-CYB	0.0203443
KLF12	CKAP4	0.0203432
KLF4	DOCK4	0.0203409
KLF3	VSNL1	0.02034
ZEB2	WASHC4	0.0203353
ZEB2	KCNMB4	0.0203315
SPI1	TPT1	0.0203308
RBPJ	RPS7	0.0203285
BCL11A	NME8	0.0203257
LRRFIP1	GPX1	0.0203252
IRF8	P2RY6	0.0203203
TCF7L2	RPL14	0.0202988
ZNF706	PPIA	0.0202944
ZEB2	PARP8	0.0202927
TCF7L2	SEC61B	0.0202917
LRRFIP1	VSNL1	0.0202914
BCL6	BMPER	0.0202883
SUB1	PAGR1	0.0202878
IRF8	CBFA2T3	0.020279
ZEB2	ITCH	0.0202764
MEF2C	BANK1	0.0202685
HOPX	CHCHD2	0.0202674
ZNF706	NDUFB11	0.0202649
BCL6	RPL32	0.0202647
SUB1	NDUFB2	0.0202618
RBPJ	TPCN2	0.0202603
ZEB2	PIK3R5	0.0202577
SMAD3	MT-CO1	0.0202485
SUB1	ARPC2	0.0202461
SUB1	LACTB	0.0202394
LRRFIP1	RPL27A	0.020239
ZEB2	GNGT2	0.0202379
IKZF1	RPL14	0.0202338
LRRFIP1	ERH	0.0202328
ZEB2	NIPBL	0.0202267
IRF2	GSAP	0.0202242
HOPX	TGFBI	0.020224
KLF3	GPHN	0.0202236
MEF2C	RASSF3	0.0202225
KLF3	STK17B	0.0202189
IRF5	COX14	0.0202169
SUB1	MT-CYB	0.0202129
SPI1	GNAI2	0.020212
PLEK	HEBP1	0.0202116
ZNF706	RPL26	0.0202111
IKZF1	ARPC1B	0.0202036
HOPX	CFD	0.0201968
SUB1	PSMA5	0.0201896
SUB1	WDR45	0.0201894
ZEB2	RHOQ	0.0201806
BCL11A	ABCA6	0.0201787
LRRFIP1	GLRX5	0.0201613
TCF7L2	MYOF	0.0201476
TCF7L2	HMGB2	0.0201475
SPI1	TMBIM1	0.0201433
AHR	ZNF652	0.0201428
ZEB2	SYNJ1	0.0201392
ZNF706	CSTB	0.020139
KLF12	RNASE4	0.0201357
SMARCC2	DUSP3	0.0201318
TCF7L2	RPL35	0.0201187
NR4A1	HES1	0.020109
SPI1	PPIA	0.0201079
NFE2L2	XDH	0.0201041
PLSCR1	DHX38	0.0201021
IRF8	MSN	0.0201012
TCF7L2	MIF	0.0200994
BCL11A	FMN1	0.0200948
LRRFIP1	POLR1D	0.0200899
TCF7L2	SULF2	0.0200831
MESP1	HPS1	0.020072
SPI1	NAPSA	0.0200632
KLF3	BMPER	0.0200609
IRF8	DENND1B	0.0200543
STAT1	IFI35	0.0200453
IRF2	ZEB2	0.0200417
LRRFIP1	SIK3	0.0200366
PHB	LGALS1	0.0200336
IRF5	TBC1D8	0.0200301
TCF7L2	FAM89B	0.0200291
HOPX	SPHK1	0.0200246
STAT1	MDM2	0.0200208
IKZF1	ABR	0.0200199
MEF2C	S100A11	0.0200198
RBPJ	PLP2	0.0200178
FOXO3	PDE8A	0.0200174
SUB1	TIMM8B	0.0200149
IRF5	CTSB	0.0200145
IRF5	PAFAH1B3	0.0200113
ZNF706	MKKS	0.0200001
IRF8	PLP2	0.0199982
SMAD3	TBC1D8	0.0199962
BCL11A	IRF8	0.0199948
SPI1	GNB2	0.0199936
SPI1	ANO3	0.0199899
ZNF608	POP5	0.0199875
IRF5	MRPL20	0.0199841
HOPX	MGST1	0.0199749
LRRFIP1	PLAAT3	0.0199738
TCF4	TBC1D16	0.0199734
RUNX2	CTSZ	0.0199708
RUNX2	CDK14	0.0199687
MBD3	PLEKHO1	0.0199663
HOPX	MAP1LC3B	0.0199641
SUB1	COX7A2	0.0199603
IKZF1	RPS9	0.0199592
FOXO3	C2CD3	0.0199577
ZEB2	HIPK1	0.0199477
SUB1	TXN	0.0199462
IRF8	MYO1E	0.0199429
TCF4	MRPS16	0.0199329
LRRFIP1	MDH2	0.0199312
SPI1	LAMTOR4	0.0199245
TCF7L2	BCL11A	0.0199224
RUNX2	LGALS3BP	0.0199198
NR4A1	UNC119	0.0199112
ZBTB16	SWAP70	0.0199028
ZEB2	RPS6KA3	0.0199028
NR4A1	FLT3	0.0199025
LRRFIP1	PSMB8	0.0199002
SUB1	ELOF1	0.0198978
TCF7L2	RPS25	0.0198969
TCF7L2	TMEM164	0.019896
STAT1	PML	0.0198882
ZNF781	LRRC45	0.0198873
ZEB2	PLCB1	0.0198866
LRRFIP1	MIF	0.0198858
LRRFIP1	RPL18A	0.0198816
HMGB2	MRPL41	0.0198811
ZNF706	TBCB	0.0198758
HOPX	HPCAL1	0.0198752
IKZF1	FAU	0.0198656
TCF7L2	GLRX5	0.0198616
PLSCR1	ISG15	0.0198548
AHR	CPED1	0.0198539
SUB1	HEBP1	0.0198514
HOPX	TIMM17B	0.019838
ZNF706	INTS5	0.0198338
IRF5	RPL34	0.0198301
FOXN2	MFSD1	0.0198194
IRF5	ENTPD1	0.0198179
AHR	TGFBI	0.0198174
ZEB2	MXI1	0.0198152
ZEB2	NEDD8	0.0198145
PLEK	HOPX	0.0198077
HMGB2	SAP30	0.0198038
SUB1	TOR1A	0.0198029
GLMP	CCL8	0.0197982
HOPX	DNAJB11	0.0197964
ZNF706	ALOX5AP	0.0197953
ZEB2	SKAP2	0.0197936
LRRFIP1	FPR1	0.0197888
IRF5	PSMB8	0.0197862
CDC5L	RPL18A	0.0197826
RUNX2	SRC	0.0197807
HMGXB3	NXPE4	0.0197753
IRF2	CTSZ	0.0197721
STAT1	NAMPT	0.0197718
MITF	PTPRO	0.0197708
SUB1	DAPK3	0.0197674
FOXP1	PPP1R12A	0.0197644
HOPX	GSTP1	0.0197519
ZNF706	ETFB	0.0197497
ZNF821	CAB39L	0.019738
LRRFIP1	PRR16	0.0197357
ZFP36L1	CTSH	0.0197348
MEF2C	PDE4D	0.0197319
ZNF706	CTSB	0.0197318
LITAF	TCF4	0.01973
STAT1	GBP5	0.0197283
ZNF706	FAU	0.019728
RARA	INO80B	0.0197276
ZFX	SLC9A1	0.0197219
IKZF1	VAMP8	0.0197182
ZEB2	RPS11	0.0197132
FOXP1	FCER1G	0.0197127
ZEB2	RAMP2	0.0197115
SUB1	TSPO	0.0197052
BACH1	ZNF654	0.0197044
NFE2	TSPO	0.0197014
SPI1	ANXA3	0.0196973
RUNX2	CD74	0.0196954
TCF7L2	NDUFB3	0.0196925
ZEB2	SORL1	0.0196914
LRRFIP1	RPL13A	0.0196857
HOPX	RPS9	0.0196801
TCF7L2	UBB	0.0196769
KLF3	NFKBIZ	0.0196755
SUB1	JPT1	0.0196747
TCF7L2	LAMTOR1	0.0196723
LRRFIP1	COX7C	0.01967
ZNF706	FKBP9	0.0196662
NFE2	PGLYRP1	0.0196611
HOPX	QPCT	0.0196579
PURA	DDX52	0.0196558
MIER3	TBCD	0.0196543
ZNF781	ICMT	0.0196459
HOPX	MSR1	0.019638
SUB1	YPEL3	0.0196132
ZNF706	CD81	0.0195934
ZNF608	RFTN1	0.0195928
SUB1	ATRAID	0.0195741
LRRFIP1	SMIM18	0.0195737
IRF5	EEF1B2	0.0195677
RUNX2	PARP8	0.0195628
LRRFIP1	ATP5F1D	0.0195621
ZEB2	ASH1L	0.0195604
HOPX	RPS27A	0.0195604
TCF4	CDK6	0.01956
HMGB2	RPL32	0.0195537
ZFP36L1	SOCS3	0.0195496
IRF5	PGK1	0.019546
IRF5	SEM1	0.0195439
STAT1	UBE2L6	0.0195429
IRF8	SNX24	0.0195418
TCF7L2	ABRACL	0.0195367
TCF7L2	MSN	0.019535
SUB1	NDUFB11	0.0195299
PHB	NDUFAF3	0.0195231
STAT1	MT-CYB	0.0195143
SUB1	VPS28	0.0195073
NR4A1	BHLHE40	0.0195006
LRRFIP1	HSPA8	0.0194994
ZNF706	VPS28	0.0194857
IRF5	VIM	0.0194842
SPI1	H2AC21	0.019482
RUNX2	ANXA2	0.0194816
SPI1	PPIB	0.0194688
ZEB2	MCU	0.0194677
ZNF706	RPS16	0.019467
FOXO3	CYBA	0.0194666
IRF2	S100A10	0.0194631
TFEC	BCKDHA	0.0194627
TSC22D2	CDC37L1	0.0194624
PHB	MT-CO3	0.0194606
TCF7L2	SCAND1	0.0194584
SMAD3	GLRX5	0.0194544
HMGB2	MRPL14	0.0194522
KLF3	CACNA1I	0.0194497
STAT1	TREX1	0.0194436
TCF7L2	HIGD2A	0.0194306
NR4A1	DUSP5	0.0194297
ZNF664	WDR11	0.0194217
SPI1	CORO1A	0.0194201
ZEB2	EMC6	0.0194042
LRRFIP1	MSN	0.0194016
LRRFIP1	PRICKLE4	0.0193919
MEF2C	PPM1B	0.0193905
SUB1	DPH3	0.0193829
TCF7L2	RPL21	0.019382
ZNF706	PRICKLE4	0.0193752
BCL11A	P2RY6	0.0193691
SUB1	SNRPD2	0.0193648
LRRFIP1	HSF2BP	0.0193635
PHB	PUM3	0.0193619
SUB1	BRK1	0.0193598
LRRFIP1	PIK3AP1	0.0193522
NR4A1	S100A4	0.0193512
ZEB2	TLE4	0.0193487
IRF5	PPIA	0.0193405
SUB1	PDIA6	0.0193388
TTF1	CEP135	0.0193344
SMAD3	MT-CO3	0.0193336
SPI1	RAMP2	0.0193332
KLF4	NOD2	0.0193282
IRF8	MTMR12	0.0193223
HOPX	ANXA1	0.0193208
BACH1	SEC22A	0.0193194
AHCTF1	KDM4A	0.0193158
ZEB2	CREBBP	0.0193157
ZNF706	FANK1	0.0193145
TCF7L2	S100A10	0.0193138
HOPX	MT-ND4	0.0193077
SUB1	ELOVL1	0.019307
MEF2C	EXOC4	0.0193032
TCF7L2	SMIM20	0.0193008
ZEB2	SAMSN1	0.0193004
TCF4	EIF2AK3	0.0193004
SUB1	CRELD2	0.0192934
TCF7L2	NDST1	0.0192856
HMGB2	RAMP2	0.0192835
STAT1	IFI44	0.0192832
KLF3	TRAPPC1	0.0192794
ZEB2	DLG2	0.0192788
LRRFIP1	RPL14	0.0192778
ZNF821	LRRC8A	0.0192725
TCF7L2	CHCHD2	0.0192725
SUB1	RPL3	0.0192715
IRF5	RPL10A	0.0192704
RUNX2	DAPK1	0.0192568
SPI1	ARHGDIA	0.0192563
FOXP1	NSMCE2	0.019255
LRRFIP1	ATP5F1E	0.0192489
HES6	PYROXD1	0.0192485
PHB	HINT1	0.0192416
FOXP1	RUNX2	0.0192375
KLF4	RASSF5	0.0192344
LRRFIP1	PPP1CA	0.0192328
ZFP36L1	PLAAT3	0.0192199
KLF4	SNX24	0.0192198
KLF3	RPS27A	0.0192189
SUB1	NCOA5	0.0192188
ZFP36L1	CFD	0.0192155
HOPX	ERBB4	0.0192138
SPI1	HMGCS1	0.0192033
TCF4	ROGDI	0.019201
ZNF706	UBE2L3	0.0192007
TCF7L2	LGALS1	0.0191999
HOPX	MT-CYB	0.019193
BACH1	LDLRAP1	0.0191911
SUB1	SNRPD3	0.0191891
BCL11A	SYT3	0.0191885
ZBTB16	FZD4	0.0191866
IRF5	HOPX	0.0191853
SUB1	HPCAL1	0.0191837
TCF7L2	RAP1B	0.0191764
RUNX2	NEDD8	0.0191438
PLEK	GLIPR2	0.0191437
SUB1	GNAS	0.0191421
HMGB2	RPL7A	0.019139
HOPX	SUPT4H1	0.0191341
GLMP	GPX1	0.0191314
BCL11A	MTSS1	0.0191279
HOPX	DUSP7	0.0191242
SPI1	GNAQ	0.0191206
PHB	DDX49	0.0191112
SUB1	NACA	0.0191094
IRF5	RPS18	0.0191079
ZNF706	ERP29	0.0190989
HOPX	TMED9	0.0190978
AFF1	TTC7A	0.0190962
SUB1	GTF3C6	0.0190952
SUB1	HSBP1	0.019091
TCF7L2	MAP3K8	0.0190874
TCF7L2	ITM2B	0.0190832
ZNF706	BANF1	0.0190818
NFE2L2	TMTC4	0.0190804
MEF2C	RASA3	0.0190739
LRRFIP1	ALDH2	0.0190701
ZEB2	ATXN7	0.0190608
PLEK	CD48	0.0190586
SUB1	SNX3	0.0190557
SUB1	SMDT1	0.0190554
ZNF706	VAMP8	0.0190542
HOPX	SMDT1	0.0190428
BCL11A	UVRAG	0.0190414
LRRFIP1	TPT1	0.0190398
ZNF654	FAM241A	0.019039
LRRFIP1	CNP	0.0190327
LRRFIP1	DGKH	0.0190301
PHB	ADI1	0.0190262
MEF2C	ETFB	0.019014
HMGB2	PYCARD	0.0190097
LITAF	RAB13	0.0190089
ZEB2	CD2BP2	0.0190047
ARID3B	RHBDD2	0.0190045
TCF7L2	TMEM131L	0.0189927
TCF4	SERAC1	0.0189915
ZNF706	RPS15	0.0189897
ZNF706	HLA-DMA	0.0189893
SUB1	CTSA	0.0189861
SUB1	TPD52	0.0189806
LRRFIP1	FTL	0.0189794
MEF2C	ANKRD44	0.0189767
KLF4	S100A11	0.0189763
IRF5	RGS10	0.0189763
ZEB2	CDYL2	0.0189761
NR4A1	NFKBIA	0.018975
ZEB2	RASSF3	0.0189728
IRF2	RPL17-C18orf32	0.0189683
TCF4	SPI1	0.0189605
MESP1	FLT3	0.0189596
TCF7L2	BRI3	0.018954
PLEK	CAVIN3	0.0189515
ZEB2	SNU13	0.0189513
PLEK	CTSZ	0.0189489
SUB1	UBE2V2	0.0189487
SPI1	THEM6	0.0189475
TCF4	MTHFD2	0.0189468
SUB1	ERP29	0.018946
STAT1	LGALS9	0.0189402
RUNX2	ARSB	0.0189386
SUB1	ALOX5AP	0.0189244
TCF7L2	PPIB	0.0189189
HOPX	RPL9	0.0189186
ZEB2	DAPK1	0.0189181
PLEK	BANF1	0.0189168
SMAD3	GPX1	0.0189077
TCF4	EPSTI1	0.0189071
TCF7L2	ANXA6	0.0189039
LRRFIP1	HEBP1	0.0188902
ZNF706	SPCS2	0.0188894
PHB	SDHAF3	0.0188883
IKZF1	RPS24	0.0188849
SPI1	ATP5F1E	0.0188807
KLF3	HLA-DMA	0.0188772
LRRFIP1	YPEL3	0.018876
ZEB2	SLF1	0.0188753
SUB1	MVD	0.0188752
KLF4	FAM20C	0.0188744
HOPX	COMT	0.0188716
KLF4	CFP	0.018868
LRRFIP1	PPA1	0.0188661
TCF7L2	FTL	0.0188628
TCF7L2	OSTC	0.0188613
IRF8	RASSF4	0.0188563
SUB1	PSMA4	0.0188559
ZEB2	ZNF407	0.0188515
PHB	MRPL24	0.018846
RUNX2	RPS19	0.0188455
TCF7L2	SDHD	0.0188453
ZEB2	BMPER	0.0188448
TCF7L2	ZFP36	0.0188403
KLF3	IGF2BP2	0.0188361
HOPX	RPS15	0.0188353
ARID5B	GAB2	0.0188345
IRF5	ARF5	0.018834
JARID2	IRAK3	0.0188324
TCF4	EML4	0.0188288
TCF7L2	UQCRFS1	0.0188243
IRF5	NEDD8	0.0188242
ZNF706	DPH3	0.0188202
IRF8	HLA-DQB1	0.0188187
KLF3	ABRACL	0.0188181
HOPX	RPS13	0.0188096
IRF5	SERPINB1	0.0188031
ZEB2	ARHGAP25	0.0188006
IRF5	MPC2	0.0187982
IRF2	NAPSA	0.0187959
IKZF1	SMIM18	0.0187953
PHB	MT-ATP6	0.0187923
HOPX	EEF1B2	0.018789
KLF4	FABP5	0.0187849
HMGB2	ABCF3	0.0187803
SUB1	CNDP2	0.0187786
TCF4	PELI2	0.0187781
TCF7L2	FOXO3	0.0187776
MEF2C	CELF2	0.0187753
ZNF706	VDAC2	0.0187695
TCF7L2	ANKRD17	0.0187679
TCF7L2	ARL6IP5	0.0187631
KLF4	ELANE	0.0187619
IKZF1	RNASET2	0.0187606
ZNF608	HLA-DQB1	0.018759
IRF8	RNASE4	0.0187576
RUNX2	COTL1	0.0187507
FOS	HLA-DQB1	0.0187506
SPI1	NDUFB9	0.0187431
ZNF608	HLA-DMA	0.0187427
HOPX	EMP3	0.0187389
STAT1	PSMD13	0.0187375
ZNF706	SERP1	0.0187353
MITF	ZMYM6	0.0187339
IRF5	COX7C	0.0187331
KLF4	TNFRSF1B	0.018732
IRF7	SELPLG	0.0187283
IRF5	MPEG1	0.0187255
MTF1	ZHX2	0.0187248
TCF7L2	ITGA4	0.0187239
TCF7L2	GNAS	0.0187183
SUB1	PAIP2	0.0187168
STAT1	GLRX	0.0187158
IRF2	ATP5F1D	0.018712
POU2F2	BMPER	0.0187107
TCF7L2	LRP1	0.0187014
ZEB2	SMIM18	0.0186878
SUB1	DCTN2	0.0186851
RFX2	ZNF652	0.0186836
TCF7L2	RNASET2	0.01868
ARID5B	GSAP	0.0186558
FOXP1	RHOQ	0.0186549
SUB1	ADI1	0.0186486
ZEB2	ARFGEF1	0.0186484
TCF4	ABHD17B	0.0186448
KLF4	ECM1	0.0186447
MEF2C	CFL1	0.0186404
KLF3	FOXO3	0.0186339
SPI1	RALBP1	0.0186328
FOXO3	TMSB4X	0.0186328
NFKB2	SRP68	0.018632
ZNF706	PPP1CA	0.0186319
IRF5	COX8A	0.0186292
TCF4	TCF7L2	0.018627
TCF7L2	DIAPH2	0.0186199
IRF9	BUB1B	0.0186192
MEF2C	CDK14	0.0186191
BCL11A	TUBGCP5	0.0186104
SUB1	MRPL34	0.0186102
SPI1	RCAN1	0.0186076
SPI1	CAVIN3	0.0186057
HOPX	RPS3	0.0186046
LRRFIP1	DPYD	0.0186036
MTA1	LSM14A	0.0186007
TCF7L2	S100A11	0.0185996
ZEB2	RPS24	0.0185972
FOS	KLF2	0.018593
PHB	RNASE4	0.0185864
HOPX	RPL10A	0.0185863
BCL6	CHCHD2	0.0185853
BCL6	OSTC	0.0185813
TCF7L2	ERP29	0.0185805
STAT1	MAP4	0.0185796
NFYC	IKBKB	0.0185777
BCL6	GPHN	0.0185739
LITAF	CCT6A	0.0185666
IRF8	NUDT14	0.0185631
SUB1	TMEM134	0.0185575
TCF4	PDZD8	0.0185563
KLF3	ITGAL	0.0185552
KLF16	SNX19	0.0185502
HOPX	PLIN2	0.0185496
BCL11A	PRKDC	0.0185493
BCL11A	NCKAP5	0.0185487
KLF3	STK10	0.0185481
RUNX2	STAU2	0.0185446
ZNF706	MACROH2A1	0.0185436
SUB1	FTH1	0.0185421
TCF7L2	KLF3	0.0185405
STAT1	TXLNG	0.0185357
SPI1	RXRA	0.0185288
KLF3	RPL14	0.0185262
RUNX2	PRR5L	0.0185261
TCF7L2	TNF	0.018525
IRF8	CTSD	0.0185211
BCL6	PIK3R5	0.0185174
PBX4	SAMD1	0.0185141
SUB1	NSA2	0.0185106
TCF4	TPRA1	0.0185098
BCL6	ARPC1B	0.0185094
SMAD3	CST3	0.0185085
KLF3	ARPC1A	0.0185077
IRF8	HSPBAP1	0.0185065
IRF5	ARPC1A	0.0185006
ZNF608	HINT1	0.0184898
IRF8	MPEG1	0.0184897
SMAD3	MT-ATP6	0.0184891
[truncated: 16,658 more rows]

## Sheet: 8e.Human
Human_DCs_linkList_0.01
regulatoryGene	targetGene	weight
CEBPA	SCIMP	0.381732
CEBPA	SERPINA1	0.361259
ATF5	MGLL	0.311656
ZBTB38	SKA2	0.311442
BATF3	CCSER1	0.296443
JUN	PSTPIP2	0.295358
CEBPA	HMOX1	0.289606
CEBPA	POLR2H	0.286896
CAMTA1	PLIN2	0.28377
HMGB2	TIGIT	0.258851
HMGB1	HPRT1	0.252061
IRF8	EDEM2	0.244011
ZNF706	MAP1A	0.242207
IRF8	SSX2IP	0.240865
HMGA1	BUB3	0.23873
ARID3A	SEC23B	0.23449
ATF5	GUCD1	0.230811
ATF5	LZTFL1	0.22473
TCF4	SLC7A5	0.223711
IRF8	TCF4	0.222621
SPIB	ST6GALNAC4	0.220396
ATF5	RPS27L	0.217564
JUN	KLRB1	0.216381
CEBPA	HSPA1A	0.21626
ZNF706	CCL4	0.214687
PLEK	CISD1	0.214344
XBP1	CDK4	0.214031
JUN	BCL2A1	0.213474
HMGB1	TXNDC9	0.212567
JUN	REXO2	0.212347
IRF5	HAT1	0.211221
HMGB1	MRPL24	0.210813
JUN	RPS19BP1	0.209759
DNAJC1	GPKOW	0.205869
ATF5	MRPL3	0.205767
FOS	LYZ	0.205115
JUN	EEF1E1	0.204359
ZNF706	LAMP5	0.20258
ETS2	LPCAT2	0.198835
MEF2C	MRPS14	0.19804
JUN	TNF	0.19776
SPI1	AHCY	0.197691
CAMTA1	OAS1	0.197646
HMGA1	CRELD2	0.197555
TCF4	IRF8	0.197301
CEBPA	ALOX5	0.196238
MIS18BP1	SAR1B	0.196133
JUN	LRRK2	0.195829
HMGA1	TBC1D13	0.195626
MEF2C	LUZP1	0.195411
JUN	LSM2	0.193826
HMGB1	TMED5	0.192362
CEBPD	TXNDC9	0.192026
XBP1	PSMA5	0.191658
FOS	SPIB	0.191545
HMGB1	CDC26	0.190863
JUN	AHSA1	0.1908
ATF5	MARCKS	0.190471
SPIB	MYOM2	0.19042
KLF10	SSRP1	0.190092
IRF8	PRMT1	0.189216
PHB	KLRD1	0.188791
HMGB2	ATAD2	0.18848
SPIB	APP	0.187056
TCF4	STMN1	0.186505
SPIB	PTGDS	0.185935
SPIB	IL3RA	0.185866
ID2	MAFB	0.184232
PHB	GPKOW	0.184029
FOS	CRIP1	0.183992
JUN	EIF2S1	0.181804
TCF4	ALOX5AP	0.181759
ATF3	VKORC1	0.179823
SUB1	P2RX1	0.179538
JUN	MRPS18C	0.17943
ATF5	BCL2A1	0.179415
FOS	RPS2	0.178899
IRF8	NDUFAF3	0.178191
ATF5	MT-CO3	0.177833
IRF8	P2RX1	0.17561
ATF5	TUBA1C	0.175516
PLEK	ECI1	0.175174
TCF4	COTL1	0.174285
JUN	HSPA1A	0.173594
BATF3	FABP5	0.172849
SOX4	ST14	0.172096
TCF4	PTGDS	0.17193
HMGA1	MRPS11	0.171059
ATF5	GADD45A	0.170775
HMGB2	IRAK3	0.170383
FOS	ANXA1	0.169221
MIS18BP1	HMBS	0.169191
IRF8	MRPS7	0.16898
MEF2C	UBE2G1	0.168977
XBP1	EAF2	0.16883
SPI1	ZNHIT3	0.168629
SPIB	ALOX5AP	0.168365
JUN	SRPRA	0.167143
SPIB	MZB1	0.167109
ID2	KLF4	0.166405
TCF4	CCDC50	0.166138
TCF4	DERL3	0.164907
POU2F2	IPO5	0.164683
TCF4	JCHAIN	0.164501
TCF4	PSMD14	0.164431
SUB1	SSX2IP	0.164388
JUN	RGS1	0.164182
CEBPD	NUDT16	0.164075
CEBPA	RPF2	0.163628
HHEX	HIBCH	0.163617
SPI1	CCT5	0.162999
FOS	KLF4	0.162943
ZBTB38	SRM	0.162727
ZNF706	MRPS12	0.16272
TCF4	SULF2	0.161706
HMGA1	SLC39A3	0.160502
MEF2C	PHB	0.160003
ZNF706	C9orf85	0.159879
IRF8	TRAF4	0.15976
FOS	COTL1	0.159312
JUN	PRADC1	0.159101
DNAJC1	ISOC2	0.158843
ATF5	CMC2	0.158756
FOS	S100A4	0.158381
JUN	FDPS	0.158337
HMGB1	KPNA2	0.15819
CAMTA1	AK2	0.158099
SPI1	BRI3BP	0.157558
YBX1	TXNDC9	0.157294
LYAR	PSMB5	0.156989
KLF4	ID2	0.156749
KLF10	SPTSSA	0.156317
FOS	JUN	0.156071
FOS	GPR183	0.155449
BATF3	ARHGAP21	0.155176
ARID3A	RPA3	0.153879
YBX1	SNRPB2	0.153833
IRF8	MAP1A	0.153695
PHB	ERN1	0.153663
IRF8	ZNF593	0.153597
HMGB1	MRPL18	0.153492
ARID3A	CFD	0.153425
PREB	DNAJC25	0.153094
ATF5	TXNDC17	0.152945
ATF5	SNF8	0.152911
IRF8	MRPL34	0.152756
JUN	SMC4	0.152443
ID2	TRIO	0.152355
FOS	VIM	0.152112
ZFHX3	WDR18	0.151214
PLEK	PSMD4	0.1512
ID1	PBDC1	0.151061
ARID3A	MAGED1	0.150983
KLF4	PDCL3	0.150845
CCDC88A	SHMT2	0.150794
ATF3	ACRBP	0.150679
IRF8	CLN6	0.150588
FOS	GZMB	0.150572
ATF5	BZW2	0.149973
SPI1	CCL3	0.149466
YBX1	GLRX5	0.149265
HHEX	HAVCR2	0.149249
SUB1	CCT2	0.149021
SUB1	TXNDC11	0.148802
FOS	JCHAIN	0.148781
CEBPD	ZFAND6	0.148737
HMGA1	EZH2	0.148692
PLEK	ALG3	0.148665
IRF8	ITM2C	0.148204
JUN	TNFAIP3	0.147434
SPI1	HCK	0.147333
CAMTA1	FPR1	0.14728
PHB	MAGED1	0.1462
HMGB1	LSM5	0.146027
IRF8	S100A4	0.145828
SOX4	CD320	0.145204
LYAR	DTYMK	0.145001
SPI1	IRAK3	0.144746
ID2	PLXNB2	0.144687
IRF8	SLC43A3	0.144663
SPI1	PLK2	0.14463
CEBPA	TXNDC12	0.144602
SPI1	MFF	0.144578
IRF5	RPL26L1	0.144515
CEBPA	PSMC3	0.144473
XBP1	GAR1	0.144401
YBX1	NME1	0.144382
HMGA1	PDHA1	0.144332
SPIB	STMN1	0.143942
IRF8	LILRB4	0.143934
SPIB	MAN1A1	0.143879
TCF4	KIF20B	0.143758
TCF4	ERLEC1	0.143667
SPIB	FOS	0.143531
PREB	MRPL48	0.143056
HMGA1	TMSB4X	0.143019
JUN	MGST2	0.142947
IRF5	KEAP1	0.142905
IRF8	GAPT	0.142787
ZNF706	MTCH2	0.142625
FOS	UCP2	0.142476
HMGB2	FXN	0.141945
POU2F2	JUP	0.141662
CEBPD	EXOSC8	0.141565
IRF8	EIF4A3	0.141482
TCF4	MAP1A	0.141456
TCF4	DENND5B	0.141209
ARID3A	SDF2L1	0.140843
FOS	CD86	0.140592
ZNF706	ACADM	0.140365
SPI1	BLVRA	0.140184
CAMTA1	FH	0.140117
PREB	DCTPP1	0.140028
HMGB1	GPR160	0.139945
HMGB1	PREB	0.139719
KLF4	ENTPD1	0.139577
ID2	NKIRAS2	0.139563
HMGB1	SNRPB2	0.139255
ZBTB38	PGRMC1	0.139173
TCF4	FGFBP2	0.139166
HHEX	COA4	0.138986
HMGA1	B4GALT3	0.138866
HMGA1	ACOT8	0.138654
YBX3	VDAC1	0.138635
SOX4	AGPAT2	0.138541
SPIB	LTK	0.138489
ZNF706	CEP290	0.138281
JUN	ECH1	0.138254
XBP1	EXOSC8	0.138134
SUB1	NAA38	0.13709
CCDC88A	RPL26L1	0.137071
MIS18BP1	PHC2	0.137034
TCF4	SPCS2	0.136788
YBX1	PDHA1	0.136787
ATF5	TUBB	0.136576
FOS	EDF1	0.136364
SPI1	GPR160	0.135886
BCL11A	HMBS	0.135566
SPIB	DDOST	0.135513
PHB	RNASEH1	0.135495
HMGB1	RNASEH1	0.135465
FOS	PLAUR	0.135235
YBX1	NCAPD3	0.134994
FOS	IRF8	0.134456
SPIB	ERN1	0.13432
CAMTA1	CLEC7A	0.134054
TCF4	DAB2	0.133969
TCF4	ACTB	0.133903
SPI1	ETHE1	0.13382
JUN	AKR1A1	0.13379
FOS	CTSS	0.133684
FOS	HLA-DQB1	0.133608
SUB1	NOP10	0.133603
CCDC88A	PSMC4	0.133406
TCF4	TCL1A	0.133336
IRF8	TCL1A	0.133298
ID2	FCGR2B	0.133216
TCF4	SPIB	0.133071
XBP1	GOLIM4	0.133038
HMGB2	ARF4	0.133033
SPIB	GAS6	0.132733
LYL1	COMMD3	0.132637
MIS18BP1	ZBP1	0.132593
TCF4	TMEM8B	0.132509
SOX4	DENND5B	0.132294
FOS	MT-ND1	0.132021
JUN	LY86	0.131774
ARID3A	LAT2	0.131497
TCF4	LMAN1	0.131324
ZNF706	DTYMK	0.131184
BCL11A	MPZL1	0.131179
SPI1	PSAP	0.130944
CEBPA	TIMM10	0.130833
ZFHX3	MRPS15	0.130735
FOS	SLC25A6	0.130376
ZBTB38	COPB2	0.130124
SPI1	CD59	0.130092
MEF2C	PILRA	0.130031
PLEK	MRPS11	0.12982
CEBPD	EAF2	0.129817
SPIB	JCHAIN	0.129587
TFEC	TIMM50	0.129585
HMGB2	SLC25A29	0.129528
SPIB	TCF4	0.12939
SPIB	HLA-DQB1	0.129081
SUB1	MRPL34	0.129021
FOS	ID2	0.128797
SOX4	PSMG3	0.12877
HMGA1	COPS3	0.128696
CAMTA1	LMO2	0.128451
JUN	TMX1	0.128306
FOS	FCN1	0.128271
SPIB	ITM2C	0.128189
YBX1	HPRT1	0.128009
ATF5	MRPS16	0.127891
TCF4	APP	0.127818
YBX1	HSPA9	0.127488
FOS	NKG7	0.127458
ZNF706	EIF6	0.12729
HMGB1	TUFM	0.127254
FOS	SCRN1	0.127249
LYL1	KIF20B	0.127085
SUB1	NDUFAF3	0.126547
CCDC88A	CHAF1A	0.126525
POU2F2	TNFSF10	0.126482
LYL1	SHMT2	0.126438
SUB1	LGMN	0.126285
FOS	LST1	0.126179
IRF8	CXXC5	0.126148
TCF4	ITM2C	0.126067
CAMTA1	LMNA	0.12597
IRF8	CTNND1	0.125918
FOS	ITM2C	0.125733
CEBPA	VPS25	0.125604
DNAJC1	TFEC	0.125561
YBX1	MTDH	0.125428
ATF3	TNFSF10	0.125374
BCL11A	MYO1E	0.125268
HMGB1	ANXA4	0.125081
KLF4	FCER1A	0.124912
BCL11A	SULF2	0.124871
TCF4	SSR1	0.12486
YBX1	GOLIM4	0.12483
SPIB	LYZ	0.124822
IRF8	CCDC50	0.124814
MEF2C	BCKDK	0.124736
MAFB	SLC3A2	0.124532
TCF4	LYZ	0.124498
ZNF706	UBE2N	0.124381
IRF8	ARPC5L	0.124375
HMGA1	TPM4	0.124375
KLF10	SLBP	0.124315
LYL1	WDR18	0.124289
TFEC	PDE4B	0.124035
FOS	SLC1A5	0.123993
PHB	SEC23B	0.12387
IRF8	CEP128	0.123697
FOS	MPEG1	0.123621
HMGA1	SLC43A3	0.123461
FOS	RGS1	0.123317
CEBPD	TIMM50	0.123308
TCF4	GZMB	0.123254
SPI1	ARFGAP3	0.123043
ZBTB38	FCGR2B	0.122983
FOS	FCER1A	0.122921
SPI1	SLC25A29	0.122613
IRF8	ALCAM	0.122494
FOS	TCF4	0.122284
JUN	GOLGB1	0.12223
ID2	WDR83OS	0.122185
ID2	CNTLN	0.121652
SPIB	MANF	0.121599
SPI1	PPBP	0.121545
FOS	IL3RA	0.121124
JUN	UBE2L3	0.121118
MIS18BP1	DST	0.121029
CAMTA1	MS4A7	0.121014
ZNF706	SLC35B1	0.120944
ATF5	MT-CO2	0.120837
ETS2	RER1	0.120831
HMGB2	ZNF593	0.120569
FOS	S100A6	0.120481
SUB1	ZNF593	0.12046
CEBPA	ITGAX	0.120449
SPI1	PSMD8	0.120374
BCL11A	CD320	0.120364
SPI1	IFI6	0.120306
ID2	SERP1	0.120252
IRF5	CHAF1A	0.120124
HHEX	C9orf85	0.119976
PREB	KYNU	0.119947
IRF8	LGMN	0.119696
ARID3A	STT3A	0.119607
JUN	ISG20	0.119459
HHEX	TXNDC17	0.119297
IRF8	HNRNPAB	0.119174
BATF3	TRAPPC4	0.119018
KLF4	TXNDC15	0.119007
ARID3A	KLRD1	0.118952
JUN	MRPL57	0.118908
LYAR	GMPPA	0.118817
YBX1	ATAD2	0.118767
CEBPD	CSTA	0.118515
ATF5	RAB8A	0.118369
CEBPA	CSF2RB	0.118096
SPI1	MIF4GD	0.117868
BATF3	CKAP5	0.117863
PHB	ST6GALNAC4	0.117809
HMGB1	DNAJC25	0.117773
IRF8	SEL1L3	0.117738
PLEK	PRDX3	0.117676
ZBTB38	PRF1	0.117611
MIS18BP1	ALG2	0.117549
MIS18BP1	HADH	0.117487
BCL11A	TIGIT	0.117482
HMGA1	P2RX1	0.117437
HMGB1	S100A8	0.117298
YBX3	PBDC1	0.117192
FOS	TXN	0.117129
HMGB1	PSAP	0.117055
FOS	MRPL13	0.116809
ATF5	SLC52A2	0.116797
ARID3A	TWF2	0.116672
HMGB1	NDUFB6	0.116616
DNAJC1	GALNT2	0.11657
HMGB1	MDH1	0.116566
HHEX	MRPS23	0.1165
HMGB1	IFI44L	0.116352
IRF8	ALOX5AP	0.116149
ID2	ETHE1	0.116145
ZFHX3	B4GALT3	0.116103
PHB	BSG	0.116051
HMGA1	MCTS1	0.116007
YBX1	UTP14A	0.115895
SUB1	UBL5	0.115684
HMGB1	HINT1	0.11561
KLF4	RPL22L1	0.115118
BCL11A	LTK	0.115068
YBX1	RBBP8	0.114769
IRF8	PPP1R14B	0.114685
SOX4	LMAN1	0.114676
CCDC88A	IRF5	0.114612
CEBPD	CCDC167	0.114604
HMGA1	NRGN	0.114565
HMGB2	GTF3C6	0.114558
LYAR	MRPS36	0.114528
JUN	UBE2G1	0.114499
MIS18BP1	BANK1	0.11444
TCF4	GAPDH	0.114432
SOX4	SLC52A2	0.114379
PLEK	TBC1D13	0.114283
XBP1	HYOU1	0.114215
ZBTB38	POP7	0.114203
HMGB1	HSP90B1	0.114109
YBX1	BUB3	0.114032
HMGA1	ALG3	0.11401
XBP1	AIFM1	0.113954
HMGB1	LAP3	0.113943
YBX1	TPI1	0.113856
FOS	MIF	0.113833
CAMTA1	TXNDC15	0.11379
TCF4	BCL7A	0.113689
FOS	CPPED1	0.113648
IRF8	TIMM13	0.113581
TCF4	PPP1R14B	0.113127
ARID3A	CORO1C	0.113093
TCF4	MZB1	0.112965
ID2	CEBPD	0.112934
LYL1	IMPDH2	0.112899
CCDC88A	KEAP1	0.112703
PHB	STT3A	0.112587
HMGB2	ARFGAP3	0.112563
SOX4	TCP1	0.112539
HMGB2	AFF3	0.112321
SPI1	RABAC1	0.112226
SUB1	SNRPE	0.112203
ID2	ISG15	0.112155
FOS	ANXA2	0.112139
CAMTA1	MRPS26	0.112127
FOS	ETS2	0.112042
TCF4	MFSD5	0.112024
MIS18BP1	RBBP8	0.11202
BCL11A	BLNK	0.111993
BATF3	VDAC2	0.111972
JUN	ZBTB38	0.111956
SPI1	CARD19	0.111951
SOX4	BCL11A	0.111914
IRF8	FTL	0.111889
ETS2	COPS3	0.111652
YBX1	ZFAND6	0.111643
FOS	TMSB10	0.111466
POU2F2	TMEM70	0.111428
ID2	TIMP1	0.11131
YBX1	MRPL24	0.111297
ZFHX3	PCNA	0.111237
YBX1	CEBPD	0.111151
HMGB1	SSNA1	0.111144
YBX1	MRPL16	0.111056
FOS	S100A9	0.110993
SPIB	SEC11C	0.110947
TCF4	IL3RA	0.11094
SUB1	ADI1	0.110876
BATF3	TUBA4A	0.110795
YBX1	TMED10	0.110692
BCL11A	CTSC	0.110647
SPIB	COTL1	0.110567
PLEK	SLBP	0.110224
JUN	SRP54	0.110161
MIS18BP1	MYO1E	0.110128
LYL1	B4GALT3	0.110117
SUB1	NDUFB8	0.110101
HMGB1	AURKAIP1	0.110077
FOS	MZB1	0.110071
PLEK	PPP4C	0.110045
POU2F2	NDUFA1	0.109989
HMGB1	HMGA1	0.109988
ID2	BCCIP	0.10994
ATF5	MRPL11	0.109648
YBX1	SNRPD2	0.109619
LYAR	IL2RB	0.109448
BCL11A	DNPH1	0.109416
IRF8	DERL3	0.109386
IRF8	FOS	0.109348
HMGB1	CANX	0.109309
JUN	SF3B5	0.109225
SUB1	AKR1A1	0.109204
SUB1	EDEM2	0.109168
XBP1	RNASEH1	0.109167
FOS	SNRPF	0.109021
TCF4	BLCAP	0.108978
HMGB2	MRPL21	0.108889
CCDC88A	DDX49	0.108841
CCDC88A	LSM2	0.108819
JUN	MT2A	0.108697
CCDC88A	CEBPA	0.10869
HMGB2	KLRB1	0.108563
SUB1	CLN6	0.108465
TCF4	LAMP5	0.108348
CAMTA1	CD83	0.108252
IRF8	NDUFS3	0.108071
ZNF706	POP5	0.107991
PLEK	NAGK	0.107936
ZFHX3	LYL1	0.107655
FOS	CD1C	0.107611
HMGA1	ATAD2	0.107534
HMGB1	CST3	0.107519
SPIB	MRPL37	0.107358
ID1	STX3	0.107255
PREB	RUVBL1	0.107233
YEATS4	TTN	0.10723
IRF8	LAGE3	0.107191
TCF4	BCL11A	0.107146
SUB1	BCL2L11	0.106976
HMGB2	LRRC25	0.106954
ZFHX3	NUS1	0.106922
IRF8	LYZ	0.106887
LYL1	PCNA	0.106854
FOS	ALOX5AP	0.106836
JUN	FLT3	0.106795
MIS18BP1	PRDX4	0.106752
CAMTA1	SNRPG	0.106687
ETS2	PBDC1	0.106506
SUB1	HVCN1	0.106475
PLEK	NUDT21	0.106366
DNAJC1	PRDX1	0.10636
SPIB	GZMB	0.106257
JUN	CCT7	0.106242
MIS18BP1	CXCL8	0.106174
ETS2	CPPED1	0.106167
FOS	DOCK5	0.106069
ZNF706	FXN	0.105979
KLF4	IRF5	0.105856
LYAR	FABP5	0.105852
SPI1	PGAM1	0.105784
FOS	BCL11A	0.105771
SUB1	ALCAM	0.105726
TCF4	DNAJC1	0.105724
TCF4	ANKRD26	0.105646
BCL11A	GZMB	0.105643
YBX3	XBP1	0.105608
KLF4	ACAA2	0.105591
HMGB1	FUCA2	0.105492
HMGB1	EZH2	0.105403
CCDC88A	COPE	0.1054
PHB	DPAGT1	0.105384
YBX1	ANXA4	0.105372
KLF4	PLCG2	0.105364
YBX1	FCER1G	0.105282
ATF3	EXOSC7	0.105279
PREB	IFI44L	0.105274
MIS18BP1	YWHAH	0.105183
PHB	GNLY	0.105169
MEF2C	NRGN	0.104843
CCDC88A	EXOSC7	0.104841
SPI1	OTUD1	0.104801
TCF4	EIF2B3	0.104799
TFEC	IQCG	0.104772
ATF5	CYC1	0.104632
FOS	LDHA	0.104628
DNAJC1	NANS	0.104619
IRF8	CCS	0.104609
ATF5	RNASEH2C	0.104522
SSRP1	LAMP5	0.104521
TCF4	CYB561A3	0.104514
FOS	CDK2AP2	0.104491
HMGA1	SSX2IP	0.104484
CEBPA	RPL26L1	0.104478
HMGB2	PSMC2	0.104388
JUN	CEP128	0.104353
SOX4	PDCD5	0.104333
ID1	CXCR3	0.104273
SOX4	MZB1	0.104181
IRF5	DDX49	0.104173
FOS	LTK	0.104163
DNAJC1	HSPA5	0.104143
YBX1	MRPS36	0.104118
CCDC88A	TNF	0.104096
SUB1	NUCB2	0.103983
LYL1	MRPS34	0.103864
BCL11A	RRBP1	0.103647
HMGB2	BRI3BP	0.103638
IRF8	NUCB2	0.10355
POU2F2	ATF3	0.103434
SOX4	SEL1L	0.103341
KLF4	MPST	0.10334
BCL11A	TXNDC11	0.103247
FOS	CALR	0.103243
ZFHX3	CDKN1A	0.103213
MEF2C	EEF1E1	0.103211
HMGB1	SNRPE	0.103173
SPIB	SEC23B	0.103091
SUB1	HMGA1	0.10303
PLEK	EZH2	0.10297
LYL1	PSMD2	0.102894
SSRP1	EBNA1BP2	0.102842
ID2	RHOB	0.102726
SUB1	GAPT	0.102717
HMGA1	SNX5	0.102666
TCF4	ST6GALNAC4	0.102644
SPI1	GTF3C6	0.102552
PLEK	CKAP5	0.102474
JUN	COPB2	0.102449
SOX4	ERLEC1	0.102377
CCDC88A	BCL2A1	0.102308
TFEC	PRADC1	0.102297
JUN	ITGB1	0.102289
YBX3	MRPS14	0.102238
CAMTA1	ACOT8	0.102128
JUN	POP7	0.102115
YBX1	IFI44L	0.102042
CEBPA	EZH2	0.101936
HMGA1	RHOQ	0.101881
FOS	FTH1	0.101849
PLEK	NDUFC2	0.10181
JUN	TMEM156	0.101756
FOS	MT-CO3	0.101741
ZBTB38	LRRK2	0.101693
DNAJC1	DUSP22	0.10167
YBX1	SLC31A2	0.10163
ARID3A	COA3	0.101488
ZNF706	TCL1A	0.101378
SUB1	KIF22	0.101335
CCDC88A	PPIA	0.101305
HMGB1	PDHA1	0.101301
SPIB	CYB561A3	0.10123
FOS	PTGDS	0.101223
SOX4	CD93	0.101208
SOX4	MANF	0.10113
CEBPA	MGLL	0.10097
ETS2	BCCIP	0.100912
ID2	SCO2	0.100884
ID2	MCUR1	0.100882
IRF8	NUDT1	0.100613
JUN	FBP1	0.100494
ATF5	CD27	0.100438
ARID3A	PRF1	0.100411
YBX1	PSMB6	0.100349
SPI1	RAB32	0.100329
LYAR	FCGR3A	0.100281
SPI1	UBE2G1	0.100227
SSRP1	CEP290	0.100073
YBX1	ACOT8	0.100023
IRF8	ADGRE2	0.0999914
DNAJC1	UBE2S	0.0998333
FOS	GPR160	0.0997701
JUN	RPLP1	0.0997596
PLEK	LSM4	0.0997393
XBP1	SS18L2	0.0997216
JUN	RANBP1	0.0996279
FOS	GAS6	0.0996168
XBP1	TIMM50	0.0996163
YBX1	TMEM154	0.0995954
YBX3	LUZP1	0.0995502
IRF8	ITGAX	0.099529
CEBPD	ANXA4	0.0994666
TCF4	ETFA	0.0994151
TCF4	NUCB2	0.0993898
CAMTA1	TXNDC17	0.0993504
KLF4	NAMPT	0.0993393
CEBPD	AIFM1	0.0993285
HMGB1	FTH1	0.0993138
YBX1	MYL6	0.0992892
SPIB	TCL1A	0.0992871
SPIB	MRPS34	0.0992755
BCL11A	CD68	0.0992331
BCL11A	CCDC167	0.0992007
CCDC88A	GLRX5	0.099159
CCDC88A	PCMT1	0.0991099
SPIB	SDF2L1	0.0990979
SSRP1	ANKRD28	0.0990976
ZNF706	RUVBL2	0.0990658
SUB1	ARF4	0.0990654
SUB1	LDHB	0.0990579
ZFHX3	FBXL15	0.0989849
HMGB1	LRPAP1	0.0989578
CCDC88A	MT-ND1	0.098937
CAMTA1	TMEM205	0.0988938
IRF8	DDX49	0.0988569
AFF3	STIP1	0.0988136
SUB1	NDUFA11	0.0987939
YBX3	PILRA	0.0987893
PLEK	HYOU1	0.0987437
ZBTB38	YIF1A	0.0986719
ID2	NDUFAF4	0.0986563
CEBPA	ILF2	0.0986322
AFF3	RPL15	0.0984962
KLF4	UBE2N	0.0982799
FOS	COMMD3	0.0982127
XBP1	PF4	0.0981451
FOS	SEC61G	0.0981332
ATF3	IPO5	0.09813
SUB1	LAMTOR1	0.098118
XBP1	PSMD12	0.0980673
SOX4	CD74	0.0980665
ID2	GOLGB1	0.0978286
SPIB	OST4	0.0978273
MEF2C	NDUFS3	0.0977387
ETS2	SNRPD3	0.0977288
HMGB1	PTMA	0.097724
PLEK	SNX5	0.0977106
IRF8	SNRNP25	0.0977046
ID2	MRPL13	0.0976874
ID2	PSMG2	0.0975854
IRF8	CFP	0.0975811
CEBPA	MAGOHB	0.0975492
PHB	LARP1B	0.097499
TCF4	DERL1	0.0974632
YBX1	UQCRFS1	0.0974616
HMGA1	TMED5	0.0973895
ID2	CLIC1	0.097293
IRF8	METTL7A	0.0972845
FOS	AHCY	0.0972587
HMGB1	DTYMK	0.0970966
TCF4	RAB31	0.0970842
SPIB	CYBA	0.0969778
LYAR	TMEM179B	0.096918
POU2F2	ID1	0.0968829
HMGB1	RPLP0	0.0968404
SUB1	SEC13	0.0967977
ID2	ARPC2	0.096768
KLF4	CAMTA1	0.0967408
FOS	CEBPA	0.0967353
YEATS4	LAT2	0.09671
CEBPA	ATOX1	0.0967076
SUB1	IDH2	0.0966293
BCL11A	NUDT5	0.0966164
FOS	CXCL8	0.0965602
SPIB	IRF8	0.0965562
ZNF706	EIF2B3	0.096547
LYL1	KCNK6	0.0965021
ARID3A	BLVRA	0.0964887
ZFHX3	SHMT2	0.0963791
HHEX	NDUFS3	0.0963406
CEBPA	SNRPD1	0.0963013
IRF8	MRPL37	0.0962239
POU2F2	EBP	0.0961675
YBX1	DUT	0.0961417
CCDC88A	HAT1	0.0961102
FOS	KLF10	0.0960495
HHEX	SRPRB	0.0960429
SPIB	ISCU	0.0960282
FOS	SHTN1	0.0960131
YBX1	MCTS1	0.0959627
CEBPA	UTP14A	0.0959584
JUN	RGS18	0.0958554
TCF4	PF4	0.0958086
PLEK	MDH1	0.0957699
PLEK	LTK	0.0957327
HMGB1	TXNL4A	0.0956917
PHB	SEC11A	0.0956686
LYAR	NPM3	0.0956082
HMGB2	HERPUD1	0.0955686
CCDC88A	ATF3	0.0955488
ID2	PPBP	0.0955452
PLEK	CORO1C	0.0954825
TCF4	FCGR3A	0.0954134
SPI1	MRPL18	0.0954086
IRF8	SPIB	0.0953979
SUB1	ATRAID	0.0953852
FOS	CTNND1	0.095381
LYL1	FBXL15	0.095324
HMGA1	PRDX3	0.0953197
ETS2	TNFSF13B	0.0953121
LYL1	FARSA	0.0952391
CCDC88A	PSTPIP2	0.0952138
FOS	TPM4	0.0951743
ID1	ATP1B3	0.0951666
POU2F2	DUSP22	0.0951527
PREB	AKR1A1	0.0950597
ATF5	NDUFB6	0.0950232
HMGB1	DCTPP1	0.0950122
FOS	CSTB	0.0950013
IRF8	TXNL4A	0.0949265
YBX1	MPST	0.0949234
LYAR	EBP	0.0949071
KLF4	CD1C	0.0948535
LYAR	CCSER1	0.094758
MIS18BP1	BLNK	0.0947191
SUB1	PPIB	0.0947117
IRF8	DBI	0.0947077
HHEX	TMEM208	0.0946839
FOS	MAFB	0.0946821
HHEX	MRPL16	0.0946638
MIS18BP1	NDUFA8	0.09466
FOS	PSMB7	0.0945453
HMGB1	NDUFS7	0.0944607
LYAR	CD8B	0.0944212
PHB	GAR1	0.0943884
HMGB2	SPI1	0.0943196
TFEC	PLK2	0.0942768
ATF3	BCL2L11	0.0941773
ID2	ACP1	0.0940927
XBP1	NUDT1	0.0940004
FOS	BCL2A1	0.0939565
ATF3	RANBP1	0.0939459
CAMTA1	RHOQ	0.0939156
SPI1	AFF3	0.0938708
DNAJC1	PRADC1	0.0937907
PREB	VPS25	0.093777
HMGB1	GAR1	0.0937018
AFF3	BSG	0.093646
FOS	FCGRT	0.0935497
LYL1	NDUFA9	0.0935385
SPIB	TRAF4	0.0935089
JUN	PSMC2	0.0934851
SPI1	ARF4	0.093388
AFF3	SAR1B	0.0933142
CEBPD	TIMP1	0.0933008
CAMTA1	APOBEC3G	0.0932173
CCDC88A	EZH2	0.0932065
HMGB1	NDUFB4	0.0931684
SPIB	AIF1	0.0930398
TCF4	NCF1	0.092996
SUB1	ALG5	0.0929933
MAFB	KPNA2	0.0929629
TCF4	PSMG3	0.0928845
IRF8	APP	0.092883
AFF3	PRADC1	0.0928666
JUN	YWHAH	0.0928607
YBX1	DNAJC15	0.0927952
MEF2C	LGALS3	0.0927308
YBX1	MAGOHB	0.0926854
HMGB1	RPS19BP1	0.0926844
YBX1	COX7A2	0.0926693
XBP1	EXOSC7	0.0926481
SPIB	FARSA	0.0926102
SSRP1	EIF5A	0.0925622
CCDC88A	ARPC5	0.0925164
CAMTA1	SRM	0.0924374
HMGB2	APOBEC3G	0.0923629
SUB1	PRELID1	0.0922872
BCL11A	RBBP8	0.092261
KLF10	MCFD2	0.0921547
CEBPA	S100A8	0.092136
TFEC	DNAJC1	0.0921202
YBX1	TIMP1	0.0921164
FOS	LZTFL1	0.0920783
KLF4	RHOQ	0.0920478
SOX4	DNAJC25	0.0920446
YBX1	ZMPSTE24	0.0919625
BATF3	MPG	0.0919218
TFEC	NCOA3	0.0918992
ATF5	LIMS1	0.091892
FOS	CNTLN	0.0918712
HMGA1	TRAPPC3	0.0918079
JUN	VCP	0.0918011
MEF2C	CD1D	0.0917868
HMGB2	NAA50	0.0917495
YBX1	PSMC2	0.0917093
IRF8	RAN	0.0916998
PLEK	NKG7	0.0916903
FOS	MGAT1	0.0916359
HMGB1	EIF4A3	0.0915737
CAMTA1	CALU	0.0915127
JUN	PSMD7	0.0914871
FOS	MAGOHB	0.0914717
FOS	ST6GALNAC4	0.0914295
YBX1	CYCS	0.0914068
ETS2	NUDT5	0.0914061
SPIB	TMED2	0.0913573
ARID3A	RPS27L	0.0913522
SPIB	MAGED1	0.0913293
YEATS4	IRF5	0.0912403
BATF3	ORMDL2	0.0912043
IRF8	PTGDS	0.0911957
HMGB1	PPP1R7	0.0911613
SPIB	NCF1	0.0911481
HMGA1	FTL	0.0911449
CEBPD	TPRKB	0.0910786
SPIB	ATIC	0.0909397
XBP1	GADD45A	0.0909341
SPIB	TWF2	0.0909053
XBP1	ECI1	0.0908797
BCL11A	UCHL5	0.090868
HMGA1	CD320	0.0908426
BATF3	IGFBP7	0.0908207
MEF2C	KDELR1	0.090798
CEBPD	MGST3	0.0906709
ETS2	ARID3A	0.0906435
KLF4	FTH1	0.0905961
HMGB1	MT-CO1	0.0905798
JUN	COX8A	0.0905657
SUB1	SNRPD3	0.090555
IRF8	PDIA6	0.0905536
BATF3	PLCG2	0.0905346
KLF10	TRIB1	0.0905298
ID2	IKBIP	0.0904643
IRF8	FKBP2	0.0904356
ZBTB38	TMEM179B	0.0903997
ID2	LST1	0.0901967
FOS	FTL	0.0901749
CCDC88A	HNRNPA2B1	0.0901273
LYAR	NDUFC1	0.0900996
PHB	CFD	0.0900718
PHB	PSMD10	0.0900596
LYL1	ODC1	0.0898977
DNAJC1	C12orf45	0.0898666
PREB	KDELR1	0.0898263
YBX3	CD59	0.0897907
ID2	HMGB2	0.0897652
HMGB2	SLAMF7	0.0897126
FOS	HNRNPA2B1	0.0896675
SPI1	MT-CO2	0.0896005
SSRP1	TIMM13	0.0895888
CCDC88A	ARF1	0.0895749
ZFHX3	MRPL48	0.0895697
DNAJC1	MRPS6	0.0895696
YBX1	GSTP1	0.0895584
FOS	NDUFA4	0.0895314
AFF3	CARD19	0.0895211
KLF4	DPAGT1	0.0895071
HMGB1	PLAUR	0.0894558
IRF8	NCF1	0.0894237
SPI1	HSPA8	0.0893352
HMGB1	MRPL12	0.0892992
ZBTB38	SNRPD3	0.089294
TCF4	SEC14L1	0.0892788
TCF4	MIF	0.0891804
XBP1	SF3B6	0.0891783
YBX1	RHOQ	0.089097
FOS	LGALS2	0.0890814
SPIB	PPP1R14B	0.0890369
FOS	CYB561A3	0.0890221
LYAR	GSPT1	0.089005
SPI1	IGFBP7	0.0889122
JUN	IL13RA1	0.0889014
POU2F2	HHEX	0.0888971
FOS	FKBP2	0.0888047
SUB1	PSMD10	0.0887772
ATF3	PNP	0.0887708
ZFHX3	JUP	0.0887528
BCL11A	SLIRP	0.0887135
IRF8	JCHAIN	0.0887128
HHEX	RER1	0.0887116
CEBPD	MPST	0.0886503
HMGB1	CTSH	0.0886433
HMGA1	LBR	0.0886202
HMGB1	MPST	0.088616
MEF2C	GOPC	0.0885321
YBX1	MRPL57	0.0885201
LYL1	NUS1	0.0885157
HMGB1	SUB1	0.0885092
KLF4	RGS1	0.0884788
ID2	IL18	0.0884764
MIS18BP1	UFM1	0.0884688
FOS	ERLEC1	0.0884628
JUN	ADRM1	0.0883931
FOS	MT-CO2	0.0883747
POU2F2	FLT3	0.0883644
IRF8	SULF2	0.0883553
ETS2	DNAJC15	0.0883286
IRF8	ACTG1	0.0883219
TCF4	FKBP2	0.0882566
TCF4	SND1	0.0882507
SUB1	SMCO4	0.0882256
HMGA1	DNAJB11	0.0881706
TCF4	ITGAE	0.0881143
HMGB1	GALNT1	0.0880792
HMGA1	PRDX5	0.0880672
FOS	P4HB	0.0880633
ID2	CCL3	0.0880621
FOS	ADAM28	0.0880419
ID1	CTNND1	0.0880306
CEBPA	BCKDK	0.0880286
ATF5	RPS2	0.0880163
FOS	GZMH	0.0879985
CAMTA1	ATP1B3	0.0879756
HMGB1	HADH	0.0879675
YBX1	S100A8	0.0879204
CCDC88A	DECR1	0.0879161
ATF3	KIF22	0.0878826
AFF3	SND1	0.0878664
MEF2C	BUB3	0.087723
BCL11A	TCL1A	0.0877002
DNAJC1	PDE4B	0.0876568
ZNF706	MT-ND4L	0.0876232
POU2F2	TTN	0.087614
POU2F2	MTHFD2	0.0875801
HMGB1	UQCRH	0.0875796
CAMTA1	JUP	0.087561
CAMTA1	MPZL1	0.0875321
IRF8	SSR3	0.0875256
HMGA1	S100A6	0.0875123
SOX4	PDIA4	0.0875
HMGB1	S100A9	0.0874929
TCF4	STIP1	0.0874523
PLEK	TMEM167A	0.0874522
JUN	GZMA	0.0874441
ZBTB38	TMEM208	0.0874287
LYAR	PTGES3	0.0874269
FOS	RPL15	0.087384
FOS	SSR4	0.0873612
AFF3	TFEC	0.0873593
FOS	LGALS3	0.0873269
SPI1	BSG	0.0873234
PLEK	PSMB4	0.0872679
POU2F2	ODC1	0.0871417
ZNF706	MAGOHB	0.0871373
ID2	ANXA1	0.0870949
ETS2	KDELR2	0.0870918
PREB	EMC4	0.0870656
FOS	OTUD1	0.0869959
XBP1	PDLIM1	0.0869958
MIS18BP1	MPC1	0.0869226
YEATS4	DNAJB9	0.0869095
XBP1	CTNND1	0.0868274
JUN	NUS1	0.0868142
SPIB	HLA-DRB1	0.086769
ID1	POLE4	0.086767
ZFHX3	CD300E	0.0867613
HMGA1	MT-CO1	0.0867237
HMGB1	UQCRC2	0.0867014
DNAJC1	EXOSC5	0.0866654
SPIB	DERL3	0.0866484
HMGB1	MTX1	0.0865767
MEF2C	TRAPPC3	0.086557
ID2	FCER1A	0.0865518
SPI1	HLA-DOB	0.0864951
FOS	HSDL2	0.086473
MIS18BP1	TGFBI	0.0863782
HMGB1	RNASE6	0.0863775
IRF8	UCP2	0.0863766
ZNF706	TMEM59	0.0861921
CAMTA1	PIM2	0.0861592
IRF8	COTL1	0.0861353
IRF8	EVI5	0.0861191
SUB1	CLIC1	0.0860733
YBX1	LMAN1	0.0860472
CAMTA1	MYOF	0.086035
KLF4	HAT1	0.0859993
ID2	SLC3A2	0.0859939
SPIB	CFD	0.0859449
FOS	GNLY	0.085934
PLEK	SCARB2	0.0859155
SPI1	TXNDC12	0.0858626
FOS	HSPA9	0.0858569
HMGA1	DAD1	0.0858387
TCF4	IPO5	0.0858117
FOS	DNAJC15	0.0857613
ATF5	IPO5	0.0857383
KLF4	BCL2L11	0.0857332
ZNF706	PDHB	0.0857189
YEATS4	SEL1L3	0.0856895
ID2	YIF1B	0.0856877
FOS	IRF5	0.0856183
BATF3	SDF4	0.0855859
YBX1	SWAP70	0.0855585
HHEX	GNG7	0.0855314
HMGB2	MAFB	0.0855294
KLF10	TMEM167A	0.0855248
SPIB	CORO1C	0.0854648
XBP1	SLC31A2	0.0854523
SPI1	NCOA3	0.0854471
FOS	DERL3	0.0854167
BCL11A	SOX4	0.085413
ID2	EMC7	0.0853976
SPI1	CD8B	0.0853793
SUB1	YIF1A	0.0853121
YEATS4	TIMM17A	0.0852771
KLF4	ISG15	0.0852677
IRF8	SMCO4	0.0852557
FOS	SEL1L	0.08519
HMGB2	CARD19	0.0851757
PLEK	SRP72	0.0851726
ID2	ADRM1	0.0851623
MEF2C	GZMH	0.0850849
FOS	PMAIP1	0.0850844
ID2	PSMB8	0.0850774
LYAR	GZMA	0.0850707
HMGB2	SRP54	0.0850516
FOS	PHACTR1	0.0850322
YBX1	CRELD2	0.0850223
BCL11A	TMEM8B	0.0849748
FOS	MTX1	0.0849358
CCDC88A	TNFAIP3	0.0849274
PLEK	SSX2IP	0.0849216
CAMTA1	IGF2BP2	0.0848894
PLEK	PPP1R14A	0.0848409
ID2	IGSF6	0.0848275
DNAJC1	PECAM1	0.0848013
CEBPD	NCAPD3	0.084793
KLF4	LRRK2	0.084769
ID2	S100A10	0.0847666
IRF8	ATIC	0.0847282
CCDC88A	NDUFS6	0.0847182
IRF5	YEATS4	0.0846991
SOX4	SPIB	0.0846064
TCF4	LMO4	0.0845511
IRF8	SLC1A5	0.0845431
YBX1	CSTA	0.0845271
CEBPD	GOLIM4	0.0844888
CEBPA	DNAJC3	0.0844817
YBX3	UBE2G1	0.0844258
SUB1	CD86	0.0843935
YBX1	LDHA	0.0843519
KLF4	SGK1	0.0842987
HMGA1	TMED10	0.084287
ID1	HSDL2	0.0842824
CCDC88A	FKBP11	0.0842162
HMGB1	UBB	0.0842047
HMGB2	PILRA	0.0841813
ARID3A	PSMD10	0.084167
CCDC88A	MT-ND4	0.0841427
ZNF706	MT-ND5	0.0839634
HMGB2	CISD1	0.0839492
SPIB	CD320	0.0839476
CCDC88A	CORO1A	0.0838939
ID2	CANX	0.0838853
TCF4	SKA2	0.0838811
AFF3	MRPL13	0.0838624
FOS	CLEC4A	0.0838016
ZBTB38	MRPS26	0.0837933
ARID3A	TMEM156	0.0837782
IRF8	ANXA2	0.0837663
MEF2C	SLC39A3	0.0837571
ID2	ALOX5	0.0837517
IRF8	CORO1A	0.0837474
DNAJC1	SEL1L	0.0837147
TCF4	ADI1	0.0837009
MAFB	CD300E	0.0836832
CCDC88A	CYC1	0.0836771
FOS	RETN	0.0836469
IRF8	SYK	0.0836438
ETS2	PLAUR	0.0836235
SOX4	SLC7A5	0.0836233
SPI1	GADD45GIP1	0.0836107
POU2F2	HAVCR2	0.0836003
IRF8	MPEG1	0.0835867
IRF8	SAR1B	0.0835852
IRF8	STIP1	0.0835842
HMGB1	PCMT1	0.0835268
CEBPD	HPRT1	0.0834975
BCL11A	CCDC50	0.083313
SUB1	TIMM13	0.0832698
FOS	ATF5	0.0832613
FOS	SOD2	0.0832511
YBX1	SERF2	0.0832321
JUN	TAP1	0.0831737
ETS2	MRPL13	0.0831671
ZBTB38	GSPT1	0.0831477
PREB	SRPRB	0.0831474
TCF4	ACRBP	0.083099
SUB1	CTTNBP2NL	0.0830668
FOS	CXCR3	0.083058
PLEK	ERN1	0.0830544
MEF2C	ISG20	0.0830477
IRF8	CRIP1	0.0830463
ZBTB38	CCT3	0.0829953
YBX1	MNDA	0.0829945
AFF3	HMGB2	0.0829896
FOS	CCDC50	0.0829798
PLEK	NDUFAB1	0.0829606
TCF4	TMBIM6	0.0829269
SUB1	HNRNPAB	0.0828552
PLEK	SRP54	0.0828527
CEBPD	IFI44L	0.0828499
FOS	CEBPD	0.0827706
YBX1	DDOST	0.0827586
SUB1	TMEM147	0.0827374
FOS	NCAPD3	0.0827287
MEF2C	ARPC1B	0.0827048
YBX1	RGS2	0.0826905
BATF3	PDHB	0.0826874
SPI1	BZW2	0.0826852
HHEX	RPAP2	0.0826756
FOS	PMVK	0.0825957
BCL11A	SPON2	0.0825873
CEBPD	ADGRE2	0.0825714
DNAJC1	RUVBL2	0.082536
POU2F2	AREG	0.0825009
ID1	SNRNP25	0.08249
FOS	ATF3	0.0824539
HHEX	ZBP1	0.0824341
HMGB1	LZTFL1	0.0824314
ID2	PMAIP1	0.0824137
TCF4	CPVL	0.0823759
KLF10	HNRNPAB	0.0823759
JUN	CCDC167	0.0823667
IRF8	CXCR3	0.0823332
FOS	TUBA1B	0.0823115
CEBPD	MRPL24	0.0823064
ZBTB38	CCL5	0.082288
AFF3	PHPT1	0.0822815
HMGA1	MT-CO3	0.082239
SPIB	LDHB	0.0821723
SUB1	DERL1	0.0821449
CCDC88A	HLA-DMA	0.082134
FOS	SOX4	0.0820351
YBX1	CBX5	0.082006
ZNF706	GAS6	0.0819513
SPI1	SMC1A	0.0819097
JUN	CPPED1	0.0819072
POU2F2	ATOX1	0.0818959
FOS	SERF2	0.081867
ID2	TFEC	0.0818324
YBX3	MCFD2	0.0817657
YEATS4	CMSS1	0.0817214
SOX4	PREB	0.0817193
ID2	PLAUR	0.0817189
MEF2C	MPC1	0.0817088
CAMTA1	ZMPSTE24	0.0816803
HHEX	NDUFAB1	0.0816668
IRF8	C12orf75	0.0816033
POU2F2	TBC1D9	0.0815606
KLF4	JAML	0.0815573
HMGB2	PFN1	0.0815434
KLF4	DECR1	0.0815009
FOS	SND1	0.0814931
PHB	ALG5	0.0814833
ID2	CCT5	0.0814785
CEBPD	HLA-DOA	0.0814346
KLF10	KIF20B	0.0814199
XBP1	MCM5	0.0813916
CAMTA1	PRDX1	0.0813612
XBP1	AP2S1	0.0813456
SUB1	SGK1	0.0812935
YBX1	HSPD1	0.0812921
MEF2C	RGS18	0.081269
FOS	SERP1	0.0812301
PLEK	TMED10	0.0811794
HMGA1	ACAT1	0.0811492
YBX1	MAGED1	0.0811379
ID2	TRAPPC3	0.0811305
TCF4	ZNF706	0.0811247
MEF2C	PDLIM1	0.0810857
MIS18BP1	HSPB11	0.0810819
HMGB1	CSTB	0.0810769
FOS	TUBA1C	0.0810464
IRF8	NOP10	0.0810346
POU2F2	SLC31A2	0.0809974
SUB1	ARPC5L	0.0809798
YBX1	CDC26	0.0809783
HMGB1	AP2S1	0.0809345
JUN	SNRPB	0.0808345
HMGB1	EIF2S1	0.0808222
HMGB1	CLECL1	0.0808177
PHB	SCN9A	0.0808075
SPI1	YWHAH	0.0807785
YBX1	GPR160	0.0806936
JUN	SNX5	0.0806052
CAMTA1	BANK1	0.0806019
XBP1	NUDT16	0.080569
JUN	PIM2	0.0805444
FOS	MYL6	0.0804859
SPI1	NUS1	0.0804208
MIS18BP1	PSMB5	0.0804122
ID2	CD86	0.0803968
HMGB1	VPS25	0.0803644
HMGA1	HLA-DRB5	0.0803563
SOX4	PPM1G	0.0803465
YBX1	ADGRE2	0.0803091
BCL11A	MAN1A1	0.0803003
YBX1	NDUFS5	0.0802942
CAMTA1	CEBPA	0.08029
ZNF706	TRMT112	0.0802558
SPIB	RNF144B	0.0802156
FOS	SGK1	0.0801941
PHB	DAB2	0.0801854
FOS	CKAP5	0.0801846
IRF8	CCT3	0.0801608
ID2	ZBP1	0.0801402
ZFHX3	CXXC5	0.0801146
SUB1	HDAC9	0.0800431
HMGB1	MGAT1	0.0800011
TCF4	CST3	0.0799996
YBX1	CKLF	0.0799422
YBX3	TXN2	0.0799342
HMGB1	FDPS	0.0798593
TFEC	ISCU	0.0798421
JUN	MPC1	0.0797377
POU2F2	ATF5	0.0797047
TCF4	SNRNP25	0.0796918
KLF10	SURF4	0.0796704
YBX1	FUCA2	0.0796678
FOS	CFP	0.0796597
ID2	LRRC25	0.079652
KLF4	UCHL5	0.0796266
PLEK	SLC1A5	0.0796165
CAMTA1	PSME2	0.0796107
SUB1	SLC7A7	0.0796051
SOX4	ACAT1	0.0795883
IRF8	SEC61G	0.0795587
IRF5	GLRX5	0.0794873
MEF2C	NDUFB10	0.0794801
AFF3	CTTNBP2NL	0.0794739
PHB	XRCC6	0.079423
SPI1	EIF5A	0.0794181
HMGB1	ALDOA	0.0794155
CEBPD	SLC31A2	0.0794121
YBX1	SHTN1	0.0793923
PLEK	NDUFA6	0.0793821
ZFHX3	PREB	0.0793569
HMGA1	SERPINA1	0.0793249
FOS	CLEC12A	0.0793198
TCF4	SIVA1	0.0793079
PHB	EMC7	0.079303
YBX1	AURKAIP1	0.0792969
MIS18BP1	HMOX1	0.0792743
AFF3	SLC25A29	0.0792325
BCL11A	PRDX6	0.0792232
IRF8	HMGN3	0.0791056
FOS	NCF2	0.0790661
YBX1	HMGB2	0.0790545
HHEX	SNF8	0.0790287
IRF8	YBX1	0.079006
ZNF706	LMAN1	0.0789961
TCF4	NDUFB6	0.0789896
FOS	TBC1D13	0.0789669
LYAR	MRPS18C	0.078884
CEBPA	TMEM154	0.0788798
JUN	MRPS26	0.0788446
POU2F2	GAR1	0.0788312
IRF8	GAS6	0.0788299
HMGB1	CFD	0.0787299
BCL11A	SCN9A	0.0787162
ATF5	ACP1	0.0786962
JUN	ZCRB1	0.0786851
JUN	CD27	0.078676
FOS	GSN	0.0786691
ARID3A	ERN1	0.078663
IRF8	HLA-DRB1	0.0786363
SOX4	NPM3	0.0786343
FOS	COX6C	0.078606
PLEK	GALNT1	0.0785985
HMGA1	HSPD1	0.0785976
SPIB	PECAM1	0.0785933
ID2	SOD2	0.0785448
PLEK	TMED9	0.0785216
PLEK	PSMD1	0.0785075
HMGA1	POLE4	0.0784995
IRF8	ADRM1	0.0784822
DNAJC1	NDUFAF3	0.0784763
BATF3	PCNA	0.0784424
IRF8	PSMG3	0.0783952
PLEK	PSMB2	0.0783785
CCDC88A	HSPE1	0.0783067
BCL11A	ALCAM	0.078288
PREB	SCARB2	0.0782804
FOS	POLR2L	0.0782657
DNAJC1	IQCG	0.0782286
TCF4	CCT3	0.0782024
SUB1	NME1	0.0781906
CEBPD	LAGE3	0.0781875
SPIB	CDK4	0.0781794
DNAJC1	MRPS15	0.0781789
TCF4	SYK	0.0781583
HMGA1	CLN6	0.0781469
CAMTA1	ERP44	0.0780871
FOS	COMMD5	0.0780742
HMGB2	PSMD4	0.0780418
ZBTB38	PSMA2	0.0780386
CCDC88A	MT-ATP6	0.0780345
SSRP1	NANS	0.0780342
PLEK	MCTS1	0.0780192
SUB1	GSTP1	0.0779489
CCDC88A	MT-CYB	0.0778793
YBX1	CLIC1	0.0778544
CAMTA1	LSM5	0.0778435
KLF10	STX3	0.0778309
CCDC88A	UQCRH	0.0778295
ZNF706	EIF2S2	0.0778153
SUB1	NDUFA2	0.0778093
FOS	MT-ND3	0.0777925
SPI1	TRIO	0.0777663
FOS	STX10	0.0777596
YBX1	NDUFA4	0.0777585
CCDC88A	MCFD2	0.077726
YBX1	FPR1	0.0776957
PLEK	CD8B	0.0776873
HMGB1	CEBPA	0.0776437
SPIB	KLRD1	0.0776066
TCF4	HLA-DQB1	0.0775913
FOS	UQCRFS1	0.0775895
CEBPD	MCUR1	0.0775432
ATF5	TMSB10	0.0775386
FOS	LYST	0.0775183
ARID3A	ITGA4	0.0774933
LYAR	BATF3	0.0774815
CEBPD	GLRX5	0.0774728
JUN	TRAPPC4	0.0774503
CEBPA	CD1D	0.0774396
FOS	COX7B	0.0774048
CEBPA	YIF1B	0.0774008
ZBTB38	NKG7	0.0773987
DNAJC1	GSN	0.0773949
HMGA1	PEBP1	0.0773869
LYL1	GLRX	0.0773744
KLF4	EXOSC8	0.0773491
SUB1	PDIA3	0.0773462
CEBPD	TRADD	0.0772637
ETS2	HSPB11	0.0772421
XBP1	FBP1	0.0772412
HHEX	MAGOHB	0.07717
CEBPD	TBC1D9	0.0771612
ID1	EIF4EBP1	0.0771518
CAMTA1	VDAC3	0.0771488
CAMTA1	TIMM10	0.0771435
AFF3	UBE2S	0.0770905
POU2F2	RAB32	0.0770858
CEBPD	MPC1	0.0770786
SPI1	CDK6	0.077074
MEF2C	LAMTOR1	0.0770593
LYAR	VOPP1	0.077058
CEBPD	ID2	0.0770419
MIS18BP1	MMADHC	0.0769992
LYL1	SRPRB	0.0769653
CEBPA	UQCR10	0.0769493
CEBPA	FTL	0.0769408
YBX1	S100A11	0.0769341
HMGB1	KDELR1	0.0769284
TCF4	NRGN	0.0769255
SPI1	PDLIM1	0.0769197
ZBTB38	ABRACL	0.0768789
BCL11A	MRPS6	0.0768567
MIS18BP1	TNFRSF1B	0.0768335
ARID3A	EIF5A	0.0768283
SUB1	EXOSC5	0.0768217
MIS18BP1	ZFHX3	0.0768114
CCDC88A	SMC4	0.0768028
TFEC	ISOC2	0.0767952
LYL1	RPLP0	0.0767463
CEBPD	IKBIP	0.0767365
YBX1	RAB31	0.0767333
HMGB2	IGFBP7	0.0767121
PLEK	HSPD1	0.0766614
ARID3A	TIMM17A	0.0766444
SUB1	TIMM8B	0.0765986
SPI1	C1QBP	0.0765785
FOS	S100A10	0.0765635
JUN	CCT5	0.0765309
TCF4	ACADM	0.0765154
ATF5	ISG20	0.0764862
SUB1	SRGN	0.0764828
ID1	MRPL51	0.0764809
ID2	MRPL21	0.0764705
CAMTA1	NDUFA9	0.0764379
PLEK	ATIC	0.076422
IRF5	EXOSC7	0.0764201
IRF8	NCF2	0.0764077
ID2	SGK1	0.0763964
DNAJC1	CXXC5	0.0763836
KLF4	PTMA	0.0763829
SPI1	PGRMC1	0.0763629
POU2F2	LY96	0.0763287
POU2F2	MMADHC	0.0762901
SPIB	C12orf75	0.0762407
CAMTA1	MRPL16	0.0762398
ZFHX3	ADRM1	0.0762236
ZBTB38	RAN	0.0762211
ID1	ACTB	0.0762074
MIS18BP1	TRAPPC3	0.0762054
JUN	LYST	0.0762053
ID2	TMEM205	0.0761859
KLF4	ALOX5	0.0761762
SPI1	PSMB8	0.0761672
LYAR	WDR18	0.0761629
IRF8	BLCAP	0.0761557
LYAR	CLN6	0.0761259
BCL11A	CDK6	0.076118
SUB1	NDUFA6	0.0760852
TCF4	LSP1	0.0760839
ETS2	IGF2BP2	0.0760778
XBP1	RUVBL1	0.07602
YBX1	TUFM	0.0759794
JUN	CCT6A	0.0759438
SOX4	RETN	0.0759355
PLEK	SERPINB8	0.0759025
CEBPA	MRPL12	0.0758849
PLEK	EBP	0.0758629
TCF4	LAT2	0.075858
CCDC88A	ZFHX3	0.0758542
ARID3A	VKORC1	0.0758079
SPI1	SLAMF7	0.0757851
HMGA1	PPA1	0.0757578
ETS2	HSD17B10	0.075724
POU2F2	FKBP3	0.0756958
KLF4	CSF3R	0.0755826
JUN	LAMTOR1	0.0755672
POU2F2	DEF8	0.0755664
SPIB	CD68	0.0755413
ATF5	CD74	0.0755244
CEBPD	SEC13	0.075519
DNAJC1	COX7A2	0.0755148
KLF4	LY86	0.0755081
TFEC	UBE2S	0.0754837
CCDC88A	SNF8	0.0754558
ETS2	CCND2	0.0754541
HMGB1	GZMH	0.0754262
HMGB1	PSME2	0.0753952
HMGB1	STT3A	0.0753817
SUB1	TRADD	0.0753724
ID2	ANKRD26	0.0753655
HMGA1	HLA-DPB1	0.075341
MEF2C	PLK2	0.075305
TFEC	RHOB	0.0752891
SPIB	CXXC5	0.0752607
CEBPD	CYBB	0.0752117
IRF8	BCL11A	0.0751796
ID1	POP7	0.0751265
YBX1	FH	0.0750721
SPIB	PDCD5	0.0750559
PLEK	PEBP1	0.0750418
LYAR	LRRC25	0.0750216
TCF4	MPZL1	0.0750199
ARID3A	MRPL34	0.0750043
HMGB1	POLR2L	0.074988
AFF3	ARFGAP3	0.0749581
YBX1	UBB	0.0749248
PREB	RPP25L	0.0749214
POU2F2	MRPS23	0.0749145
YBX3	BOLA3	0.0748969
ATF3	SLC7A7	0.074893
FOS	MPG	0.0748668
FOS	MFSD5	0.0748592
ZFHX3	DEF8	0.0748591
SUB1	GPR160	0.0747897
HMGB2	GOPC	0.0747871
HMGB2	STX10	0.0747714
SPI1	HDGF	0.0747688
ID2	BOLA3	0.0747517
SPIB	CCDC47	0.0747481
BATF3	CACYBP	0.0747398
LYAR	MTX1	0.0747315
XBP1	STOML2	0.074724
SPI1	GSPT1	0.0747218
SUB1	AHCY	0.0746868
DNAJC1	BCL7A	0.0746748
LYL1	MYOM2	0.0746704
CCDC88A	MT-ND3	0.0746561
JUN	MT-ND4	0.0746274
CCDC88A	EEF1E1	0.0746198
FOS	TFEC	0.0746145
KLF10	PGRMC1	0.0745363
ARID3A	LSM3	0.0745287
FOS	ACTG1	0.0745005
HMGA1	RPN1	0.07448
KLF10	PSMC4	0.0744699
CEBPD	SS18L2	0.0744667
CCDC88A	ATP6V0B	0.0744631
SPIB	GAPT	0.0744562
CCDC88A	CCT6A	0.0744546
AFF3	PDE4B	0.0744347
HMGB1	SERF2	0.0743584
IRF8	IL3RA	0.0743566
PHB	AKR7A2	0.0743379
DNAJC1	P2RX1	0.0743298
PLEK	TYMP	0.0743238
SUB1	MT-ND2	0.0743024
SOX4	TPM4	0.0742915
BATF3	PLIN2	0.0742772
KLF4	GGCT	0.0742689
LYAR	SERPINB8	0.0742648
BATF3	PGRMC1	0.0742443
HMGB2	PGAM1	0.0742376
ZBTB38	BANF1	0.0742294
TCF4	PARVB	0.0742142
CCDC88A	NDUFV2	0.0742054
HMGB1	KYNU	0.0741988
XBP1	CSF1R	0.0741917
CEBPD	YBX3	0.0741884
KLF4	CSF2RB	0.0741867
HMGB2	LZTFL1	0.0741698
YBX1	NDUFA6	0.0741654
ZBTB38	SURF4	0.0741435
SOX4	IL3RA	0.0741174
ID2	BANF1	0.0741156
AFF3	TMEM154	0.0741059
HMGB1	HNRNPA2B1	0.0740877
PLEK	NHP2	0.0740662
HMGA1	S100A8	0.0740433
KLF10	ERLEC1	0.0740101
SPI1	CLEC4A	0.0740088
PREB	PPM1G	0.0740037
JUN	ISG15	0.0739847
PLEK	LBR	0.0739528
ARID3A	MRPL16	0.0739513
PLEK	ANKRD28	0.0739403
JUN	PARVB	0.0739337
POU2F2	CCDC47	0.0739214
HHEX	PSMA2	0.0739212
PHB	DDOST	0.0739031
YBX1	FGL2	0.0738842
TFEC	BCL7A	0.073871
FOS	NCF1	0.0738694
FOS	OST4	0.0738492
KLF10	MRPL27	0.0738369
POU2F2	CSF2RB	0.073835
YBX1	SEC11A	0.0738269
TCF4	HNRNPAB	0.0737863
BATF3	CHCHD1	0.0737818
ETS2	SPTSSA	0.0737721
FOS	PPP1R14A	0.0737423
CCDC88A	LARP1B	0.0737389
KLF4	GCA	0.0737332
MIS18BP1	YEATS4	0.0737327
HHEX	TMED2	0.0737147
CCDC88A	ATIC	0.0737133
FOS	HLA-DMB	0.0736965
PREB	SEC61A1	0.0736544
CCDC88A	GMPPA	0.0736246
JUN	SURF4	0.0735887
CCDC88A	AHSA1	0.0735792
SPI1	STOML2	0.0735789
YBX1	RPL36AL	0.0735762
HMGB2	BLNK	0.0735606
ZBTB38	ACADM	0.073523
HMGB2	HCK	0.0735206
YBX1	LSM5	0.0735098
PLEK	SCN9A	0.0735051
SPIB	ERP44	0.0734855
POU2F2	POLE4	0.0734773
BCL11A	GAPT	0.0734765
ZBTB38	PSMD12	0.073471
SUB1	MRPS7	0.073454
SUB1	TXNDC15	0.0734524
HMGB1	SMARCB1	0.0734409
FOS	GLRX5	0.0734015
YBX1	NHP2	0.0733938
CCDC88A	CRYBG3	0.0733912
SPIB	TMSB4X	0.0733791
PLEK	TRAM1	0.0733672
YBX1	ALDH2	0.0733421
ZFHX3	MT2A	0.0733162
ATF5	PPA1	0.0733101
JUN	FBXL15	0.0733061
YBX1	CSF2RB	0.073306
HMGB1	GADD45A	0.0733022
DNAJC1	ALOX5	0.0732834
SPIB	MPEG1	0.073282
CEBPD	SCO2	0.0732544
IRF8	TIMM17A	0.073246
ETS2	TNFAIP2	0.0732405
SOX4	TIMM10	0.0732392
ID1	RER1	0.0732238
PLEK	EBNA1BP2	0.0731992
FOS	PSMD8	0.0731804
CCDC88A	IL13RA1	0.0731782
TCF4	CYBA	0.0731664
MAFB	IGFBP7	0.0731506
AFF3	UTP14A	0.0731409
MEF2C	RPN1	0.0731272
SUB1	MRPL21	0.0731088
AFF3	NDUFA8	0.0730776
LYAR	YEATS4	0.073049
CEBPD	KPNA2	0.0730326
TCF4	ANXA5	0.0730198
ID2	NOP10	0.0730168
IRF5	CCT6A	0.0730014
CCDC88A	COX6A1	0.072994
XBP1	CSF2RB	0.0729788
POU2F2	TUFM	0.0729749
MIS18BP1	NDUFA11	0.0729657
SPIB	STT3A	0.0729642
JUN	SNRPE	0.0729418
MEF2C	FKBP2	0.0729189
SPI1	GNG5	0.072886
IRF8	TMEM147	0.0728839
JUN	DAD1	0.0728825
SPIB	CPVL	0.0728728
FOS	SMARCB1	0.0728158
BCL11A	RPP25L	0.0728053
HMGB1	NUDT16	0.0728044
IRF8	MRPS16	0.0727947
DNAJC1	PDCL3	0.0727811
LYAR	SPON2	0.072775
CCDC88A	MTDH	0.0727398
HMGB2	BSG	0.0727388
FOS	CORO1A	0.0727037
TCF4	C12orf75	0.0727032
SUB1	ORMDL2	0.072693
IRF8	NKIRAS2	0.0726583
YBX1	RUVBL2	0.0725872
SUB1	SDF2L1	0.0725859
PLEK	SDF2L1	0.0725696
LYL1	ZFHX3	0.0725608
IRF5	LGALS2	0.0725584
HMGB2	MT-CO2	0.0725378
IRF8	CRYBG3	0.072532
HHEX	PRDX2	0.0725203
JUN	FOS	0.0724988
CCDC88A	CEP128	0.0724916
FOS	RNF130	0.0724868
BATF3	CD8A	0.0724689
HMGB2	TXNDC11	0.0724409
ID2	LGALS2	0.0724399
HMGA1	CD74	0.0724192
FOS	ISG15	0.0724169
SUB1	DDX49	0.0724116
YBX1	COPE	0.0724057
HHEX	POMP	0.0723747
JUN	DPAGT1	0.072317
ID2	RAB32	0.0722304
PLEK	SCRN1	0.0722296
FOS	LMAN2	0.072222
PLEK	ZBTB38	0.0722205
FOS	NREP	0.0722174
FOS	HINT2	0.0722164
IRF8	ATF5	0.0722016
PLEK	UBB	0.0721552
CAMTA1	FKBP11	0.0721532
LYAR	CCT5	0.0721496
ID2	CMSS1	0.0721484
IRF8	GNG5	0.0721467
FOS	MDH2	0.0721376
HMGB1	TRADD	0.072093
JUN	LYAR	0.0720903
ARID3A	MRPS34	0.0720692
ID1	LY96	0.0720627
HMGB1	EIF3M	0.0720426
JUN	LDHA	0.0720374
ID2	SEC13	0.0720248
IRF8	AKR1A1	0.0720246
HMGA1	PARVB	0.0720026
SPIB	SOX4	0.0719985
LYL1	DEF8	0.0719904
YBX1	TMEM258	0.0719692
FOS	ARF1	0.0719638
YBX1	XRCC6	0.0719558
IRF8	GZMB	0.0719452
YBX3	EMC7	0.0719278
TCF4	IMPDH2	0.0719191
XBP1	UBE2S	0.0719117
HMGB1	ROMO1	0.0718963
IRF8	SOX4	0.0718849
XBP1	LAGE3	0.0718814
YBX1	TNFAIP2	0.0718618
ATF3	LSM3	0.0718573
HHEX	DOCK5	0.0718443
SUB1	UCP2	0.0718419
SPI1	NAA50	0.0718185
HMGB1	EXOSC7	0.071803
ZBTB38	MRPL27	0.071782
TFEC	NDUFA8	0.0717352
IRF8	ERP29	0.0717299
CEBPA	PUF60	0.0717276
YBX3	BATF3	0.0717101
MEF2C	CXCL8	0.0716943
CEBPD	UQCRC2	0.0716758
ID2	SPI1	0.0716743
ARID3A	LPCAT2	0.0716653
SPIB	NASP	0.0716641
FOS	TIMP1	0.071652
CEBPA	MYOF	0.0716358
KLF10	BOLA3	0.0716345
XBP1	EIF2S1	0.0716265
CEBPD	RBBP8	0.071598
PLEK	SEC11C	0.0715658
HMGB1	SERBP1	0.0715637
MIS18BP1	TMEM14C	0.0715543
HMGB2	HDAC9	0.0715506
JUN	CLEC4A	0.0715321
CEBPD	PSMB1	0.0715102
KLF4	COX7B	0.071505
ARID3A	TIMM8B	0.0714846
CAMTA1	ADK	0.0714639
CEBPD	SNRPB2	0.0714498
LYAR	PDHB	0.0714345
IRF8	DNAJC3	0.0714185
TCF4	RRBP1	0.071373
ID2	ZCRB1	0.0713627
ATF5	IMPDH2	0.0713602
HMGB1	IER3IP1	0.0713599
HMGB1	NRGN	0.071359
HMGB1	PFN1	0.0713475
POU2F2	PRF1	0.0713376
PLEK	SWI5	0.0713244
KLF4	SNRPG	0.0713212
IRF8	XBP1	0.0713176
JUN	PSMA3	0.0713076
BATF3	SRI	0.0713021
FOS	POU2F2	0.0712866
HMGB1	MFSD5	0.0712802
IRF8	C12orf45	0.0712767
HMGB1	ATF5	0.0712692
TCF4	LAGE3	0.071268
CCDC88A	NHP2	0.0712418
PHB	DNAJC1	0.0712214
POU2F2	STT3A	0.0711868
TCF4	KDELR2	0.0711412
BATF3	SSBP1	0.071132
LYL1	CD8A	0.0711282
ATF3	JUP	0.0711082
JUN	PHC2	0.0710863
LYAR	FH	0.071062
CAMTA1	ADGRE2	0.0710412
PLEK	NCOA3	0.0709904
SOX4	MRPL37	0.0709791
IRF5	ID1	0.0709753
KLF4	P4HB	0.0709629
FOS	SRGN	0.0709628
YBX1	IGF2BP2	0.0709398
JUN	AHCY	0.0708728
KLF4	NUDT1	0.070854
POU2F2	CD36	0.0708535
SUB1	TOP1	0.0708468
SPIB	TIMM10	0.0708224
HMGB2	SND1	0.0708115
ARID3A	MYOM2	0.0707799
ZNF706	SWI5	0.0707619
ID1	YWHAQ	0.0707537
XBP1	DDT	0.0707182
HMGB2	FH	0.0706891
SOX4	TRAM1	0.0706862
HMGB1	SRPRB	0.0706763
MIS18BP1	MAN1A1	0.0706757
KLF4	PRDX4	0.0706328
SPIB	RPL15	0.0705981
PHB	TAP1	0.0705878
HHEX	RUVBL1	0.0705792
FOS	NAMPT	0.0705782
CEBPD	ZMPSTE24	0.0705564
PREB	MTCH2	0.0705428
HMGB1	CHCHD2	0.0704967
IRF8	S100A6	0.070496
YBX1	SLC39A3	0.0704938
ID2	NDUFA12	0.0704914
SPI1	FBP1	0.0704897
YBX3	GRN	0.0704731
ARID3A	SPINT2	0.0704716
MEF2C	RRBP1	0.0704706
CEBPA	CHAF1A	0.0704624
XBP1	EVI5	0.0704541
KLF4	PSMB1	0.0704339
FOS	XRCC6	0.0704252
HMGB1	CARD19	0.0704048
PREB	GAS6	0.0703804
KLF4	PMAIP1	0.070355
SPI1	COMMD5	0.0703519
FOS	CSTA	0.0703225
HMGA1	ARPC5	0.0703185
FOS	MT-ATP8	0.070307
ZFHX3	ANP32A	0.0703023
PLEK	ITGAE	0.0702974
PLEK	PDE4B	0.0702916
CAMTA1	LARP1B	0.0702652
SUB1	PREB	0.0702558
FOS	CCL5	0.0702294
ZFHX3	PSMB3	0.0702143
ZNF706	CXXC5	0.0702118
POU2F2	ACRBP	0.0701938
SPI1	RBX1	0.0701665
YBX1	PTMA	0.0701618
CAMTA1	PAK1	0.0701478
SOX4	PECAM1	0.0701442
JUN	AIFM1	0.0701303
YBX1	SRSF9	0.0701294
ZFHX3	COMMD5	0.0701238
HMGA1	RPS2	0.070123
TCF4	C12orf45	0.0701051
KLF10	FCN1	0.070084
ETS2	MRPL27	0.0700827
JUN	CHCHD10	0.0700812
FOS	USP1	0.0700667
PREB	ST14	0.0700566
YBX1	CLEC12A	0.0700492
SPIB	SMARCB1	0.0699975
SPI1	SNX3	0.0699846
LYL1	SURF4	0.0699418
MIS18BP1	CHCHD10	0.0699402
PLEK	CDC123	0.0699381
HMGB1	SEC61A1	0.0699293
DNAJC1	PHB	0.0699237
YBX1	MRPL18	0.0699171
SOX4	FARSA	0.0699049
HMGB2	PRDX4	0.0698743
FOS	CDK6	0.0698667
CEBPD	IER3	0.0698561
ID2	NDUFA1	0.069855
SOX4	PNP	0.0698
FOS	GGCT	0.0697882
ZBTB38	LUZP1	0.0697838
ETS2	CACYBP	0.0697709
SOX4	CTSC	0.0697273
YBX1	ARPC2	0.0697228
BCL11A	SDF4	0.0697107
SPI1	RPN1	0.0697094
SPIB	HLA-DPA1	0.0697001
SOX4	HSPA5	0.0696961
KLF4	CEP290	0.0696842
ATF5	POLR2E	0.0696517
HMGB1	NDUFA4	0.0696486
BCL11A	MRPL11	0.0696252
POU2F2	PPIF	0.0695969
ID2	ALDOA	0.0695372
CEBPD	GCA	0.0695356
HMGA1	CBX5	0.0695133
HMGB1	HLA-DMB	0.0695063
YBX1	TGFBI	0.069499
ID1	NUDT5	0.0694896
LYAR	AKR7A2	0.0694774
SPI1	HMGB1	0.0694768
IRF5	MRPL20	0.0694753
FOS	C12orf75	0.0694355
MIS18BP1	DUT	0.0694276
TCF4	CTSC	0.069409
HMGB1	NDUFB8	0.0693835
ZFHX3	SWI5	0.069365
FOS	TALDO1	0.0693624
MEF2C	ABRACL	0.0693211
ID2	CHAF1A	0.069312
MIS18BP1	STIP1	0.0692935
CEBPD	HSPA9	0.0692719
YBX1	CFP	0.0692444
LYAR	CRELD2	0.0692372
FOS	PSMD12	0.0692197
YBX1	SLC25A3	0.0692006
YBX1	SERP1	0.0691936
CCDC88A	PRDX2	0.0691891
CAMTA1	ALG5	0.0691533
SPIB	CST3	0.0691379
CEBPD	PLEK	0.0691297
IRF5	SOD2	0.0691054
HMGB1	CD74	0.0690967
ZBTB38	OSTC	0.06909
ID2	CCND2	0.0690795
HMGB1	FBP1	0.0690655
XBP1	ADGRE2	0.0690626
FOS	RHOQ	0.0690328
MIS18BP1	ANP32A	0.0690221
FOS	POLR2E	0.0690149
PLEK	EIF4EBP1	0.068996
FOS	COX17	0.0689589
KLF4	SLC25A5	0.0689578
SOX4	MAN1A1	0.0689543
KLF4	MGST3	0.0689273
AFF3	DNAJC1	0.0689209
KLF4	IFITM3	0.0689107
PLEK	NDUFB8	0.0689057
ZBTB38	COPZ1	0.0689009
KLF4	EAF2	0.0688821
HMGB1	EMC4	0.0688644
ID2	MS4A6A	0.0687876
MIS18BP1	OTUD1	0.0687831
BATF3	MRPL47	0.0687801
FOS	COX5B	0.0687724
ETS2	EIF6	0.0687623
HMGB1	CD93	0.0687486
FOS	PLK2	0.068706
ID2	GMPPA	0.068703
ID2	SEC14L1	0.0686854
CCDC88A	AURKAIP1	0.068668
HMGB1	CYCS	0.0686658
CCDC88A	ATF5	0.0686384
LYAR	RBX1	0.068626
ZNF706	CD27	0.0685999
ARID3A	CLPTM1L	0.0685826
HMGA1	TIMM17A	0.0685773
HMGB2	ITGAE	0.0685738
FOS	PPP1R14B	0.0685664
CAMTA1	GHITM	0.0685554
ZBTB38	SF3B6	0.0685488
YBX1	TYROBP	0.0685393
XBP1	TMEM167A	0.0685155
HMGA1	NUDT21	0.0685051
LYL1	TMEM167A	0.0684993
HMGA1	MYOF	0.0684591
ATF5	MS4A7	0.0684331
IRF8	EIF3I	0.0684264
ID2	FOS	0.0684256
ID2	TUBB4B	0.0684002
SSRP1	CLINT1	0.0683954
ID1	SLC35B1	0.0683949
ETS2	CTTNBP2NL	0.0683743
MIS18BP1	PYCARD	0.0683676
POU2F2	TCP1	0.0683346
SUB1	SERPINB8	0.068317
CCDC88A	ENO1	0.0683133
FOS	CACYBP	0.0682952
HMGB1	COX7B	0.068262
HMGB1	VDAC3	0.06823
SPI1	FTH1	0.0682182
BATF3	OAS1	0.0682127
MIS18BP1	SMCO4	0.0681998
YBX1	KPNA2	0.0681899
YBX1	PLXDC2	0.0681857
FOS	EBNA1BP2	0.068127
HMGB2	SMC1A	0.0681242
YBX1	NDUFC1	0.0681228
[truncated: 26,894 more rows]

## Sheet: 8f.Monkey
Monkey_DCs_linkList_0.01
regulatoryGene	targetGene	weight
NFIX	SLC4A1	0.154016
SALL2	PLEC	0.148367
NFIX	ARL4A	0.133264
CARHSP1	FBXO31	0.131565
STAT3	ECPAS	0.129248
NFIX	UBE2O	0.126188
KLF6	STX17	0.1261
ZNF407	UNC119	0.124286
TSC22D3	ECHS1	0.122331
NFIX	HECTD4	0.120884
TCF7	USP20	0.118002
TFDP2	HBQ1	0.117964
ZFP36L2	APC	0.116452
TOX2	SND1	0.116369
MLX	AFTPH	0.114367
SON	CLEC2B	0.114046
CREBRF	ZC3H6	0.113373
STAT2	IDH2	0.112836
STAT6	CD79A	0.112735
ZNF217	PAK1IP1	0.112595
IKZF3	TOMM70	0.111882
HIVEP1	PRKD3	0.111785
KLF3	DEF6	0.111745
FOXP1	SMG7	0.1106
LEF1	FCRL5	0.109303
ATF6	KMT5B	0.109144
NFKB1	TMEM59	0.109139
RBPJ	STAG1	0.10762
FOXN2	CUL2	0.106714
ELK4	INTS13	0.106569
JARID2	MINDY2	0.105733
FOXO1	TARDBP	0.105425
NR4A2	MYO9A	0.10527
MAF1	PHF11	0.104722
ZEB1	ABHD17A	0.103985
FOXO3	GRAP2	0.103862
HIVEP1	LSM3	0.103758
KLF6	YPEL5	0.102811
HIVEP1	FAH	0.101671
NFIX	FBXO7	0.101323
AKNA	USF2	0.101114
SETDB2	RGS19	0.10097
RLF	HSF1	0.0999633
HIVEP1	PCNA	0.0997566
KMT2C	MTCH1	0.0982581
FOS	C1GALT1	0.0980388
TFDP2	MAP4K1	0.0974631
SATB1	DEGS1	0.0956594
ATF6	SLF1	0.0944974
TSC22D3	COPS2	0.0944548
TCF4	FBL	0.0934135
ARID4A	SART3	0.0933326
SP110	INPP5K	0.0932784
THYN1	TACC1	0.0928808
ELF1	GLCCI1	0.092835
THYN1	NCOA6	0.0925475
IKZF1	TGFBR2	0.0924812
ZNF146	TMEM50A	0.0922078
HIVEP2	PYHIN1	0.0918531
STAT6	CCDC174	0.0914576
KLF6	IFFO1	0.0910307
TBX21	MOAP1	0.0910258
ZNF407	CKAP5	0.0903013
IKZF1	SNX17	0.0901444
DNAJC2	FKBP2	0.0901308
TFDP2	HBA1	0.0899615
USF2	TRIM44	0.0897966
HOPX	MGAT1	0.0895623
FLI1	CNN2	0.0894662
YY1	SNCA	0.0884113
PBRM1	PRPF19	0.0880367
MBD2	CDKN1B	0.087987
SP110	NSUN2	0.0878832
NR3C1	VCP	0.0877601
TCF7	GCN1	0.0874908
NFIX	NCOA4	0.0873072
RLF	TLE3	0.0872674
DNAJC1	ADGRG1	0.0872642
ZNF581	SETD2	0.0870602
TRERF1	FANCM	0.0869173
SSRP1	AK2	0.0867533
NFIX	BMP2K	0.086699
BHLHE40	BSDC1	0.0864308
NFIX	SNCA	0.0862787
NFIX	BLVRB	0.0860265
YY1	SH2D3C	0.0859835
ZNF581	RAB3GAP1	0.0856912
YY1	CHFR	0.085592
SFPQ	NONO	0.0855172
BBX	EFR3A	0.085508
PURA	GADD45GIP1	0.0853731
PBRM1	GRINA	0.0852258
ID2	ZNF581	0.0848596
ARID1A	G3BP1	0.084789
PLEK	C6orf89	0.0845652
AFF1	VAMP5	0.084445
TCF3	DNAJC21	0.0843882
NME2	G3BP1	0.0843411
TFDP2	HBB	0.0842513
L3MBTL3	INTS11	0.0841974
ZNF217	USP10	0.0839726
PBRM1	POLR2B	0.0838522
TSC22D3	VEZF1	0.0837834
MAF1	PTP4A1	0.0832534
HMGXB4	ARPC1A	0.0831404
DNAJC1	EIF3B	0.0828899
HIVEP1	RBM19	0.0823586
TFDP2	NCOA4	0.0823514
FOXO3	PSMD4	0.0820612
AFF1	APEH	0.0819801
ID2	RBL2	0.0819034
CEBPZ	NEDD8	0.0816134
LEF1	CSPP1	0.0815017
KLF6	SLC25A6	0.0814508
ZNF395	PHC2	0.0814228
ZNF445	NDRG1	0.0813133
MBD1	EIF2B5	0.0812726
ZBTB43	SMG6	0.0812377
STAT2	EIF4G1	0.0811624
SSRP1	TRMT112	0.0811611
NFIX	ITSN1	0.0811342
SP3	ATP2B4	0.0810826
MIER1	IRF2	0.0810678
SP110	RTF2	0.0810468
TSC22D3	DDX5	0.0810271
SP110	SNRPA1	0.0810149
HSF1	RLF	0.0810061
SP110	CNOT8	0.0807993
FOXP1	LSM3	0.0804999
KMT2C	CAST	0.0804971
ELF1	CCDC186	0.080346
NFIX	CTSB	0.0803232
PRDM2	GTF3C1	0.0803184
ZNF143	SNRNP25	0.0802677
HIVEP1	CNPY3	0.0801554
ZNF318	NOL4L	0.0797646
TCF3	WDR83OS	0.079745
TCF4	BAG5	0.0796117
ARID4B	SNURF	0.0795581
ZNF518B	PTGES3	0.0795318
YY1	USP1	0.079483
NFIX	SPECC1	0.0794758
TOX2	GIGYF2	0.0794709
ZEB2	CDC40	0.0794214
NFIX	MKRN1	0.0793246
SUB1	PLEKHM2	0.0792009
ARID4B	TNFAIP8	0.0791942
NFIX	IFIT1	0.0789665
THYN1	MINDY2	0.0787959
ZNF318	ARHGAP35	0.0785694
AFF1	PGLS	0.0785204
NR1D2	TGS1	0.0784027
SMARCE1	NCAPD3	0.0783481
CREBRF	ZRANB1	0.0780969
ZNF800	SMARCAD1	0.078021
PBRM1	LMNA	0.0780115
TAX1BP1	NT5C2	0.0779814
KLF6	ATP8B2	0.0779354
ZNF581	MYLIP	0.0778093
CDC5L	SZRD1	0.0778077
ZNF609	GAPDH	0.0777342
ZNF581	ID2	0.07768
LRRFIP1	GGNBP2	0.0776666
NR4A2	DDX1	0.0776407
YY1	SPG11	0.0776223
BHLHE40	GRIPAP1	0.0776145
ZNF605	EVI2B	0.0776068
KLF6	NSFL1C	0.0774933
GATAD2B	SECISBP2L	0.0774734
USF2	RPS6KA3	0.0774606
DNAJC1	SNF8	0.0769552
ZBTB10	IFI30	0.0769197
TSC22D3	TNRC6A	0.0768965
YY1	PSMD4	0.076727
PURA	EVI2B	0.076686
NFIX	TOPORS	0.0766378
TAX1BP1	NCBP3	0.0766365
SMARCE1	KIF20B	0.0766041
IRF1	UBE3C	0.0763762
ZBTB10	WAS	0.0763419
ZFP36L2	TUBGCP2	0.0763266
ZNF263	NOL8	0.0761347
NME2	RANBP1	0.0760555
KLF13	STX4	0.0758297
LCOR	HMCES	0.075726
HMGXB4	SDE2	0.0756802
SP110	URI1	0.0755566
NME2	HDAC5	0.0755294
SP110	RAB35	0.0754965
MGA	ZNF106	0.0754609
NME2	CARMIL2	0.0754266
MIER1	CBX3	0.0754249
SP110	DLGAP4	0.0754124
ZNF605	SMARCAD1	0.0753958
KLF6	SERTAD2	0.0753553
HIF1A	PAOX	0.0751488
THAP11	PDRG1	0.0751066
GATAD2B	UFC1	0.0750721
YY1	BCL2L1	0.0750068
SP110	CEP162	0.0748471
AKNA	CORO2A	0.0746033
SUB1	TKT	0.0745141
SUB1	SRI	0.0744243
MEF2C	NISCH	0.0743816
XPA	CDC37	0.0742946
SSRP1	SPCS2	0.0741178
ZNF318	ABHD17A	0.0740296
BCLAF1	NIPBL	0.0740002
STAT6	RASSF3	0.0739844
GATAD2B	KDM2B	0.0739668
PRDM2	HSP90B1	0.0738619
REPIN1	TEX30	0.0737443
TCF3	DERL1	0.0736058
MLLT10	NPEPPS	0.073583
ATF6	ADCY7	0.0735678
CCDC88A	DMAP1	0.0733623
SETDB2	NOSTRIN	0.0733502
L3MBTL3	PDS5B	0.0731229
RUNX3	NDUFB10	0.0730952
MLX	CFAP97	0.0730518
ZNF395	AHSA1	0.0730151
RUNX3	BTF3L4	0.0729983
LEF1	ARRDC2	0.0728275
CCDC88A	SNX5	0.0728135
ELK4	SNTB2	0.0727789
ZNF263	FBXO34	0.0725198
ZBTB43	SRRT	0.0725108
ZNF318	BRK1	0.0724478
FOXO3	PCMTD2	0.0724195
ZNF395	TUBA1A	0.0723742
ELMSAN1	SLC16A3	0.072372
CSDE1	DMAP1	0.0723177
TCF7	SERP1	0.072165
BHLHE40	CITED2	0.0720475
E4F1	UBN2	0.0720368
YY1	DNAJB11	0.0718523
KLF6	HBA1	0.0718457
CTCF	TOP1MT	0.0717705
ZNF518B	LUZP1	0.0717696
FOXO1	STOML2	0.0717477
L3MBTL3	ZC3H7A	0.0716913
ZEB2	PSMB6	0.0716535
TCF3	ME2	0.0715715
HIVEP1	LSM4	0.071496
THYN1	PITPNM1	0.0714763
TGIF1	TRIM27	0.0713382
TCF4	SMARCC1	0.0712613
FOXO3	SLC4A1	0.0712227
CDC5L	CEP135	0.0711374
ETS1	STK38	0.0711016
CSDE1	S1PR1	0.0710838
SMARCE1	CTBP1	0.0709511
BCLAF1	L3MBTL3	0.0709164
MAF1	TMEM9B	0.0708519
NME2	CNOT1	0.0708079
LEF1	CLK1	0.0708017
SSRP1	HADHB	0.0706782
ZNF292	TCF3	0.0705396
GATAD2B	LENG1	0.0705243
ATF6	FLOT1	0.0705171
PRDM2	SLFN5	0.0704635
ELF1	ACTN4	0.0704595
FOXO3	RPL8	0.0704302
NFIX	BSG	0.0704255
HIF1A	PPP1R18	0.0702751
TCF25	HRAS	0.0702487
ZNF292	DBI	0.0702277
NKRF	LNPEP	0.0702253
RUNX3	WAC	0.0701645
HIF1A	NT5C3A	0.0701474
RBPJ	ACTR1B	0.0701305
MGA	AKAP11	0.0700821
CREBRF	MRFAP1	0.0700743
SP140	CCDC88A	0.0700209
GTF2I	SRP9	0.0700206
ZFP36L2	SDHA	0.0699985
USF2	PRR14	0.0699966
ZEB1	ZDHHC20	0.0699439
PURA	FAM133B	0.0699292
HIF1A	INTS8	0.069916
NFIX	ARHGEF12	0.0698664
LRRFIP1	ARID4B	0.069831
GPBP1	EPC1	0.0697024
SP110	ATF6	0.0696906
PURA	NSRP1	0.069651
ZNF281	ANXA11	0.0696389
MAF1	EIF2B4	0.0696349
ARID4B	UBR3	0.0695723
ARID4B	LSG1	0.0695619
SP100	EIF2B4	0.0695056
ZEB2	IL21R	0.0694605
SP110	SNTB2	0.069434
THYN1	COX6C	0.0694065
ZNF281	JTB	0.0693376
ZNF644	NPTN	0.0693319
ATF6	POLE4	0.0692817
KLF6	BAHD1	0.0692726
TSC22D3	SRSF3	0.0692136
DNAJC1	HNRNPK	0.0691087
TOX2	IGFLR1	0.0688329
KLF6	RACK1	0.0688049
AFF1	ANKRD44	0.0687745
FOS	DMAP1	0.0687229
HMGXB4	EWSR1	0.0686911
ELF2	SNRPD1	0.0686662
ZNF407	CTDSPL2	0.0686399
MLLT10	KDM2A	0.068589
NME2	IPO5	0.0685269
AKNA	MDN1	0.0685251
TFDP2	HDAC11	0.0684056
STAT5A	ELF2	0.0683092
ZNF318	SCAF8	0.0682187
NCOR2	CASP4	0.0681778
ZFP36L2	BIRC6	0.0681762
YY1	TESC	0.0681544
ZNF292	PPBP	0.068136
SUB1	PAG1	0.0681009
NCOA1	BAHD1	0.0678883
RLF	ZBED5	0.0678422
YY1	ZNHIT1	0.0678082
FOXO3	NACA	0.0677016
GPBP1	DCUN1D2	0.0676703
ID2	APEX1	0.0676012
HIF1A	CDC42SE1	0.0675807
YY1	AKR1B1	0.0675716
HHEX	DNM1L	0.0675473
LRRFIP1	SMG7	0.0675169
FOXJ3	AKR1A1	0.0674442
ARID4A	SRSF4	0.0673981
BCLAF1	PSMD1	0.0673504
SALL2	DCUN1D2	0.0673418
NCOR2	RHOG	0.0673272
BBX	LARP7	0.0672957
HOPX	TMC6	0.0672549
CSDE1	PRPF8	0.0671423
YY1	PITHD1	0.0670461
ELK4	SAMD9	0.0669932
SFPQ	CENPX	0.0668549
MIS18BP1	HECTD3	0.0668534
BHLHE40	ATXN7	0.0668154
MEF2A	RHOG	0.0668087
ZNF609	ZFYVE16	0.0667434
NFX1	SUPT4H1	0.0667126
STAT6	USP44	0.0666738
ARID1A	PTPN1	0.0666628
ZBTB43	FAM210B	0.0666268
ZNF395	RAB2A	0.0665976
ZNF217	GOLGA2	0.0665886
ZNF160	IKZF3	0.0664845
AHCTF1	ABCF1	0.066439
ZNF609	GLG1	0.06642
ZNF318	APEH	0.0664041
MLLT10	CLINT1	0.0663894
ZNF207	MAX	0.0663292
KLF6	PLXNC1	0.0663001
ZNF318	STK26	0.0662649
MIER1	TAOK3	0.0662604
ZBTB1	BTBD6	0.0661816
UBTF	ZNF430	0.06617
LEF1	G3BP2	0.0661605
NME2	STX4	0.0661048
FOS	MAML2	0.066098
ATF6	OXA1L	0.066079
FOS	S1PR1	0.0660683
MAX	ZNF207	0.0660612
BHLHE40	MATR3	0.066059
UBTF	DNAJC9	0.0659882
MLLT10	SARNP	0.0659221
TFDP2	FAXDC2	0.0659179
ZNF407	RIOK1	0.0658437
MGA	BCL2L13	0.0657701
AEBP2	PLXNC1	0.0657417
TCF7	MAP3K1	0.0657104
NFIX	SLC25A37	0.0655529
BHLHE40	XPO1	0.0654918
LCOR	CBX4	0.0654757
ZNF143	YWHAE	0.0654739
ELF2	UPF1	0.0654637
LRRFIP1	SNRPA1	0.0654407
MBD2	UBE3C	0.0654199
AKNA	SLF2	0.0653496
E4F1	TMED10	0.0653114
SP110	TTC31	0.0653066
LEF1	COPS5	0.0652447
NFIX	DDB1	0.0652166
LCOR	SETDB2	0.065199
HMGB2	PAFAH1B1	0.0651633
HIF1A	PARP4	0.0651189
GON4L	ATP6V1E1	0.0650986
FOXJ3	SUCLG2	0.0650278
HIVEP2	HTATSF1	0.0650277
NR1D2	NF2	0.0650223
DNAJC1	RNH1	0.0650007
ZBTB43	GCN1	0.0649648
TCF4	ADCY7	0.0649298
ELK4	KDM1A	0.0648921
ZNF92	LAMTOR2	0.0648063
HIVEP2	ARHGEF6	0.0647767
TSC22D3	PPP1R13B	0.0647522
MLLT10	SAMHD1	0.0647434
STAT3	UPF1	0.0647326
STAT6	FKBP4	0.0646297
TMF1	MAN1B1	0.0646213
AHCTF1	GNB1	0.064489
FOXP1	PSMA2	0.0644772
ARID5B	CFAP92	0.0644515
TET2	R3HCC1L	0.0644318
KLF6	HLA-E	0.0644172
TCF3	PIGT	0.0643671
ZNF581	REXO2	0.0643546
YY1	ZCRB1	0.0643505
LRRFIP1	SLTM	0.0643277
PBRM1	WASHC4	0.0642909
LEF1	NOLC1	0.0640934
DNAJC1	EBP	0.0640305
STAT2	E2F4	0.0639447
ZFP36L2	SF3A1	0.0638854
DMTF1	ARHGAP5	0.0637894
FOXN2	THRAP3	0.0637864
ZNF395	METTL9	0.0637844
MAX	CORO1B	0.0637701
E4F1	RASSF3	0.0636956
ZNF644	OSBPL9	0.0636665
DNAJC1	WBP1	0.0636309
TET2	SCAMP2	0.0635896
HIF1A	EXOSC9	0.0635808
ZNF318	PRPF19	0.0635805
CCDC88A	TXNL4A	0.063534
ZBTB1	ECSIT	0.0634683
STAT1	PSME2	0.0633808
USF2	SYPL1	0.0633628
TCF4	SAT1	0.0633623
VEZF1	GOLGA2	0.0633486
MEF2C	ELOA	0.0633319
LCOR	USP25	0.0633278
ZNF292	DEDD2	0.0632854
ELK4	KAT2A	0.0632676
ZNF430	MARK3	0.0632429
IRF1	HCK	0.0632328
ELF1	WDR74	0.0632308
AEBP2	FOXJ3	0.0631893
NKRF	SUGP2	0.0631844
ZBED1	PPIA	0.0631702
ZNF318	PITRM1	0.0631589
MGA	IFI35	0.0631462
PBRM1	RNH1	0.0631327
TCF25	DERL1	0.0630953
STAT3	PUF60	0.063082
NSD2	CARHSP1	0.0630694
PRDM2	SNRPA1	0.0630277
USF2	TET2	0.0630216
BAZ2A	ARHGEF3	0.062995
STAT6	ANKRD13D	0.0629873
BCLAF1	UBR3	0.0629857
USF2	TMEM120A	0.0629721
ARID4B	NFKBID	0.0629455
ZNF217	UTP14A	0.0629257
RBPJ	SUPT4H1	0.0629067
THYN1	TPP2	0.0628851
FOS	PRPF8	0.0628732
TOX2	TXNL4A	0.0628655
KLF3	MBNL1	0.062828
ZBTB10	FKBP4	0.0627744
ZNF644	ABR	0.0627567
FOXP1	RTRAF	0.0626951
MGA	SDE2	0.0626899
NCOR1	TTBK2	0.062682
IKZF1	ANKRD10	0.0626646
CENPX	SERTAD2	0.0626486
KLF3	ETFA	0.0625307
NCOR1	DNTTIP2	0.0624814
ZNF160	TOMM70	0.0623754
TFDP2	FKBP8	0.0623525
ZNF800	METAP2	0.0622921
HIF1A	RLF	0.0622874
ZNF318	SAP18	0.0622865
HOPX	CD2	0.0622534
ZNF148	MORC3	0.0622067
ARID4B	GSPT1	0.0622011
MIS18BP1	SATB1	0.0621775
GTF3A	IRF1	0.0621728
STAT6	ATP13A1	0.062156
ZNF395	SCYL2	0.062146
TCF4	SEC63	0.0621289
GATAD2B	NELFB	0.0620897
NFIX	EPB41	0.0620385
FOXO1	AKR1B1	0.0619343
TRERF1	SLC20A1	0.0619209
CTCF	BICD2	0.0619155
BCLAF1	FUBP1	0.0619015
ZNF281	PSMB6	0.0618947
TSC22D3	SLC25A5	0.0618386
MBD2	AP1G1	0.0618242
ID2	GHDC	0.0618203
TRERF1	DDT	0.0618088
SSRP1	CNOT8	0.0617976
E2F4	IL6ST	0.0617915
STAT2	MKI67	0.0617834
ZNF445	GPRIN3	0.0616768
HSF1	ZBED5	0.061634
SFPQ	ANP32A	0.0615026
NFIX	SAMHD1	0.0614915
FOS	RPL38	0.0614891
TCF3	AHCYL1	0.0614881
TCF3	SCYL1	0.0614646
ZEB2	MRPL11	0.0614493
ELF1	DDX27	0.06139
ZNF644	SUPT4H1	0.0613045
TSC22D3	MAP7D3	0.0612947
ZNF609	PTGER4	0.0612821
HMGB2	MKI67	0.061256
NCOR1	SCAF11	0.0612559
MYC	DNAJA1	0.0612144
ZNF445	ZBTB10	0.0611987
KLF13	ATP13A1	0.0611926
ATF6	TRIM33	0.0611922
CENPX	EIF4E2	0.06119
NFIX	MBIP	0.0611016
CSDE1	CD69	0.0610671
GTF2I	UQCRC1	0.061058
YY1	REX1BD	0.0610551
ZNF395	IL27RA	0.061026
BHLHE40	OCIAD1	0.0610196
SP110	MPHOSPH8	0.0610009
MBD2	PACSIN2	0.0609975
TCF25	TP53I13	0.0609906
TCF4	NCOA7	0.0609868
NCOR2	YTHDF3	0.0609696
ZNF581	GHDC	0.0609288
CTCF	SCYL1	0.0608948
CREBRF	SLC16A3	0.0608411
SSRP1	PPP6R3	0.0607535
NCOR1	ZMYND8	0.0607496
ZNF395	ACAA2	0.0607204
ZFP36L2	STRN3	0.060677
DNAJC1	ARRDC2	0.0606332
MLX	ECSIT	0.0606265
GPBP1	SNX2	0.0606088
HMGXB4	INTS13	0.0605631
SP110	RBM5	0.0605589
FOXN2	RNASEH2B	0.0605415
ADNP	KLHL28	0.0604831
ZFP36L2	IL4R	0.0604701
ARID5B	POLR2G	0.0604634
CARHSP1	ZRANB1	0.0604342
DMTF1	TOP1MT	0.0603995
FLI1	DNTTIP2	0.0603861
BHLHE40	USP25	0.0603715
YY1	MRPL11	0.0602969
ZNF445	SMARCD1	0.0602888
GTF3A	PSMC2	0.0602834
MIS18BP1	PACSIN2	0.0602809
FOXO3	CRYBG1	0.0602231
SMARCE1	N4BP2L2	0.0602031
E2F4	STAT2	0.060173
HIF1A	HNRNPAB	0.0601647
ZNF609	CNN2	0.0601576
CEBPZ	MVP	0.0601297
LEF1	HPCAL1	0.0600863
MGA	DOCK2	0.0600321
IRF1	SREK1IP1	0.0600059
TCF3	ROCK2	0.0599933
CTCF	ME2	0.0599923
STAT6	CCNT2	0.059992
NCOR1	IQSEC1	0.0599646
IRF2	BRK1	0.059947
PURA	TET2	0.0599463
ATF6	HDAC1	0.0599355
PLEK	SIRT7	0.0599178
YY1	PPP2CA	0.0598989
RUNX3	PHF20	0.0598863
ZNF217	BUD13	0.0598318
MBD2	DDX24	0.059768
TFDP2	RPS15	0.0597403
CCDC88A	SLC25A4	0.0597298
CEBPZ	KIAA0232	0.0597192
NCOR1	NPTN	0.0597153
TFDP2	AEBP2	0.0597133
ZBTB1	PCNT	0.0597043
LRRFIP1	NELFB	0.059699
DNAJC2	PAIP1	0.0596733
ARID4A	FOXN2	0.0596479
SALL2	WDR44	0.0596335
NR3C1	DEK	0.0596224
HMGB2	AHSP	0.059578
GON4L	PDCD5	0.0595567
NFKB1	NELFB	0.0595556
MLX	TCP1	0.0595546
ZNF445	ODC1	0.059548
FOXJ3	NFKBIZ	0.0595364
DMTF1	DDX42	0.0594891
LCOR	RAB6A	0.0594507
DMTF1	PCNX1	0.0594487
ZFP30	RMC1	0.059427
NFIX	BNIP3L	0.0594152
MAF1	RASSF1	0.0593969
HIVEP2	SLC38A1	0.0593884
STAT5A	TXN2	0.0593789
REST	CCT7	0.0593163
ZBTB43	AGGF1	0.0592906
ZNF281	RPS24	0.0592735
ZNF292	PTGES3	0.0592566
PBRM1	RPL15	0.0592518
NFKB1	SPIN3	0.0592282
KLF6	SNX14	0.0592197
BHLHE40	SNRPB	0.0591912
SMARCC2	ARFGAP2	0.0591547
MIER1	CNN2	0.0591419
AFF1	RTN4	0.0591408
IKZF3	TP53BP2	0.0591181
HSF1	CYC1	0.059108
CDC5L	DHDDS	0.0590847
FOXJ3	CBX6	0.0590813
ZFP36L1	INPP4B	0.0590695
ZNF281	MPP7	0.0590449
NFKB1	STRIP1	0.0589897
SFPQ	MUS81	0.0589593
SP140	GATAD2B	0.0588924
MYSM1	INPP4B	0.0588545
PLEK	SBNO1	0.0588359
MAF1	BRK1	0.0587081
SP110	LPXN	0.0587023
ZNF581	NSUN5	0.0586586
SETDB2	CFAP97	0.0586523
SFPQ	RPS6KA3	0.0586505
UBTF	PUM3	0.0586397
FOS	NRGN	0.0586392
ARID4B	ADD1	0.0586303
STAT6	SIK1	0.0586027
ARID4B	BRD2	0.0585644
SMARCC2	ALMS1	0.0585598
ZNF207	PRKAG2	0.0585122
SUB1	PRKD2	0.0584957
ZNF146	R3HDM2	0.0584124
ZNF318	EP300	0.0583898
ZNF644	MYLIP	0.0583851
NR3C1	TMED2	0.0583789
NR3C1	SNX17	0.0583109
AFF1	ALDH2	0.0583019
ZBED5	SERTAD2	0.0582852
ZEB1	FKBP2	0.0582708
TFDP2	DCAF12	0.0582499
SP110	LFNG	0.0582306
FOS	UBXN1	0.058222
LRRFIP1	IQGAP1	0.0582036
ZBTB43	BICD2	0.0581727
STAT1	BTF3L4	0.0581722
YY1	AQR	0.0581666
BBX	OSBPL8	0.0581527
NME2	CCAR1	0.0581512
FOXO3	RMND5A	0.0581412
IRF5	SPG21	0.0581344
CDC5L	TMEM243	0.0581311
XPA	TIA1	0.0581073
TET2	SSR2	0.0581032
TCF25	RAD50	0.0580757
ETS1	GZMH	0.0580687
TFDP2	ALAS2	0.0579989
FOXO3	FAM172A	0.0579763
ZFP30	SMC4	0.0579683
TCF25	CSNK1D	0.0579546
ATF6	TRA2A	0.0579379
TMF1	INPP4B	0.0579311
LRRFIP1	IBTK	0.0579223
YY1	EIPR1	0.0578758
TOX2	EMC10	0.0578725
MGA	TMEM183A	0.0578699
SP110	SGPL1	0.0578697
ZNF217	AKAP11	0.0578626
ZNF217	CD2BP2	0.0578518
TSC22D3	RPL32	0.0578436
MLLT10	ZZEF1	0.0578289
ZNF292	PIGT	0.057828
KLF6	DLD	0.057798
NME2	SLC25A5	0.0577126
CREBRF	GTF2A2	0.0576507
ATF6	TTC31	0.0576276
ZNF445	PGGHG	0.057619
YY1	PTEN	0.0575787
LRRFIP1	STMN1	0.0575478
TBX21	PLEKHM1	0.0575264
NR3C1	HMGN4	0.0575198
RBPJ	AIP	0.0574492
PRDM2	BHLHE40	0.0574046
NCOR1	UIMC1	0.057403
HIVEP2	THADA	0.0573798
E2F4	GSE1	0.0573784
STAT6	KPNA4	0.0573704
YY1	DDX27	0.0573686
ELF1	CEP120	0.0573498
THYN1	GNAI2	0.0573489
ELF1	BUD13	0.0573484
ZNF207	MFSD1	0.0573119
TET2	MIA3	0.0573015
YY1	TTC3	0.0573011
SP100	UNC119	0.0572942
SSRP1	ATR	0.0572903
ZNF581	KLF3	0.0572674
MEF2A	GANAB	0.0572603
YY1	KCTD20	0.0572361
ZNF609	NF2	0.0572163
NR3C1	CUTA	0.0572095
YY1	MAPKAP1	0.0571931
SON	EIF6	0.0571397
SP100	OXR1	0.0571304
FOS	RNF144A	0.057117
IKZF1	IL2RB	0.0571108
MGA	FRYL	0.0570959
FOXP1	ZBTB10	0.0570945
HIVEP1	SYF2	0.0570739
ZNF512	UTP23	0.0570503
ELK4	TBK1	0.0570498
ZNF318	TSPAN3	0.0570385
ZNF445	ATP2B1	0.0570308
STAT6	GDI2	0.0570296
ZNF148	MALT1	0.05702
SP110	YIPF3	0.057
ZNF146	CPSF2	0.0569772
AHCTF1	ATP2B4	0.0569736
BBX	AKAP17A	0.0569669
NFKB2	NRAS	0.0569605
ZFP36L2	RNF40	0.0569302
STAT6	DNAJC25	0.0569247
MLX	RNF113A	0.0569044
RBPJ	ZBTB43	0.0569008
CEBPZ	RHOT2	0.0569004
FOXO3	ISCA1	0.0568678
CREBRF	CHD3	0.0568377
BHLHE40	CS	0.0567938
BAZ2A	PAIP1	0.0567834
TFDP2	POC1B	0.0567467
SUB1	BABAM1	0.0567393
ZNF281	NUMA1	0.0567334
CCDC88A	SP140	0.0567103
TMF1	POLR3G	0.0567097
YY1	MYO9A	0.0566746
CCDC88A	AEBP2	0.0566734
ETS1	CBX4	0.0566372
MEF2A	HGS	0.0566256
HOPX	DDX10	0.0566165
HIVEP1	ABHD16A	0.0566137
TRERF1	NKRF	0.0566086
MIER1	FAM111A	0.0566062
ZFP36L1	UQCRB	0.056587
NFIX	GMDS	0.0565621
SUB1	PSMD13	0.0565537
YY1	PRKD3	0.0565484
AFF1	PSMA2	0.0565428
RERE	CCDC66	0.0565269
PURA	SARNP	0.0565242
STAT6	CEP57	0.0565046
CSDE1	CSAD	0.0564848
NFIX	CREG1	0.0564607
ELF1	NRAS	0.0564603
FOXO1	THUMPD3	0.056451
KLF6	CLK4	0.0564411
TAX1BP1	EGLN2	0.0564322
FOXN2	WDR43	0.0564302
TMF1	RBM23	0.0564214
FOS	VAV3	0.0564122
SP110	DDX55	0.0563736
ZBED1	NAA35	0.0563506
YY1	SCAPER	0.0563419
ZNF518B	ZNF318	0.0563259
SP110	PADI2	0.0563258
MGA	TES	0.0563201
PURA	HNRNPL	0.0562818
MGA	ZBTB43	0.0562761
CARHSP1	NSD2	0.0562753
IRF1	NELFB	0.0562687
ZBTB43	BCL2L13	0.0562653
HMGB2	RBX1	0.0562494
ZBED1	HCLS1	0.0562413
ZFP30	LSG1	0.0562386
LRRFIP1	PRPF6	0.0562375
TSC22D3	RBM42	0.0562196
ARID4A	TRRAP	0.0562005
SP100	PSMB1	0.0561942
CENPX	NUP210	0.0561905
ZNF146	UBR2	0.0561823
DNAJC1	CLTC	0.056107
TFDP2	DERL1	0.056104
ZNF146	GGA2	0.0561029
HSF1	TSPAN3	0.0560757
NR1D2	BHLHE40	0.0560689
ZNF644	CXorf65	0.0560688
STAT5A	RBM22	0.0560599
BBX	FAM193B	0.0560183
LCOR	FTL	0.056009
ADNP	NFIX	0.055975
ZNF318	ZNF518B	0.0559614
KLF6	RANBP1	0.0559453
SP110	KIF3B	0.0559443
YY1	RHOC	0.0559104
HSF1	FYN	0.0559089
CSDE1	UBE2G2	0.0558772
TFDP2	EPB42	0.0558576
FOXO3	ATP6V0B	0.0558404
YY1	TES	0.055827
CCDC88A	TUBA1A	0.0558258
KMT2C	ANP32A	0.0558143
NFX1	LSM14A	0.0557914
ZNF407	DPP4	0.0557833
ATF6	RPS6KB1	0.0557708
UBTF	CXCR5	0.055752
LRRFIP1	MARF1	0.0557049
CREBRF	CDK5RAP3	0.0556929
STAT5A	WBP2	0.0556923
CREBRF	PURA	0.0556848
ETS1	SH3BGRL	0.055679
CTCF	UQCRB	0.0556523
AFF1	BAG5	0.0556515
KLF3	NCF4	0.0556418
RLF	USO1	0.0556042
E4F1	ADSL	0.0556001
ZNF263	APLP2	0.0555342
LRRFIP1	MRPL38	0.0554856
ZNF644	POLR3E	0.0554833
CREBRF	PIH1D1	0.0554772
ZEB1	SF3B6	0.0554638
PRDM2	IL2RB	0.0554548
ZBTB43	CLPTM1L	0.0554481
SETDB2	AGGF1	0.0554476
ARID4B	TTN	0.0554263
E2F4	HECTD4	0.0554149
FOXO3	RPL13	0.0554037
MIER1	CFAP97	0.0553952
FLI1	DMTF1	0.055388
CCDC88A	PSMA2	0.0553716
DNAJC2	PRKACB	0.0553674
ZFP36L2	ZFAND2A	0.0553358
TCF25	CEP170	0.0553133
SP140	UBE2D2	0.0553109
NR1D2	ESYT1	0.055292
SUB1	EMC10	0.0552822
ELK4	BZW1	0.0552551
MYSM1	EIF4E2	0.0552497
KLF3	IL7R	0.0552411
AHCTF1	PPP2R5A	0.0552209
ZNF292	RBL2	0.0552162
TFDP2	ADAM8	0.0552088
AFF1	RBM17	0.0551867
SMARCC1	HERPUD2	0.0551038
ZNF148	MSL2	0.0550637
KLF13	CDK17	0.0550396
ID2	NUMA1	0.055031
ZNF318	COX6B1	0.0550299
KMT2C	DBNL	0.0550291
ZNF609	CSNK1A1	0.0550038
MLX	CLIC1	0.0550022
DNAJC2	WHAMM	0.054987
LCOR	PLEKHM1	0.0549851
NR4A2	TMEM131L	0.0549818
NFIX	ADIPOR1	0.0549761
HMGB2	RMND5A	0.0549726
PBRM1	CSTB	0.0549723
MLX	GMPS	0.0549617
NKRF	GHDC	0.0549576
UBTF	NELFA	0.0549478
LRRFIP1	TCF3	0.0549326
IKZF3	IST1	0.0549243
ADNP	ZCCHC2	0.0549139
TCF25	WASF2	0.0548344
ETS1	SAMD9	0.0548266
MLLT10	SOS2	0.05482
GON4L	CUL2	0.0548191
ZFP36L2	CORO2A	0.0548174
KLF6	CALR	0.0547654
SFPQ	ZFR	0.0547506
NR1D2	ACAA2	0.0547502
SMARCC1	TCF4	0.054733
STAT6	FAM214A	0.0547248
SMARCC2	SAT1	0.0547189
YY1	MICAL1	0.0546918
ADNP	MSL3	0.0546903
SP110	NAGK	0.0546682
E2F4	PRR14L	0.0546654
ZNF644	NDFIP1	0.054626
MIER1	GADD45B	0.054618
ZNF143	COPB1	0.0546106
SP110	RPL8	0.0545959
NR3C1	IP6K1	0.0545877
ZEB2	ZNF146	0.0545742
SFPQ	NUP210	0.05457
HIVEP2	LBR	0.054565
ZNF292	SACS	0.0545599
DNAJC1	COPS5	0.0545276
ZBTB43	C2CD2L	0.0545266
CARHSP1	DDX55	0.0545195
SP110	GNPTAB	0.0544973
NCOR1	ANXA7	0.0544866
DMTF1	YTHDF3	0.0544635
KLF6	ARHGAP35	0.0544264
NR4A2	DICER1	0.0544208
SP140	EWSR1	0.0543932
PLEK	CSAD	0.0543931
MEF2A	NDUFA10	0.0543671
SP3	CTSB	0.0543206
MGA	SRP54	0.0543194
SUB1	ATP5ME	0.0542784
ID2	RASA3	0.0542464
ZBED1	TMED3	0.0542368
GTF2I	WBP11	0.0542257
LEF1	SNRK	0.0541488
ELK4	ATXN7	0.054133
MLLT10	FCRL5	0.0541301
ELF2	PTGES3	0.0541177
TOX2	ZNF146	0.0541149
GPBP1	WDR44	0.0540965
ZNF605	SNX4	0.0540908
ATF6	CLIC1	0.0540865
HMGXB4	SRP14	0.0540809
SFPQ	MYSM1	0.0540581
GPBP1	AP2M1	0.0540572
FOXP1	SIRT7	0.0540451
GTF2I	STIP1	0.0540392
CCDC88A	RUNX3	0.054037
FOXO1	ATP1B3	0.0540248
ZNF281	RBM43	0.0540174
ID2	PTPN12	0.0540152
SETDB2	CIR1	0.054007
ZNF395	PHF6	0.054005
NR1D2	ETFA	0.0539953
TOX2	R3HDM2	0.0539852
MLLT10	DOCK10	0.0539848
TSC22D3	SRP54	0.0539767
MEF2C	TGFBR2	0.0539729
KMT2C	HCLS1	0.0539703
TRERF1	RANBP10	0.0539484
HSF1	USO1	0.0539357
YY1	ABCB10	0.0539097
RBPJ	AMFR	0.0539081
NR4A2	CCT4	0.0538733
ZNF281	IP6K1	0.0538466
ZNF800	EIF1B	0.0538458
ZFP30	CDAN1	0.0538269
NFIX	TOP1	0.0538267
ZNF407	L3MBTL3	0.0537943
TCF25	PARP14	0.053782
PLEK	AKT3	0.0537619
TAX1BP1	NAA15	0.053745
NFIX	ADNP	0.053739
GON4L	AHSP	0.0537386
SON	NSD1	0.0537381
ARID4A	STAG2	0.0537136
NFIX	CCAR1	0.0536911
FOXN2	SMG6	0.0536796
NR3C1	STK40	0.0536786
THYN1	HINT1	0.053665
KMT2C	ITK	0.0536509
ZNF609	MVB12A	0.053646
FOXO3	TMEM50A	0.0536354
HIVEP1	SPAG9	0.0536351
STAT2	R3HDM1	0.0536291
GTF2I	NCOA1	0.05362
NFIX	EIF2S2	0.0536082
NFIX	NRDC	0.0536076
TMF1	TUBA1A	0.0536067
TMF1	ABCB10	0.0535881
PRDM2	CDC16	0.0535879
HIVEP2	SPDEF	0.0535709
TOX2	DNM1L	0.0535434
NFIX	DAAM1	0.053518
CDC5L	GNB1	0.0535058
MLLT10	CCNL2	0.0535056
E2F4	L3MBTL2	0.0534995
BHLHE40	CBX4	0.0534891
TBX21	KAT2B	0.0534885
LCOR	VPS28	0.0534863
NFIX	ISCA1	0.0534703
TFDP2	CTSB	0.0534622
ZNF148	CHD4	0.0534464
ZEB2	ENY2	0.0534448
LRRFIP1	GPR107	0.05343
MYSM1	ZFP36L1	0.0534211
FLI1	MKI67	0.0534053
HHEX	CCNY	0.0533909
GTF2I	TRAPPC10	0.0533817
ZNF395	TXNL4A	0.0533756
YY1	PTPRA	0.0533527
REST	DZIP3	0.0533212
TFDP2	SNN	0.053312
NR1D2	TEPSIN	0.0532925
SON	BRD9	0.0532645
MBD1	UBA2	0.0532645
ATF6	OSBPL11	0.0532523
ZNF281	DNAJC21	0.0532476
ZNF609	CCDC88B	0.0532327
ZNF281	SMARCD1	0.0532191
ZNF318	TRAF3IP3	0.0532151
THAP11	TET2	0.0532141
SFPQ	YPEL5	0.0531953
TFDP2	SPAST	0.0531919
SP110	AQR	0.0531892
NFKB1	TMED3	0.0531522
FOXO1	PIN1	0.0531417
KMT2C	STK39	0.0531314
SMARCC2	TXN2	0.0531128
USF2	CAPZA2	0.0531073
HIVEP2	GIMAP8	0.0531061
ZNF518B	MAML2	0.0531007
ETS1	NRGN	0.0530704
RBPJ	MAPK1IP1L	0.0530562
ELK4	STX4	0.0530335
NR1D2	UBR5	0.0530257
AFF4	ARFGEF1	0.0530141
TCF7	GIMAP6	0.052999
TMF1	CDC26	0.0529713
MGA	SLC35C2	0.0529695
SFPQ	HNRNPDL	0.0529546
BHLHE40	UCP2	0.0529525
ZFP36L2	NCOR2	0.0529342
IKZF1	INTS13	0.0529228
NFIX	SPTA1	0.052922
NR4A2	RNF114	0.0529139
SATB1	EIF3B	0.052902
SUB1	ARPP19	0.0528604
SALL2	GADD45B	0.0528545
KMT2C	MT-ND5	0.0528453
ZNF644	RAB6A	0.0528355
ZNF407	IDH2	0.0528193
ID2	SORL1	0.0528189
LRRFIP1	NSD3	0.052788
SALL2	RAB14	0.0527768
ZBED5	ZNF146	0.0527597
SP110	XPA	0.0527568
MBD1	ZDHHC20	0.052743
ZBED1	HECTD4	0.052736
KLF6	C12orf57	0.0527217
ELK4	SEC24B	0.0527207
IRF1	COX4I1	0.0527205
ZBED1	WASHC3	0.0527175
SP140	UVRAG	0.0527061
YY1	DIS3	0.0526992
ZNF217	PFDN2	0.0526794
ZNF292	CAPN2	0.0526624
JARID2	TMED3	0.0526337
ETS1	GMFG	0.052632
GON4L	MAN1B1	0.0526254
SFPQ	EIF4E2	0.0526239
CCDC88A	STK40	0.0526036
ZNF148	SLC3A2	0.052597
JARID2	PTPN22	0.0525921
ZNF263	EIF4H	0.0525691
BBX	PNPLA8	0.0525579
ARID4B	DZIP3	0.0525577
ELK4	TGFBR2	0.0525458
SP110	SSRP1	0.0525453
FOXO1	MARK3	0.052507
SP110	PRKD2	0.0525008
STAT2	TMOD3	0.0524987
FOXO3	SOD2	0.0524911
CCDC88A	MEF2C	0.0524902
THYN1	AIP	0.052484
NCOR2	UBR3	0.0524657
IKZF1	GSTP1	0.0524594
DMTF1	ZCCHC2	0.0524553
CDC5L	FANCC	0.0524375
ZNF292	SUMO2	0.0524264
STAT1	REXO2	0.052425
NME2	PDXDC1	0.0524238
SFPQ	PPP2R2D	0.0523604
ZFP36L2	HPS4	0.0523297
TET2	NDUFB6	0.052316
RERE	RAB4B	0.052311
GTF2I	THUMPD3	0.0522952
FOXP1	SMG6	0.0522889
MYC	GRAP2	0.0522506
YY1	MOAP1	0.0522421
ZNF146	PPIP5K2	0.0522349
SFPQ	FGD2	0.0522326
KLF13	CCNY	0.0522125
ZNF146	TLK1	0.0522021
AFF4	FRYL	0.0521902
SETDB2	NSFL1C	0.0521795
STAT6	TRIM56	0.0521792
IRF5	UBAP2	0.0521666
ZNF292	AHCYL1	0.0521585
BHLHE40	TUBB1	0.052156
ETS1	DAXX	0.0521506
MLLT10	WDR7	0.0521454
SP110	MTREX	0.0521412
LCOR	CNOT4	0.0521276
DNAJC1	LACTB	0.052119
SUB1	PSMB3	0.0521153
MEF2C	GTF3C1	0.0521126
KLF6	ZFAND2A	0.052096
HSF1	IBTK	0.0520915
FLI1	PKN2	0.0520846
LEF1	NEK1	0.0520802
HIVEP2	GSPT1	0.0520802
NCOA1	RTF2	0.0520653
THAP11	MRPL23	0.0520605
RBPJ	TMEM43	0.052053
ZNF605	SNRPD2	0.05205
DNAJC1	CNPY3	0.0520458
SMARCE1	PSMB3	0.0520335
DNAJC1	HADHB	0.0520305
ZNF148	FAR1	0.0520302
TCF7	ZNF609	0.0520295
NKRF	MOB2	0.052029
ZNFX1	DRAP1	0.0520216
TOX2	HNRNPAB	0.05201
SP140	SCAF4	0.0519768
ZBTB1	CNOT2	0.0519661
ZNF445	CEP78	0.0519594
ZNF217	ILF2	0.0519355
ZFP36L2	RUFY1	0.0519335
ZBTB43	CABIN1	0.0519272
MEF2C	KDM1A	0.0519225
ZNF605	CARHSP1	0.0519185
SFPQ	NDUFA8	0.0519175
LCOR	RHOT2	0.0519068
VEZF1	MTAP	0.051891
PURA	EIF4E2	0.0518905
MIER1	ANP32A	0.0518862
STAT6	MYO1F	0.0518847
RERE	ATR	0.0518841
ELK4	PARP1	0.0518698
ZBTB43	TCP1	0.0518509
ARID4B	ZC3H7A	0.0518385
FOXO3	RBPJ	0.0518356
LRRFIP1	PPP6R3	0.0518262
TCF4	SPCS2	0.0518227
PURA	PDE3B	0.051813
FOXO3	NOSTRIN	0.0518106
PURA	CFD	0.0518004
KLF6	TMEM219	0.0517774
YY1	SLC12A6	0.0517727
USF2	SPCS3	0.0517711
FOXJ3	KIF3A	0.0517697
ZNF217	PYHIN1	0.0517561
TCF7	CEP120	0.0517328
STAT6	CYBA	0.0517297
ZBED5	PNPLA6	0.0517163
SP100	EEF2	0.0517154
ZNF430	ARHGAP12	0.051714
IRF2	POGZ	0.0517059
MEF2C	FTH1	0.0516934
NCOA1	THUMPD3	0.0516816
SP100	ZNF609	0.0516812
ZEB2	RABGAP1	0.0516659
GTF2I	GADD45GIP1	0.0516603
SSRP1	HMGXB4	0.0516446
NCOR1	LAMTOR2	0.0516412
ELK4	LGALS1	0.051635
ARID4B	FMR1	0.0516294
BCLAF1	RGS10	0.0516233
LRRFIP1	SCARB2	0.0516
LEF1	KDM2A	0.0515715
TAX1BP1	ARRB2	0.0515707
BHLHE40	CMTM6	0.051562
REST	GTF3A	0.0515553
MGA	PARP1	0.0515301
FOXJ3	LAMP1	0.0515145
YY1	CASP1	0.0515116
NR4A2	NEK7	0.0514899
ARID5B	MAPK8IP3	0.051482
NR1D2	APOL2	0.0514692
YY1	AP3S1	0.0514598
ZNF512	NSMCE4A	0.051452
CSDE1	SNRNP25	0.0514426
IRF1	SMG7	0.0514161
SON	MDM2	0.0514011
GPBP1	ANKRD27	0.0514005
YY1	NOP14	0.0513942
CSDE1	HYI	0.0513713
ID2	TEPSIN	0.051368
SETDB2	NBN	0.0513602
NR4A2	PTPN1	0.0513591
ARID4B	FCHO2	0.0513295
NCOR1	TLK2	0.0513248
SSRP1	SRP72	0.0512922
REST	ASAP1	0.0512921
RBPJ	DNASE1L1	0.0512834
ZNF281	DEGS1	0.0512726
FOXO3	RNF11	0.0512558
YY1	POC1B	0.0512207
ZNF644	STAG1	0.0512177
MEF2A	NFX1	0.0512063
SMARCC1	MTCH1	0.0512054
TSC22D3	SLC38A10	0.0512011
PBRM1	SDF4	0.051184
E4F1	PSMA4	0.0511731
SMARCC2	SF3B6	0.0511662
ZNF318	SRSF4	0.0511641
NR1D2	RPL22L1	0.0511611
GTF3A	BANK1	0.05111
PLEK	CIR1	0.0511042
ETS1	IQSEC1	0.0510982
IKZF3	STUB1	0.0510927
ZNF518B	CCDC6	0.0510905
ID2	STX17	0.0510732
ZNF445	PCMTD2	0.0510635
NFIX	FKBP8	0.051057
ZNFX1	ELF1	0.0510151
TAX1BP1	BICD2	0.0510001
CENPX	PPP4R3B	0.0509953
SATB1	EIPR1	0.0509926
CREBRF	TMED9	0.0509847
YY1	VAMP2	0.050978
KLF6	TRRAP	0.0509652
ZNF146	ZC3H15	0.0509648
HSF1	ITGA6	0.0509576
ZNF395	CDK17	0.0509501
ZNF445	UHRF2	0.0509348
ZEB2	TMEM50A	0.0509346
GPBP1	CANX	0.0509275
LEF1	TIAL1	0.0509242
MGA	EIF4A1	0.0509153
ZNF146	GHITM	0.0509112
DNAJC1	FGFR1OP2	0.0509056
FLI1	P4HB	0.0508981
NR3C1	GTF2B	0.0508817
SPDEF	LMAN1	0.0508514
SP140	HIF1A	0.050838
ZNF395	PTPRA	0.050836
TCF25	WDR3	0.0508323
RLF	INTS8	0.0508304
KLF6	RPS4X	0.0508288
UBTF	CAPN1	0.0508284
CARHSP1	DNAJC13	0.0508249
ZNF609	TMED9	0.0508142
YY1	NR4A2	0.0507996
BCLAF1	HBS1L	0.0507976
IRF5	OGT	0.0507804
NME2	POLR2G	0.0507634
DMTF1	KDM1A	0.0507616
REPIN1	KPNA3	0.0507589
SMARCC1	PRXL2C	0.0507549
JARID2	BUD23	0.0507483
IRF5	SAMD9	0.0507301
PBRM1	DDX27	0.0507297
ELK4	KLRB1	0.0507282
IKZF1	STX4	0.0507228
NCOR2	RNF103	0.0507216
THYN1	CCDC12	0.0506899
ZFP30	RASGRP2	0.0506772
SP100	TLK1	0.0506679
IRF5	SETDB2	0.0506452
CEBPZ	NFKB1	0.0506415
FOXO3	MAX	0.0506311
IKZF3	ZNF160	0.0505962
HSF1	TMF1	0.0505952
ELF2	SLC4A7	0.0505895
ZNF292	SCYL2	0.05057
MBD1	MICU2	0.0505648
HMGXB4	CUL3	0.0505645
LRRFIP1	DYNC1LI2	0.0505619
IRF1	NDUFB6	0.0505553
GTF2I	HMGB2	0.0505508
HIVEP2	CDC73	0.0505361
ZBED1	NAAA	0.0505243
NFIX	LPIN2	0.0505232
KMT2C	RSF1	0.0505232
MGA	WDR7	0.0505208
ZNF395	KCTD20	0.050509
SETDB2	ITSN1	0.0504879
REST	SF3A1	0.0504859
SON	HERC2	0.0504773
NCOR2	RNF40	0.050466
SP110	NCOA2	0.0504595
MYSM1	CAPG	0.0504539
SFPQ	PDF	0.0504496
YY1	RNF144A	0.0504394
ZFP36L2	PSMC3	0.0504379
STAT6	REV1	0.0504349
SSRP1	FTL	0.0504307
FOXO1	PI4KA	0.0504302
NKRF	DPY30	0.0504157
SON	SP3	0.0503983
THAP11	SCAMP2	0.0503977
CARHSP1	IPO8	0.0503956
HSF1	TRIP11	0.0503896
TSC22D3	CDC40	0.0503718
USF2	SCAMP2	0.0503604
TET2	MFF	0.0503525
TBX21	CBX4	0.0503439
ZEB2	R3HDM2	0.0503318
MAX	SRPK2	0.0502914
YY1	KAT7	0.0502867
SETDB2	HDAC11	0.0502785
NR3C1	RBM38	0.0502711
SMARCC1	ACTR3	0.0502527
YY1	SLC20A1	0.0502506
ZNF395	PSMB1	0.0502338
SMARCE1	FNBP1	0.0502281
GPBP1	WAPL	0.0502198
ZEB2	MICAL1	0.0502048
THAP11	ZNF106	0.0502035
HIVEP2	NELFA	0.0501996
NCOR1	TRMT112	0.050196
ARID4B	UBN1	0.0501931
MBD2	SAFB	0.0501681
YY1	PPP2R5E	0.0501648
KLF6	KIF2A	0.0501632
ZBED1	ZNF263	0.0501618
ZNF512	RFC1	0.0501402
RERE	DYNLRB1	0.0501266
ZNF800	SF3B6	0.0501227
SETDB2	ECHS1	0.050109
TCF4	CAND1	0.0500977
ZBTB43	MAP4K4	0.0500939
ZEB2	NOL8	0.0500896
ZNF292	RALA	0.0500367
BBX	OXA1L	0.050035
TCF3	GPR107	0.0500298
NME2	UBB	0.0500267
ZNF292	TOB1	0.05002
RBPJ	PSMA2	0.0500065
AFF1	THADA	0.0499946
SON	ERCC6L2	0.0499813
YY1	NEK7	0.0499808
SUB1	BCL2A1	0.0499646
TOX2	ATP1B3	0.049963
PRDM2	BLK	0.0499538
GPBP1	MSH3	0.0499519
ZNF217	CD48	0.0499508
ZNF395	CDYL	0.04995
RBPJ	COMT	0.0499269
SON	MBNL3	0.0499124
RUNX3	NELFA	0.0498988
ARID1A	DBF4	0.0498959
MIER1	AP3B1	0.049895
TFDP2	CCT4	0.049872
HMGXB4	ROMO1	0.0498719
THYN1	CLCN3	0.0498614
SP140	LENG1	0.0498448
ZNF318	SLC7A6	0.0498302
SUB1	RAB21	0.0498012
STAT1	FLOT2	0.0497922
ZFP36L2	WHAMM	0.0497453
MYSM1	STK11	0.0497364
MEF2A	DNAJC7	0.0497276
SP110	HECTD3	0.0497205
GON4L	PHF2	0.0497148
NR4A2	CCDC50	0.0497087
ELK4	SNX17	0.0496966
SFPQ	ITGB1	0.0496964
ZNF581	GMPS	0.0496929
MEF2C	OXR1	0.0496825
SON	BTF3L4	0.0496757
SMARCC1	DAP3	0.0496727
GON4L	SH3BP2	0.0496662
ZBED1	GPR107	0.0496504
TCF25	SPAG9	0.0496323
ZNF644	NT5C	0.0496155
SFPQ	BAZ1B	0.0496025
NFX1	SH3BGRL	0.0495969
NFX1	SERP1	0.0495619
ZNF605	SCAF4	0.0495562
KLF3	RBM28	0.0495499
SSRP1	JAK2	0.0495447
FOXP1	CCNG1	0.0495348
ZNF318	DDX21	0.0495293
STAT6	SRPK2	0.0495003
ZEB2	EPC2	0.0494868
ZNF146	NCF4	0.0494716
HIF1A	CSK	0.0494697
GON4L	NDUFA8	0.0494637
GON4L	LBR	0.0494611
AFF1	NUCB1	0.0494524
NCOA1	WBP11	0.0494431
NKRF	TNFRSF14	0.049443
ZBTB1	SF1	0.0494248
NCOA1	UPF3B	0.0494228
SP110	KIF20B	0.0494219
REPIN1	NFKBIZ	0.0494177
HIVEP1	IFI16	0.0494174
DNAJC1	LTN1	0.0494169
YY1	ARHGAP12	0.0494073
YY1	SLFN5	0.0494039
PBRM1	NT5C	0.0493801
TCF4	TMEM248	0.0493368
HOPX	E4F1	0.0493287
GON4L	ST13	0.0493265
NFKB1	KDM2B	0.0492962
YY1	LPXN	0.0492935
THYN1	XPC	0.0492678
ZFP36L1	SAP18	0.0492568
NFKB2	MRFAP1	0.049256
MLLT10	SUPT5H	0.0492559
ZNF217	USP12	0.049245
TET2	VRK3	0.0492332
ZFP36L1	IL6ST	0.0492282
SFPQ	HECTD1	0.0492278
NCOR1	RANBP2	0.0492258
SETDB2	LCOR	0.0492251
ZNF581	VCAN	0.0492247
AFF1	TUBA4A	0.049216
ZBTB43	ARHGAP25	0.0491664
SP110	DHRS7	0.049166
ZNF407	MTOR	0.0491652
UBTF	CAPG	0.0491608
TOX2	MAP3K8	0.0491555
ZNF281	NTAN1	0.0491523
NFIX	EPB42	0.0491356
IRF5	RGS14	0.0491052
ATF6	LPXN	0.0490792
NCOA1	MACO1	0.0490746
E2F4	KAT7	0.0490566
MBD2	LRPPRC	0.0490394
KLF6	MRPS30	0.0490379
MEF2A	BTN3A1	0.0489873
LCOR	MVP	0.0489805
BAZ2A	STAG1	0.0489739
ZNF512	TMBIM6	0.0489474
ZNF217	CEP83	0.0489393
ZBED5	MAML1	0.0489317
NFIX	NBEA	0.0489222
HIF1A	LIMS1	0.0489177
SSRP1	DHRS7	0.0489044
YY1	TMEM131L	0.0488879
ZBED1	APEH	0.0488861
REST	CKAP5	0.04886
REST	COPS2	0.0488508
KLF13	PURA	0.0488459
UBTF	PPP2R5A	0.0488254
FOS	REX1BD	0.0488249
ZNF217	MAP3K8	0.0488206
LRRFIP1	TOP2B	0.0488121
GATAD2B	GGA3	0.0488083
BBX	L3MBTL3	0.0487992
ELF1	SSU72	0.0487981
ZNF318	EIF4E2	0.0487974
ZBTB43	SRP54	0.0487747
YY1	THRAP3	0.0487399
KLF6	EEF1G	0.0487359
FOS	FAM184A	0.048735
MEF2C	KIF3B	0.0487286
STAT6	HSD17B10	0.0487253
CDC5L	RB1CC1	0.0487232
MEF2C	STK24	0.0487188
E4F1	CCDC91	0.0486798
SPDEF	WBP1L	0.0486758
CENPX	PJA2	0.048673
ARID5B	RTF2	0.048666
KMT2C	CEP350	0.0486636
ZNF318	PTK2B	0.0486503
TAX1BP1	RIOK3	0.0486464
MIER1	RALGAPA1	0.0486422
REPIN1	CCDC6	0.0486357
HMGB2	HDAC11	0.0486338
MEF2A	RABGAP1	0.0486327
E2F4	CEP78	0.0486195
ZNF644	RPS6KB2	0.0486187
SON	ZNF518B	0.0486144
TCF4	BTAF1	0.0486129
PBRM1	PECAM1	0.0485868
ELK4	DIAPH2	0.0485802
MLX	RABEP1	0.0485723
ZEB2	STOML2	0.0485509
TMF1	HSF1	0.0485477
THYN1	CLK4	0.0485443
ZNF445	MEF2A	0.0485325
ZBTB43	SDE2	0.048528
SP110	CD63	0.0485273
PRDM2	PABPC1	0.0485104
NR1D2	MIER1	0.0485029
FOS	STMN1	0.0484983
IRF5	MICU2	0.0484935
ARID5B	SNX6	0.0484849
NCOR2	SNRNP200	0.0484625
HIF1A	G6PD	0.0484542
ZNF445	ZBTB1	0.0484427
STAT2	UBE2K	0.0484314
ZNF217	FRG1	0.0484273
ZFP36L2	CNOT7	0.0484158
ZNF407	ZRANB1	0.0484121
ZNF148	RUVBL2	0.0483683
YY1	SNU13	0.0483522
STAT6	SSH2	0.0483484
NFKB2	SSB	0.0483483
STAT3	SNX2	0.048343
ZNF281	LRPPRC	0.0483212
SSRP1	CARMIL2	0.0483209
FOXO1	N4BP2	0.0483039
ZBED5	DNASE1L1	0.0483013
ZNF92	UBE2L6	0.0482832
SP140	CAVIN2	0.0482725
GTF3A	GTF2E2	0.0482701
PRDM2	TBC1D9B	0.0482656
KLF6	WBP2	0.0482625
ZNF800	SLC35C2	0.0482599
ZNF281	EXOSC10	0.0482429
TAX1BP1	PTBP1	0.0482174
HIVEP2	LMAN1	0.048203
VEZF1	ATP8B2	0.0481992
CSDE1	MAP2K4	0.0481894
ATF6	SLC3A2	0.0481884
REST	HSPA8	0.0481878
TFDP2	ISCA1	0.0481837
AEBP2	WDR33	0.0481827
TFDP2	VPS11	0.0481792
PLEK	TUBA1B	0.0481792
ELK4	CCDC125	0.0481648
SFPQ	SF3B2	0.04816
YY1	POLR2G	0.0481577
SP110	NUP214	0.048146
FOXO3	PAN2	0.0481394
STAT1	CCDC50	0.0481371
NFIX	AHSP	0.0481235
REPIN1	COPZ1	0.0481175
THYN1	SNX4	0.0481118
ZBTB10	SNAP23	0.0481102
IRF5	SASH3	0.0481092
FOXP1	UHRF2	0.0481014
ID2	CNOT7	0.0480914
ZBTB1	RANBP1	0.0480909
MLLT10	NOLC1	0.048082
MLLT10	STT3B	0.0480746
ZNF445	ASAP1	0.0480703
SFPQ	NDUFS2	0.0480492
ZFP36L2	TMX3	0.0480473
SMARCC2	JAK2	0.0480358
AKNA	HDAC5	0.0480315
ZBTB1	CCDC186	0.0480314
TSC22D3	AKR1A1	0.0480252
IRF5	SENP7	0.0480154
ZEB2	MAP3K8	0.0480088
ZFP36L2	INTS11	0.0479982
KLF6	GTF2E2	0.0479916
NCOA1	LACTB	0.0479903
ZNF581	APEX1	0.047966
BHLHE40	CWC15	0.0479608
NCOR1	CWC22	0.0479574
SFPQ	C6orf89	0.0479536
MLLT10	CEP250	0.0479525
TFDP2	ATXN7	0.0479381
BHLHE40	MVB12A	0.0479314
SP110	PLCG1	0.0479288
MAX	TKT	0.0479255
ARID5B	PPIP5K2	0.0479223
THYN1	RGS19	0.0479208
TSC22D3	PLEKHM2	0.0479168
SP110	UBA1	0.0478987
SSRP1	UBE2D2	0.0478899
ETS1	G6PD	0.0478599
MLLT10	TMEM43	0.0478578
MAF1	MDM2	0.0478573
ZNF143	ZEB2	0.04785
MGA	TGS1	0.0478453
ZNF581	PPT1	0.0478088
ETS1	HIF1A	0.047784
ZFP36L2	SIGIRR	0.0477778
ETS1	PDAP1	0.0477643
IRF2	PAFAH1B1	0.0477634
ZNF644	PDCD6IP	0.0477623
HIF1A	RBM7	0.0477555
ZNF148	ZBTB43	0.0477476
BHLHE40	SIPA1L1	0.047746
TFDP2	BNIP3L	0.047741
REST	URGCP	0.047735
SFPQ	CITED2	0.0477142
ZNF800	GABARAPL1	0.0477035
KMT2C	EIF1B	0.0476977
NR1D2	REV1	0.0476955
NR1D2	MSH3	0.04767
HHEX	NEPRO	0.0476672
MBD2	UBAP2	0.0476541
REST	LY6G5B	0.0476531
ZEB2	ZRANB2	0.0476527
KMT2C	FAM111A	0.0476479
MEF2A	RBM43	0.0476442
SUB1	LSM10	0.0476394
VEZF1	EIF4G1	0.0476359
SUB1	DHRS7	0.0476354
STAT6	TRMT10B	0.0476264
BBX	MAN1A2	0.0476225
TOX2	ZBED5	0.0476155
ZNF217	DAAM1	0.047613
BHLHE40	NR1D2	0.047605
SON	SLF2	0.0476043
TFDP2	HRAS	0.0475982
NR4A2	ARFGEF2	0.0475702
NFIX	RPS11	0.0475657
CARHSP1	SCAF4	0.047563
NKRF	TMEM243	0.0475443
AFF4	USP4	0.047542
NCOR2	HDAC3	0.0475227
ARID5B	HBS1L	0.0475173
ZNF609	REXO2	0.0475169
ELF2	AFTPH	0.047515
ETS1	RAD23B	0.0475126
FOXO3	ALAS2	0.0475112
TAX1BP1	AP3S1	0.0475088
NFIX	BCL2L1	0.0475037
ZNF148	MDM4	0.0475035
CCDC88A	VPS28	0.0475035
ZNF92	ANXA7	0.0475007
FOXO3	PCF11	0.0474939
PURA	CCDC12	0.0474638
NSD2	ZNF605	0.0474621
SFPQ	CALR	0.0474569
SP100	ABI1	0.0474488
STAT6	NCAPD3	0.0474418
LCOR	KIAA0232	0.0474411
RERE	NFKBIZ	0.0474352
ZBED1	HHEX	0.0474209
MIER1	FKBP2	0.0474193
PBRM1	RGS9	0.0474183
RLF	ITGA6	0.0474016
TCF25	PTPN12	0.047393
ZNF605	DLGAP4	0.0473904
TSC22D3	TAB2	0.0473851
TMF1	RAB14	0.0473791
NR4A2	UPF1	0.0473774
NSD2	ZC3H6	0.0473675
KLF6	DCAF12	0.0473674
STAT2	TRMT10B	0.0473674
AKNA	KCNAB2	0.0473529
CCDC88A	GTF2H5	0.0473446
RLF	NUP153	0.0473406
ZNF395	SLC38A5	0.0473345
ATF6	MORF4L1	0.0473277
STAT6	HPS5	0.0473162
NCOR2	INO80D	0.0473149
CCDC88A	BRIX1	0.0473146
LEF1	FCHO2	0.0473106
FOXN2	DENR	0.0473063
SFPQ	SUDS3	0.0473055
STAT3	DPM3	0.0473013
NCOR1	DDX18	0.0472978
RUNX3	EIPR1	0.0472916
NCOR1	POLR3E	0.0472864
RBPJ	CFAP92	0.0472836
NCOA1	CCT5	0.0472752
MLLT10	MCM3AP	0.0472493
ZNF644	TAOK1	0.0472399
SPDEF	FMR1	0.0472376
ZNF800	DDX6	0.0472305
FOXJ3	COPS2	0.0472303
CREBRF	AKT3	0.0472269
CREBRF	DTX2	0.0472229
TFDP2	NSD2	0.0472226
GPBP1	HOPX	0.0472186
AFF1	RCC2	0.0472131
ZBTB43	UBALD2	0.0472089
NKRF	NAP1L4	0.0471939
ZEB1	STK26	0.0471834
CSDE1	ANKRD11	0.0471807
HIVEP1	ARPC4	0.0471788
KLF3	EXOC7	0.0471617
NR4A2	ZNF518B	0.047151
ZFP30	NOLC1	0.0471432
RERE	PPP4R3B	0.0471394
KMT2C	ITGB1	0.0471275
ETS1	RPL14	0.0471219
SFPQ	PPT1	0.0471213
KLF6	USP34	0.0471126
REST	CAND1	0.0471046
ZNF146	TOX2	0.0470749
RBPJ	ATP13A2	0.0470732
SMARCE1	E2F4	0.0470719
ZBTB43	CALM3	0.0470651
RERE	PSMD8	0.0470554
HIVEP1	RGS14	0.0470501
YY1	SASH3	0.0470451
ZBTB43	TES	0.0470431
TSC22D3	BLK	0.0470428
NCOR1	UBAP2	0.04704
MBD1	POLE3	0.0470336
ARID1A	ZDHHC7	0.046998
SSRP1	ABR	0.0469965
SP110	APC	0.0469637
GON4L	DPP4	0.0469594
STAT2	STIP1	0.0469528
HSF1	TLE3	0.0469526
ZFP36L2	UBR3	0.0469514
NFIX	RIOK3	0.0469479
SP110	SLC7A6	0.0469466
NR4A2	MAPKAP1	0.0469256
ETS1	TKT	0.0469175
SP110	SLC3A2	0.0468943
SP3	DICER1	0.0468862
HHEX	ETFB	0.0468734
TCF4	TTC31	0.0468671
AHCTF1	STUB1	0.0468629
ZNF609	RGS1	0.0468552
SP110	PF4	0.0468491
ZNF609	PDXDC1	0.0468419
ELMSAN1	CEP85L	0.0468419
TSC22D3	TAOK1	0.0468382
MLLT10	NEK1	0.046835
KLF6	PRR14	0.0468286
ZNF800	GIMAP8	0.0468134
ZNF318	TMEM147	0.0468081
HMGB2	CKAP5	0.0468043
ZNF609	WNK1	0.0468016
JARID2	PHRF1	0.0468001
ZFP36L2	TSPO	0.0467932
CSDE1	TMEM139	0.0467696
AEBP2	MAP4K2	0.0467682
ZNF395	RNF8	0.0467646
STAT6	NUMB	0.0467574
ELF2	WBP2	0.0467555
SON	BRD3	0.0467447
NCOR1	GNLY	0.0467297
TCF3	SCYL2	0.0467282
ZNF609	SRP72	0.0467214
ELF2	TRIM27	0.0467196
HIVEP1	TNPO1	0.0467089
ZFP36L2	SELL	0.0467049
HIVEP2	IFI35	0.0466923
ARID4A	PDCD7	0.0466899
ZFP36L2	PDAP1	0.0466884
SUB1	CIR1	0.0466879
ZNF217	CEPT1	0.0466877
LRRFIP1	NVL	0.0466868
PRDM2	MLX	0.0466741
CARHSP1	HPS4	0.0466518
PBRM1	HPCAL1	0.0466517
CARHSP1	ZNF605	0.0466467
YY1	POLR3G	0.0466463
NFKB1	TBX21	0.046642
RUNX3	TTC31	0.0466375
ETS1	LNPEP	0.0466348
NSD2	TAF3	0.0466318
SMARCC2	FLOT1	0.0466106
NFIX	ASCC2	0.0466097
ZNF395	MAPKAP1	0.0466011
GON4L	MAP2K4	0.0465993
CEBPZ	DOCK8	0.0465881
KLF6	HBQ1	0.046581
USF2	SNURF	0.0465737
KLF6	NDUFS7	0.0465728
TGIF1	USP9X	0.0465703
JARID2	RCAN3	0.0465699
ZFP36L2	DNAJC1	0.0465653
ZNF292	LEF1	0.0465533
KLF3	FAM32A	0.0465518
STAT6	PPP3CA	0.0465487
HIVEP2	ERBIN	0.0465475
ZNF644	ADSL	0.0465433
PLEK	PTBP1	0.0465392
XPA	HOOK3	0.0465265
HMGB2	UQCRC1	0.0465232
KLF6	SORL1	0.0465146
ZNF644	STK39	0.0465129
STAT2	AHSP	0.0465068
SFPQ	ANAPC5	0.0465051
YY1	PTTG1IP	0.0464992
MGA	HELZ	0.0464968
NR1D2	KPNA3	0.0464946
FOXO3	PSMC3	0.0464828
ETS1	PTP4A1	0.0464776
MYSM1	HECTD1	0.0464714
FOXN2	MYO6	0.0464696
USF2	EIF6	0.0464585
FOXO3	HBA1	0.0464578
ZNF609	NFKB1	0.0464415
YY1	CAPN7	0.0464378
MAX	MFNG	0.0464231
YY1	MYLIP	0.0463934
NCOR1	NCOA6	0.0463839
SATB1	TRIB2	0.0463634
TRERF1	KLHL28	0.0463582
GPBP1	EIF4A1	0.0463507
SP110	SPTAN1	0.0463452
HOPX	USP12	0.046343
PBRM1	GZMH	0.0463411
TMF1	PLEKHA2	0.0463401
KLF6	PPP1R15A	0.0463031
ZNF148	CEPT1	0.0462919
FOXO3	FLNB	0.0462867
TMF1	MAPKAP1	0.0462758
KLF6	RPS3A	0.0462646
KLF6	FIS1	0.0462623
ZNF207	PARP4	0.0462622
MEF2A	PHF20	0.0462599
L3MBTL3	ZNF800	0.0462334
SP110	HDAC1	0.0462226
SFPQ	UTP23	0.0462198
STAT3	LAMTOR2	0.046218
STAT1	CREBRF	0.046206
IRF1	PSMC2	0.0462039
MAF1	ZMYND11	0.0461786
ZNF318	RBM17	0.0461734
GON4L	RPN2	0.046164
JARID2	NEPRO	0.0461566
MLLT10	CFAP92	0.0461553
RBPJ	RASA2	0.0461521
TCF3	PJA2	0.0461497
TSC22D3	RABAC1	0.0461094
TSC22D3	ARPC3	0.0460961
ZNF605	GET4	0.0460775
TCF4	WBP1L	0.0460712
ZNF292	MAT2B	0.0460594
FOXN2	NELFCD	0.0460566
ELK4	ITGB2	0.0460507
RLF	IBTK	0.046046
MBD2	ZNF148	0.0460448
ZBED5	MICAL1	0.0460334
KLF6	MTDH	0.0460148
SMARCC2	CCDC93	0.0460141
FOXP1	WAS	0.0460103
ELK4	ATXN2L	0.0460008
THYN1	BRPF1	0.0459967
ZFP36L2	RHOG	0.0459917
NSD2	AEBP2	0.0459864
ZEB1	LMBR1L	0.045981
SMARCC2	SPCS2	0.0459491
TSC22D3	PFDN5	0.0459427
TOX2	ASXL1	0.0459222
NR1D2	THUMPD2	0.0459204
IRF1	GTF3A	0.0459144
LRRFIP1	PSMC2	0.0459122
GPBP1	HSPA4	0.0459121
ARID4A	PTOV1	0.0459105
ELK4	OTUD4	0.0459028
YY1	PTPN1	0.0458926
UBTF	CD63	0.0458892
ZNF644	MAP2K4	0.045889
ID2	MYADM	0.0458776
USF2	LAX1	0.0458762
IRF1	NFKBIZ	0.045871
RBPJ	GCN1	0.0458683
NKRF	MRPS31	0.0458638
MYSM1	TANK	0.0458583
ATF6	GDI1	0.0458516
CEBPZ	ZCRB1	0.0458485
DMTF1	DHDDS	0.0458372
ETS1	PSMC3	0.0458306
MGA	UTP14A	0.045827
ELK4	ANXA2	0.0458174
USF2	THAP11	0.0458143
AFF1	ARHGEF2	0.0458047
NCOR2	STRN3	0.0457946
GTF2I	SNURF	0.0457885
ID2	GRAMD1A	0.0457798
YY1	STIM2	0.0457797
ADNP	CSPP1	0.0457643
FOXO3	SECISBP2	0.0457633
ZEB2	RPN1	0.0457526
YY1	OAZ1	0.0457479
CDC5L	BUB3	0.0457464
ZNF148	KCNAB2	0.0457404
TSC22D3	CABIN1	0.0457402
REST	HINT1	0.0457338
KLF3	KAT6A	0.0457312
LEF1	PCED1B	0.0457305
MBD1	HLA-DOA	0.0457224
NFKB1	RANBP2	0.045716
STAT2	DCAF8	0.0457157
CDC5L	RPF1	0.0457062
DNAJC2	SSR2	0.0457053
NFKB1	TUFM	0.0456922
ZNF407	ERCC6L2	0.0456848
SON	HELZ2	0.0456834
SETDB2	DDX50	0.0456791
STAT3	VPS29	0.0456786
YY1	SNRK	0.0456755
MGA	DNAJA1	0.0456729
SALL2	DNAJB11	0.045665
ARID5B	EXOC7	0.0456642
TMF1	SLC7A6	0.0456629
ARID4B	CRLF3	0.0456609
ZFP36L1	MYSM1	0.0456606
HHEX	TMEM59	0.0456564
SP110	ENY2	0.0456495
CSDE1	MFF	0.0456423
ZNF318	SIN3A	0.0456418
AFF1	FOS	0.0456374
LRRFIP1	ATXN7L3	0.0456275
KLF13	CCDC174	0.0456264
KLF6	CAT	0.0456146
CSDE1	MOAP1	0.0455959
ZNF92	DTX2	0.0455892
NFIX	RNF11	0.0455853
SP110	PDE3B	0.0455722
TCF25	CDK12	0.0455636
PLEK	CA6	0.0455613
DNAJC1	HDAC7	0.045555
ELK4	HELZ	0.0455519
FOXN2	GGA3	0.0455426
NCOR2	PSMC3	0.0455338
CREBRF	PLXNB2	0.0455258
PLEK	COX6B1	0.0455255
GON4L	BRWD3	0.0455088
ARID4B	SMC5	0.0454899
MIER1	PRDX5	0.0454403
ZNF146	ZBED5	0.0454072
AFF1	CD53	0.0454066
MGA	STK11	0.0453994
TMF1	MAP4K4	0.0453896
TOX2	MFN1	0.0453888
CEBPZ	RAB6A	0.0453843
ZNF292	ARID5B	0.0453838
CARHSP1	SMARCAD1	0.0453821
KLF6	USP36	0.0453804
IKZF1	OTUD4	0.0453791
REST	EWSR1	0.0453722
SP110	KPNA1	0.0453695
FOXP1	RPL22L1	0.0453668
DMTF1	TMOD3	0.0453638
MGA	CSNK1G3	0.0453539
BAZ2A	TSPAN3	0.0453462
REPIN1	TMBIM6	0.0453351
YY1	NAGK	0.0453333
ELF1	LACTB	0.0453284
FOXP1	TRABD	0.0453206
FLI1	DDX54	0.045314
NCOA1	SRP9	0.0452809
TRERF1	STIM1	0.0452683
PBRM1	TMBIM1	0.0452551
LRRFIP1	HDAC5	0.045249
ZFP30	LRRK2	0.0452368
REPIN1	RNASEH2B	0.0452357
USF2	TMEM43	0.045235
TBX21	BRD7	0.0452266
GON4L	GBP6	0.045212
FOXJ3	WDR33	0.0451878
MGA	ZNF217	0.0451835
TCF25	PITPNM1	0.0451757
ELF1	CHD2	0.0451726
NFIX	ALAS2	0.0451655
SFPQ	EFR3A	0.0451605
NFKB1	BIN2	0.0451579
ZNF281	WDR48	0.0451567
FOXO3	CCDC174	0.0451487
GPBP1	SALL2	0.0451458
XPA	SCAF8	0.0451423
SP100	ALKBH5	0.045137
SP100	ANP32A	0.0451301
GPBP1	MCM3AP	0.0451174
ZNF605	RPL11	0.0451171
ID2	YWHAZ	0.0451164
ZNF217	RNF126	0.0451139
ZBTB43	RNF103	0.0451109
BCLAF1	CD2	0.0451025
ZNF148	UVRAG	0.0450994
L3MBTL3	TMEM87A	0.0450928
PBRM1	PUM1	0.0450847
ID2	RER1	0.0450806
GPBP1	TACC1	0.0450788
NFIX	DHX29	0.0450733
LEF1	PIK3R1	0.0450682
TCF25	ITSN2	0.0450662
ZNF318	LAS1L	0.0450615
IKZF1	AP1G1	0.0450588
AKNA	UBAP2L	0.0450422
ARID1A	SRP9	0.0450391
E2F4	KMT2D	0.0450259
KLF6	ID2	0.0450238
LEF1	SKIV2L	0.0450171
TSC22D3	TMEM120A	0.0450163
SP140	NUBP2	0.0449912
ELK4	MAPK1IP1L	0.04499
CENPX	PTK2B	0.0449836
CCDC88A	SLC25A38	0.0449814
FLI1	HPS4	0.0449802
SP110	NMT1	0.0449784
L3MBTL3	VAV3	0.0449781
ADNP	DHX29	0.0449762
AEBP2	APOL2	0.0449614
ELMSAN1	ZC3H6	0.0449597
ZNF143	MED13L	0.0449526
CENPX	BID	0.0449506
CREBRF	SECISBP2L	0.0449408
DMTF1	IPO8	0.0449288
ZNF292	CCDC130	0.044917
REST	CXCR5	0.0449134
ARID4B	RAB24	0.0449112
TFDP2	CALCOCO1	0.0449065
FOXO1	RHOA	0.0448961
SP110	VAV1	0.0448932
NFIX	RPS16	0.0448888
FOXO3	DOCK8	0.0448883
REST	FANCM	0.044883
YY1	PIBF1	0.0448829
SFPQ	CANX	0.0448809
RBPJ	SUGP2	0.0448732
TFDP2	RPS8	0.0448714
USF2	GNG5	0.0448653
ELF2	PDGFRA	0.0448622
DNAJC2	RTN3	0.0448605
NCOR1	SMC4	0.0448431
TCF3	GRAMD1A	0.0448403
SP3	ARFGEF2	0.0448402
STAT2	HMGB2	0.0448392
ZNF292	PGLS	0.0448392
KLF6	HMGN4	0.0448385
CREBRF	ACTR3	0.0448346
LEF1	MYO9B	0.044832
CTCF	RGS9	0.0448011
PBRM1	LMBR1L	0.0447986
MLX	LSM10	0.0447917
NR1D2	GHDC	0.0447857
NSD2	GOLIM4	0.0447737
STAT6	DENR	0.0447732
ZNF430	FKBP8	0.0447702
PRDM2	IL16	0.0447699
NFIX	YLPM1	0.0447614
NCOR1	HPS5	0.044754
ZNF800	SIK1	0.0447472
AFF1	ATP13A2	0.0447449
MAF1	DYRK1A	0.0447424
SPDEF	PDCD10	0.0447408
[truncated: 72,075 more rows]

## Sheet: 8g.Rabbit
Rabbit_DCs_linkList_0.01
regulatoryGene	targetGene	weight
EBF1	PAX5	0.143917
EBF1	CEMIP2	0.132173
PAX5	EBF1	0.123712
RORA	INPP4B	0.122268
IKZF3	PDE3B	0.122077
LEF1	NDST3	0.121039
MITF	CYBB	0.120894
RORA	PAM	0.115311
EBF1	DENND5B	0.11316
RORA	SKAP1	0.107972
EBF1	DHRS7	0.10311
MITF	FN1	0.100159
PAX5	CEMIP2	0.0992767
MITF	CHI3L1	0.0984306
EBF1	IKZF3	0.098159
IKZF3	ARHGEF3	0.0944087
TULP3	MRC1	0.0927104
RORA	LAT	0.0901137
CREB5	APOBEC1	0.0892195
IKZF3	CEMIP2	0.087001
RORA	THEMIS	0.0843236
RORA	CRACR2A	0.0837144
RORA	CD6	0.0819594
EBF1	BLK	0.0813474
DMTF1	KPTN	0.081187
CEBPB	FN1	0.0802719
CEBPB	PLAUR	0.0800051
MITF	LYZ	0.0792815
IKZF3	PRKCQ	0.0792719
EBF1	CXCR4	0.0788561
TOX	SKAP1	0.078316
TCF4	CFP	0.0778537
IKZF3	THEMIS	0.0778511
TOX	IL7R	0.0772569
IKZF3	ATXN1	0.0772323
RORA	CD96	0.0764645
CREB5	SRGN	0.075712
IKZF3	EBF1	0.075593
PAX5	DHRS7	0.0755077
CEBPB	CHI3L1	0.075278
CREB5	MBOAT1	0.0746103
PAX5	IKZF3	0.0745632
MITF	CD14	0.0744328
TCF4	HLA-DRA	0.0742513
RORA	GRAMD1B	0.0734967
CREBZF	C10orf143	0.0729132
TSC22D3	NCK2	0.0721921
TCF4	FGD6	0.0717654
CREB5	IPCEF1	0.071728
IKZF3	PAM	0.0715375
EBF1	BANK1	0.0715327
ZSCAN20	MAGED2	0.0711878
CREB5	FCER2	0.0706582
RORA	TOX	0.0694561
EBF1	RAB30	0.0691812
SATB1	NDST3	0.0690308
RORA	ITK	0.0686142
RORA	TRAT1	0.068268
RORA	PLAAT3	0.0672898
TCF4	AQP2	0.0671761
IKZF3	PAX5	0.0669019
IKZF3	SKAP1	0.0668393
RORA	ZAP70	0.0664816
MITF	LGALS3	0.0663566
RORA	ATXN1	0.0662943
PLEK	LDLRAP1	0.0659891
RORA	ARHGEF3	0.0658051
ZNF335	ZNF133	0.0651294
NFKB1	NFKBIA	0.065127
TOX	PRKCQ	0.065006
CEBPB	S100A9	0.0649787
TCF4	CD83	0.0644233
IKZF3	INPP4B	0.0643683
IRF8	HLA-DQB2	0.0643613
TCF4	CMTM8	0.064236
CREB5	RUBCNL	0.0641327
NFKB1	ICAM1	0.0639772
TCF4	HLA-DQB2	0.0636579
NFRKB	OMA1	0.0634936
KLF10	CCDC178	0.0632688
TCF4	FYB1	0.0627714
MITF	ADAMTS6	0.0624611
TCF4	VLDLR	0.0621952
CREB5	EPB41L3	0.0619096
IKZF3	CXCR4	0.0619018
TOX	INPP4B	0.0616334
IRF8	PKIB	0.0614423
MITF	DMXL2	0.0610628
CEBPB	LYZ	0.0607828
EBF1	PDE3B	0.0602557
RORA	PTPN13	0.0602108
IRF8	RALGPS2	0.0601668
NR4A3	PICALM	0.0597084
TOX	ARHGEF3	0.0596375
TCF4	S100A4	0.0587465
IRF8	KIT	0.0587445
NR2C2	SPHK1	0.0585732
ATF2	GNPDA1	0.058418
TCF7L2	MALT1	0.0583375
TOX	RORA	0.0581882
CEBPB	TPD52	0.0580912
AFF3	RALGPS2	0.0578619
IKZF3	PAG1	0.0578072
PLAGL2	DNAJB14	0.0576881
TSC22D2	TXNDC16	0.0575285
TCF4	EPB41L3	0.0572455
IRF8	HLA-DRA	0.0570442
AFF3	HLA-DQB2	0.0569139
TCF4	TRAPPC5	0.0568691
TCF4	FES	0.0566678
TGIF1	LIPA	0.056626
IKZF3	TRAT1	0.0564329
IKZF3	ZAP70	0.0563067
PAX5	HVCN1	0.0562097
NFKB1	TNFAIP3	0.0558326
IRF8	CMTM8	0.0558064
MITF	MAP4K3	0.0557786
TOX	STAT4	0.0556827
TCF4	RALGPS2	0.0555076
SP4	ALDH7A1	0.0554941
EBF1	HVCN1	0.0552948
ZNF609	SPART	0.0552686
JUN	ATF7IP2	0.0550582
IRF4	MZB1	0.0549765
TCF4	AFF3	0.0549315
RUNX2	HLA-DQB2	0.0548341
SP1	IFT57	0.0544524
EBF1	PRKCE	0.0544263
CEBPB	TOLLIP	0.0544084
TCF4	FARS2	0.0544058
REL	NR4A3	0.0544009
CREB5	BASP1	0.0543254
CREB5	APH1B	0.0542611
NR4A3	REL	0.0541756
TCF4	NRN1	0.0540787
IRF8	SLC8A1	0.0539685
TULP3	ZNF518A	0.0538526
MITF	LRMDA	0.0538418
ARID5A	KIF6	0.0537496
CREB1	CD82	0.05364
IRF8	TCF4	0.0536361
LEF1	ZAP70	0.053519
POU2F1	EPB41L2	0.0535026
CREB5	FGD6	0.0532505
IKZF3	SFMBT2	0.0531541
ZNF282	OBSL1	0.0530939
CREB5	IL7	0.0528503
IKZF2	PTPN13	0.0527938
MEF2C	SLCO5A1	0.0526905
EBF1	SWAP70	0.0526291
TSC22D2	CREB5	0.0526081
ZNF512	ETFRF1	0.0525887
TCF7	ERLIN1	0.0525858
ZNF692	RABEPK	0.0525718
NFIA	BCOR	0.0525569
IRF8	BZW2	0.0525552
TOX	PAM	0.0525297
TCF4	RUNX2	0.0523755
RORA	SLAMF1	0.0522351
TOX	NDST3	0.0521611
ARID5B	ALAS1	0.052131
ZNF146	HCN1	0.052129
FLI1	EBF1	0.0521284
L3MBTL3	PDCD6	0.052012
CTCF	DHX37	0.0520102
RREB1	CALD1	0.0519585
ZNF296	PEX6	0.0519469
NFE2L2	RUBCNL	0.0519061
PAX5	RAB30	0.0518211
CEBPB	CYBB	0.0518035
TGIF1	SORL1	0.0517616
CAMTA1	MTFMT	0.0516574
TSC22D2	RASSF6	0.0513715
EBF1	PLCL2	0.0510596
AFF3	TCF4	0.0510531
ZEB2	ELMOD2	0.0510511
EBF1	MPP7	0.0509965
PAX5	PRKCE	0.0509333
CREB5	AQP2	0.0509
CREB5	ARHGAP18	0.0508887
NR4A3	HLA-DRA	0.0508553
RORA	STK39	0.0508201
TFDP2	CDK20	0.050441
PIAS1	DONSON	0.0504293
MTA3	ITIH2	0.0503369
ARID5B	UGGT2	0.0503326
SETBP1	AARS1	0.0503086
MITF	CEBPB	0.0502937
AFF3	RUNX2	0.0501305
IRF8	AFF3	0.0500884
MITF	ITSN1	0.0500171
TOX	TRAT1	0.0499061
RORA	PRKCQ	0.0498636
RUNX2	AFF3	0.0498224
BCL11A	ZNF423	0.0497852
IRF8	LY86	0.0497157
TCF4	SAMHD1	0.0497054
IRF8	NR4A3	0.0496985
TCF4	AIF1	0.0494993
JARID2	GRK4	0.0494877
SMARCC1	PYGL	0.0494173
UBP1	ANKRD27	0.0493771
CEBPB	CD14	0.049288
ZNF652	KCP	0.049278
ZNF512	IQCM	0.0492149
REL	ARHGAP26	0.0491554
TCF4	IRF8	0.0491345
CEBPB	VCAN	0.0490834
IRF8	FYB1	0.0488875
CEBPG	TOP3B	0.04864
CREB5	SAMSN1	0.048592
TCF4	PKIB	0.0484878
TOX	THEMIS	0.0483251
TOX4	VPS37B	0.0483078
MITF	S100A9	0.0482539
ARID5B	CRIPT	0.0481615
ZNF362	RER1	0.0479995
ELK3	RFFL	0.0478692
NR4A3	ARHGAP26	0.0478636
ZBED1	TMEM242	0.0477157
IKZF3	PLAAT3	0.0475935
AFF3	IRF8	0.0475876
TCF4	BCL11A	0.0475566
ZNF266	AR	0.047469
TCF4	IGFLR1	0.047454
ELF2	MATN2	0.047359
IRF8	SH3PXD2A	0.0473587
ARID1B	AXDND1	0.0472372
CREB5	SORL1	0.0471729
NCOA1	DONSON	0.0471372
PAX5	CXCR4	0.0471275
LEF1	THEMIS	0.0471092
ZNF609	ABCA1	0.0470475
BCL11A	MARCKS	0.0470066
IKZF3	ATF7IP2	0.0469567
RBPJ	FOSB	0.0469539
SETDB1	OSBPL11	0.0468776
ZNF81	NFXL1	0.0468021
RUNX2	PLXNA4	0.046735
IRF8	AOAH	0.0467183
NR4A3	LCP1	0.0467058
TMF1	GYS1	0.0466643
CREB5	CEP112	0.0466585
TULP3	DRAM2	0.0465745
CREB5	PPM1H	0.0465099
RORA	TNIK	0.0464481
ARNT	BCL7A	0.0464464
LRRFIP2	YWHAG	0.0464365
CEBPB	MITF	0.0463717
NR4A3	ARPP21	0.0463489
ERF	RBFOX2	0.0463367
SSRP1	LMBR1L	0.0463243
CREB5	DRAM2	0.0463184
TSC22D2	ITGB5	0.0462872
MITF	RPS6KA2	0.0462687
CEBPB	TMEM170B	0.0462189
STAT5B	PUS7	0.0461999
ZNF248	ZC3HC1	0.0461802
TSC22D2	MYO1E	0.046173
PIAS2	MZT1	0.0460946
RORA	PDE3B	0.0460199
ZNF205	PRPF19	0.045995
TSC22D2	SRGN	0.0459911
IRF8	SAMHD1	0.0458785
RUNX2	HLA-DRA	0.0458729
TCF4	UBASH3B	0.0458465
HMGXB4	RBBP5	0.0458212
CEBPG	TRNT1	0.0457582
HMGXB4	SEC61A2	0.0457352
BACH1	MYO1E	0.0457306
AFF3	EPB41L3	0.0457065
SFPQ	ACADSB	0.0456827
KLF7	PAG1	0.0454653
BCL11A	NRN1	0.0454234
STAT6	NFKBIL1	0.0453715
TCF4	KIAA0930	0.0453451
PMS1	FAM219A	0.0453227
MXD1	EYA4	0.0453149
IKZF3	UST	0.0452803
RUNX2	TCF4	0.0452454
TOX	STK39	0.0451558
ADNP	PHF6	0.0451286
NR4A3	CMTM8	0.0451168
MITF	NET1	0.0450888
NR4A3	AOAH	0.04506
SATB1	TOX	0.0450376
RXRB	LRRC1	0.0450354
MXI1	ATR	0.0449375
TCF7L2	APOBEC1	0.044874
IKZF3	RORA	0.0448575
NFXL1	GMPR2	0.044822
BACH1	F5	0.0447477
ZBTB1	PRKD2	0.0447348
NR4A3	IRF8	0.0446988
TOX	LEF1	0.0446658
IRF2	MTG2	0.0446474
TFAM	PRPF4	0.0446349
JUN	CD27	0.0446192
CREB5	TGIF1	0.0445568
IKZF3	TOX	0.0444804
AFF3	RGS18	0.0444662
SETBP1	JCHAIN	0.0444387
ZFAT	LYAR	0.0443739
NR4A3	RRAS2	0.0443738
RUNX2	CACNA2D1	0.0443041
SETDB2	B3GALNT2	0.0442264
TGIF1	RALYL	0.0442081
TAX1BP1	TMCC2	0.0441347
TCF4	CYTIP	0.0441302
ZNF652	GLE1	0.044089
ARNT	COG4	0.0440755
NME2	CCDC51	0.0440689
CAMTA1	MMAB	0.0440369
ZNF32	GPN1	0.0439434
CREB5	PFDN1	0.0438794
ZFAT	GPN1	0.0438738
ZNF212	MAP1B	0.0438121
ZNF407	NOM1	0.0437928
NR4A3	PKIB	0.0437607
FLI1	RAB30	0.0437234
RORA	ABLIM1	0.0435771
ZNF32	MRRF	0.0435317
ZBTB20	PRKAB2	0.0434161
ZNF689	ZNF786	0.0433159
L3MBTL4	PGM3	0.0432882
MLLT10	LTA4H	0.0432607
NR4A3	VCL	0.0432442
TCF4	CYSTM1	0.0432284
ZNF592	RBM19	0.0432072
ZNF622	MAP7	0.0431618
NFE2L1	BAG4	0.0431363
AFF3	HLA-DRA	0.0431291
SREBF2	PRR14	0.0431082
CREB1	CDKL2	0.043033
TCF4	ATG16L2	0.0429272
TSC22D2	ERRFI1	0.0428645
MAX	DUSP4	0.0428047
PBX1	MOB1A	0.0428013
RUNX2	PKIB	0.0427544
AFF3	PTH1R	0.0427275
NR4A3	RALGPS2	0.042685
TGIF1	ARG1	0.0425423
STAT1	GBP1	0.0425334
REL	NFKB1	0.0425049
BCL11A	LIMA1	0.0424842
AFF3	KCNQ5	0.0423538
PARP12	SHMT2	0.042341
RUNX1	MEGF11	0.042341
NFX1	PALB2	0.0423058
AFF3	PRKCA	0.0422204
RUNX2	BCL11A	0.0421698
CREB5	SYNDIG1	0.0421639
LEF1	ARHGEF3	0.0421441
BACH1	IPO11	0.0421293
RORA	GCLC	0.0421226
RORA	GMPR2	0.0420897
BCL11A	RUNX2	0.0420689
TSC22D2	SLA	0.0420603
TCF25	YIPF2	0.0419945
NR4A3	CD74	0.0419611
PARP12	ZFPL1	0.0419551
NFRKB	XKR4	0.0418645
TSC22D2	FES	0.0418283
NR2C1	VPS37B	0.0418052
NCOR1	NINL	0.0418022
CREB5	LCP2	0.0417503
MITF	IL1RAP	0.0417437
IRF8	TRAPPC5	0.0417401
AFF3	GABRA3	0.041732
CREB5	TLR10	0.0417276
BCL11A	ARHGAP18	0.0416951
CREB5	ACER3	0.0416378
RBCK1	PPP2R5B	0.0416225
ARID2	SLC39A8	0.0415936
SMAD7	NPTN	0.0415708
ZNF277	C2CD3	0.041511
FLI1	IKZF3	0.0414762
THYN1	FAIM	0.0414599
TCF4	HNMT	0.0414244
PLAGL2	MFAP1	0.0414102
DNAJC2	CNIH4	0.0413374
ZNF34	RNF41	0.0413332
TCF4	CREB5	0.0412877
ZNF407	EYA4	0.0412754
MIER3	DCTN2	0.0412712
HSF2	HAUS3	0.0412496
LEF1	TOX	0.0411851
TCF4	HLA-DMA	0.0411733
IRF8	SELL	0.0411687
AFF3	MEF2C	0.041058
TSC22D2	TGIF1	0.0410411
MEF2C	SLC39A8	0.0410352
NFE2L2	SLC39A9	0.0409934
NFKB1	RASGEF1B	0.0409601
SMAD4	GARNL3	0.0409511
JARID2	NR4A1	0.0409225
NR4A3	PARM1	0.0409141
ZBTB38	MZB1	0.0408277
STAT1	SOCS2	0.0408042
ZNF341	ITPA	0.04078
NFYB	PPIE	0.040771
RORA	IKZF3	0.0407387
CREB5	IGSF6	0.0407384
BACH1	ZNF384	0.0407299
TCF4	CD80	0.0406675
MITF	IGSF6	0.0406474
IRF8	ACER3	0.040631
ZNFX1	PDCL3	0.0406233
NR4A3	NRP1	0.0406146
CREB5	CYSTM1	0.0405955
PBX1	CCT6B	0.0405756
NR2C2	FNBP1L	0.0405604
ZNF266	DNAJC18	0.0405435
NR2C1	TMEM94	0.0404663
SMAD2	AGK	0.0404524
PMS1	CTPS1	0.0404326
AFF3	PKIB	0.0403919
FOXJ3	ZNF582	0.0403682
RUNX2	LMNB1	0.0403429
PAX5	GCN1	0.0403298
ZNF341	UFC1	0.0403228
REL	RASGEF1B	0.0403077
CREB3L2	ANGPTL1	0.0403076
ZNF512	AAAS	0.0402781
RORA	ZC3HAV1	0.0402652
RUNX1	PMS1	0.0402187
AFF3	IL1B	0.0402186
NFE2L2	SLC41A3	0.0402143
ZNF326	RBMS3	0.0402033
TSC22D2	EHD4	0.0401918
ELF1	NGDN	0.0401123
TCF4	VSIR	0.0400628
E4F1	CCDC149	0.0400541
AFF3	MAML3	0.0400384
IRF8	CYB5R3	0.0400209
ZMIZ1	PRPF3	0.0399787
PBX2	ACVR1B	0.0399661
REL	KRBA1	0.0399469
TMF1	TMEM63A	0.0399366
LRRFIP2	YTHDF3	0.0399057
CREB5	CORO1C	0.0398847
ZBTB18	BCOR	0.0398809
ZNF146	RAD18	0.0398638
ZNF205	RASGRP4	0.0398268
TOX	KLF7	0.0398253
SMAD4	SNAP23	0.0398123
SETBP1	MYO5A	0.0398059
REL	LAPTM4A	0.0397807
EBF1	GRAP	0.0397772
AHCTF1	RPA1	0.0397765
RERE	RPAP3	0.0397563
NR6A1	TMTC3	0.0397153
XPA	ZNF335	0.0396082
TCF4	PDLIM5	0.0395908
TGIF1	BEND7	0.0395633
IRF8	AQP2	0.0395224
TEAD4	TRIM4	0.0394723
RUNX2	IRF8	0.0394003
ZNF461	CPT1B	0.0393669
MECP2	ATP13A2	0.0393632
IRF8	GRK3	0.0393631
TSC22D2	ARHGAP26	0.0393495
CREB3L2	MZB1	0.0393357
ZNF394	ABRAXAS1	0.0393171
ZNF800	APPL2	0.0393123
RUNX2	FARS2	0.0393102
IRF8	FARS2	0.0392894
ADNP	LANCL1	0.0392558
ZBTB40	ERC2	0.0392517
TCF4	CACNA2D1	0.039206
SATB1	SLA	0.0392013
NR4A3	SAMHD1	0.0391533
ZBTB26	COG4	0.039147
TAX1BP1	ILF3	0.0391042
CREB5	TNIP3	0.0390891
NME2	FXN	0.0390742
IRF8	CD74	0.039069
MLXIP	FBXO22	0.0390326
CAMTA1	ZNF540	0.0389789
HSF2	EDARADD	0.038863
POU2F2	NAA16	0.0388628
PRDM1	MNS1	0.0388179
NR4A3	CD80	0.0388131
IKZF2	SLAMF1	0.0387974
ZNF777	SH3D19	0.0387906
IKZF2	RORA	0.0387308
HSF2	TOM1L2	0.0386865
IKZF3	ABLIM1	0.0386812
BCL11A	LMNB1	0.0386663
STAT3	RMC1	0.0386421
AFF3	ARPC2	0.0386291
HMGXB3	TMEM102	0.0386254
NRF1	AAAS	0.0384882
CREB3	HACD4	0.0383959
AFF3	ARHGAP18	0.0383085
LEF1	SKAP1	0.0383019
BCL6	SLC35D1	0.0382973
MIER3	STPG4	0.0382967
ZNF236	UTP25	0.0382925
CCDC88A	PLEKHM3	0.0382912
E2F3	AK5	0.038266
IKZF2	RDX	0.0382592
CREB5	MRC1	0.0382573
NFYA	RAB2B	0.0382565
NR4A3	RASGEF1B	0.038252
CREB5	FES	0.0382285
PRDM5	TMED2	0.0381804
PAX5	BLK	0.0381693
BCL11A	CFP	0.0381043
TCF4	SAMD9L	0.0380897
IRF8	ARPP21	0.038077
CREB5	MARCKS	0.0380656
GTF2I	TDRD7	0.0380411
RUNX2	CD99L2	0.0380075
AFF1	ZW10	0.0380059
TCF4	NT5C3A	0.0380025
CEBPG	ANGEL2	0.0380015
SETBP1	RAB30	0.0379937
ZMIZ2	TRIM23	0.0379911
CIC	SLC10A3	0.0379814
ZNF133	LMBR1L	0.0379652
MTF1	ALPK3	0.037965
RUNX2	HMGN3	0.0379497
TCF4	TNIP3	0.0379404
SATB1	IPCEF1	0.0379346
RORA	CDYL2	0.0379138
TCF4	SELL	0.0379064
AFF3	RFTN1	0.037881
THRB	YAE1	0.0378758
HMGXB4	ADGRV1	0.037868
E2F2	TTC21B	0.0378635
SP3	PUS10	0.0378431
MYEF2	RNF170	0.0378427
NR4A3	CYTH1	0.0377591
ZBTB20	ALDH18A1	0.0377251
ZBTB4	NAA30	0.0377155
CREB3L2	SLC16A2	0.0377122
BCL6	TSPOAP1	0.0376946
NR2C2	RNF11	0.0375828
E2F2	STARD13	0.0375586
FOXJ3	TAF5	0.0375241
RARA	KLHL13	0.0375159
MITF	ACO1	0.037464
RUNX2	SUPT3H	0.0374363
RBPJ	FRMD6	0.03742
ZNF512	ADCYAP1R1	0.0374111
NR4A3	CD83	0.037396
MECP2	CREBZF	0.0373904
KLF6	ENPP1	0.037376
PBRM1	PHC1	0.0373393
YBX1	ADAMTSL4	0.0373268
RUNX2	TFRC	0.0373167
CREB5	VCAN	0.0373019
PIAS1	HOMER2	0.0372752
XPA	CDK7	0.0372631
ZXDC	PIP4K2B	0.0372625
TSC22D2	ARL6IP1	0.0372462
JAZF1	PRR5L	0.0372436
IKZF2	EDARADD	0.0372431
ZNF518B	GOLT1B	0.0371824
KLF7	PRKCQ	0.037104
RFX3	NAA30	0.0371008
IKZF3	EIF2AK3	0.0370935
VEZF1	KCNT2	0.0370928
FLI1	ATXN1	0.037071
NFE2L2	PTGER4	0.0370612
MEF2A	ABHD11	0.0370531
GABPA	NUDT21	0.0370466
IRF8	ADD3	0.037041
MEF2A	RSF1	0.0369665
SP3	MON1A	0.0369562
ZEB2	KCTD8	0.0368996
PAX5	BANK1	0.0368966
MIER3	SOCS7	0.0368823
PAX5	PDE3B	0.0368588
TCF4	LBH	0.0368362
BCL11A	AFF3	0.0368189
ARNT	RFWD3	0.0367878
SATB1	TRAT1	0.0367669
AFF3	GSAP	0.0367664
ELF1	FAP	0.036762
TFEB	ZNF133	0.0367155
REL	TSC22D2	0.0366976
TOX	CD96	0.0366894
RUNX2	IQGAP3	0.0366819
NR1D2	ZNF461	0.0366811
MAX	IDH3A	0.0366783
AFF3	FBXO21	0.0366323
CEBPB	TBXAS1	0.0366291
ZNF148	FBXO25	0.0365533
NRF1	RAB2B	0.0365455
MITF	RAB5A	0.0365364
NME2	ZNF205	0.0365363
TCF4	RASSF4	0.0365322
MITF	FTL	0.0365056
LYAR	CFLAR	0.0364933
SSRP1	YBX3	0.0364506
NR4A3	TSC22D2	0.0364436
NR4A3	FNBP1	0.0364427
BBX	HLCS	0.0364313
SFPQ	SESTD1	0.036431
IKZF3	LTB	0.0364189
HMGB1	ETAA1	0.036348
TCF4	PLXNA4	0.0363443
KLF6	MERTK	0.036333
TCF4	IVNS1ABP	0.036317
TAX1BP1	KEAP1	0.0362924
GABPB1	URB1	0.036177
IRF8	NCOA7	0.0361755
IKZF3	LDLRAD4	0.0361538
IRF8	ACACB	0.0361474
ZNF24	ZBTB45	0.0361258
SMAD7	PLA1A	0.036123
CREB1	QSOX1	0.036119
TCF7	TSEN2	0.0361159
BCL11A	COBLL1	0.036107
ZNF182	UXS1	0.0361024
IKZF3	LAT	0.0360903
TFEB	PBX3	0.0360723
LEF1	MFSD6	0.0360627
BCL11A	REPS2	0.0360624
NME2	MAPK3	0.0360565
RFX7	ITGB4	0.0360563
AFF4	C3orf38	0.0360178
ATF6	SAE1	0.0360122
TGIF1	FCER2	0.036006
LEF1	PSD3	0.0360054
SREBF2	CCAR2	0.0359998
RUNX2	GBE1	0.0359718
MTA3	MTG1	0.0359639
JUN	TUBA8	0.0359464
STAT5A	ACTR6	0.0359423
MIER3	TCP11L1	0.0359386
NR4A3	UVRAG	0.0359321
HMBOX1	SPATS2L	0.0359298
E2F2	RFFL	0.0359284
AFF3	SLC25A24	0.0359252
BCL11A	LTB	0.0359155
NR4A3	MALT1	0.0359095
CREBZF	GLRX3	0.0359079
JAZF1	PALLD	0.0358811
GATAD2B	SVIL	0.0358683
TEAD4	ORC2	0.0358514
ETV6	HSPA13	0.0358513
IKZF3	SWAP70	0.0358299
NR4A3	ADAM19	0.0358184
RUNX2	BTBD1	0.0358142
AFF3	FES	0.0357999
ZNF282	PRKAA1	0.0357906
TSC22D2	FCER2	0.0357851
SETBP1	MXI1	0.0357839
RUNX2	MAML3	0.0357641
TCF4	MALT1	0.0357519
ZNF395	PTPN18	0.0357311
TCF4	FCRLA	0.0357259
CREB5	DGKG	0.0357194
BACH1	MBD4	0.0357142
TSC22D2	CAB39	0.0356885
IKZF3	BANK1	0.0356879
CDC5L	RALYL	0.0356788
IKZF1	ZNF282	0.035675
HIF1A	LRP1B	0.0356748
GATAD2A	TSHZ1	0.035649
TULP3	NAT10	0.0356339
BACH1	LIPA	0.0356222
ZNF182	IDH1	0.0356018
IRF5	MAGOH	0.0355889
ELMSAN1	ALKBH2	0.0355821
RFX3	GABRG3	0.0355638
SMARCE1	TXNIP	0.035563
EBF1	SETBP1	0.0355541
USF1	SFI1	0.0355344
IRF8	ADORA2B	0.035513
CEBPZ	ZNF248	0.0354847
NFKB1	C9orf64	0.0354692
ZNF512	COQ10A	0.0354674
MLX	GYS1	0.0354396
CNBP	PCGF6	0.0354268
BCLAF1	ZNF397	0.0354255
VEZF1	SERPINE2	0.0354124
NFKB1	TYK2	0.0354089
ARID4B	GCFC2	0.0353816
IRF8	RAC1	0.0353649
ZNF800	RAB6A	0.0353568
EBF1	AHCYL2	0.0353558
PRDM10	UFC1	0.0353522
ARNT	DPY19L4	0.035341
IRF8	EPB41L3	0.0353372
ZNF217	TECPR1	0.0353078
EBF1	TRAK2	0.0353063
KLF6	RUBCNL	0.035298
PRDM2	GRIPAP1	0.0352754
CEBPB	JDP2	0.035235
IKZF3	RNF144A	0.0351905
NME2	BCR	0.0351734
ZNF18	SPAG8	0.0351594
CARF	HIRIP3	0.0351479
SP1	PPP2R3C	0.0351467
ZNF512	FEZ2	0.0351297
HIVEP3	SLC37A1	0.0351116
AFF3	TM6SF1	0.0351048
TGIF1	ENPP1	0.0351033
HMBOX1	CHN1	0.0350914
CSDE1	DCAF12	0.0350697
TOX	SLAMF1	0.035047
AFF3	SOD1	0.0350432
SMAD7	PQBP1	0.0350361
NR1D2	EAF1	0.0350234
ETV6	HGSNAT	0.035019
ZBTB40	PIGQ	0.0350189
TCF4	ARPP21	0.0350077
PMS1	PPP2R5B	0.0349478
TOX	PDE3B	0.0349445
TCF7	TPI1	0.0349344
ZNF677	ZCCHC9	0.0348961
SMAD5	ZUP1	0.0348953
NCOA1	SSBP3	0.0348859
SOX5	OSBPL6	0.0348826
ZNF777	RINT1	0.0348619
TCF12	ARHGAP15	0.0348558
PAX5	KLHL32	0.0348383
CREB5	CD44	0.0348293
BCL11A	CREB3L2	0.034804
BACH1	SRGN	0.0347849
MITF	LDLR	0.0347682
LEF1	OSBPL3	0.0347401
ELF1	TMTC4	0.0347327
FOXN3	CLCN3	0.0347055
AFF3	DRAM2	0.0347042
FOXN2	LRP6	0.0347022
BCL11A	AQP2	0.0346954
AFF3	ITGB2	0.0346816
AFF3	EPB41	0.0346758
TSHZ1	LAS1L	0.034658
ID1	DNAJC27	0.0346365
HMBOX1	THTPA	0.0346339
ZNF133	LIN9	0.0346166
PIAS2	RAB2B	0.0346115
KLF6	NOD1	0.0346079
ELK3	OAF	0.0345919
RORA	GPN1	0.0345915
TCF4	ACER3	0.0345914
AFF3	GPR183	0.0345887
HMBOX1	C1GALT1C1	0.0345872
TSC22D2	PPFIBP1	0.0345679
ZNF398	C1R	0.034547
CREB5	MALT1	0.0345264
CEBPG	ERO1B	0.0345249
NFXL1	NT5E	0.0345173
REL	CYTH1	0.0345143
GTF3A	DOLK	0.0345123
SMAD7	BCORL1	0.0345068
CREB5	ARHGAP26	0.0345025
ZBTB25	NAPB	0.0344973
LEF1	IL7R	0.0344913
RCOR3	SPATA6	0.0344735
MIER3	CUL9	0.0344606
ZNF407	USF3	0.03446
ZNF32	HACL1	0.0344486
AFF3	BCL11A	0.0344416
REL	USP12	0.0344414
PLEK	HERC6	0.0344334
IRF8	PARM1	0.0344309
RUNX2	SFT2D1	0.0344274
ZNF133	ZNF335	0.0344253
REL	ERCC6	0.03442
TSHZ1	DDB2	0.0343835
IKZF3	SNX25	0.0343766
NFKB1	BIRC3	0.0343628
YBX3	ZMAT3	0.0343507
RUNX2	KCTD8	0.0343466
TCF7L2	PPM1H	0.0343214
TCF4	CD74	0.0343113
BCL11A	FES	0.0343089
L3MBTL3	TXNL4A	0.0343085
FLI1	GRAP	0.0342914
ZNF335	LIN9	0.0342671
TCF4	CAMSAP2	0.0342345
ZNF532	P2RY6	0.0342088
SOX5	MED12L	0.0341983
MLLT10	E2F2	0.0341789
CREB5	ARG1	0.0341769
GATAD2B	IBTK	0.0341717
TCF4	MEF2C	0.0341536
ZNF18	SESTD1	0.0341404
ZNF148	B4GAT1	0.0341282
MLX	TMEM63A	0.0341084
THAP5	FBXO32	0.0341073
ZNF7	TFPI	0.0341046
PHTF1	UFD1	0.0341036
AFF3	AP1S2	0.0340988
ZNF394	ZBTB45	0.0340966
BBX	IBTK	0.0340802
AFF1	TMEM19	0.0340627
CEBPZ	CCNYL1	0.0340611
IKZF3	LIMD1	0.0340566
BCL11A	TCF4	0.0340247
BCL11A	PKIB	0.0340145
IRF8	ARSK	0.0340139
ZEB1	UBOX5	0.0339991
HMBOX1	LGMN	0.033997
RARA	ECD	0.0339805
TCF4	NPHP1	0.0339629
STAT5A	EIF2B4	0.0339604
RUNX1	EEPD1	0.0339535
E2F3	PLEKHM1	0.0339526
TSC22D2	IVNS1ABP	0.0339436
CCDC88A	DENND1B	0.0339384
ZNF248	CCNYL1	0.0339347
MXD1	PGM3	0.03393
MITF	TMEM170B	0.0339242
FOS	DHRS1	0.0339103
TCF12	KIF1B	0.0339079
TSHZ1	POLM	0.0338852
ZBTB38	CD96	0.0338725
PBX3	GRAMD2B	0.0338608
RUNX1	MAPKAPK5	0.0338473
IKZF3	SETBP1	0.0338446
REL	LCP1	0.03384
PMS1	KMO	0.0338339
FLI1	PAX5	0.0338252
NFYC	MFSD6	0.0338233
ZNF217	CMC2	0.0338094
SATB1	STK40	0.0337955
CEBPB	FTL	0.0337845
TCF4	BZW2	0.0337821
TSC22D2	TIPARP	0.033776
PARP12	TLCD3A	0.0337713
HIF1A	ENTPD4	0.0337636
TOX	NLRC5	0.0337432
ZNF652	AUTS2	0.0337293
PRDM4	ALOX5	0.0337267
SMAD4	UQCC2	0.0337227
IRF2	CDKL5	0.0337098
ZNF518B	TTI1	0.0337056
PBX2	PRPF4	0.0336875
LEF1	NFRKB	0.0336471
FOXN3	ARPC1B	0.0336294
RUNX2	RALGPS2	0.0336252
BCL11A	SH3BGRL3	0.0336131
ARID1B	PAX5	0.03361
FOXK2	ZNF182	0.033603
CCDC88A	TMEM41A	0.0335806
NR2C1	HCST	0.0335723
REL	AP2B1	0.033564
ZFHX3	ADPRM	0.0335574
IKZF3	DENND5B	0.0335557
TULP4	TBC1D14	0.0335352
KLF6	CD14	0.0335336
KLF6	IL12RB2	0.0335335
CCDC88A	PTPRC	0.0335276
REL	TTLL11	0.0335273
ETV6	RASSF6	0.0335266
ZNF282	PCSK6	0.033505
IRF4	IMPDH1	0.0335049
FLI1	CD69	0.0334936
SETBP1	TRIM23	0.0334837
ZNF582	AKAP11	0.0334794
NCOA1	TMTC4	0.0334716
TCF4	DEPTOR	0.0334607
BCL11A	CACNA2D1	0.0334509
CREB5	UBASH3B	0.0334439
ZNF394	UBOX5	0.0334341
IRF4	PTPN18	0.033427
ZBTB26	SSX2IP	0.0334207
ZNF420	LEF1	0.0334164
ZNF567	SLC25A30	0.0334151
IKZF3	PLCL2	0.0334115
CREB5	F5	0.0334094
BCL11A	TFRC	0.0333926
CEBPB	LGALS3	0.0333832
ZNF182	GPAM	0.0333466
SP2	ARRDC4	0.0333374
PMS1	SRP14	0.03331
STAT6	AURKA	0.03331
IRF8	CCDC171	0.0332937
CREB5	PXN	0.0332935
NR4A3	NFKBID	0.0332931
ELMSAN1	MRPL38	0.0332858
ZEB1	DENND5B	0.0332853
ZNF710	ARRDC1	0.0332769
ZNF146	IQGAP3	0.0332569
TGIF1	C1GALT1C1	0.0332303
GABPB1	CEP290	0.0332248
IRF4	ZBTB38	0.0332217
ZNF184	KLHDC1	0.033221
KLF6	IFIT3	0.0331861
ELK4	TRIT1	0.0331781
DDIT3	CUTA	0.0331595
AFF3	ABTB2	0.0331479
TCF4	ITGB2	0.0331405
RUNX2	AQP2	0.0331384
RUNX1	CCDC80	0.0331382
RCOR3	ACTR1B	0.0331279
ARID4A	TRMO	0.0331275
BCL11A	HLA-DRA	0.0331223
PRDM10	ITGA5	0.0331175
SOX5	MZB1	0.0331167
ZNF384	SPATS2	0.0331033
AFF3	NRBP1	0.0331028
IKZF2	CD96	0.0330936
CNBP	OAF	0.0330748
ZMIZ1	EEF1AKNMT	0.0330743
NFYC	KIAA1217	0.0330627
ZBTB18	COQ6	0.0330612
TFDP2	PHF19	0.033045
AEBP2	ARHGAP32	0.0330376
SP1	PLPP7	0.0330223
TFDP2	WDR47	0.0330154
ZBTB37	COQ2	0.0330139
SMARCC1	C18orf54	0.0330082
RUNX2	ST3GAL6	0.032999
CREB5	ELL2	0.032989
ZNFX1	ATRN	0.0329881
CREB5	FGD4	0.0329799
NFE2L2	MBD1	0.032978
BCL11A	SRGN	0.032977
TADA2A	NELL2	0.0329742
AFF3	ACOT7	0.0329675
PLEK	HLA-DOB	0.0329514
NME2	LDLR	0.0329503
CREB5	DENND1B	0.0329434
BACH1	MARCKS	0.0329374
SETBP1	DENND5B	0.0329282
PAX5	SMCR8	0.0329213
TRPS1	BMT2	0.0329157
ADNP2	ADPRM	0.0329143
MLLT10	KCNMA1	0.0329098
TCF4	ATP6V0A1	0.0329091
REL	SMPD1	0.0329027
IRF8	H1-3	0.0328472
NR4A3	HLA-DQB2	0.0328291
ZNF398	SENP1	0.0328038
ZNF205	TMEM115	0.0328021
RUNX2	RAC1	0.0327989
AFF4	LIN9	0.0327794
ZNF248	PPAT	0.0327578
CDC5L	ALAS1	0.0327552
ZNF423	KPNB1	0.0327507
NFKB1	CLIC4	0.0327502
ZNF384	SMC2	0.0327395
RBPJ	CCM2	0.0327383
TCF7L2	CYTIP	0.0327309
IRF8	GSAP	0.0327016
KLF12	CUL4B	0.0327005
ZNF182	PWP1	0.0326998
GATAD2B	ROPN1L	0.0326892
CREB5	LIPA	0.0326855
IKZF3	FLI1	0.0326771
NPAS3	AKIP1	0.0326569
BACH1	VPS26A	0.0326456
ZNF800	PRPSAP1	0.0326419
PRDM4	ITK	0.0326316
CARF	DCP1B	0.0326159
RLF	LCA5L	0.032614
TCF4	LIMA1	0.032572
TCF4	SLC16A13	0.0325711
MIER1	HYDIN	0.0325575
ZNF32	RRP12	0.0325555
AFF3	RAC1	0.0325365
AFF3	BZW2	0.0325291
REL	NRP2	0.0325152
IRF8	TSC22D2	0.032494
CREB5	NRN1	0.0324906
BCL11A	KPNB1	0.0324584
RUNX1	IPO9	0.0324568
TCF4	SAMSN1	0.0324496
NFE2L1	NRIP3	0.0324484
CREB5	PKIB	0.0324423
NR4A3	TIPARP	0.0324399
CREB5	IRF8	0.0324378
CREB5	IGFLR1	0.0324371
ZNF518B	LANCL1	0.032432
NR6A1	GFRA2	0.0324102
IKZF3	RAB30	0.0324013
ZBTB38	JCHAIN	0.0324009
ZMIZ1	GUCD1	0.0323966
ZNF41	OXSM	0.0323912
LEF1	KLHL6	0.0323816
PRDM5	PDE4A	0.0323722
CREB5	CTBS	0.0323577
PIAS2	KHDC4	0.032316
TOX	PAG1	0.0323125
EBF1	MYLIP	0.0323077
ZNF800	PALB2	0.0323004
ADNP	NEMP2	0.0322776
TCF4	H1-3	0.032263
SP4	PPOX	0.0322535
ZNF81	NUP58	0.0322527
TADA2A	OSBP	0.0322488
CREB5	PVR	0.0322431
TCF7L2	SAMSN1	0.0322422
TSC22D2	TYROBP	0.0322412
BACH1	IGSF6	0.032235
ARID4B	PSEN1	0.0322335
TCF4	KIF5C	0.0322325
BACH1	GNAI3	0.0322185
NFRKB	NANS	0.0322157
NFIA	PTDSS1	0.0322115
MTF1	EPG5	0.0321989
JAZF1	TENT5A	0.0321838
MBD2	GFRA2	0.0321793
ZNF512	ZBTB9	0.0321766
CREB5	CSGALNACT2	0.0321618
TCF4	RFX7	0.0321578
ARID2	ADCY10	0.0321569
BCL11A	KLHDC1	0.0321513
CREB3L2	GPR176	0.0321472
SRF	DTWD1	0.0321349
PAX5	GRAP	0.0321169
IRF8	CREB5	0.0321002
REL	EXT1	0.0320953
TCF4	ST3GAL6	0.0320927
ZNF461	NR1D2	0.0320875
ZNF746	CPT1B	0.0320862
AFF3	AQP2	0.0320831
FOXJ2	PDE6H	0.0320797
TCF4	TCF7L2	0.0320792
RERE	NPC1	0.0320763
ZNF618	ERBB4	0.0320742
GABPB2	PPP2R3C	0.0320665
TCF4	MARCKS	0.0320656
TOX	TNFSF8	0.0320577
AFF3	PPM1H	0.0320491
IKZF2	SLC8B1	0.0320449
CEBPA	MRE11	0.0320346
MIER1	AK5	0.0320169
TCF4	ZW10	0.0320131
MYNN	CABIN1	0.0320106
ZBTB17	MEF2D	0.0319952
GMEB2	GNB5	0.0319922
CREB5	EHD4	0.0319759
IRF8	RUNX2	0.0319539
IRF4	MANF	0.0319533
ERF	GCFC2	0.0319405
BCL6	CTIF	0.0319321
ZNF622	GRK4	0.0319079
ZBTB18	ALKBH2	0.0318995
NR3C2	ATP6V1D	0.0318992
TFB1M	TMEM35B	0.0318925
ZMIZ1	LRRC1	0.0318839
PIAS1	METTL7A	0.0318834
KLF8	SLC6A6	0.0318755
TCF4	CYB5R3	0.0318732
AFF3	ST3GAL6	0.0318695
RFX3	LMLN	0.0318686
IRF2	PHF7	0.0318665
REL	PICALM	0.0318617
NFATC3	CDKL2	0.0318601
PRDM4	FA2H	0.0318564
RLF	PIGU	0.0318533
ARID2	RTCA	0.0318484
ZNF567	HIVEP3	0.0318426
KLF10	SLC25A46	0.0318302
ELF2	DCHS1	0.0318298
CEBPB	MARCO	0.0318292
ZNF277	FAM76A	0.0318255
ZNF146	SH3GLB2	0.0318251
ETS2	P2RY6	0.0318236
SON	H1-3	0.0318195
HMBOX1	YAE1	0.0318104
CEBPZ	HARS1	0.0318102
ZBTB38	ZNF862	0.0317974
LEF1	PAG1	0.03178
NFYA	GART	0.0317797
BAZ2B	IKBIP	0.0317753
MEF2C	ENO1	0.0317724
MLLT10	FAM161B	0.0317697
ZNF12	BATF2	0.0317662
CAMTA1	HIBADH	0.0317459
MEF2C	NTN4	0.0317446
RUNX2	SARNP	0.0317317
ZNF740	CNTN1	0.0316955
GATAD2B	RBM41	0.0316949
NR6A1	KCNB2	0.0316881
UBP1	HADHA	0.0316815
ZNF318	DGKA	0.0316693
SMAD5	TTC32	0.0316604
TCF4	CECR2	0.0316548
FOS	RECK	0.0316389
SATB1	CD27	0.031636
MEF2C	TCF4	0.0316321
SATB1	ATF7IP2	0.0316318
ZBTB1	MEX3C	0.0316095
YBX3	SSRP1	0.0316034
ATF6	MLX	0.0315988
SMAD4	PDLIM1	0.0315889
ZNF654	PRICKLE1	0.031579
ARID1B	ULK2	0.0315691
ELF2	MPZL1	0.031566
AFF3	S100A4	0.0315573
IRF8	HIP1	0.0315505
TCF4	WDR82	0.0315485
PBX3	VSIG8	0.0315431
SREBF2	C12orf66	0.0315333
IKZF3	MOSMO	0.0315308
TCF4	CERK	0.0315223
CREB5	BCL11A	0.0315174
ZNF24	PUS1	0.0315064
ZNF148	GPATCH1	0.0315033
ZNF7	GRHPR	0.0314911
ZNF34	NAALAD2	0.0314673
ZNF34	PCGF6	0.0314526
HBP1	OBI1	0.0314521
ZBTB33	PPP1R13B	0.0314497
CCDC88A	FOS	0.0314359
BACH1	PGAP2	0.0314336
IRF8	GGA2	0.0314334
TOX	IKZF3	0.0314331
MEF2C	ZC3H7B	0.0314212
NR4A3	GRK3	0.0314151
BAZ2B	FGR	0.0314144
SATB1	ARHGEF3	0.0314131
ZNF609	JAM3	0.0314053
BCL11A	DAAM1	0.0313955
PAX5	DENND5B	0.0313952
ZBTB17	MFSD8	0.0313865
CREB5	GNAI3	0.0313826
MBD4	MECR	0.0313809
TOX	UNK	0.0313793
RUNX2	BTAF1	0.0313772
DMTF1	SNUPN	0.0313741
EBF1	EPB41L2	0.0313733
NR4A3	LONRF1	0.0313716
IRF8	FGD6	0.0313618
CREB3L2	OXNAD1	0.0313492
CEBPB	MGAT5	0.0313487
TOX	SFMBT2	0.0313358
NR1D2	LCA5L	0.0313321
TCF4	GNAI3	0.0313176
JUN	RBL2	0.0313175
IRF8	VCL	0.0313001
PBX1	DUSP10	0.031299
ZNF131	PAPOLG	0.0312917
TOX	ITK	0.0312847
ATF6	CDK2	0.0312834
TCF4	SH3BGRL3	0.0312643
ZBTB1	ZNF395	0.0312543
EBF1	SNX25	0.0312465
GATAD2B	SC5D	0.0312366
BACH1	NUS1	0.0312302
TCF7L2	EZR	0.0312248
PAX5	SWAP70	0.0312213
ZNF410	ALG11	0.0312091
ZBTB14	IFI44	0.0311985
RBCK1	FAM161B	0.03119
ZFAT	ZNF428	0.0311687
EGR1	PDE3A	0.0311561
ZNF276	SYNE4	0.0311545
CREB5	ATF3	0.0311466
TGIF1	TLR10	0.0311445
FOXK1	HSPA13	0.0311394
ZNF608	THYN1	0.0311315
NR3C1	RIN2	0.0311123
GMEB1	TAF5	0.0311102
TADA2A	RCBTB2	0.0311073
NR2C2	RBM19	0.031097
TSC22D2	CORO1C	0.031091
ZFHX3	RBM45	0.0310824
TSC22D2	CD80	0.0310804
BAZ2B	PSMD5	0.031078
NME2	SELENOI	0.0310703
PLEK	SLC16A12	0.0310514
RUNX2	TRAPPC5	0.0310468
TCF4	TBC1D8	0.0310459
KMT2C	STAG1	0.0310441
KMT2C	TOR1AIP2	0.0310439
GPBP1L1	ACO2	0.0310102
BCL11A	VRK2	0.0310096
NFYC	MAP3K9	0.0310014
MAX	NCAPD2	0.0309949
NFYB	TSKS	0.0309889
ZNF292	LIN37	0.0309796
GPBP1L1	TRMO	0.0309778
IKZF3	ZEB1	0.0309746
MEF2D	EIF1AD	0.0309743
TADA2A	HGH1	0.0309712
LCOR	B3GALNT2	0.0309696
DACH2	HDAC5	0.0309641
NFKB1	QSOX1	0.0309636
ETV6	WDR81	0.0309584
CREB5	TSC22D2	0.0309458
TRPS1	ZRSR2	0.0309345
NFE2L2	WDR91	0.0309255
POU2F1	SNX11	0.030924
THYN1	TEX9	0.0309038
SSRP1	CFAP54	0.0309037
CREB5	ZC3H12C	0.0308982
IRF8	HLA-DMA	0.0308925
RORA	PAG1	0.0308871
CEBPB	KCTD12	0.0308623
TCF7L2	EPB41L3	0.0308522
ZNF516	GPR137C	0.0308498
BCL11A	IRF8	0.0308332
PLAGL2	NEPRO	0.0308321
L3MBTL3	GATAD1	0.0308277
ARID5A	TFE3	0.0308046
CSDE1	PDE6H	0.0307884
GATAD2A	NBEA	0.030784
ZNF24	RAPGEF4	0.0307775
IRF4	MITD1	0.0307568
TET2	RBM28	0.0307512
RORA	SEMA4D	0.0307496
GABPA	KIF6	0.0307442
MEF2C	TLK1	0.0307382
IRF8	EMILIN2	0.0307207
NME2	COX8A	0.0307204
TAX1BP1	PCCB	0.0307156
BACH1	FGD4	0.0307046
CREB5	TXNDC16	0.0307007
BCL11A	AOX1	0.0306987
RXRB	TBXAS1	0.0306863
TCF4	ARPC2	0.030678
BCL11A	MYO1E	0.030677
MLXIP	NEGR1	0.0306753
MIS18BP1	CENPH	0.0306691
NFKB1	NAB1	0.0306613
ZNF827	ZBTB4	0.0306591
IKZF2	CEP152	0.0306331
MEF2C	GPR183	0.0306244
MLLT10	SLC45A2	0.0306185
BCLAF1	SMYD2	0.0306127
ZBTB25	STAT5B	0.0306025
PIAS2	MCCC1	0.030587
BCL11A	KIAA0930	0.0305693
SATB1	FGD3	0.0305646
MTA3	NRBF2	0.0305623
LRRFIP2	NEURL1	0.0305615
CREB5	CD83	0.0305584
TCF7L2	POLA1	0.0305533
MBD1	VSIG8	0.030538
POU2F1	TBC1D13	0.0305304
MBD2	LGALS8	0.0305247
GPBP1	MAGI2	0.0305223
SMAD4	SNX24	0.0305206
THAP5	ANGEL1	0.0305197
EBF1	ZEB1	0.0305087
RCOR3	DNAH6	0.0305073
TSC22D2	FGD6	0.030492
ZBTB10	CFAP43	0.0304914
CREB5	CFP	0.030484
BCL11A	CREB5	0.0304747
DDIT3	TMSB10	0.0304559
ZSCAN25	ADPGK	0.0304508
PBX1	NOB1	0.0304373
NR2C1	ALDH18A1	0.0304346
CNBP	CCDC80	0.0304296
MYEF2	LEF1	0.0304246
AFF3	BTBD1	0.0304216
AFF3	AIF1	0.0304168
AFF3	AOAH	0.0304053
CLOCK	CYP51A1	0.0304043
MITF	CHIT1	0.0303964
FOXN2	SETD7	0.0303959
CUX1	PSMD5	0.0303867
ELK4	ITIH2	0.0303854
IKZF3	ELMO1	0.030375
ATF6	MRPL46	0.0303724
NME2	PLPP7	0.0303687
ZFP62	PBX3	0.0303545
ZFHX3	MDM4	0.0303537
SMAD4	SLC7A7	0.0303448
BCL11A	HDAC9	0.0303378
PAX5	TRAK2	0.0303296
IRF4	SAYSD1	0.0303288
TADA2A	WDR36	0.0303257
TCF4	CD44	0.0303179
NME2	UBXN2A	0.0303173
TFE3	ACACB	0.0303139
TCF4	SLC8A1	0.0303046
LCOR	MYOM1	0.0302973
TFEB	ZFYVE26	0.030291
ZNF609	PGM2L1	0.0302898
CEBPA	ACP6	0.0302811
BCL11A	SELL	0.0302688
ZNF461	KIZ	0.0302529
TSC22D2	FMN1	0.0302514
L3MBTL3	RANBP17	0.0302481
ZNF362	COQ8A	0.0302347
TFAM	RNF139	0.030226
ZNF395	P3H1	0.0302197
CREB5	NEDD4L	0.0302127
NFRKB	ANGPTL1	0.0302059
TCF4	ELL2	0.0301945
ZNF512	SLC25A16	0.0301941
SATB1	GRAMD1B	0.0301938
STAT3	GAB3	0.0301878
NFRKB	CEP112	0.0301837
PURA	TFAM	0.0301828
REL	STARD3	0.0301798
NME2	PRMT5	0.0301618
TSC22D2	NR4A3	0.0301582
CREB5	TULP3	0.0301576
TFB1M	TNFSF8	0.0301477
NRF1	GFPT1	0.0301258
ZNF276	NCAPH2	0.0301246
CREB5	TYROBP	0.0301162
RUNX2	PTH1R	0.0301068
HMGXB4	ICE1	0.0301002
REST	EEF1AKNMT	0.0300831
SP4	WSB1	0.0300759
ARID5B	REXO5	0.0300756
AFF3	PLXNA4	0.03007
AR	ABHD11	0.0300544
BACH1	MBOAT1	0.0300467
STAT4	MOV10	0.0300396
TAX1BP1	FAM98B	0.0300368
AR	ZNF266	0.030031
NR6A1	EPHB4	0.0300216
TCF4	MAML3	0.0300188
TCF4	MCC	0.0300087
YBX3	KPNB1	0.0300068
STAT3	ULK2	0.0300056
RORA	LPXN	0.0300005
ZBTB45	SAE1	0.0299804
SMAD4	TMCC2	0.0299575
NCOA1	PDE7B	0.0299564
E2F3	NPR3	0.0299524
BACH1	ENPP1	0.0299516
NFATC3	ARHGAP15	0.0299488
ZSCAN20	HSD17B14	0.0299411
MITF	ITGAL	0.0299405
L3MBTL4	PLSCR3	0.0299372
TRERF1	SYTL3	0.029931
IRF2	STAM2	0.0299277
AHCTF1	PARP1	0.029918
FOSL2	PPP6R2	0.0298981
ZNF532	APOBEC1	0.0298974
RUNX2	ZFP62	0.0298965
IKZF3	DHRS7	0.0298942
ATF6	TRMO	0.029884
HIVEP1	NAA35	0.0298826
AFF1	MSL2	0.0298705
MIS18BP1	MTX1	0.029864
TCF12	FBXW7	0.0298597
STAT3	GLUL	0.0298506
TGIF1	DGKG	0.0298356
TULP3	GAS2L3	0.0298264
GTF2I	SFI1	0.0298255
ZNF777	BARD1	0.0298235
CREB5	FCRL4	0.0298219
BCL11A	ENDOD1	0.0298166
ZNF232	ASF1A	0.0298124
ZNF205	ABTB1	0.0298082
MIER3	ACO2	0.0298056
PBRM1	TFE3	0.0298028
GABPA	ABCC1	0.0297945
CEBPG	PEX5L	0.0297834
ZNFX1	VSIG8	0.029781
GATAD2A	DEDD	0.0297794
MEF2C	AFF3	0.0297792
TCF4	CORO1C	0.0297684
ZNF48	TFE3	0.0297601
BCL11A	CFAP54	0.0297517
SMAD4	MFHAS1	0.0297516
REL	NFATC2	0.029751
TOX4	TXNL1	0.0297489
ZNF217	COG7	0.0297469
ZNF207	EIF3E	0.0297445
TCF25	ANGEL2	0.0297381
PLEK	VASH2	0.0297279
AEBP2	TUBGCP5	0.0297245
ZSCAN25	THAP1	0.0297169
HIF1A	TAOK2	0.0297074
CEBPG	ZNF248	0.0297058
SP3	NCAM1	0.0297045
ZKSCAN1	TMEM234	0.0297027
GTF3A	PIGO	0.0297005
TCF12	UBOX5	0.0296995
VEZF1	FLVCR2	0.0296941
TFCP2	KLHL13	0.0296932
DACH2	GRK4	0.0296883
TGIF1	LPXN	0.0296759
E2F3	ZNF182	0.0296724
CDC5L	ZNF677	0.0296722
VEZF1	OXA1L	0.0296608
IRF7	CTNND2	0.0296592
ZNF827	CMAS	0.0296538
ZNF24	BOLA1	0.0296521
ERF	PTPMT1	0.0296491
DDIT3	NFKBIB	0.029647
L3MBTL4	DPY19L2	0.0296419
RREB1	OBSL1	0.0296408
HIF1A	DGUOK	0.0296326
MITF	STARD13	0.0296235
RORA	ARNTL	0.0296231
SETDB1	ZRANB3	0.0296193
RARA	HSD17B14	0.0296108
MAX	KIF1C	0.0296097
ZNF41	HDGFL3	0.0296062
THYN1	MTFMT	0.0296022
ZEB1	JCHAIN	0.0296016
PPARD	ZNF182	0.0296003
ELK4	CNR2	0.0295989
E2F2	ATG13	0.0295955
TCF4	VCAN	0.0295894
MEIS2	ARL6IP6	0.0295872
ATF3	MYO1E	0.0295843
KLF3	PDE4A	0.029584
TOX	FAP	0.0295558
LRRFIP2	WDR91	0.0295517
RUNX2	CECR2	0.0295502
IRF8	CACNA2D1	0.0295401
TCF12	TMEM131	0.0295369
FOXK2	PDCD5	0.0295349
ZNF609	VAPB	0.0295203
ZBTB1	TMBIM1	0.0295186
ZNF592	PANK2	0.0295159
ZNF777	OSGEP	0.0294866
FOS	ENTPD1	0.0294832
IRF8	SEMA6A	0.029477
CEBPA	CCS	0.0294683
PBX3	GLP2R	0.0294544
AFF3	CD83	0.0294543
ZNF266	FAM189A1	0.0294516
EBF1	PLCG2	0.0294508
AFF3	FARS2	0.0294503
ZKSCAN1	SMARCB1	0.0294383
GABPB2	DUSP4	0.0294303
CEBPB	MSL2	0.0294295
ARNT	TMBIM1	0.0294283
ZNF394	GFM1	0.0294253
ZNF746	MTIF2	0.0294241
ZNF318	ZDHHC18	0.0294121
ZNF540	MRPL58	0.0294064
PRDM10	KLHL9	0.0294038
CSRNP1	TFPT	0.0293915
TCF12	CORO1A	0.0293897
ZNF292	TMEM214	0.0293886
AFF3	ARFGEF1	0.0293826
NR4A3	RAD52	0.029379
RUNX2	PIGH	0.0293779
TCF7	STX16-NPEPL1	0.0293705
TFDP2	CMC1	0.0293623
BCL11A	FARS2	0.0293502
KLF12	CARD6	0.0293456
TCF7L2	HIVEP2	0.0293402
BACH1	FCER1A	0.0293392
ZNF710	ARL6	0.0293288
FOSL2	EFCAB2	0.0293281
DDIT3	GNPAT	0.0293247
SOX5	HERPUD1	0.0293137
AFF3	HNMT	0.0293102
BACH1	COMT	0.0293027
CEBPA	TMEM42	0.0293
BCL6	PITPNC1	0.0292922
TSC22D2	VCAN	0.0292894
TCF25	TMEM242	0.0292846
ZBTB1	ENDOD1	0.0292783
ZEB1	EIF4H	0.0292655
BCL11A	CD83	0.0292617
HMBOX1	DPF3	0.0292507
KLF10	CDKN1B	0.0292453
ARID5A	ZBTB24	0.0292425
FOXK2	UFC1	0.0292321
NR4A3	ACER3	0.029229
NFAT5	CDS2	0.0292273
KLF12	FBXL5	0.0292272
ELF1	SSX2IP	0.029212
VEZF1	LEPR	0.0292065
GMEB1	UXS1	0.0292039
ZNF207	DCBLD1	0.029202
E2F3	SMIM17	0.0292015
CREB5	TBXAS1	0.0291956
NR2C1	CLUAP1	0.0291924
ZNF282	PKP4	0.0291847
NFIA	SERF2	0.0291831
NFKB1	ACTN1	0.0291807
RUNX2	ZNF12	0.0291803
DMTF1	RAD18	0.0291704
BCL6	ATMIN	0.0291683
ZNF205	ZXDC	0.0291598
UBP1	HECTD4	0.029158
MEF2A	LBR	0.029156
IRF8	NEDD9	0.0291458
CCDC88A	UVRAG	0.0291406
LCOR	BCLAF3	0.029135
TULP4	SRP14	0.0291345
ZNF410	RNF5	0.0291316
SRF	CSPG4	0.0291179
AFF3	FYB1	0.0291038
GABPA	VPS16	0.0290913
IRF8	RRAS2	0.0290778
TCF4	FILIP1L	0.0290705
SMARCC1	IDH1	0.0290682
IKZF1	POLR3B	0.0290647
RUNX1	SNRNP48	0.0290599
TCF12	TRDMT1	0.0290533
RUNX1	TMBIM1	0.0290486
MBD2	NKRF	0.0290373
ADNP2	NDUFA9	0.0290358
CREBRF	MAPK3	0.0290218
AFF3	MARCKS	0.0290208
ZNF362	LMBRD2	0.0290201
ZXDC	BFAR	0.0290161
SMAD7	TMX4	0.0290118
BACH1	FBXO4	0.0290071
FOXN3	GNL3L	0.0289964
TCF12	COG5	0.0289749
KMT2C	PAX5	0.0289741
FOXK1	RTCA	0.0289699
CREB5	CTTNBP2NL	0.0289696
ZNF335	LMBR1L	0.0289567
SFPQ	FBXO22	0.02895
TSHZ1	CSF2RB	0.0289478
ZNF532	CMC2	0.028941
IRF4	ZNF266	0.0289281
KLF12	SLC9A9	0.0289139
ZNF518A	CDKL5	0.0289011
RUNX2	HSCB	0.0288948
ARID1A	LENG1	0.0288893
TSC22D2	DENND1B	0.028888
KMT2C	MBTPS1	0.0288847
ZNF207	NAPB	0.0288839
KLF8	PYGO1	0.028879
RFX7	PSD4	0.0288759
HIF1A	CD14	0.0288704
BCL11A	DENND1B	0.028869
MGA	CNIH4	0.0288587
TSC22D2	MAP2	0.0288573
ZNF654	ZBTB33	0.0288529
BLZF1	SLC39A7	0.0288507
BACH1	ATP2B1	0.0288497
NFATC3	SOAT1	0.028847
SMARCC1	RARS2	0.0288428
ZNF236	TMEM181	0.0288428
NCOR1	DDX52	0.0288326
RUNX2	HDAC9	0.0288317
MBD2	MCCC2	0.0288273
ETV6	PTRH2	0.0288268
ZNF326	ETFRF1	0.028818
AFF3	CERK	0.0288156
ARNTL	HSCB	0.0288134
TCF4	NIBAN1	0.0288058
ZNF654	SLAIN1	0.0288058
RXRB	PDPR	0.0288051
NME2	MFSD5	0.0287825
ZNF232	KIF3B	0.0287765
KLF6	NOL4	0.0287745
TCF12	KMT2C	0.0287734
RUNX2	PRKCA	0.0287596
DNAJC1	DAAM1	0.0287547
NFE2L2	CINP	0.0287529
FOXN3	PTBP2	0.0287504
SMAD7	RRM2	0.0287445
TCF4	RGS18	0.0287338
BACH1	SSH2	0.0287321
NME2	PRKRIP1	0.0287244
RUNX1	KLHL5	0.0287199
BCL11A	ELP4	0.0287098
ZBTB37	PLEKHH1	0.0287046
MBD4	HEG1	0.0287006
PPARA	PRPF4	0.0287005
MEF2C	FUBP3	0.028693
CREB3L2	PYGO1	0.0286881
SP1	ISOC1	0.0286775
BCL11A	AASDHPPT	0.0286741
TFE3	GNPDA1	0.0286634
TSC22D2	APH1B	0.028662
PLEK	PLPP7	0.0286596
NR4A3	UBASH3B	0.0286565
CREB3L2	RPA2	0.0286523
MEF2C	DYRK2	0.0286517
RFX3	MAP7	0.0286511
IRF5	GHDC	0.0286465
NR4A3	BTBD1	0.0286285
NFATC3	TMCO4	0.0286222
GMEB2	UTP3	0.0286043
ZNFX1	ISG15	0.0286027
NFIA	PDGFD	0.0285913
BCL11A	SORL1	0.0285882
BCLAF1	ZNF704	0.0285821
ELF1	COG4	0.0285755
NR2C2	FLVCR2	0.0285698
AFF3	AFF2	0.0285653
ZFP62	PDPK1	0.0285516
ZNF32	ELP3	0.0285482
KLF3	SARS1	0.0285409
TGIF1	AURKA	0.0285377
MYSM1	RAB2B	0.0285368
CARF	NFYA	0.0285356
TRPS1	PCM1	0.0285202
BBX	CNOT3	0.0285161
TFCP2	TEKT2	0.028516
ZNF335	NFYB	0.0285105
SETDB2	TOB2	0.0285067
ZNF692	RNPEP	0.0285064
NR4A3	IVNS1ABP	0.028503
LEF1	PTPN22	0.0285024
TCF25	TMEM222	0.0284929
TGIF1	MARCKS	0.0284923
CEBPZ	ZNF146	0.0284909
TCF4	FUT8	0.0284859
ZNF394	SLC35B1	0.0284691
MEF2C	TRAF1	0.0284668
IRF8	PRNP	0.0284592
SON	GNPDA1	0.0284569
TCF4	TYROBP	0.0284561
ZNF358	YARS1	0.0284535
AFF3	ZCCHC24	0.0284507
CREB5	GRN	0.0284416
RUNX2	GNAQ	0.0284409
THRB	ZNF366	0.0284358
RCOR3	RNF170	0.0284283
ZNF182	TUBE1	0.0284171
USF3	ANKRD37	0.0284139
ZNF282	EEF1AKMT4	0.0284138
BACH1	FMN1	0.0283999
ZNF777	ZSWIM8	0.0283981
ZNFX1	ABHD11	0.0283969
ZBTB1	HAUS1	0.0283958
ARID2	TDP1	0.0283946
CREB5	SEL1L3	0.0283926
THAP5	USP10	0.028392
TSC22D2	PIGP	0.0283918
CEBPB	CHIT1	0.0283897
ZNF654	FCHO2	0.028385
MLXIP	TFRC	0.0283779
NR1D2	NXT1	0.0283718
RUNX1	DOCK10	0.0283702
RUNX2	SH3BGRL3	0.0283702
IRF8	TBC1D9B	0.0283644
GABPB1	GEMIN5	0.0283627
KLF12	TENT4B	0.0283626
LRRFIP2	LPAR6	0.0283617
RUNX1	GNAQ	0.0283597
SON	SMYD4	0.0283566
RUNX2	TAX1BP1	0.0283552
DMTF1	MFN1	0.0283525
ZNF398	MAP2K3	0.0283431
SETBP1	EBF1	0.0283379
HIVEP1	MSRA	0.0283379
SETBP1	TULP4	0.0283378
TSHZ1	SPRYD7	0.0283343
ATF3	EMC4	0.0283315
ZNF12	MLH1	0.02833
TOX	ZAP70	0.0283234
ZNF24	STARD5	0.0283134
ZNF32	ORC3	0.0283121
HMBOX1	MRPL46	0.0283117
ZNF32	TPI1	0.0283089
MXD1	NOS1AP	0.0283013
THRB	DST	0.0282961
CTCF	DLC1	0.0282941
NCOA1	GORASP2	0.0282923
GMEB2	CDK17	0.0282859
ATF2	USP28	0.0282857
NFYB	URB2	0.0282752
THRB	SMARCA4	0.0282739
HIF1A	MCMBP	0.0282739
CUX1	PLA1A	0.0282719
IRF8	ALOX5AP	0.0282715
CREB3	ASNS	0.0282713
PRDM2	SULT6B1	0.0282611
CREB5	RBM28	0.0282473
IKZF2	RBMS3	0.0282428
JUN	NARS2	0.0282419
ZNF217	E4F1	0.0282366
BCL11A	TBC1D8	0.028234
KLF7	CCDC51	0.0282318
RUNX1	KEAP1	0.0282318
ARNT	ATG3	0.0282268
RBCK1	WHAMM	0.0282179
NFYB	ATG4A	0.0282136
TRERF1	CLN6	0.0282076
ID1	DDR1	0.0282017
ATF3	FCER2	0.0281992
TSC22D2	TBC1D9	0.0281919
TSC22D2	SLC2A1	0.0281838
CEBPB	MCOLN1	0.0281797
RUNX2	RALGAPA2	0.028168
TCF4	AOAH	0.0281653
NFAT5	SNX9	0.0281595
ZBTB25	SC5D	0.0281587
SP3	RNPEP	0.0281529
KLF7	LEF1	0.0281493
ZNF318	R3HCC1L	0.0281462
RUNX2	URB1	0.028143
AFF3	ARRB1	0.0281413
ZNF827	INSR	0.0281396
SMAD4	DCP1A	0.0281316
UBP1	NPC1	0.0281292
SFPQ	ZNF423	0.0281227
NR4A3	DDX23	0.0281219
ELK4	ADGRE5	0.0281171
TOX4	PCNA	0.028116
ZNF41	BLOC1S6	0.0281138
HLF	DGKA	0.0281133
SREBF2	NOP9	0.0281079
ETV6	PPP1R11	0.0281072
RUNX2	PHACTR1	0.0280993
TCF12	DMXL1	0.0280959
RXRB	JDP2	0.028093
MXI1	AKAP11	0.0280904
TCF12	SCPEP1	0.0280842
ZNF318	FCER1G	0.0280839
TCF4	BAK1	0.0280819
EGR1	PIGA	0.0280783
KMT2C	MED13L	0.0280617
LYAR	TAF8	0.0280455
TSC22D2	UVRAG	0.0280438
ZNF395	TMX2	0.0280418
PLAGL2	GPANK1	0.0280324
SUB1	CDYL2	0.0280318
STAT3	ZNF266	0.0280167
NFATC3	FMN1	0.0280167
L3MBTL4	POGLUT2	0.0280117
ZNF335	USP21	0.0280063
ZBTB8A	ZNF540	0.028006
CREB5	KCNK13	0.0280044
TCF7L2	KIAA1217	0.0279983
TGIF1	APH1B	0.0279879
DMTF1	ITGAM	0.0279869
ELF1	FBXO25	0.0279822
ELF1	CACNA1D	0.0279803
CREB1	ZFYVE1	0.0279778
ZNF282	PRICKLE1	0.0279702
CTCF	NSMCE4A	0.0279692
BCL11A	MALT1	0.0279563
GPBP1	TAF6	0.0279547
TCF4	F5	0.0279528
NR3C2	ALPK3	0.0279519
REL	ANTXR1	0.0279427
AR	GTF3C4	0.0279309
SATB1	TRAM2	0.0279222
IRF8	MCC	0.0279138
NR3C2	KCNMA1	0.0279033
ZNF677	KPNB1	0.0279023
TADA2A	BEND7	0.0278983
BACH1	TCF7L2	0.0278969
IKZF2	TOP2A	0.0278906
NFYB	WDR6	0.027887
AFF3	HPS5	0.0278833
FOSB	STYXL1	0.0278831
BACH1	IPCEF1	0.0278746
SETBP1	CCDC126	0.0278734
STAT5B	WEE1	0.0278702
PURA	CLPX	0.0278701
RORA	CST7	0.027869
CREB5	PFKFB3	0.0278626
TCF12	PMS1	0.0278598
ZBTB14	ZBTB24	0.0278536
ZNF706	SLC7A6OS	0.0278531
ZBTB33	EXTL3	0.0278489
CREB5	HLA-DQB2	0.0278487
NFKB1	RASSF2	0.0278363
KMT2C	CMPK1	0.0278342
GPBP1L1	LAT	0.0278327
PRDM10	PLPP7	0.0278322
ZNF423	RAB5B	0.0278322
SOX5	JCHAIN	0.0278171
ZFHX3	ILF3	0.0278131
KMT2C	MRE11	0.0278131
CREB5	HDAC9	0.0278092
ZEB1	PPP5C	0.0278075
RUNX1	SLC41A3	0.0278063
ELF2	SAAL1	0.027804
REL	CYSTM1	0.027802
PRDM5	TMEM68	0.0277977
TCF7	SLC43A3	0.0277864
ZNF182	C17orf75	0.0277831
ZNF592	ITPRID2	0.0277803
TSC22D2	IRF8	0.0277786
AHCTF1	MTMR1	0.0277746
AFF3	VSIR	0.0277742
TCF12	ZNF654	0.027767
SUB1	H1-3	0.0277658
MITF	MARCO	0.0277598
ZNF184	NOL9	0.0277588
MEF2D	TSC2	0.027756
MEF2A	CLPP	0.027747
NFE2L2	PCMTD2	0.0277399
REST	MOGAT1	0.0277388
NR4A3	ANTXR1	0.0277385
ZNF148	ING3	0.0277336
BCL11A	TPBGL	0.0277302
REL	CLIC4	0.0277236
CAMTA1	DNMT3A	0.0277199
ZNF677	C20orf194	0.0277142
TFB1M	TTLL1	0.027712
NFATC2	PSMB3	0.0277114
TCF25	AP1S3	0.0276972
ARID5B	MMS22L	0.027696
PIAS1	IFT80	0.0276875
ZBTB24	ILF3	0.0276849
CREB5	MYO1E	0.0276813
MBD4	PEX5L	0.027677
ZKSCAN1	RDX	0.0276662
DNAJC1	TTLL5	0.0276589
IRF5	ZNF366	0.0276561
ZNF326	TOP2A	0.0276468
NR4A3	HLA-DMA	0.0276446
EBF1	FLI1	0.0276411
BCL6	TNFRSF1B	0.0276381
ZNF41	UMPS	0.0276373
ADNP2	GABRB2	0.0276341
FOXN2	LRP12	0.0276278
IKZF3	GRAP	0.0276263
SP3	VPS18	0.0276263
ZNF395	FAM114A2	0.0276135
RFX3	SYNGR2	0.0276029
ZBTB38	RDX	0.0275997
RCOR3	DHDDS	0.0275986
CREB5	NUS1	0.0275963
SP2	PTRHD1	0.0275907
FOXN2	HOMER2	0.0275832
TCF4	MEX3C	0.0275761
TSC22D2	TECPR1	0.0275754
IRF2	XRN1	0.0275733
TCF4	ANKH	0.0275724
ZMIZ1	JAK1	0.0275677
YBX3	SLC7A1	0.0275664
SFPQ	FRK	0.0275655
ZNF207	PIGB	0.0275648
RUNX2	ACTR10	0.0275562
ATF2	STAM2	0.0275518
RUNX2	KCNQ5	0.0275486
JUN	SLC35D1	0.0275473
AFF3	BLK	0.027547
CREBRF	ALAS1	0.0275455
SFPQ	GLE1	0.0275406
CREB5	ACOT9	0.0275401
FOSB	CDK20	0.027532
BCL11A	ARHGAP5	0.0275247
ZNF366	TSC2	0.0275228
ZNF326	KRBA1	0.0275092
ZNF146	NOL8	0.0275005
SP3	BLOC1S2	0.0274991
MYSM1	USP21	0.0274969
MTA3	SPRTN	0.0274956
AFF4	CCT8	0.0274949
ZBTB40	TOP2A	0.0274938
PURA	TMX1	0.0274938
TADA2A	ANXA5	0.0274915
ZNF248	FAM53B	0.0274847
NCOA1	SFI1	0.0274838
GCFC2	SLF2	0.0274818
ZBTB48	FOSB	0.0274818
NFKB1	ABI1	0.0274584
RFX7	EYA4	0.0274535
ZNF689	TXNL4A	0.0274473
NFYA	LSM14B	0.0274423
GABPA	GARNL3	0.0274303
TSC22D2	INTS14	0.0274288
GTF2I	PCGF6	0.0274267
ZNF394	AGK	0.0274232
KLF6	NAT10	0.0274226
IKZF1	C2orf69	0.0274198
BACH1	MERTK	0.027395
ZEB2	COP1	0.0273929
CREB5	SLC8A1	0.0273923
BBX	CYP4V2	0.0273827
IRF8	CFP	0.0273759
ZNF518B	TIMP1	0.0273752
MEF2A	SEC11A	0.0273678
ZNF384	FAM120C	0.0273661
ZNF207	AAGAB	0.0273659
ZNF516	MAPRE1	0.0273646
SMAD7	ZC3H4	0.0273636
KLF6	TRAF6	0.0273451
ZNF692	ALMS1	0.0273437
RORA	C20orf194	0.027336
ARNT	MEX3C	0.0273355
TAX1BP1	CCNC	0.0273319
AFF3	CYFIP2	0.0273284
FLI1	PDE3B	0.0273272
PHTF1	VPS72	0.0273238
THYN1	RNF8	0.0273222
EGR1	DLC1	0.0273193
AFF3	SERF2	0.0273156
KLF6	KAT5	0.0273149
ZNFX1	TULP3	0.0273104
TSC22D2	ST3GAL5	0.027301
ETV6	BLOC1S6	0.0272977
IRF7	CHIT1	0.0272968
ZNF276	GBP1	0.0272948
FOXK1	CDC42BPA	0.0272936
HBP1	SPATA6	0.0272915
TSC22D2	CCSER1	0.0272914
RFX3	HERC2	0.0272856
SMARCC2	RINT1	0.0272846
CEBPA	ATAT1	0.0272823
ATF2	PSMA3	0.0272822
MEIS2	PIGA	0.0272816
NR4A1	KBTBD12	0.0272811
YBX1	LDLRAP1	0.027278
ARID5A	HIRIP3	0.0272752
IRF5	SDCBP2	0.0272715
ZBTB26	NKAIN2	0.0272676
ZNF34	MTCH2	0.0272665
AFF3	CACNA2D1	0.0272661
ZNF32	CTNNA3	0.0272616
TSC22D2	TMTC2	0.0272592
FLI1	ZBTB38	0.0272573
IKZF3	NEK9	0.0272563
NR3C1	KMT2B	0.0272537
TCF4	ALOX5AP	0.0272451
NRF1	RRP12	0.0272424
MLXIP	ANGEL2	0.0272292
VEZF1	IMPG2	0.0272234
BACH1	ERRFI1	0.0272225
TOX	GRAMD1B	0.0272199
HMBOX1	L3MBTL4	0.027217
KLF8	MAGI2	0.0272162
HMBOX1	ENPP4	0.027209
ZBTB44	C21orf91	0.0271988
RORA	IL12RB2	0.0271924
IRF8	AIF1	0.02718
CREB5	HLA-DOB	0.0271759
TRPS1	ACVR1	0.0271752
PPARA	TMEM41A	0.0271735
ZHX1	PPIE	0.0271713
MEF2C	PTPN2	0.0271636
ZNF654	SLC22A15	0.0271569
ZNF326	CHD8	0.0271507
STAT5A	CCNDBP1	0.0271402
MEIS2	ELMOD2	0.0271384
STAT4	TOX	0.0271302
IRF8	FAR2	0.0271244
CREB3L2	GDPD1	0.027123
ELF2	BBX	0.0271113
ZNF582	C5orf24	0.0271079
TGIF1	WDR72	0.0271078
ZBTB26	NRIP3	0.0271052
RUNX2	TMCO3	0.0271003
GABPB1	MAPKBP1	0.0270877
ELK3	ORC5	0.0270826
FLI1	PRKCE	0.0270799
NR4A3	SLC16A13	0.0270724
BCL11A	CYSTM1	0.0270669
GATAD1	PEX6	0.0270662
REL	ZNF76	0.0270655
ZNF34	MGST1	0.0270646
ZNF827	UBE3B	0.0270603
ELMSAN1	ZADH2	0.02706
REL	DCAF17	0.0270558
GABPA	SORBS2	0.0270476
ZNF148	LIMD1	0.0270452
MYEF2	CYHR1	0.0270432
ZNF48	PKM	0.0270346
TEAD4	MTCH2	0.0270179
KMT2C	ARAP2	0.0270178
ZNF236	CCDC171	0.0270158
ZHX1	ERBB4	0.0270156
TCF4	JAZF1	0.0270108
SP1	GDE1	0.0270095
CIC	NRM	0.0270088
ZBTB33	MRPL45	0.0270006
REL	UVRAG	0.0269978
ZBTB25	FGG	0.0269908
IRF4	ZC3H12A	0.0269907
BCL11A	SENP1	0.026985
ATF6	NDUFAF3	0.0269803
XPA	GTF3C4	0.0269746
TCF4	ARHGDIB	0.0269691
AR	ZNF862	0.0269612
DMTF1	EXD2	0.0269609
YBX1	MRM3	0.0269597
HIVEP3	MPLKIP	0.0269552
STAT5B	POLM	0.0269503
CREB3L2	YAE1	0.0269477
SMAD4	COQ6	0.0269467
RBPJ	RNF19B	0.0269438
PRDM10	CERS2	0.0269409
IRF8	MAPK9	0.0269389
TCF7	TRAT1	0.0269327
RUNX2	CD74	0.0269258
TCF4	SLAIN1	0.0269149
TAX1BP1	ZBTB24	0.0269061
IRF8	SLC25A24	0.0269027
CEBPA	CCDC112	0.0269015
E2F3	ABLIM1	0.0268996
ETV6	NCKAP5	0.0268922
ZBTB1	TAF6L	0.026891
MLXIP	ZMYM6	0.0268784
LYAR	SCPEP1	0.0268745
MEIS1	PDGFD	0.026874
ADNP	TULP3	0.0268724
REL	NCKAP5	0.026866
IRF8	S100A4	0.0268656
IKZF3	CD96	0.0268588
TCF4	TLR10	0.0268587
IRF4	SPECC1	0.0268546
ZNF777	METAP1D	0.0268544
TCF7	RGP1	0.0268502
TCF4	LGALS1	0.0268444
AEBP2	TDP1	0.0268411
TCF7L2	BACH1	0.026841
NR4A1	CERK	0.0268329
MITF	VPS16	0.0268219
GPBP1	UMPS	0.0268182
POU2F1	ZMYND8	0.0268088
CREB5	JAK2	0.0268072
PBX3	ADAMTS6	0.0268015
BBX	FBXO21	0.0267997
PBRM1	FGR	0.0267992
MYEF2	GFM1	0.026794
PIAS2	MCCC2	0.0267928
[truncated: 41,652 more rows]

## Sheet: 8h
Conserved TF-target pairs (SpeciesNumber ≥ 4 species) in DCs.
regulatoryGene	targetGene	SpeciesNumber
CCDC88A	AHCY	4
CCDC88A	ATIC	4
CCDC88A	CANX	4
CCDC88A	CCDC50	4
CCDC88A	CCT2	4
CCDC88A	CCT8	4
CCDC88A	CD86	4
CCDC88A	CFP	4
CCDC88A	CSF1R	4
CCDC88A	CTSC	4
CCDC88A	CTSS	4
CCDC88A	DNAJC7	4
CCDC88A	EIF3H	4
CCDC88A	ERP44	4
CCDC88A	EXOSC7	4
CCDC88A	FOS	4
CCDC88A	GADD45GIP1	4
CCDC88A	GOLGA4	5
CCDC88A	GRN	4
CCDC88A	GSPT1	4
CCDC88A	HDLBP	4
CCDC88A	HSD17B10	4
CCDC88A	HSP90AB1	4
CCDC88A	HSP90B1	4
CCDC88A	ITGB1	4
CCDC88A	LAP3	4
CCDC88A	LGALS1	5
CCDC88A	LMO2	4
CCDC88A	MARCKS	4
CCDC88A	MEF2C	4
CCDC88A	MGST3	4
CCDC88A	MTCH2	4
CCDC88A	NDUFA8	4
CCDC88A	PDIA3	5
CCDC88A	POU2F2	4
CCDC88A	PRPF8	4
CCDC88A	PSMA3	5
CCDC88A	RPN2	4
CCDC88A	RRBP1	4
CCDC88A	S100A8	4
CCDC88A	SHTN1	4
CCDC88A	SNRPB2	4
CCDC88A	SRP72	4
CCDC88A	SWAP70	5
CCDC88A	SYK	4
CCDC88A	TIMP1	4
CCDC88A	TUFM	4
CCDC88A	YBX3	4
CCDC88A	LUZP1	4
FOS	ANXA1	5
FOS	COMT	4
FOS	FGL2	4
FOS	ISG15	4
FOS	PSMD7	4
FOS	USP1	4
FOS	VIM	4
MEF2C	BANK1	4
MEF2C	CYBB	4
MEF2C	ISG20	4
MEF2C	LGALS1	4
MEF2C	POU2F2	4
NCOR1	TMEM87A	4
NCOR1	YTHDC1	4
PLEK	ANXA1	5
PLEK	BANK1	4
PLEK	CCDC88A	4
PLEK	COX8A	4
PLEK	CTSS	4
PLEK	GADD45A	4
PLEK	LAMTOR2	4
PLEK	MANF	4
PLEK	NDUFA8	4
PLEK	PLIN2	4
PLEK	PSMB2	4
PLEK	PSMD7	4
PLEK	SGK1	5
PLEK	SSR2	4
PLEK	TUBA4A	4
SUB1	CCT2	4
SUB1	CCT5	5
SUB1	CCT8	4
SUB1	GADD45GIP1	4
SUB1	ITGAL	4
SUB1	LGALS1	4
SUB1	MANF	4
SUB1	PARK7	4
SUB1	PDIA4	4
SUB1	PSMB2	4
SUB1	RRBP1	4
SUB1	SDF2L1	4
SUB1	SLC25A3	4
SUB1	SNRPB2	4
SUB1	SSR3	4
SUB1	XRCC6	4
TCF7L2	CYBB	4
TCF7L2	NFKBID	4
YBX3	CCDC88A	4
YBX3	CCT2	4
YBX3	HSP90B1	4
YBX3	ITGB1	4
YBX3	MGST3	4
YBX3	RRBP1	4
ZEB2	ATP2B1	5
ZEB2	CCDC50	4
ZEB2	CCDC88A	5
ZEB2	CTSS	4
ZEB2	PSMD7	4
ZNFX1	HERC6	4

## Sheet: 8i
GO term enrichment analysis predicted target genes functions in DCs.
ID	Description	GeneRatio	BgRatio	pvalue	p.adjust	qvalue	geneID	Count	cluster
GO:0006457	protein folding	9/49	233/18862	7.67324e-09	1.27222e-05	9.49058e-06	CANX/CCT2/CCT8/DNAJC7/ERP44/GRN/HSP90AB1/HSP90B1/PDIA3	9	CCDC88A
GO:0043312	neutrophil degranulation	10/49	485/18862	3.85007e-07	0.000168709	0.000125854	CCT2/CCT8/CFP/CTSC/CTSS/ERP44/GRN/HSP90AB1/S100A8/SYK	10	CCDC88A
GO:0002283	neutrophil activation involved in immune response	10/49	488/18862	4.0739e-07	0.000168709	0.000125854	CCT2/CCT8/CFP/CTSC/CTSS/ERP44/GRN/HSP90AB1/S100A8/SYK	10	CCDC88A
GO:0002446	neutrophil mediated immunity	10/49	499/18862	4.99551e-07	0.000168709	0.000125854	CCT2/CCT8/CFP/CTSC/CTSS/ERP44/GRN/HSP90AB1/S100A8/SYK	10	CCDC88A
GO:0042119	neutrophil activation	10/49	500/18862	5.08773e-07	0.000168709	0.000125854	CCT2/CCT8/CFP/CTSC/CTSS/ERP44/GRN/HSP90AB1/S100A8/SYK	10	CCDC88A
GO:0034975	protein folding in endoplasmic reticulum	3/49	11/18862	2.67895e-06	0.000740284	0.00055224	CANX/HSP90B1/PDIA3	3	CCDC88A
GO:0042113	B cell activation	6/49	326/18862	0.000190369	0.0395298	0.0294886	CD86/ITGB1/LGALS1/MEF2C/SWAP70/SYK	6	CCDC88A
GO:0150076	neuroinflammatory response	3/49	44/18862	0.000202446	0.0395298	0.0294886	CTSC/GRN/ITGB1	3	CCDC88A
GO:1904851	positive regulation of establishment of protein localization to telomere	2/49	10/18862	0.000293578	0.0395298	0.0294886	CCT2/CCT8	2	CCDC88A
GO:0031349	positive regulation of defense response	6/49	361/18862	0.000329256	0.0395298	0.0294886	CTSC/GRN/MEF2C/PSMA3/S100A8/SYK	6	CCDC88A
GO:0070203	regulation of establishment of protein localization to telomere	2/49	11/18862	0.000358222	0.0395298	0.0294886	CCT2/CCT8	2	CCDC88A
GO:1902563	regulation of neutrophil activation	2/49	11/18862	0.000358222	0.0395298	0.0294886	GRN/SYK	2	CCDC88A
GO:1904869	regulation of protein localization to Cajal body	2/49	11/18862	0.000358222	0.0395298	0.0294886	CCT2/CCT8	2	CCDC88A
GO:1904871	positive regulation of protein localization to Cajal body	2/49	11/18862	0.000358222	0.0395298	0.0294886	CCT2/CCT8	2	CCDC88A
GO:0070202	regulation of establishment of protein localization to chromosome	2/49	12/18862	0.000429154	0.0395298	0.0294886	CCT2/CCT8	2	CCDC88A
GO:1903405	protein localization to nuclear body	2/49	12/18862	0.000429154	0.0395298	0.0294886	CCT2/CCT8	2	CCDC88A
GO:1904816	positive regulation of protein localization to chromosome, telomeric region	2/49	12/18862	0.000429154	0.0395298	0.0294886	CCT2/CCT8	2	CCDC88A
GO:1904867	protein localization to Cajal body	2/49	12/18862	0.000429154	0.0395298	0.0294886	CCT2/CCT8	2	CCDC88A
GO:0045927	positive regulation of growth	5/49	253/18862	0.000491644	0.0429024	0.0320045	GOLGA4/MEF2C/S100A8/SHTN1/YBX3	5	CCDC88A
GO:0070665	positive regulation of leukocyte proliferation	4/49	148/18862	0.000586127	0.0433867	0.0323658	CD86/CSF1R/MEF2C/SYK	4	CCDC88A
GO:1904814	regulation of protein localization to chromosome, telomeric region	2/49	14/18862	0.000589751	0.0433867	0.0323658	CCT2/CCT8	2	CCDC88A
GO:1990173	protein localization to nucleoplasm	2/49	14/18862	0.000589751	0.0433867	0.0323658	CCT2/CCT8	2	CCDC88A
GO:2000573	positive regulation of DNA biosynthetic process	3/49	65/18862	0.000642603	0.0433867	0.0323658	CCT2/CCT8/HSP90AB1	3	CCDC88A
GO:0023035	CD40 signaling pathway	2/49	15/18862	0.000679354	0.0433867	0.0323658	CD86/ITGB1	2	CCDC88A
GO:1904874	positive regulation of telomerase RNA localization to Cajal body	2/49	15/18862	0.000679354	0.0433867	0.0323658	CCT2/CCT8	2	CCDC88A
GO:0007004	telomere maintenance via telomerase	3/49	68/18862	0.000733269	0.0433867	0.0323658	CCT2/CCT8/HSP90AB1	3	CCDC88A
GO:0061572	actin filament bundle organization	4/49	158/18862	0.000748953	0.0433867	0.0323658	HSP90B1/MARCKS/SHTN1/SWAP70	4	CCDC88A
GO:0090594	inflammatory response to wounding	2/49	16/18862	0.000775117	0.0433867	0.0323658	GRN/TIMP1	2	CCDC88A
GO:0097067	cellular response to thyroid hormone stimulus	2/49	16/18862	0.000775117	0.0433867	0.0323658	CTSS/LMO2	2	CCDC88A
GO:0033627	cell adhesion mediated by integrin	3/49	72/18862	0.000866286	0.0433867	0.0323658	ITGB1/SWAP70/SYK	3	CCDC88A
GO:0033631	cell-cell adhesion mediated by integrin	2/49	17/18862	0.00087701	0.0433867	0.0323658	ITGB1/SWAP70	2	CCDC88A
GO:0006278	RNA-dependent DNA biosynthetic process	3/49	75/18862	0.000975475	0.0433867	0.0323658	CCT2/CCT8/HSP90AB1	3	CCDC88A
GO:0048639	positive regulation of developmental growth	4/49	170/18862	0.0009838	0.0433867	0.0323658	GOLGA4/MEF2C/SHTN1/YBX3	4	CCDC88A
GO:0002281	macrophage activation involved in immune response	2/49	18/18862	0.000985002	0.0433867	0.0323658	GRN/SYK	2	CCDC88A
GO:0070200	establishment of protein localization to telomere	2/49	18/18862	0.000985002	0.0433867	0.0323658	CCT2/CCT8	2	CCDC88A
GO:1904872	regulation of telomerase RNA localization to Cajal body	2/49	18/18862	0.000985002	0.0433867	0.0323658	CCT2/CCT8	2	CCDC88A
GO:0048771	tissue remodeling	4/49	175/18862	0.00109543	0.0433867	0.0323658	CSF1R/MEF2C/SYK/TIMP1	4	CCDC88A
GO:0002544	chronic inflammatory response	2/49	19/18862	0.00109906	0.0433867	0.0323658	AHCY/S100A8	2	CCDC88A
GO:0090670	RNA localization to Cajal body	2/49	19/18862	0.00109906	0.0433867	0.0323658	CCT2/CCT8	2	CCDC88A
GO:0090671	telomerase RNA localization to Cajal body	2/49	19/18862	0.00109906	0.0433867	0.0323658	CCT2/CCT8	2	CCDC88A
GO:0090672	telomerase RNA localization	2/49	19/18862	0.00109906	0.0433867	0.0323658	CCT2/CCT8	2	CCDC88A
GO:0090685	RNA localization to nucleus	2/49	19/18862	0.00109906	0.0433867	0.0323658	CCT2/CCT8	2	CCDC88A
GO:0002478	antigen processing and presentation of exogenous peptide antigen	4/49	177/18862	0.00114248	0.0440519	0.032862	CANX/CTSS/PDIA3/PSMA3	4	CCDC88A
GO:0010833	telomere maintenance via telomere lengthening	3/49	80/18862	0.00117614	0.0443192	0.0330614	CCT2/CCT8/HSP90AB1	3	CCDC88A
GO:1903978	regulation of microglial cell activation	2/49	20/18862	0.00121916	0.0449191	0.0335089	CTSC/GRN	2	CCDC88A
GO:0060249	anatomical structure homeostasis	6/49	466/18862	0.00125214	0.0451313	0.0336672	CCT2/CCT8/CSF1R/HSP90AB1/ITGB1/SYK	6	CCDC88A
GO:0006986	response to unfolded protein	4/49	185/18862	0.00134492	0.045519	0.0339565	CANX/ERP44/HSP90AB1/HSP90B1	4	CCDC88A
GO:0019884	antigen processing and presentation of exogenous antigen	4/49	185/18862	0.00134492	0.045519	0.0339565	CANX/CTSS/PDIA3/PSMA3	4	CCDC88A
GO:0019370	leukotriene biosynthetic process	2/49	21/18862	0.00134526	0.045519	0.0339565	MGST3/SYK	2	CCDC88A
GO:1900182	positive regulation of protein localization to nucleus	3/49	85/18862	0.00140112	0.0464611	0.0346592	CCT2/CCT8/HSP90AB1	3	CCDC88A
GO:0051131	chaperone-mediated protein complex assembly	2/49	22/18862	0.00147733	0.0469641	0.0350345	CCT2/HSP90AB1	2	CCDC88A
GO:0071404	cellular response to low-density lipoprotein particle stimulus	2/49	22/18862	0.00147733	0.0469641	0.0350345	ITGB1/SYK	2	CCDC88A
GO:0050821	protein stabilization	4/49	191/18862	0.00151233	0.0469641	0.0350345	CCT2/CCT8/GRN/HSP90AB1	4	CCDC88A
GO:0032496	response to lipopolysaccharide	5/49	326/18862	0.00152959	0.0469641	0.0350345	CD86/FOS/MEF2C/PRPF8/S100A8	5	CCDC88A
GO:0048002	antigen processing and presentation of peptide antigen	4/49	194/18862	0.00160127	0.0478259	0.0356774	CANX/CTSS/PDIA3/PSMA3	4	CCDC88A
GO:0097066	response to thyroid hormone	2/49	23/18862	0.00161535	0.0478259	0.0356774	CTSS/LMO2	2	CCDC88A
GO:0032753	positive regulation of interleukin-4 production	2/49	24/18862	0.00175928	0.0511735	0.0381746	CD86/SYK	2	CCDC88A
GO:0048641	regulation of skeletal muscle tissue development	2/49	25/18862	0.0019091	0.0541839	0.0404204	MEF2C/YBX3	2	CCDC88A
GO:0032602	chemokine production	3/49	95/18862	0.00192814	0.0541839	0.0404204	CSF1R/S100A8/SYK	3	CCDC88A
GO:0002237	response to molecule of bacterial origin	5/49	346/18862	0.0019853	0.0541866	0.0404223	CD86/FOS/MEF2C/PRPF8/S100A8	5	CCDC88A
GO:0035966	response to topologically incorrect protein	4/49	206/18862	0.0019936	0.0541866	0.0404223	CANX/ERP44/HSP90AB1/HSP90B1	4	CCDC88A
GO:0035303	regulation of dephosphorylation	4/49	210/18862	0.00213795	0.0567867	0.042362	HSP90AB1/HSP90B1/MEF2C/SWAP70	4	CCDC88A
GO:0002474	antigen processing and presentation of peptide antigen via MHC class I	3/49	99/18862	0.0021691	0.0567867	0.042362	CANX/PDIA3/PSMA3	3	CCDC88A
GO:0034110	regulation of homotypic cell-cell adhesion	2/49	27/18862	0.00222626	0.0567867	0.042362	LGALS1/SYK	2	CCDC88A
GO:0070199	establishment of protein localization to chromosome	2/49	27/18862	0.00222626	0.0567867	0.042362	CCT2/CCT8	2	CCDC88A
GO:0042493	response to drug	5/49	359/18862	0.0023305	0.0575809	0.0429544	FOS/HSP90AB1/LGALS1/MEF2C/RPN2	5	CCDC88A
GO:0002181	cytoplasmic translation	3/49	102/18862	0.00236158	0.0575809	0.0429544	EIF3H/GSPT1/YBX3	3	CCDC88A
GO:0042116	macrophage activation	3/49	102/18862	0.00236158	0.0575809	0.0429544	CTSC/GRN/SYK	3	CCDC88A
GO:0097529	myeloid leukocyte migration	4/49	218/18862	0.00244807	0.0588246	0.0438822	CSF1R/S100A8/SWAP70/SYK	4	CCDC88A
GO:0007159	leukocyte cell-cell adhesion	5/49	366/18862	0.00253357	0.0600094	0.044766	CD86/ITGB1/LGALS1/S100A8/SYK	5	CCDC88A
GO:0007229	integrin-mediated signaling pathway	3/49	106/18862	0.00263424	0.0615151	0.0458893	ITGB1/SYK/TIMP1	3	CCDC88A
GO:2000278	regulation of DNA biosynthetic process	3/49	107/18862	0.00270531	0.0622973	0.0464728	CCT2/CCT8/HSP90AB1	3	CCDC88A
GO:0070198	protein localization to chromosome, telomeric region	2/49	30/18862	0.00274537	0.0623538	0.0465149	CCT2/CCT8	2	CCDC88A
GO:0030595	leukocyte chemotaxis	4/49	226/18862	0.00278791	0.0624643	0.0465974	CSF1R/S100A8/SWAP70/SYK	4	CCDC88A
GO:0071216	cellular response to biotic stimulus	4/49	233/18862	0.00311074	0.0662363	0.0494113	CD86/MEF2C/PRPF8/SYK	4	CCDC88A
GO:0032673	regulation of interleukin-4 production	2/49	32/18862	0.00312001	0.0662363	0.0494113	CD86/SYK	2	CCDC88A
GO:0019882	antigen processing and presentation	4/49	234/18862	0.00315885	0.0662363	0.0494113	CANX/CTSS/PDIA3/PSMA3	4	CCDC88A
GO:0048675	axon extension	3/49	114/18862	0.00323611	0.0662363	0.0494113	GOLGA4/HSP90AB1/SHTN1	3	CCDC88A
GO:0010922	positive regulation of phosphatase activity	2/49	33/18862	0.00331581	0.0662363	0.0494113	HSP90AB1/MEF2C	2	CCDC88A
GO:0032212	positive regulation of telomere maintenance via telomerase	2/49	33/18862	0.00331581	0.0662363	0.0494113	CCT2/CCT8	2	CCDC88A
GO:0032633	interleukin-4 production	2/49	33/18862	0.00331581	0.0662363	0.0494113	CD86/SYK	2	CCDC88A
GO:0051973	positive regulation of telomerase activity	2/49	33/18862	0.00331581	0.0662363	0.0494113	CCT2/HSP90AB1	2	CCDC88A
GO:0055094	response to lipoprotein particle	2/49	33/18862	0.00331581	0.0662363	0.0494113	ITGB1/SYK	2	CCDC88A
GO:0038093	Fc receptor signaling pathway	4/49	239/18862	0.00340709	0.0672494	0.050167	FOS/HSP90AB1/PSMA3/SYK	4	CCDC88A
GO:0070663	regulation of leukocyte proliferation	4/49	241/18862	0.00351	0.0678089	0.0505844	CD86/CSF1R/MEF2C/SYK	4	CCDC88A
GO:0071402	cellular response to lipoprotein particle stimulus	2/49	34/18862	0.00351723	0.0678089	0.0505844	ITGB1/SYK	2	CCDC88A
GO:0002696	positive regulation of leukocyte activation	5/49	401/18862	0.00374707	0.0714097	0.0532706	CD86/CTSC/LGALS1/MEF2C/SYK	5	CCDC88A
GO:0042177	negative regulation of protein catabolic process	3/49	121/18862	0.00382668	0.0717274	0.0535075	EIF3H/HSP90AB1/TIMP1	3	CCDC88A
GO:0006691	leukotriene metabolic process	2/49	36/18862	0.00393679	0.0717274	0.0535075	MGST3/SYK	2	CCDC88A
GO:0032435	negative regulation of proteasomal ubiquitin-dependent protein catabolic process	2/49	36/18862	0.00393679	0.0717274	0.0535075	EIF3H/HSP90AB1	2	CCDC88A
GO:1904358	positive regulation of telomere maintenance via telomere lengthening	2/49	36/18862	0.00393679	0.0717274	0.0535075	CCT2/CCT8	2	CCDC88A
GO:0071621	granulocyte chemotaxis	3/49	124/18862	0.00409858	0.0738636	0.0551011	CSF1R/S100A8/SYK	3	CCDC88A
GO:1903131	mononuclear cell differentiation	5/49	411/18862	0.00415958	0.0740989	0.0552766	CD86/CSF1R/ITGB1/LGALS1/SYK	5	CCDC88A
GO:0050867	positive regulation of cell activation	5/49	412/18862	0.00420255	0.0740989	0.0552766	CD86/CTSC/LGALS1/MEF2C/SYK	5	CCDC88A
GO:2001235	positive regulation of apoptotic signaling pathway	3/49	126/18862	0.00428623	0.0740989	0.0552766	CTSC/PDIA3/S100A8	3	CCDC88A
GO:0031330	negative regulation of cellular catabolic process	4/49	255/18862	0.00429041	0.0740989	0.0552766	EIF3H/HSP90AB1/TIMP1/YBX3	4	CCDC88A
GO:0016202	regulation of striated muscle tissue development	2/49	39/18862	0.00460751	0.0763925	0.0569876	MEF2C/YBX3	2	CCDC88A
GO:0045773	positive regulation of axon extension	2/49	39/18862	0.00460751	0.0763925	0.0569876	GOLGA4/SHTN1	2	CCDC88A
GO:0051084	'de novo' posttranslational protein folding	2/49	39/18862	0.00460751	0.0763925	0.0569876	CCT2/DNAJC7	2	CCDC88A
GO:1901998	toxin transport	2/49	39/18862	0.00460751	0.0763925	0.0569876	CCT2/CCT8	2	CCDC88A
GO:1900180	regulation of protein localization to nucleus	3/49	130/18862	0.00467701	0.0767771	0.0572745	CCT2/CCT8/HSP90AB1	3	CCDC88A
GO:0098760	response to interleukin-7	2/49	40/18862	0.004842	0.0771927	0.0575845	ATIC/PDIA3	2	CCDC88A
GO:0098761	cellular response to interleukin-7	2/49	40/18862	0.004842	0.0771927	0.0575845	ATIC/PDIA3	2	CCDC88A
GO:0150077	regulation of neuroinflammatory response	2/49	40/18862	0.004842	0.0771927	0.0575845	CTSC/GRN	2	CCDC88A
GO:0050729	positive regulation of inflammatory response	3/49	133/18862	0.00498382	0.0786969	0.0587067	CTSC/GRN/S100A8	3	CCDC88A
GO:1901861	regulation of muscle tissue development	2/49	41/18862	0.00508191	0.0794887	0.0592973	MEF2C/YBX3	2	CCDC88A
GO:0043524	negative regulation of neuron apoptotic process	3/49	135/18862	0.00519497	0.0797524	0.059494	GRN/HSP90AB1/MEF2C	3	CCDC88A
GO:0050671	positive regulation of lymphocyte proliferation	3/49	135/18862	0.00519497	0.0797524	0.059494	CD86/MEF2C/SYK	3	CCDC88A
GO:0032946	positive regulation of mononuclear cell proliferation	3/49	136/18862	0.00530254	0.0801087	0.0597599	CD86/MEF2C/SYK	3	CCDC88A
GO:0014002	astrocyte development	2/49	42/18862	0.0053272	0.0801087	0.0597599	GRN/S100A8	2	CCDC88A
GO:0030010	establishment of cell polarity	3/49	137/18862	0.00541145	0.0801087	0.0597599	HSP90AB1/ITGB1/SHTN1	3	CCDC88A
GO:0030183	B cell differentiation	3/49	137/18862	0.00541145	0.0801087	0.0597599	ITGB1/LGALS1/SYK	3	CCDC88A
GO:0006458	'de novo' protein folding	2/49	43/18862	0.00557784	0.0807029	0.0602031	CCT2/DNAJC7	2	CCDC88A
GO:0048634	regulation of muscle organ development	2/49	43/18862	0.00557784	0.0807029	0.0602031	MEF2C/YBX3	2	CCDC88A
GO:0034504	protein localization to nucleus	4/49	275/18862	0.00559761	0.0807029	0.0602031	CCT2/CCT8/HSP90AB1/SYK	4	CCDC88A
GO:0046718	viral entry into host cell	3/49	140/18862	0.00574624	0.08197	0.0611483	CD86/ITGB1/LGALS1	3	CCDC88A
GO:0007339	binding of sperm to zona pellucida	2/49	44/18862	0.00583381	0.08197	0.0611483	CCT2/CCT8	2	CCDC88A
GO:0045124	regulation of bone resorption	2/49	44/18862	0.00583381	0.08197	0.0611483	CSF1R/SYK	2	CCDC88A
GO:0035304	regulation of protein dephosphorylation	3/49	142/18862	0.0059762	0.0832651	0.0621145	HSP90AB1/HSP90B1/SWAP70	3	CCDC88A
GO:0052547	regulation of peptidase activity	5/49	455/18862	0.0063681	0.0879859	0.0656361	GRN/PSMA3/S100A8/SYK/TIMP1	5	CCDC88A
GO:0007519	skeletal muscle tissue development	3/49	147/18862	0.00657506	0.0886951	0.0661651	FOS/MEF2C/YBX3	3	CCDC88A
GO:0001774	microglial cell activation	2/49	47/18862	0.00663341	0.0886951	0.0661651	CTSC/GRN	2	CCDC88A
GO:0030574	collagen catabolic process	2/49	47/18862	0.00663341	0.0886951	0.0661651	CTSS/ITGB1	2	CCDC88A
GO:0051972	regulation of telomerase activity	2/49	47/18862	0.00663341	0.0886951	0.0661651	CCT2/HSP90AB1	2	CCDC88A
GO:0097530	granulocyte migration	3/49	148/18862	0.00669897	0.0888551	0.0662845	CSF1R/S100A8/SYK	3	CCDC88A
GO:0033628	regulation of cell adhesion mediated by integrin	2/49	48/18862	0.0069104	0.0892211	0.0665575	SWAP70/SYK	2	CCDC88A
GO:2000191	regulation of fatty acid transport	2/49	48/18862	0.0069104	0.0892211	0.0665575	ITGB1/SYK	2	CCDC88A
GO:0031647	regulation of protein stability	4/49	295/18862	0.00714838	0.0892211	0.0665575	CCT2/CCT8/GRN/HSP90AB1	4	CCDC88A
GO:1903829	positive regulation of cellular protein localization	4/49	295/18862	0.00714838	0.0892211	0.0665575	CCT2/CCT8/HSP90AB1/ITGB1	4	CCDC88A
GO:0046638	positive regulation of alpha-beta T cell differentiation	2/49	49/18862	0.00719259	0.0892211	0.0665575	CD86/SYK	2	CCDC88A
GO:2000059	negative regulation of ubiquitin-dependent protein catabolic process	2/49	49/18862	0.00719259	0.0892211	0.0665575	EIF3H/HSP90AB1	2	CCDC88A
GO:0034976	response to endoplasmic reticulum stress	4/49	296/18862	0.00723264	0.0892211	0.0665575	CANX/ERP44/HSP90B1/PDIA3	4	CCDC88A
GO:0071356	cellular response to tumor necrosis factor	4/49	296/18862	0.00723264	0.0892211	0.0665575	PRPF8/PSMA3/SYK/YBX3	4	CCDC88A
GO:0044409	entry into host	3/49	153/18862	0.00733942	0.0892211	0.0665575	CD86/ITGB1/LGALS1	3	CCDC88A
GO:0051017	actin filament bundle assembly	3/49	154/18862	0.00747172	0.0892211	0.0665575	HSP90B1/MARCKS/SWAP70	3	CCDC88A
GO:1902107	positive regulation of leukocyte differentiation	3/49	154/18862	0.00747172	0.0892211	0.0665575	CD86/FOS/SYK	3	CCDC88A
GO:1903708	positive regulation of hemopoiesis	3/49	154/18862	0.00747172	0.0892211	0.0665575	CD86/FOS/SYK	3	CCDC88A
GO:0043628	ncRNA 3'-end processing	2/49	50/18862	0.00747993	0.0892211	0.0665575	EXOSC7/HSD17B10	2	CCDC88A
GO:1901799	negative regulation of proteasomal protein catabolic process	2/49	50/18862	0.00747993	0.0892211	0.0665575	EIF3H/HSP90AB1	2	CCDC88A
GO:1901214	regulation of neuron death	4/49	302/18862	0.00775207	0.0906817	0.0676471	FOS/GRN/HSP90AB1/MEF2C	4	CCDC88A
GO:0032206	positive regulation of telomere maintenance	2/49	51/18862	0.00777241	0.0906817	0.0676471	CCT2/CCT8	2	CCDC88A
GO:0046850	regulation of bone remodeling	2/49	51/18862	0.00777241	0.0906817	0.0676471	CSF1R/SYK	2	CCDC88A
GO:0002224	toll-like receptor signaling pathway	3/49	157/18862	0.00787709	0.0906817	0.0676471	CTSS/HSP90B1/S100A8	3	CCDC88A
GO:0060538	skeletal muscle organ development	3/49	157/18862	0.00787709	0.0906817	0.0676471	FOS/MEF2C/YBX3	3	CCDC88A
GO:0007568	aging	4/49	304/18862	0.00793054	0.0906817	0.0676471	CTSC/FOS/RPN2/TIMP1	4	CCDC88A
GO:0032210	regulation of telomere maintenance via telomerase	2/49	52/18862	0.00806999	0.0914913	0.0682511	CCT2/CCT8	2	CCDC88A
GO:0060326	cell chemotaxis	4/49	306/18862	0.00811171	0.0914913	0.0682511	CSF1R/S100A8/SWAP70/SYK	4	CCDC88A
GO:0009620	response to fungus	2/49	53/18862	0.00837264	0.092645	0.0691117	S100A8/SYK	2	CCDC88A
GO:0000723	telomere maintenance	3/49	161/18862	0.00843751	0.092645	0.0691117	CCT2/CCT8/HSP90AB1	3	CCDC88A
GO:0002244	hematopoietic progenitor cell differentiation	3/49	161/18862	0.00843751	0.092645	0.0691117	CSF1R/LMO2/PSMA3	3	CCDC88A
GO:0030307	positive regulation of cell growth	3/49	161/18862	0.00843751	0.092645	0.0691117	GOLGA4/S100A8/SHTN1	3	CCDC88A
GO:0009895	negative regulation of catabolic process	4/49	312/18862	0.00867154	0.0934547	0.0697157	EIF3H/HSP90AB1/TIMP1/YBX3	4	CCDC88A
GO:0070661	leukocyte proliferation	4/49	312/18862	0.00867154	0.0934547	0.0697157	CD86/CSF1R/MEF2C/SYK	4	CCDC88A
GO:0046622	positive regulation of organ growth	2/49	54/18862	0.00868035	0.0934547	0.0697157	MEF2C/YBX3	2	CCDC88A
GO:1990138	neuron projection extension	3/49	164/18862	0.00887288	0.0949112	0.0708023	GOLGA4/HSP90AB1/SHTN1	3	CCDC88A
GO:0045088	regulation of innate immune response	4/49	315/18862	0.00896074	0.0952366	0.071045	GRN/HSP90AB1/PSMA3/SYK	4	CCDC88A
GO:0140053	mitochondrial gene expression	3/49	165/18862	0.00902089	0.0952652	0.0710664	GADD45GIP1/HSD17B10/TUFM	3	CCDC88A
GO:0046456	icosanoid biosynthetic process	2/49	56/18862	0.0093108	0.0975622	0.0727799	MGST3/SYK	2	CCDC88A
GO:0048638	regulation of developmental growth	4/49	319/18862	0.00935609	0.0975622	0.0727799	GOLGA4/MEF2C/SHTN1/YBX3	4	CCDC88A
GO:0034612	response to tumor necrosis factor	4/49	320/18862	0.00945668	0.0979948	0.0731026	PRPF8/PSMA3/SYK/YBX3	4	CCDC88A
GO:0038095	Fc-epsilon receptor signaling pathway	3/49	169/18862	0.00962743	0.0985946	0.07355	FOS/PSMA3/SYK	3	CCDC88A
GO:0031295	T cell costimulation	2/49	57/18862	0.00963349	0.0985946	0.07355	CD86/LGALS1	2	CCDC88A
GO:0035306	positive regulation of dephosphorylation	2/49	58/18862	0.00996112	0.101322	0.0755849	HSP90AB1/MEF2C	2	CCDC88A
GO:0008361	regulation of cell size	3/49	173/18862	0.0102573	0.101887	0.0760058	GOLGA4/HSP90AB1/SHTN1	3	CCDC88A
GO:0006898	receptor-mediated endocytosis	4/49	328/18862	0.010287	0.101887	0.0760058	CANX/HSP90B1/ITGB1/SYK	4	CCDC88A
GO:0031294	lymphocyte costimulation	2/49	59/18862	0.0102937	0.101887	0.0760058	CD86/LGALS1	2	CCDC88A
GO:0043030	regulation of macrophage activation	2/49	59/18862	0.0102937	0.101887	0.0760058	CTSC/GRN	2	CCDC88A
GO:0032200	telomere organization	3/49	174/18862	0.0104184	0.101887	0.0760058	CCT2/CCT8/HSP90AB1	3	CCDC88A
GO:0051897	positive regulation of protein kinase B signaling	3/49	175/18862	0.0105811	0.101887	0.0760058	CD86/HSP90AB1/ITGB1	3	CCDC88A
GO:0052126	movement in host environment	3/49	175/18862	0.0105811	0.101887	0.0760058	CD86/ITGB1/LGALS1	3	CCDC88A
GO:0032722	positive regulation of chemokine production	2/49	60/18862	0.0106311	0.101887	0.0760058	CSF1R/SYK	2	CCDC88A
GO:0032890	regulation of organic acid transport	2/49	60/18862	0.0106311	0.101887	0.0760058	ITGB1/SYK	2	CCDC88A
GO:1904356	regulation of telomere maintenance via telomere lengthening	2/49	60/18862	0.0106311	0.101887	0.0760058	CCT2/CCT8	2	CCDC88A
GO:0010921	regulation of phosphatase activity	3/49	176/18862	0.0107451	0.102388	0.0763796	HSP90AB1/HSP90B1/MEF2C	3	CCDC88A
GO:2001257	regulation of cation channel activity	3/49	177/18862	0.0109107	0.103371	0.0771133	CTSS/ITGB1/MEF2C	3	CCDC88A
GO:0035036	sperm-egg recognition	2/49	61/18862	0.0109734	0.103374	0.0771157	CCT2/CCT8	2	CCDC88A
GO:0001906	cell killing	3/49	179/18862	0.0112463	0.105346	0.0785868	CTSC/HSP90AB1/SYK	3	CCDC88A
GO:0045453	bone resorption	2/49	62/18862	0.0113205	0.105446	0.0786613	CSF1R/SYK	2	CCDC88A
GO:0035690	cellular response to drug	2/49	63/18862	0.0116725	0.107516	0.0802056	HSP90AB1/MEF2C	2	CCDC88A
GO:0061077	chaperone-mediated protein folding	2/49	63/18862	0.0116725	0.107516	0.0802056	CCT2/DNAJC7	2	CCDC88A
GO:0070997	neuron death	4/49	342/18862	0.0118515	0.108562	0.0809859	FOS/GRN/HSP90AB1/MEF2C	4	CCDC88A
GO:0035914	skeletal muscle cell differentiation	2/49	64/18862	0.0120292	0.109508	0.0816913	FOS/MEF2C	2	CCDC88A
GO:0042742	defense response to bacterium	4/49	344/18862	0.0120868	0.109508	0.0816913	CFP/GRN/S100A8/SYK	4	CCDC88A
GO:1903051	negative regulation of proteolysis involved in cellular protein catabolic process	2/49	65/18862	0.0123907	0.111651	0.0832897	EIF3H/HSP90AB1	2	CCDC88A
GO:0019058	viral life cycle	4/49	348/18862	0.0125665	0.112017	0.0835632	CD86/HSP90AB1/ITGB1/LGALS1	4	CCDC88A
GO:2001233	regulation of apoptotic signaling pathway	4/49	348/18862	0.0125665	0.112017	0.0835632	CTSC/PDIA3/S100A8/YBX3	4	CCDC88A
GO:0046635	positive regulation of alpha-beta T cell activation	2/49	66/18862	0.0127569	0.113107	0.0843757	CD86/SYK	2	CCDC88A
GO:0043488	regulation of mRNA stability	3/49	188/18862	0.0128301	0.11315	0.0844084	EXOSC7/PSMA3/YBX3	3	CCDC88A
GO:0002285	lymphocyte activation involved in immune response	3/49	189/18862	0.0130135	0.114161	0.0851624	CD86/LGALS1/SWAP70	3	CCDC88A
GO:0046637	regulation of alpha-beta T cell differentiation	2/49	67/18862	0.0131278	0.114557	0.085458	CD86/SYK	2	CCDC88A
GO:0051251	positive regulation of lymphocyte activation	4/49	356/18862	0.0135622	0.117728	0.0878234	CD86/LGALS1/MEF2C/SYK	4	CCDC88A
GO:0030098	lymphocyte differentiation	4/49	358/18862	0.0138187	0.118641	0.088504	CD86/ITGB1/LGALS1/SYK	4	CCDC88A
GO:0032259	methylation	4/49	359/18862	0.0139482	0.118641	0.088504	AHCY/FOS/GSPT1/HSD17B10	4	CCDC88A
GO:0009566	fertilization	3/49	194/18862	0.0139535	0.118641	0.088504	CCT2/CCT8/YBX3	3	CCDC88A
GO:0071897	DNA biosynthetic process	3/49	194/18862	0.0139535	0.118641	0.088504	CCT2/CCT8/HSP90AB1	3	CCDC88A
GO:1901215	negative regulation of neuron death	3/49	195/18862	0.014146	0.11959	0.0892121	GRN/HSP90AB1/MEF2C	3	CCDC88A
GO:0043687	post-translational protein modification	4/49	361/18862	0.0142094	0.11959	0.0892121	HSP90B1/LGALS1/PSMA3/TIMP1	4	CCDC88A
GO:0043523	regulation of neuron apoptotic process	3/49	197/18862	0.0145356	0.121106	0.0903432	GRN/HSP90AB1/MEF2C	3	CCDC88A
GO:0071222	cellular response to lipopolysaccharide	3/49	197/18862	0.0145356	0.121106	0.0903432	CD86/MEF2C/PRPF8	3	CCDC88A
GO:0043487	regulation of RNA stability	3/49	198/18862	0.0147327	0.121527	0.090657	EXOSC7/PSMA3/YBX3	3	CCDC88A
GO:0051054	positive regulation of DNA metabolic process	3/49	198/18862	0.0147327	0.121527	0.090657	CCT2/CCT8/HSP90AB1	3	CCDC88A
GO:0045862	positive regulation of proteolysis	4/49	367/18862	0.0150117	0.122335	0.0912597	CTSC/GRN/S100A8/SYK	4	CCDC88A
GO:0048708	astrocyte differentiation	2/49	72/18862	0.015052	0.122335	0.0912597	GRN/S100A8	2	CCDC88A
GO:1903036	positive regulation of response to wounding	2/49	72/18862	0.015052	0.122335	0.0912597	GRN/ITGB1	2	CCDC88A
GO:0010952	positive regulation of peptidase activity	3/49	200/18862	0.0151314	0.12238	0.0912937	GRN/S100A8/SYK	3	CCDC88A
GO:0032535	regulation of cellular component size	4/49	370/18862	0.0154235	0.124136	0.0926038	GOLGA4/HSP90AB1/SHTN1/SWAP70	4	CCDC88A
GO:1902036	regulation of hematopoietic stem cell differentiation	2/49	74/18862	0.0158538	0.126983	0.0947275	LMO2/PSMA3	2	CCDC88A
GO:0006402	mRNA catabolic process	4/49	375/18862	0.0161255	0.128539	0.095888	EXOSC7/GSPT1/PSMA3/YBX3	4	CCDC88A
GO:0002479	antigen processing and presentation of exogenous peptide antigen via MHC class I, TAP-dependent	2/49	75/18862	0.0162614	0.129002	0.0962333	PDIA3/PSMA3	2	CCDC88A
GO:0002221	pattern recognition receptor signaling pathway	3/49	208/18862	0.0167874	0.132384	0.0987567	CTSS/HSP90B1/S100A8	3	CCDC88A
GO:0006959	humoral immune response	4/49	380/18862	0.0168475	0.132384	0.0987567	CFP/MEF2C/POU2F2/S100A8	4	CCDC88A
GO:0071219	cellular response to molecule of bacterial origin	3/49	209/18862	0.0170012	0.132408	0.0987741	CD86/MEF2C/PRPF8	3	CCDC88A
GO:0048678	response to axon injury	2/49	77/18862	0.01709	0.132408	0.0987741	GRN/LGALS1	2	CCDC88A
GO:1903363	negative regulation of cellular protein catabolic process	2/49	77/18862	0.01709	0.132408	0.0987741	EIF3H/HSP90AB1	2	CCDC88A
GO:0061013	regulation of mRNA catabolic process	3/49	210/18862	0.0172167	0.132719	0.0990062	EXOSC7/PSMA3/YBX3	3	CCDC88A
GO:0042176	regulation of protein catabolic process	4/49	383/18862	0.0172903	0.132719	0.0990062	CTSC/EIF3H/HSP90AB1/TIMP1	4	CCDC88A
GO:0050772	positive regulation of axonogenesis	2/49	78/18862	0.017511	0.13364	0.0996933	GOLGA4/SHTN1	2	CCDC88A
GO:0007163	establishment or maintenance of cell polarity	3/49	212/18862	0.0176521	0.13364	0.0996933	HSP90AB1/ITGB1/SHTN1	3	CCDC88A
GO:0050870	positive regulation of T cell activation	3/49	212/18862	0.0176521	0.13364	0.0996933	CD86/LGALS1/SYK	3	CCDC88A
GO:0002312	B cell activation involved in immune response	2/49	79/18862	0.0179364	0.133957	0.09993	LGALS1/SWAP70	2	CCDC88A
GO:0032204	regulation of telomere maintenance	2/49	79/18862	0.0179364	0.133957	0.09993	CCT2/CCT8	2	CCDC88A
GO:1900034	regulation of cellular response to heat	2/49	79/18862	0.0179364	0.133957	0.09993	DNAJC7/HSP90AB1	2	CCDC88A
GO:1903050	regulation of proteolysis involved in cellular protein catabolic process	3/49	215/18862	0.0183167	0.134739	0.100513	CTSC/EIF3H/HSP90AB1	3	CCDC88A
GO:0009988	cell-cell recognition	2/49	80/18862	0.0183661	0.134739	0.100513	CCT2/CCT8	2	CCDC88A
GO:0042590	antigen processing and presentation of exogenous peptide antigen via MHC class I	2/49	80/18862	0.0183661	0.134739	0.100513	PDIA3/PSMA3	2	CCDC88A
GO:0045445	myoblast differentiation	2/49	80/18862	0.0183661	0.134739	0.100513	LGALS1/MEF2C	2	CCDC88A
GO:0022617	extracellular matrix disassembly	2/49	81/18862	0.0188002	0.137316	0.102436	CTSS/TIMP1	2	CCDC88A
GO:0051701	biological process involved in interaction with host	3/49	219/18862	0.0192245	0.138686	0.103457	CD86/ITGB1/LGALS1	3	CCDC88A
GO:0006970	response to osmotic stress	2/49	82/18862	0.0192386	0.138686	0.103457	HSP90AB1/YBX3	2	CCDC88A
GO:0071277	cellular response to calcium ion	2/49	82/18862	0.0192386	0.138686	0.103457	FOS/MEF2C	2	CCDC88A
GO:0043624	cellular protein complex disassembly	3/49	221/18862	0.0196877	0.140699	0.104959	GADD45GIP1/GSPT1/SWAP70	3	CCDC88A
GO:0050670	regulation of lymphocyte proliferation	3/49	221/18862	0.0196877	0.140699	0.104959	CD86/MEF2C/SYK	3	CCDC88A
GO:0048588	developmental cell growth	3/49	222/18862	0.0199215	0.141759	0.10575	GOLGA4/HSP90AB1/SHTN1	3	CCDC88A
GO:0032944	regulation of mononuclear cell proliferation	3/49	223/18862	0.020157	0.142822	0.106543	CD86/MEF2C/SYK	3	CCDC88A
GO:0022618	ribonucleoprotein complex assembly	3/49	224/18862	0.0203939	0.143886	0.107337	EIF3H/HSP90AB1/PRPF8	3	CCDC88A
GO:0034109	homotypic cell-cell adhesion	2/49	85/18862	0.0205796	0.14434	0.107675	LGALS1/SYK	2	CCDC88A
GO:0060560	developmental growth involved in morphogenesis	3/49	225/18862	0.0206325	0.14434	0.107675	GOLGA4/HSP90AB1/SHTN1	3	CCDC88A
GO:0032755	positive regulation of interleukin-6 production	2/49	86/18862	0.0210351	0.145926	0.108858	POU2F2/SYK	2	CCDC88A
GO:0034103	regulation of tissue remodeling	2/49	86/18862	0.0210351	0.145926	0.108858	CSF1R/SYK	2	CCDC88A
GO:0009266	response to temperature stimulus	3/49	228/18862	0.0213573	0.147543	0.110065	DNAJC7/FOS/HSP90AB1	3	CCDC88A
GO:0051402	neuron apoptotic process	3/49	230/18862	0.0218482	0.147853	0.110296	GRN/HSP90AB1/MEF2C	3	CCDC88A
GO:0002532	production of molecular mediator involved in inflammatory response	2/49	88/18862	0.0219587	0.147853	0.110296	GRN/SYK	2	CCDC88A
GO:0045582	positive regulation of T cell differentiation	2/49	88/18862	0.0219587	0.147853	0.110296	CD86/SYK	2	CCDC88A
GO:0060218	hematopoietic stem cell differentiation	2/49	88/18862	0.0219587	0.147853	0.110296	LMO2/PSMA3	2	CCDC88A
GO:0070125	mitochondrial translational elongation	2/49	88/18862	0.0219587	0.147853	0.110296	GADD45GIP1/TUFM	2	CCDC88A
GO:1901606	alpha-amino acid catabolic process	2/49	88/18862	0.0219587	0.147853	0.110296	AHCY/HSD17B10	2	CCDC88A
GO:0071826	ribonucleoprotein complex subunit organization	3/49	231/18862	0.022096	0.147853	0.110296	EIF3H/HSP90AB1/PRPF8	3	CCDC88A
GO:0006401	RNA catabolic process	4/49	414/18862	0.0222974	0.147853	0.110296	EXOSC7/GSPT1/PSMA3/YBX3	4	CCDC88A
GO:0032642	regulation of chemokine production	2/49	89/18862	0.0224267	0.147853	0.110296	CSF1R/SYK	2	CCDC88A
GO:0046849	bone remodeling	2/49	89/18862	0.0224267	0.147853	0.110296	CSF1R/SYK	2	CCDC88A
GO:1901532	regulation of hematopoietic progenitor cell differentiation	2/49	89/18862	0.0224267	0.147853	0.110296	LMO2/PSMA3	2	CCDC88A
GO:1903706	regulation of hemopoiesis	4/49	415/18862	0.0224723	0.147853	0.110296	CD86/FOS/MEF2C/SYK	4	CCDC88A
GO:0097305	response to alcohol	3/49	233/18862	0.0225962	0.148081	0.110466	FOS/S100A8/TUFM	3	CCDC88A
GO:1903039	positive regulation of leukocyte cell-cell adhesion	3/49	234/18862	0.0228487	0.148888	0.111068	CD86/LGALS1/SYK	3	CCDC88A
GO:1903557	positive regulation of tumor necrosis factor superfamily cytokine production	2/49	90/18862	0.0228989	0.148888	0.111068	CD86/SYK	2	CCDC88A
GO:0002831	regulation of response to biotic stimulus	4/49	420/18862	0.0233591	0.149031	0.111175	GRN/HSP90AB1/PSMA3/SYK	4	CCDC88A
GO:0002690	positive regulation of leukocyte chemotaxis	2/49	91/18862	0.0233752	0.149031	0.111175	CSF1R/SWAP70	2	CCDC88A
GO:0034502	protein localization to chromosome	2/49	91/18862	0.0233752	0.149031	0.111175	CCT2/CCT8	2	CCDC88A
GO:0030316	osteoclast differentiation	2/49	92/18862	0.0238555	0.149031	0.111175	CSF1R/FOS	2	CCDC88A
GO:0030516	regulation of axon extension	2/49	92/18862	0.0238555	0.149031	0.111175	GOLGA4/SHTN1	2	CCDC88A
GO:1901216	positive regulation of neuron death	2/49	92/18862	0.0238555	0.149031	0.111175	FOS/GRN	2	CCDC88A
GO:0043161	proteasome-mediated ubiquitin-dependent protein catabolic process	4/49	425/18862	0.0242671	0.149031	0.111175	EIF3H/HSP90AB1/HSP90B1/PSMA3	4	CCDC88A
GO:0052548	regulation of endopeptidase activity	4/49	426/18862	0.0244513	0.149031	0.111175	PSMA3/S100A8/SYK/TIMP1	4	CCDC88A
GO:0010975	regulation of neuron projection development	4/49	428/18862	0.0248222	0.149031	0.111175	GOLGA4/GRN/LGALS1/SHTN1	4	CCDC88A
GO:0001820	serotonin secretion	1/49	10/18862	0.0256826	0.149031	0.111175	SYK	1	CCDC88A
GO:0006152	purine nucleoside catabolic process	1/49	10/18862	0.0256826	0.149031	0.111175	AHCY	1	CCDC88A
GO:0006188	IMP biosynthetic process	1/49	10/18862	0.0256826	0.149031	0.111175	ATIC	1	CCDC88A
GO:0007042	lysosomal lumen acidification	1/49	10/18862	0.0256826	0.149031	0.111175	GRN	1	CCDC88A
GO:0009396	folic acid-containing compound biosynthetic process	1/49	10/18862	0.0256826	0.149031	0.111175	ATIC	1	CCDC88A
GO:0009629	response to gravity	1/49	10/18862	0.0256826	0.149031	0.111175	FOS	1	CCDC88A
GO:0019062	virion attachment to host cell	1/49	10/18862	0.0256826	0.149031	0.111175	HSP90AB1	1	CCDC88A
GO:0031125	rRNA 3'-end processing	1/49	10/18862	0.0256826	0.149031	0.111175	EXOSC7	1	CCDC88A
GO:0036500	ATF6-mediated unfolded protein response	1/49	10/18862	0.0256826	0.149031	0.111175	HSP90B1	1	CCDC88A
GO:0045793	positive regulation of cell size	1/49	10/18862	0.0256826	0.149031	0.111175	HSP90AB1	1	CCDC88A
GO:0045843	negative regulation of striated muscle tissue development	1/49	10/18862	0.0256826	0.149031	0.111175	YBX3	1	CCDC88A
GO:0046130	purine ribonucleoside catabolic process	1/49	10/18862	0.0256826	0.149031	0.111175	AHCY	1	CCDC88A
GO:0051712	positive regulation of killing of cells of other organism	1/49	10/18862	0.0256826	0.149031	0.111175	SYK	1	CCDC88A
GO:0097278	complement-dependent cytotoxicity	1/49	10/18862	0.0256826	0.149031	0.111175	HSP90AB1	1	CCDC88A
GO:0106049	regulation of cellular response to osmotic stress	1/49	10/18862	0.0256826	0.149031	0.111175	YBX3	1	CCDC88A
GO:1900426	positive regulation of defense response to bacterium	1/49	10/18862	0.0256826	0.149031	0.111175	GRN	1	CCDC88A
GO:1903980	positive regulation of microglial cell activation	1/49	10/18862	0.0256826	0.149031	0.111175	CTSC	1	CCDC88A
GO:0007015	actin filament organization	4/49	435/18862	0.0261473	0.149031	0.111175	HSP90B1/MARCKS/SHTN1/SWAP70	4	CCDC88A
GO:0051896	regulation of protein kinase B signaling	3/49	247/18862	0.0262711	0.149031	0.111175	CD86/HSP90AB1/ITGB1	3	CCDC88A
GO:0001819	positive regulation of cytokine production	4/49	437/18862	0.0265336	0.149031	0.111175	CD86/CSF1R/POU2F2/SYK	4	CCDC88A
GO:0022407	regulation of cell-cell adhesion	4/49	437/18862	0.0265336	0.149031	0.111175	CD86/LGALS1/SWAP70/SYK	4	CCDC88A
GO:0031341	regulation of cell killing	2/49	98/18862	0.0268222	0.149031	0.111175	HSP90AB1/SYK	2	CCDC88A
GO:0019886	antigen processing and presentation of exogenous peptide antigen via MHC class II	2/49	99/18862	0.0273305	0.149031	0.111175	CANX/CTSS	2	CCDC88A
GO:0042102	positive regulation of T cell proliferation	2/49	99/18862	0.0273305	0.149031	0.111175	CD86/SYK	2	CCDC88A
GO:0051588	regulation of neurotransmitter transport	2/49	99/18862	0.0273305	0.149031	0.111175	ITGB1/MEF2C	2	CCDC88A
GO:0048863	stem cell differentiation	3/49	251/18862	0.0273768	0.149031	0.111175	LMO2/MEF2C/PSMA3	3	CCDC88A
GO:0071560	cellular response to transforming growth factor beta stimulus	3/49	251/18862	0.0273768	0.149031	0.111175	FOS/HSP90AB1/MEF2C	3	CCDC88A
GO:1903362	regulation of cellular protein catabolic process	3/49	251/18862	0.0273768	0.149031	0.111175	CTSC/EIF3H/HSP90AB1	3	CCDC88A
GO:0003139	secondary heart field specification	1/49	11/18862	0.0282151	0.149031	0.111175	MEF2C	1	CCDC88A
GO:0006449	regulation of translational termination	1/49	11/18862	0.0282151	0.149031	0.111175	GSPT1	1	CCDC88A
GO:0033632	regulation of cell-cell adhesion mediated by integrin	1/49	11/18862	0.0282151	0.149031	0.111175	SWAP70	1	CCDC88A
GO:0034427	nuclear-transcribed mRNA catabolic process, exonucleolytic, 3'-5'	1/49	11/18862	0.0282151	0.149031	0.111175	EXOSC7	1	CCDC88A
GO:0036363	transforming growth factor beta activation	1/49	11/18862	0.0282151	0.149031	0.111175	HSP90AB1	1	CCDC88A
GO:0045628	regulation of T-helper 2 cell differentiation	1/49	11/18862	0.0282151	0.149031	0.111175	CD86	1	CCDC88A
GO:0046598	positive regulation of viral entry into host cell	1/49	11/18862	0.0282151	0.149031	0.111175	LGALS1	1	CCDC88A
GO:0046643	regulation of gamma-delta T cell activation	1/49	11/18862	0.0282151	0.149031	0.111175	SYK	1	CCDC88A
GO:0048635	negative regulation of muscle organ development	1/49	11/18862	0.0282151	0.149031	0.111175	YBX3	1	CCDC88A
GO:0048680	positive regulation of axon regeneration	1/49	11/18862	0.0282151	0.149031	0.111175	GRN	1	CCDC88A
GO:0070106	interleukin-27-mediated signaling pathway	1/49	11/18862	0.0282151	0.149031	0.111175	CANX	1	CCDC88A
GO:0070757	interleukin-35-mediated signaling pathway	1/49	11/18862	0.0282151	0.149031	0.111175	CANX	1	CCDC88A
GO:0071492	cellular response to UV-A	1/49	11/18862	0.0282151	0.149031	0.111175	TIMP1	1	CCDC88A
GO:0071888	macrophage apoptotic process	1/49	11/18862	0.0282151	0.149031	0.111175	MEF2C	1	CCDC88A
GO:0075294	positive regulation by symbiont of entry into host	1/49	11/18862	0.0282151	0.149031	0.111175	LGALS1	1	CCDC88A
GO:1901862	negative regulation of muscle tissue development	1/49	11/18862	0.0282151	0.149031	0.111175	YBX3	1	CCDC88A
GO:0045621	positive regulation of lymphocyte differentiation	2/49	101/18862	0.0283588	0.149031	0.111175	CD86/SYK	2	CCDC88A
GO:0046634	regulation of alpha-beta T cell activation	2/49	101/18862	0.0283588	0.149031	0.111175	CD86/SYK	2	CCDC88A
GO:2000379	positive regulation of reactive oxygen species metabolic process	2/49	101/18862	0.0283588	0.149031	0.111175	HSP90AB1/SYK	2	CCDC88A
GO:0046620	regulation of organ growth	2/49	102/18862	0.0288788	0.149031	0.111175	MEF2C/YBX3	2	CCDC88A
GO:0032412	regulation of ion transmembrane transporter activity	3/49	257/18862	0.0290815	0.149031	0.111175	CTSS/ITGB1/MEF2C	3	CCDC88A
GO:0071559	response to transforming growth factor beta	3/49	257/18862	0.0290815	0.149031	0.111175	FOS/HSP90AB1/MEF2C	3	CCDC88A
GO:0002833	positive regulation of response to biotic stimulus	3/49	258/18862	0.0293711	0.149031	0.111175	GRN/PSMA3/SYK	3	CCDC88A
GO:0002495	antigen processing and presentation of peptide antigen via MHC class II	2/49	103/18862	0.0294025	0.149031	0.111175	CANX/CTSS	2	CCDC88A
GO:0030593	neutrophil chemotaxis	2/49	103/18862	0.0294025	0.149031	0.111175	S100A8/SYK	2	CCDC88A
GO:0002504	antigen processing and presentation of peptide or polysaccharide antigen via MHC class II	2/49	104/18862	0.0299301	0.149031	0.111175	CANX/CTSS	2	CCDC88A
GO:0009116	nucleoside metabolic process	2/49	104/18862	0.0299301	0.149031	0.111175	AHCY/ATIC	2	CCDC88A
GO:0061387	regulation of extent of cell growth	2/49	104/18862	0.0299301	0.149031	0.111175	GOLGA4/SHTN1	2	CCDC88A
GO:0001894	tissue homeostasis	3/49	260/18862	0.0299547	0.149031	0.111175	CSF1R/ITGB1/SYK	3	CCDC88A
GO:0006415	translational termination	2/49	105/18862	0.0304615	0.149031	0.111175	GADD45GIP1/GSPT1	2	CCDC88A
GO:0003207	cardiac chamber formation	1/49	12/18862	0.030741	0.149031	0.111175	MEF2C	1	CCDC88A
GO:0010958	regulation of amino acid import across plasma membrane	1/49	12/18862	0.030741	0.149031	0.111175	ITGB1	1	CCDC88A
GO:0033629	negative regulation of cell adhesion mediated by integrin	1/49	12/18862	0.030741	0.149031	0.111175	SWAP70	1	CCDC88A
GO:0036005	response to macrophage colony-stimulating factor	1/49	12/18862	0.030741	0.149031	0.111175	CSF1R	1	CCDC88A
GO:0036006	cellular response to macrophage colony-stimulating factor stimulus	1/49	12/18862	0.030741	0.149031	0.111175	CSF1R	1	CCDC88A
GO:0038063	collagen-activated tyrosine kinase receptor signaling pathway	1/49	12/18862	0.030741	0.149031	0.111175	SYK	1	CCDC88A
GO:0038110	interleukin-2-mediated signaling pathway	1/49	12/18862	0.030741	0.149031	0.111175	SYK	1	CCDC88A
GO:0042492	gamma-delta T cell differentiation	1/49	12/18862	0.030741	0.149031	0.111175	SYK	1	CCDC88A
GO:0044650	adhesion of symbiont to host cell	1/49	12/18862	0.030741	0.149031	0.111175	HSP90AB1	1	CCDC88A
GO:0047484	regulation of response to osmotic stress	1/49	12/18862	0.030741	0.149031	0.111175	YBX3	1	CCDC88A
GO:0055012	ventricular cardiac muscle cell differentiation	1/49	12/18862	0.030741	0.149031	0.111175	MEF2C	1	CCDC88A
GO:0061517	macrophage proliferation	1/49	12/18862	0.030741	0.149031	0.111175	CSF1R	1	CCDC88A
GO:0070572	positive regulation of neuron projection regeneration	1/49	12/18862	0.030741	0.149031	0.111175	GRN	1	CCDC88A
GO:0071107	response to parathyroid hormone	1/49	12/18862	0.030741	0.149031	0.111175	MEF2C	1	CCDC88A
GO:0071639	positive regulation of monocyte chemotactic protein-1 production	1/49	12/18862	0.030741	0.149031	0.111175	SYK	1	CCDC88A
GO:1903332	regulation of protein folding	1/49	12/18862	0.030741	0.149031	0.111175	GRN	1	CCDC88A
GO:1903789	regulation of amino acid transmembrane transport	1/49	12/18862	0.030741	0.149031	0.111175	ITGB1	1	CCDC88A
GO:1905245	regulation of aspartic-type peptidase activity	1/49	12/18862	0.030741	0.149031	0.111175	GRN	1	CCDC88A
GO:2000727	positive regulation of cardiac muscle cell differentiation	1/49	12/18862	0.030741	0.149031	0.111175	MEF2C	1	CCDC88A
GO:2000767	positive regulation of cytoplasmic translation	1/49	12/18862	0.030741	0.149031	0.111175	YBX3	1	CCDC88A
GO:0007409	axonogenesis	4/49	460/18862	0.0312256	0.150939	0.112598	CSF1R/GOLGA4/HSP90AB1/SHTN1	4	CCDC88A
GO:0046632	alpha-beta T cell differentiation	2/49	107/18862	0.0315355	0.1515	0.113017	CD86/SYK	2	CCDC88A
GO:0002697	regulation of immune effector process	4/49	465/18862	0.0323067	0.1515	0.113017	CD86/CFP/GRN/SYK	4	CCDC88A
GO:0022898	regulation of transmembrane transporter activity	3/49	268/18862	0.0323509	0.1515	0.113017	CTSS/ITGB1/MEF2C	3	CCDC88A
GO:0032963	collagen metabolic process	2/49	109/18862	0.0326244	0.1515	0.113017	CTSS/ITGB1	2	CCDC88A
GO:0002551	mast cell chemotaxis	1/49	13/18862	0.0332606	0.1515	0.113017	SWAP70	1	CCDC88A
GO:0002679	respiratory burst involved in defense response	1/49	13/18862	0.0332606	0.1515	0.113017	GRN	1	CCDC88A
GO:0032725	positive regulation of granulocyte macrophage colony-stimulating factor production	1/49	13/18862	0.0332606	0.1515	0.113017	SYK	1	CCDC88A
GO:0033008	positive regulation of mast cell activation involved in immune response	1/49	13/18862	0.0332606	0.1515	0.113017	SYK	1	CCDC88A
GO:0038007	netrin-activated signaling pathway	1/49	13/18862	0.0332606	0.1515	0.113017	SHTN1	1	CCDC88A
GO:0043306	positive regulation of mast cell degranulation	1/49	13/18862	0.0332606	0.1515	0.113017	SYK	1	CCDC88A
GO:0044090	positive regulation of vacuole organization	1/49	13/18862	0.0332606	0.1515	0.113017	GRN	1	CCDC88A
GO:0051764	actin crosslink formation	1/49	13/18862	0.0332606	0.1515	0.113017	MARCKS	1	CCDC88A
GO:0070486	leukocyte aggregation	1/49	13/18862	0.0332606	0.1515	0.113017	S100A8	1	CCDC88A
GO:0071027	nuclear RNA surveillance	1/49	13/18862	0.0332606	0.1515	0.113017	EXOSC7	1	CCDC88A
GO:0071028	nuclear mRNA surveillance	1/49	13/18862	0.0332606	0.1515	0.113017	EXOSC7	1	CCDC88A
GO:0071236	cellular response to antibiotic	1/49	13/18862	0.0332606	0.1515	0.113017	MEF2C	1	CCDC88A
GO:0071352	cellular response to interleukin-2	1/49	13/18862	0.0332606	0.1515	0.113017	SYK	1	CCDC88A
GO:0071635	negative regulation of transforming growth factor beta production	1/49	13/18862	0.0332606	0.1515	0.113017	HSP90AB1	1	CCDC88A
GO:0090646	mitochondrial tRNA processing	1/49	13/18862	0.0332606	0.1515	0.113017	HSD17B10	1	CCDC88A
GO:0098814	spontaneous synaptic transmission	1/49	13/18862	0.0332606	0.1515	0.113017	ITGB1	1	CCDC88A
GO:1902947	regulation of tau-protein kinase activity	1/49	13/18862	0.0332606	0.1515	0.113017	HSP90AB1	1	CCDC88A
GO:0016049	cell growth	4/49	470/18862	0.0334097	0.151763	0.113213	GOLGA4/HSP90AB1/S100A8/SHTN1	4	CCDC88A
GO:0031623	receptor internalization	2/49	111/18862	0.033728	0.15279	0.113979	ITGB1/SYK	2	CCDC88A
GO:0043491	protein kinase B signaling	3/49	273/18862	0.0338984	0.153139	0.114239	CD86/HSP90AB1/ITGB1	3	CCDC88A
GO:0001667	ameboidal-type cell migration	4/49	473/18862	0.0340822	0.153139	0.114239	GRN/ITGB1/MEF2C/TIMP1	4	CCDC88A
GO:0022613	ribonucleoprotein complex biogenesis	4/49	473/18862	0.0340822	0.153139	0.114239	EIF3H/EXOSC7/HSP90AB1/PRPF8	4	CCDC88A
GO:0021782	glial cell development	2/49	112/18862	0.0342853	0.153221	0.114301	GRN/S100A8	2	CCDC88A
GO:2000736	regulation of stem cell differentiation	2/49	112/18862	0.0342853	0.153221	0.114301	LMO2/PSMA3	2	CCDC88A
GO:0022409	positive regulation of cell-cell adhesion	3/49	276/18862	0.0348452	0.1537	0.114658	CD86/LGALS1/SYK	3	CCDC88A
GO:0002223	stimulatory C-type lectin receptor signaling pathway	2/49	114/18862	0.0354106	0.1537	0.114658	PSMA3/SYK	2	CCDC88A
GO:0003231	cardiac ventricle development	2/49	114/18862	0.0354106	0.1537	0.114658	MEF2C/LUZP1	2	CCDC88A
GO:0002467	germinal center formation	1/49	14/18862	0.0357738	0.1537	0.114658	MEF2C	1	CCDC88A
GO:0032488	Cdc42 protein signal transduction	1/49	14/18862	0.0357738	0.1537	0.114658	SHTN1	1	CCDC88A
GO:0044794	positive regulation by host of viral process	1/49	14/18862	0.0357738	0.1537	0.114658	CSF1R	1	CCDC88A
GO:0045217	cell-cell junction maintenance	1/49	14/18862	0.0357738	0.1537	0.114658	CSF1R	1	CCDC88A
GO:0046040	IMP metabolic process	1/49	14/18862	0.0357738	0.1537	0.114658	ATIC	1	CCDC88A
GO:0070141	response to UV-A	1/49	14/18862	0.0357738	0.1537	0.114658	TIMP1	1	CCDC88A
GO:0070669	response to interleukin-2	1/49	14/18862	0.0357738	0.1537	0.114658	SYK	1	CCDC88A
GO:0071474	cellular hyperosmotic response	1/49	14/18862	0.0357738	0.1537	0.114658	YBX3	1	CCDC88A
GO:0097531	mast cell migration	1/49	14/18862	0.0357738	0.1537	0.114658	SWAP70	1	CCDC88A
GO:1905049	negative regulation of metallopeptidase activity	1/49	14/18862	0.0357738	0.1537	0.114658	TIMP1	1	CCDC88A
GO:1902105	regulation of leukocyte differentiation	3/49	279/18862	0.0358058	0.1537	0.114658	CD86/FOS/SYK	3	CCDC88A
GO:0002429	immune response-activating cell surface receptor signaling pathway	4/49	481/18862	0.0359141	0.1537	0.114658	HSP90AB1/MEF2C/PSMA3/SYK	4	CCDC88A
GO:0002757	immune response-activating signal transduction	4/49	481/18862	0.0359141	0.1537	0.114658	HSP90AB1/MEF2C/PSMA3/SYK	4	CCDC88A
GO:0010498	proteasomal protein catabolic process	4/49	483/18862	0.0363809	0.1537	0.114658	EIF3H/HSP90AB1/HSP90B1/PSMA3	4	CCDC88A
GO:0046651	lymphocyte proliferation	3/49	282/18862	0.03678	0.1537	0.114658	CD86/MEF2C/SYK	3	CCDC88A
GO:0032409	regulation of transporter activity	3/49	283/18862	0.0371077	0.1537	0.114658	CTSS/ITGB1/MEF2C	3	CCDC88A
GO:0042063	gliogenesis	3/49	283/18862	0.0371077	0.1537	0.114658	CSF1R/GRN/S100A8	3	CCDC88A
GO:0002220	innate immune response activating cell surface receptor signaling pathway	2/49	118/18862	0.037704	0.1537	0.114658	PSMA3/SYK	2	CCDC88A
GO:0032943	mononuclear cell proliferation	3/49	285/18862	0.0377678	0.1537	0.114658	CD86/MEF2C/SYK	3	CCDC88A
GO:0010763	positive regulation of fibroblast migration	1/49	15/18862	0.0382805	0.1537	0.114658	ITGB1	1	CCDC88A
GO:0032645	regulation of granulocyte macrophage colony-stimulating factor production	1/49	15/18862	0.0382805	0.1537	0.114658	SYK	1	CCDC88A
GO:0035751	regulation of lysosomal lumen pH	1/49	15/18862	0.0382805	0.1537	0.114658	GRN	1	CCDC88A
GO:0038065	collagen-activated signaling pathway	1/49	15/18862	0.0382805	0.1537	0.114658	SYK	1	CCDC88A
GO:0042559	pteridine-containing compound biosynthetic process	1/49	15/18862	0.0382805	0.1537	0.114658	ATIC	1	CCDC88A
GO:0044406	adhesion of symbiont to host	1/49	15/18862	0.0382805	0.1537	0.114658	HSP90AB1	1	CCDC88A
GO:0045064	T-helper 2 cell differentiation	1/49	15/18862	0.0382805	0.1537	0.114658	CD86	1	CCDC88A
GO:0045579	positive regulation of B cell differentiation	1/49	15/18862	0.0382805	0.1537	0.114658	SYK	1	CCDC88A
GO:0046500	S-adenosylmethionine metabolic process	1/49	15/18862	0.0382805	0.1537	0.114658	AHCY	1	CCDC88A
GO:0051938	L-glutamate import	1/49	15/18862	0.0382805	0.1537	0.114658	ITGB1	1	CCDC88A
GO:0071025	RNA surveillance	1/49	15/18862	0.0382805	0.1537	0.114658	EXOSC7	1	CCDC88A
GO:0072160	nephron tubule epithelial cell differentiation	1/49	15/18862	0.0382805	0.1537	0.114658	MEF2C	1	CCDC88A
GO:0098712	L-glutamate import across plasma membrane	1/49	15/18862	0.0382805	0.1537	0.114658	ITGB1	1	CCDC88A
GO:1901163	regulation of trophoblast cell migration	1/49	15/18862	0.0382805	0.1537	0.114658	TIMP1	1	CCDC88A
GO:2001044	regulation of integrin-mediated signaling pathway	1/49	15/18862	0.0382805	0.1537	0.114658	TIMP1	1	CCDC88A
GO:2001224	positive regulation of neuron migration	1/49	15/18862	0.0382805	0.1537	0.114658	SHTN1	1	CCDC88A
GO:0016311	dephosphorylation	4/49	491/18862	0.0382837	0.1537	0.114658	HSP90AB1/HSP90B1/MEF2C/SWAP70	4	CCDC88A
GO:0002688	regulation of leukocyte chemotaxis	2/49	119/18862	0.0382861	0.1537	0.114658	CSF1R/SWAP70	2	CCDC88A
GO:0002758	innate immune response-activating signal transduction	2/49	119/18862	0.0382861	0.1537	0.114658	PSMA3/SYK	2	CCDC88A
GO:0043666	regulation of phosphoprotein phosphatase activity	2/49	119/18862	0.0382861	0.1537	0.114658	HSP90AB1/HSP90B1	2	CCDC88A
GO:0090066	regulation of anatomical structure size	4/49	493/18862	0.0387682	0.154554	0.115295	GOLGA4/HSP90AB1/SHTN1/SWAP70	4	CCDC88A
GO:0006805	xenobiotic metabolic process	2/49	120/18862	0.0388716	0.154554	0.115295	HSP90AB1/MGST3	2	CCDC88A
GO:0034605	cellular response to heat	2/49	120/18862	0.0388716	0.154554	0.115295	DNAJC7/HSP90AB1	2	CCDC88A
GO:0043244	regulation of protein-containing complex disassembly	2/49	120/18862	0.0388716	0.154554	0.115295	GSPT1/SWAP70	2	CCDC88A
GO:0006690	icosanoid metabolic process	2/49	123/18862	0.0406488	0.156154	0.116488	MGST3/SYK	2	CCDC88A
GO:0035821	modulation of process of other organism	2/49	123/18862	0.0406488	0.156154	0.116488	CSF1R/SYK	2	CCDC88A
GO:1990266	neutrophil migration	2/49	123/18862	0.0406488	0.156154	0.116488	S100A8/SYK	2	CCDC88A
GO:0001732	formation of cytoplasmic translation initiation complex	1/49	16/18862	0.0407809	0.156154	0.116488	EIF3H	1	CCDC88A
GO:0002830	positive regulation of type 2 immune response	1/49	16/18862	0.0407809	0.156154	0.116488	CD86	1	CCDC88A
GO:0017014	protein nitrosylation	1/49	16/18862	0.0407809	0.156154	0.116488	S100A8	1	CCDC88A
GO:0018119	peptidyl-cysteine S-nitrosylation	1/49	16/18862	0.0407809	0.156154	0.116488	S100A8	1	CCDC88A
GO:0032604	granulocyte macrophage colony-stimulating factor production	1/49	16/18862	0.0407809	0.156154	0.116488	SYK	1	CCDC88A
GO:0034384	high-density lipoprotein particle clearance	1/49	16/18862	0.0407809	0.156154	0.116488	HDLBP	1	CCDC88A
GO:0051238	sequestering of metal ion	1/49	16/18862	0.0407809	0.156154	0.116488	S100A8	1	CCDC88A
GO:0051580	regulation of neurotransmitter uptake	1/49	16/18862	0.0407809	0.156154	0.116488	ITGB1	1	CCDC88A
GO:0051709	regulation of killing of cells of other organism	1/49	16/18862	0.0407809	0.156154	0.116488	SYK	1	CCDC88A
GO:0051957	positive regulation of amino acid transport	1/49	16/18862	0.0407809	0.156154	0.116488	ITGB1	1	CCDC88A
GO:0060263	regulation of respiratory burst	1/49	16/18862	0.0407809	0.156154	0.116488	GRN	1	CCDC88A
GO:0061450	trophoblast cell migration	1/49	16/18862	0.0407809	0.156154	0.116488	TIMP1	1	CCDC88A
GO:0099116	tRNA 5'-end processing	1/49	16/18862	0.0407809	0.156154	0.116488	HSD17B10	1	CCDC88A
GO:0007162	negative regulation of cell adhesion	3/49	295/18862	0.0411589	0.157238	0.117297	CD86/LGALS1/SWAP70	3	CCDC88A
GO:0071466	cellular response to xenobiotic stimulus	2/49	125/18862	0.0418505	0.159513	0.118994	HSP90AB1/MGST3	2	CCDC88A
GO:0045471	response to ethanol	2/49	126/18862	0.0424564	0.160514	0.119741	S100A8/TUFM	2	CCDC88A
GO:0030968	endoplasmic reticulum unfolded protein response	2/49	127/18862	0.0430656	0.160514	0.119741	CANX/HSP90B1	2	CCDC88A
GO:0000963	mitochondrial RNA processing	1/49	17/18862	0.0432748	0.160514	0.119741	HSD17B10	1	CCDC88A
GO:0010759	positive regulation of macrophage chemotaxis	1/49	17/18862	0.0432748	0.160514	0.119741	CSF1R	1	CCDC88A
GO:0042693	muscle cell fate commitment	1/49	17/18862	0.0432748	0.160514	0.119741	MEF2C	1	CCDC88A
GO:0070525	tRNA threonylcarbamoyladenosine metabolic process	1/49	17/18862	0.0432748	0.160514	0.119741	HSD17B10	1	CCDC88A
GO:0071318	cellular response to ATP	1/49	17/18862	0.0432748	0.160514	0.119741	HSP90B1	1	CCDC88A
GO:0071850	mitotic cell cycle arrest	1/49	17/18862	0.0432748	0.160514	0.119741	GADD45GIP1	1	CCDC88A
GO:0150078	positive regulation of neuroinflammatory response	1/49	17/18862	0.0432748	0.160514	0.119741	CTSC	1	CCDC88A
GO:0150079	negative regulation of neuroinflammatory response	1/49	17/18862	0.0432748	0.160514	0.119741	GRN	1	CCDC88A
GO:1900424	regulation of defense response to bacterium	1/49	17/18862	0.0432748	0.160514	0.119741	GRN	1	CCDC88A
GO:2000811	negative regulation of anoikis	1/49	17/18862	0.0432748	0.160514	0.119741	ITGB1	1	CCDC88A
GO:0002576	platelet degranulation	2/49	128/18862	0.0436781	0.161648	0.120587	SYK/TIMP1	2	CCDC88A
GO:1901657	glycosyl compound metabolic process	2/49	129/18862	0.0442939	0.163562	0.122014	AHCY/ATIC	2	CCDC88A
GO:0043414	macromolecule methylation	3/49	305/18862	0.0446997	0.16423	0.122513	FOS/GSPT1/HSD17B10	3	CCDC88A
GO:0046683	response to organophosphorus	2/49	130/18862	0.0449129	0.16423	0.122513	FOS/HSP90B1	2	CCDC88A
GO:0009410	response to xenobiotic stimulus	2/49	131/18862	0.0455351	0.16423	0.122513	HSP90AB1/MGST3	2	CCDC88A
GO:0002523	leukocyte migration involved in inflammatory response	1/49	18/18862	0.0457625	0.16423	0.122513	S100A8	1	CCDC88A
GO:0003128	heart field specification	1/49	18/18862	0.0457625	0.16423	0.122513	MEF2C	1	CCDC88A
GO:0006957	complement activation, alternative pathway	1/49	18/18862	0.0457625	0.16423	0.122513	CFP	1	CCDC88A
GO:0031645	negative regulation of nervous system process	1/49	18/18862	0.0457625	0.16423	0.122513	CTSC	1	CCDC88A
GO:0032930	positive regulation of superoxide anion generation	1/49	18/18862	0.0457625	0.16423	0.122513	SYK	1	CCDC88A
GO:0060546	negative regulation of necroptotic process	1/49	18/18862	0.0457625	0.16423	0.122513	YBX3	1	CCDC88A
GO:0071498	cellular response to fluid shear stress	1/49	18/18862	0.0457625	0.16423	0.122513	MEF2C	1	CCDC88A
GO:0071605	monocyte chemotactic protein-1 production	1/49	18/18862	0.0457625	0.16423	0.122513	SYK	1	CCDC88A
GO:0071637	regulation of monocyte chemotactic protein-1 production	1/49	18/18862	0.0457625	0.16423	0.122513	SYK	1	CCDC88A
GO:2000010	positive regulation of protein localization to cell surface	1/49	18/18862	0.0457625	0.16423	0.122513	HSP90AB1	1	CCDC88A
GO:0060562	epithelial tube morphogenesis	3/49	309/18862	0.0461576	0.164944	0.123046	CSF1R/MEF2C/LUZP1	3	CCDC88A
GO:0032434	regulation of proteasomal ubiquitin-dependent protein catabolic process	2/49	132/18862	0.0461606	0.164944	0.123046	EIF3H/HSP90AB1	2	CCDC88A
GO:0002687	positive regulation of leukocyte migration	2/49	133/18862	0.0467892	0.165951	0.123797	CSF1R/SWAP70	2	CCDC88A
GO:0071902	positive regulation of protein serine/threonine kinase activity	3/49	311/18862	0.0468954	0.165951	0.123797	CSF1R/HSP90AB1/SYK	3	CCDC88A
GO:0006414	translational elongation	2/49	134/18862	0.047421	0.165951	0.123797	GADD45GIP1/TUFM	2	CCDC88A
GO:0032543	mitochondrial translation	2/49	134/18862	0.047421	0.165951	0.123797	GADD45GIP1/TUFM	2	CCDC88A
GO:0050853	B cell receptor signaling pathway	2/49	134/18862	0.047421	0.165951	0.123797	MEF2C/SYK	2	CCDC88A
GO:0043280	positive regulation of cysteine-type endopeptidase activity involved in apoptotic process	2/49	135/18862	0.048056	0.165951	0.123797	S100A8/SYK	2	CCDC88A
GO:0032303	regulation of icosanoid secretion	1/49	19/18862	0.0482438	0.165951	0.123797	SYK	1	CCDC88A
GO:0033005	positive regulation of mast cell activation	1/49	19/18862	0.0482438	0.165951	0.123797	SYK	1	CCDC88A
GO:0043031	negative regulation of macrophage activation	1/49	19/18862	0.0482438	0.165951	0.123797	GRN	1	CCDC88A
GO:0045663	positive regulation of myoblast differentiation	1/49	19/18862	0.0482438	0.165951	0.123797	MEF2C	1	CCDC88A
GO:0045780	positive regulation of bone resorption	1/49	19/18862	0.0482438	0.165951	0.123797	SYK	1	CCDC88A
GO:0046629	gamma-delta T cell activation	1/49	19/18862	0.0482438	0.165951	0.123797	SYK	1	CCDC88A
GO:0046653	tetrahydrofolate metabolic process	1/49	19/18862	0.0482438	0.165951	0.123797	ATIC	1	CCDC88A
GO:0048643	positive regulation of skeletal muscle tissue development	1/49	19/18862	0.0482438	0.165951	0.123797	MEF2C	1	CCDC88A
GO:0062099	negative regulation of programmed necrotic cell death	1/49	19/18862	0.0482438	0.165951	0.123797	YBX3	1	CCDC88A
GO:0070262	peptidyl-serine dephosphorylation	1/49	19/18862	0.0482438	0.165951	0.123797	SWAP70	1	CCDC88A
GO:0090330	regulation of platelet aggregation	1/49	19/18862	0.0482438	0.165951	0.123797	SYK	1	CCDC88A
GO:2001014	regulation of skeletal muscle cell differentiation	1/49	19/18862	0.0482438	0.165951	0.123797	MEF2C	1	CCDC88A
GO:0007517	muscle organ development	3/49	317/18862	0.049144	0.168697	0.125845	FOS/MEF2C/YBX3	3	CCDC88A
GO:0002433	immune response-regulating cell surface receptor signaling pathway involved in phagocytosis	2/49	139/18862	0.0506271	0.169882	0.126729	HSP90AB1/SYK	2	CCDC88A
GO:0038096	Fc-gamma receptor signaling pathway involved in phagocytosis	2/49	139/18862	0.0506271	0.169882	0.126729	HSP90AB1/SYK	2	CCDC88A
GO:0050921	positive regulation of chemotaxis	2/49	139/18862	0.0506271	0.169882	0.126729	CSF1R/SWAP70	2	CCDC88A
GO:0006837	serotonin transport	1/49	20/18862	0.0507188	0.169882	0.126729	SYK	1	CCDC88A
GO:0006925	inflammatory cell apoptotic process	1/49	20/18862	0.0507188	0.169882	0.126729	MEF2C	1	CCDC88A
GO:0009083	branched-chain amino acid catabolic process	1/49	20/18862	0.0507188	0.169882	0.126729	HSD17B10	1	CCDC88A
GO:0016075	rRNA catabolic process	1/49	20/18862	0.0507188	0.169882	0.126729	EXOSC7	1	CCDC88A
GO:0030220	platelet formation	1/49	20/18862	0.0507188	0.169882	0.126729	MEF2C	1	CCDC88A
GO:0032928	regulation of superoxide anion generation	1/49	20/18862	0.0507188	0.169882	0.126729	SYK	1	CCDC88A
GO:0046931	pore complex assembly	1/49	20/18862	0.0507188	0.169882	0.126729	CCT8	1	CCDC88A
GO:0051412	response to corticosterone	1/49	20/18862	0.0507188	0.169882	0.126729	FOS	1	CCDC88A
GO:0097709	connective tissue replacement	1/49	20/18862	0.0507188	0.169882	0.126729	TIMP1	1	CCDC88A
GO:0038094	Fc-gamma receptor signaling pathway	2/49	140/18862	0.0512775	0.171408	0.127867	HSP90AB1/SYK	2	CCDC88A
GO:0050851	antigen receptor-mediated signaling pathway	3/49	323/18862	0.0514451	0.171622	0.128027	MEF2C/PSMA3/SYK	3	CCDC88A
GO:0006470	protein dephosphorylation	3/49	325/18862	0.0522237	0.172932	0.129005	HSP90AB1/HSP90B1/SWAP70	3	CCDC88A
GO:0046394	carboxylic acid biosynthetic process	3/49	327/18862	0.0530081	0.172932	0.129005	HSD17B10/MGST3/SYK	3	CCDC88A
GO:0050863	regulation of T cell activation	3/49	327/18862	0.0530081	0.172932	0.129005	CD86/LGALS1/SYK	3	CCDC88A
GO:0009168	purine ribonucleoside monophosphate biosynthetic process	1/49	21/18862	0.0531874	0.172932	0.129005	ATIC	1	CCDC88A
GO:0032516	positive regulation of phosphoprotein phosphatase activity	1/49	21/18862	0.0531874	0.172932	0.129005	HSP90AB1	1	CCDC88A
GO:0033630	positive regulation of cell adhesion mediated by integrin	1/49	21/18862	0.0531874	0.172932	0.129005	SYK	1	CCDC88A
GO:0034471	ncRNA 5'-end processing	1/49	21/18862	0.0531874	0.172932	0.129005	HSD17B10	1	CCDC88A
GO:0036344	platelet morphogenesis	1/49	21/18862	0.0531874	0.172932	0.129005	MEF2C	1	CCDC88A
GO:0046641	positive regulation of alpha-beta T cell proliferation	1/49	21/18862	0.0531874	0.172932	0.129005	SYK	1	CCDC88A
GO:1904753	negative regulation of vascular associated smooth muscle cell migration	1/49	21/18862	0.0531874	0.172932	0.129005	MEF2C	1	CCDC88A
GO:1905209	positive regulation of cardiocyte differentiation	1/49	21/18862	0.0531874	0.172932	0.129005	MEF2C	1	CCDC88A
GO:2000765	regulation of cytoplasmic translation	1/49	21/18862	0.0531874	0.172932	0.129005	YBX3	1	CCDC88A
GO:0006606	protein import into nucleus	2/49	143/18862	0.053247	0.172932	0.129005	HSP90AB1/SYK	2	CCDC88A
GO:0032984	protein-containing complex disassembly	3/49	328/18862	0.0534025	0.172932	0.129005	GADD45GIP1/GSPT1/SWAP70	3	CCDC88A
GO:1904951	positive regulation of establishment of protein localization	3/49	328/18862	0.0534025	0.172932	0.129005	CCT2/CCT8/HSP90AB1	3	CCDC88A
GO:0014074	response to purine-containing compound	2/49	144/18862	0.0539095	0.174089	0.129868	FOS/HSP90B1	2	CCDC88A
GO:1903037	regulation of leukocyte cell-cell adhesion	3/49	330/18862	0.0541955	0.174089	0.129868	CD86/LGALS1/SYK	3	CCDC88A
GO:0001764	neuron migration	2/49	145/18862	0.0545749	0.174089	0.129868	MEF2C/SHTN1	2	CCDC88A
GO:0002431	Fc receptor mediated stimulatory signaling pathway	2/49	145/18862	0.0545749	0.174089	0.129868	HSP90AB1/SYK	2	CCDC88A
GO:0051592	response to calcium ion	2/49	145/18862	0.0545749	0.174089	0.129868	FOS/MEF2C	2	CCDC88A
GO:0006520	cellular amino acid metabolic process	3/49	331/18862	0.0545941	0.174089	0.129868	AHCY/HSD17B10/PSMA3	3	CCDC88A
GO:0018215	protein phosphopantetheinylation	3/49	331/18862	0.0545941	0.174089	0.129868	EIF3H/ERP44/PDIA3	3	CCDC88A
GO:0045580	regulation of T cell differentiation	2/49	146/18862	0.0552433	0.174089	0.129868	CD86/SYK	2	CCDC88A
GO:0010499	proteasomal ubiquitin-independent protein catabolic process	1/49	22/18862	0.0556498	0.174089	0.129868	PSMA3	1	CCDC88A
GO:0035994	response to muscle stretch	1/49	22/18862	0.0556498	0.174089	0.129868	FOS	1	CCDC88A
GO:0045624	positive regulation of T-helper cell differentiation	1/49	22/18862	0.0556498	0.174089	0.129868	CD86	1	CCDC88A
GO:0045844	positive regulation of striated muscle tissue development	1/49	22/18862	0.0556498	0.174089	0.129868	MEF2C	1	CCDC88A
GO:0048636	positive regulation of muscle organ development	1/49	22/18862	0.0556498	0.174089	0.129868	MEF2C	1	CCDC88A
GO:0051590	positive regulation of neurotransmitter transport	1/49	22/18862	0.0556498	0.174089	0.129868	ITGB1	1	CCDC88A
GO:1901685	glutathione derivative metabolic process	1/49	22/18862	0.0556498	0.174089	0.129868	MGST3	1	CCDC88A
GO:1901687	glutathione derivative biosynthetic process	1/49	22/18862	0.0556498	0.174089	0.129868	MGST3	1	CCDC88A
GO:2000114	regulation of establishment of cell polarity	1/49	22/18862	0.0556498	0.174089	0.129868	SHTN1	1	CCDC88A
GO:2000725	regulation of cardiac muscle cell differentiation	1/49	22/18862	0.0556498	0.174089	0.129868	MEF2C	1	CCDC88A
GO:1903311	regulation of mRNA metabolic process	3/49	334/18862	0.0557986	0.174226	0.12997	EXOSC7/PSMA3/YBX3	3	CCDC88A
GO:0016053	organic acid biosynthetic process	3/49	335/18862	0.0562029	0.175159	0.130666	HSD17B10/MGST3/SYK	3	CCDC88A
GO:0002218	activation of innate immune response	2/49	148/18862	0.0565887	0.175802	0.131146	PSMA3/SYK	2	CCDC88A
GO:0034620	cellular response to unfolded protein	2/49	149/18862	0.0572658	0.175802	0.131146	CANX/HSP90B1	2	CCDC88A
GO:0046631	alpha-beta T cell activation	2/49	149/18862	0.0572658	0.175802	0.131146	CD86/SYK	2	CCDC88A
GO:0015908	fatty acid transport	2/49	150/18862	0.0579457	0.175802	0.131146	ITGB1/SYK	2	CCDC88A
GO:0050871	positive regulation of B cell activation	2/49	150/18862	0.0579457	0.175802	0.131146	MEF2C/SYK	2	CCDC88A
GO:0000966	RNA 5'-end processing	1/49	23/18862	0.0581059	0.175802	0.131146	HSD17B10	1	CCDC88A
GO:0007035	vacuolar acidification	1/49	23/18862	0.0581059	0.175802	0.131146	GRN	1	CCDC88A
GO:0009081	branched-chain amino acid metabolic process	1/49	23/18862	0.0581059	0.175802	0.131146	HSD17B10	1	CCDC88A
GO:0009127	purine nucleoside monophosphate biosynthetic process	1/49	23/18862	0.0581059	0.175802	0.131146	ATIC	1	CCDC88A
GO:0033032	regulation of myeloid cell apoptotic process	1/49	23/18862	0.0581059	0.175802	0.131146	MEF2C	1	CCDC88A
GO:0043302	positive regulation of leukocyte degranulation	1/49	23/18862	0.0581059	0.175802	0.131146	SYK	1	CCDC88A
GO:0051043	regulation of membrane protein ectodomain proteolysis	1/49	23/18862	0.0581059	0.175802	0.131146	TIMP1	1	CCDC88A
GO:0060547	negative regulation of necrotic cell death	1/49	23/18862	0.0581059	0.175802	0.131146	YBX3	1	CCDC88A
GO:0060571	morphogenesis of an epithelial fold	1/49	23/18862	0.0581059	0.175802	0.131146	LUZP1	1	CCDC88A
GO:0071157	negative regulation of cell cycle arrest	1/49	23/18862	0.0581059	0.175802	0.131146	HSP90AB1	1	CCDC88A
GO:1901863	positive regulation of muscle tissue development	1/49	23/18862	0.0581059	0.175802	0.131146	MEF2C	1	CCDC88A
GO:1904062	regulation of cation transmembrane transport	3/49	340/18862	0.0582459	0.175905	0.131222	CTSS/ITGB1/MEF2C	3	CCDC88A
GO:0003205	cardiac chamber development	2/49	151/18862	0.0586285	0.176098	0.131366	MEF2C/LUZP1	2	CCDC88A
GO:0050770	regulation of axonogenesis	2/49	151/18862	0.0586285	0.176098	0.131366	GOLGA4/SHTN1	2	CCDC88A
GO:2001056	positive regulation of cysteine-type endopeptidase activity	2/49	151/18862	0.0586285	0.176098	0.131366	S100A8/SYK	2	CCDC88A
GO:0031346	positive regulation of cell projection organization	3/49	344/18862	0.0599056	0.178969	0.133508	GOLGA4/GRN/SHTN1	3	CCDC88A
GO:0031123	RNA 3'-end processing	2/49	153/18862	0.0600025	0.178969	0.133508	EXOSC7/HSD17B10	2	CCDC88A
GO:0000466	maturation of 5.8S rRNA from tricistronic rRNA transcript (SSU-rRNA, 5.8S rRNA, LSU-rRNA)	1/49	24/18862	0.0605558	0.178969	0.133508	EXOSC7	1	CCDC88A
GO:0006929	substrate-dependent cell migration	1/49	24/18862	0.0605558	0.178969	0.133508	SHTN1	1	CCDC88A
GO:0030318	melanocyte differentiation	1/49	24/18862	0.0605558	0.178969	0.133508	MEF2C	1	CCDC88A
GO:0042454	ribonucleoside catabolic process	1/49	24/18862	0.0605558	0.178969	0.133508	AHCY	1	CCDC88A
GO:0070935	3'-UTR-mediated mRNA stabilization	1/49	24/18862	0.0605558	0.178969	0.133508	YBX3	1	CCDC88A
GO:1905523	positive regulation of macrophage migration	1/49	24/18862	0.0605558	0.178969	0.133508	CSF1R	1	CCDC88A
GO:2000209	regulation of anoikis	1/49	24/18862	0.0605558	0.178969	0.133508	ITGB1	1	CCDC88A
GO:0045861	negative regulation of proteolysis	3/49	346/18862	0.0607438	0.179205	0.133684	EIF3H/HSP90AB1/TIMP1	3	CCDC88A
GO:0001666	response to hypoxia	3/49	348/18862	0.0615876	0.181028	0.135044	AHCY/HSP90B1/PSMA3	3	CCDC88A
GO:0032368	regulation of lipid transport	2/49	156/18862	0.0620844	0.181028	0.135044	ITGB1/SYK	2	CCDC88A
GO:0014706	striated muscle tissue development	3/49	351/18862	0.0628637	0.181028	0.135044	FOS/MEF2C/YBX3	3	CCDC88A
GO:0000244	spliceosomal tri-snRNP complex assembly	1/49	25/18862	0.0629994	0.181028	0.135044	PRPF8	1	CCDC88A
GO:0002092	positive regulation of receptor internalization	1/49	25/18862	0.0629994	0.181028	0.135044	SYK	1	CCDC88A
GO:0010447	response to acidic pH	1/49	25/18862	0.0629994	0.181028	0.135044	CTSS	1	CCDC88A
GO:0015813	L-glutamate transmembrane transport	1/49	25/18862	0.0629994	0.181028	0.135044	ITGB1	1	CCDC88A
GO:0032878	regulation of establishment or maintenance of cell polarity	1/49	25/18862	0.0629994	0.181028	0.135044	SHTN1	1	CCDC88A
GO:0035902	response to immobilization stress	1/49	25/18862	0.0629994	0.181028	0.135044	FOS	1	CCDC88A
GO:0048143	astrocyte activation	1/49	25/18862	0.0629994	0.181028	0.135044	GRN	1	CCDC88A
GO:0060330	regulation of response to interferon-gamma	1/49	25/18862	0.0629994	0.181028	0.135044	HSP90AB1	1	CCDC88A
GO:0060334	regulation of interferon-gamma-mediated signaling pathway	1/49	25/18862	0.0629994	0.181028	0.135044	HSP90AB1	1	CCDC88A
GO:0060544	regulation of necroptotic process	1/49	25/18862	0.0629994	0.181028	0.135044	YBX3	1	CCDC88A
GO:1905048	regulation of metallopeptidase activity	1/49	25/18862	0.0629994	0.181028	0.135044	TIMP1	1	CCDC88A
GO:1905563	negative regulation of vascular endothelial cell proliferation	1/49	25/18862	0.0629994	0.181028	0.135044	MEF2C	1	CCDC88A
GO:0010038	response to metal ion	3/49	352/18862	0.0632918	0.181553	0.135436	FOS/MEF2C/S100A8	3	CCDC88A
GO:0032675	regulation of interleukin-6 production	2/49	158/18862	0.063486	0.181796	0.135617	POU2F2/SYK	2	CCDC88A
GO:0051052	regulation of DNA metabolic process	3/49	353/18862	0.0637213	0.182155	0.135885	CCT2/CCT8/HSP90AB1	3	CCDC88A
GO:0007338	single fertilization	2/49	160/18862	0.0648984	0.18313	0.136612	CCT2/CCT8	2	CCDC88A
GO:2001242	regulation of intrinsic apoptotic signaling pathway	2/49	160/18862	0.0648984	0.18313	0.136612	S100A8/YBX3	2	CCDC88A
GO:0001945	lymph vessel development	1/49	26/18862	0.0654368	0.18313	0.136612	SYK	1	CCDC88A
GO:0002313	mature B cell differentiation involved in immune response	1/49	26/18862	0.0654368	0.18313	0.136612	LGALS1	1	CCDC88A
GO:0006972	hyperosmotic response	1/49	26/18862	0.0654368	0.18313	0.136612	YBX3	1	CCDC88A
GO:0009651	response to salt stress	1/49	26/18862	0.0654368	0.18313	0.136612	HSP90AB1	1	CCDC88A
GO:0021772	olfactory bulb development	1/49	26/18862	0.0654368	0.18313	0.136612	CSF1R	1	CCDC88A
GO:0031342	negative regulation of cell killing	1/49	26/18862	0.0654368	0.18313	0.136612	HSP90AB1	1	CCDC88A
GO:0042745	circadian sleep/wake cycle	1/49	26/18862	0.0654368	0.18313	0.136612	AHCY	1	CCDC88A
GO:0048520	positive regulation of behavior	1/49	26/18862	0.0654368	0.18313	0.136612	MEF2C	1	CCDC88A
GO:2000108	positive regulation of leukocyte apoptotic process	1/49	26/18862	0.0654368	0.18313	0.136612	MEF2C	1	CCDC88A
GO:2000311	regulation of AMPA receptor activity	1/49	26/18862	0.0654368	0.18313	0.136612	MEF2C	1	CCDC88A
GO:0009408	response to heat	2/49	161/18862	0.0656086	0.18313	0.136612	DNAJC7/HSP90AB1	2	CCDC88A
GO:2000058	regulation of ubiquitin-dependent protein catabolic process	2/49	161/18862	0.0656086	0.18313	0.136612	EIF3H/HSP90AB1	2	CCDC88A
GO:0032635	interleukin-6 production	2/49	162/18862	0.0663214	0.184808	0.137864	POU2F2/SYK	2	CCDC88A
GO:0036293	response to decreased oxygen levels	3/49	360/18862	0.0667662	0.185735	0.138556	AHCY/HSP90B1/PSMA3	3	CCDC88A
GO:0051170	import into nucleus	2/49	163/18862	0.0670369	0.186176	0.138885	HSP90AB1/SYK	2	CCDC88A
GO:1903034	regulation of response to wounding	2/49	164/18862	0.067755	0.1863	0.138977	GRN/ITGB1	2	CCDC88A
GO:1903555	regulation of tumor necrosis factor superfamily cytokine production	2/49	164/18862	0.067755	0.1863	0.138977	CD86/SYK	2	CCDC88A
GO:2001252	positive regulation of chromosome organization	2/49	164/18862	0.067755	0.1863	0.138977	CCT2/CCT8	2	CCDC88A
GO:0000469	cleavage involved in rRNA processing	1/49	27/18862	0.067868	0.1863	0.138977	EXOSC7	1	CCDC88A
GO:0006760	folic acid-containing compound metabolic process	1/49	27/18862	0.067868	0.1863	0.138977	ATIC	1	CCDC88A
GO:0010758	regulation of macrophage chemotaxis	1/49	27/18862	0.067868	0.1863	0.138977	CSF1R	1	CCDC88A
GO:0045672	positive regulation of osteoclast differentiation	1/49	27/18862	0.067868	0.1863	0.138977	FOS	1	CCDC88A
GO:0035265	organ growth	2/49	166/18862	0.0691989	0.189198	0.141138	MEF2C/YBX3	2	CCDC88A
GO:0050727	regulation of inflammatory response	3/49	366/18862	0.0694289	0.189198	0.141138	CTSC/GRN/S100A8	3	CCDC88A
GO:0002460	adaptive immune response based on somatic recombination of immune receptors built from immunoglobulin superfamily domains	3/49	367/18862	0.0698774	0.189198	0.141138	CTSC/MEF2C/SWAP70	3	CCDC88A
GO:0071706	tumor necrosis factor superfamily cytokine production	2/49	167/18862	0.0699247	0.189198	0.141138	CD86/SYK	2	CCDC88A
GO:0000132	establishment of mitotic spindle orientation	1/49	28/18862	0.0702929	0.189198	0.141138	ITGB1	1	CCDC88A
GO:0001782	B cell homeostasis	1/49	28/18862	0.0702929	0.189198	0.141138	MEF2C	1	CCDC88A
GO:0001958	endochondral ossification	1/49	28/18862	0.0702929	0.189198	0.141138	MEF2C	1	CCDC88A
GO:0021988	olfactory lobe development	1/49	28/18862	0.0702929	0.189198	0.141138	CSF1R	1	CCDC88A
GO:0033028	myeloid cell apoptotic process	1/49	28/18862	0.0702929	0.189198	0.141138	MEF2C	1	CCDC88A
GO:0036075	replacement ossification	1/49	28/18862	0.0702929	0.189198	0.141138	MEF2C	1	CCDC88A
GO:0060603	mammary gland duct morphogenesis	1/49	28/18862	0.0702929	0.189198	0.141138	CSF1R	1	CCDC88A
GO:0062098	regulation of programmed necrotic cell death	1/49	28/18862	0.0702929	0.189198	0.141138	YBX3	1	CCDC88A
GO:0035967	cellular response to topologically incorrect protein	2/49	168/18862	0.070653	0.189245	0.141174	CANX/HSP90B1	2	CCDC88A
GO:0042129	regulation of T cell proliferation	2/49	168/18862	0.070653	0.189245	0.141174	CD86/SYK	2	CCDC88A
GO:0043112	receptor metabolic process	2/49	168/18862	0.070653	0.189245	0.141174	ITGB1/SYK	2	CCDC88A
GO:0060537	muscle tissue development	3/49	371/18862	0.0716847	0.191359	0.142751	FOS/MEF2C/YBX3	3	CCDC88A
GO:0030511	positive regulation of transforming growth factor beta receptor signaling pathway	1/49	29/18862	0.0727117	0.191359	0.142751	HSP90AB1	1	CCDC88A
GO:0030970	retrograde protein transport, ER to cytosol	1/49	29/18862	0.0727117	0.191359	0.142751	HSP90B1	1	CCDC88A
GO:0043032	positive regulation of macrophage activation	1/49	29/18862	0.0727117	0.191359	0.142751	CTSC	1	CCDC88A
GO:0043304	regulation of mast cell degranulation	1/49	29/18862	0.0727117	0.191359	0.142751	SYK	1	CCDC88A
GO:0048679	regulation of axon regeneration	1/49	29/18862	0.0727117	0.191359	0.142751	GRN	1	CCDC88A
GO:0050482	arachidonic acid secretion	1/49	29/18862	0.0727117	0.191359	0.142751	SYK	1	CCDC88A
GO:0060914	heart formation	1/49	29/18862	0.0727117	0.191359	0.142751	MEF2C	1	CCDC88A
GO:1903513	endoplasmic reticulum to cytosol transport	1/49	29/18862	0.0727117	0.191359	0.142751	HSP90B1	1	CCDC88A
GO:1903846	positive regulation of cellular response to transforming growth factor beta stimulus	1/49	29/18862	0.0727117	0.191359	0.142751	HSP90AB1	1	CCDC88A
GO:1903963	arachidonate transport	1/49	29/18862	0.0727117	0.191359	0.142751	SYK	1	CCDC88A
GO:0033209	tumor necrosis factor-mediated signaling pathway	2/49	174/18862	0.0750752	0.194315	0.144956	PSMA3/SYK	2	CCDC88A
GO:0002828	regulation of type 2 immune response	1/49	30/18862	0.0751244	0.194315	0.144956	CD86	1	CCDC88A
GO:0008209	androgen metabolic process	1/49	30/18862	0.0751244	0.194315	0.144956	HSD17B10	1	CCDC88A
GO:0018279	protein N-linked glycosylation via asparagine	1/49	30/18862	0.0751244	0.194315	0.144956	RPN2	1	CCDC88A
GO:0032743	positive regulation of interleukin-2 production	1/49	30/18862	0.0751244	0.194315	0.144956	CD86	1	CCDC88A
GO:0033006	regulation of mast cell activation involved in immune response	1/49	30/18862	0.0751244	0.194315	0.144956	SYK	1	CCDC88A
GO:0045577	regulation of B cell differentiation	1/49	30/18862	0.0751244	0.194315	0.144956	SYK	1	CCDC88A
GO:0050850	positive regulation of calcium-mediated signaling	1/49	30/18862	0.0751244	0.194315	0.144956	SYK	1	CCDC88A
GO:0050901	leukocyte tethering or rolling	1/49	30/18862	0.0751244	0.194315	0.144956	ITGB1	1	CCDC88A
GO:0060045	positive regulation of cardiac muscle cell proliferation	1/49	30/18862	0.0751244	0.194315	0.144956	MEF2C	1	CCDC88A
GO:0071711	basement membrane organization	1/49	30/18862	0.0751244	0.194315	0.144956	CTSS	1	CCDC88A
GO:0045619	regulation of lymphocyte differentiation	2/49	175/18862	0.0758208	0.195203	0.145619	CD86/SYK	2	CCDC88A
GO:0045766	positive regulation of angiogenesis	2/49	175/18862	0.0758208	0.195203	0.145619	GRN/ITGB1	2	CCDC88A
GO:1904018	positive regulation of vasculature development	2/49	175/18862	0.0758208	0.195203	0.145619	GRN/ITGB1	2	CCDC88A
GO:0006909	phagocytosis	3/49	381/18862	0.0762953	0.195656	0.145957	HSP90AB1/ITGB1/SYK	3	CCDC88A
GO:0001959	regulation of cytokine-mediated signaling pathway	2/49	177/18862	0.0773192	0.195656	0.145957	HSP90AB1/SYK	2	CCDC88A
GO:0007565	female pregnancy	2/49	177/18862	0.0773192	0.195656	0.145957	FOS/TIMP1	2	CCDC88A
GO:0002335	mature B cell differentiation	1/49	31/18862	0.0775309	0.195656	0.145957	LGALS1	1	CCDC88A
GO:0018196	peptidyl-asparagine modification	1/49	31/18862	0.0775309	0.195656	0.145957	RPN2	1	CCDC88A
GO:0030431	sleep	1/49	31/18862	0.0775309	0.195656	0.145957	FOS	1	CCDC88A
GO:0033198	response to ATP	1/49	31/18862	0.0775309	0.195656	0.145957	HSP90B1	1	CCDC88A
GO:0034405	response to fluid shear stress	1/49	31/18862	0.0775309	0.195656	0.145957	MEF2C	1	CCDC88A
GO:0034472	snRNA 3'-end processing	1/49	31/18862	0.0775309	0.195656	0.145957	EXOSC7	1	CCDC88A
GO:0044788	modulation by host of viral process	1/49	31/18862	0.0775309	0.195656	0.145957	CSF1R	1	CCDC88A
GO:0051955	regulation of amino acid transport	1/49	31/18862	0.0775309	0.195656	0.145957	ITGB1	1	CCDC88A
GO:0098810	neurotransmitter reuptake	1/49	31/18862	0.0775309	0.195656	0.145957	ITGB1	1	CCDC88A
GO:2000193	positive regulation of fatty acid transport	1/49	31/18862	0.0775309	0.195656	0.145957	ITGB1	1	CCDC88A
GO:0015718	monocarboxylic acid transport	2/49	178/18862	0.078072	0.196388	0.146502	ITGB1/SYK	2	CCDC88A
GO:0021953	central nervous system neuron differentiation	2/49	178/18862	0.078072	0.196388	0.146502	CSF1R/HSP90AB1	2	CCDC88A
GO:0070482	response to oxygen levels	3/49	385/18862	0.078176	0.196388	0.146502	AHCY/HSP90B1/PSMA3	3	CCDC88A
GO:0007202	activation of phospholipase C activity	1/49	32/18862	0.0799312	0.1978	0.147556	CD86	1	CCDC88A
GO:0034331	cell junction maintenance	1/49	32/18862	0.0799312	0.1978	0.147556	CSF1R	1	CCDC88A
GO:0042219	cellular modified amino acid catabolic process	1/49	32/18862	0.0799312	0.1978	0.147556	AHCY	1	CCDC88A
GO:0043372	positive regulation of CD4-positive, alpha-beta T cell differentiation	1/49	32/18862	0.0799312	0.1978	0.147556	CD86	1	CCDC88A
GO:0048333	mesodermal cell differentiation	1/49	32/18862	0.0799312	0.1978	0.147556	ITGB1	1	CCDC88A
GO:0051385	response to mineralocorticoid	1/49	32/18862	0.0799312	0.1978	0.147556	FOS	1	CCDC88A
GO:0070570	regulation of neuron projection regeneration	1/49	32/18862	0.0799312	0.1978	0.147556	GRN	1	CCDC88A
GO:0071353	cellular response to interleukin-4	1/49	32/18862	0.0799312	0.1978	0.147556	HSP90AB1	1	CCDC88A
GO:0090322	regulation of superoxide metabolic process	1/49	32/18862	0.0799312	0.1978	0.147556	SYK	1	CCDC88A
GO:1903902	positive regulation of viral life cycle	1/49	32/18862	0.0799312	0.1978	0.147556	LGALS1	1	CCDC88A
GO:0002695	negative regulation of leukocyte activation	2/49	182/18862	0.0811063	0.199813	0.149057	CD86/GRN	2	CCDC88A
GO:0010950	positive regulation of endopeptidase activity	2/49	182/18862	0.0811063	0.199813	0.149057	S100A8/SYK	2	CCDC88A
GO:0061136	regulation of proteasomal protein catabolic process	2/49	182/18862	0.0811063	0.199813	0.149057	EIF3H/HSP90AB1	2	CCDC88A
GO:0030198	extracellular matrix organization	3/49	393/18862	0.0819988	0.200729	0.149741	CTSS/ITGB1/TIMP1	3	CCDC88A
GO:0001662	behavioral fear response	1/49	33/18862	0.0823254	0.200729	0.149741	MEF2C	1	CCDC88A
GO:0035633	maintenance of blood-brain barrier	1/49	33/18862	0.0823254	0.200729	0.149741	ITGB1	1	CCDC88A
GO:0040001	establishment of mitotic spindle localization	1/49	33/18862	0.0823254	0.200729	0.149741	ITGB1	1	CCDC88A
GO:0042558	pteridine-containing compound metabolic process	1/49	33/18862	0.0823254	0.200729	0.149741	ATIC	1	CCDC88A
GO:0043928	exonucleolytic catabolism of deadenylated mRNA	1/49	33/18862	0.0823254	0.200729	0.149741	EXOSC7	1	CCDC88A
GO:0051954	positive regulation of amine transport	1/49	33/18862	0.0823254	0.200729	0.149741	ITGB1	1	CCDC88A
GO:0043062	extracellular structure organization	3/49	394/18862	0.0824823	0.200816	0.149806	CTSS/ITGB1/TIMP1	3	CCDC88A
GO:0038061	NIK/NF-kappaB signaling	2/49	185/18862	0.083406	0.201514	0.150326	CD86/PSMA3	2	CCDC88A
GO:0051216	cartilage development	2/49	185/18862	0.083406	0.201514	0.150326	MEF2C/TIMP1	2	CCDC88A
GO:0045229	external encapsulating structure organization	3/49	396/18862	0.0834532	0.201514	0.150326	CTSS/ITGB1/TIMP1	3	CCDC88A
GO:0002183	cytoplasmic translational initiation	1/49	34/18862	0.0847136	0.201514	0.150326	EIF3H	1	CCDC88A
GO:0002209	behavioral defense response	1/49	34/18862	0.0847136	0.201514	0.150326	MEF2C	1	CCDC88A
GO:0009156	ribonucleoside monophosphate biosynthetic process	1/49	34/18862	0.0847136	0.201514	0.150326	ATIC	1	CCDC88A
GO:0009164	nucleoside catabolic process	1/49	34/18862	0.0847136	0.201514	0.150326	AHCY	1	CCDC88A
GO:0010092	specification of animal organ identity	1/49	34/18862	0.0847136	0.201514	0.150326	MEF2C	1	CCDC88A
GO:0010543	regulation of platelet activation	1/49	34/18862	0.0847136	0.201514	0.150326	SYK	1	CCDC88A
GO:0043276	anoikis	1/49	34/18862	0.0847136	0.201514	0.150326	ITGB1	1	CCDC88A
GO:0046640	regulation of alpha-beta T cell proliferation	1/49	34/18862	0.0847136	0.201514	0.150326	SYK	1	CCDC88A
GO:0050931	pigment cell differentiation	1/49	34/18862	0.0847136	0.201514	0.150326	MEF2C	1	CCDC88A
GO:0051085	chaperone cofactor-dependent protein refolding	1/49	34/18862	0.0847136	0.201514	0.150326	DNAJC7	1	CCDC88A
GO:0051294	establishment of spindle orientation	1/49	34/18862	0.0847136	0.201514	0.150326	ITGB1	1	CCDC88A
GO:0140354	lipid import into cell	1/49	34/18862	0.0847136	0.201514	0.150326	ITGB1	1	CCDC88A
GO:1904031	positive regulation of cyclin-dependent protein kinase activity	1/49	34/18862	0.0847136	0.201514	0.150326	HSP90AB1	1	CCDC88A
GO:0010469	regulation of signaling receptor activity	2/49	188/18862	0.0857258	0.203387	0.151723	ITGB1/MEF2C	2	CCDC88A
GO:0022408	negative regulation of cell-cell adhesion	2/49	189/18862	0.0865035	0.203387	0.151723	CD86/SWAP70	2	CCDC88A
GO:0060759	regulation of response to cytokine stimulus	2/49	189/18862	0.0865035	0.203387	0.151723	HSP90AB1/SYK	2	CCDC88A
GO:0071248	cellular response to metal ion	2/49	189/18862	0.0865035	0.203387	0.151723	FOS/MEF2C	2	CCDC88A
GO:1905952	regulation of lipid localization	2/49	189/18862	0.0865035	0.203387	0.151723	ITGB1/SYK	2	CCDC88A
GO:0000291	nuclear-transcribed mRNA catabolic process, exonucleolytic	1/49	35/18862	0.0870956	0.203387	0.151723	EXOSC7	1	CCDC88A
GO:0000460	maturation of 5.8S rRNA	1/49	35/18862	0.0870956	0.203387	0.151723	EXOSC7	1	CCDC88A
GO:0010762	regulation of fibroblast migration	1/49	35/18862	0.0870956	0.203387	0.151723	ITGB1	1	CCDC88A
GO:0021955	central nervous system neuron axonogenesis	1/49	35/18862	0.0870956	0.203387	0.151723	HSP90AB1	1	CCDC88A
GO:0042554	superoxide anion generation	1/49	35/18862	0.0870956	0.203387	0.151723	SYK	1	CCDC88A
GO:0060338	regulation of type I interferon-mediated signaling pathway	1/49	35/18862	0.0870956	0.203387	0.151723	HSP90AB1	1	CCDC88A
GO:0070670	response to interleukin-4	1/49	35/18862	0.0870956	0.203387	0.151723	HSP90AB1	1	CCDC88A
GO:1905207	regulation of cardiocyte differentiation	1/49	35/18862	0.0870956	0.203387	0.151723	MEF2C	1	CCDC88A
GO:1901605	alpha-amino acid metabolic process	2/49	191/18862	0.0880653	0.205362	0.153197	AHCY/HSD17B10	2	CCDC88A
GO:0001558	regulation of cell growth	3/49	406/18862	0.088382	0.205555	0.153341	GOLGA4/S100A8/SHTN1	3	CCDC88A
GO:0031099	regeneration	2/49	192/18862	0.0888495	0.205555	0.153341	ATIC/GRN	2	CCDC88A
GO:2000377	regulation of reactive oxygen species metabolic process	2/49	192/18862	0.0888495	0.205555	0.153341	HSP90AB1/SYK	2	CCDC88A
GO:0014912	negative regulation of smooth muscle cell migration	1/49	36/18862	0.0894716	0.205555	0.153341	MEF2C	1	CCDC88A
GO:0016180	snRNA processing	1/49	36/18862	0.0894716	0.205555	0.153341	EXOSC7	1	CCDC88A
GO:0030224	monocyte differentiation	1/49	36/18862	0.0894716	0.205555	0.153341	CSF1R	1	CCDC88A
GO:0032892	positive regulation of organic acid transport	1/49	36/18862	0.0894716	0.205555	0.153341	ITGB1	1	CCDC88A
GO:0042092	type 2 immune response	1/49	36/18862	0.0894716	0.205555	0.153341	CD86	1	CCDC88A
GO:0045730	respiratory burst	1/49	36/18862	0.0894716	0.205555	0.153341	GRN	1	CCDC88A
GO:2000310	regulation of NMDA receptor activity	1/49	36/18862	0.0894716	0.205555	0.153341	MEF2C	1	CCDC88A
GO:0050731	positive regulation of peptidyl-tyrosine phosphorylation	2/49	193/18862	0.0896357	0.205555	0.153341	CSF1R/SYK	2	CCDC88A
GO:0050864	regulation of B cell activation	2/49	193/18862	0.0896357	0.205555	0.153341	MEF2C/SYK	2	CCDC88A
GO:0017038	protein import	2/49	194/18862	0.0904241	0.207076	0.154476	HSP90AB1/SYK	2	CCDC88A
GO:0042098	T cell proliferation	2/49	195/18862	0.0912145	0.208598	0.155611	CD86/SYK	2	CCDC88A
GO:0000096	sulfur amino acid metabolic process	1/49	37/18862	0.0918415	0.20888	0.155821	AHCY	1	CCDC88A
GO:0034661	ncRNA catabolic process	1/49	37/18862	0.0918415	0.20888	0.155821	EXOSC7	1	CCDC88A
GO:0042596	fear response	1/49	37/18862	0.0918415	0.20888	0.155821	MEF2C	1	CCDC88A
GO:0046633	alpha-beta T cell proliferation	1/49	37/18862	0.0918415	0.20888	0.155821	SYK	1	CCDC88A
GO:0002377	immunoglobulin production	2/49	198/18862	0.0935982	0.210219	0.15682	CD86/SWAP70	2	CCDC88A
GO:0006575	cellular modified amino acid metabolic process	2/49	198/18862	0.0935982	0.210219	0.15682	AHCY/ATIC	2	CCDC88A
GO:0001504	neurotransmitter uptake	1/49	38/18862	0.0942053	0.210219	0.15682	ITGB1	1	CCDC88A
GO:0006699	bile acid biosynthetic process	1/49	38/18862	0.0942053	0.210219	0.15682	HSD17B10	1	CCDC88A
GO:0006882	cellular zinc ion homeostasis	1/49	38/18862	0.0942053	0.210219	0.15682	S100A8	1	CCDC88A
GO:0008210	estrogen metabolic process	1/49	38/18862	0.0942053	0.210219	0.15682	HSD17B10	1	CCDC88A
GO:0030279	negative regulation of ossification	1/49	38/18862	0.0942053	0.210219	0.15682	MEF2C	1	CCDC88A
GO:0032733	positive regulation of interleukin-10 production	1/49	38/18862	0.0942053	0.210219	0.15682	SYK	1	CCDC88A
GO:0042307	positive regulation of protein import into nucleus	1/49	38/18862	0.0942053	0.210219	0.15682	HSP90AB1	1	CCDC88A
GO:0045429	positive regulation of nitric oxide biosynthetic process	1/49	38/18862	0.0942053	0.210219	0.15682	HSP90AB1	1	CCDC88A
GO:0048246	macrophage chemotaxis	1/49	38/18862	0.0942053	0.210219	0.15682	CSF1R	1	CCDC88A
GO:0071276	cellular response to cadmium ion	1/49	38/18862	0.0942053	0.210219	0.15682	FOS	1	CCDC88A
GO:1904706	negative regulation of vascular associated smooth muscle cell proliferation	1/49	38/18862	0.0942053	0.210219	0.15682	MEF2C	1	CCDC88A
GO:2000249	regulation of actin cytoskeleton reorganization	1/49	38/18862	0.0942053	0.210219	0.15682	CSF1R	1	CCDC88A
GO:0030099	myeloid cell differentiation	3/49	419/18862	0.0949713	0.211643	0.157882	CSF1R/FOS/MEF2C	3	CCDC88A
GO:0050866	negative regulation of cell activation	2/49	200/18862	0.0951976	0.211775	0.157981	CD86/GRN	2	CCDC88A
GO:0051960	regulation of nervous system development	3/49	422/18862	0.0965204	0.211775	0.157981	CTSC/GOLGA4/SHTN1	3	CCDC88A
GO:0007257	activation of JUN kinase activity	1/49	39/18862	0.0965632	0.211775	0.157981	SYK	1	CCDC88A
GO:0030501	positive regulation of bone mineralization	1/49	39/18862	0.0965632	0.211775	0.157981	MEF2C	1	CCDC88A
GO:0043001	Golgi to plasma membrane protein transport	1/49	39/18862	0.0965632	0.211775	0.157981	GOLGA4	1	CCDC88A
GO:0045622	regulation of T-helper cell differentiation	1/49	39/18862	0.0965632	0.211775	0.157981	CD86	1	CCDC88A
GO:0050832	defense response to fungus	1/49	39/18862	0.0965632	0.211775	0.157981	S100A8	1	CCDC88A
GO:0071470	cellular response to osmotic stress	1/49	39/18862	0.0965632	0.211775	0.157981	YBX3	1	CCDC88A
GO:1904407	positive regulation of nitric oxide metabolic process	1/49	39/18862	0.0965632	0.211775	0.157981	HSP90AB1	1	CCDC88A
GO:1905521	regulation of macrophage migration	1/49	39/18862	0.0965632	0.211775	0.157981	CSF1R	1	CCDC88A
GO:2000516	positive regulation of CD4-positive, alpha-beta T cell activation	1/49	39/18862	0.0965632	0.211775	0.157981	CD86	1	CCDC88A
GO:2001222	regulation of neuron migration	1/49	39/18862	0.0965632	0.211775	0.157981	SHTN1	1	CCDC88A
GO:0007179	transforming growth factor beta receptor signaling pathway	2/49	202/18862	0.0968049	0.211888	0.158065	FOS/HSP90AB1	2	CCDC88A
GO:0006417	regulation of translation	3/49	425/18862	0.09808	0.211888	0.158065	EIF3H/GSPT1/YBX3	3	CCDC88A
GO:0045785	positive regulation of cell adhesion	3/49	425/18862	0.09808	0.211888	0.158065	CD86/LGALS1/SYK	3	CCDC88A
GO:0002573	myeloid leukocyte differentiation	2/49	204/18862	0.09842	0.211888	0.158065	CSF1R/FOS	2	CCDC88A
GO:0044706	multi-multicellular organism process	2/49	204/18862	0.09842	0.211888	0.158065	FOS/TIMP1	2	CCDC88A
GO:0006730	one-carbon metabolic process	1/49	40/18862	0.098915	0.211888	0.158065	AHCY	1	CCDC88A
GO:0008207	C21-steroid hormone metabolic process	1/49	40/18862	0.098915	0.211888	0.158065	HSD17B10	1	CCDC88A
GO:0009167	purine ribonucleoside monophosphate metabolic process	1/49	40/18862	0.098915	0.211888	0.158065	ATIC	1	CCDC88A
GO:0030488	tRNA methylation	1/49	40/18862	0.098915	0.211888	0.158065	HSD17B10	1	CCDC88A
GO:0030890	positive regulation of B cell proliferation	1/49	40/18862	0.098915	0.211888	0.158065	MEF2C	1	CCDC88A
GO:0032735	positive regulation of interleukin-12 production	1/49	40/18862	0.098915	0.211888	0.158065	SYK	1	CCDC88A
GO:0055023	positive regulation of cardiac muscle tissue growth	1/49	40/18862	0.098915	0.211888	0.158065	MEF2C	1	CCDC88A
GO:0055069	zinc ion homeostasis	1/49	40/18862	0.098915	0.211888	0.158065	S100A8	1	CCDC88A
GO:0060443	mammary gland morphogenesis	1/49	40/18862	0.098915	0.211888	0.158065	CSF1R	1	CCDC88A
GO:0071634	regulation of transforming growth factor beta production	1/49	40/18862	0.098915	0.211888	0.158065	HSP90AB1	1	CCDC88A
GO:1902895	positive regulation of pri-miRNA transcription by RNA polymerase II	1/49	40/18862	0.098915	0.211888	0.158065	FOS	1	CCDC88A
GO:1904591	positive regulation of protein import	1/49	40/18862	0.098915	0.211888	0.158065	HSP90AB1	1	CCDC88A
GO:2000008	regulation of protein localization to cell surface	1/49	40/18862	0.098915	0.211888	0.158065	HSP90AB1	1	CCDC88A
GO:0002685	regulation of leukocyte migration	2/49	205/18862	0.0992305	0.212016	0.15816	CSF1R/SWAP70	2	CCDC88A
GO:0043281	regulation of cysteine-type endopeptidase activity involved in apoptotic process	2/49	205/18862	0.0992305	0.212016	0.15816	S100A8/SYK	2	CCDC88A
GO:0034764	positive regulation of transmembrane transport	2/49	207/18862	0.100857	0.214146	0.15975	CTSS/ITGB1	2	CCDC88A
GO:0034767	positive regulation of ion transmembrane transport	2/49	207/18862	0.100857	0.214146	0.15975	CTSS/ITGB1	2	CCDC88A
GO:0051656	establishment of organelle localization	3/49	431/18862	0.10123	0.214146	0.15975	CTSC/ITGB1/SYK	3	CCDC88A
GO:0001709	cell fate determination	1/49	41/18862	0.101261	0.214146	0.15975	MEF2C	1	CCDC88A
GO:0009268	response to pH	1/49	41/18862	0.101261	0.214146	0.15975	CTSS	1	CCDC88A
GO:0010939	regulation of necrotic cell death	1/49	41/18862	0.101261	0.214146	0.15975	YBX3	1	CCDC88A
GO:0033003	regulation of mast cell activation	1/49	41/18862	0.101261	0.214146	0.15975	SYK	1	CCDC88A
GO:0046596	regulation of viral entry into host cell	1/49	41/18862	0.101261	0.214146	0.15975	LGALS1	1	CCDC88A
GO:0000956	nuclear-transcribed mRNA catabolic process	2/49	208/18862	0.101673	0.214745	0.160196	EXOSC7/GSPT1	2	CCDC88A
GO:0006836	neurotransmitter transport	2/49	209/18862	0.102492	0.215922	0.161075	ITGB1/MEF2C	2	CCDC88A
GO:0051651	maintenance of location in cell	2/49	209/18862	0.102492	0.215922	0.161075	HSP90B1/S100A8	2	CCDC88A
GO:0010001	glial cell differentiation	2/49	210/18862	0.103312	0.216881	0.16179	GRN/S100A8	2	CCDC88A
GO:0006509	membrane protein ectodomain proteolysis	1/49	42/18862	0.103601	0.216881	0.16179	TIMP1	1	CCDC88A
GO:0031641	regulation of myelination	1/49	42/18862	0.103601	0.216881	0.16179	CTSC	1	CCDC88A
GO:0071604	transforming growth factor beta production	1/49	42/18862	0.103601	0.216881	0.16179	HSP90AB1	1	CCDC88A
GO:0089718	amino acid import across plasma membrane	1/49	42/18862	0.103601	0.216881	0.16179	ITGB1	1	CCDC88A
GO:0001505	regulation of neurotransmitter levels	2/49	211/18862	0.104133	0.217721	0.162417	ITGB1/MEF2C	2	CCDC88A
GO:0009124	nucleoside monophosphate biosynthetic process	1/49	43/18862	0.105935	0.218186	0.162763	ATIC	1	CCDC88A
GO:0009126	purine nucleoside monophosphate metabolic process	1/49	43/18862	0.105935	0.218186	0.162763	ATIC	1	CCDC88A
GO:0032309	icosanoid secretion	1/49	43/18862	0.105935	0.218186	0.162763	SYK	1	CCDC88A
GO:0042220	response to cocaine	1/49	43/18862	0.105935	0.218186	0.162763	HSP90AB1	1	CCDC88A
GO:0043300	regulation of leukocyte degranulation	1/49	43/18862	0.105935	0.218186	0.162763	SYK	1	CCDC88A
GO:0045454	cell redox homeostasis	1/49	43/18862	0.105935	0.218186	0.162763	ERP44	1	CCDC88A
GO:0046677	response to antibiotic	1/49	43/18862	0.105935	0.218186	0.162763	MEF2C	1	CCDC88A
[truncated: 2,932 more rows]
