# Supplementary material for: Molecular mechanisms governing circulating immune cell heterogeneity across different species revealed by single‐cell sequencing
Source: Clin Transl Med. 2022 Jan 29;12(1):e689. doi: 10.1002/ctm2.689 (PMC8800483; doi:10.1002/ctm2.689)
Supplement: Supplementary file 15 — Supporting Information [file CTM2-12-e689-s001.xlsx]

## Sheet: 9a.Cat
Cat_NK cells_linkList_0.01
regulatoryGene	targetGene	weight
FOS	LY96	0.182971
FOS	RGS2	0.165893
CEBPD	NAPSA	0.164223
CEBPD	ALOX5AP	0.163908
FOS	DUSP1	0.16237
FOS	S100A9	0.16098
FOS	ELANE	0.159983
FOS	TYROBP	0.159194
FOS	S100A8	0.157765
CEBPD	HCK	0.156181
FOS	CFD	0.155789
CEBPD	IL18	0.150703
CEBPD	LYN	0.148548
CEBPD	C5AR1	0.147645
CEBPD	UPP1	0.142302
FOS	GGH	0.142014
FOS	S100A12	0.141527
FOS	NAPSA	0.137766
CEBPD	TREM1	0.136186
CEBPD	IL1RN	0.134849
FOS	CSF3R	0.132612
FOS	C5AR1	0.131335
CEBPD	PGLYRP1	0.130536
CEBPD	CFD	0.129372
FOS	IL18	0.129316
CEBPD	S100A12	0.128362
CEBPD	BCL2A1	0.127896
CEBPD	MARCKS	0.127693
CEBPD	HP	0.12555
CEBPD	LAT2	0.123574
FOS	ITGAM	0.123076
FOS	ALOX5AP	0.122927
CEBPD	CSF3R	0.122483
CEBPD	ADGRE3	0.121987
FOS	TREM1	0.12164
CEBPD	PLAUR	0.121432
CEBPD	S100A8	0.120695
FOS	PYGL	0.120075
CEBPD	TYROBP	0.117685
FOS	MARCKS	0.116522
CEBPD	SLC40A1	0.11574
CEBPD	S100A9	0.111946
CEBPD	SOD2	0.111063
CEBPD	GGH	0.107458
CEBPD	DUSP1	0.107257
TSC22D3	CEBPD	0.107102
CEBPD	FOS	0.10621
CEBPD	PADI2	0.104242
NR1H2	MMD	0.103625
CEBPD	LTB4R	0.102044
CEBPD	ACSL3	0.101629
CEBPD	CSF2RB	0.101218
FOS	UPP1	0.101216
CEBPD	CLEC7A	0.100387
CEBPD	NCF1	0.100069
CEBPD	TKT	0.0990548
CEBPD	RGS2	0.0982986
LTF	TLR8	0.0979287
FOS	PADI4	0.0973548
FOS	CAMP	0.0950398
FOS	CEBPD	0.0947355
CEBPD	TIMP2	0.0946426
NR4A2	HNRNPA1	0.0943546
CEBPD	SELL	0.0940323
FOS	SOD2	0.0935109
FOS	IDO1	0.0906066
FOS	SERPINB1	0.090566
CEBPD	E2F3	0.0900523
CEBPD	NCF4	0.0875108
JUN	SCO1	0.0869725
CEBPD	CREG1	0.0867275
CEBPD	ELANE	0.0857227
CEBPD	TGFBI	0.0856903
FOS	ACSL3	0.0849459
FOS	CFP	0.0848566
TCF25	ALMS1	0.08455
LTF	PGLYRP1	0.0839658
FOS	ADGRE3	0.0839419
FOS	FTL	0.0832511
FOS	PADI2	0.0820776
CEBPD	CAMP	0.0810528
FOS	TGFBI	0.0809059
CEBPD	TSC22D3	0.080777
FOS	PGLYRP1	0.0807511
CEBPD	CLEC12A	0.0804018
FOS	TIMP2	0.0802376
CEBPD	TMEM154	0.0795735
FOS	HCK	0.0795501
ZNF746	EPC2	0.0792937
FOS	CSF2RB	0.0788329
FOS	TKT	0.0786337
CEBPD	FCGR3A	0.078331
FOS	PLAUR	0.0777634
CEBPD	EHD1	0.0775085
FOS	LYN	0.0774778
E2F3	TLR8	0.077477
CEBPD	PYGL	0.0770024
FOS	HP	0.0769058
KLF6	SEC16A	0.0758069
TSC22D3	CFP	0.0750008
CSDE1	TRIM56	0.0742518
RFXANK	TTI1	0.0742363
GTF3A	NFU1	0.0739203
CEBPD	GLUL	0.0737955
FOS	IL1RN	0.0737659
FOS	SGK1	0.0737419
CEBPD	SKAP2	0.0734026
PMS1	BPNT2	0.0731067
STAT4	TRA2B	0.0729928
CEBPD	CFP	0.0726687
LYAR	NDUFS1	0.0722596
TSC22D3	CLEC7A	0.0721883
NCOR2	PPP6R2	0.0721072
CEBPD	LY96	0.0720976
CEBPD	TALDO1	0.0719947
FOS	SLC40A1	0.0714546
ZBTB38	FAF1	0.0712796
FOS	ULK1	0.0711756
FOS	LPCAT2	0.070717
FOS	NAMPT	0.0707066
FOS	ZYX	0.070204
FOS	CLEC7A	0.0701053
LTF	HP	0.0698412
ZBTB43	RAB11FIP2	0.069577
FOS	CTSH	0.0694753
FOS	ISG15	0.0689836
CDC5L	GRAMD1B	0.0689301
FOS	CTSF	0.0686675
CEBPD	ATP6AP1	0.0685426
MEF2A	ZNF143	0.0683481
E2F3	CEBPD	0.0682943
FOS	ATP6AP1	0.0677465
TBX21	ARF3	0.0676537
TSC22D3	MARCKS	0.0669714
FOS	GLUL	0.0667733
CEBPD	FTL	0.0666075
CEBPD	TLR8	0.0665036
FOS	CXCR4	0.066081
ZNF296	PI4K2B	0.0659609
DNAJC1	TMEM225B	0.0657041
FOS	NCF4	0.0656267
LTF	CAMP	0.0656048
CEBPD	BRI3	0.0655137
ZBTB41	MCUR1	0.0654094
PLEK	SGK1	0.0653705
TSC22D3	ALOX5AP	0.0650382
CEBPD	GAPDH	0.0649492
CEBPD	SGK1	0.0648355
TSC22D3	LTB4R	0.0643798
ZBTB41	UBAP2	0.0643665
FOS	MEGF9	0.064008
NR4A2	EMC7	0.0638392
ZNF706	SLC50A1	0.0633875
FOS	TALDO1	0.0633337
LTF	NAPSA	0.0627839
IKZF1	LEMD3	0.0626433
PBRM1	FMR1	0.0624406
FOS	TMEM154	0.0624231
FOS	TPD52L2	0.0622155
DMRTC2	TCF7	0.0621835
CDIP1	NUDCD3	0.0621606
TSC22D3	IL18	0.0620947
CEBPD	PADI4	0.0620117
TSC22D3	TYROBP	0.061976
CEBPD	PGD	0.0619596
ATF1	CFAP36	0.0619324
ZNF143	SIRT3	0.0616547
TSC22D3	CSF3R	0.0614681
NRF1	CD164	0.0614325
TSC22D3	E2F3	0.0614075
TFAM	AIFM3	0.0612789
THAP12	PIBF1	0.061185
MNT	ACOX1	0.0608057
ADNP	POLK	0.0607661
DMRTC2	RPL17	0.0606615
CEBPD	RFLNB	0.0605924
CEBPD	ITGAM	0.0603252
FOS	BCL2A1	0.0601109
CEBPD	MEGF9	0.0599684
CEBPD	BCL3	0.059914
LTF	LYN	0.0592583
CTCF	KCMF1	0.0592231
NCOR2	DUSP11	0.0591597
BATF	UBFD1	0.0591123
E2F3	LPCAT2	0.0590642
ATF6B	DNAJC17	0.0590536
TSC22D3	NAPSA	0.0590049
ZKSCAN1	ABCD3	0.058991
ATF1	NET1	0.0589763
SMARCE1	SYNRG	0.0588443
CEBPD	XPO6	0.0588193
SP4	ODC1	0.0587727
FOS	R3HDM4	0.0586969
NFAT5	TRRAP	0.0586221
TSC22D3	LAT2	0.0585374
MYNN	IDH3B	0.0585175
CEBPD	SRGN	0.0582711
MIER1	CDK17	0.0582649
KLF13	GDPD3	0.0580074
PBRM1	YWHAQ	0.0579666
DMRTC2	RPL24	0.0579415
SETDB1	SMC2	0.0579305
FOS	SPR	0.0579276
ZNF407	FAM120A	0.0577537
REST	SGF29	0.0576128
CEBPD	IDO1	0.05759
ZBTB41	IDH3B	0.0571664
FOXN3	CLIP2	0.0571484
ETV2	RRM1	0.0570026
FOS	FCGR3A	0.0569448
ZNF131	ZC3H6	0.0567122
CEBPD	PLXNC1	0.0566861
FOS	FTH1	0.0566335
HBP1	LRWD1	0.056482
IRF3	ZNF263	0.0563996
MBD3	EPAS1	0.0563814
FOS	GADD45A	0.05637
ZNFX1	AFMID	0.0562496
ZNF175	SPOUT1	0.0562
TSC22D3	TREM1	0.056049
TSC22D3	LYN	0.0558833
LCOR	URB2	0.0557782
E2F3	PLXNC1	0.0555833
ADNP	ZNF131	0.0552895
ZNF292	GNB4	0.0552725
PLEK	GADD45A	0.0552558
TSC22D3	S100A9	0.055149
TSC22D3	FTL	0.0551117
ZNF143	MEF2A	0.0550834
DMRTC2	INTS3	0.0550539
ZNF326	ERCC6L2	0.0549458
HHEX	VEZT	0.0548349
FOS	VCAN	0.0548104
LTF	R3HDM4	0.0546473
PLEK	CLK4	0.0545961
TSC22D3	C5AR1	0.0545776
STAT4	SDHC	0.0545236
FOS	MAN1A1	0.0544603
ZNF326	TNPO1	0.0540059
BHLHE40	RAB6A	0.0539197
ZNF609	ACOX1	0.0538253
IRF7	ZNHIT2	0.0537879
STAT1	DDX58	0.0535699
E2F3	SGK1	0.0535273
STAT3	CCDC12	0.0535268
FOS	SELL	0.0534701
E2F3	DEDD	0.0534031
TSC22D3	SOD2	0.0533896
FOS	TLR8	0.053285
LCOR	LRIF1	0.0531795
FOS	PLIN2	0.053038
ZNF706	RMC1	0.0530297
TMF1	LEMD3	0.0528869
PBRM1	RABEP1	0.0528374
NCOR2	NEK1	0.0528258
BATF	CAB39L	0.0528012
AHCTF1	LBH	0.0528002
FOS	CREG1	0.0527801
LTF	ALOX5AP	0.0527364
ZNF395	ME3	0.0527086
MAZ	ZDHHC2	0.0524356
ZNF484	DTD1	0.0523757
ZBTB38	MNAT1	0.0523373
ELK3	PRCC	0.052286
NCOR1	GRAP2	0.0521674
TP53	SEC24D	0.0521635
PARP12	VTI1A	0.0521194
IRF8	WDR83	0.052076
NFKB1	HACD2	0.052054
DMRTC2	RPL18A	0.052034
ZKSCAN1	ELMO2	0.0519173
NME2	PGM2	0.0517193
NME2	HCFC2	0.0517184
PMS1	UNC50	0.0516808
ZNF292	AOAH	0.0515801
AFF4	STMN3	0.0514612
ZNF609	TBCK	0.0513971
STAT3	PHC2	0.0513655
LTF	LTB4R	0.0513529
KLF3	RIPK2	0.0513458
ZNF467	DCXR	0.0512764
ARID4B	IVNS1ABP	0.0512405
LTF	MARCKS	0.051221
TSC22D4	PAIP2	0.0511296
DMRTC2	RPS8	0.051104
SUB1	GINM1	0.0510339
TCF12	FBXO21	0.0510185
PLEK	IFRD1	0.0508972
FOS	TBC1D23	0.050846
SP1	GCNT2	0.0507351
ZNF148	NUP93	0.0507297
TSC22D3	GGH	0.0506295
TSC22D3	CREG1	0.0505679
PHB	CMPK1	0.0505649
ELF1	ATAD5	0.0505526
CEBPZ	GNL3	0.0505316
CEBPD	ULK1	0.0505105
MLLT10	INPPL1	0.0505079
AFF4	GNL1	0.0504178
SFPQ	INTS8	0.0503834
LCOR	HERC4	0.0503025
TSC22D3	S100A8	0.0503017
CDC5L	EIF2AK2	0.0502811
PIAS1	FIG4	0.0502732
PLEK	GRINA	0.0502337
FOS	SNX10	0.0502208
GABPB2	AACS	0.0501843
THAP12	FAM110A	0.0501609
CEBPD	EDEM2	0.0501343
CDC5L	TMEM205	0.0500796
CTCF	HMGXB3	0.0500538
CEBPD	ISG15	0.0500509
ZBTB43	TEX264	0.0500334
HMG20B	PPP1R8	0.0499679
CEBPD	LTF	0.049925
ZBTB41	AKTIP	0.0498141
TSC22D3	S100A12	0.0497984
FOXP1	ILK	0.0497773
ZNF32	ELOC	0.0497761
ZNF354A	WDR12	0.0496806
CUX1	LRWD1	0.0496618
LTF	NCF4	0.0495437
FOS	MOV10	0.0495319
ADNP	NAPG	0.0495297
PARP12	SNX4	0.049519
HHEX	G2E3	0.0494884
FOS	LAT2	0.0494304
TSC22D3	CFD	0.0494097
ZFP36L1	SLC48A1	0.0493609
HBP1	BMP4	0.0493556
LTF	SOD2	0.0492952
NRF1	SOS2	0.0492847
HIVEP1	RAD17	0.0492811
E2F3	HCK	0.0492399
TCF25	MBD4	0.0492183
CEBPD	BAK1	0.0491945
TCF7	NUDT14	0.0490915
YEATS4	PAWR	0.0490474
KLF2	CNDP2	0.0490363
STAT5A	TRAPPC6A	0.0489754
CNBP	TMEM209	0.0489639
PAXBP1	CDC14A	0.0489108
E2F3	PADI2	0.0488735
PBRM1	IST1	0.0488611
FOS	LTB4R	0.0488304
IKZF3	TSPYL4	0.048691
ZNF175	TRAPPC8	0.0486228
DBP	SQOR	0.0485918
ZNF24	PNPT1	0.048431
STAT4	ASH2L	0.0484227
NFATC3	PHF10	0.0483253
SRF	TESC	0.0483172
TBX21	TOB2	0.0482723
CEBPD	SLC3A2	0.0482354
SP3	DNMT1	0.0482031
ZNF655	EHBP1L1	0.0481378
E2F3	PGLYRP1	0.0481164
SFPQ	NELFA	0.0480925
MEF2A	ANAPC13	0.0480747
RORA	GALT	0.0480377
HOPX	RPA3	0.0480286
DMRTC2	ILF3	0.0479952
MIS18BP1	TCFL5	0.0479871
ZMIZ2	DDX27	0.0479241
ZNF292	ZPR1	0.0478785
AEBP2	TMCO1	0.0478759
ZNF787	MED15	0.0478203
ELF1	SRP68	0.0477434
LTF	HCK	0.0477408
NFIC	PTEN	0.0477381
CEBPD	NAMPT	0.0476264
BBX	ASAP1	0.0476055
AFF1	POGLUT2	0.0475906
AEBP2	GNG5	0.0475217
CEBPD	NCF2	0.047518
PLEK	MRPL19	0.0474826
ZNF75D	IFIH1	0.0474632
BAZ2B	NCF4	0.0474569
NFIC	DDIT3	0.0473978
ZBTB41	HNRNPLL	0.0473914
PLEK	PGLYRP1	0.0472899
ZKSCAN1	CD27	0.0472827
GABPB1	UROD	0.0472783
MEF2A	MED14	0.0472478
THAP5	PPP1R21	0.0471686
MYNN	PLBD1	0.0471321
CC2D1A	DYM	0.0471251
PLEK	ZYX	0.0471003
LTF	PADI4	0.0470104
MECP2	CREBZF	0.0469657
YBX1	PMS1	0.046941
TSC22D3	BCL3	0.046931
PBX2	AHCY	0.0468628
BAZ2B	TMEM208	0.0468335
TSC22D3	NCF1	0.0467657
TSC22D3	UPP1	0.0467376
MAX	NCAPD3	0.0466709
FOS	PGD	0.046628
E4F1	RELB	0.0466128
FOS	NCF2	0.0466021
NRF1	MTMR3	0.0465902
ATF4	MMD	0.046526
PMS1	NUP54	0.0465235
DBP	PTRH1	0.0465219
CEBPD	FTH1	0.0465103
STAT3	MED13	0.0464915
ARID4B	DENND4B	0.0464657
ZBTB38	KRTCAP3	0.0464011
TSC22D3	IRF7	0.0463303
BAZ2B	AIG1	0.0463299
THYN1	TXNDC5	0.0463196
ARID4B	PDE4B	0.0462335
CIZ1	PRIM2	0.0462302
GATAD2A	TMEM209	0.0461541
GATA3	GTPBP1	0.0461374
PARP12	TRIB2	0.0460896
NFATC2	PAN3	0.046076
BAZ2A	MARCHF9	0.0460705
BCLAF1	CNEP1R1	0.0460613
SMARCE1	NCALD	0.0460313
JARID2	CUEDC2	0.0460147
BHLHE40	LRCH3	0.0460041
ZNF644	IDI1	0.0459477
HIF1A	CEP104	0.0459093
LTF	LPCAT2	0.0458996
ZBTB11	INTS12	0.0458572
BAZ2B	CAMP	0.0458284
CEBPD	VCAN	0.0458237
YBX1	TIMM50	0.0458163
BCL6B	AKIRIN2	0.0458042
MGA	PHGDH	0.0458013
TSC22D3	ELANE	0.0457657
FOS	RFLNB	0.0457465
ZNF32	PLAAT3	0.0457343
TBX21	CDKAL1	0.0457117
TSC22D3	ADGRE3	0.0456783
FOS	ZDHHC7	0.0456718
ELF2	SRSF8	0.045589
TCF25	TIA1	0.0455341
E2F3	JAZF1	0.0454712
TFAM	TMEM50B	0.04544
UBTF	ABRAXAS2	0.0454031
IRF7	IFIT3	0.0453268
RBPJ	TRMU	0.0453232
ARID4A	SCO2	0.0453154
LCORL	NAE1	0.0452898
YBX1	LY6E	0.04519
CEBPD	SERPINB1	0.0451614
ZBTB41	PLA2G15	0.045155
TOX2	ALMS1	0.0451333
E2F3	ADGRE3	0.0450752
MLX	RBM39	0.0450521
IRF9	DNAJC6	0.045051
STAT4	PGGT1B	0.0449982
CEBPD	MAN1A1	0.0449692
TSC22D1	FBXO11	0.044939
FOS	CYB5R4	0.0449262
ZNF484	UBASH3A	0.044887
DMRTC2	DDX55	0.0447877
DNAJC2	GLB1	0.0447785
ZNF217	ACAT1	0.0447348
FOXO1	UBR2	0.0446231
IRF7	TIMM44	0.0446191
ID2	PLBD1	0.0446059
PAXBP1	PRR14L	0.0445989
NFYB	LMNB1	0.0445634
AEBP2	TOMM70	0.0445308
FOS	ABHD2	0.0445122
PAXBP1	CREBZF	0.0444826
ZKSCAN1	FAM177A1	0.0444454
ZSCAN16	NIPSNAP2	0.044409
ZBTB6	ADAM19	0.0444007
FOS	SORL1	0.044336
HHEX	SLC3A2	0.044318
CEBPZ	FKBP11	0.0442137
HMGXB4	CFAP97	0.0441845
FOS	CLEC12A	0.0441531
PIAS2	JMJD6	0.0441455
LRRFIP1	RNF146	0.0441199
ZBTB38	EEFSEC	0.0440946
NFE2L2	PHTF2	0.0440641
STAT4	AIFM3	0.0440604
TSC22D3	DUSP1	0.0440533
ZNF512B	NBR1	0.0440531
ZNF131	KLHL7	0.0440524
BAZ2B	PADI4	0.0440195
LTF	S100A8	0.0439318
PLEK	HCK	0.043926
BBX	IARS1	0.0438875
ARID5B	NKAPD1	0.0438564
THAP7	SCO2	0.0438394
CEBPZ	TIA1	0.0438275
AFF4	CLEC11A	0.0437963
TCF25	INPP5B	0.0437874
LTF	PLXNC1	0.0437711
ZNF384	TNRC6A	0.0436706
THAP7	TRIM23	0.0436057
DDIT3	SNX29	0.0435576
FOS	GAPDH	0.0435121
TERF2	CBX8	0.0434826
ZBTB37	DHX38	0.0434301
FOS	EVI2B	0.0434125
ZBTB1	PIK3CA	0.0434066
PBX2	VPS36	0.0433527
CAMTA1	NPRL2	0.0433195
ZNF326	IL12RB1	0.0432981
CREBRF	ABI3	0.0432
ELF1	HSPA14	0.0431986
ZFP36L1	CAPN10	0.043195
IKZF1	BTG1	0.0431504
SMAD2	APLP2	0.0431418
ZFP90	MPHOSPH6	0.0431143
IRF8	CXCR4	0.0431088
DMRTC2	RPL22	0.0430643
DMTF1	DUS1L	0.0430624
GTF3A	ARV1	0.0430555
IRF7	TKT	0.0430492
NFATC2	ZC3HC1	0.0430215
NRF1	ETFDH	0.0429714
MBD2	ASXL2	0.0429624
STAT1	PRR36	0.0429102
SMARCE1	MNT	0.0428911
KLF3	GTF3C5	0.0428633
ZNF358	CPSF1	0.0428564
ZNF655	AHCTF1	0.0428035
HOPX	EFL1	0.0427933
PLEK	KCTD17	0.0427886
CARHSP1	ARRDC3	0.0427874
NR4A2	DNAJC10	0.0427673
LTF	PYGL	0.0427364
LTF	IL18	0.0427112
ZNF567	TNKS	0.0426963
TSC22D3	TMEM154	0.0426184
ZNF467	RECQL	0.0426012
PLEK	LPCAT2	0.0425694
TSC22D3	GLUL	0.0425511
NSD2	PCNA	0.0425487
DMRTC2	RPL8	0.0425482
TOX4	GTF3C5	0.0425311
CNBP	PNPT1	0.0424954
CEBPD	R3HDM4	0.0424732
MGA	CCDC102A	0.0424676
ZBTB1	UBXN2A	0.0423944
CREB1	KIF20B	0.0423351
NCOR2	ACTN4	0.0423047
AFF4	TIMM44	0.0422993
L3MBTL3	RBFA	0.0422857
FOXN2	PPP1R21	0.0422738
SFPQ	PCF11	0.0422646
JUNB	CEP104	0.0422586
CEBPD	PSAP	0.0422336
ZNF414	SNRK	0.042225
PREB	UPF1	0.0422243
FOS	LYST	0.0422219
LTF	UPP1	0.0422206
MYC	CCNQ	0.0421884
EPAS1	TDP1	0.0421605
PIAS1	MRPS31	0.0421521
DMRTC2	PLXNC1	0.0421053
KLF3	HARS1	0.042105
HBP1	HSD17B8	0.0420921
TSC22D3	TGFBI	0.0420508
HOPX	TAMM41	0.0420441
DMTF1	TMEM209	0.0420425
ZNF148	TMEM19	0.042003
ZBTB6	TXNDC9	0.041985
SUB1	B4GALT7	0.0419653
BHLHE40	S100A2	0.0419651
TMF1	PNPLA2	0.0419607
TSC22D3	ACSL3	0.0419567
E4F1	SLC22A1	0.041955
KHSRP	PRKCB	0.0419531
ATF1	MED13	0.0419512
JARID2	NUDT5	0.0419463
IKZF3	SRP9	0.0419354
ZNF512B	PTCD3	0.0419314
ZNF706	SAFB2	0.0419255
CEBPD	LPCAT2	0.0419212
JAZF1	CCAR1	0.0419085
STAT5A	TAOK1	0.0418963
FOS	LPGAT1	0.0418778
PLEK	SLC40A1	0.0418767
TCF12	LRRC8C	0.0418606
ZNF512B	KCNK4	0.0418414
THRA	EMC9	0.0418255
HBP1	NIPSNAP2	0.0418036
JAZF1	AGFG2	0.0417878
MLX	FZR1	0.0417851
CEBPD	IRF7	0.0417802
FOS	OAZ1	0.0417558
ZNF292	CNOT4	0.0417513
LTF	PADI2	0.0416826
FOXN3	INPPL1	0.041673
STAT1	CYSLTR1	0.0416542
RCOR1	MCM7	0.0415938
FOS	PLXNC1	0.0415249
ZNF281	KLRK1	0.0415241
LTF	PGD	0.0415218
E2F3	PGD	0.0414959
CIZ1	CYB5R1	0.0414834
NME2	TAMM41	0.0414238
CUX1	FAM120A	0.0414103
ADNP	MUS81	0.0414001
CNBP	MAP4K1	0.0413872
SFPQ	UPF1	0.0413743
LTF	GYG1	0.0413599
HBP1	DLAT	0.0413151
MIS18BP1	SEC23IP	0.0412678
ZBTB41	PHGDH	0.0412087
ELF2	SYNRG	0.041205
BATF	PNPLA6	0.0411609
BAZ2B	CEP120	0.0411265
NCOR1	ZNF217	0.0411254
PLEK	NAPSA	0.0410934
NME2	PDCD1	0.0410877
PIAS1	RIPK1	0.0410781
NRF1	VPS26A	0.0410744
YBX1	CLTB	0.041055
LCORL	IRF2BP2	0.0410357
TBX21	CAB39L	0.0410355
NFIC	CATSPER3	0.0410117
KMT2C	LLGL1	0.0410044
E2F3	CAMP	0.0409844
E2F3	CLEC7A	0.0409778
BCLAF1	PITPNC1	0.0409712
PLEK	FBXL5	0.0409508
MBD2	ZRANB1	0.0409472
ZBTB11	KIAA1614	0.0408891
ZNF131	YIPF1	0.0408789
ELF1	MIER2	0.0408778
ZNF414	SLCO3A1	0.0408675
THAP5	HACD2	0.0408478
DMRTC2	RPS3A	0.0408441
CEBPD	KDM7A	0.0408361
UBTF	DAZAP2	0.0408262
E2F3	BCL3	0.0408149
CEBPD	CTSF	0.0408076
ELK3	PCGF1	0.0407991
BATF	SLC25A46	0.0407942
ARID4B	HPS5	0.0407781
SETDB1	TRIM33	0.0407477
FOS	E2F3	0.0407441
ZNF326	NCOA4	0.0407112
GTF3A	SREK1	0.040711
JUND	GLA	0.0406565
YY1	TTC32	0.0406485
YY1	URB2	0.0406417
ETS1	BRD1	0.0406389
ZBTB48	PRMT7	0.0406337
TSC22D3	FTH1	0.0406305
ZNF518A	SWT1	0.0406293
PBX2	CPEB4	0.040593
ELF2	PRKCSH	0.0405737
NSD2	HYOU1	0.0405666
DMRTC2	PITPNC1	0.0405597
ARID4B	COPS3	0.040553
PURB	ODF2	0.0405505
HMG20B	DENND4B	0.0405252
ZNF683	ZNF143	0.0405091
RFX1	BFSP1	0.040477
ZNF207	PIK3IP1	0.0404739
LTF	TREM1	0.0404717
SFPQ	PLEKHM2	0.0404405
NFATC3	INPP1	0.0404329
PBX2	DNAJB12	0.040393
ZNF622	RHOQ	0.040386
ZNF770	TGDS	0.0403526
TSC22D3	BRI3	0.0403059
DMRTC2	MSN	0.0403029
DNAJC1	LLPH	0.0402976
TRERF1	REXO4	0.040294
DBP	NUP93	0.040195
THAP3	TXNDC11	0.0401938
RORA	SPPL2A	0.0401785
CEBPD	FGR	0.0401654
MEF2A	SCARB1	0.0401624
NR4A2	TMEM53	0.0401286
ETS1	ZNF281	0.0401267
GTF2I	RSRP1	0.0401261
RORA	XBP1	0.0401176
RBPJ	ZNRF1	0.040115
TSC22D1	VDAC1	0.0401073
ATF4	LSM5	0.0400981
YBX1	FAM13B	0.0400955
LRRFIP1	MYH11	0.0400875
NME2	HTATIP2	0.0400516
LCOR	CPNE3	0.0400236
ZNF467	MED31	0.040016
MIER1	TMEM179B	0.040005
SETDB1	TPGS1	0.0399975
IRF9	SUPT20H	0.0399962
NCOR1	PSMC5	0.0399909
HIVEP1	RDX	0.0399899
TSC22D1	FAM76A	0.0399758
IRF7	MTG2	0.0399751
IKZF1	EIF2AK2	0.0399702
LRRFIP1	WDR13	0.0399649
ELF1	CEP43	0.0399606
ZNF131	CAMK1D	0.0399476
AKNA	PTPN2	0.0399417
MBD2	CNOT2	0.0399241
ZBTB37	UGCG	0.0399188
AKNA	ARHGAP17	0.0399172
MNT	THAP3	0.0399159
ZNF432	ZC3H4	0.0399122
ADNP	KDM2A	0.0399116
NRF1	RIPK3	0.0398852
BCL6B	GRAMD1B	0.0398419
SFPQ	PUS7L	0.0398361
HMG20B	LMAN2	0.0398327
TSC22D3	XPO6	0.0398284
ZNF800	SNTB1	0.0398223
IRF7	APIP	0.0398161
ZMIZ2	ZNF318	0.0397971
ZNF484	MDC1	0.0397834
LRRFIP2	PHRF1	0.0397464
MBD4	PNPLA2	0.0397343
E2F3	CSF2RB	0.039731
ATF1	PUS3	0.0397241
PLEK	UPP1	0.0397114
BACH1	WDR3	0.039692
ZNF175	NHLRC3	0.0396852
MTF1	UBE2D2	0.0396634
NR1H2	HARS1	0.0396537
TSC22D3	ATP6AP1	0.0396467
RCOR1	SMAD7	0.039635
SMAD2	RPRD1B	0.0396023
ZNF148	TPK1	0.0395883
CREB1	ZDHHC7	0.039586
MNT	LYPLAL1	0.0395696
SP2	SCAND1	0.0395679
DMRTC2	ECI2	0.0395507
FOS	TBC1D9B	0.0395431
MBD2	KDM2A	0.0395378
FOS	SKAP2	0.0395039
YBX1	S100A2	0.0394966
NME2	TOGARAM1	0.0394835
GATA3	XG	0.0394632
NME2	MRPS28	0.0394628
FOS	DDX60	0.0394611
SON	CCDC77	0.039459
ZNF143	CARNMT1	0.0394449
XBP1	LYSMD3	0.0394091
TERF1	PPM1L	0.0393981
NR4A2	MPI	0.0393805
ZNF624	RELB	0.0393803
ELF1	TRIM59	0.0393749
PIAS1	NBAS	0.0393613
ZNF277	LDB1	0.0393604
SRF	CORO1B	0.0393589
E2F3	BCL2A1	0.0393332
MXD4	SQOR	0.0393231
MYNN	CHN2	0.0393214
MAZ	EMC9	0.0393194
MLX	APMAP	0.0393013
E2F3	PADI4	0.039299
E2F3	TREM1	0.0392939
RELA	SLC25A46	0.0392929
HMGXB3	RPLP0	0.0392849
ZNF484	TBRG4	0.0392522
ZNF609	GLG1	0.0392509
SMAD7	FAM114A2	0.0392299
TSC22D3	IL1RN	0.0392195
STAT1	RBM43	0.0392027
LCOR	NME1	0.0391452
CEBPD	CALCOCO2	0.0391441
NCOR1	INPP5K	0.0391243
BCL6B	IDH3A	0.0391225
NFE2L2	CEP63	0.0391106
RCOR1	RNF111	0.0391032
TSC22D4	PRIM2	0.0390906
ARID5A	SLC50A1	0.0390656
ETV3	PSD3	0.0390655
NME2	EMC6	0.0390585
BAZ2B	PITPNA	0.0390523
PHB	LEO1	0.0390326
E2F3	NAPSA	0.0390305
PLEK	ZBTB41	0.0390076
AFF1	ADH5	0.0389783
ZNF512	N4BP2	0.0389694
BACH1	ILF3	0.0389509
ZNF384	DRAM2	0.0389437
TCFL5	DDX47	0.0389155
E2F3	NFKBIE	0.0389067
JARID2	ARHGEF6	0.0388986
ZNF770	ABI3	0.0388956
CREB1	BTBD7	0.0388908
CARHSP1	NIPSNAP1	0.038871
THAP12	ALAS1	0.0388432
DNAJC1	ULK2	0.038812
CREB1	RIPOR1	0.0388084
NFATC1	ARID5B	0.0387789
CEBPD	ZYX	0.0387766
RORA	CHCHD3	0.0387745
ZNF263	AP3B1	0.0387681
PURB	OSGEP	0.0387357
TOX	MAP2K7	0.0387259
LTF	TYROBP	0.0387242
E2F3	C5AR1	0.0387163
SFPQ	SCML4	0.0387011
KMT2C	KIAA2026	0.0386946
KMT2C	RASAL2	0.0386943
NFATC3	TYSND1	0.0386846
HBP1	TOX	0.0386814
DMRTC2	RPL27	0.0386706
ELF1	LAS1L	0.0386576
LCOR	KDM4B	0.0386559
MYC	CSKMT	0.0386449
MBD1	HERC4	0.0386336
TFAM	SIK3	0.0386247
TSC22D3	CSF2RB	0.0385865
LTF	S100A9	0.0385856
ZFP90	RIPOR1	0.038578
TSC22D3	RGS2	0.038576
ADNP2	CYSLTR1	0.0385742
ARID4B	CCNI	0.0385714
ZNF511	SGF29	0.0385607
IRF7	TYROBP	0.0385569
LTF	C5AR1	0.0385501
E2F3	SOD2	0.0385475
FOS	NCF1	0.0385374
SMARCC1	USP36	0.0385211
ZNF414	UHMK1	0.0385007
E2F3	MARCKS	0.0384707
KLF2	POC5	0.0384626
L3MBTL3	RAB11A	0.0384623
RFX1	GSE1	0.0384618
ZNF407	MFSD10	0.0384507
HMGB2	MTHFD1	0.0384378
ZNF518A	TSC22D1	0.0384329
NCOR2	SAP30L	0.0384004
ZNF8	MED8	0.0383945
TERF1	RPS16	0.0383635
ZMIZ2	MRPL12	0.0383401
FOXP1	NOL10	0.0383364
LTF	CEBPD	0.0383218
ZNF432	RARS2	0.0382912
LCOR	CWF19L2	0.0382691
TSC22D3	TLR8	0.038262
TERF2	USP39	0.0382593
ZBTB37	ACTR8	0.0382518
ZFP90	ASAP1	0.0382396
BATF	PDCL3	0.038239
FOS	OSER1	0.0382383
TMF1	DDX58	0.0382187
HMGB2	PPP2CB	0.0382164
ZNF770	CHIC1	0.0381993
FOS	NFKBIA	0.0381932
GTF2I	LARP1	0.0381788
TSC22D3	FUCA1	0.0381616
BCL11B	HSDL2	0.0381614
CDIP1	GRAMD2B	0.0381333
NFIC	FUCA1	0.0381289
ZBTB38	KIF3B	0.0381201
DMRTC2	GTF2F2	0.0381073
RFX1	RHOT1	0.0381031
ZNF467	SFI1	0.0380955
TFAM	ASH1L	0.03809
DMTF1	JAK2	0.0380813
E2F3	HP	0.0380801
ZNF175	SORL1	0.0380741
ZBTB41	PPIP5K2	0.0380664
SP3	AASDHPPT	0.038063
ZBTB37	KIAA1191	0.0380463
NFE2L2	PPP1CC	0.0380327
TFAM	ACSS2	0.0380196
ZNF865	LTA4H	0.0380185
ELF2	ASRGL1	0.0380168
CUX1	UGCG	0.038013
ETV3	GZMK	0.0379998
ZNF384	ROCK2	0.0379815
MBD2	SSBP3	0.0379762
FOS	TNKS2	0.0379622
ZNF484	BTAF1	0.0379553
ZNF609	ARMT1	0.0379524
IRF8	TAF11	0.0379422
MIER1	SPTSSA	0.0379374
ZBTB11	DHX16	0.037933
XBP1	PDLIM7	0.0378898
PIAS1	LSM5	0.0378874
ZNF511	IFT57	0.0378703
ZNF143	SCARB1	0.0378633
SP100	ATG14	0.0378585
TSC22D3	SLC40A1	0.0378484
ZNF518A	PI4K2B	0.0378391
STAT5A	ENTR1	0.0378314
FOXJ3	PRMT7	0.0378171
SP100	PEX16	0.0378134
STAT4	AATF	0.0377952
RCOR1	SRFBP1	0.0377884
BAZ2B	GLUL	0.0377827
CDIP1	ERCC8	0.0377752
SATB1	OTUB1	0.037771
FOS	TMEM71	0.0377645
TGIF1	USP48	0.0377541
NFAT5	SIN3A	0.0377488
MAZ	NAXE	0.0377405
PHB	ITPR2	0.0377214
LTF	RFLNB	0.0377058
KHSRP	CARD11	0.037703
CEBPD	AP5M1	0.0376934
GATAD2A	HIBCH	0.0376931
FOS	TSC22D3	0.0376848
CEBPD	EEF1A1	0.0376785
THAP3	PHACTR2	0.0376745
YY1	NAAA	0.0376629
AFF1	MFSD11	0.0376572
PURB	GLS	0.0376488
ZNF609	WDR13	0.0376375
RFX1	MED16	0.0376245
PBRM1	CEP43	0.0376201
ARID4B	COMMD5	0.0376025
CSDE1	GATAD2A	0.0376009
SMARCC2	LAG3	0.0375974
TBX21	RPS2	0.0375945
TSC22D3	TKT	0.0375877
NFIC	UNC45A	0.0375633
NFIC	DGKQ	0.0375576
CREB1	FAF1	0.0375478
TCF12	TPM1	0.0375448
LTF	CFD	0.0375283
STAT4	EIF2AK2	0.0375208
XBP1	CD2AP	0.0374913
JARID2	MCM6	0.0374879
NME2	IGSF8	0.0374781
BHLHE40	BTBD7	0.0374718
ZNF609	RNF139	0.0374674
JUND	DNAJC5	0.0374518
LTF	S100A12	0.0374471
TSC22D1	STAM	0.0374358
BACH1	LRCH1	0.0374342
KMT2C	COPS2	0.0374026
ZNF318	ARL6IP4	0.0373898
ELF1	ZNF683	0.0373701
ZNF281	MCM6	0.0373607
SMARCE1	EED	0.0373551
PMS1	MAPKAPK3	0.0373538
ZXDC	TRNT1	0.0373444
IRF2	CCDC77	0.037343
ZKSCAN1	PCGF5	0.0373392
BCL6B	CD82	0.0373148
KHSRP	VPS37A	0.0372799
ZEB2	TOR3A	0.0372795
RERE	CCS	0.0372319
TCF7	ANAPC13	0.0372314
PIAS4	ULK2	0.0372285
THAP3	MNT	0.0372101
THAP12	ANGEL2	0.0372073
SUB1	GALNT6	0.0372061
FOXN2	WDR59	0.0371985
AEBP2	CD5	0.0371907
ZFP36L1	ZADH2	0.037181
E2F3	IL18	0.0371515
ARID5A	CCDC51	0.0371281
DMTF1	CDC42EP3	0.037094
RELB	DENND4A	0.0370507
MAX	METTL7A	0.0370472
TBX21	TXNDC11	0.0370118
IRF9	PPP3CB	0.0369986
MYNN	RPS17	0.0369897
HOPX	PYGB	0.0369868
SFPQ	PNN	0.0369815
IRF9	ZFP62	0.0369684
ETV3	CCDC51	0.0369679
PBX2	PRKCB	0.0369666
SFPQ	EBNA1BP2	0.0369449
IKZF3	EMC2	0.0369447
IRF7	UPP1	0.0368903
BCL6B	SLC25A24	0.0368895
AFF4	MTERF3	0.0368841
LYAR	TRIM37	0.0368829
ETS1	SERINC3	0.0368805
TSC22D1	DHX30	0.0368524
ZNF212	ZZZ3	0.0368112
SRF	CUX1	0.0368101
CEBPD	ADIPOR2	0.036809
ELF1	ZNF407	0.0367957
IRF2	GNAI3	0.0367951
TOX	KLRF1	0.0367843
NR4A2	OSBPL3	0.036781
CEBPD	PLEK	0.0367684
ZHX1	FAF1	0.0367681
DDIT3	UBE2D1	0.0367573
BHLHE40	GIGYF2	0.036754
PLEK	ZC3H6	0.0367474
SMARCE1	GTDC1	0.0367022
ATF1	RPRD1B	0.0367011
PLEK	LTF	0.0366998
UBTF	ALG5	0.0366964
DMRTC2	COMMD3	0.0366669
MYSM1	KCTD20	0.0366514
BAZ2B	FXN	0.036643
REL	SAMD9L	0.0366243
ETS1	WDR24	0.0366225
PBRM1	PRPF40A	0.0366176
ZBTB41	PHRF1	0.0366149
NFE2L2	CTSH	0.0366104
ELK3	DKK3	0.0366087
PLEK	ULK1	0.0366061
MGA	OGDH	0.0366055
ZNF175	PTPN11	0.0365968
CNBP	NFKBIE	0.0365953
NR4A2	CD8B	0.0365804
MBD1	CASP3	0.0365801
ZBTB7A	SCAF8	0.0365696
MBD3	INIP	0.0365565
ZNF281	ZFYVE16	0.0365521
ZBTB38	RCSD1	0.0365517
KMT2C	PHF8	0.0365247
SP100	DRG2	0.0365234
TSC22D3	TIMP2	0.0365147
SATB1	TDG	0.0365108
E2F3	S100A12	0.0365035
RFX1	AMFR	0.0364828
HMG20B	STARD4	0.0364826
PLEK	NCF4	0.0364782
CSDE1	EIF3J	0.036472
BCL6B	ZNF512	0.0364576
ZNF518A	STAM	0.0364414
ARID5B	MRPL12	0.0364263
ZNF296	MRPS18B	0.0364232
NCOA1	POLA1	0.0364215
CDC5L	CLDND1	0.0364165
ZBTB17	MPV17L2	0.0363927
ETV2	SLC38A2	0.0363609
CDC5L	PLBD2	0.0363555
TSC22D3	YWHAG	0.036322
ETV3	STX17	0.0363194
ZBTB11	CLPP	0.0363177
NME2	NDUFA10	0.0363116
STAT3	CDC42EP3	0.0363096
KMT2C	AIMP2	0.0363072
CEBPD	ZBTB37	0.0363024
PMS1	AKR1E2	0.0363024
FOXN2	CYRIB	0.0362991
ZNF624	CHCHD1	0.0362921
SREBF2	TSC22D1	0.0362771
TCFL5	MRPL41	0.0362628
LTF	NAMPT	0.0362509
CC2D1A	ANKRD54	0.0362397
ZBTB1	ZDHHC2	0.0362273
TP53	RIPK3	0.0362152
NME2	ZNF787	0.0362061
ZFP62	CEP95	0.0361891
ZNF770	RMDN1	0.0361837
HHEX	PDCD2	0.036167
STAT1	FKBP15	0.0361569
CREBRF	DCAF6	0.0361467
STAT1	NCOA2	0.0361349
FOXN3	MRPL48	0.0361291
USF2	OMA1	0.0361228
ELK3	PIR	0.0361178
IRF7	IFNAR1	0.036113
REST	SUMF2	0.0361052
MYC	FZR1	0.0361036
PURB	HTATIP2	0.0361012
TSC22D4	TSPAN5	0.0360854
TSC22D4	SLC17A5	0.0360801
E2F3	CFD	0.03608
IKZF3	BCAS3	0.0360594
ELF1	AGFG2	0.0360381
RORA	NEIL1	0.0360177
ZBTB1	IRAK1	0.0360135
SMAD2	MED31	0.0360111
MGA	ARHGAP17	0.0360083
UBTF	TPGS1	0.0359928
PARP12	NUP98	0.0359796
ZNF567	VPS4B	0.0359776
ZNF655	ZNF32	0.0359752
ZNF865	SENP5	0.0359605
LTF	ACSL3	0.0359108
ADNP2	TPD52L2	0.0359096
ZBTB1	RCOR1	0.0358765
ZNF770	PHC3	0.0358376
ZNF296	SLC25A13	0.0358313
MYSM1	FAM114A2	0.0358235
LRRFIP1	ZNF148	0.0358142
TTF1	CLCN3	0.0357963
STAT3	STK25	0.0357817
HBP1	POP4	0.0357775
FOS	CD37	0.0357715
XBP1	HYOU1	0.03577
ZNF277	MST1	0.0357687
BAZ2B	USP38	0.0357478
TTF1	B3GNT5	0.0357434
E2F3	S100A9	0.0357185
ZNF395	PTPN22	0.0357032
HOPX	FBXO28	0.0356947
CEBPD	NEK6	0.0356876
ZNF24	MAP2K3	0.0356708
ZNF292	CSNK1G3	0.0356695
STAT1	CDC16	0.0356641
ZNF800	HERC2	0.0356577
FOS	KIAA0232	0.0356331
TSC22D3	FOS	0.0356163
PAXBP1	ATP8B4	0.0356161
ZNF865	CD96	0.0356154
BBX	XRCC5	0.0356072
PBRM1	PPHLN1	0.0355951
TERF1	METTL18	0.0355617
RCOR1	ZBTB1	0.0355605
STAT1	CUL4B	0.035555
SON	ING1	0.0355378
ETS1	MRPL3	0.0355216
ID2	TIMM8B	0.0355123
TCF12	KDM4B	0.0355015
ADNP2	GBA	0.0354975
KLF13	AFG3L2	0.0354889
HMGXB4	BRIP1	0.0354886
KLF6	PDPK1	0.0354777
SP3	MYH11	0.0354752
NR1H2	NAGA	0.0354457
GABPB1	NSMCE4A	0.0354328
SON	BLOC1S1	0.0354249
BATF	MRPL48	0.0353984
USF1	NIPA2	0.0353959
RORA	TXNDC9	0.0353899
IRF7	TREM1	0.0353883
PLEK	LYN	0.035386
NFIC	CLK4	0.0353665
HMGB2	PTPN12	0.0353662
HOPX	GTPBP3	0.0353644
CEBPZ	MARCHF9	0.0353597
PRDM2	UBE2E3	0.035348
ZFP36L1	PINX1	0.0353442
E2F3	ALOX5AP	0.0353341
ATF4	PREB	0.0353333
ZNF644	RYK	0.0353193
LCORL	LAGE3	0.0352754
PBX2	RALGAPA1	0.0352717
KMT2C	NKTR	0.0352705
CTCF	APMAP	0.0352637
ID2	UBE3A	0.0352637
ELF1	ETAA1	0.0352537
ETV3	ABLIM1	0.0352493
ZNF326	IMP4	0.0352478
LTF	HEATR5B	0.035217
ID2	ETV2	0.0352149
PARP12	USP4	0.035208
MIS18BP1	EEFSEC	0.0352078
L3MBTL3	MED23	0.0351996
RELA	PTDSS1	0.0351961
RFX1	QSOX1	0.0351947
THAP12	TRIM28	0.0351866
LYAR	PPP1R14B	0.0351381
MIER1	TMC8	0.0351345
ZBTB1	NUFIP2	0.0351257
DMRTC2	RARS1	0.0351256
MBD4	TTC39B	0.0351248
EOMES	UMPS	0.0351213
TSC22D3	PLXNC1	0.0351204
ZNF683	HELLS	0.0351119
PHB	PNPLA6	0.0350984
LCOR	EDF1	0.0350857
E4F1	PEX3	0.0350792
MBD2	SF3B4	0.035071
NCOA1	FAM104A	0.0350622
IRF2	HNRNPAB	0.0350559
E2F3	CLEC12A	0.0350369
NCOR1	ARHGEF1	0.0350182
YBX1	DCAF6	0.0350112
RBPJ	LRPPRC	0.0350099
ELK3	ADH5	0.0350088
ZNF655	MED28	0.0349941
HMGXB4	METTL16	0.0349931
SMAD7	RCOR1	0.034964
TCF12	CLPX	0.0349419
YBX1	LNPEP	0.0349405
TSC22D3	WIPF1	0.0349365
BBX	CHCHD5	0.034914
ZNF853	RUVBL2	0.0349095
YBX1	TRERF1	0.0348946
MBD3	SH3BGRL	0.0348943
STAT1	HAGH	0.0348829
NCOR2	ZSCAN16	0.0348811
PLEK	S100A9	0.0348739
TOX4	DDX42	0.0348718
CEBPD	ABHD2	0.0348631
ELF1	PPM1K	0.0348456
ZNF865	ANKRD17	0.0348355
TCFL5	MIS18BP1	0.0348351
ZNF318	PIP5K1C	0.0348351
TGIF1	KXD1	0.0348147
ZNF395	FASTK	0.0348101
BATF	TSPYL2	0.0347951
USF1	EIF4ENIF1	0.0347894
TFAM	MTX2	0.0347794
MBD2	CHCHD5	0.034777
NME2	GCNT2	0.0347548
ZNF292	UNG	0.0347463
IRF7	G6PD	0.0347397
LCOR	ITPRID2	0.0347291
ARID2	TMED2	0.0347196
E2F3	TYROBP	0.0347146
ARID5A	FAM111A	0.0346985
FOXN3	CDKN2AIP	0.0346963
TSC22D3	FCGR3A	0.0346829
IRF7	HBP1	0.0346689
BCL6B	CHERP	0.0346478
CEBPZ	ILF2	0.0346422
DMRTC2	MRPL19	0.0346364
YBX1	NDUFB2	0.0346236
PRDM1	NOC2L	0.0345959
SMAD2	KIAA0100	0.0345954
BATF	SUCLG1	0.0345891
BCL11B	MAN2A2	0.0345771
ZNF484	STX12	0.0345752
JUND	ETV2	0.0345721
ZNF217	SND1	0.0345561
ZNF143	ADH5	0.0345456
RORA	OFD1	0.0345431
ZBTB38	LYAR	0.0345343
STAT1	ZDHHC5	0.0345321
NR1H2	SIRT6	0.0345149
BCL11B	CPNE8	0.0345131
FOS	RPS7	0.0345005
MLLT10	RTN4	0.0344936
AHCTF1	CUX1	0.0344907
ZKSCAN1	MRM2	0.0344899
RORA	GTF2H3	0.0344807
KHSRP	ADAM19	0.0344505
SREBF2	CCDC28B	0.0344487
NR1H2	ABCF3	0.0344476
KLF3	DXO	0.0343986
NSD2	MTERF4	0.0343983
STAT1	GABARAP	0.0343762
PIAS1	RUFY2	0.0343681
LRRFIP2	USP30	0.0343588
SFPQ	FAM114A2	0.034343
GLI4	HAUS6	0.034337
DMRTC2	RSBN1	0.0343286
ZNF395	CC2D1A	0.0343265
CIZ1	ASPSCR1	0.0343231
DBP	MNT	0.0343106
JUNB	HERPUD1	0.0343104
TSC22D3	IDO1	0.0343078
KLF6	ERCC4	0.0342916
IKZF3	MEAF6	0.0342895
HMGB2	RELB	0.0342666
FOS	PTPN6	0.0342613
ADNP	ZMYND11	0.0342478
SP3	ZFC3H1	0.0342407
AHCTF1	GALT	0.0342298
NCOA1	SPTLC1	0.034222
MAZ	MED23	0.034215
E2F3	CREG1	0.0342015
ZBTB43	TIAL1	0.0341867
ZNF148	RASA2	0.0341752
RELA	CHN2	0.0341587
FOXO4	KATNA1	0.034154
USF1	ABT1	0.034136
ZNF770	DCAF6	0.0341304
LRRFIP1	ZNF281	0.0341206
ZNF212	TBC1D5	0.0341205
MIER1	PPT1	0.0341094
IRF7	ARFIP1	0.0341068
ATF2	B4GALT3	0.034082
MGA	VAPB	0.0340809
ATF2	PHF21A	0.0340655
FOS	UBE2D3	0.0340636
TFAM	SLK	0.0340544
ZBTB38	CSGALNACT2	0.0340483
ZNF296	METTL27	0.0340428
FOS	RPS25	0.0340336
MXD4	DDX41	0.0340296
E4F1	PIGU	0.0340196
LRRFIP2	GPX4	0.0340137
USF2	PPP4R1	0.0340127
ADNP	IDI1	0.0340021
THRA	MOSMO	0.0339955
MLLT10	NRBP1	0.0339937
MYNN	QKI	0.0339899
CEBPZ	CDK20	0.0339788
ID2	OXSM	0.0339757
DMRTC2	ENO3	0.0339678
ZNF865	TACC3	0.0339647
NFYB	FTSJ1	0.0339608
NFATC2	SAP30L	0.0339599
ZMIZ2	CAB39L	0.0339522
DMRTC2	RPL23	0.0339519
GATAD2A	FAM104A	0.0339491
ZKSCAN1	RABGGTA	0.0339477
STAT4	OFD1	0.0339405
CEBPD	ZFP36	0.0339318
L3MBTL3	PSPC1	0.0339089
ZNF618	RPL9	0.0338988
GTF3A	IL4R	0.0338977
ZNF644	TRAPPC11	0.0338884
E2F3	LTF	0.033886
ZNF618	MDC1	0.0338777
PHB	IRF2BP2	0.0338768
TOX4	DDOST	0.0338749
ADNP2	RET	0.0338618
TCF12	MRPL17	0.0338606
ZNF518A	SLC38A2	0.0338601
IRF2	USP9X	0.033849
HHEX	RPL26L1	0.0338448
LTF	SERPINB1	0.03384
ZNF787	STMN3	0.0338393
GATA3	NIPAL3	0.033831
PBRM1	DYRK1B	0.0338277
BCL11B	PLBD2	0.0338029
CC2D1A	LCLAT1	0.0337911
CEBPZ	ANAPC4	0.0337699
CIZ1	UGGT1	0.0337653
YBX1	SH3BP4	0.0337631
MLLT10	STOML2	0.0337547
ZNF274	CMIP	0.0337478
PBX2	HSPA14	0.0337438
CSDE1	NOC2L	0.0337227
E4F1	GPN2	0.0337187
LTF	ADGRE3	0.0337105
SREBF2	F12	0.0337071
TSC22D4	MYO5A	0.0337018
DMRTC2	CAMK2A	0.0336966
TERF2	ERGIC1	0.0336919
ZNF511	PITPNC1	0.0336895
ZNF292	BACH1	0.0336669
GLI4	SRRM2	0.0336615
RFX1	DNAAF2	0.0336545
NCOR1	BMI1	0.033644
STAT1	CCNI	0.0336417
IRF7	ALOX5AP	0.0336253
ATF1	PHF10	0.0336193
YY1	NDUFA10	0.0336135
BBX	ZHX1	0.0335986
FOS	EHD1	0.0335795
IRF2	SLCO3A1	0.0335767
FOXO4	SCAMP1	0.0335687
DMRTC2	VMA21	0.0335678
STAT3	CDKN1B	0.0335581
ZNF618	RRP15	0.033557
ZXDC	UBQLN1	0.0335561
E2F3	CSF3R	0.0335558
ZNF567	FCHO2	0.0335556
SMARCE1	RTN4	0.0335428
LYAR	SPR	0.0335398
HMGXB4	JAK2	0.0335145
MBD4	RAD51C	0.0335045
MEF2A	NRDE2	0.0335009
STAT1	INO80	0.0334897
ZNF75D	NBR1	0.0334889
KLF13	PRRT4	0.0334821
E4F1	YARS1	0.0334732
ID2	XPOT	0.0334705
TCF25	HDLBP	0.0334598
NCOA1	THYN1	0.0334388
ZBTB43	STK25	0.0334309
ZNF407	CD226	0.0334282
STAT1	SSH2	0.0334223
NME2	DOK2	0.0334196
LRRFIP1	SERINC3	0.0334102
MEF2A	MRPS21	0.0334099
LTF	GRINA	0.0334009
FOXN2	KMT5B	0.0334001
SATB1	TSPAN6	0.0333935
ZBTB48	DUSP11	0.0333857
JARID2	INO80	0.0333703
NFATC3	ALMS1	0.0333673
TSC22D3	PLAUR	0.0333671
ETV3	ATAD5	0.0333631
DBP	PREP	0.0333569
LTF	SEC14L1	0.033354
PMS1	RICTOR	0.0333514
TOX	SF3B3	0.0333496
CNBP	EML3	0.0333398
PLEK	CSF2RB	0.033339
ELF1	EIF4EBP1	0.0333373
DMRTC2	FAM107B	0.0333327
HOPX	SLC25A12	0.0333321
MLLT10	MARCHF6	0.0333242
L3MBTL3	RARS2	0.0333169
ZKSCAN1	PDE4DIP	0.0333165
PLEK	TREM1	0.0333054
NFE2L1	CD80	0.0333028
ZBTB1	CPSF2	0.0332982
NRF1	FBXO33	0.0332956
SMAD7	UTP6	0.0332886
CREB1	FCHSD2	0.033284
E4F1	EIF6	0.0332839
MAZ	KLRB1	0.0332834
LTF	CSF3R	0.0332816
ZNF131	DUSP11	0.0332802
THAP5	GATA3	0.0332787
LCOR	MRPL45	0.0332746
PBX2	SPOCK2	0.0332713
ZNF212	RPRD2	0.0332697
NFYB	DENND10	0.0332649
SFPQ	KNOP1	0.0332486
LCOR	ERCC4	0.0332464
KHSRP	PHACTR2	0.0332444
STAT4	UBE2E3	0.033241
ZNF175	ZNF358	0.0332284
DMRTC2	SSR3	0.0332234
CIZ1	POC5	0.0332155
JUND	SUPT20H	0.0332109
PLEK	MARCKS	0.033199
KLF3	SYCP2	0.0331923
NFE2L2	EPAS1	0.0331889
KLF6	POLDIP2	0.0331775
NCOR2	MRPL45	0.0331752
TMF1	ZKSCAN1	0.03317
ZBTB38	PSMB10	0.0331483
TERF1	DTX3L	0.0331311
ADNP2	RIOK2	0.033129
NME2	BCL2L12	0.0331187
NR1H2	VAT1	0.0331141
JUND	MED30	0.0331013
TSC22D1	TRAPPC11	0.0330982
BCLAF1	FUT8	0.0330822
SP4	HUWE1	0.0330703
FOS	RUNX1	0.0330686
HOPX	PPP1R12A	0.0330661
DBP	ZNF236	0.0330648
ZNF281	FNDC3A	0.0330634
FOXJ3	EMC3	0.0330585
USF1	TRMU	0.03304
IRF9	USP38	0.033037
BHLHE40	PPP1R15A	0.0330168
CDC5L	NUP107	0.0330025
BAZ2B	NCF1	0.0330015
NRF1	INTS8	0.0329888
TTF1	RPRD2	0.0329688
E2F3	NAMPT	0.0329582
YBX1	NAA15	0.0329579
CDC5L	F2R	0.0329553
IRF3	KAT6A	0.0329544
BBX	CD40LG	0.0329504
ZNF217	DGCR2	0.0329466
DMRTC2	ALOX5AP	0.0329367
YBX1	EXOC4	0.0329283
BHLHE40	NOC3L	0.0329144
KMT2C	UBR2	0.0329132
TSC22D3	ISG15	0.0329097
ZSCAN16	STARD5	0.0329076
XPA	IFT27	0.0328999
ZNF706	MEN1	0.0328969
BCL6B	OXA1L	0.0328924
SFPQ	IFI35	0.0328854
SMARCE1	UBASH3B	0.0328819
TRERF1	COMMD6	0.0328809
ELF2	XPOT	0.0328714
CEBPZ	ZNF212	0.032861
E2F3	LYN	0.032847
TOX4	GNL3	0.0328467
HOPX	FAM13B	0.0328401
MBD1	TNKS	0.0328339
ZHX1	TDRD3	0.0328275
FOS	ZFP36	0.032826
IRF8	THAP12	0.0328093
ZBTB48	TPM1	0.0328057
CSDE1	IMPDH2	0.0328013
TOX4	ZC3H13	0.0327762
PRDM2	REC8	0.0327731
NCOR1	PPP3CC	0.0327662
BAZ2B	PGLYRP1	0.032764
GFI1	POLR3GL	0.0327574
ELF1	HMGCR	0.0327572
ZNF292	RSU1	0.0327536
L3MBTL3	WDHD1	0.0327506
PIAS4	PECAM1	0.0327479
TCF12	MCTP2	0.0327474
SFPQ	YWHAE	0.0327371
SMAD2	ODC1	0.032726
DMRTC2	GZMK	0.0327239
NCOR2	ACBD5	0.0327215
ATF6	ZNF451	0.0327148
ZSCAN16	EXOC1	0.0327066
NR4A2	RFESD	0.0327061
MEF2A	DDOST	0.032697
CIZ1	MCOLN1	0.0326959
NCOA1	DNAJC6	0.0326801
ELF2	TMEM205	0.032679
CDC5L	DDX52	0.0326769
CARHSP1	GGCX	0.0326738
CTCF	CCDC85B	0.0326659
TGIF1	MSANTD4	0.0326544
KMT2C	TSPYL4	0.0326544
IRF8	ESS2	0.0326522
CREBZF	KCMF1	0.0326517
TSC22D1	FRYL	0.0326478
ZNF622	IL10RB	0.0326474
ZXDC	ARMT1	0.0326411
RFXANK	FAM133B	0.0326379
CSDE1	SLC25A14	0.0326374
PURB	LAG3	0.0326341
ZKSCAN1	TMF1	0.0326271
SMAD2	COQ9	0.0326168
RELA	SLC4A2	0.0325897
ZNF865	KDM1A	0.0325865
BACH1	SMIM27	0.0325774
GATAD2A	AREL1	0.0325724
RORA	SLC38A2	0.0325717
SMARCE1	CRCP	0.0325689
ZNF131	TLK1	0.0325624
ID2	ARL8B	0.0325494
ZNF236	SLC9A1	0.0325489
ZNF7	FEZ2	0.0325359
CNBP	MIS18BP1	0.032532
YBX3	TCERG1	0.032525
TBX21	RARS2	0.0325226
CTCF	DFFB	0.0325194
STAT1	CBL	0.0325154
SP3	ARFGEF2	0.0325
ZFP90	L2HGDH	0.0324979
FOS	CHSY1	0.0324919
ZBTB1	LPIN2	0.0324839
BBX	PGRMC2	0.0324758
CEBPD	PGP	0.0324622
ARID5B	TERF2	0.0324528
RELA	DHX30	0.0324477
CREB1	MPHOSPH6	0.0324358
PREB	MAPK14	0.0324356
ZNF512B	TRMU	0.0324294
ZNF263	DLG1	0.0324284
MLLT10	TIMM21	0.0324134
RORA	PLEKHM1	0.0324125
PRDM2	EIF2A	0.0323976
DDIT3	PSMB10	0.0323885
YBX1	GMNN	0.0323851
CUX1	PTPN22	0.0323577
ARID5A	UBR4	0.0323356
EPAS1	EZH1	0.0323197
ZNF318	RUNX1	0.0323196
ZNF787	BCAP31	0.0323056
CDC5L	ZNF384	0.0322993
RCOR3	GNB4	0.0322796
PIAS2	MBOAT7	0.0322722
ZMIZ2	TOPBP1	0.0322635
TCF25	FAM3A	0.0322587
SON	RNF149	0.03225
ID2	PDCL3	0.0322439
DMTF1	LTN1	0.0322401
ZNF277	LMO2	0.0322377
ELF2	DCUN1D5	0.032236
TCF12	BCL11B	0.0322283
DMRTC2	IDO1	0.0322278
ZFP90	CFAP36	0.0322278
CEBPZ	KPNA2	0.0322201
ZBTB48	TRMT2A	0.0322188
PARP12	CASP9	0.032214
CEBPZ	EIF2AK1	0.0322094
LRRFIP1	UBA5	0.0322083
FOXO1	BUB1B	0.0322003
DMRTC2	SERF2	0.0321936
ZNF414	ANXA2	0.0321914
ID2	MRPL39	0.0321911
LCOR	AMFR	0.0321908
TSC22D3	GNB4	0.0321879
NFATC2	ZNF512B	0.032182
PLEK	CEBPD	0.0321709
PLEK	CBL	0.0321668
FOS	ATP6V0B	0.0321534
NCOR1	SATB1	0.0321521
TOX2	ACO2	0.0321458
NCOA1	H2AJ	0.0321377
AHCTF1	PDS5B	0.0321348
LTF	TKT	0.0321223
CEBPD	EMSY	0.0321158
PBRM1	WDR37	0.0321133
ELF2	DCLRE1A	0.0321097
TGIF1	MST1	0.0321087
SMAD7	MED7	0.0320949
PARP12	USP38	0.0320908
TBX21	TPRA1	0.0320793
PBRM1	NPAT	0.0320749
IRF7	C5AR1	0.0320711
RORA	RABGAP1	0.0320708
ZBTB43	IMMP1L	0.03206
KHSRP	MTRES1	0.0320546
MAX	ATP6V1B2	0.0320532
NR4A2	PXN	0.0320522
BHLHE40	PAIP2	0.0320521
AFF1	EOMES	0.0320404
CEBPD	CD3E	0.032001
ZNF512	PACC1	0.031999
RFX1	MRPL38	0.0319984
PLEK	METTL9	0.0319801
NFATC2	LPAR6	0.0319755
JUNB	ATG14	0.0319638
HOPX	RPL23	0.0319599
ID2	IL12RB1	0.0319432
ZNF318	TPK1	0.0319421
NCOA1	STYX	0.0319392
TSC22D3	RFLNB	0.0319359
ZBTB11	CRYBG2	0.0319352
NFIC	FXR2	0.0319241
PBX2	BYSL	0.0319203
IRF7	HNRNPH2	0.0319168
ZNF395	MCMBP	0.0319043
LTF	CLEC12A	0.031904
RORA	INIP	0.0319038
PRDM2	UBE2G1	0.0319019
PLEK	SOD2	0.0318929
AHCTF1	USP14	0.0318912
TSC22D3	PGS1	0.031889
CSDE1	INTS6	0.0318876
SFPQ	FAM20B	0.031879
NFATC3	PTMA	0.0318772
RELB	ABLIM1	0.0318745
PLEK	ALOX5AP	0.0318721
BBX	AKAP7	0.031867
ZNF800	ATP2A2	0.0318653
ELF1	TATDN3	0.0318608
ZNF32	ALG12	0.0318577
LTF	SLC40A1	0.0318546
ZNF655	AGL	0.031849
YBX1	ENOSF1	0.0318469
NCOR2	YWHAE	0.0318267
BBX	TRAT1	0.0318265
ZKSCAN1	ACSL5	0.0318196
LRRFIP1	NUP54	0.0318143
FLI1	MED13L	0.0318107
ZNF654	MDC1	0.0318081
CTCF	RPS7	0.0317999
ELF1	ETNK1	0.0317982
HHEX	PDLIM7	0.0317897
DMRTC2	RGS9	0.0317885
ZNF217	LGALS8	0.0317865
CEBPD	FBXL5	0.0317857
TCF12	TAOK1	0.0317846
RORA	SRFBP1	0.0317816
NCOR2	LSM6	0.0317744
ELK3	NFU1	0.0317701
CREB1	RETREG2	0.0317572
HOPX	SLF2	0.0317569
ETS1	LAS1L	0.0317546
SMAD2	ZC3H15	0.031735
ZNF32	TRRAP	0.0317208
THAP7	FLAD1	0.0317049
FOS	MCL1	0.0317014
ZKSCAN1	CCDC181	0.0317002
E2F3	LTB4R	0.0316958
ZNF32	TTC32	0.0316874
ZNF263	AGTPBP1	0.0316867
IKZF3	FKBP5	0.0316859
ZNF207	EXOC8	0.031679
IRF7	SHKBP1	0.0316755
STAT1	PDCD2	0.031675
SATB1	TXLNA	0.0316701
FOS	LTF	0.0316681
MBD1	GTPBP3	0.031663
FLI1	DDRGK1	0.0316531
E2F3	DDIT3	0.031646
MIS18BP1	MRPS26	0.031645
ZEB2	FBXO34	0.0316412
GTF3A	OTUB1	0.0316207
STAT1	ABCF3	0.0316183
GPBP1	DDX50	0.0316093
DMTF1	HMG20B	0.0316082
HOPX	SH3BP2	0.0315995
AHCTF1	CDC42EP3	0.0315961
ARID5B	ZNF8	0.0315909
HBP1	ZNF131	0.0315832
ZBED5	MRGBP	0.031569
SON	FUS	0.0315624
CIZ1	ZBTB41	0.0315588
DMRTC2	CFD	0.0315586
AEBP2	CSNK1G2	0.0315552
DDIT3	DNAJC15	0.0315516
TMF1	PSTPIP1	0.031547
TSC22D3	PIAS2	0.0315393
ELF2	MED13	0.0315291
NFKB1	MRPS31	0.0315272
ZFP36L1	GUK1	0.031516
ZNF622	PRKD3	0.0315153
TRERF1	ZBTB17	0.0315046
TERF1	WDR91	0.0314946
ZNF865	SPOUT1	0.0314903
ZBTB43	NEDD9	0.031484
TSC22D4	THOC7	0.0314822
PARP12	LMBR1L	0.0314814
SP2	NFYB	0.0314789
TSC22D3	MEGF9	0.0314782
CNBP	RNASEH2C	0.0314727
CEBPD	MX1	0.0314693
BHLHE40	PUM2	0.0314618
DMRTC2	PRRC2B	0.0314597
DMRTC2	RPS15	0.0314542
ZBTB11	EDF1	0.0314517
RELA	NDUFS1	0.031451
ZKSCAN1	PSMB10	0.0314475
DMRTC2	EEF1G	0.0314456
TFAM	MRPL9	0.0314373
FOS	PXN	0.0314286
ATF6	DOCK11	0.0314268
NRF1	TP53	0.0314227
NFATC1	BRAF	0.0314159
XBP1	HEATR3	0.0314147
CUX1	DENND1C	0.0314032
LRRFIP1	MRPL9	0.0313881
TCF7	CENPU	0.0313742
FLI1	CD3E	0.0313718
ZFP90	WBP1	0.0313571
ZEB2	SPTAN1	0.0313458
RFX1	ARFGEF1	0.0313391
NCOR2	NEMP2	0.0313337
PBX2	PSMA6	0.0313295
NFAT5	NCBP1	0.0313262
RORA	IRF9	0.0313231
RLF	HIVEP1	0.0313172
IRF8	RAB12	0.0313147
NME2	MCM6	0.0313134
ZNF281	PTRHD1	0.0313117
PIAS1	RABEP1	0.0313065
AFF1	PINK1	0.0313018
YBX3	SLC25A12	0.0312993
TSC22D3	ARRDC2	0.0312965
DNAJC1	PDS5B	0.0312925
TERF1	RPS25	0.0312907
LRRFIP1	PRKAR2B	0.031285
ADNP	GPATCH2L	0.0312833
NR3C1	CWC25	0.0312788
ATF4	UTP25	0.0312759
FOXN3	NPDC1	0.0312752
FOS	RALBP1	0.0312704
MTF1	ZNRF1	0.0312644
ZBTB11	SOS2	0.0312607
ZBTB38	TARBP1	0.0312577
NFE2L1	RBM48	0.0312488
CNBP	MPV17L2	0.0312393
MLX	TAPT1	0.0312385
ZNF655	LSM12	0.0312216
IKZF1	KPNA4	0.0312191
TCFL5	KLHL42	0.0312187
PLEK	TAGAP	0.0312101
RUNX3	KCTD20	0.0312085
DMRTC2	RPS26	0.031204
ZBTB1	ABRAXAS2	0.0312033
ZNF358	PTPN11	0.0311988
ZNF518A	DAAM1	0.0311957
MAZ	RNF126	0.0311859
JUND	TUT7	0.031185
ZNF354A	HNRNPA1	0.0311845
FOXJ3	SAP30L	0.0311817
ZNF143	ZNF683	0.0311755
MECP2	UBR1	0.0311704
CEBPD	DHX58	0.0311674
ZNF644	CLCN3	0.0311652
CAMTA1	UCHL3	0.0311625
SP1	SUCLG1	0.0311601
NRF1	IRF2BP2	0.0311466
ADNP2	NRBF2	0.031134
E2F3	UPP1	0.0311339
YEATS4	DUSP11	0.0311276
ZNF281	RYK	0.0311246
CDIP1	EMG1	0.0311243
BBX	EIF4G3	0.0311193
ZFP62	MAN2A2	0.031118
ZNFX1	KDM2B	0.0311164
HHEX	YTHDC2	0.0311138
CDC5L	PMS1	0.0311128
ZNF622	FBXO11	0.0311093
PIAS4	CNIH4	0.031105
USF2	GTPBP1	0.0311027
SUB1	COQ8A	0.0310937
CSDE1	TMEM209	0.0310808
FOS	PTGDR	0.0310778
IKZF1	ARFGAP3	0.0310771
CIZ1	SPR	0.0310766
JARID2	COX17	0.0310756
ZNFX1	MCM3AP	0.0310645
TCF7	TMEM53	0.0310634
ZNF432	MAPK14	0.031063
NSD2	MMUT	0.0310564
ZNF148	LAS1L	0.0310524
ZNF395	YAF2	0.0310477
CEBPD	SORL1	0.0310464
BHLHE40	UCHL5	0.0310459
CUX1	WBP1	0.0310435
MIER1	EIF2B5	0.0310424
FOXP1	EPRS1	0.0310295
FOS	RGS19	0.0310281
BCL11B	TPST2	0.0310161
MBD3	CEP250	0.0310137
ZNF654	BRI3BP	0.0310125
USF2	B4GALT7	0.0310117
NCOR1	DNAJC8	0.0310113
TCF7	MOV10	0.0310095
ZNF683	ETAA1	0.0310023
AFF1	TIMM13	0.0309991
ZBTB11	DTX2	0.0309984
LTF	CBL	0.0309969
ZNF654	CHM	0.0309934
ZNF75D	GPX4	0.0309908
NFKB1	VPS13B	0.0309904
ZNF624	ARV1	0.0309828
ZNF277	RSL24D1	0.0309641
SP2	UNC50	0.030952
AEBP2	BTBD10	0.030952
PBRM1	RNF168	0.0309462
STAT1	POLK	0.0309462
NCOR1	SENP1	0.0309457
HMG20B	TRIM59	0.0309413
RFXANK	VKORC1	0.0309399
ZNF395	EIF4ENIF1	0.0309345
LRRFIP1	ZBTB37	0.0309323
ZNF644	CACNB3	0.0309238
BACH1	ASH1L	0.0309206
TCF7	KPNA2	0.0309205
ZNF326	DPP8	0.0309002
FOXO4	PTPN2	0.0308999
CREB1	UPF1	0.0308978
CNBP	H1-2	0.0308974
DMRTC2	CUL9	0.0308825
FOXP1	SLC4A2	0.0308766
TERF1	LRPAP1	0.0308699
TSC22D3	KDM2A	0.0308689
ZNF644	POLR1F	0.0308685
ZNF484	RBM10	0.0308679
TSC22D3	PADI2	0.0308599
NFYB	IL22RA2	0.030859
MECP2	KPNA4	0.0308574
PLEK	LTB4R	0.0308544
IRF7	TAPT1	0.0308485
SATB1	BYSL	0.0308427
IRF7	CLEC7A	0.0308389
ADNP2	THOC2	0.0308314
ZBTB6	VTA1	0.0308306
IKZF5	BET1L	0.0308297
MBD2	OXA1L	0.0308281
IRF9	ASH2L	0.0308241
ZNF770	PLEKHA5	0.0308206
PBRM1	TMEM248	0.0308173
SFPQ	AASDHPPT	0.0308166
E2F3	PYGL	0.0308127
RELB	TXNDC5	0.0308121
PLEK	HS2ST1	0.0308106
TMF1	NRBF2	0.0308103
FOS	HAUS8	0.0308088
GATAD2A	AHCTF1	0.0308045
DMRTC2	STK11	0.0308044
ZNF24	SMAD7	0.0307984
ZNF217	SMG1	0.0307982
NFYB	LARS2	0.030792
TSC22D3	BCL2A1	0.0307858
ATF6	CD19	0.0307856
GABPA	SPRYD3	0.0307811
RBPJ	PLXNC1	0.0307757
NR4A2	PPP3CC	0.0307743
GABPB2	CCDC28B	0.0307712
ZNF787	CCDC88B	0.03077
AKNA	MRPS31	0.0307686
ZNF512B	PHF11	0.0307683
CUX1	NDUFA9	0.0307624
TSC22D3	CLEC12A	0.0307591
SP3	RNASEH2B	0.0307545
HINFP	INTS1	0.0307521
TCF12	GNL3	0.0307486
ARID4B	FAM111B	0.03073
NR4A2	KMT2B	0.0307296
MYC	BCL2L12	0.0307227
CC2D1A	PAXIP1	0.0307223
IKZF3	ARF5	0.0307221
KLF3	ABCF3	0.0307215
TCF25	MEF2A	0.0307164
PHB	CPSF1	0.0307031
NME2	RSL1D1	0.0306975
RLF	ZMYND11	0.0306929
ZEB2	CREBBP	0.0306834
ZNF292	NPEPPS	0.030673
ZNF407	DCP2	0.0306692
AFF4	DMAP1	0.0306684
TOX4	TPRA1	0.0306623
LTF	ABHD2	0.0306607
CDC5L	CFAP97	0.0306553
ZNF148	OTUD4	0.0306543
LCOR	MTX2	0.0306526
SP3	BCL2	0.0306523
ZNF484	KLF3	0.0306474
RCOR3	ECM1	0.0306411
THRA	METTL17	0.0306395
MLX	NDUFS5	0.0306392
THRA	ZNF512B	0.0306348
UBTF	ZNF484	0.030633
ZNF512	TEX10	0.0306317
NME2	DPH2	0.0306312
IRF1	ITCH	0.0306292
ZNF683	CAMK1D	0.0306262
IRF2	VEZF1	0.0306188
RELA	DPH5	0.0306168
STAT1	WBP4	0.0306153
TSC22D1	GAB3	0.0306103
NFE2L2	KLHL22	0.030609
TERF2	KDM4A	0.0306078
ATF6	NARS1	0.0306059
SATB1	NELFA	0.0306041
DMRTC2	TSC22D3	0.0306039
SON	KIF3B	0.030598
FOS	GADD45B	0.0305967
MXD4	HDGFL2	0.0305896
MNT	L2HGDH	0.0305862
PRDM2	NPTN	0.0305785
NME2	PDAP1	0.0305784
PIAS4	RALGAPA1	0.030566
MBD3	SAP30	0.0305656
STAT1	CNOT1	0.0305651
RELA	TP53RK	0.0305648
TCFL5	DNMT3A	0.0305627
NFYB	KBTBD3	0.0305605
KMT2C	SFSWAP	0.0305587
TOX4	MAK16	0.0305488
ZBTB11	MAP4K3	0.0305453
RFX1	NEDD8	0.0305452
HBP1	MNT	0.0305447
HMGB2	PRKAR2B	0.0305442
ZNF511	NHLRC2	0.0305403
MBD3	NUMA1	0.0305276
ATF6	RFC5	0.0305165
L3MBTL3	MTMR1	0.0305113
BCL11B	MRPS22	0.0305033
ZNF212	CP	0.0305006
THRA	SKIV2L	0.0304992
LTF	SNX10	0.0304982
BHLHE40	MAT2B	0.0304792
LTF	FGR	0.0304719
ATF1	UBR5	0.0304668
SATB1	ZNF143	0.0304613
PLEK	TXNL4A	0.0304612
THAP3	SLIRP	0.0304565
TSC22D3	HCK	0.0304549
DNAJC2	EIF4H	0.0304514
IRF9	HSH2D	0.030446
SRF	BRAF	0.0304458
ARID4B	HINFP	0.0304453
FLI1	MBD4	0.0304323
NFATC1	RALGAPA2	0.0304287
FOS	CASP4	0.0304224
JUNB	ITGA1	0.0304192
ZSCAN16	PPP3CB	0.0304157
STAT3	SLC50A1	0.0304156
BACH1	DALRD3	0.0304153
IRF9	MAN2A2	0.0304114
ATF1	VDAC3	0.0304102
IRF2	PFDN4	0.0304058
TERF1	CDC42EP3	0.0304004
MNT	TXNDC11	0.0303974
DMRTC2	HP	0.030395
SP4	CPT1B	0.0303943
FOXN3	BRIX1	0.030394
SMARCC1	XG	0.030384
SP1	SUZ12	0.0303813
BATF	ZNF131	0.0303746
KHSRP	EMC2	0.0303713
TSC22D3	HP	0.0303614
ELF1	SYNGR2	0.0303542
E2F3	S100A8	0.0303534
LTF	GSR	0.0303511
TMF1	SLC38A5	0.0303505
NFAT5	LIN54	0.0303461
ZBTB1	RAB3GAP1	0.030345
NFIC	BTAF1	0.0303408
BAZ2B	UBR5	0.0303384
ZNF512	SCAPER	0.0303322
CARHSP1	SLC25A3	0.0303222
CEBPD	BAZ2B	0.0303091
ZNF407	NEMP2	0.0303031
USF1	SREBF2	0.0303022
ATF6	SPNS2	0.0302931
ZNF24	AMFR	0.03029
TSC22D4	UNC45A	0.0302875
THYN1	MTF1	0.0302805
ZXDC	TDP2	0.0302784
CIZ1	CXCR4	0.0302782
ZNF75D	POLG2	0.0302726
SMARCC1	RB1	0.0302685
ZBTB37	MRPL9	0.0302636
ARID4B	NCBP3	0.030261
MYNN	CHD1	0.0302572
IRF7	NIPSNAP1	0.0302571
NSD2	ANAPC5	0.030256
SMAD2	POLD2	0.0302528
CIZ1	PHGDH	0.0302467
NR1H2	MYNN	0.0302455
CUX1	CD40LG	0.0302429
ZBTB41	CCDC50	0.030242
ZNF865	FAM53B	0.0302409
ATF4	SIPA1	0.0302395
PIAS1	PPIL4	0.0302366
STAT1	FOXO4	0.0302357
FOXJ3	CHCHD1	0.0302185
CREBRF	RIOK3	0.0302179
KHSRP	DHX38	0.030214
ARID2	PUS3	0.0302131
PBRM1	HERC5	0.0302062
PIAS4	ALDH9A1	0.0302053
TMF1	LIN37	0.0302013
DMRTC2	SMAP2	0.0301981
FOXO4	ATP6V1F	0.0301949
KMT2C	FAM104A	0.0301931
ZNF326	CCDC82	0.0301905
ZNF644	CISD1	0.0301874
ZNF865	HERPUD1	0.0301781
DNAJC1	E4F1	0.0301628
BHLHE40	NAGK	0.0301577
BCL6B	ELK3	0.0301246
NME2	HSD17B10	0.0301214
ZNF407	TGDS	0.030121
[truncated: 59,462 more rows]

## Sheet: 9b.Dog
Dog_NK cells_linkList_0.01
regulatoryGene	targetGene	weight
SPI1	PLA2G7	0.315405
SPI1	CDA	0.296213
SPI1	SERPINA1	0.270208
SPI1	SELL	0.253145
SPI1	PADI3	0.243877
SPI1	NFKBID	0.243767
SPI1	S100A12	0.234604
SPI1	GADD45A	0.226424
SPI1	LGALS3	0.226132
SPI1	SOD2	0.222841
SPI1	TIMP2	0.210467
SPI1	RGS2	0.208196
SPI1	EMB	0.201268
SPI1	S100P	0.198101
SPI1	ARG2	0.197553
SPI1	ARHGAP45	0.19621
SPI1	GGH	0.191566
SPI1	C5AR1	0.190894
SPI1	MSRB1	0.188158
SPI1	FCGR1A	0.188064
LTF	PLBD1	0.186654
SPI1	LTF	0.182398
LTF	SPI1	0.177733
SPI1	MAPK13	0.168836
SPI1	MGST1	0.158742
LTF	PADI3	0.154984
SPI1	PHACTR2	0.148235
SPI1	GYG1	0.144919
LTF	MGST1	0.142289
SPI1	LYZ	0.141975
LTF	SERPINA1	0.138476
SPI1	SQOR	0.132909
SPI1	GAPDH	0.131057
SPI1	ALOX5AP	0.130079
SPI1	PLBD1	0.125683
SPI1	LRRK2	0.12516
SPI1	FGL2	0.123952
SPI1	ABTB1	0.120243
TCF7	GZMB	0.115916
SPI1	SORL1	0.114064
SPI1	PYGL	0.110555
LTF	S100P	0.109357
LTF	S100A12	0.109198
LTF	FCGR1A	0.108385
SPI1	SNX10	0.107814
SPI1	RPS6	0.107127
SPI1	CXCL8	0.106652
LTF	LYZ	0.105584
SPI1	CYSTM1	0.10463
SPI1	AIF1	0.103583
LTF	LGALS3	0.102589
LTF	SELL	0.101434
SPI1	VIM	0.0991194
LTF	CDA	0.0958602
SPI1	FTL	0.0954035
LTF	ARHGAP45	0.0945714
SPI1	RPL10A	0.0935269
LTF	NFKBID	0.0925738
LTF	GADD45A	0.089627
TCF7	GZMA	0.0893962
SPI1	PGLS	0.0893145
LTF	GGH	0.0886554
SPI1	RPL13A	0.0884273
SPI1	OAZ1	0.0879613
SPI1	RPS11	0.0878081
LTF	PHACTR2	0.0873376
SPI1	RPS27	0.0860419
LTF	SOD2	0.0848555
LTF	EMB	0.0841869
LTF	CXCL8	0.0830246
LTF	SYK	0.0820821
SPI1	TPT1	0.0808805
SPI1	S100A8	0.0808521
LTF	C5AR1	0.0802993
LTF	PLA2G7	0.0785936
SPI1	BCAP29	0.0781974
LTF	ALOX5AP	0.0772906
SPI1	SRGN	0.0764328
SPI1	ISG20	0.0760773
LTF	MSRB1	0.0752292
SPI1	SCARB2	0.0743442
LTF	MAPK13	0.0738097
SPI1	RNF130	0.0729303
SPI1	DHRS7	0.0719688
SPI1	SKAP2	0.0719021
LTF	TIMP2	0.0701094
KLF6	RPS7	0.0691839
MYSM1	LDB1	0.0688292
THAP1	TMEM39A	0.0681689
SPI1	RPL32	0.0668054
SPI1	RPL13	0.0667911
SPI1	SAT1	0.0660854
LTF	ARG2	0.062024
LTF	CTSZ	0.0617602
SPI1	RPS5	0.061268
SPI1	ITM2B	0.0604922
SPI1	RPL19	0.0602001
LTF	FGL2	0.0590775
LTF	AIF1	0.0589256
TCF7	PTGDR	0.0589006
SPI1	NOP53	0.0588602
LTF	GAPDH	0.0585809
SPI1	LY96	0.0579311
LTF	AP1S2	0.0578726
SPI1	RPS18	0.057666
SPI1	CYBA	0.0575059
NME2	COX5B	0.0571787
SPI1	RPL12	0.0567856
SPI1	RPS3	0.0567823
SPI1	AP1S2	0.0554975
SPI1	PRSS57	0.0546322
LTF	SKAP2	0.0544033
SPI1	PLAUR	0.0541711
SMARCE1	TTLL12	0.053581
LTF	PYGL	0.0507203
SPI1	CLTA	0.0506823
SPI1	RNASEK	0.050295
LTF	VIM	0.0491196
SPI1	EEF1A1	0.0486565
LTF	SQOR	0.0484595
SPI1	BTG2	0.0479952
SPI1	LIMK2	0.0478276
SPI1	DYRK1B	0.0477587
KLF6	RPL23	0.0477155
LTF	ABTB1	0.0475575
LRRFIP1	RMI1	0.0475148
SPI1	SNX3	0.0475065
PRDM16	RPS7	0.0467065
SPI1	EEF1D	0.0460289
SPI1	RPL5	0.0458614
SPI1	GMFG	0.0453905
SPI1	CD79A	0.0452204
LTF	RGS2	0.0451192
TBX21	ACYP1	0.045064
ARID3A	FTSJ1	0.0450009
MIER1	RPL7	0.0444475
ZNF644	LAMB2	0.0439539
ZNF358	PMS2	0.0438311
TOX	LHX6	0.0437872
YEATS4	GGCX	0.0437073
BBX	KNL1	0.0432251
LTF	S100A8	0.0426906
SPI1	SERPINB1	0.0426409
SPI1	RPS4X	0.0425155
SPI1	SYK	0.0422931
NR4A2	ATG16L1	0.0422676
KLF6	RPL14	0.042252
SPI1	RPL15	0.0421192
NME2	RPL28	0.041993
BACH1	ATG4C	0.0418932
KLF6	RPL19	0.0415326
SPI1	RPS17	0.0413193
SPI1	PLXNC1	0.0411135
LTF	NFKBIA	0.0408355
SPI1	RGS19	0.0407435
LTF	PLXNC1	0.0407027
HMGB2	FGL2	0.0405508
KLF6	FAU	0.0404464
LTF	PRSS57	0.0403891
RELA	ZSWIM6	0.0402662
GATA3	SYMPK	0.0401384
SPI1	COMT	0.0400526
SPI1	GABARAP	0.039909
ZNF24	TOP3B	0.0398712
SMARCE1	SLC35B2	0.0398607
LTF	SCARB2	0.0397425
JDP2	SLC37A3	0.0397176
TOX	CRYL1	0.0395994
SPI1	CCS	0.0394306
TBX19	CEP44	0.038942
RLF	CCDC171	0.0388163
NCOR2	LMNB1	0.0384063
HMGB1	MKI67	0.0383033
NME2	PNPLA4	0.0382682
ZNF358	KDM6B	0.0382433
XPA	PHTF1	0.0381111
KLF6	RPL8	0.0380558
SPI1	ATP6V0B	0.0380023
IKZF3	SLC30A9	0.0379817
HMGB2	PYGL	0.037883
SPI1	POR	0.0376488
SPI1	RPL35	0.0374166
ZNF280D	FBXW4	0.037139
LTF	CYSTM1	0.0370635
TFDP2	RPL21	0.0370625
LTF	PGLS	0.0370589
ZNFX1	ZBTB33	0.0369121
ZNF354C	KAT2B	0.0368142
GCFC2	BAG5	0.036741
HOPX	ZFP64	0.036738
RELB	PRMT2	0.0364453
MBD2	ATP6V0A1	0.036384
UBTF	CCDC47	0.0363636
MLX	WFS1	0.0361981
SPI1	SRI	0.0361559
SPI1	LYN	0.0360029
HMGB2	GADD45A	0.0359183
SPI1	RPL36A-HNRNPH2	0.0358888
LTF	DHRS7	0.0358737
ZSCAN31	ABCC10	0.0357635
ELF2	TTC38	0.0357515
SPI1	RPL27	0.0357507
NME2	RPL32	0.0356357
NME2	RPS10	0.0355802
CARHSP1	CCDC43	0.0354374
LTF	LRRK2	0.0354367
PLEK	ACTB	0.0353165
CAPN15	DBNDD2	0.0352193
LTF	NPC2	0.0351927
TOX4	NT5C	0.0351129
MAX	CSTF2	0.0351049
LRRFIP1	TPR	0.035091
ZNF689	TENT4B	0.0349825
TCF25	FTH1	0.0348297
KLF6	RPL11	0.0347486
PRDM16	RPL22	0.0347329
HIF1A	C12orf43	0.0346791
ZNF518A	APBA3	0.0346104
SPI1	PPP4R1	0.034488
FOXN2	ENSA	0.0344505
BCLAF1	EEFSEC	0.0343875
MBD4	RAB3GAP2	0.0342518
ZNF32	HYLS1	0.0342477
SP3	BCL2L11	0.0341676
SSRP1	EFCAB2	0.0341613
MTA1	RNF213	0.0341327
HSF1	NUP88	0.0341252
SPI1	CD3E	0.0341156
MYNN	CDKL2	0.0340084
SPI1	ANXA1	0.0339702
IRF2	TFDP2	0.0339502
SUB1	SETD4	0.0338916
CDC5L	ORC3	0.0338725
ZNF362	ABCC10	0.0338345
SUB1	DCAF15	0.0336783
SETBP1	INTS2	0.0336018
KLF6	RPS15A	0.0335827
NME2	RPL9	0.0335604
L3MBTL3	ARG2	0.0335025
TCF3	CTDP1	0.0334422
ZNF217	VPS52	0.0333906
HIVEP2	MDC1	0.0333556
ZNF777	ANKZF1	0.033347
ATF2	SEC24C	0.0331387
LRRFIP1	ASH2L	0.0330899
NFE2L2	CXCL8	0.0330867
ZNF639	DPH7	0.0329482
SPI1	CSTB	0.0329364
CNBP	STK36	0.0328688
MAX	ZBTB38	0.0328657
CUX1	TECPR1	0.03282
ZFP36L2	CKAP5	0.0327647
BCLAF1	GEMIN5	0.0327545
SPI1	ZFAND5	0.0327515
RARG	DENND4C	0.0326428
ZBTB6	SETBP1	0.0326034
YBX3	CPSF4	0.0325366
KLF6	RPL24	0.0324535
RLF	CSTF2	0.0324176
IRF5	MAP4K5	0.0323861
IRF3	DLAT	0.0323786
SUB1	MGAT4B	0.0323213
ARID1B	H2AJ	0.0321724
MYNN	ACSL1	0.0321403
CSDE1	ZNF582	0.0321238
TSC22D4	CUTC	0.032048
ZNF407	METTL25	0.0319677
ZNF8	YEATS2	0.0319654
SPI1	TMEM165	0.0319651
CIZ1	ATF6	0.0319468
IRF5	PTPN23	0.0319094
TERF2	WNK3	0.0318635
LTF	SNX10	0.0317985
ZNF358	CDKL2	0.0317808
SPI1	GNAS	0.0317194
KLF6	RPL28	0.0317135
GTF3A	SEC23B	0.0317116
LTF	PLAUR	0.0316383
SPI1	RPL3	0.0316223
CNBP	NT5C3A	0.0315797
NME2	RPL14	0.0315235
TERF1	TNFSF9	0.0314838
TAX1BP1	SSBP4	0.0314277
LTF	ATP6V0B	0.0313886
MTA2	PML	0.031348
SPI1	RPS23	0.0313418
TCF7	SPICE1	0.0313291
MBD1	ERCC6L2	0.031329
ZFP64	GEMIN8	0.0312715
TOX4	RPL23	0.0312637
BCLAF1	METTL18	0.0312587
SPI1	GPCPD1	0.0312537
ZNF362	CDKL2	0.0312075
ZNF395	HEATR6	0.031206
ELF2	NDUFAF6	0.0311946
ZNF800	HYI	0.0311777
ZFP2	NRIP1	0.0311761
TFCP2	TIMELESS	0.0310546
SETDB1	MCCC2	0.0310406
KLF6	PFN1	0.0310369
HSF1	PDK3	0.0310368
TOX4	PDE3B	0.0310268
SP100	RNF19A	0.0310111
ZFP64	TENT2	0.0310097
LTF	SAT1	0.030989
ZBTB44	FBXL14	0.0309359
PRDM16	RPL8	0.0308943
ZNF326	KATNB1	0.0308683
ZNF777	MRPL50	0.0308338
SPI1	TFPT	0.0308042
MAX	GUF1	0.0307292
VEZF1	RALB	0.0307077
SSRP1	TMEM126B	0.0307021
LTF	PGS1	0.0306914
ETV2	IRF5	0.0306429
ZNF740	CDKL2	0.0306034
ZNF677	THAP4	0.0305859
ZFP90	NOP2	0.0305211
ADNP2	AS3MT	0.0304985
RFX1	SLC25A29	0.0304378
ADNP2	CSTF2	0.0304153
SFPQ	LRBA	0.0303638
ZNF395	RPP30	0.0303459
PRDM1	USP39	0.0303306
RBPJ	LY96	0.0303122
ZNF692	UBE2K	0.0303087
ZBTB7A	TMX4	0.0302786
SPI1	TMC4	0.0302759
ZBTB1	PDE3B	0.0302302
NR4A2	PREP	0.0302276
REL	SBNO2	0.0302264
HOPX	SLC25A39	0.0302002
HMGB2	LGALS3	0.0301851
ZFP2	ITGA1	0.0301644
LTF	RPS11	0.0301205
STAT1	POLA1	0.0301185
VEZF1	PPM1M	0.030082
IRF1	ALG8	0.0300698
HSF1	SMIM27	0.0300697
ZNF407	AGTPBP1	0.0300603
LTF	CYBA	0.0300484
ZNF395	RMDN3	0.0300456
SMARCE1	ZDHHC5	0.0300369
ZNF148	KDM6A	0.0300315
ATF6	ENDOG	0.0300288
THAP1	CDK17	0.0300028
RFX1	RPS27A	0.0299973
ATF6	PSPH	0.0299932
CDC5L	DUSP19	0.029984
HMGB2	PADI3	0.0299574
IRF1	LDB1	0.029943
LTF	GABARAP	0.0299318
MYNN	TANGO6	0.0299289
MYNN	TRANK1	0.0299039
NFIC	RPL24	0.0298582
YEATS4	NOTCH2	0.0298476
TERF2	RPL8	0.0297832
ARID1A	TBC1D8	0.0297569
PRDM1	COPRS	0.0297229
TOX4	RPS7	0.0296972
LTF	ISG20	0.0296922
FOXP1	WDR91	0.0296416
CNBP	TGDS	0.0296323
NME2	DUSP19	0.0296294
HMGB2	LTF	0.0296083
E2F3	UGGT1	0.0295836
GZF1	LNPK	0.0295491
HMGB1	GBF1	0.029531
LRRFIP1	SS18	0.0295208
HMGA1	GPR65	0.0295112
NFRKB	PTCD3	0.0294759
ZFP2	KDELR2	0.0293749
ZNF395	PIGK	0.0293734
TBX19	CEP41	0.0293687
NFYB	LRRK2	0.0293469
NFAT5	EXOC4	0.0293376
ZNF358	RPL28	0.0293018
MIER1	SERF2	0.0292948
ATF2	COQ2	0.0292326
NME2	LSP1	0.0292191
NCOR1	PTPN23	0.0292129
TFDP2	TTLL12	0.0291834
SPI1	RPS27A	0.0291626
HMGB1	IFT46	0.0291391
ZNF518A	CEP135	0.0291072
BACH1	THAP6	0.0291071
ZBTB11	CAMK1D	0.0290333
HMGB2	S100P	0.0290202
NME2	RPL19	0.0289717
RBPJ	DGKD	0.0289604
MAX	DENND10	0.0289473
TAX1BP1	RPL8	0.0289404
IRF2	TLE1	0.0288941
CAPN15	TRIT1	0.028866
FOXN2	GK5	0.0288495
ZFP2	ADNP	0.0288349
HMGB2	ABTB1	0.0287822
NME2	VPS45	0.0287781
BCLAF1	RPS15A	0.028759
CTCF	GK5	0.0287588
DDIT3	GIT2	0.0287557
ZKSCAN1	YTHDF1	0.0286897
CREBRF	ZNF263	0.0286664
ZNF292	MBTPS1	0.0286434
RREB1	RAP1GAP2	0.0286313
STAT5B	ZNF274	0.0285869
TAX1BP1	RPS4X	0.0285719
ARID3A	NPC2	0.0285435
IRF1	HRAS	0.028524
NME2	EIF2B4	0.0284876
LTF	PSAP	0.028484
ZBTB1	RPL23	0.0284411
TAX1BP1	STK3	0.0284344
HMGB2	RACK1	0.028372
ZBTB6	ULK3	0.0283459
ATMIN	TIMELESS	0.0283363
SMARCE1	TFDP2	0.0283283
IRF2	OSBP	0.0283131
ZNF217	BMP2K	0.0282782
IRF2	RPL14	0.0282736
NR4A2	TTLL12	0.0282671
ARID3A	UBA52	0.0282574
ZNF444	ATG4A	0.0282464
LRRFIP1	ANXA2	0.0282286
RLF	PHF6	0.0282278
HMGB2	H2AZ2	0.0282185
ZBTB6	COG7	0.0282142
CDC5L	VPS45	0.0282027
NME2	UBA52	0.0281529
LTF	RPS27	0.0281403
TP53	ZRANB1	0.0281045
ZGPAT	PDCD2L	0.0280961
MXI1	PRKAG2	0.0280534
GATA3	SLC25A6	0.0280338
TAX1BP1	RPL24	0.0280304
KLF6	ZNF593	0.0280061
ZBTB1	SLC38A10	0.0279934
NFRKB	GRN	0.0279725
ZBTB4	RPS10	0.0279691
NCOR1	ZNF684	0.0279474
ZSCAN31	CLCN3	0.0279333
MYNN	KLHDC2	0.0279234
ZFP2	WHAMM	0.0279193
ATF2	FAM118A	0.0279093
ELF4	ULK2	0.0279033
HMGB2	SF3B6	0.0278991
TERF1	FRS2	0.0278861
IRF2	TTLL12	0.0278381
TFAM	NR2F6	0.0278352
TRPS1	PNPLA7	0.0278153
TAX1BP1	NSD1	0.0278071
PRDM1	ADD1	0.027762
AFF1	MSL1	0.0277599
RARG	KAT14	0.027748
ZNF511	HECA	0.0277285
NME2	WDHD1	0.0276907
ZNF582	FANCG	0.027677
TOX4	RPL8	0.0276633
HMGB2	AP1S2	0.02762
SP100	RAB8A	0.027586
JDP2	FANCL	0.0275644
CEBPZ	MDN1	0.0275573
BACH1	DLST	0.0275337
LYAR	CCT2	0.0275305
SUB1	ALAS1	0.0275295
ZNF148	RARRES2	0.0275086
SP100	ZCCHC8	0.0275076
NFAT5	SLC16A7	0.027507
BCLAF1	NMRAL1	0.0275058
SPI1	ALAS1	0.0275053
AKNA	ZW10	0.027466
HMGB1	ABI3	0.0274651
NFATC3	NARF	0.0273875
ARID2	SSH3	0.027387
HBP1	MYLIP	0.0273639
TAX1BP1	OAS3	0.0273589
MLX	CAB39	0.0273471
LTF	FTL	0.0273391
LCORL	TAF5	0.0273339
HMGB2	SPI1	0.0272703
HMG20A	SACS	0.0272593
SP1	SNX1	0.0272328
ELK4	FGL2	0.0272081
NFRKB	ALAS1	0.0271755
MAX	EXOSC8	0.0271734
TAX1BP1	PI4KA	0.0271668
HMGB2	MKI67	0.0271661
TADA2A	RPAP1	0.0271653
ATF2	PDK3	0.0271534
ZNF445	IGF1	0.0271492
KLF6	RPS28	0.0271374
BBX	GK5	0.0271227
ELK4	RBPJ	0.0270796
ZNF7	TMEM41B	0.0270765
SUB1	VPS45	0.0270588
PBRM1	P4HB	0.0270342
HBP1	PPIP5K2	0.0270341
RBPJ	AIF1	0.0270266
GFI1	SWT1	0.0270248
MBD1	PRPF39	0.0270116
PLEK	RPL9	0.0270032
GTF3A	MT-CO2	0.0269934
SPI1	PSAP	0.0269702
ZNF143	MEPCE	0.0269697
NME2	NHP2	0.0269309
IRF1	PREX1	0.0269298
CNBP	NUDT12	0.0269101
BCLAF1	RPL24	0.0268989
MXI1	PNPLA7	0.0268883
LHX6	LONP1	0.0268788
PRDM16	RPL24	0.0268695
ARID4A	MCM3AP	0.0268527
LTF	LY96	0.026847
KLF6	RPL32	0.0268437
KLF6	RPS12	0.0268403
ZEB2	FN3KRP	0.026829
NCOR2	EMSY	0.0268224
CAMTA1	JMJD4	0.0267955
SMARCE1	RNF214	0.0267877
NME2	TXNDC17	0.0267832
KMT2C	GK5	0.0267824
LTF	GYG1	0.0267747
HIVEP2	OSBP	0.0267405
NFATC2	HINFP	0.0267061
ZNF184	ITGAE	0.0266893
MTA2	ZNF330	0.0266555
HIVEP2	TTLL12	0.0265945
ETS1	UTP23	0.0265883
DNAJC1	FAM193B	0.0265798
SUB1	PNPLA4	0.0265776
NPAS1	SYK	0.0265552
THAP12	MRPL10	0.0265542
LRRFIP1	JPT2	0.0265504
NME2	WDR3	0.0265378
ATF4	NDUFB7	0.0265349
LRRFIP1	WAS	0.026501
ZBED5	GXYLT1	0.0265002
NR4A1	NIPSNAP3B	0.0264906
ZNF677	QRICH1	0.0264869
THRA	CPNE3	0.0264848
NR4A2	HIVEP2	0.0264824
SMARCE1	TOP3B	0.0264695
IRF2	SLC35B2	0.0264386
ZNF644	ZNF248	0.0264374
ARID4B	CD79A	0.0264321
MBD2	BAG1	0.0263883
NME2	SNRPD2	0.0263803
XPA	CEP152	0.026369
RCOR3	PCNT	0.0263523
RARA	BLOC1S2	0.0263399
MTA2	RPL8	0.0263352
PRDM16	RPL19	0.026332
ATF6	SDR39U1	0.0262933
IRF2	HIVEP2	0.0262789
CUX1	DECR1	0.0262774
ARID1A	POGZ	0.0262708
HMGB2	ZFPL1	0.0262653
HINFP	MMUT	0.0262643
ZNF644	RELL1	0.0262585
ZNF646	RUFY2	0.0262321
LRRFIP1	PAXIP1	0.0262271
CREB1	ZBTB21	0.0262161
ZNF711	ANKRD13D	0.0262014
CDC5L	WDHD1	0.0261693
ELF4	RNF169	0.0261687
ZNF398	POLG	0.0261406
ETS1	TMEM60	0.0261337
ELF1	BAK1	0.0261217
GCFC2	CPSF2	0.0261189
LRRFIP1	MYO1F	0.026113
SPI1	IL18	0.0260986
KLF3	SLC33A1	0.0260958
RBPJ	TIMP2	0.0260924
GCFC2	PPP2R2D	0.0260918
THAP12	EDEM3	0.0260651
NFAT5	NEK4	0.0260584
SPI1	TNFRSF1A	0.0260437
CTCF	KNL1	0.0260416
ETV2	SLAIN2	0.0260285
ZNF148	PDE3B	0.026017
KLF6	RPL5	0.0260126
HIVEP1	MEN1	0.0260033
NCOA1	METTL14	0.0259617
NFKB1	PARP14	0.0259444
TBX21	ING2	0.0259207
ZNF689	ALG8	0.025915
ZNF512B	CCSAP	0.0259085
ZGPAT	DDIT3	0.0259045
RARA	HYI	0.0258923
WDHD1	ARHGAP17	0.0258764
THAP4	ZNF677	0.025868
KLF12	EXOSC9	0.0258557
ZNF410	TMEM126B	0.0258364
NFYB	ZSWIM8	0.0258287
DNAJC1	COMTD1	0.0258228
ZNF143	AUP1	0.0258115
ZFP2	DBR1	0.0258108
SPI1	TMEM140	0.0258072
TSC22D2	DENND10	0.0258008
MLLT10	MFN1	0.0257511
IRF1	NEDD9	0.0257402
LYAR	H2AJ	0.0257079
CNBP	MPG	0.0256847
ZBED5	SMIM27	0.0256654
ZNF445	SERP2	0.0256652
NCOA1	GNL2	0.0256624
CAMTA2	ARHGEF3	0.0256619
BACH1	FLNB	0.0256567
ZNF517	ATP6V0A1	0.0256336
SETDB2	LPGAT1	0.0256297
NME2	MICU1	0.0256266
MECP2	ZNF598	0.0256238
KLF6	RPS10	0.0256225
NME2	IARS1	0.0256202
BBX	ZNF451	0.0256175
NFE2L1	KCTD20	0.0255868
HIF1A	SMIM27	0.0255828
HIVEP2	TOP3B	0.0255806
TAX1BP1	RPS28	0.0255642
ARID4A	RALGAPA2	0.0255597
BCLAF1	PARP14	0.0255578
SP3	TBC1D7	0.0255335
HIVEP2	PPP2R2D	0.025525
ZFP62	CCDC22	0.0255096
ADNP	ATP6V0A1	0.0255066
BCLAF1	FAU	0.0255052
WDHD1	DUSP19	0.0254921
TOX4	SLC38A10	0.0254587
TERF1	ACYP2	0.0254582
KLF6	RBM45	0.0254505
NFRKB	RGS2	0.0254496
ZNF644	STRADA	0.025449
MLX	MRPL38	0.0254367
KMT2C	ELP2	0.0254298
HSF1	MKKS	0.0254186
ZFP64	EXTL2	0.0254139
SPI1	NCL	0.0254025
ZBTB6	PIGU	0.0253949
SPI1	CAPG	0.025391
KLF6	RPL3	0.0253895
TCF12	KAT14	0.0253764
TERF2	RPS15A	0.0253611
ZNF512B	DPH7	0.0253519
REL	RAB11FIP1	0.0253402
ATF6	LATS1	0.025336
HSF1	ARL6IP4	0.0253308
ETS1	FABP3	0.0253158
ZNF384	CPSF3	0.0253112
NFRKB	LGALS3	0.0253103
RBPJ	PADI3	0.0253089
FOXO3	ABCB7	0.0253069
SFPQ	CFAP36	0.0252993
BCLAF1	RPL8	0.0252988
KLF6	EIF3F	0.025286
BAZ2A	DENND6A	0.0252823
ZNF358	LTO1	0.0252776
RELB	PTDSS1	0.0252737
ZNF517	TFCP2	0.0252646
KLF6	CYCS	0.0252631
NME2	SETD4	0.0252628
ZNF217	INIP	0.0252508
SLC2A4RG	RPL7A	0.0252444
PIAS3	INO80C	0.0252314
TFCP2	MAD2L2	0.0252211
SUB1	MTAP	0.0252132
NME2	DKC1	0.0252087
AFF3	NAA25	0.0252059
ZNF24	MLH1	0.0252031
LRRFIP1	KAT14	0.0251939
RCOR3	ADAM9	0.0251823
ZNF609	TBC1D32	0.025182
CNBP	TUBGCP4	0.0251782
PRDM16	ZRANB3	0.0251687
ZNF740	LTO1	0.02515
UBTF	SMC2	0.0251458
HMGB1	AZI2	0.0251414
TADA2A	CCL3	0.0251408
SUB1	WDHD1	0.0251352
YBX3	FAF1	0.0251313
ZNF384	COMTD1	0.0251277
TAX1BP1	ELOB	0.0251266
ZSCAN31	CDK17	0.025126
PMS1	PSMD10	0.0251199
ADNP2	NPAT	0.0251079
KLF6	CAMLG	0.0251002
SETDB2	RAB3GAP1	0.0250998
SMARCC2	FAM126A	0.0250931
HMG20A	ATP13A2	0.0250754
KMT2C	RARRES2	0.0250752
TAX1BP1	PARP14	0.0250671
MYSM1	PRCC	0.0250621
HMGB2	DNAJB11	0.0250526
ZNFX1	P2RY11	0.0250419
ATF4	RPL19	0.025033
NCOR2	CEP70	0.0250277
IKZF3	ZNF277	0.0250173
ZNF250	TOMM20	0.0250112
CAMTA1	BOP1	0.0250092
ATMIN	CBL	0.0250048
NFE2L1	COG4	0.0250002
MTA2	PDE3B	0.0249932
GCFC2	TTLL12	0.0249811
DNAJC1	ZFP2	0.0249759
ATF6	LCA5	0.0249737
NME2	ATOX1	0.024962
ZNF331	PDE4DIP	0.0249465
ZNF444	WTAP	0.0249464
RFXANK	ZDHHC18	0.0249342
NR4A2	USP37	0.0249171
KMT2C	UGDH	0.0249075
YBX3	NR2F6	0.0248818
NME2	STX17	0.0248783
ZBTB1	MTA2	0.0248498
FOXO3	TUT1	0.0248379
ETS1	PYM1	0.0248223
JDP2	SLF2	0.0248148
ZFP62	SRSF2	0.024811
ZNF644	TMC8	0.0248096
NME2	RPS7	0.024803
TAX1BP1	RPS15A	0.0247975
AFF3	UTP20	0.0247948
MLX	ELK3	0.0247916
HMGA1	JUNB	0.0247903
HIVEP2	TFDP2	0.024782
HMGB2	SERPINA1	0.0247739
HMGB2	PHACTR2	0.0247646
SP100	PPM1B	0.0247519
PHTF1	IL6ST	0.0247474
TAX1BP1	VPS13C	0.0247407
PLEK	FAM98A	0.0247376
CSDE1	NXF1	0.0247268
ARID4A	CDC16	0.0247183
RFX1	MGST1	0.0247065
ZNF217	RBM45	0.0247064
IRF2	PPP2R2D	0.0247044
AKNA	FGD4	0.0246972
ZBTB41	GK5	0.0246909
NR4A2	TFDP2	0.024681
YY1	SEC24C	0.0246755
ZBTB2	RPL23	0.0246695
ZNF609	GMPPA	0.0246647
NME2	RPSA	0.0246613
SUB1	PDE6D	0.0246553
ZKSCAN1	XRCC5	0.0246436
LTF	TNFRSF1A	0.0246283
NFAT5	SLMAP	0.0246142
NFE2L2	CCS	0.0246065
MIER1	ISG20	0.0246038
HMGB2	RPL13	0.0245924
ZNF143	BNIP2	0.024587
IKZF1	MFSD8	0.0245857
WDHD1	VPS45	0.0245829
ZNF7	PTBP1	0.0245667
KHSRP	STX10	0.0245641
LRRFIP1	ANO6	0.0245448
REST	RUFY2	0.0245395
ZNF615	POMGNT1	0.0245377
LTF	BTG2	0.0245275
PHTF1	DOP1A	0.0245027
NFYC	PARP9	0.0244976
ZNF646	TRERF1	0.024497
NCOR1	PSMF1	0.0244922
MIER1	RPL27	0.0244907
PHTF1	SEPSECS	0.0244695
ZNF24	TFDP2	0.0244686
BCLAF1	GNPTAB	0.0244505
TCF12	ADAM17	0.0244446
ELF1	RFX1	0.0244434
LRRFIP1	ATP6V0A2	0.0244253
NFYC	ELK4	0.0244251
BACH1	NUP98	0.0244156
TOX4	RPS15A	0.0243978
ARID1B	MFAP3L	0.0243747
HOPX	MLH3	0.0243702
HOPX	RASA3	0.0243699
BAZ2A	COX5A	0.0243528
NR4A2	NNT	0.0243484
HMGB2	DSTYK	0.0243475
ZBTB37	ZDHHC6	0.0243417
ZNF615	TRAF3	0.0243404
ELK4	PSAP	0.024339
MTA2	UBXN8	0.0243384
PRDM16	SCAMP1	0.024326
ZNF609	RNPEPL1	0.0243221
ZBTB7A	CSNK1D	0.0243174
NR2F6	ABAT	0.0243125
ZNF8	XPO5	0.0243037
ZNF518A	MEPCE	0.0243009
TSC22D2	WHAMM	0.0242933
LCOR	IKBKE	0.0242807
HMGA1	ANAPC16	0.0242739
LTF	MAP3K2	0.0242485
IRF1	WASHC4	0.0242238
HMGB2	RNF130	0.0242205
NFE2L2	GRN	0.0242179
HIVEP1	EPC2	0.0242037
LRRFIP1	ATF7IP	0.0241876
SETBP1	DCAF15	0.0241622
HMGB2	BRI3	0.0241612
THAP5	TRAPPC13	0.0241535
SP140	HMGCR	0.0241347
FOXO1	NADSYN1	0.0241289
ZNF358	RPS10	0.0241205
FOXN2	KNL1	0.0241179
HOPX	CHD4	0.0241149
KLF6	RPS4X	0.0240856
ZKSCAN1	CEP164	0.0240839
HSF1	WWP1	0.0240749
TCF3	DLAT	0.0240676
NME2	SAP30	0.0240675
THRA	DGKA	0.024062
YBX3	WRAP73	0.0240593
TCF12	MYO16	0.0240544
LTF	SORL1	0.0240514
SETDB2	UGP2	0.0240466
AFF3	SNRNP48	0.0240414
LRRFIP1	ACTN4	0.0240368
ETS1	LCP1	0.0240269
RBPJ	ECD	0.024021
YBX2	ANXA6	0.024019
HSF1	COQ2	0.0240092
ZNF740	WDR12	0.0240076
IKZF3	GORAB	0.0239972
ZBTB1	RPS7	0.0239957
ZMIZ2	MAK16	0.0239946
EOMES	DIS3L	0.02399
HMGB2	RPL10A	0.0239787
HMGB2	ARHGAP45	0.0239688
IKZF3	PCF11	0.0239676
LYAR	PABPC4	0.0239617
TRERF1	CASTOR2	0.0239603
ZNF280D	ERO1A	0.0239529
SLC2A4RG	TRABD2A	0.0239478
CNBP	USF3	0.0239253
ZNF622	EIF3F	0.0239229
NFYB	OSTM1	0.0239162
NME2	EIF3F	0.023914
ZNF646	B3GNT4	0.023888
ZNF512B	ERAL1	0.0238656
FOXP1	MED30	0.0238647
ZNF326	NOTCH2	0.0238553
MLX	MRPS27	0.0238481
SPI1	WDR44	0.0238429
ZNF331	KHSRP	0.0238203
ELF2	ICE2	0.0238198
DBP	CRELD2	0.0238172
YBX3	ATMIN	0.0238109
ATF6	TMEM132A	0.0238027
TAX1BP1	NUDT9	0.0237979
KLF6	RPS26	0.0237968
SP100	FAM98B	0.0237951
ZNF384	PIP5K1A	0.0237863
TBX19	FLNB	0.0237399
SETBP1	SLC8B1	0.0237359
YY1	SPOUT1	0.0237262
ETS1	CCT5	0.0237209
KLF6	NACA	0.0237133
BAZ2A	NPC2	0.0236993
HMGB1	BCL10	0.0236942
PRDM2	DYRK1A	0.0236934
MTA2	RPS15A	0.0236896
VEZF1	NPAT	0.0236884
NCOR2	PDCD2L	0.0236785
HMGB1	HMGB2	0.0236596
ZNF609	CLCF1	0.0236525
ZNF148	XAB2	0.0236469
PRDM16	FAU	0.0236379
SMARCE1	PPP2R2D	0.0236331
HMGB2	PLA2G7	0.0236278
RFXANK	NRIP1	0.0236228
SUB1	DUSP19	0.0236219
HOPX	ELF1	0.0236213
HOPX	PEPD	0.0236201
ZNF783	ZMYM1	0.0236152
ZNF740	MYNN	0.0235985
ZNF292	ACYP2	0.0235834
TADA2A	ZMYM6	0.0235735
UBTF	MTRF1L	0.0235639
KLF6	TFPT	0.02356
ZNF652	C2CD5	0.0235527
ZNF358	WDR12	0.0235448
KLF6	RPL10A	0.0235413
ZNF646	SLC30A1	0.0235378
ARID5B	SWI5	0.0235308
ATF6	FEM1B	0.0235231
SETDB1	UTP15	0.0235084
NFYB	AAMP	0.0234956
PIAS4	AGTPBP1	0.0234886
ARID1B	DUT	0.0234785
TFAM	TMEM248	0.023476
SPI1	RAC1	0.0234641
L3MBTL1	TMEM39B	0.0234605
CDC5L	SETD4	0.0234586
HMGB2	RPS27	0.0234567
MTA1	CCNH	0.0234475
HMGB2	ACSL4	0.0234447
GTF3A	MT-CO1	0.0234433
SP100	FEZ2	0.0234376
GCFC2	TFDP2	0.0234318
TBX19	RPF2	0.0234312
BCLAF1	RBM45	0.0234257
SETDB2	MCCD1	0.0234249
LRRFIP1	NFKBIL1	0.0234247
ZNF445	FUNDC1	0.0234244
SPI1	NFE2L2	0.0234243
NFAT5	GMPPA	0.0234216
RBPJ	SELL	0.0234207
MBD1	EPSTI1	0.0234173
SPI1	SH3BGRL3	0.023413
NR4A2	TLE1	0.0234083
JDP2	BROX	0.0234078
ZNF32	OSER1	0.0234068
RLF	MICU1	0.0234016
SMARCE1	LTN1	0.0233986
NME2	NOA1	0.0233981
ZNFX1	ABHD13	0.023393
CEBPZ	PRUNE2	0.0233868
NME2	MT-CO2	0.0233795
ZBTB4	CTNNB1	0.023359
IRF2	ALDH7A1	0.0233513
GATAD2B	ZNF184	0.0233478
STAT5B	ADNP2	0.0233283
CAPN15	STAMBPL1	0.0233264
PLEK	KNL1	0.023324
SPI1	ATP6V0E1	0.0233212
HMGB2	PRCC	0.0233175
SP3	DBR1	0.023317
NCOR2	TPM3	0.023315
ZNF358	CALML4	0.0233114
HOPX	NAPA	0.023311
TTF1	KMT2C	0.0233086
ZNFX1	DCP1A	0.0233059
ELF2	VRK2	0.0233058
NME2	B2M	0.0233031
LTF	RPS6	0.0233029
BAZ2B	SNRNP25	0.0232928
CNBP	SLC22A4	0.0232904
PRDM16	CLCF1	0.0232876
BCLAF1	PNN	0.0232799
ETS1	ACTB	0.0232751
HMGB2	NFKBID	0.0232576
HMGB2	S100A12	0.0232352
ZNF615	CCDC69	0.0232175
MTA2	MCUB	0.0232047
LTF	ACSS1	0.0232041
HMGA1	CBLL1	0.0232017
ETS1	POLG	0.0232015
ZBED5	DENND6A	0.0231989
BACH1	CRELD2	0.023197
TAX1BP1	SLC41A2	0.0231905
PURA	ABCC10	0.023177
ZNF354A	ZDHHC7	0.0231636
RFXANK	ZNF777	0.0231601
HMGB1	NCSTN	0.0231589
ZNF354C	HMG20A	0.0231581
NME2	RPLP0	0.0231477
FOXN2	SMG5	0.0231441
SPI1	RACK1	0.0231099
MEF2A	ARSA	0.0231089
ZNF706	LNPEP	0.0231076
NFYB	COQ2	0.0231056
LTF	KDM6B	0.0230972
KLF6	RPL22	0.023096
CDC5L	PTRH1	0.023088
SP100	EXOSC5	0.0230871
LRRFIP1	PPP1R12A	0.0230868
MTA1	GUF1	0.0230866
MTA1	ARHGEF7	0.0230771
TAX1BP1	RPL13	0.0230766
TAX1BP1	NACA	0.023076
ZNF148	GDE1	0.0230624
PHTF1	LRPPRC	0.0230492
ZGPAT	RAB18	0.0230407
LRRFIP2	PDCD2L	0.0230379
ZNF609	APEH	0.0230355
NR1H2	GMFB	0.0230315
LRRFIP2	DDA1	0.0230272
CDC5L	TTC9C	0.0230255
TOX4	RPL24	0.0230254
MTA2	RPL24	0.0230206
MAX	XPA	0.0230143
BCLAF1	RSRP1	0.0230078
BCLAF1	HERC1	0.0230066
ATF2	FKBP11	0.0230039
TTF1	ZNF706	0.0229839
HMGXB4	KBTBD7	0.0229833
NME2	HMGB1	0.022975
NME2	MSL3	0.0229741
ARID5B	CCDC88C	0.0229709
GTF3A	ATP5F1A	0.0229698
ELF4	MYDGF	0.0229632
L3MBTL1	ARMT1	0.0229458
CAMTA1	PRKRIP1	0.0229408
ZNF7	PTPRA	0.0229408
TSC22D4	TBRG4	0.0229313
TAX1BP1	RPL19	0.0229191
NFKB1	RPS15A	0.0229144
EOMES	RASSF5	0.0228936
ZBTB7A	SNX14	0.0228911
ZNF395	SERP2	0.0228899
KLF12	NENF	0.022884
HMG20A	KDM3B	0.0228813
ETV2	MAP4K5	0.022875
NR2F6	DCTPP1	0.0228719
BAZ2A	TEFM	0.0228672
TBX19	IDE	0.0228665
ARID2	SEPHS1	0.0228525
TBX19	SS18	0.0228494
UBTF	PPP6R2	0.0228451
CREB3	PPIL6	0.0228391
BBX	PPIL2	0.0228307
NFAT5	NOA1	0.0228307
ZNF622	EXOC5	0.022824
LRRFIP1	ERH	0.0228226
DNAJC2	ULK2	0.0228208
USF3	HSPA4L	0.0228175
IKZF3	RB1	0.0228039
TCF25	RPL27	0.0227926
IRF2	ATG16L1	0.0227917
ZNF358	NUP133	0.0227747
TSC22D2	CSTF2	0.0227712
FOXP1	OARD1	0.0227683
FOXN2	RARRES2	0.0227612
ZFP2	BNIP1	0.0227478
ARID4A	UBN2	0.0227469
CNBP	VDAC3	0.0227427
FOXO1	COMTD1	0.0227375
LHX6	CIAPIN1	0.0227279
RBPJ	S100A12	0.0227277
HMGB2	TIMP2	0.022725
NME2	SUCLG1	0.0227239
ZNF32	ANXA11	0.0227192
SETDB2	MAP2K2	0.0227179
ZNF217	NEDD1	0.0227141
JUNB	MCCC1	0.0227136
TOX4	ZBTB1	0.0227108
SETDB2	RFK	0.0227069
ZNF740	ACSL1	0.0227057
PRDM1	ATAD1	0.0227027
RARA	LRIF1	0.0226997
GTF3A	MT-ATP6	0.0226988
IKZF3	MFN1	0.0226953
TSC22D4	CTNNB1	0.0226811
CEBPZ	ZFP90	0.0226778
MBD4	ING5	0.0226761
GTF3A	METTL27	0.0226561
SMARCC1	ORC3	0.0226478
CNBP	GLRX	0.0226379
GZF1	JUND	0.0226372
KLF6	RPLP0	0.0226178
ZBTB44	KAT2B	0.0226176
DBP	DMAC2L	0.02261
ZNF646	AGTPBP1	0.0226004
MBD1	PRPF31	0.0226
NR2F6	SHISA5	0.0225951
CREB3	KANSL2	0.0225942
GLI4	SLC30A9	0.0225925
SPI1	H2AC18	0.0225881
JUNB	ADNP	0.0225811
KLF6	RPSA	0.0225741
STAT4	RAP1GAP2	0.0225736
KLF3	CHM	0.0225586
ZNF518A	S1PR1	0.0225585
FOXJ3	PDHA1	0.0225576
ZBTB7A	ADGRE5	0.0225562
DNAJC2	TMEM39B	0.0225475
NFX1	ARL6IP4	0.0225462
CARHSP1	HSH2D	0.0225396
CNBP	TOP3B	0.0225315
MTA1	C5AR1	0.0225258
BBX	RPL9	0.0225164
DDIT3	PGM2	0.0225142
LRRFIP1	RDX	0.0225134
SFPQ	PMS1	0.0225123
NPAS1	GPAT4	0.0225064
ZNF740	TANGO6	0.0225048
IKZF3	SMC1A	0.0224942
CDC5L	PNPLA4	0.0224937
STAT1	ANKIB1	0.0224881
KLF3	ACTG1	0.0224856
GCFC2	TOP3B	0.0224838
LRRFIP1	RPS23	0.0224737
HOPX	KLHDC2	0.0224662
NFIC	MCUB	0.0224498
ZNF609	ARPC1A	0.0224492
CIZ1	ZNF653	0.0224463
TCF25	PPP6R3	0.0224443
CNBP	CLPB	0.0224337
ZNF32	TRDMT1	0.0224277
TFAM	RFK	0.0224223
GCFC2	ALG11	0.0224087
BBX	NCAPD3	0.0223951
SMARCE1	SELENOO	0.0223925
AKNA	KLHL36	0.0223851
SSRP1	B3GNT4	0.0223847
ZNF653	PRR13	0.0223847
HSF1	PPIL2	0.0223713
TCF12	PDE4B	0.0223693
PLEK	DUSP19	0.022366
NFKB1	RPL8	0.0223548
ADNP	ZFP2	0.0223508
ZNF512B	INTS13	0.0223374
AHCTF1	SLF1	0.0223344
TAX1BP1	UBE2O	0.0223337
NME2	ELOB	0.0223311
TMF1	ARMC7	0.0223297
NCOR1	FAM53B	0.0223274
RARG	LDB1	0.0223195
ZNF677	GMFB	0.0223155
SFPQ	FOXP1	0.0223028
SMARCE1	NNT	0.0222882
SUB1	IARS1	0.0222866
HOPX	DLST	0.0222865
ZNF511	CASC3	0.0222808
NR4A2	PPP2R2D	0.0222671
SMARCE1	TLE1	0.0222645
SP100	CYSLTR1	0.0222621
KLF6	SDHC	0.0222615
TERF2	PLEKHG3	0.0222546
KLF6	MCUB	0.0222527
PBRM1	KBTBD3	0.0222499
ZBTB48	ZNF354B	0.0222495
CEBPZ	CAMTA2	0.0222438
SP100	SWI5	0.0222399
HMGB2	ODF2	0.0222398
ARID1B	QSOX2	0.022231
YBX3	LBR	0.022228
NME2	RPL22	0.0222085
ETS1	PSIP1	0.0222055
MGA	AZI2	0.0222013
LRRFIP2	CUL1	0.0222004
ZNF445	THUMPD1	0.0221982
SPI1	EIF4B	0.0221793
ZNF770	ZNF518B	0.0221774
PLEK	RARRES2	0.0221741
HMGA1	SYTL3	0.0221709
BCLAF1	RPS7	0.022167
WDHD1	NOA1	0.0221584
MIS18BP1	AP5Z1	0.0221486
REST	DHRSX	0.022143
NFIC	FAU	0.0221353
ATMIN	BRAP	0.0221162
SP3	TBP	0.0221145
ZNFX1	ARL6IP4	0.0221141
NPAS1	SMS	0.0221138
LCOR	JPT1	0.0221131
ELF1	HDLBP	0.0221061
REST	KCNAB2	0.022105
LCOR	RPL35A	0.0221037
MBD1	AP5Z1	0.0220996
ZBTB37	LPGAT1	0.0220972
ZNF146	NAA25	0.0220951
THYN1	PDCD2L	0.0220914
ZFP64	NOP2	0.022088
NME2	EZR	0.022083
LYAR	PTRH2	0.0220799
AHCTF1	TUBGCP4	0.022076
DBP	NPTN	0.0220653
NCOR2	THYN1	0.0220571
CEBPZ	CKAP2	0.0220445
PHTF1	MAX	0.0220327
CAMTA1	TGDS	0.0220149
HMGB2	GLRX2	0.022012
GTF3A	SLA	0.022009
NME2	ARHGAP17	0.0220086
CNBP	SAP25	0.0219931
LRRFIP1	RAB11FIP4	0.0219906
ETS1	PSMB1	0.0219885
DNAJC1	ZNF263	0.0219862
MTA1	RFC1	0.0219851
IKZF3	NUDCD1	0.0219774
ZNF358	TRIM68	0.0219668
SUB1	YME1L1	0.0219601
VEZF1	LIMK2	0.0219601
MBD4	AGTPBP1	0.0219523
KLF6	TLN1	0.0219511
ATF6	IFT46	0.0219489
HOPX	SRSF3	0.0219444
NCOR1	HDGFL2	0.0219388
NFKB1	WNK3	0.0219349
NCOR1	VAPA	0.0219198
ZNF615	RBM3	0.0219194
ELF1	UBE2R2	0.0219174
BCLAF1	RESF1	0.0219139
ZBTB4	TANGO6	0.0219118
ZNF331	GSK3B	0.0219056
PLEK	WDR44	0.0219037
FOXJ3	RFX1	0.0219037
LTF	UNC93B1	0.0218887
SPI1	OSER1	0.0218787
KHSRP	PHRF1	0.0218777
NFATC3	GPANK1	0.0218728
NFIC	SCAMP1	0.0218666
NME2	OXSM	0.0218611
CNBP	BCL7C	0.0218607
YBX3	SLF1	0.021859
HOPX	FCHSD2	0.0218588
ARID4B	ARMC7	0.0218466
ZNF184	GATAD2B	0.0218459
JUNB	BTG2	0.0218321
GTF3A	MT-CO3	0.02183
KMT2C	HMG20A	0.0218268
JUNB	MSL2	0.0218246
CARHSP1	SLC25A29	0.0218169
ARID4B	RPL34	0.0218162
ZNF395	DGUOK	0.0218157
MTA2	RPS28	0.0218124
ZNF395	ZBTB21	0.0218113
STAT4	ARAP2	0.0218086
SPI1	BRI3	0.0218056
ZNF354A	SLC45A4	0.0218036
CNBP	NCL	0.0218013
TCF3	MAGED1	0.0217983
HIF1A	KLHL36	0.0217923
UBTF	XRCC5	0.0217906
ZNF518A	TESPA1	0.0217822
ZEB2	POLR3B	0.0217769
ZNF146	POLD1	0.021775
SP100	KMT5B	0.0217552
LYAR	AMT	0.0217455
SMARCE1	ZBTB37	0.0217422
ZNF653	MCM4	0.0217349
CNBP	DENND4C	0.0217268
TAX1BP1	RPL5	0.0217234
YY1	UBE2K	0.0217233
TERF2	TNPO2	0.0217107
BBX	PIBF1	0.0217096
TAX1BP1	SHKBP1	0.0217058
ZNF639	IPP	0.0217027
ETS1	ELF4	0.0216979
GZF1	RUFY2	0.0216978
SMARCC2	NEDD1	0.021697
ZNF511	RAB11FIP1	0.0216946
NME2	GALK1	0.021684
ZEB2	ABHD13	0.0216804
MEF2A	HBP1	0.0216785
NCOA1	AGTPBP1	0.0216784
ZBTB37	CPSF2	0.0216757
ZNF217	SPAG9	0.0216741
IKZF3	MAP3K8	0.021669
ZNF184	ZDHHC20	0.0216661
CNBP	WDHD1	0.0216637
TSC22D4	ANXA5	0.0216619
ZBTB33	FAR1	0.0216604
MYNN	HSPA4L	0.0216571
BBX	NUCB2	0.0216531
HMGB2	RPL36	0.021648
ZNF512B	SLF1	0.0216445
TFDP2	MRPL17	0.0216411
NFIC	TRPS1	0.0216347
ZNF684	FBXO31	0.0216336
TSC22D1	RFX1	0.0216335
YBX3	DAZAP2	0.0216234
CSDE1	HINFP	0.0216219
ZNF740	HECTD4	0.0216217
SUB1	NSMCE2	0.0216165
NR3C1	KCNAB2	0.0216156
TAX1BP1	TSTD1	0.0216153
PIAS3	DCTPP1	0.0216148
HMGB2	EMB	0.0216148
STAT1	PAF1	0.0216114
HOPX	ZNF354A	0.0216005
ZNF358	MYNN	0.0215936
GFI1	KLF3	0.0215902
ZNF354A	NIPAL3	0.0215893
TFCP2	LIG4	0.0215862
ZNF517	TRAPPC8	0.021586
YY1	LTO1	0.0215835
TET2	SS18	0.0215786
SMARCE1	ATG16L1	0.0215763
SMARCE1	JAK1	0.0215736
MBD2	TRNT1	0.0215668
FOXO1	DMAC2L	0.0215607
NFRKB	BCL10	0.0215576
HMGB1	PPA1	0.0215569
RBPJ	GADD45A	0.0215546
NCOR1	RAB2A	0.0215521
SPI1	EIF4A1	0.0215505
LRRFIP1	CEP120	0.0215427
ZNF711	EIF1AX	0.0215408
TBX21	KDM4C	0.0215368
HMGB2	TNFSF9	0.0215343
SUB1	EIF2B4	0.0215233
ZBTB41	DUSP19	0.0215193
SP3	SYK	0.0215159
PRDM1	PRR5	0.0215112
DNAJC2	FMC1	0.0215081
CNBP	SMAD2	0.021507
ZNF24	ATG16L1	0.0214981
ZBTB4	RPL28	0.0214979
NFIC	TM2D2	0.0214945
ZNF24	TTLL12	0.021494
KLF12	GSE1	0.0214915
CNBP	RABAC1	0.0214823
ADNP2	TOMM34	0.0214805
TBX21	YBX2	0.0214754
FOXN2	GRAP2	0.0214695
NFAT5	EMSY	0.0214599
ZNF24	SLC35B2	0.0214598
YBX3	CLCC1	0.0214577
SP100	GGCT	0.0214523
SMARCE1	BAG5	0.0214442
CNBP	ANKRD9	0.0214439
NFAT5	DMAC2L	0.0214391
SMARCC1	CAB39	0.0214364
ETS1	PDCL3	0.0214328
PBRM1	CLTC	0.0214323
NCOR1	PRKDC	0.021432
ARID1A	VPS54	0.0214253
NCOR2	ATL1	0.0214231
RLF	PXK	0.0214224
SUB1	NOA1	0.0214195
HOPX	GZMK	0.0214163
HMGB2	MGAT4A	0.0214142
STAT4	CARM1	0.0214139
LRRFIP1	APEX1	0.0214136
UBTF	RBM28	0.0214064
ZBTB33	RANBP3	0.0214053
IKZF1	NECAP1	0.0214035
MECP2	NUS1	0.021393
XPA	AP1S2	0.0213925
CNBP	COX5A	0.0213885
HMGB1	DHX40	0.0213853
ZNF143	ZNF444	0.0213842
PLEK	GK5	0.0213832
TERF2	MCUB	0.021382
ZFP90	POLR3G	0.0213778
NFKB1	RPS28	0.0213775
CDC5L	PRIM2	0.0213762
CNBP	ZCCHC2	0.0213741
LRRFIP1	SAMD9L	0.0213732
HMGB1	NDUFB4	0.0213727
CSDE1	BRD7	0.0213718
KMT2C	RPL9	0.021367
NFKB2	NRAS	0.0213648
NFIC	OAS3	0.0213603
SPI1	NINJ1	0.0213554
CNBP	PSD2	0.0213534
NFX1	PDIA4	0.0213531
TBX19	ZNF277	0.0213518
KMT2C	HECTD4	0.0213491
ZNF609	ITGAE	0.021349
TAX1BP1	FAU	0.0213489
GZF1	EIF3B	0.0213383
ZNF395	ESS2	0.0213326
CDC5L	NOA1	0.0213259
NKRF	RPS6KC1	0.0213237
KLF3	EZH1	0.0213214
RFX1	ZC3H6	0.0213212
E2F3	DHRS1	0.0213149
TAX1BP1	HNRNPH2	0.0213058
ZNF518A	CEP95	0.021304
STAT1	ZNF622	0.0213018
LTF	MPP1	0.021301
NFYB	CCDC93	0.0212997
ZNF652	TRIM45	0.021286
THYN1	COMP	0.0212813
IKZF3	KCNH7	0.0212798
SETDB1	TTC38	0.0212797
ADNP2	DNM2	0.0212781
LRRFIP1	RBM6	0.0212745
ZBTB48	TBL1XR1	0.021271
UBTF	DARS1	0.0212706
NFIC	RPS28	0.0212609
TAX1BP1	RPS7	0.0212609
BCLAF1	SPNS1	0.0212553
HMGB2	SQOR	0.0212543
ZNF354B	DDX54	0.0212443
ZNF331	IGSF9	0.0212393
GTF3A	LZIC	0.0212324
RELA	NRIP1	0.0212251
TSC22D4	PLP2	0.0212251
ADNP2	FBH1	0.021222
ZBTB41	RARRES2	0.0212216
ZNF296	FSD1L	0.0212161
BCLAF1	SMG6	0.0212117
TFDP2	SLC35B2	0.021211
MYNN	ZNF358	0.021211
HMGB2	CCS	0.0212095
STAT5B	WFS1	0.0212072
CAMTA2	MED31	0.0211989
ZBTB1	RPL8	0.0211901
ZNF511	TRIM33	0.0211854
CDC5L	IARS1	0.0211799
ZBTB4	CUTC	0.0211739
NFYC	PPP3CC	0.0211729
ZNF653	IPO7	0.0211689
LRRFIP1	GNL2	0.0211662
KMT2C	PUS3	0.0211593
SP140	TMEM30A	0.0211461
ZNF444	POGZ	0.0211447
ETS1	ACADSB	0.0211399
TCF7	GDPD3	0.021139
SLC2A4RG	ATG14	0.0211343
ZEB2	DPF2	0.0211295
FOXO1	NFATC3	0.0211259
NFE2L2	ALOX5AP	0.0211221
KLF6	DDIT4	0.0211188
RELB	CUL2	0.0211169
ZNF143	DRG1	0.0211095
ZBTB38	FSD1L	0.0211029
ARID4B	GLI4	0.0211022
THAP12	SSBP1	0.0210947
CEBPZ	GCN1	0.0210931
LTF	ARID3A	0.0210892
ZBTB7A	HDAC5	0.0210887
VEZF1	ACLY	0.0210883
ZNF740	ZNF358	0.0210877
SFPQ	EIF4G3	0.0210846
NR3C1	ATG4C	0.0210832
ZNF280D	CAMKK2	0.0210749
PLEK	NCAPD3	0.0210746
KMT2C	TTF1	0.0210713
SPI1	IFNGR1	0.0210707
SMARCE1	FBXW11	0.0210677
AKNA	SYMPK	0.0210616
HMGB1	ATP6V1D	0.0210601
LTF	NOP9	0.0210513
MXI1	HACE1	0.0210501
HOPX	NDUFB11	0.0210493
HIVEP2	ATG16L1	0.0210472
FOXO1	THOC1	0.0210458
YY1	NDUFS2	0.0210445
NFIC	RPL8	0.0210416
HMGB2	ALOX5AP	0.0210411
PLEK	CD2BP2	0.0210381
ZNF518A	NOTCH2	0.0210359
LYAR	LSG1	0.0210284
BACH1	ATP2A2	0.021028
HMGB2	ACTB	0.0210216
TOX	CERS4	0.021018
SETDB1	RAC2	0.0210144
ZNF711	TMCO4	0.0210129
LYAR	KCMF1	0.0210128
PHB	CARHSP1	0.0210123
HMGB1	PSMA6	0.0210099
YBX3	VKORC1L1	0.0210052
HIVEP2	SLC35B2	0.0210026
PIAS3	TTC27	0.0209998
NME2	CD3E	0.0209898
LTF	SRGN	0.0209895
DMTF1	NEK1	0.0209788
ZNF518A	BLVRA	0.0209784
FOXJ3	PLPP6	0.0209782
RBPJ	TIMELESS	0.0209777
ETS1	EZR	0.0209734
LTF	LYN	0.0209713
NME2	SRP19	0.0209687
ZNF217	CBX1	0.020967
LYAR	EIF3B	0.0209635
PHTF1	DYRK1A	0.0209624
IKZF3	BIN1	0.0209567
HSF1	C12orf43	0.020952
LRRFIP1	TERF2IP	0.0209511
STAT1	SCFD2	0.0209431
CREB1	FAM193B	0.0209385
EOMES	SIGIRR	0.0209287
NME2	RPL27	0.0209282
HMGB1	ACTR3	0.0209262
ZNF444	DNAJB4	0.0209151
CAMTA1	FEM1B	0.0209104
IRF2	GCFC2	0.0209089
ZNF354B	TXNDC9	0.0209079
MEF2A	TFCP2	0.0209065
ZNF143	CCDC50	0.0209059
HMGB2	GALK1	0.0209016
ZNF740	TRIM68	0.0208977
SMARCE1	GCFC2	0.0208963
ZNF24	PPP2R2D	0.0208913
TERF2	RPS28	0.0208829
SFPQ	RNF135	0.0208823
NFYC	ELP4	0.0208783
IKZF1	ZW10	0.0208695
CNBP	NGLY1	0.0208639
TSC22D1	PIAS4	0.0208594
ZBTB38	CEP290	0.020854
TCF7	CD8A	0.0208515
MYNN	WDR12	0.0208476
ZNF358	ACSL1	0.0208455
HMGB2	FCGR1A	0.0208453
CUX1	TMEM205	0.020839
CSDE1	ENTPD6	0.0208377
RBPJ	L3MBTL3	0.0208351
MYSM1	CTSZ	0.020829
ETS1	CD38	0.0208229
TOX4	RPS28	0.0208222
ATF2	TAOK2	0.0208212
ADNP2	MSH2	0.020821
L3MBTL1	ATP2A2	0.0208201
ZBTB7A	PIAS4	0.0208189
ZNF354C	KLHL5	0.0208171
NFIC	RPS7	0.0208139
ETS1	TIGD7	0.0208106
CAMTA1	OGG1	0.0208088
JDP2	COX11	0.0208081
ZNF296	NR2F6	0.0208062
RCOR3	PNO1	0.020804
CDC5L	FAM98C	0.0208038
ZNF148	GK5	0.0208029
L3MBTL3	PIGH	0.0207949
IKZF3	GCHFR	0.0207935
PLEK	KLK4	0.020788
ZNF354A	KBTBD4	0.0207859
GATA3	SZRD1	0.0207835
HMGB1	HEATR5B	0.02078
MLX	MRPS15	0.0207796
NFYB	SNX4	0.0207771
LYAR	WASHC5	0.0207656
ARID4A	KIF4A	0.0207653
ZNF639	INTS1	0.020759
ZNF24	PUM2	0.0207571
CTCF	DUSP19	0.0207568
NCOR2	SPAST	0.020751
EOMES	UBAP2L	0.0207501
ZNF609	ASB8	0.020731
HOPX	RBM8A	0.0207276
LRRFIP1	BOP1	0.0207267
ZNF518B	PDZD11	0.0207252
TSC22D4	RPS10	0.0207247
GZF1	FBXO34	0.0207088
HMGB1	POLB	0.0207025
STAT4	MRPL35	0.0206983
ZNF517	RABGAP1	0.0206983
ZEB2	TMEM263	0.0206923
HMGXB4	SPRTN	0.0206921
LHX6	MRPL17	0.02069
TCF3	CYHR1	0.0206881
SUB1	CBX5	0.0206881
STAT4	RAPGEF1	0.0206817
MYNN	NUP133	0.0206809
FOXO3	UCP2	0.0206788
NCOR1	SCFD2	0.020675
ZBTB11	PRXL2B	0.0206718
HMGB2	RPL21	0.0206661
ETS1	ACP5	0.0206646
CIZ1	CUL4A	0.0206572
RELB	IGHMBP2	0.020657
ZNF217	CHMP6	0.0206435
HMGB2	PDCL3	0.0206342
ZNF394	TARBP1	0.0206306
ZSCAN31	TRIM33	0.0206305
NME2	GTF2H5	0.0206265
CARHSP1	SLC25A26	0.0206259
IKZF3	HNRNPU	0.0206236
IKZF3	UTRN	0.0206235
ZNF609	GPRC5C	0.0206216
THYN1	DHX8	0.0206165
NFIC	RBM45	0.0206086
KMT2C	GRAP2	0.0206085
MBD4	RFK	0.0206
SUB1	GALK1	0.0205848
MYSM1	RPL7	0.0205832
ZFP36L2	ETFDH	0.0205823
TOX	PPP2CA	0.0205808
RCOR3	PPP1R15A	0.0205761
ZNF277	CTU2	0.0205727
DMTF1	GFM1	0.0205697
SUB1	VPS13A	0.0205697
YEATS4	TMUB1	0.0205665
LRRFIP1	NUP214	0.0205643
ARID4A	RPAIN	0.0205598
THRA	MPV17L2	0.0205564
ZNF410	KIF20B	0.0205532
TERF2	RSRP1	0.0205518
MYNN	TRIM68	0.0205514
NME2	PSMB3	0.020547
ZBTB1	RPL22	0.0205391
RBPJ	PLA2G7	0.0205364
ZNF518A	RPS6KA3	0.0205261
ZEB2	ARHGAP18	0.0205188
HMGB2	PSIP1	0.0205175
CNBP	PSMB7	0.0205173
ZNF148	KNL1	0.0205164
LRRFIP1	PSD4	0.0205101
MYSM1	SLC16A13	0.0205047
KMT2C	S100A11	0.0205031
NR4A2	B4GALT3	0.0204989
MBD4	ELOA	0.0204983
KLF6	CORO1B	0.020498
ARID4A	CUX1	0.0204971
SSRP1	ARIH1	0.0204965
NR2F6	BIN3	0.0204948
ZBED5	ZNF646	0.0204899
CREB3	WDR24	0.0204856
ZNF653	NOC2L	0.0204832
NFRKB	OSER1	0.0204831
ZNF800	TGDS	0.0204704
HOPX	TAPBPL	0.0204674
NCOR2	CEP164	0.0204657
PRDM2	TBC1D20	0.020463
ZNF200	CYTH4	0.0204565
ZNF148	PUS3	0.0204563
NCOR1	ZNF8	0.0204538
ATF4	CHCHD1	0.0204528
YBX3	BTAF1	0.0204525
ZNF517	WDR43	0.0204401
HMGB2	MAPK13	0.0204325
ZNF384	INIP	0.0204276
BAZ2B	SMS	0.0204252
NFRKB	NNT	0.020418
NFKB1	OAS3	0.0204176
CDC5L	MANF	0.0204151
ZNF394	POLD2	0.0204149
NKRF	CRYL1	0.0204055
IRF1	KMT5B	0.0204015
NFE2L2	ABTB1	0.0203958
HMGB1	MAST3	0.0203944
ZGPAT	UBA7	0.0203942
ELF4	WTAP	0.0203935
KLF6	RPL13	0.0203896
ZNF143	GLYR1	0.0203865
DMTF1	TAF2	0.0203846
NME2	FAM98C	0.0203802
LRRFIP1	ABHD13	0.0203787
ZNF326	PWWP3A	0.0203757
BACH1	SNX6	0.0203738
LRRFIP1	SMG7	0.0203662
KMT2C	DENND5B	0.0203643
ZNF326	ILRUN	0.0203637
CUX1	RBM3	0.0203599
HIVEP1	CSNK1G3	0.0203579
HOPX	SMIM26	0.0203577
AFF3	NLRX1	0.020355
NFE2L1	DENND6A	0.0203528
LTF	SBNO2	0.0203518
IRF1	SPNS1	0.0203495
GTF3A	HMOX1	0.0203357
ZFP36L2	TAGAP	0.0203349
NME2	PCBD1	0.0203344
LHX6	WDHD1	0.0203315
HOPX	LRP8	0.020329
IRF2	ZMAT2	0.020328
HMGB1	FAM168B	0.0203247
LTF	OAZ1	0.0203239
CNBP	NF1	0.0203183
ZNF639	RNF139	0.0203152
NME2	SERBP1	0.0203108
NFATC2	NUDT4	0.0203069
IRF3	SVBP	0.0203064
HOPX	B2M	0.0203043
ZBTB1	TNPO2	0.0203005
ETS1	POLR3B	0.0202951
ARID2	TACC3	0.0202931
ZNF518A	JDP2	0.0202896
MBD4	SLC37A3	0.0202882
HMBOX1	FIG4	0.0202867
CDC5L	B2M	0.0202824
KLF6	KMT2E	0.0202776
ZNF518A	P2RY10	0.0202765
LRRFIP1	MGST3	0.0202698
STAT5B	MC5R	0.0202692
NFYC	YIPF3	0.0202689
MLX	THAP1	0.0202675
KLF12	NINJ1	0.0202672
ZBTB11	SIRT6	0.0202672
PRDM16	RPS28	0.0202647
MLLT10	MITD1	0.0202575
ZBTB1	RPL24	0.0202565
ZNF148	DUSP19	0.0202512
MECP2	NLRX1	0.020251
ZBTB2	INO80	0.0202497
PHTF1	XPA	0.0202491
NCOR2	MRPL15	0.0202478
NME2	EIF3I	0.0202462
ARID2	SMC2	0.0202446
SETDB1	NFYB	0.0202419
ARID5B	TEX30	0.0202418
KLF12	PRF1	0.0202412
HMGB1	MCFD2	0.0202405
BCLAF1	MTA2	0.0202352
NFX1	USP33	0.02023
NME2	PRIM2	0.0202276
RBPJ	SLC12A9	0.0202276
HMGB2	GGH	0.0202248
MEF2A	TMEM131	0.0202179
DNAJC1	AMT	0.0202148
YBX3	SKA2	0.0202112
HMGB1	TMEM131	0.0202081
CREB3	CEP63	0.0202013
ZBTB1	SPNS1	0.0202007
IRF3	REXO1	0.020199
ZBTB41	KNL1	0.0201939
L3MBTL1	MRPS35	0.0201932
ZBTB2	RPL9	0.0201927
HMGB1	BYSL	0.020191
EOMES	TIMELESS	0.0201869
TFDP2	FARSB	0.0201826
MBD1	NT5C3A	0.0201735
ZBTB11	TMEM39B	0.0201724
STAT4	LCP1	0.020171
ZBTB6	ARL6IP5	0.0201694
ZFP62	ING5	0.0201679
MECP2	AIF1	0.0201637
KLF6	VDAC2	0.0201612
TCF7	CCDC51	0.0201606
ZNF274	ZNF653	0.0201508
THAP1	ELK3	0.0201465
HIVEP1	AIFM3	0.0201465
ATF6	CUL4A	0.0201373
PLEK	UGDH	0.0201351
ZBTB7A	SNRPA1	0.0201324
ZEB2	TIGD7	0.0201319
HMGB2	TIPARP	0.0201291
HMGB2	SCARB2	0.0201276
GTF3A	FXYD1	0.0201232
HIVEP2	NNT	0.0201115
REST	DDX54	0.0201106
LRRFIP1	PHF20	0.0201086
HMGB1	CEP68	0.020107
NFYB	DDX58	0.0201044
AEBP2	SPAG9	0.0201038
HOPX	SEC11A	0.0200941
ARID1B	TOB2	0.0200935
THAP12	ALG6	0.0200925
TSC22D1	UFC1	0.0200875
RFX1	BAK1	0.0200873
ZBTB2	NME2	0.0200773
ATF6	PGAM5	0.0200718
IKZF1	AMT	0.0200707
PHB	RAB8B	0.0200693
IRF1	PAK2	0.0200663
DNAJC1	SDF4	0.0200644
YEATS4	SETD6	0.0200613
MYNN	KIF1C	0.0200586
PIAS3	UROS	0.0200508
NME2	RPL11	0.0200445
TTF1	TPK1	0.0200379
SMARCE1	HIVEP2	0.0200375
TERF2	MTA2	0.0200372
DNAJC2	ACBD6	0.0200349
SMARCE1	MDC1	0.0200348
SETBP1	SAE1	0.0200339
STAT5B	EDC4	0.0200328
HMBOX1	ZNF331	0.020028
SPI1	CORO1A	0.0200168
DNAJC1	PPP4R2	0.0200164
SPI1	DDX58	0.0200164
KLF12	UBAP2	0.0200164
TBX21	ARHGAP26	0.0200157
TERF2	FAU	0.0200146
HMGXB4	TMEM41B	0.0200133
NR2F6	AAAS	0.0200109
SLC2A4RG	RPL27	0.0200073
LTF	POLR1E	0.0200052
SPI1	CTSZ	0.0199994
REL	PCCA	0.0199959
HOPX	DCTN3	0.0199937
ZNF354C	GNL2	0.0199922
CAMTA2	IKZF2	0.0199878
CNBP	RAN	0.0199839
MYNN	ABHD15	0.0199833
NFIC	RPS15A	0.0199828
HMGB2	VIM	0.0199802
SP100	GANAB	0.0199793
ETS1	AMDHD1	0.0199777
CTCF	RPL9	0.0199706
ZNF518A	VPS41	0.0199614
MTA2	FAU	0.019961
GATAD2B	ATG2A	0.0199609
AEBP2	DZIP1	0.0199587
ETS1	ITGA4	0.0199545
GCFC2	SLC35B2	0.0199478
ZNF32	LEPROT	0.0199464
JDP2	ZW10	0.0199462
HMGB1	POLR3B	0.0199436
STAT4	UPF2	0.0199392
ZNF148	GRAP2	0.0199377
ZNF148	CAMTA2	0.0199349
NFE2L2	DHX8	0.019932
ATF2	THOC7	0.0199266
LRRFIP1	STK3	0.019922
PRDM1	MED10	0.019917
ZNF398	CHMP6	0.0199156
TERF2	ATP13A2	0.0199134
ZGPAT	CD81	0.0199131
AFF1	PSAP	0.0199114
TSC22D1	ARID1A	0.0199089
ARID4A	OAS1	0.019908
HMGB2	MAP2K2	0.0199058
LRRFIP1	TXK	0.0199047
ETS1	NAA10	0.0198961
NR1H2	CLIC1	0.0198926
TCF3	PRUNE2	0.0198912
TAX1BP1	FABP3	0.0198878
SP110	SPAST	0.0198864
PRDM2	SAC3D1	0.019884
AFF3	MSL2	0.0198827
ARID4B	ARHGDIA	0.0198791
TOX4	FAU	0.0198778
YY1	TPT1	0.0198764
KLF6	NME2	0.0198723
SLC2A4RG	FAM53B	0.0198717
NR3C1	GOSR1	0.0198703
SETDB1	COMTD1	0.0198696
RARG	TCF12	0.0198644
YBX3	SNAPC1	0.0198609
ETS1	AEBP2	0.0198594
HIVEP3	RPL14	0.0198584
ZNF24	HIVEP2	0.0198519
NFIC	MTA2	0.0198514
ATF6	TRIM17	0.0198512
ETS1	BTF3	0.0198509
LCORL	RAB35	0.0198461
ZNF444	BNIP1	0.0198458
LRRFIP1	SNX14	0.0198377
ZFP64	DNAJC11	0.0198355
WDHD1	IARS1	0.0198349
CEBPZ	TDRD3	0.0198315
YBX3	HNRNPL	0.019831
ZBTB7A	NBL1	0.0198292
SMAD2	KATNB1	0.0198267
ZNF518A	PNPLA8	0.0198257
AKNA	AATF	0.0198229
KLF6	CORO1A	0.0198229
NKRF	NARF	0.0198209
DNAJC1	ZRANB3	0.0198141
ZBTB1	EHBP1L1	0.0198137
HOPX	RFC3	0.0198114
PAXBP1	STAT3	0.0198044
ZNF217	FYTTD1	0.0198036
CAMTA1	UNC13D	0.0198032
RLF	DRG2	0.0198015
SMARCC1	FMR1	0.0197924
ZNF445	MED15	0.0197899
YBX3	POLR3B	0.019789
CNBP	CPNE7	0.0197883
ZNF740	DROSHA	0.0197881
HMGB1	ATRX	0.0197866
ZNF517	ANAPC4	0.0197809
ZNF217	POLD2	0.0197786
NFKB2	LIN54	0.0197768
SPI1	PTPN1	0.0197763
IKZF3	CCSAP	0.0197736
CTCF	RARRES2	0.0197661
ZFP36L2	ANKRD9	0.0197624
TCF25	RPLP0	0.0197622
NME2	PRELID2	0.0197613
SP100	PNPO	0.0197611
GATAD2A	AP3B1	0.0197601
NR4A2	TK1	0.0197599
ZNF770	C2CD5	0.0197586
KLF3	SLC35C2	0.0197578
BBX	CSNK1A1	0.0197577
ZNF444	KIF4A	0.0197568
YY1	CDKL2	0.0197549
ARID2	KANSL2	0.0197498
YY1	SSR3	0.0197479
SPI1	ACTB	0.0197476
CTCF	GRAP2	0.0197468
BCLAF1	CLCF1	0.0197464
ZNF646	CSAD	0.0197463
LRRFIP1	ADGRL1	0.0197459
ARID4B	GPS2	0.0197434
ZNF200	TARBP2	0.019741
ETS1	CYCS	0.019737
TFDP2	ATG16L1	0.0197338
PIAS3	PLEKHG3	0.0197301
ZNF358	HSPA4L	0.0197279
HMGXB4	RFX1	0.0197265
ZNF184	PIK3CB	0.0197175
SP100	KLRB1	0.019715
NME2	MTAP	0.0197138
IRF1	TRIM34	0.0197071
AFF1	DHX40	0.0197064
PBRM1	MAP7D1	0.0197036
REST	GK5	0.0196896
ELF4	GINM1	0.0196856
SETBP1	CHORDC1	0.0196819
TAX1BP1	MVB12A	0.0196813
SP4	CCDC43	0.0196803
ARID5B	BCAP31	0.0196773
IRF2	DOCK10	0.0196701
CNBP	KDM3A	0.0196648
LTF	PGD	0.0196575
CARHSP1	PHB	0.0196523
RLF	CDK5	0.0196489
ZEB2	SNX1	0.0196488
ZGPAT	TACC3	0.0196477
TFAM	BCL10	0.0196461
ETS1	EMP3	0.0196444
PIAS1	ZNF518B	0.0196398
KLF6	RPL18	0.0196395
SP4	RGS14	0.0196377
SETDB1	CETN3	0.0196373
ZNF24	NNT	0.0196336
HOPX	GZMA	0.019629
HMGB2	OSER1	0.0196213
LRRFIP1	TMUB2	0.0196204
CDC5L	SEC11A	0.0196185
ZNF362	WDR12	0.019617
TERF2	ZNF146	0.019616
ZNF800	BLOC1S2	0.0196143
SSRP1	RECQL	0.0196112
ZEB2	ARID4A	0.0196076
AEBP2	UFD1	0.0196005
KLF6	RPS24	0.0195981
CDC5L	EIF2B4	0.0195966
SMARCE1	WBP1	0.0195942
TOX	FARS2	0.0195916
HMG20A	TRIM22	0.0195868
BCLAF1	GPAA1	0.0195863
HMGB1	CTSA	0.0195811
ZNF280D	LETMD1	0.0195801
TFCP2	KIAA0232	0.0195787
NME2	CRIP1	0.019578
IKZF3	RFX1	0.0195768
ETS1	CAPRIN2	0.0195728
THAP4	GMFB	0.019572
ZKSCAN1	MDM2	0.0195698
ZNF277	TERF1	0.01956
TSC22D2	CLPX	0.0195582
PRDM1	NIPSNAP2	0.0195551
CNBP	MYDGF	0.019553
LRRFIP1	RPL11	0.0195529
KLF6	MTA2	0.019532
HMGB1	HDDC2	0.0195278
ATF2	INTS2	0.0195108
L3MBTL1	GMPR2	0.0195105
MBD2	RARA	0.0195104
ZEB2	INTS4	0.0195102
GTF3A	DDX1	0.0195102
ZNF280D	NIPAL3	0.0195081
ZNF639	TMEM97	0.0195073
RLF	ZSWIM8	0.0195036
ETS1	TMX4	0.0195008
ZBTB41	RPL23	0.0195006
ZEB2	TAF15	0.0194978
HMGB2	UBB	0.0194949
TSC22D4	TXNDC17	0.0194945
CNBP	LMAN2	0.0194944
REST	TMEM183A	0.0194882
SMARCE1	PREP	0.0194832
ZNF394	BDH2	0.0194824
REL	TCF7	0.0194822
LHX6	TOX	0.0194818
ARID4A	SGF29	0.0194807
NME2	RPS12	0.0194796
SP100	PDPK1	0.0194753
CDC5L	ARHGAP17	0.0194727
ETS1	MANSC1	0.0194727
XPA	TRIT1	0.0194716
MIER1	ELK3	0.0194711
ZBTB44	FAM118A	0.0194701
TERF2	PARP14	0.0194697
RCOR3	FAM193B	0.0194608
RELA	ZFP2	0.0194604
KLF6	MED25	0.0194567
LRRFIP1	LMNB1	0.0194562
FOXN2	NCAPD3	0.019453
YY1	KCMF1	0.0194473
HIVEP3	RPL9	0.0194467
CSDE1	EPN2	0.0194465
LRRFIP1	URB2	0.0194442
ZEB2	GADD45GIP1	0.0194418
PLEK	GRAP2	0.0194335
ZNF689	SLC22A4	0.019431
ZMIZ2	COX10	0.0194304
ZSCAN31	GMPPA	0.0194304
KLF6	EEF1D	0.0194292
LRRFIP1	PRF1	0.0194247
YBX3	APEX1	0.0194235
HIVEP1	RELL1	0.0194207
TCF3	ZNF200	0.0194202
RLF	HSPB11	0.019414
AHCTF1	LYSMD3	0.0194129
TTF1	EMC7	0.0194108
LRRFIP2	ATG4C	0.0194057
CEBPZ	LARP1B	0.0194049
BAZ2A	COX4I1	0.0194041
ZNF148	SELENOW	0.0194033
YEATS4	MLX	0.0194024
CNBP	RPS26	0.0194022
PAXBP1	TRIM22	0.019402
ZNF644	CLK2	0.0194017
NME2	COX5A	0.0194016
HMGB2	YPEL3	0.0193985
TADA2A	SNX25	0.0193973
PIAS1	NARS1	0.019387
ZNF646	ICE2	0.0193865
NFKB1	RPL24	0.0193861
ARID1B	LY96	0.0193837
ZNF354A	RRP15	0.0193819
SFPQ	ACADSB	0.019376
NR4A2	GCFC2	0.0193749
ZNF184	SWT1	0.0193731
ZNF296	RIPK3	0.0193723
MBD1	PPP2R1A	0.0193718
HMGB1	TMEM126A	0.0193705
MTA2	RPS7	0.0193667
ZBTB1	HEATR5B	0.0193656
NFX1	DBNL	0.0193594
ZFP90	ATAD2	0.0193575
PLEK	PRCC	0.0193573
WDHD1	MTAP	0.0193543
ATF2	SMIM27	0.0193542
YEATS4	SPPL2B	0.0193524
ZNF362	ZNF358	0.01935
BCLAF1	WNK3	0.019347
[truncated: 30,014 more rows]

## Sheet: 9c.Goat
Goat_NK cells_linkList_0.01
regulatoryGene	targetGene	weight
ZNF24	RASA2	0.561193
PRDM2	RUNX2	0.540916
BCL11B	NDUFA8	0.494617
RORA	CXXC5	0.487966
ZNF24	CIT	0.475543
HIVEP2	AIFM1	0.463863
RUNX2	PQBP1	0.446785
YBX3	CASP8AP2	0.435115
RUNX3	ITGAV	0.433824
FLI1	STRN	0.433665
RORA	RSRP1	0.425081
DNAJC1	HIVEP2	0.421249
BCL11B	NDUFS6	0.418561
RUNX3	CD82	0.411578
ZNF24	RC3H1	0.408337
PBRM1	HEATR1	0.406012
RORA	BANK1	0.402081
JUN	S100A4	0.399263
ZNF24	ALCAM	0.391758
MYBL1	MINK1	0.388691
HIVEP2	DNAJC1	0.386725
JUN	RGS1	0.384318
DNAJC1	TLK2	0.379683
PRDM1	SRPK1	0.377541
TOX2	PBRM1	0.375991
BCL11B	NARS1	0.371413
PBRM1	ANKRD49	0.370289
MYBL1	CDK5RAP2	0.367959
ZNF24	FKBP11	0.36261
ZNF24	STAMBPL1	0.361087
THAP5	APPBP2	0.358173
RUNX3	RECQL	0.355735
RUNX3	DKC1	0.352396
PBRM1	TOX2	0.350935
HIVEP1	GRK5	0.347092
LCOR	FOS	0.342623
VEZF1	SAMSN1	0.342338
RUNX2	PRDM2	0.338694
ZNF148	EMC7	0.332496
BCL11B	NFKBIZ	0.332293
MYBL1	CEP57	0.329414
HIVEP2	TLK2	0.326092
ZNF24	PARP9	0.319714
FLI1	SYTL3	0.318114
THAP5	ANXA1	0.316671
JUN	CCT2	0.316418
HIVEP2	CTSS	0.314066
ZBTB38	ENY2	0.313471
RORA	CCDC66	0.312203
BHLHE40	PPFIA1	0.309599
RORA	ZRSR2	0.307184
VEZF1	KLHL20	0.307005
FOS	APAF1	0.306694
RUNX3	SSBP3	0.301765
YBX3	CEP70	0.30068
ZNF24	RANBP1	0.300315
DNAJC2	RICTOR	0.298903
PBRM1	SEL1L	0.298291
JUN	ESCO1	0.297684
DNAJC1	AIFM1	0.296501
ZBTB41	TERF1	0.295786
ZEB2	CENPF	0.295613
PBRM1	RIOK1	0.294876
BCL11B	NOL10	0.294448
RUNX3	CAMK2G	0.293948
RORA	CNOT1	0.293617
JUN	R3HCC1L	0.292304
PBRM1	ADIPOR2	0.291518
YBX3	NEB	0.290781
RUNX3	GLS	0.290323
L3MBTL3	DDX18	0.289132
RUNX2	B4GALT1	0.288667
JUN	FYB1	0.287448
RORA	CEP162	0.286724
RUNX2	RHOQ	0.286315
RORA	WDR33	0.285709
ZNF24	SEC61A1	0.284783
L3MBTL3	EMP3	0.282537
RUNX2	DBF4	0.281694
JUN	DARS1	0.280799
RUNX2	PRMT2	0.277933
TOX2	SUB1	0.277659
RORA	MDFIC	0.277485
BHLHE40	BCL2A1	0.276652
HIVEP1	KIAA2026	0.275761
PIAS1	ZNF24	0.274868
TERF1	ZBTB41	0.273788
BCL11B	VAV1	0.273644
ZNF24	ATE1	0.273084
ZNF24	RRM1	0.272496
PBRM1	LAP3	0.271474
BHLHE40	HAUS6	0.270121
RORA	R3HCC1L	0.270065
FOS	VAV1	0.269536
YBX3	TM9SF3	0.269197
JUN	SMAP2	0.26871
BHLHE40	RABL6	0.268111
HIVEP1	SSR4	0.267879
JUN	NKAPD1	0.267704
BCL11B	IFIT3	0.266864
RUNX3	SEC61A1	0.266225
TOX2	PUM3	0.266001
JUN	MCL1	0.263868
THAP5	FAM76B	0.262749
HIVEP2	REV3L	0.261611
PRDM1	ZMYM1	0.259379
ZBTB41	GADD45A	0.257528
RORA	FASLG	0.25745
PBRM1	RAB11FIP2	0.256392
FOXO1	R3HDM2	0.2563
PBRM1	CENPF	0.256173
FOS	BCLAF3	0.255882
DNAJC1	PHRF1	0.254623
PRDM2	PQBP1	0.252839
RUNX2	ZRSR2	0.25198
THAP5	COBLL1	0.251637
ARNTL	ADGRG5	0.251362
ARNTL	MRE11	0.251171
MYBL1	TBL1XR1	0.251041
FOXO1	L3MBTL3	0.250521
DNAJC1	MBD1	0.250212
BCL11B	DDX27	0.249565
MYBL1	NOM1	0.249317
RUNX3	MDM2	0.249271
L3MBTL3	CANX	0.249186
BCL11B	PTPN6	0.246314
ZBTB38	NARS1	0.245585
ZNF24	LMAN1	0.245336
THAP5	PRRC2B	0.245106
TOX2	HEATR1	0.244529
HIVEP2	PHRF1	0.244518
RUNX3	FAM76B	0.244492
ZNF148	LAS1L	0.243987
RORA	NBEA	0.24386
BCL11B	MYBL1	0.243513
PRDM2	CRYBB1	0.242503
RORA	GMPS	0.242121
ZNF24	RBM38	0.23992
ZBTB38	CRBN	0.239637
VEZF1	MRE11	0.238908
HIVEP1	TTC3	0.238897
BCL11B	EPRS1	0.238685
RUNX3	GOLGA4	0.238106
ARID5B	AOAH	0.237988
ZNF148	UBR3	0.23797
MYBL1	KIF20B	0.237868
VEZF1	MTBP	0.237343
THAP5	PIK3CG	0.237228
MBD1	PDCD4	0.237009
PBRM1	CCSER2	0.236971
MYBL1	ZNF24	0.236812
ZNF318	HIVEP1	0.236343
ZNF148	WASHC5	0.235914
DNAJC1	BNIP2	0.235332
RORA	ACADVL	0.234588
ZNF24	HSPD1	0.234308
DNAJC1	CTSS	0.233214
HIVEP1	PHACTR2	0.232968
GATA3	APPBP2	0.231597
BCL11B	PABPC1	0.231078
MYBL1	BIN1	0.230347
VEZF1	ZMAT2	0.230071
DNAJC1	TUBGCP5	0.228665
BCL11B	PTPN12	0.228504
ZBTB38	BIN1	0.228144
RUNX2	SPTLC2	0.227714
ZEB2	SUPT6H	0.227645
THAP5	PSMB7	0.227611
RORA	FER	0.227337
MYBL1	CD44	0.226696
THAP5	WDR75	0.226161
JUN	DNAJC3	0.226053
THAP5	ICAM3	0.225908
L3MBTL3	TOPBP1	0.224904
YBX3	ITGAL	0.224832
FLI1	MYO9B	0.224614
MYBL1	MDH2	0.224484
BHLHE40	ACBD3	0.223783
FOS	CD84	0.223317
ZNF148	CDKN1B	0.221057
BHLHE40	EXOC6	0.221016
YBX3	WASHC5	0.220877
DNAJC2	VEZF1	0.220217
MBD1	DNMT1	0.220069
VEZF1	HAUS6	0.219934
YBX3	MYO5A	0.219874
HIVEP2	TUBGCP5	0.219601
SUB1	DNAJC3	0.219376
PBRM1	S100A10	0.218828
RORA	KIAA2026	0.218602
YBX3	TNFRSF1B	0.218454
ARID5B	AHI1	0.217872
DNAJC1	PECAM1	0.217451
ZNF318	ATE1	0.217153
ZNF318	IDO1	0.216842
BCL11B	ARL4A	0.216755
BHLHE40	CYTH1	0.2167
BCL11B	TDRD7	0.215622
BHLHE40	NDUFB6	0.215186
ZNF24	MYBL1	0.21419
RORA	DNAJC7	0.213998
L3MBTL3	CD84	0.213768
RBPJ	ARCN1	0.213376
VEZF1	ARNTL	0.213019
BCL11B	HAVCR2	0.212912
ZNF148	SLC38A1	0.212725
PRDM1	SLC4A1AP	0.212461
VEZF1	CD226	0.212434
RORA	SETD5	0.212098
MYBL1	RHOQ	0.212039
BHLHE40	CARD6	0.211526
ARNTL	PWWP3A	0.211339
TOX2	CFAP54	0.211263
THAP5	CARNMT1	0.210705
L3MBTL3	PARP9	0.210699
YBX3	PGRMC1	0.210079
RORA	MYO1G	0.209733
ZBTB41	YWHAG	0.209143
HMGXB4	RECQL	0.20879
HIVEP2	PECAM1	0.207076
ZBTB38	ARPC4	0.207073
L3MBTL3	SLC38A1	0.206856
JUN	OSBPL8	0.206581
MYBL1	PIAS1	0.20634
VEZF1	STIM1	0.206184
DNAJC2	RNASEH2C	0.206087
PBRM1	CUEDC2	0.205978
BHLHE40	NSFL1C	0.205607
MBD1	INO80	0.204312
ZNF24	LPAR6	0.204216
ZBTB41	DENND4C	0.203825
THAP5	STAMBPL1	0.203815
ZNF148	CNOT1	0.203734
PIAS1	MYBL1	0.203509
HIVEP1	NAAA	0.203329
L3MBTL3	LRRCC1	0.203323
RORA	ZC3H13	0.203131
PIAS1	PGRMC1	0.202641
MYBL1	HSPH1	0.202289
THAP5	NSFL1C	0.202046
ZNF148	S100A4	0.201937
HIVEP1	HERC6	0.201206
RORA	PRMT2	0.20098
GATA3	CARNMT1	0.200889
THAP5	GATA3	0.200574
BHLHE40	AHSA1	0.200242
PBRM1	PUM3	0.199996
PRDM2	SPTLC2	0.199773
RORA	TNFRSF1B	0.199743
VEZF1	RABL6	0.199072
LCOR	VPS36	0.199052
ZBTB38	MFN2	0.198736
BHLHE40	BCL11B	0.198566
VEZF1	NOL9	0.198328
VEZF1	CEP78	0.198185
RBPJ	HAUS1	0.198106
GATA3	TRMT6	0.198057
JUN	UBR3	0.197673
HIVEP2	SEC23IP	0.197603
JUN	PHRF1	0.197557
ARNTL	NOL9	0.197526
VEZF1	ADGRG1	0.197514
RORA	ITGA4	0.197482
L3MBTL3	CBLB	0.197224
TOX2	ANKRD49	0.197097
RUNX2	FAM13B	0.197077
PRDM2	MALT1	0.196991
RUNX2	TTC3	0.196198
ARNTL	DOK2	0.195471
ZNF318	CD44	0.195443
ZNF24	PIAS1	0.19539
TOX2	DNAJC3	0.195365
ARNTL	SAMSN1	0.195049
ZNF148	SMC4	0.195041
HIVEP2	BNIP2	0.195011
PBRM1	THRAP3	0.194846
ZNF148	MRPS5	0.194199
VEZF1	DNAJC2	0.193878
ZNF24	SYNCRIP	0.19344
HIVEP2	HEATR3	0.193276
BHLHE40	ENY2	0.192883
LCOR	NOM1	0.192838
HMGXB4	BRD8	0.192789
ZNF148	BANK1	0.192552
ARNTL	MTBP	0.192517
RBPJ	PDE4B	0.192287
ZNF318	PINX1	0.19185
HIVEP1	ITGAV	0.191665
RUNX3	CCDC91	0.191608
DNAJC1	SEC23IP	0.191129
RORA	ARHGAP6	0.190834
ARNTL	CD226	0.190746
LCOR	AKR1A1	0.189765
SUB1	HDLBP	0.189183
JUN	GMPS	0.188971
ZNF148	HERC6	0.188329
RUNX2	KMT5B	0.187925
ZBTB38	LRRCC1	0.187657
THAP5	GOT2	0.187528
BCL11B	CEP350	0.187419
ARNTL	PIK3CA	0.187358
JUN	SUPT16H	0.187243
HMGXB4	CAMK2G	0.187157
THAP5	PLEKHA1	0.187056
BHLHE40	IVNS1ABP	0.186865
RORA	PPFIA1	0.186799
ZBTB38	CRYBB1	0.186184
ARNTL	ARHGEF6	0.186036
MYBL1	DBF4	0.185885
RUNX3	FER	0.185777
RUNX3	LPAR6	0.185622
BHLHE40	RBM38	0.185504
VEZF1	TM6SF1	0.185357
HIVEP1	PIK3CA	0.185271
PBRM1	MOV10	0.185008
RUNX2	NPDC1	0.184713
VEZF1	H2AZ2	0.184622
ZBTB38	CEP57	0.184504
THAP5	FOXO1	0.184439
ZNF148	CLIC1	0.184053
BHLHE40	PADI2	0.182736
PRDM1	UBE2H	0.182348
DNAJC2	KIDINS220	0.182273
ARID5B	RFC1	0.182271
HIVEP1	TALDO1	0.18169
GATA3	THAP5	0.181671
BHLHE40	ACTR2	0.181523
THAP5	SETX	0.181009
THAP5	SSBP3	0.180729
MBD1	NCOA2	0.180672
PIAS1	MAPRE2	0.180657
TOX2	CENPF	0.180627
ARID5B	PHAX	0.180601
RORA	NFKBIZ	0.180536
LCOR	CHD8	0.180232
RORA	EIF5B	0.18006
BCL11B	EXOC6	0.180046
PRDM2	QSER1	0.179945
JUN	PINX1	0.1795
JUN	NDFIP2	0.178552
ZNF318	SEC23IP	0.178516
MYBL1	RIT1	0.178456
MYBL1	SENP7	0.178407
JUN	HSPA5	0.177739
JUN	PDE4DIP	0.177567
L3MBTL3	NAAA	0.177496
BHLHE40	EMC7	0.177401
DNAJC2	MYO5A	0.177366
RORA	DDX18	0.17732
L3MBTL3	FOXO1	0.17725
HIVEP1	SMAP2	0.177134
TOX2	ADIPOR2	0.176677
ZNF318	RPRD2	0.176518
TERF1	ZNF148	0.176434
FOXO1	PLEKHA1	0.176201
ZNF24	NIFK	0.176022
JUN	SDAD1	0.175769
PBRM1	CRNKL1	0.175673
ZNF148	CPNE3	0.175608
JUN	LCOR	0.175595
FLI1	NKAPD1	0.175447
LCOR	CEP70	0.174894
BCL11B	PADI2	0.174409
PIAS1	NIFK	0.174385
PIAS1	OSBPL8	0.17432
PRDM1	DHDDS	0.174261
VEZF1	PIK3CA	0.174012
ZNF318	ARPC4	0.173928
FOXO1	TRMT6	0.173683
GATA3	PLEKHA1	0.173605
DNAJC1	HEATR3	0.173579
ARID5B	SNW1	0.173475
MBD1	CNOT1	0.173289
YBX3	ZNF148	0.173125
DNAJC1	LPAR6	0.172976
ZBTB11	PHACTR2	0.17273
L3MBTL3	SSR3	0.172285
FLI1	INO80	0.172121
MBD1	SASH3	0.172087
ZNF148	SAMHD1	0.171999
PRDM2	NOLC1	0.171564
GATA3	FOXO1	0.171413
VEZF1	CASP8	0.171346
ZEB2	PRDM1	0.171274
MYBL1	NIFK	0.171199
VEZF1	PWWP3A	0.171083
ZBTB38	SPPL2A	0.17105
ZBTB38	SSR4	0.170946
JUN	AHNAK	0.170714
JUN	OPTN	0.170594
RORA	PHAX	0.170454
BCL11B	BHLHE40	0.170396
MYBL1	IFI6	0.170249
JUN	MTPN	0.170091
ZBTB38	STIM1	0.170052
VEZF1	DOK2	0.170029
ARNTL	KLHL20	0.169829
RBPJ	ZMYM1	0.169091
RORA	AHI1	0.168929
RUNX2	ZNF830	0.168909
FLI1	CEP78	0.168787
ARNTL	VEZF1	0.168747
FOS	MTDH	0.168747
ARNTL	CEP78	0.168438
LCOR	CLIC1	0.168404
YBX3	GBF1	0.168326
DNAJC2	APAF1	0.168139
TOX2	RIOK1	0.168045
DNAJC2	TARS1	0.167846
ZNF24	SNRPB2	0.167672
FOS	VPS36	0.167604
DNAJC2	SAMSN1	0.167593
JUN	ARHGEF6	0.167514
FOXO1	TOPBP1	0.167278
THAP5	RIT1	0.166843
GATA3	ANP32E	0.166606
ZBTB38	RRM1	0.166525
ZNF148	GBF1	0.166524
FOS	CHD8	0.166345
LCOR	PADI2	0.166084
VEZF1	ACBD3	0.166
BCL11B	SYNCRIP	0.165925
JUN	NFKBIA	0.16587
LCOR	PINX1	0.165554
PBRM1	HAVCR2	0.165533
ZNF148	PTPN2	0.165229
ZBTB11	SLK	0.165187
RORA	KRR1	0.164906
RUNX2	TMEM156	0.164874
RUNX2	DNMT1	0.164742
ZBTB38	RIT1	0.164366
LCOR	CST3	0.164168
FOS	LCOR	0.164115
BCL11B	F2R	0.164014
HMGXB4	CCDC91	0.163917
JUN	CLIC1	0.163833
VEZF1	AHNAK	0.163608
ZBTB38	ATP1A1	0.163584
ZBTB41	LARS1	0.163568
VEZF1	PPFIA1	0.163517
VEZF1	ARHGEF6	0.163286
MYBL1	CARNMT1	0.162991
JUN	PDCD4	0.162857
HMGXB4	RFC1	0.162839
PIAS1	CANX	0.162769
ZNF148	RPRD2	0.162763
THAP5	IFIT1	0.162352
PRDM1	THRAP3	0.162347
JUN	TXNIP	0.162093
FLI1	TUBGCP5	0.162083
HMGXB4	NSUN2	0.161921
BCL11B	GBP5	0.161783
RUNX3	HEATR5B	0.16177
YBX3	PHACTR2	0.161742
BHLHE40	RTF1	0.161673
HIVEP2	LPAR6	0.161543
ARNTL	CASP8	0.161266
FOXO1	SLC38A1	0.16123
FOS	CEP70	0.161037
ARID5B	EEA1	0.160962
ZEB2	THRAP3	0.160763
ZNF24	USP1	0.160292
PBRM1	NAAA	0.160073
MYBL1	NBR1	0.159607
JUN	CYTH1	0.159605
TOX2	MOV10	0.159538
JUN	CD226	0.159515
L3MBTL3	TXK	0.159213
HMGXB4	MTDH	0.159023
RORA	KIF13B	0.158854
VEZF1	AOAH	0.158802
ZBTB38	ADGRG5	0.158786
DNAJC2	SMG1	0.158642
JUN	PRF1	0.15863
HIVEP1	HEATR5B	0.158425
SUB1	TOX2	0.158065
RORA	DHDDS	0.157959
ZNF148	LARS1	0.157471
DNAJC2	FLI1	0.157415
RUNX3	ZNF318	0.157379
ZNF318	MFN2	0.15717
L3MBTL3	CFAP54	0.157054
RORA	EEA1	0.157024
RORA	ESCO1	0.157017
L3MBTL3	FKBP11	0.15686
RUNX3	ACTR2	0.156702
VEZF1	KIDINS220	0.156385
RUNX2	CUEDC2	0.156316
YBX3	FOS	0.156303
ZBTB41	PRDX4	0.156198
HMGXB4	SFMBT2	0.155973
ARNTL	CHD6	0.155832
DNAJC2	SUB1	0.155822
ZBTB11	SASH3	0.155624
FLI1	EIF4A2	0.155574
MYBL1	CCPG1	0.154381
JUN	MRPS5	0.15436
ZNF318	TOPBP1	0.154285
THAP5	TRMT6	0.153828
FLI1	RNASEH2C	0.153799
THAP5	DBF4	0.153698
HIVEP1	CLK4	0.153522
ZBTB38	CEP164	0.15339
PBRM1	SYNE2	0.153335
RBPJ	MTBP	0.153101
PBRM1	ZC3HAV1	0.152857
BHLHE40	DYNLRB1	0.152787
PBRM1	KIF13B	0.152411
L3MBTL3	AQR	0.152201
JUN	PAIP2	0.152141
JUN	HSP90AB1	0.151865
DNAJC2	CD6	0.151623
MYBL1	CLK4	0.151621
TERF1	NOL9	0.1516
YBX3	ATP1A1	0.151571
SUB1	CFAP54	0.151401
PRDM1	ATP2B1	0.151377
FOS	PADI2	0.151307
JUN	KIF20B	0.151289
MBD1	EXOC6	0.151186
ZNF24	PUM3	0.151095
PRDM1	SLF1	0.151055
HIVEP1	PDCD11	0.15094
ZNF24	MCL1	0.150936
PIAS1	HAUS1	0.150665
PIAS1	MALT1	0.150622
RBPJ	SSBP3	0.150346
PRDM2	DKC1	0.150272
RUNX2	CDKN1B	0.150208
FOXO1	ARNTL	0.150191
PRDM1	CXCR4	0.150169
FOXO1	CARNMT1	0.150054
MBD1	ARHGAP6	0.149552
RORA	SLC2A3	0.149452
FLI1	SUB1	0.149389
PIAS1	SLF1	0.149202
ZNF318	PDE4DIP	0.149125
BCL11B	AHSA1	0.149014
RUNX3	PHACTR2	0.148601
TOX2	HDLBP	0.148513
FOS	NOM1	0.148376
ZNF318	ATP1A1	0.148318
JUN	KIAA2026	0.147939
GATA3	PDIA3	0.147802
DNAJC2	KLHL20	0.147797
DNAJC2	CPNE3	0.147246
ZNF24	EIF2A	0.147106
L3MBTL3	SPTLC2	0.146903
MYBL1	ARL4A	0.146881
PIAS1	CARD6	0.146791
PIAS1	RUNX2	0.146613
RBPJ	B4GALT1	0.146589
MYBL1	CD3E	0.146583
THAP5	OSBPL8	0.146515
RUNX2	KIDINS220	0.146027
PRDM2	GMPS	0.145477
THAP5	UBR3	0.145435
PBRM1	RPLP0	0.145416
L3MBTL3	NBR1	0.145388
RUNX3	CEP164	0.145016
ZNF148	SPCS3	0.144924
L3MBTL3	ZMYM1	0.144919
RORA	CTSW	0.144871
PBRM1	SYNE1	0.144834
RORA	AHNAK	0.144785
FOXO1	GATA3	0.144707
VEZF1	CHD6	0.144656
PRDM2	PRDM1	0.144638
MYBL1	FAM76B	0.144184
ZBTB38	ATE1	0.144022
JUN	CD69	0.143778
GATA3	ARHGAP6	0.143587
VEZF1	CCL5	0.143362
TERF1	CHD8	0.143289
TERF1	RPS6KA3	0.14324
PRDM1	GADD45A	0.143141
ARNTL	ARID5B	0.143005
DNAJC1	TALDO1	0.143003
PBRM1	HEATR3	0.142999
RORA	BCAS3	0.142867
ZNF318	LYST	0.142702
PRDM2	B4GALT1	0.142546
RORA	MAPRE2	0.14237
RORA	NOLC1	0.142218
JUN	LMAN1	0.142151
ZNF148	TERF1	0.14203
RBPJ	SNRPB2	0.141937
JUN	UXT	0.141609
RORA	DNAJC3	0.141532
HIVEP1	ZNF318	0.14136
DNAJC2	SPPL2A	0.141351
THAP5	RBPJ	0.141321
JUN	IFIT3	0.1412
RUNX3	PDCD11	0.141168
TOX2	KIF13B	0.141134
FLI1	CCDC91	0.141092
VEZF1	DYNLRB1	0.141006
FOXO1	THAP5	0.14098
MYBL1	MALT1	0.140959
LCOR	VAV1	0.140922
JUN	STAMBPL1	0.140888
HMGXB4	CEP164	0.140885
ZNF24	WHAMM	0.140815
ZBTB38	CD6	0.140732
BCL11B	DIAPH1	0.140403
ZBTB38	EIF2A	0.140128
PRDM1	PRDM2	0.140066
VEZF1	BCL2A1	0.139759
FLI1	CD226	0.139558
RORA	PPP4R3B	0.139448
FOS	ARID5B	0.13933
RUNX2	PPIP5K2	0.139114
ZNF148	ACTN4	0.139
DNAJC1	SASH3	0.138876
ZEB2	NSUN2	0.138875
DNAJC1	SNW1	0.138813
DNAJC1	RPLP0	0.138759
VEZF1	WDR75	0.138559
ZNF24	TXNIP	0.138131
PBRM1	SLC2A3	0.137999
RUNX3	STRN	0.137978
PRDM2	MINK1	0.137797
ZBTB41	SLF1	0.137738
FOXO1	SSR3	0.137544
ARID5B	DCLRE1A	0.137262
HMGXB4	PBRM1	0.137066
SUB1	SYTL3	0.136901
ZNF318	IFIT2	0.136499
L3MBTL3	SLBP	0.136246
RUNX3	F2R	0.135915
LCOR	USP1	0.135903
ARID5B	FOS	0.135653
RORA	FYB1	0.135303
JUN	S100A10	0.135205
ZBTB41	DHDDS	0.135204
JUN	CTSW	0.13511
DNAJC1	DOK2	0.135071
L3MBTL3	RICTOR	0.135056
L3MBTL3	STIM1	0.134962
YBX3	CLIC1	0.134891
ZBTB38	TXK	0.134697
JUN	HSPD1	0.134581
ZBTB11	PDCD11	0.13442
RUNX2	SMG1	0.134175
BCL11B	INO80	0.133972
MYBL1	RRM1	0.133557
RORA	GBF1	0.133333
JUN	EIF5B	0.133318
ZBTB41	CCDC186	0.133253
FLI1	H1-4	0.13306
RBPJ	S100A10	0.133027
YBX3	PLEKHA1	0.132965
PIAS1	TNFRSF1B	0.132963
TERF1	GADD45A	0.132894
ZNF24	MALT1	0.132841
ZBTB38	BHLHE40	0.132654
PIAS1	TM6SF1	0.132484
FOXO1	ZBTB11	0.132407
LCOR	NEB	0.132245
JUN	SPATS2L	0.132218
DNAJC1	ARHGAP6	0.132118
THAP5	RRBP1	0.131981
MBD1	PLAC8	0.131894
GATA3	GOT2	0.131863
HMGXB4	LMAN1	0.131829
PRDM2	COTL1	0.131722
RORA	ARID5B	0.131654
RUNX3	PCF11	0.131622
PRDM2	TMEM156	0.131561
RUNX3	NFKBIA	0.13156
JUN	ITGB1	0.131486
TOX2	SEL1L	0.131445
GATA3	HMGXB4	0.13142
ZNF148	ANXA1	0.131091
MBD1	SLC4A1AP	0.131049
MBD1	PDE4DIP	0.131013
ZEB2	EIF1AX	0.130917
ZNF318	GLS	0.130872
TERF1	DHDDS	0.130781
ZEB2	CD82	0.130282
PBRM1	HMGXB4	0.130221
JUN	RBM38	0.130199
ZNF148	PIK3CG	0.129911
DNAJC1	INO80	0.129877
LCOR	RBPJ	0.129772
YBX3	HIVEP1	0.129761
ZNF318	HSPH1	0.129518
RORA	R3HDM2	0.129327
RORA	MDM2	0.129327
RORA	TOPBP1	0.129304
PRDM2	NCOA2	0.129202
PRDM1	HCST	0.129201
PRDM1	CDKAL1	0.129085
HIVEP1	PCF11	0.128798
YBX3	CALM2	0.128735
ARNTL	TM6SF1	0.128734
ARNTL	CCSER2	0.12873
PBRM1	PIK3CG	0.128714
RBPJ	CD69	0.128571
TOX2	SYNE2	0.128544
ZBTB41	CLK4	0.128531
YBX3	NCOA2	0.128519
JUN	DEK	0.128518
ZBTB38	SAT1	0.128446
PBRM1	RGS1	0.128353
ZNF148	PLEKHA1	0.128324
VEZF1	BHLHE40	0.128126
PRDM2	ZNF830	0.128113
RORA	CCDC50	0.128102
ZBTB38	EPB41	0.127941
TERF1	SLF1	0.12792
MBD1	IVNS1ABP	0.127829
TOX2	INPP4B	0.127569
VEZF1	TUBA1B	0.12752
RBPJ	CASP8	0.12747
PIAS1	DNMT1	0.12737
PIAS1	FAM13B	0.127333
JUN	GPX1	0.127297
THAP5	CTSS	0.127148
DNAJC1	CALR	0.127129
PRDM1	TUBA1B	0.127086
JUN	ITGA4	0.127072
HIVEP1	QSER1	0.126958
PIAS1	LARS1	0.12688
ZNF318	DENND4C	0.126624
PRDM2	PRMT2	0.126579
MYBL1	ACADVL	0.126554
ZNF148	CD6	0.126392
JUN	PSMB7	0.126372
ZNF24	HSP90B1	0.126199
L3MBTL3	DARS1	0.126104
JUN	KIF13B	0.12609
DNAJC1	TXNL1	0.126003
JUN	NDUFS5	0.125711
MBD1	DNAJC1	0.12571
RORA	PAIP2	0.125698
DNAJC1	PLAC8	0.125436
SUB1	SYNE2	0.125265
RUNX3	CEP162	0.125236
RUNX2	PIAS1	0.125234
RORA	CEP78	0.12521
BCL11B	NKAPD1	0.124955
BCL11B	EIF4A2	0.124883
RORA	TPM2	0.124873
L3MBTL3	SH2D1A	0.12484
LCOR	CYTH1	0.124644
BHLHE40	NPDC1	0.124609
FOXO1	GOT2	0.124543
FOXO1	CD84	0.124244
TERF1	YWHAG	0.124175
RBPJ	PDCD11	0.124124
RORA	CIB1	0.1241
RUNX2	VIM	0.124034
PRDM2	DBF4	0.123987
ZNF318	ZBTB41	0.123981
YBX3	ENY2	0.123915
TOX2	RAB11FIP2	0.123819
YBX3	CAMK2G	0.123632
MBD1	RRM1	0.12363
L3MBTL3	ADIPOR2	0.12343
ZBTB38	CCDC50	0.123366
BCL11B	MTPN	0.123359
ARNTL	NDUFB6	0.123355
DNAJC1	GATA3	0.123341
DNAJC1	REV3L	0.12328
BCL11B	IDO1	0.123173
PRDM2	RHOQ	0.123127
PRDM2	CCDC66	0.123105
L3MBTL3	SDAD1	0.123038
ZNF24	NDUFA1	0.123024
PIAS1	SNRNP48	0.122996
JUN	LRRCC1	0.122845
L3MBTL3	LAP3	0.12279
ZBTB38	SMG1	0.12272
JUN	INPP4B	0.122674
YBX3	ITGAV	0.122607
DNAJC2	ACTG1	0.122459
GATA3	MBD1	0.122349
BCL11B	PPFIA1	0.122329
BHLHE40	WDR75	0.122219
FOXO1	DARS1	0.121858
JUN	SMG1	0.121837
ZNF318	GADD45A	0.121726
PRDM2	RSRP1	0.121595
VEZF1	AHSA1	0.121377
THAP5	PDCD4	0.121347
RUNX3	HIVEP1	0.12129
BCL11B	MYO1G	0.121185
HIVEP2	SRP14	0.121172
JUN	ARHGAP6	0.12117
ZEB2	FASLG	0.121145
ZEB2	HSPH1	0.121119
ARID5B	SRP14	0.121045
RORA	SLC35B2	0.12101
RBPJ	SPTLC2	0.12097
LCOR	APAF1	0.120949
ARID5B	MDFIC	0.120915
DNAJC2	ZMAT2	0.120886
YBX3	RAB11FIP2	0.120705
BHLHE40	VEZF1	0.12068
RORA	TM9SF3	0.120672
HIVEP1	CD44	0.120448
ZEB2	PPP4R3B	0.120318
VEZF1	PRRC2B	0.120313
PRDM2	CCDC50	0.120308
YBX3	UBR3	0.120246
RORA	CCDC186	0.120034
YBX3	PPP4R3B	0.119671
JUN	CRYBB1	0.119348
RORA	IQGAP2	0.119323
PRDM2	RIOK1	0.119266
ZNF148	IFIT1	0.119085
DNAJC2	EPB41	0.11908
LCOR	ZNF148	0.119056
YBX3	SYTL2	0.119003
PRDM2	NPDC1	0.118987
DNAJC2	KMT5B	0.118585
VEZF1	PIK3CG	0.11847
MBD1	TDRD7	0.118406
HIVEP1	TDRD7	0.118246
ZNF318	SAT1	0.118227
FLI1	HCST	0.11822
MYBL1	UBE2H	0.118044
L3MBTL3	ITCH	0.118023
PRDM2	DNMT1	0.117988
ZNF318	CLK4	0.117947
PBRM1	BRD8	0.117732
FLI1	SETX	0.117674
THAP5	MRPS5	0.117642
PRDM2	ZRSR2	0.117538
RUNX3	DCLRE1A	0.117528
FOXO1	LRRCC1	0.117505
FLI1	TARS1	0.117376
GATA3	SLF1	0.1173
HIVEP2	RPLP0	0.117067
ZBTB41	HEATR3	0.11698
YBX3	SPCS3	0.116965
ZBTB11	DARS1	0.116833
DNAJC2	ATP2B1	0.116828
PRDM1	YWHAG	0.116805
BHLHE40	ZNF318	0.116595
TOX2	SUPT16H	0.116558
PRDM2	KMT5B	0.116534
RUNX3	BNIP2	0.116501
YBX3	DDX27	0.116412
JUN	GBP2	0.116405
JUN	EMC2	0.116315
BCL11B	GLS	0.116269
RORA	NAAA	0.116036
ZNF148	PRDX4	0.116022
ARID5B	TBL1XR1	0.115974
JUN	TPM2	0.115786
TOX2	OPTN	0.115714
RUNX2	BRWD3	0.115561
VEZF1	MYO5A	0.115526
ZBTB38	TAOK3	0.115486
L3MBTL3	IFIT2	0.115422
YBX3	EML4	0.115382
HMGXB4	PAIP2	0.115333
RORA	DKC1	0.115289
SUB1	SUPT16H	0.115189
DNAJC1	AQR	0.115144
VEZF1	TAOK3	0.11513
VEZF1	EIF3H	0.115102
YBX3	TDRD7	0.115076
ZBTB38	HIVEP1	0.114941
RORA	BRD8	0.114728
PBRM1	MACROH2A1	0.114709
PBRM1	CFAP54	0.114581
RUNX3	SPATS2L	0.114484
HIVEP1	RUNX3	0.114475
FLI1	ZC3H13	0.114266
RORA	GBP2	0.114192
ARNTL	MAPRE2	0.114153
DNAJC2	UBE2H	0.114117
YBX3	NDUFA8	0.113975
FLI1	ARAP2	0.11397
RORA	HMGXB4	0.113853
DNAJC1	GRB2	0.113766
YBX3	ZBTB11	0.113749
ZBTB11	TXNL1	0.113688
PRDM2	RAPGEF2	0.113656
ZEB2	GBF1	0.113507
RORA	PWWP3A	0.113202
YBX3	PPIG	0.113196
DNAJC2	UXT	0.113139
LCOR	BCLAF3	0.113113
PRDM2	PDE4B	0.11291
ZBTB38	TXNIP	0.112888
FLI1	PCM1	0.112826
DNAJC2	CASP8	0.1128
PRDM1	CCPG1	0.112764
FOS	HSPH1	0.11269
PIAS1	ATP1A1	0.112465
ZBTB38	KIF20B	0.112433
RORA	EIF1AX	0.112359
JUN	KMT5B	0.112166
PIAS1	CAPN7	0.112126
ZBTB38	NOM1	0.112089
PBRM1	ACTB	0.111988
RUNX2	CXCR4	0.111919
ARNTL	ZMAT2	0.111757
ARNTL	PPIG	0.11172
BCL11B	FAM13B	0.11156
ZNF318	GRK5	0.111463
ARNTL	MOV10	0.111458
RORA	CD6	0.111452
ZEB2	MBD1	0.11144
RUNX3	SLC35B2	0.111359
RORA	RACK1	0.111324
JUN	SNRNP48	0.111201
DNAJC2	STRN	0.111188
RORA	RUNX3	0.111078
ZEB2	DCLRE1A	0.110855
ZBTB38	HDLBP	0.110759
PBRM1	RAPGEF2	0.11075
BCL11B	CDK5RAP2	0.110739
RBPJ	THAP5	0.110603
ZNF148	RICTOR	0.110485
JUN	WDR33	0.110462
RUNX3	RAPGEF2	0.11045
GATA3	RFC1	0.110176
YBX3	NBR1	0.110154
HIVEP2	TALDO1	0.110019
HMGXB4	HAVCR2	0.109997
RORA	CALR	0.109997
ZNF148	USP1	0.109607
JUN	L3MBTL3	0.109603
LCOR	BCAS3	0.109599
ZBTB38	HMGXB4	0.109596
PBRM1	EIF5B	0.109447
RORA	EPRS1	0.109419
VEZF1	WHAMM	0.109337
ARNTL	IFIT2	0.10933
FLI1	APAF1	0.109309
JUN	ASH1L	0.10929
PBRM1	NDUFA1	0.109138
ZBTB41	INPP4B	0.108831
ZEB2	BRD8	0.10883
YBX3	ARCN1	0.108739
ARNTL	ZBTB11	0.108724
RUNX3	PTPN12	0.108629
YBX3	USP1	0.108595
PIAS1	NDUFB6	0.108583
DNAJC2	PHAX	0.108561
TOX2	COTL1	0.108546
ZEB2	SLK	0.108518
MBD1	DDX58	0.108425
YBX3	FKBP5	0.108368
GATA3	IL7R	0.10828
YBX3	NBEA	0.108233
ZBTB38	PPIG	0.108219
PRDM1	TERF1	0.108214
FLI1	PRRC2B	0.108133
THAP5	SSR3	0.108127
TERF1	WHAMM	0.108095
TOX2	MACROH2A1	0.10806
DNAJC2	PPIG	0.107971
ARNTL	SNRNP48	0.107669
JUN	BIN1	0.107623
ZNF24	GPX1	0.107601
FOXO1	NAAA	0.107586
MYBL1	EEA1	0.107577
DNAJC2	ZBTB38	0.107565
ZBTB41	OAS1	0.107532
FOS	TBL1XR1	0.107453
RUNX3	ASH1L	0.107358
JUN	PDIA3	0.107291
VEZF1	NSFL1C	0.107286
L3MBTL3	GRK5	0.107245
TOX2	S100A10	0.107228
ZNF148	ACADVL	0.107177
MYBL1	CAPN7	0.107143
JUN	CFAP54	0.10714
PRDM2	RRBP1	0.107075
LCOR	SFMBT2	0.107044
ZBTB38	BNIP2	0.107019
TOX2	CUEDC2	0.106823
RBPJ	NSFL1C	0.106792
PRDM2	ASH1L	0.106699
ZNF318	QSER1	0.106667
ZNF148	ZBTB41	0.106655
ZNF148	TUBGCP5	0.106608
DNAJC1	ANP32E	0.106588
RORA	RTF1	0.106422
PRDM2	KRR1	0.106324
BCL11B	HAUS6	0.106304
PBRM1	DENND4C	0.106291
FLI1	HSPB1	0.106202
ZBTB11	EIF3H	0.106194
JUN	ZFR	0.106171
YBX3	KLHL20	0.106163
L3MBTL3	ZFR	0.10595
MBD1	SAMHD1	0.105928
ZEB2	SAT1	0.105914
RUNX3	INO80	0.105863
RORA	RPS18	0.105844
ZBTB38	RGS1	0.10577
PRDM1	RBPJ	0.105721
VEZF1	ICAM3	0.105686
GATA3	DNAJC1	0.10545
PBRM1	SUB1	0.105408
MBD1	CUEDC2	0.105287
VEZF1	MAPRE2	0.105268
PRDM2	GBP5	0.105212
HIVEP2	SYNE1	0.105209
ZNF148	EMP3	0.105142
YBX3	NOM1	0.105088
PRDM2	VPS13C	0.104948
BHLHE40	CIT	0.104799
ZBTB11	SLC35B2	0.104739
RORA	RBPJ	0.104654
YBX3	ZEB2	0.104534
YBX3	RSRP1	0.104523
L3MBTL3	EIF3H	0.10431
ZNF24	ARPC1B	0.104305
PRDM2	RPS20	0.104291
RORA	LAS1L	0.104284
TOX2	THRAP3	0.1042
DNAJC2	SEC61A1	0.104095
RORA	SNRPB2	0.104091
THAP5	STIM1	0.104023
LCOR	SENP7	0.103947
RORA	EPB41	0.103801
ARNTL	PTPN2	0.103695
FLI1	FAM13B	0.103675
YBX3	NSUN2	0.103673
SUB1	LCK	0.103672
DNAJC1	TOMM70	0.10367
MBD1	EIF5B	0.103559
ARNTL	HSP90AB1	0.103537
RUNX3	EIF3H	0.10351
FOS	NDUFS5	0.103435
TERF1	CDKAL1	0.103421
ARNTL	FOXO1	0.10333
ZBTB41	WHAMM	0.103315
ZEB2	WDR75	0.103262
L3MBTL3	AHSA1	0.10326
RORA	RASA2	0.103227
ARNTL	PCF11	0.103191
FLI1	CPNE3	0.103168
JUN	NUCB2	0.103168
JUN	SAMHD1	0.103152
DNAJC2	MTBP	0.103128
RORA	CRBN	0.10308
RORA	LYST	0.103019
YBX3	EMP3	0.102862
L3MBTL3	PDE4B	0.102648
YBX3	BCAS3	0.102631
THAP5	PAIP2	0.102627
JUN	YWHAG	0.10262
ZBTB38	DNAJC2	0.102476
YBX3	CIB1	0.102458
HIVEP1	TOPBP1	0.102441
ZBTB38	CLK4	0.102417
YBX3	PPIB	0.102378
FOXO1	VIM	0.102323
YBX3	MRPS5	0.102301
HIVEP1	ARPC4	0.102285
ZNF318	PTPN6	0.102083
DNAJC2	PRMT2	0.102066
RUNX3	ACTN4	0.101904
FLI1	NIFK	0.101896
SUB1	INPP4B	0.101892
JUN	SLC2A3	0.10181
RUNX3	IL2RB	0.101805
TOX2	SYNE1	0.10174
PIAS1	CCT2	0.101714
PBRM1	RFC1	0.101662
RORA	RPS6KA3	0.101598
RUNX2	AKR1A1	0.101571
RORA	HSPB1	0.101551
RORA	RIOK1	0.101503
PBRM1	PQBP1	0.101415
HIVEP2	GRB2	0.101255
RORA	RPL36A	0.10125
FOS	SENP7	0.101217
ZEB2	TREML2	0.101169
LCOR	S100A10	0.101147
JUN	CCL5	0.101144
VEZF1	ADGRG5	0.101116
ZNF24	CAPN7	0.101094
ARNTL	TTC3	0.101081
DNAJC2	SYTL3	0.101066
FLI1	SEC61A1	0.101062
JUN	SSBP3	0.101009
RUNX3	ANKRD49	0.100942
TOX2	TIMP1	0.10085
BHLHE40	RNASEH2C	0.100778
YBX3	SH2D1A	0.10074
ZNF148	ZC3H13	0.100582
ARID5B	CD84	0.100578
MYBL1	SAMHD1	0.100499
ARID5B	CCSER2	0.100404
BHLHE40	EMC2	0.100397
VEZF1	PPIG	0.100388
RUNX3	PINX1	0.100338
PRDM2	RBPJ	0.100319
YBX3	ARPC4	0.10029
ZNF148	EPB41	0.100094
RORA	SORL1	0.100061
ZEB2	CRYBB1	0.100059
RUNX3	SLK	0.0999808
PBRM1	SLBP	0.099937
JUN	TOMM70	0.0998822
ZBTB11	AQR	0.0998545
ZBTB41	ZNF318	0.0997669
VEZF1	MOV10	0.0997664
ZNF318	SUPT6H	0.099756
ZEB2	CEP70	0.0996503
PRDM1	ADIPOR2	0.099633
ZEB2	FOS	0.0995625
ZNF318	WDR75	0.0995502
BHLHE40	MCL1	0.099519
JUN	ITCH	0.0994484
PRDM1	OAS1	0.0994387
L3MBTL3	DDX58	0.099437
YBX3	CEP57	0.0993258
MYBL1	BCL11B	0.0992581
MYBL1	EPRS1	0.0992401
GATA3	CCDC91	0.0992226
YBX3	PDCD11	0.0992114
HMGXB4	GLS	0.0991952
BCL11B	MACROH2A1	0.0991655
ZNF148	EEA1	0.0991513
JUN	GRK5	0.0990882
MYBL1	SEL1L	0.0990594
ARID5B	FLI1	0.0990405
DNAJC2	CCDC50	0.0990227
DNAJC1	MPHOSPH8	0.0988748
HIVEP2	MPHOSPH8	0.0988053
RBPJ	LCOR	0.098744
RUNX2	NDFIP2	0.0986023
PRDM2	SDAD1	0.0985599
RORA	PQBP1	0.0985489
TOX2	ZEB2	0.0985232
MBD1	TREML2	0.0984845
FOS	PHAX	0.0984831
DNAJC2	OAS1	0.0984778
YBX3	LMAN1	0.0984744
FLI1	MACROH2A1	0.0984408
TOX2	SETD5	0.0982604
RBPJ	RRBP1	0.0981963
BHLHE40	ARL4A	0.0980981
RUNX2	RAPGEF2	0.09808
PRDM2	KIF13B	0.0980643
VEZF1	NOL10	0.0980555
YBX3	ZBTB38	0.0980545
HIVEP1	BCAS3	0.0979753
RORA	REV3L	0.0977691
L3MBTL3	CXCR4	0.0977462
YBX3	SYTL3	0.09772
HMGXB4	BDP1	0.0977144
PRDM1	BCAS3	0.097633
FOXO1	FKBP11	0.0976306
RORA	ITGB1	0.0975806
JUN	THAP5	0.0974944
RUNX3	WDR33	0.0974869
RBPJ	COBLL1	0.0974827
HMGXB4	GATA3	0.0974298
FLI1	PECAM1	0.0974135
GATA3	GADD45A	0.0973717
ZNF24	TXK	0.0969037
VEZF1	THAP5	0.0967601
PRDM1	CRYBB1	0.0966991
ZBTB11	MRPS5	0.0965974
L3MBTL3	DNAJC7	0.096549
RORA	PBRM1	0.0964347
YBX3	VPS13C	0.0963964
ZNF148	PPP4R3B	0.0963888
ZNF148	SYTL3	0.0963862
RBPJ	SFMBT2	0.0963139
JUN	S100A11	0.0962414
RORA	RGS1	0.0962204
THAP5	ANP32E	0.0961875
PBRM1	NFKBIZ	0.0960515
L3MBTL3	YWHAG	0.0959564
ZEB2	PRDM2	0.0959037
RUNX3	GMPS	0.0958875
DNAJC2	AOAH	0.095881
ARID5B	MYO5A	0.0958802
YBX3	ESCO1	0.0958768
RBPJ	PTPN12	0.095869
MBD1	BDP1	0.0958421
SUB1	SETD5	0.0958279
TOX2	CRNKL1	0.0958269
VEZF1	ACTN4	0.0958116
BCL11B	RPLP0	0.095791
ZBTB41	CDKAL1	0.0957834
ZBTB11	TNFRSF1B	0.0956986
YBX3	HDLBP	0.0956672
YBX3	SUPT6H	0.0956321
ZBTB38	RICTOR	0.095593
SUB1	CALR	0.09556
FOXO1	ZC3HAV1	0.0954479
ARNTL	SLC35B2	0.0954316
ZBTB11	CCDC50	0.0953886
HIVEP1	TOMM70	0.0953659
ZBTB38	KMT5B	0.0952547
THAP5	GRB2	0.0951609
RORA	MTPN	0.0951501
ZBTB38	MYO5A	0.095148
RBPJ	BCAS3	0.094959
TOX2	CD69	0.0947829
YBX3	ITGB1	0.0947724
FLI1	MDH2	0.0947487
BCL11B	LAP3	0.0947346
YBX3	SLBP	0.0946573
RORA	EIF2A	0.0945364
GATA3	SFMBT2	0.0945006
ZEB2	COTL1	0.0944889
HMGXB4	ANP32E	0.094467
ARID5B	CARNMT1	0.0943877
HIVEP1	RPRD2	0.0943517
ZBTB38	NBR1	0.0943129
RORA	MX1	0.0942973
RORA	PIK3CG	0.0942767
ZBTB38	PLAC8	0.0941912
FLI1	SSR3	0.0941786
THAP5	ZFR	0.0940447
MYBL1	TXK	0.0939801
HIVEP2	TXNL1	0.0939723
DNAJC2	CEP164	0.0939556
ARNTL	CARD6	0.0939079
JUN	DIAPH1	0.0938707
SUB1	COTL1	0.093836
VEZF1	EXOC6	0.0936219
VEZF1	DDX27	0.0934999
JUN	CALR	0.0934743
ZNF148	LCOR	0.0934664
HIVEP1	DKC1	0.0934654
ZEB2	TOX2	0.0934357
ARID5B	TTC3	0.0934232
JUN	CBLB	0.0933791
L3MBTL3	PLAC8	0.0932556
RUNX2	GRB2	0.0932297
JUN	TMEM156	0.0932136
TERF1	DENND4C	0.0932094
YBX3	KIAA2026	0.0929527
RUNX3	NEMF	0.0928039
MYBL1	SMG1	0.0927418
ZEB2	ARHGEF6	0.0927111
BCL11B	RABL6	0.0926876
BCL11B	TUBGCP5	0.0926585
RORA	ZBTB38	0.0925294
FLI1	EPB41	0.0923512
ARNTL	TAOK3	0.0922355
ZNF24	FASLG	0.092228
BCL11B	BCL2A1	0.0922157
PRDM1	CD82	0.0922135
TOX2	RPLP0	0.0921912
ZEB2	PTPN2	0.0921721
BCL11B	CEP78	0.0921409
PBRM1	OPTN	0.0921218
RUNX3	SPCS3	0.0921217
TERF1	MBD1	0.0920603
BHLHE40	FKBP11	0.0919645
YBX3	ZMAT2	0.0919452
RUNX2	VPS13C	0.0918575
BCL11B	FLI1	0.0918205
JUN	ANXA1	0.0917322
MYBL1	TXNIP	0.0916438
PRDM1	ZBTB41	0.0914442
PIAS1	TXK	0.0914437
ZBTB41	ZNF148	0.0913108
L3MBTL3	PCF11	0.0912685
ZNF148	ITGAV	0.0912313
ZEB2	BCLAF3	0.0911929
YBX3	PIAS1	0.0911428
RUNX3	RPS6KA3	0.0910603
THAP5	SNRNP48	0.0910547
ZEB2	GOT2	0.0908335
RORA	DENND4C	0.0908126
ZEB2	BRWD3	0.0907945
VEZF1	CST3	0.0907367
HIVEP1	GLS	0.090654
YBX3	PIK3CA	0.0906432
MBD1	RBM38	0.0906203
ZBTB11	PGRMC1	0.090542
MYBL1	USP1	0.0903771
MYBL1	DDX27	0.0903608
ZBTB11	SLBP	0.0902985
ARID5B	NDUFB6	0.0901105
JUN	PCM1	0.0901101
PRDM2	SETD5	0.0900093
GATA3	R3HDM2	0.089999
DNAJC1	TUBA1B	0.0899725
ZNF24	CALR	0.0899005
JUN	RPL36A	0.0898956
MBD1	RPRD2	0.0898948
RUNX2	NDUFS6	0.0898626
RORA	ZC3HAV1	0.0897633
RUNX2	NOLC1	0.089705
ZBTB11	YBX3	0.0896076
PRDM1	TREML2	0.089593
ZBTB41	LYST	0.089577
ZNF318	PPIG	0.0895626
ARID5B	IFIT2	0.0894647
TOX2	CCSER2	0.089429
RUNX3	NDUFA1	0.0893786
ARID5B	ALCAM	0.0892472
HIVEP1	CXCR4	0.0891965
FOS	USP1	0.0891562
ARNTL	CCT2	0.089129
BHLHE40	CRBN	0.0891171
FOS	ITCH	0.0889966
ZNF148	LMAN1	0.0889816
BCL11B	SORL1	0.0889451
BCL11B	CTSW	0.0888721
VEZF1	DBF4	0.0888565
MYBL1	R3HDM2	0.0886235
THAP5	NOL10	0.0886057
RUNX3	NKAPD1	0.0885681
ARID5B	STAMBPL1	0.0885397
JUN	NSFL1C	0.0884932
RORA	ZBTB11	0.0884104
ZBTB38	DOK2	0.0883875
BCL11B	NDUFA1	0.0883674
THAP5	ITGAL	0.0883558
BHLHE40	RPS18	0.088327
PRDM2	CPNE3	0.08831
FLI1	SLC35B2	0.0883013
PRDM2	VIM	0.088258
ZBTB11	ICAM3	0.0882508
RUNX3	KRR1	0.0882084
RORA	FTH1	0.0881541
YBX3	RABL6	0.0880226
PIAS1	BHLHE40	0.0879376
ZBTB41	HIVEP1	0.0878782
ZBTB11	NCOA2	0.0878718
RUNX2	MALT1	0.0878186
FOXO1	NBR1	0.0877925
DNAJC1	PDCD4	0.0877596
PRDM2	TTC3	0.0876959
RORA	ACTN4	0.0876832
LCOR	NDUFS5	0.0876112
JUN	SETD5	0.0876011
HIVEP2	PCM1	0.0875716
VEZF1	RIT1	0.0875388
ZNF148	KMT5B	0.087518
ZBTB38	RORA	0.0875095
FLI1	PRMT2	0.0873372
PRDM1	DENND4C	0.0873188
DNAJC2	RAB11FIP2	0.0872595
RUNX3	PWWP3A	0.0871797
RORA	ADGRG5	0.0871185
RUNX2	PGRMC1	0.0870586
TERF1	DNAJC7	0.0870554
TOX2	SENP7	0.0868943
TERF1	PRDX4	0.0868701
YBX3	KIDINS220	0.0868605
HIVEP2	NFKBIA	0.086839
FOXO1	ITCH	0.0867519
PRDM2	FAM13B	0.0867411
FLI1	EXOC6	0.0865144
VEZF1	KRR1	0.086397
RUNX3	QSER1	0.0862665
DNAJC2	MYO9B	0.0860788
RORA	EMC2	0.0860769
MYBL1	LCK	0.086046
SUB1	CIB1	0.0860263
PIAS1	SEL1L	0.0859956
PIAS1	SYNCRIP	0.0859817
GATA3	RECQL	0.0859804
ZBTB38	IFIT1	0.0859457
ZNF24	SYNE1	0.0857825
VEZF1	PADI2	0.0857313
ZBTB11	SUPT16H	0.0857306
LCOR	S100A4	0.0857287
THAP5	R3HDM2	0.0856982
FOS	NEB	0.0856669
ZBTB38	NBEA	0.0856018
RUNX2	TREML2	0.0855372
FOS	ZEB2	0.0855277
ZBTB41	CHD8	0.0855101
ARID5B	EIF5B	0.0854548
DNAJC2	IFIT1	0.0854493
MYBL1	TREML2	0.0854455
BCL11B	RUNX3	0.0854453
DNAJC2	CHD6	0.0854139
JUN	MPHOSPH8	0.0853987
ZNF318	ZFR	0.0853209
DNAJC2	IVNS1ABP	0.0853126
RORA	B4GALT1	0.0852749
RORA	NEMF	0.0852283
RORA	NOL10	0.0852148
DNAJC2	EIF4A2	0.0851698
ARNTL	SLK	0.0850489
JUN	ANP32E	0.0849851
RORA	CAPN7	0.084904
THAP5	VEZF1	0.0848981
THAP5	ADGRG1	0.0848889
ZBTB38	FKBP5	0.0848671
FOS	MYO5A	0.084843
ZNF148	ESCO1	0.0847956
MYBL1	PRF1	0.0847782
PIAS1	NPDC1	0.084673
FLI1	UXT	0.0843559
RORA	BCL11B	0.0843233
ZEB2	BIN1	0.0843033
RORA	ACBD3	0.0841948
ZBTB38	HSPB1	0.0841356
ARID5B	TLK2	0.0841301
ARNTL	ACBD3	0.0840692
ZBTB11	CIB1	0.0840429
HIVEP2	ANP32E	0.08404
RBPJ	CCPG1	0.0840242
ARID5B	SNRNP48	0.0840032
TERF1	LYST	0.08398
FOXO1	RICTOR	0.0839787
YBX3	CEP164	0.0839629
PRDM2	SLC35B2	0.0839563
PRDM1	CPNE3	0.0838376
JUN	CCPG1	0.0838364
HMGXB4	AKR1A1	0.083806
PBRM1	SUPT6H	0.0837691
JUN	ENY2	0.0837464
RUNX3	CALM2	0.0837037
ZEB2	PPIB	0.0836389
LCOR	PDE4B	0.0834641
HMGXB4	WDR33	0.0834561
LCOR	HAUS1	0.0834241
RUNX2	MINK1	0.0834166
RUNX3	TBL1XR1	0.0833957
SUB1	RNASEH2C	0.0833556
YBX3	BHLHE40	0.0833509
BCL11B	CD226	0.0833461
YBX3	ITCH	0.0832531
VEZF1	RBM38	0.0831899
RORA	EMP3	0.0831876
PIAS1	HCST	0.083139
ZEB2	CD84	0.0831344
FOS	ACTR2	0.0831184
ZNF148	GBP5	0.0830614
DNAJC2	PRDM1	0.0830498
HIVEP1	MFN2	0.0830354
PRDM1	PPP4R3B	0.0829959
THAP5	SPPL2A	0.0829935
ARNTL	ZRSR2	0.0829598
LCOR	WDR75	0.0829039
ZNF148	VIM	0.0828551
HIVEP1	PUM3	0.082854
DNAJC2	CIB1	0.0828332
BCL11B	NSFL1C	0.0827857
MYBL1	IL7R	0.0827669
RORA	TBL1XR1	0.0826738
ZBTB11	ZEB2	0.0825998
ZEB2	ACADVL	0.0825372
BCL11B	NBR1	0.082473
ZBTB41	CD44	0.0823894
GATA3	SPPL2A	0.0823681
ZEB2	ZBTB11	0.0822603
ARNTL	HEATR5B	0.0821079
RORA	SMAP2	0.0820392
ZBTB38	YBX3	0.0820136
JUN	DHDDS	0.0820134
FLI1	UBE2H	0.0819999
JUN	PLAC8	0.0819926
HIVEP1	SAMD9	0.0819733
YBX3	RTF1	0.08196
JUN	PARP9	0.0818823
SUB1	S100A10	0.0818555
L3MBTL3	JUN	0.0816652
RORA	ARAP2	0.0816351
ARID5B	CARD6	0.0816343
YBX3	PTPN12	0.0815506
ZNF24	SLC20A1	0.0815427
ARNTL	DNAJC2	0.0814553
ZNF24	SEL1L	0.0814033
ZBTB11	RHOQ	0.081374
FLI1	MYO1G	0.0813067
FOXO1	SPTLC2	0.0812992
RUNX3	PDCD4	0.0812819
L3MBTL3	ICAM3	0.0811622
YBX3	TXNIP	0.0811037
PIAS1	SRPK1	0.0809924
DNAJC2	CYTH1	0.0808941
ZBTB38	NFKBIZ	0.0807804
ZBTB11	FOXO1	0.0806539
ZNF148	NOL10	0.080604
THAP5	AOAH	0.0805569
FOS	ALCAM	0.0804452
ZBTB38	PAIP2	0.0804296
SUB1	SENP7	0.0804166
YBX3	CD3E	0.0803929
YBX3	HSPA5	0.0802937
ZNF318	RNASEH2C	0.0802311
PRDM1	CHD8	0.080164
BHLHE40	SPPL2A	0.0801534
JUN	SAT1	0.0801409
FOXO1	SLK	0.0800957
RORA	NDFIP2	0.0800953
HIVEP1	SORL1	0.0799942
TOX2	SLC2A3	0.0799663
ARNTL	EEA1	0.0799244
MBD1	MDFIC	0.0799111
ZNF148	TRMT6	0.0798704
TOX2	RAPGEF2	0.0798662
ZBTB41	ATP2B1	0.079861
LCOR	NKAPD1	0.079841
TERF1	RPRD2	0.0798093
THAP5	TMEM156	0.0798077
PIAS1	ITCH	0.0797837
ZNF318	NDUFB6	0.0797676
BHLHE40	MRE11	0.0796403
HMGXB4	ZC3HAV1	0.0796062
DNAJC1	ARID5B	0.0795883
VEZF1	EMP3	0.0795222
RORA	MACROH2A1	0.0795162
PRDM2	JUN	0.0794722
RORA	PARP1	0.0793556
ARNTL	HSPD1	0.0793498
JUN	DCLRE1A	0.0793175
MYBL1	UXT	0.0792497
ARID5B	THAP5	0.079223
YBX3	IQGAP2	0.0791741
PRDM2	EIF1AX	0.0791651
MBD1	VPS36	0.0791517
RUNX3	H1-4	0.0791331
RUNX2	HAUS1	0.0791299
JUN	RUNX3	0.079068
DNAJC2	NEMF	0.0789912
PRDM1	LYST	0.0789054
ZNF318	IL7R	0.0787688
GATA3	FLI1	0.0787446
RBPJ	ZFR	0.0787434
RUNX3	IDO1	0.078735
YBX3	SASH3	0.0786877
ZEB2	TM6SF1	0.0786639
YBX3	NARS1	0.0786602
LCOR	LARS1	0.0786217
ZEB2	TAOK3	0.0786176
RORA	GBP5	0.0785596
VEZF1	BRWD3	0.0785549
VEZF1	L3MBTL3	0.0785506
MYBL1	DIAPH1	0.0784719
RUNX3	KIAA2026	0.0784241
ZBTB38	FYB1	0.0783047
ZNF318	FKBP11	0.0782904
DNAJC2	GBP2	0.0782142
ARID5B	PTPN2	0.0781195
YBX3	AOAH	0.0780863
ZBTB41	HERC6	0.0780072
ARNTL	AHNAK	0.0779133
HIVEP2	HCST	0.0779126
RUNX3	BCL11B	0.0778565
PRDM1	PRDX4	0.0778464
FOXO1	SDAD1	0.0778133
ARNTL	KIDINS220	0.0777724
DNAJC1	SYNE1	0.0777468
L3MBTL3	VPS13C	0.077736
PRDM2	NDFIP2	0.0777042
L3MBTL3	CTSW	0.0776655
PRDM2	NOL10	0.0776508
SUB1	MCL1	0.0776417
ZBTB11	RORA	0.0776373
RORA	HSPD1	0.0775753
JUN	TM9SF3	0.0775245
BHLHE40	CEP57	0.0775218
RORA	FKBP5	0.0774905
PIAS1	PRRC2B	0.077486
FLI1	SLC4A1AP	0.0774736
RUNX3	CDKAL1	0.0774394
HMGXB4	SMC4	0.0774175
TERF1	TXNL1	0.0774098
FOS	CASP8	0.0773117
ZBTB11	BCL2A1	0.0772522
MBD1	DDX18	0.0772322
BCL11B	ACBD3	0.0771949
TOX2	NDUFA8	0.0771254
DNAJC2	LCK	0.0771061
TOX2	PPIP5K2	0.0770999
FOXO1	APPBP2	0.0770468
JUN	SYTL2	0.0770442
RORA	IL2RB	0.076995
ZNF318	CCDC186	0.0769465
RUNX3	ANXA1	0.0768826
FOS	AKR1A1	0.0768056
DNAJC2	THRAP3	0.0768045
ZEB2	HEATR1	0.0767562
VEZF1	ANXA1	0.0767556
JUN	RRBP1	0.0767005
PBRM1	SYTL2	0.0766763
ZBTB41	CCPG1	0.0766481
ZBTB41	CXCR4	0.0766144
ZNF24	IL7R	0.0765877
DNAJC1	SRP14	0.0765864
RUNX3	CRBN	0.0765482
JUN	ARL4A	0.0764858
RUNX3	ZBTB11	0.0763986
YBX3	CRBN	0.0763935
BHLHE40	PLAC8	0.0763926
FOS	CST3	0.0763143
YBX3	DARS1	0.0763008
RORA	MALT1	0.0762994
PRDM2	UBE2H	0.0762806
PRDM1	L3MBTL3	0.0762541
TOX2	PRF1	0.0762364
TERF1	CCPG1	0.0761714
ZBTB38	PDIA3	0.076128
ZNF148	NDUFS5	0.0761018
FLI1	PTPN12	0.0760631
ZEB2	DHDDS	0.0760608
RORA	ADGRG1	0.0760464
TERF1	RAPGEF2	0.075996
TERF1	INPP4B	0.0759762
PBRM1	S100A11	0.0759025
PIAS1	ZMAT2	0.07589
FLI1	DIAPH1	0.0758605
PRDM1	CENPF	0.0758481
YBX3	CNOT1	0.0758327
ARID5B	SDAD1	0.075815
RUNX3	SAMHD1	0.0757976
ARID5B	HIVEP2	0.075737
L3MBTL3	PSMB7	0.0756719
RUNX3	PIK3CA	0.0756425
RBPJ	PPIP5K2	0.0756365
MBD1	ZEB2	0.0755825
JUN	CIB1	0.0755728
JUN	CST3	0.0755349
PRDM2	PCF11	0.0755189
FLI1	AKR1A1	0.0755154
ARID5B	PCM1	0.0754721
PIAS1	PTPN6	0.0754666
ZBTB41	RPRD2	0.0754537
FLI1	ARID5B	0.0754167
ARNTL	RPL36A	0.0754124
ARID5B	ANP32E	0.0754093
BCL11B	LARS1	0.0753997
ARID5B	CBLB	0.0753352
JUN	OAS1	0.0753257
ZEB2	ALCAM	0.075317
MBD1	MFN2	0.0753092
VEZF1	CRBN	0.0752408
BCL11B	STRN	0.0752208
PRDM1	SLC20A1	0.0752183
ZBTB38	IVNS1ABP	0.0751549
ARID5B	RC3H1	0.0751423
HMGXB4	PPIP5K2	0.0751371
RUNX3	ZC3H13	0.0751303
JUN	LCP1	0.0750942
RORA	H2AZ2	0.0750832
DNAJC2	RACK1	0.0750801
ZNF318	BRWD3	0.0750687
ZEB2	YBX3	0.0750677
BCL11B	IVNS1ABP	0.0750281
FOS	AOAH	0.0750244
JUN	RTF1	0.0750188
VEZF1	MDM2	0.074995
HIVEP1	YBX3	0.074962
PRDM1	MTDH	0.0749336
RORA	NUCB2	0.0749279
ZNF318	CIT	0.0749062
ZNF148	DDX58	0.0748988
DNAJC2	TMEM156	0.0747967
JUN	MX1	0.0747703
RUNX3	HSPD1	0.0747682
RUNX3	TUBGCP5	0.074732
ZEB2	FTH1	0.074721
RUNX2	CARD6	0.0747001
JUN	EIF3H	0.0746928
YBX3	KMT5B	0.0746847
BHLHE40	S100A11	0.0745676
PRDM1	PCF11	0.0745655
ZNF148	KIDINS220	0.0744859
ZBTB38	PARP1	0.074484
RORA	SAMD9	0.0744381
YBX3	TREML2	0.0744257
FOXO1	CANX	0.074402
ARNTL	BRWD3	0.0743925
ZNF24	SAMD9	0.0743751
THAP5	IFIT3	0.074362
RBPJ	RPS6KA3	0.0743321
VEZF1	EMC7	0.0742216
THAP5	SORL1	0.0741645
L3MBTL3	TMEM156	0.0741428
BHLHE40	DEK	0.0741307
RORA	SUPT6H	0.0741267
FLI1	ESCO1	0.0740676
MBD1	NOL9	0.0740318
ZNF148	NARS1	0.0740271
BHLHE40	BIN1	0.0740268
ZNF24	CDK5RAP2	0.0739456
ARNTL	PCM1	0.0739387
PRDM2	PRF1	0.0739144
DNAJC2	TM6SF1	0.0739007
ZBTB11	MYO1G	0.0738918
YBX3	SAMSN1	0.073853
MYBL1	ZMAT2	0.0737887
RUNX3	VPS36	0.0737689
JUN	DDX58	0.0737688
THAP5	ACTB	0.0737511
MBD1	SYNCRIP	0.0737415
JUN	CALM2	0.0737017
ZEB2	NEB	0.0736811
ZBTB38	MYO9B	0.0736186
RUNX3	NOLC1	0.073588
VEZF1	IVNS1ABP	0.0735868
ARID5B	ARNTL	0.0735788
ZBTB11	CASP8AP2	0.0735028
JUN	CORO1A	0.073482
YBX3	PRDX4	0.0734494
ZNF24	TUBA1B	0.0734438
RUNX2	QSER1	0.0734034
ZBTB38	ZC3H13	0.0733806
PBRM1	ICAM3	0.0733775
DNAJC1	DNMT1	0.0733704
BCL11B	TREML2	0.0733696
DNAJC2	ACTN4	0.0733692
FOS	RC3H1	0.0732906
L3MBTL3	TPM2	0.0732275
ZNF24	PTPN6	0.0732255
RUNX3	KLHL20	0.0731183
RUNX3	CCDC66	0.073075
JUN	AHI1	0.0730189
JUN	AHSA1	0.0729539
YBX3	CORO1A	0.0728973
ZEB2	HMGXB4	0.0728821
SUB1	PBRM1	0.0727871
HIVEP1	H1-4	0.0726647
MYBL1	BRWD3	0.0726322
ARID5B	PDE4DIP	0.07263
BHLHE40	NDUFA1	0.0726263
ZBTB11	ARNTL	0.0726064
VEZF1	ACTR2	0.0725912
YBX3	SUB1	0.0725642
TERF1	PTPN2	0.0725224
RORA	ACTB	0.0725212
PRDM1	SMAP2	0.0725023
FOS	ADGRG1	0.0725014
SUB1	SLC2A3	0.0724703
ZNF318	CARD6	0.0724534
PRDM1	GBF1	0.0724352
PRDM1	ZEB2	0.0723999
BHLHE40	STIM1	0.0723443
JUN	ZBTB38	0.0722932
DNAJC1	MTPN	0.0722562
VEZF1	ATP1A1	0.0722496
BHLHE40	NDUFS6	0.0722005
MYBL1	ISG15	0.072195
ZNF318	CD69	0.0721269
JUN	PARP1	0.0721216
RORA	ZNF24	0.0720983
RUNX2	OSBPL8	0.0720616
RORA	NCOA2	0.0719641
PRDM2	CHD6	0.0718611
PIAS1	CDK5RAP2	0.0717242
ZBTB11	KRR1	0.0716848
BHLHE40	TAOK3	0.0716772
FLI1	BCL11B	0.0716632
RORA	BRWD3	0.0716537
RORA	VPS13C	0.0716474
JUN	STIM1	0.0716392
ZBTB11	CXXC5	0.071625
RORA	TMEM156	0.0715982
JUN	ARPC1B	0.0715948
HIVEP2	ARID5B	0.0715849
HIVEP1	IFIT2	0.0715719
ZBTB11	HSP90B1	0.0715256
ZNF148	CHD6	0.0714793
PRDM2	HMGXB4	0.0713851
ZEB2	WDR33	0.0713761
HMGXB4	SLC20A1	0.0713252
DNAJC2	EIF2A	0.0712717
RBPJ	IFIT3	0.071195
ZEB2	NEMF	0.0711797
PRDM1	RNASEH2C	0.0710911
ZBTB11	TM9SF3	0.071051
ARID5B	CASP8	0.0710182
YBX3	BCLAF3	0.0710147
BCL11B	TARS1	0.0709906
ZEB2	ARID5B	0.0709892
ZBTB38	PHAX	0.070897
DNAJC1	ITGB1	0.0708429
TERF1	MFN2	0.0708209
ZNF318	RUNX3	0.0708122
HIVEP1	ZBTB41	0.0707681
JUN	LCK	0.070713
ZNF148	UXT	0.070698
ARID5B	IFIT1	0.0706814
MYBL1	SORL1	0.0706703
RUNX3	PPIB	0.0706412
VEZF1	PDCD4	0.0706254
ARID5B	CCT2	0.0706069
BHLHE40	VPS13C	0.0705968
MYBL1	HCST	0.0705834
TOX2	EMC2	0.0705563
RUNX3	LYST	0.0705094
RUNX3	HSPA5	0.0704946
PRDM2	TREML2	0.0704675
DNAJC2	RRBP1	0.0704609
ARID5B	AIFM1	0.0704498
HIVEP1	CALM2	0.070432
THAP5	HAUS1	0.0704209
RUNX3	SETD5	0.0704123
BHLHE40	ARPC4	0.0703776
RUNX3	CD44	0.0702814
RORA	ARL4A	0.0702762
RORA	NIFK	0.0702662
MBD1	RPS6KA3	0.0702389
DNAJC2	SLC4A1AP	0.0702239
ZBTB11	HIVEP1	0.0702238
DNAJC2	MDH2	0.0702193
JUN	MOV10	0.0701978
RUNX2	TALDO1	0.0701274
RUNX3	RACK1	0.0700655
BCL11B	KLRK1	0.0698773
RORA	PHRF1	0.0698708
L3MBTL3	SNW1	0.0698579
MYBL1	PTPN6	0.0698462
RUNX3	VIM	0.069846
DNAJC1	DIAPH1	0.0697979
ARID5B	HEATR5B	0.0697583
RBPJ	USP1	0.0697084
JUN	PPIB	0.0697009
RUNX3	DIAPH1	0.0696802
FOXO1	GRK5	0.0696508
DNAJC2	DDX27	0.0696406
ZBTB38	SLC2A3	0.0696221
FOXO1	SPPL2A	0.0695997
VEZF1	ADIPOR2	0.0695964
YBX3	VPS36	0.0695903
JUN	GBP5	0.069557
PIAS1	DEK	0.069529
BHLHE40	LRRCC1	0.0695106
L3MBTL3	ASH1L	0.0694674
JUN	SUB1	0.0694439
YBX3	PARP9	0.069366
BCL11B	SSR3	0.0693555
ZNF24	ZMAT2	0.0693531
HMGXB4	ZBTB38	0.0693479
RORA	NBR1	0.0693099
PBRM1	SNRPB2	0.0692872
ZEB2	CIT	0.069281
ZBTB41	ZFR	0.0692694
RORA	ASH1L	0.0692567
PBRM1	ACBD3	0.0692268
FLI1	SNW1	0.0691888
MBD1	HERC6	0.0691707
MBD1	TERF1	0.0690987
RORA	AQR	0.0690606
PIAS1	NOLC1	0.0690525
ZBTB41	ARPC4	0.0690367
RORA	MTDH	0.0690029
FLI1	ACTB	0.0689728
TOX2	ACTG1	0.0689579
RUNX3	CST3	0.0689549
JUN	REV3L	0.0688951
FOXO1	HIVEP2	0.0688914
L3MBTL3	H1-4	0.0688895
RUNX3	NEB	0.0688429
PRDM2	SENP7	0.0687595
MBD1	HEATR5B	0.0687441
THAP5	PDE4B	0.0687385
RUNX2	DKC1	0.0686616
TOX2	GPX1	0.0686591
THAP5	HSP90AA1	0.0686356
HIVEP2	ARNTL	0.0686025
ZNF24	PRRC2B	0.0686015
PRDM2	SYNE2	0.0685903
L3MBTL3	PRDM1	0.0685895
L3MBTL3	R3HDM2	0.0685748
PRDM2	EPRS1	0.0685313
BCL11B	HAUS1	0.0684941
ZEB2	NFKBIA	0.0684187
BHLHE40	LYST	0.068344
SUB1	TIMP1	0.0682788
PIAS1	NDUFS5	0.0682504
HIVEP2	CDKAL1	0.068218
PRDM2	CYTH1	0.0682105
RORA	BDP1	0.0682012
VEZF1	BDP1	0.0681636
LCOR	OAS1	0.0681106
RUNX3	SNRNP48	0.0680937
PBRM1	RORA	0.0680625
RORA	CDKN1B	0.0680624
LCOR	MTDH	0.0680209
ZEB2	ZNF318	0.0680083
ZNF24	SH2D1A	0.0680081
ZBTB11	R3HCC1L	0.0680064
BHLHE40	RRM1	0.0679713
FLI1	DNAJC2	0.067955
BCL11B	FKBP5	0.0679539
YBX3	CDKN1B	0.0678739
YBX3	S100A11	0.0678455
THAP5	MYO9B	0.0678179
ZNF148	DNAJC2	0.0678162
PRDM1	FLI1	0.0678082
GATA3	DHDDS	0.0678016
FOS	YBX3	0.0677993
PRDM1	RANBP1	0.0677446
HIVEP1	ATP1A1	0.0677363
RORA	IFI6	0.0677353
ZEB2	SASH3	0.0677184
JUN	HAVCR2	0.0677036
PRDM1	INPP4B	0.0676782
FOXO1	PARP9	0.0676663
L3MBTL3	DOK2	0.0676364
ZNF318	BHLHE40	0.0676272
RUNX3	RANBP1	0.0675718
RUNX3	FLI1	0.0674814
DNAJC1	FLI1	0.0674744
DNAJC1	HCST	0.0674638
VEZF1	TXK	0.0674434
VEZF1	CAMK2G	0.0674296
TOX2	GOLGA4	0.0674045
JUN	FAM76B	0.0673544
MBD1	HSP90AA1	0.0673146
HIVEP1	PDE4DIP	0.0672981
THAP5	TOMM70	0.0672612
ARID5B	RAB11FIP2	0.0671711
RUNX3	CD226	0.0671422
GATA3	YWHAG	0.0671397
FOXO1	DDX58	0.0671239
SUB1	FLI1	0.0671132
DNAJC2	NDFIP2	0.0670792
ZNF318	HEATR3	0.0670721
LCOR	PTPN2	0.0670653
PBRM1	SETD5	0.0669804
THAP5	JUN	0.066967
FLI1	NDFIP2	0.0669371
VEZF1	VPS36	0.0669207
PIAS1	ZFR	0.0668936
RORA	ARPC1B	0.0668757
PBRM1	ARNTL	0.0667842
RORA	PRF1	0.066721
FOS	COBLL1	0.0667001
YBX3	LCOR	0.0666868
RUNX3	H2AZ2	0.0666568
RUNX3	DNAJC7	0.0666227
ZNF24	CEP350	0.0666107
ZNF148	CIB1	0.066607
TOX2	ASH1L	0.0665745
MYBL1	NOLC1	0.0664614
ZBTB11	EMC2	0.0664471
RUNX2	SYNCRIP	0.0664441
SUB1	APAF1	0.06643
ZBTB38	RRBP1	0.066377
PRDM1	SUB1	0.0663276
GATA3	PRDX4	0.0663223
RUNX3	NAAA	0.0662939
JUN	CRBN	0.0662474
VEZF1	FAM76B	0.0662226
VEZF1	SYNE2	0.0662144
JUN	EIF1AX	0.0662105
FLI1	CD3E	0.0662069
YBX3	CCL5	0.0662042
RORA	SNRNP48	0.0661836
LCOR	YBX3	0.0661606
RUNX2	RSRP1	0.0661049
PIAS1	TM9SF3	0.0660831
JUN	SH2D1A	0.0660795
TERF1	SLC4A1AP	0.0660769
PRDM2	DDX18	0.0660603
ZBTB11	MBD1	0.0660518
PRDM2	R3HDM2	0.0660213
ZBTB11	SRP14	0.0660174
ZNF148	RTF1	0.065993
ARNTL	IQGAP2	0.0659733
YBX3	CAPN7	0.0659686
RORA	GRB2	0.0659673
DNAJC2	NFKBIZ	0.0659248
RBPJ	SPATS2L	0.0658508
TOX2	HEATR3	0.0658283
YBX3	F2R	0.0657284
ZNF24	NOLC1	0.0657279
YBX3	CHD8	0.0657163
L3MBTL3	REV3L	0.0657137
GATA3	MYO9B	0.0657133
YBX3	PIK3CG	0.0657027
RORA	ZNF830	0.0656587
RORA	ISG15	0.0656055
JUN	HDLBP	0.0655511
L3MBTL3	AKR1A1	0.06543
HIVEP1	DENND4C	0.0654168
ZNF318	NEMF	0.0653974
HIVEP2	ISG15	0.0653936
HIVEP1	GADD45A	0.0653814
ZBTB38	IFIT3	0.0653584
L3MBTL3	FKBP5	0.0653471
LCOR	ZNF318	0.0653092
RORA	HSP90AB1	0.0652821
DNAJC2	CRBN	0.0652772
ZEB2	MFN2	0.0652393
MBD1	SMC4	0.0652283
THAP5	DEK	0.0652224
FOXO1	PSMB7	0.0651021
THAP5	ZMYM1	0.0650422
RBPJ	BCL11B	0.0650416
RORA	CD3E	0.0650345
RORA	MRE11	0.0649973
RORA	AOAH	0.0649766
ARNTL	HIVEP2	0.0649502
JUN	CDKAL1	0.0649465
BHLHE40	LCK	0.0649443
ZNF148	BCAS3	0.0648773
GATA3	NUCB2	0.0648277
TERF1	CPNE3	0.0647172
[truncated: 6,113 more rows]

## Sheet: 9d.Hamster
Hamster_NK cells_linkList_0.01
regulatoryGene	targetGene	weight
ZEB2	PERP	0.0967788
HOPX	TMSB4X	0.0955739
DNAJC2	JRKL	0.0892035
HOPX	EEF1A1	0.0873866
MEF2C	LYN	0.0870334
HOPX	TPT1	0.0852006
HOPX	TBC1D8	0.0799797
HOPX	RPL9	0.0793932
HOPX	RPL14	0.0790632
HOPX	TAGLN2	0.0705386
HOPX	PFN1	0.070368
HOPX	RPL7A	0.0694578
HOPX	SUPT6H	0.0665109
ZEB2	RPL10A	0.0661419
HOPX	METRN	0.0648917
HOPX	FCER1G	0.0640641
HOPX	RPL17-C18orf32	0.0630046
HOPX	TMSB10	0.062588
HOPX	PPIA	0.0623351
HOPX	RPL32	0.0623268
HOPX	CTSD	0.0620537
HOPX	ARPC1B	0.0618798
ZEB2	RPS9	0.0612347
ZEB2	EEF2	0.0609518
HOPX	RPL7	0.0608458
HOPX	RPL10A	0.0604786
HOPX	SMIM18	0.0596216
ZEB2	RPS24	0.059004
FOXP1	AFF3	0.0590028
HOPX	RPS9	0.0589492
ZEB2	RPL14	0.0589037
IRF8	SOCS1	0.0588593
HOPX	RPS16	0.0586268
ZEB2	ST8SIA1	0.0582944
NFIA	AFG1L	0.0578923
HOPX	UBB	0.0564325
ZBTB1	AGO2	0.0560662
HOPX	MT-CO1	0.0559404
MEF2C	ABCA6	0.0559084
RORA	ARHGAP26	0.05273
IKZF1	DOCK10	0.052569
HOPX	RPS24	0.0525258
HOPX	ATP6V0E1	0.0523565
HOPX	RAC2	0.0523391
ZEB2	RPL32	0.0520489
HOPX	RPL22	0.0516476
TP53	SP2	0.0508376
ZEB2	RPS27A	0.0506661
IKZF1	ATP8B4	0.0503907
HOPX	UBA52	0.0502549
ZEB2	EEF1A1	0.0499246
CLOCK	DPY19L3	0.0497314
HOPX	RPS4X	0.049633
MLXIP	ICE2	0.0490903
ZEB2	MAP3K8	0.0489654
ATF1	COQ3	0.0488721
ZEB2	RPL7A	0.0486637
HOPX	PPIB	0.04803
HOPX	ABRACL	0.0476049
ZSCAN26	ERP27	0.0475128
ESRRA	RRM1	0.0473268
HOPX	ATP5F1D	0.0471717
REL	ZDHHC7	0.0468123
IKZF1	TPT1	0.0466972
ZEB2	CTSW	0.0466264
ZEB2	CACNA1I	0.0463313
LYAR	SLC2A3	0.0462759
MEF2C	HCK	0.0458431
ZEB2	RPS18	0.0456892
ZEB2	SUPT6H	0.0456839
ZEB2	CD27	0.0449353
HOPX	OSTC	0.0448524
HOPX	PPP1CA	0.0444707
ZSCAN26	DGAT1	0.0444628
RBCK1	SLC9A1	0.0442864
HOPX	CHCHD2	0.0441318
ZEB2	ANO3	0.0438222
ZEB2	UBA52	0.043464
MEF2C	LY86	0.0434504
ZEB2	RPL27A	0.0433692
ZEB2	ATP8B4	0.0433263
CREM	UBR2	0.0432307
FOXP1	MEF2C	0.0431456
IKZF1	TMSB4X	0.043016
HOPX	TRAPPC1	0.0429578
HOPX	RPS10	0.0429522
IKZF1	HCN2	0.0429097
HMGB2	FZR1	0.0427018
HOPX	FTL	0.042677
ZEB2	TBC1D8	0.0426516
RERE	SPIDR	0.0425521
IKZF1	RPL7	0.0425347
LCORL	TCEANC2	0.0424898
GABPA	KMO	0.0419385
RUNX3	RC3H2	0.0418513
IRF8	XCL1	0.0417818
ZEB2	GPR183	0.041694
ZEB2	TSPAN5	0.0415779
HOPX	RPS15	0.0413516
HOPX	RPL6	0.0411874
ZEB2	TPT1	0.0409447
ZNF212	ANP32E	0.0407857
TBX21	BTG2	0.0407734
HOPX	ACTB	0.0406607
MAF1	TRIP10	0.0406035
PATZ1	FOXN2	0.0405929
FOXP1	GZMA	0.0405462
ZBTB41	SNTB2	0.0404295
HOPX	S100A6	0.0402774
ZEB2	RPS15	0.0402704
ZBTB4	GOLPH3L	0.0402073
HOPX	MT-ATP6	0.0401065
CREM	LIG1	0.0401047
SUB1	RPS19	0.040029
HOPX	RPS19	0.0397579
HOPX	CD81	0.0396954
IKZF1	TAGLN2	0.0394988
ZEB2	RPS4X	0.0393656
IKZF1	PPIB	0.0392429
ZEB2	RPL13A	0.0392401
CDC5L	ORC6	0.0388274
HOPX	S100A11	0.0388024
CUX1	EDC3	0.0387859
FOXP1	CELF2	0.0387858
PLEK	UFD1	0.038726
ZEB2	RGS9	0.0386795
HOPX	RPS11	0.038595
ZEB2	CMA1	0.0385468
ZNF574	ZNF566	0.0385416
POU2F1	FAM168A	0.0385257
LYAR	TSC1	0.0385086
ZEB2	HLA-DQB1	0.0384935
RXRB	GNG10	0.0384593
IKZF1	RPS27A	0.03845
ZEB2	IKZF1	0.0384265
IKZF1	RPS24	0.038362
KLF2	RNF41	0.0382139
HOPX	MYL6	0.0381502
ZFHX2	DCP1A	0.038118
HOPX	NDUFA4	0.0381046
HMG20B	TBC1D8B	0.038076
IKZF1	EEF1A1	0.0379563
KLF12	FNDC3B	0.0379007
THAP3	FBRSL1	0.0378621
HMGXB3	SENP2	0.0378249
LYAR	NCAPH2	0.0375444
PHTF1	ACBD6	0.0374287
HOPX	SUB1	0.0373893
ZEB2	PPIB	0.0373681
FOXP1	MTMR14	0.0373566
CREBL2	ACBD3	0.0371387
NR2C2	CC2D1A	0.0371055
LYAR	MRI1	0.0370308
SUB1	ATP5F1D	0.0370295
IKZF1	PARP8	0.0370022
STAT4	MAP7D1	0.0369419
ZEB2	RPS19	0.0369312
ZEB2	EEF1D	0.0366877
HMG20B	INSIG1	0.0366553
FOXK1	C2CD3	0.0366163
ZEB2	RPL26	0.036544
FLI1	GARS1	0.0365102
SMAD2	CTDP1	0.0364989
HOPX	GIPC1	0.0363509
IKZF1	FAU	0.0363353
HOPX	MRPL41	0.0363045
ATF1	PXK	0.0362817
RFXANK	MFSD6	0.0361784
ELF1	KIF16B	0.0361405
GPBP1	MLH1	0.0361137
PRDM1	EMSY	0.0360199
DMTF1	VPS50	0.0359699
HES6	PXYLP1	0.0359649
ZEB2	RAP1GAP2	0.0358501
SMARCC2	UBXN6	0.0357992
FOXP1	PCNX1	0.035782
TRERF1	SLC3A1	0.0357627
YY1	RPRD1A	0.0357315
NFIL3	DEXI	0.0357182
MAF1	DNMT1	0.0357027
ZEB2	CHSY3	0.0357015
ZEB2	CHRNA7	0.0356591
HOPX	RPS13	0.0356504
ZNF777	MIEF1	0.0355806
IRF8	PRF1	0.0355673
ZEB2	RPL9	0.0354119
HOPX	CHRNA7	0.0353792
SMARCE1	APEH	0.0353769
ZNF274	SRSF1	0.0353719
KLF10	CNOT9	0.035306
HOPX	PFDN5	0.0352957
MYC	TRAPPC14	0.0352571
HOPX	RPL27A	0.0352482
IKZF2	USP25	0.0352369
ZEB2	DNAH11	0.0352329
LCORL	CCDC126	0.0352176
HOPX	APRT	0.0351137
IKZF1	UTRN	0.0350631
IKZF5	AGL	0.0349781
RBPJ	HMBS	0.0348782
STAT4	INPP5A	0.0348482
IKZF1	RAPGEF6	0.0347342
HOPX	S100A10	0.0346631
FOXP1	UTRN	0.0346005
ZEB2	ARHGAP15	0.0345902
USF1	CD151	0.034586
IKZF1	SUPT6H	0.0345839
RORA	PDE7A	0.0345809
SMARCC1	ASL	0.0345408
PRDM4	CCDC115	0.0344738
HOPX	CDC42SE1	0.0344662
CREB3	EMP1	0.0344589
IKZF1	UBA52	0.0344173
IRF8	NFIL3	0.0342962
NCOA1	KPNA5	0.0342899
IKZF1	TNRC6B	0.0342396
ATF6	RPA2	0.0341808
RBCK1	ACVR2A	0.0341528
MYNN	SFMBT1	0.0341064
ATF6	MMS22L	0.0340849
ZEB2	RPL7	0.0340542
HOPX	EEF2	0.0340528
ZNF207	SELL	0.0340363
ZEB2	PIK3R5	0.0340272
IKZF1	RPS19	0.0339896
RUNX2	HNRNPLL	0.0339796
TFEB	APIP	0.0339294
HOPX	RPS7	0.0339179
ZEB2	HCN2	0.0339105
ZNF706	FAM118B	0.0338905
HOPX	GZMA	0.0338677
HOPX	CTSW	0.03386
SMAD4	RUBCN	0.0338416
ZNF277	KDELR1	0.0338251
ZNF22	MFSD14B	0.0337475
HOPX	HSPA8	0.033682
HOPX	SARAF	0.0336371
BATF	SLC27A1	0.0336159
SP2	DPAGT1	0.0335511
FOXP1	RNF149	0.0335227
SUB1	TBCB	0.0334914
GABPB1	HTD2	0.0334869
NCOA1	SEC24D	0.0334804
ZEB2	PRKCH	0.033445
RFX7	FTL	0.0333569
ZEB2	NR2C2AP	0.0333567
IKZF1	VAV3	0.0333555
HOPX	TSPO	0.0333055
HOPX	PLAAT3	0.0333048
ATF4	RTCA	0.0332435
ZNF706	COX7A2L	0.0332041
HOPX	TRMT2A	0.0331934
USF2	FBXO3	0.0331869
GMEB1	POLG2	0.0330952
HOPX	GNB2	0.033092
CNBP	ABHD6	0.0330712
ZNF148	ERMARD	0.0330674
IKZF1	ARPC1B	0.033044
MIER1	CCT6A	0.0330092
ZFP64	PGRMC2	0.0330017
RBPJ	DDB1	0.0329585
NCOR1	MORC2	0.0329504
HOPX	SERF2	0.032907
ZEB2	RPS13	0.0328965
HOPX	NEDD9	0.032891
HBP1	CCDC71	0.0328464
TFDP1	ALDH6A1	0.0328438
HBP1	POLR3D	0.0327529
ZBTB4	SDCCAG8	0.0327374
DEAF1	TNFSF12	0.0327258
GPBP1	THAP1	0.0327185
ZNF652	PEX3	0.0326558
ZEB2	PREX1	0.0326049
ZNF146	RING1	0.0325074
HOPX	HINT1	0.0325002
ARNTL	ECD	0.0324882
IKZF1	TMSB10	0.0324874
NCOA1	DZIP3	0.0324565
HES6	COX7A2	0.0324258
SP1	MDM2	0.0324056
PIAS1	RPS13	0.0324055
ZNF18	TSTD3	0.0323935
ZNF296	AMN1	0.0323799
IKZF1	PRKCH	0.0323547
HOPX	YIPF4	0.0323242
IRF9	EXOSC8	0.0323212
IKZF1	RPS4X	0.0323146
NFATC2	ATP13A3	0.0322885
NCOA1	FOXN2	0.0322482
KLF16	DISC1	0.0322403
PHTF1	GALC	0.0322399
FOXN2	ATF3	0.0322348
NCOA1	CDC14B	0.0322282
SUB1	RPL32	0.0321938
SUB1	RPS25	0.0320913
HOPX	ITM2B	0.0320701
MLX	ATF7IP2	0.0320694
ZHX3	EBNA1BP2	0.0320358
LCORL	RNMT	0.0320288
REST	STARD5	0.0320075
IKZF1	TSPAN5	0.0319983
ZEB2	DIAPH3	0.0319971
HMGB2	PWWP3A	0.0319354
ZNF781	MYNN	0.0319202
ZBTB20	SPECC1L	0.0319196
LITAF	EXOSC2	0.0319182
ZEB2	SPINT2	0.0318975
LRRFIP2	DPYSL2	0.0318729
IKZF1	ZCCHC7	0.0318686
HOPX	ZNF566	0.0318625
ZEB2	SMIM18	0.0318552
CEBPZ	BLCAP	0.0318444
HOPX	FAU	0.0317945
SOX4	CC2D1A	0.031778
NR1H2	ZNF22	0.0317725
PLEK	UBXN2B	0.031741
MECP2	CCSER2	0.0317315
CBFB	HTATSF1	0.0316788
ZNF212	TP53	0.031656
IKZF1	FCER1G	0.031648
HOPX	COX8A	0.0316435
HOPX	CCL5	0.0316327
ZGPAT	CASS4	0.0315817
RFX3	BAG4	0.031569
ZNF609	GDAP2	0.0315392
PLEK	HGS	0.0315057
GPBP1	DISC1	0.0314307
AFF3	MEF2C	0.0314211
ZEB2	PITPNC1	0.0313819
HOPX	RNASET2	0.0313572
NFYC	RIOK1	0.0313542
NR4A2	ZDHHC18	0.0313299
PIAS1	ULK2	0.0312843
ATF3	EXOSC7	0.0312598
ZEB2	CD96	0.0312254
ZNF777	AKIRIN1	0.0312131
IKZF1	ELMO1	0.0312081
L3MBTL3	KATNBL1	0.0311932
IKZF1	CELF2	0.0311892
IKZF3	KLRK1	0.0311873
ATF4	IPP	0.0311256
GMEB1	ZBTB48	0.0311231
HOPX	CORO1A	0.0311183
ZEB2	HOPX	0.0310828
TFB1M	PRR14	0.0310534
HOPX	RPS27A	0.0309891
BATF	SNRPN	0.0309729
DNAJC1	FAM193B	0.0309717
AHCTF1	FBXL5	0.0309384
ZNF574	PFKL	0.0309314
BCL11B	AP1S3	0.0309207
RFXANK	STAM	0.0308858
RFX3	TMSB4X	0.0308647
MEF2D	MFSD2A	0.0308461
TCF25	KCNMB4	0.0308431
CREB3	TAB3	0.0308214
GATA3	CXXC1	0.0308129
ZEB2	SUB1	0.0307995
SP110	BCL9L	0.0307965
TSC22D2	ZC3H6	0.0307488
MYNN	ADRB2	0.030741
IRF1	KANSL2	0.0307318
MLXIP	TMBIM1	0.0307152
IRF5	CSPP1	0.0307142
RFXANK	NUDCD3	0.0307055
SUB1	RPS4X	0.0306939
HOPX	MT-CO2	0.0306879
FOS	P4HB	0.0306827
ZEB2	RPL17-C18orf32	0.0306633
IRF3	ZNF397	0.0306619
IKZF3	CD96	0.0306357
CREB1	SCAND1	0.0306314
ZEB2	SLCO5A1	0.0306296
CBFB	RNASEL	0.0306289
HOPX	RAB4B	0.0306084
IKZF1	ZEB2	0.0305752
ATF4	CAMSAP2	0.0305666
AFF3	NRG2	0.0305042
PKNOX1	AKIRIN1	0.0304892
ZEB2	VCL	0.0304759
ZNF48	PRPS1	0.0304647
ZHX2	EPB41L2	0.0304568
GABPB2	CHID1	0.0304414
HOPX	MTDH	0.0304271
MXD4	TMEM59	0.0304081
PKNOX1	MIEF1	0.0303846
IKZF1	INPP5D	0.0303627
DNAJC2	EDEM1	0.0303254
ATF4	DHX8	0.0303114
IRF8	CNN2	0.030308
RFXANK	DUSP12	0.0303012
CBFB	CPSF7	0.0302809
MYSM1	HMBS	0.030277
CSDE1	GNL3	0.0302754
CTCF	ZC3H3	0.0302555
ZEB2	COX4I1	0.0302297
IKZF1	PLAAT3	0.0301669
DNAJC2	COMT	0.0301591
IKZF2	CRIM1	0.0301183
GABPA	FBXL8	0.0301123
HOPX	TOMM5	0.0300952
RORA	TGFBR1	0.0300936
MYC	MCM4	0.0300877
HOPX	PTMA	0.0300836
CREBRF	LDLRAD4	0.0300634
NR3C2	ETS2	0.0300537
STAT4	SCHIP1	0.0300436
FOXP1	MYB	0.0300268
PRDM2	HECTD3	0.0300235
ETS1	RPS25	0.0300044
IKZF1	TRAPPC1	0.0300001
MYC	MMD	0.0299743
HOPX	ATP5MC3	0.0299614
KLF10	FBXW5	0.0299319
ZEB2	EFNB1	0.0299148
BBX	HSCB	0.0298622
ARNTL	DDX43	0.0298616
FOXK2	UBAP2	0.0298595
ZNF507	CCDC115	0.0298564
MEF2D	KIAA1328	0.0298434
ELF1	MBOAT1	0.0298433
ZKSCAN4	BCKDK	0.0298142
CASZ1	GTPBP3	0.0298113
NFATC3	NDUFA4	0.0297996
IKZF1	HOPX	0.0297954
ZBTB16	ARHGAP10	0.0297764
L3MBTL3	CSPP1	0.0297566
ZEB2	ADGRG1	0.0297555
CREBZF	SLC9A1	0.0297359
HES6	ARL8A	0.0297189
HOPX	RPL13A	0.0297171
ETV6	GATAD2B	0.0297099
KLF6	BRI3BP	0.0296918
IKZF1	ARAP2	0.0296868
HMGB2	TRIM41	0.0296724
SMARCE1	PRKAG2	0.0295976
ATF4	PRKAG2	0.0295865
HMGB2	ZBTB48	0.0295836
IKZF1	TBC1D8	0.029574
RUNX2	ULK2	0.0295604
YBX3	ECHDC1	0.0295489
ZFP36L1	PWWP3A	0.0295467
ZNF781	ADRB2	0.0295142
PIAS4	MON2	0.0294939
JUND	TPM3	0.0293496
ARID5A	MRE11	0.0293459
RUNX2	FAM210B	0.0292699
RUNX2	LPIN2	0.0292628
HOPX	EEF1B2	0.0292614
KLF12	SSBP1	0.0292549
RFX1	SMURF1	0.0292335
RBCK1	TMEM41B	0.0292311
LCORL	TAX1BP1	0.0291796
NCOR1	KMT2B	0.0291783
SUB1	FAM207A	0.0291722
TSHZ1	PPP1CB	0.0291664
PHTF1	B4GALT6	0.0291437
NFYB	TRMT2A	0.0291347
SUB1	TBC1D8	0.0291013
FOXP1	PPP1R12A	0.0290748
PRDM4	HMCES	0.0290638
NCOA1	EPHA6	0.0290618
TBX21	ZEB2	0.0290492
ZEB2	CX3CR1	0.0290362
NFRKB	TCN2	0.0290345
MLX	CCDC71	0.0290106
GMEB1	GBA2	0.0289971
ZFPM1	CLDND2	0.028995
IKZF3	INPP5D	0.0289746
SMAD3	STOML2	0.0289728
SMARCAL1	VPS35L	0.0289582
IKZF1	PTPRC	0.0289451
TAX1BP1	ATP13A1	0.0289411
ZNF146	GART	0.0289371
PRDM4	USP30	0.0288969
RUNX2	KANSL1	0.0288789
CASZ1	FYCO1	0.0288599
FOXP1	CR1	0.0288567
ZEB2	TBX21	0.0288348
ATF4	MED29	0.0287553
PAXBP1	BRIX1	0.0287448
ELK3	EXTL3	0.0287343
ZBTB41	N4BP1	0.0287294
HBP1	EPC2	0.0287231
NR4A1	HCK	0.0287129
TFDP1	PFDN4	0.0287033
CC2D1A	NR2C2	0.0286873
SFPQ	HDHD5	0.0286845
MYC	RBPJ	0.0286659
REL	OSBPL5	0.0286464
ZNF654	ARAP3	0.0286436
MBD2	CKAP4	0.0286152
TERF1	PPM1D	0.028615
IKZF1	LRMDA	0.0286016
ZNF710	GPHN	0.0285926
BBX	E2F5	0.0285624
SUB1	GABARAPL2	0.0285619
ZNF771	DEXI	0.0285518
CSDE1	AP3M1	0.0285482
MAFK	KIF16B	0.028543
HOPX	NAPSA	0.0285226
TOX4	ABI3	0.0285189
IKZF1	RPS11	0.0285073
THRA	CCDC6	0.0285071
ZFHX2	NCLN	0.0284772
IKZF1	MYL6	0.0284757
MEF2C	IFI30	0.0284462
PIAS1	RPS9	0.0284258
PRDM2	RPL35	0.0284257
ZEB2	RPS7	0.0284218
ZEB2	AFF1	0.0284097
ZEB2	INPP5D	0.0284084
ETV3	ZNF143	0.0284072
MEF2C	FBXL22	0.0284039
MEF2C	WDFY2	0.0283486
GLMP	FAM120B	0.0283456
STAT1	MAGI3	0.0283454
PHTF1	SLC25A38	0.028345
NCOR1	PTPRCAP	0.0283228
STAT4	TPP2	0.0283199
ATF6	GABRB1	0.0283137
RORA	CKB	0.0283024
PHB	APEX1	0.028257
PLEK	RNF19A	0.0282451
ZFHX2	PITPNA	0.0282343
KLF10	PITPNB	0.0282272
FOXK2	TRIO	0.028222
MEF2C	CD68	0.0282197
HOPX	LEPROTL1	0.0281912
RBPJ	MYC	0.0281806
HOPX	CDKN2D	0.0281617
SMARCC2	IPP	0.0281344
FOS	NOL10	0.0281243
ZEB2	CLNK	0.0281237
HOPX	YPEL3	0.0280971
HOPX	MRPS21	0.0280889
NR4A1	LBHD2	0.028075
MTA1	DFFA	0.0280713
NCOR1	TOPBP1	0.0280482
PHB	GDI1	0.0280435
FLI1	CNPY3	0.0280369
NFE2L1	ESD	0.0280207
HOPX	PAIP2	0.0280147
SMARCC2	DHCR7	0.0279945
MBD3	OXSR1	0.0279776
CASZ1	BTF3L4	0.0279591
PHB	ME2	0.0279559
MIER1	DOT1L	0.0279489
IKZF2	MTMR2	0.0279329
TSC22D2	MAFG	0.0279323
HOPX	IFITM2	0.0279188
ARID4B	USP7	0.0279161
HES6	LAT	0.0279126
FOXP1	SSBP2	0.0278924
HOPX	ATP6AP1	0.0278923
ZNF296	ARRDC1	0.0278912
IRF8	GFRA3	0.0278886
STAT1	ZFYVE27	0.0278778
KLF12	YTHDC2	0.0278673
IRF2	SCAND1	0.0278524
EGR1	RCAN3	0.0278492
ZBTB48	MAP3K3	0.0278367
KLF6	HCFC1R1	0.027832
ZBED4	WDFY1	0.0278318
NR6A1	MFN1	0.0278273
SOX4	NR4A2	0.0278136
ELMSAN1	VWA8	0.0278131
FLI1	UPRT	0.0278062
FOXP1	BANK1	0.0277987
FOXP1	SOCS1	0.0277932
SP1	NAA38	0.0277919
HOPX	SNX3	0.02779
HOPX	CFL1	0.0277777
MEF2C	RILPL2	0.0277732
TERF2	AMD1	0.0277595
MESP1	ASB7	0.0277511
HOPX	GAL	0.0277454
SMARCC1	YME1L1	0.0277219
MEF2C	MFSD6	0.0277126
ZNF212	CHID1	0.0277111
ZNF148	POLA2	0.0277087
RFX7	MLLT3	0.0277059
SP2	MFSD2A	0.0276938
ZNF771	MESP1	0.0276928
ARID3B	RC3H2	0.0276795
IRF8	RPL27	0.0276767
NFE2L1	IDI1	0.0276744
ZEB2	RPS16	0.0276596
ZNF781	AP3M1	0.0276522
TBX21	RPL7	0.0276441
MTA1	PEX11A	0.0276345
NCOR1	PTPRC	0.0276286
FOXO3	HEXB	0.0276113
HOPX	VSNL1	0.0275987
PHB	SIGMAR1	0.0275911
IKZF1	PITPNC1	0.0275621
IRF2	PPM1M	0.0275534
IKZF1	SMIM18	0.0275513
ARNTL	EMP1	0.0275507
ZNF207	CCDC88A	0.0275506
ZFX	RNF31	0.0275422
IRF9	TAF6	0.0275364
THRA	TRPM4	0.0275183
ZGPAT	L3MBTL2	0.0275158
NFYB	POLR3H	0.0275123
TBX21	CPNE3	0.0275082
CEBPZ	STAM2	0.0275026
CSDE1	MAD2L1BP	0.027499
LYAR	CCL3	0.0274924
IKZF1	CTSD	0.0274736
CSDE1	TRMT11	0.0274732
HOPX	SH3BGRL3	0.0274696
PURB	DROSHA	0.027445
ZSCAN26	HSPA4	0.0274349
IRF2	STRN	0.0274342
ZEB2	PTBP3	0.0274241
HOPX	CACNA1I	0.0274096
ZNF212	WASHC1	0.0273875
ZEB2	RPS10	0.0273626
MAFK	USP22	0.02736
HIVEP1	ARFIP1	0.0273553
PATZ1	PAXBP1	0.0273495
THAP7	ALDH6A1	0.0273475
CREB1	EXOSC2	0.0273473
AHCTF1	SEL1L	0.0273434
GMEB1	ARMCX3	0.0273376
JUNB	LEMD2	0.0273354
SETDB2	RABL6	0.0273134
NFIA	KIAA1958	0.0273105
STAT4	ABTB2	0.0273063
IRF8	TGOLN2	0.0272965
CASZ1	FBXO42	0.0272964
NR1H2	CPT2	0.0272951
HHEX	MAFK	0.0272929
TBX21	EGR1	0.0272873
ZNF664	RUVBL1	0.0272814
IKZF2	SAMD3	0.0272782
ZBTB44	MAP3K3	0.027276
IKZF1	ATP5MC3	0.0272696
PHB	SRM	0.0272609
IRF8	OSBPL8	0.0272532
IRF9	PSMD10	0.0272376
FOXP1	PRF1	0.0272337
SP110	PUS10	0.0272332
YBX3	MED18	0.0272277
ZBTB38	NCAPD3	0.0272251
HMGA2	TET2	0.0272245
HOPX	HCN2	0.0272049
ZBTB48	AGO2	0.0271988
ZNF706	MLKL	0.0271918
ZNF654	CDK5RAP2	0.0271844
NR1H2	PLPBP	0.0271609
LCORL	KPNA6	0.0271595
HHEX	FXR2	0.0271379
ZEB2	FAU	0.0271309
ZNF574	PDGFA	0.0271255
NR2C2	PTDSS1	0.0271218
ZNF207	PDE4B	0.0270824
IRF8	DUSP2	0.0270677
IKZF1	RPL9	0.0270312
LCORL	AGAP1	0.0270311
ZNF18	VPS4A	0.0270303
HMGB2	TOM1L2	0.0270192
SON	MYNN	0.0270147
ESRRA	RDH14	0.027003
NR3C2	JMJD1C	0.0269839
RFXANK	PSMA5	0.0269684
NCOR1	CPNE1	0.0269621
FOXO3	MAPK8IP3	0.0269545
HES6	GSTM3	0.0269542
ZNF654	CDCA7	0.0269509
HOPX	DGCR6	0.0269466
ATF4	TIGD2	0.0269413
POU2F1	SCYL1	0.0269276
FOXP1	ITGA4	0.026906
DEAF1	MDP1	0.0268984
MAX	UBXN4	0.0268928
RUNX2	CAMTA2	0.0268787
ZEB2	RPL22	0.0268762
LYL1	B4GALT3	0.0268743
FOXP4	ETFDH	0.0268643
PHB	STXBP2	0.0268415
TFB1M	POM121	0.0268262
YBX3	STK25	0.0268139
ARID2	DICER1	0.0268135
NFIL3	SOCS1	0.0268125
REST	CISD1	0.0268091
TCF19	SRP9	0.0268045
MBD2	SEC22A	0.0267801
TFEB	HDHD5	0.02677
CAMTA2	AMT	0.0267672
STAT1	ISG15	0.0267621
SMAD3	ZHX2	0.0267581
SUB1	CACNA1I	0.026754
SMARCC1	EFL1	0.0267503
RBCK1	LRRC57	0.0267459
TBX21	UCHL3	0.0267403
HMG20B	RMDN1	0.0267355
BACH1	FAAP20	0.0267342
ATF6	ADAMTS10	0.0267333
IKZF1	RPL32	0.026724
ZNF771	ZNF296	0.0267058
RORA	WDR7	0.0266918
MEF2C	GPHN	0.0266838
LRRFIP1	FRMD4A	0.0266832
HOPX	GSTP1	0.0266812
MEF2C	SGK3	0.0266477
PLEK	H1-2	0.026644
ARID5B	NAMPT	0.0266202
TCF19	ABHD6	0.0266066
HMGB2	PRDX2	0.0266061
ELK3	PPFIA1	0.0266042
SP110	PLD3	0.026602
SUB1	PLEKHM1	0.0266019
SMAD7	FBXO33	0.0265976
JUN	CCDC141	0.0265902
ZNF609	MTMR2	0.0265848
SP2	SLC27A1	0.0265784
DEAF1	HES6	0.0265681
ZNF131	TMX4	0.0265673
IRF8	CCL4	0.0265662
NCOR2	FUBP1	0.0265657
BATF	RYK	0.0265629
NR6A1	BRI3BP	0.0265601
GABPA	ACADVL	0.0265522
SMAD3	GCSH	0.0265404
TFEB	ADAMTS10	0.0265381
NFRKB	PPP6C	0.0265328
MECP2	DYNC1H1	0.0265312
GLMP	PRKAA1	0.026528
ZNF706	ZFPM1	0.0265255
NR6A1	ST3GAL1	0.0265149
LITAF	DNAJC19	0.0264975
ZFP36L1	CSNK1D	0.0264892
IKZF1	SUB1	0.0264458
FOXP1	PDE4D	0.0264375
DEAF1	SLC38A9	0.0264359
GATA3	STARD3	0.0264244
GLMP	NIPAL3	0.0264156
NR4A2	GABPB2	0.0264132
TTF1	GARS1	0.026397
PIAS4	PATL1	0.0263929
NFE2L1	KMT5C	0.0263912
RUNX3	UBE3A	0.0263889
TTF1	RABEPK	0.0263859
IKZF1	BABAM2	0.0263768
IRF8	ATP2A3	0.0263502
DNAJC2	MTG1	0.0263467
ZNF398	PSME2	0.0263467
SRF	YES1	0.0263271
THAP1	KLHL18	0.0263251
ATF4	FOXK1	0.0263141
NR3C2	XPR1	0.0262874
ZBTB41	HIPK2	0.0262821
ZNF18	ATP6AP2	0.0262769
FOXP1	CENPQ	0.0262688
SMAD5	PEX11A	0.0262686
HOPX	PSMB2	0.0262594
PLEK	SIGMAR1	0.0262592
ZEB2	INTS5	0.0262286
ARID5B	EMSY	0.0262173
SUB1	SEC61B	0.0262169
ZSCAN26	ETNK1	0.0262141
CSDE1	DTNBP1	0.0261958
HOPX	LAMTOR4	0.0261852
GATA3	KIF16B	0.0261831
SON	FAM3B	0.0261777
NR3C2	RIPK2	0.0261774
IKZF1	PTPRCAP	0.0261619
ZBTB26	SMN1	0.0261601
RORA	FAM172A	0.0261582
TOX4	ZC3H12C	0.026146
ZEB2	GLRX5	0.0261452
ZEB2	SERP1	0.0261362
SMARCC2	GMEB2	0.0261316
IKZF1	GINM1	0.0261064
MYC	DCAF12	0.0260952
ATF4	SPAG7	0.0260844
ZNF821	PHKA2	0.0260586
ATF6	CLNK	0.0260476
HOPX	ZFP64	0.0260256
USF1	SYVN1	0.0260104
IKZF1	RPS9	0.0260078
ZNF296	SLC2A13	0.0260063
KLF12	RAC2	0.0259948
LRRFIP1	RNGTT	0.0259535
ARID5B	TRERF1	0.0259521
ZEB2	RPL18A	0.02595
FOXP1	STT3A	0.0259494
FOXP1	CHUK	0.0259393
E2F2	UTP18	0.0259269
ZEB2	ARAP2	0.0259144
ZBTB41	NDUFS6	0.025911
ETV6	DNM1L	0.0259068
MXD1	EXOSC2	0.0258974
MIER1	ANKIB1	0.0258973
IKZF1	SDHD	0.0258921
PHB	UXT	0.0258871
HOPX	MED25	0.0258867
ZNF207	C11orf58	0.0258811
ZNF706	SYNJ2BP	0.0258807
ZNF146	ZDHHC4	0.0258769
USF2	WIPI2	0.0258743
RERE	TOB2	0.0258649
ETV3	IKBKB	0.0258548
HOPX	PHF5A	0.0258461
TOX4	KMO	0.0258421
IRF8	GZMA	0.0258323
AEBP2	SELENOK	0.025797
LRRFIP1	TRAF3	0.0257911
ZNF24	LIN7C	0.0257822
CREBRF	MBD5	0.0257742
SP2	ATG2A	0.0257632
IKZF1	BICRA	0.0257613
HOPX	NT5C	0.0257505
ATF6	NR3C2	0.0257492
NR2C2	SMARCA5	0.0257424
KLF16	ZNF451	0.0257288
HOPX	SRI	0.0257248
AFF3	MSMO1	0.0256553
ZSCAN26	SPATA7	0.0256438
ZNF274	PRDM4	0.025637
RBCK1	UTP4	0.0256353
MBD3	PUM3	0.0256203
GTF3A	NUDCD3	0.0256174
ZNF24	ABCF3	0.0256107
CBFB	NARS2	0.0255986
FOXP1	GAB3	0.0255906
PIAS1	CTSD	0.0255734
ATF1	GFI1	0.0255732
HOPX	ERH	0.0255698
ZBTB1	RARS2	0.0255685
TAX1BP1	DEDD	0.0255631
NR4A2	SLC25A38	0.0255556
MEF2C	AFF3	0.0255441
FOXJ2	CEBPZ	0.0255374
HES6	FCHO1	0.0255371
BHLHE40	ARMCX5	0.0255244
KLF6	SCMH1	0.0255217
FOXK1	MCU	0.0255132
NR1H2	CCDC47	0.0255103
HOPX	TMBIM4	0.0255084
ZNF710	GOLPH3L	0.0255076
MEF2C	PRPSAP2	0.0255047
FOXP1	ICOS	0.0254999
SUB1	USE1	0.0254935
HOPX	GADD45GIP1	0.0254885
YEATS4	AKAP8L	0.0254639
HOPX	ZNF574	0.0254181
ZEB2	ENTPD1	0.0254171
IKZF1	RPL17-C18orf32	0.0254148
GABPB1	TOLLIP	0.025413
CUX1	SPECC1	0.0253988
DNAJC2	PHAX	0.0253947
NFIA	CBY1	0.0253831
FOXP1	ARHGAP15	0.0253831
NFATC2	CENPX	0.025382
TFB1M	TMEM234	0.0253784
ZEB2	ACTB	0.0253766
HOPX	ATP6V1G1	0.0253572
JUNB	NAT9	0.025355
BAZ2A	HDGFL3	0.0253428
SMARCC2	ZFP64	0.0253395
ZEB2	APP	0.0253309
IKZF1	ARHGAP15	0.0253178
RORA	ARHGAP15	0.0253127
IKZF1	FTL	0.0253073
SP2	CSNK2A2	0.0252999
PIAS1	RPL32	0.0252916
MBD3	YES1	0.0252832
LCORL	TAF1D	0.0252742
PIAS4	OSGEP	0.0252727
ZBTB20	GNS	0.0252445
RFXANK	ICOS	0.025241
FOXP1	OSBPL8	0.0252264
HOPX	TRAPPC5	0.0252198
ZEB2	CALCRL	0.025203
YY1	PRKAB1	0.0251978
SMAD9	RBM5	0.0251904
TAX1BP1	DFFA	0.0251886
IRF8	KPNB1	0.0251865
ZGPAT	PRODH2	0.0251837
TP53	SYNGR2	0.0251788
HOPX	POLR1D	0.0251689
RFX1	CMC4	0.0251689
YBX3	MIEF1	0.0251556
ETV6	PPIA	0.0251328
HOPX	RAMP1	0.0251324
AFF3	CDC42BPA	0.0251224
LITAF	RIPPLY3	0.025113
JUND	H3C1	0.025111
ARID1B	APBB1IP	0.0251012
ATF2	ZC3H3	0.0250997
ZNF781	SLC30A7	0.0250994
FOXP1	RASA3	0.0250947
SREBF2	GATB	0.0250922
HOPX	TOMM22	0.0250718
LYAR	PNO1	0.0250659
ATF6	PUM2	0.0250645
ARID4A	RAD54L2	0.0250633
ZNF18	TCN2	0.0250544
DNAJC2	ZMYND19	0.0250492
CEBPZ	RCHY1	0.0250456
ZNF274	WARS2	0.0250449
ZNF207	NAE1	0.0250367
ELF1	ATP10A	0.0250345
HMGB2	RFXAP	0.0250137
BCL11B	CRK	0.0250051
IKZF1	RPL22	0.0250017
FOXP1	CBLB	0.0249941
PKNOX1	ZNF777	0.024983
IRF2	MTR	0.0249718
NCOR1	ATG4B	0.0249696
BHLHE40	CERS4	0.0249364
NFYB	ERCC4	0.0249255
ZBTB16	CCDC88C	0.0249194
PLEK	CORO1B	0.0249149
THRA	NUP43	0.0249078
HMG20B	TOLLIP	0.0249015
NCOR1	APOLD1	0.0248744
ZBTB16	EIF4E3	0.0248707
ZGPAT	KLHL24	0.024867
MIER3	FOXK2	0.0248654
FOXP1	SENP7	0.0248647
LYAR	UBR4	0.0248505
IKZF1	THY1	0.024846
YEATS4	TOPBP1	0.0248412
GATA3	GRAMD1A	0.024833
SMAD2	CDC40	0.0248304
ZFHX2	MORF4L2	0.0248145
MBD3	GTPBP3	0.0248139
THAP1	AGL	0.024809
ARID5B	BRWD3	0.0248066
ZNF318	POGLUT1	0.0247964
KLF12	CCSER2	0.0247823
MTA1	ZNF830	0.0247819
RUNX3	HIPK2	0.0247802
REL	TET3	0.0247799
RXRB	MBD6	0.0247785
PURB	OSBPL11	0.0247767
LCORL	PPP3CB	0.0247697
STAT4	FDPS	0.0247637
ARID5B	FBXO11	0.0247611
LYAR	STRBP	0.024758
MAFK	TRIP10	0.0247564
SMAD4	TSEN15	0.0247555
ZEB2	PYCARD	0.0247432
MTA1	RBM43	0.0247432
CASZ1	USP7	0.0247343
HOPX	LSM10	0.0247342
LRRFIP2	GPR146	0.0247289
IRF5	POLR2D	0.0247272
RUNX3	AP1S3	0.0247242
HMGA1	GRAMD4	0.0247217
KLF12	AMBRA1	0.0247175
SUB1	SUPT6H	0.0247015
SP1	RNF167	0.0247001
THAP7	MYRIP	0.0246998
SP110	PTPA	0.0246994
HOPX	ZNHIT3	0.024681
FOXP1	SLC9A9	0.0246762
ZBTB38	POLB	0.0246641
JUN	HPCAL1	0.0246611
SUB1	SNRPA1	0.0246594
IRF1	PDHX	0.0246562
CREM	MTMR1	0.0246497
JARID2	PDE9A	0.0246464
ZEB2	RGS10	0.0246157
LRRFIP2	MSMO1	0.0245999
HOPX	ACAD8	0.0245973
RERE	CSPP1	0.0245916
DEAF1	PRKAA1	0.0245897
YEATS4	NOL12	0.0245867
HOPX	SUGP1	0.0245804
NR4A1	GNGT2	0.0245769
CTCF	ENDOD1	0.024575
CREB3	H1-2	0.0245736
FOXO1	NUP107	0.0245682
GABPA	MYL4	0.0245634
AFF3	STRBP	0.0245582
RORA	IRF8	0.0245565
MEF2C	SYNRG	0.024552
KLF6	SEC16A	0.0245516
SMAD7	ALDH3A2	0.0245435
KLF6	TMEM129	0.0245392
ZBTB16	TRPM2	0.0245386
SUB1	LSM2	0.0245255
LEF1	LY75	0.0245212
ATF4	SDHB	0.0244964
PRDM1	FAM222B	0.0244934
PRDM1	BCL11B	0.0244909
IRF8	SLA	0.0244863
IRF5	FBRSL1	0.0244788
TSC22D2	CYP51A1	0.0244787
LRRFIP1	LRP12	0.0244743
NFE2L2	MIER3	0.0244734
ARID2	PPP6R1	0.024472
HOPX	NDUFC2	0.024466
TBX21	FKBP5	0.024454
BHLHE40	SCAMP1	0.0244358
MYSM1	SNRNP40	0.0244311
CCDC88A	SRSF1	0.0244202
PLEK	GEMIN2	0.0244151
AFF3	SNTB1	0.0244138
KLF6	MRPS15	0.0244136
CARHSP1	FIZ1	0.0244082
FOXP1	SSH2	0.0243993
ADNP	ANKFY1	0.0243923
HOPX	NDFIP2	0.0243916
TBX21	CXXC5	0.0243908
VEZF1	GTF2A1	0.0243884
HOPX	THY1	0.0243881
BATF	CORO1B	0.0243831
PLEK	SNRK	0.0243815
GATA3	RIPK2	0.0243725
ZNF706	ORMDL3	0.0243692
ZBTB24	SH3RF1	0.0243685
CREM	RPGRIP1L	0.0243662
HOPX	GABARAPL2	0.0243575
HMGB2	GNPDA1	0.024356
TERF2	ACADS	0.0243496
NRF1	ZNHIT1	0.0243458
IRF2	SCAF11	0.0243353
SUB1	ARL8A	0.0243329
IKZF1	RPS7	0.0243297
NR6A1	GAR1	0.0243219
ZEB2	ARPC4	0.0242997
JARID2	NAP1L3	0.0242933
HES6	AGO3	0.0242861
CSDE1	FAF2	0.0242853
LCORL	STAM2	0.0242847
HMGA1	SLC39A8	0.0242808
ZBTB16	LEF1	0.0242733
ZNF18	UNC50	0.0242702
HOPX	SEC24A	0.0242697
LEF1	ZBTB16	0.0242675
HIVEP1	ANKRD13A	0.0242589
MAX	SRGAP3	0.0242573
IKZF3	MARK3	0.0242451
ZBTB2	SLC10A1	0.0242387
POU2F1	NR3C2	0.0242371
NFATC2	KCTD6	0.0242281
ZNF22	MRE11	0.0242202
NFYC	MAP3K2	0.0242127
BLZF1	FBLN1	0.0242054
MAX	ZNF32	0.0242048
IRF2	RPL32	0.0241976
ZNF18	ANKRD46	0.0241683
HOPX	DYNLL1	0.024167
TFB1M	SCYL3	0.0241663
FOSL2	TPMT	0.0241606
ELF1	ADRA1A	0.0241548
SMAD4	ARIH2	0.0241525
IRF9	RIC8A	0.0241368
ZBTB41	MDM2	0.0241366
HMG20B	RIPK2	0.024132
ZBTB7A	PRDX3	0.0241313
TFB1M	AKR7A3	0.0241196
ZBTB24	ZNF318	0.0241101
NFIL3	OTUD5	0.0241075
CREM	CTNNBL1	0.0241073
ARID4B	LRIG1	0.0241063
ZEB2	ITGB1	0.024096
BCLAF1	SLC30A7	0.0240922
MESP1	ATG101	0.0240887
RBCK1	SEC11C	0.0240815
GTF3A	SNAPC3	0.0240807
NR3C1	ITGAX	0.0240793
AHR	METRNL	0.0240793
MTA1	TOPORS	0.024077
NR1H2	HSF2BP	0.0240607
ATF6	LIN52	0.0240597
NFKB1	PINX1	0.0240572
HMG20B	SLC14A1	0.0240558
RBPJ	DDX54	0.0240546
PLEK	SFR1	0.0240533
GMEB1	RBM28	0.0240532
TMF1	PTPA	0.0240455
GATA3	FXYD6	0.024035
IKZF1	RPL26	0.0240329
HMGB2	C11orf49	0.0240285
FOXP1	TCF4	0.0240275
STAT4	ERAP1	0.0240153
MEF2C	GPCPD1	0.0240116
ZNF507	ZC3H7B	0.0240102
DEAF1	CHUK	0.0240095
IKZF1	RPL7A	0.0240088
HES6	SEC23B	0.0240088
HOPX	WBP11	0.0240066
STAT4	NHSL2	0.0240052
IKZF2	DYM	0.0240043
ZEB2	MAPK8IP1	0.0240029
NR2C2	GBE1	0.0239974
SUB1	MRPS31	0.023993
SMAD3	SRSF10	0.0239923
ZNF800	DNAJC25	0.0239903
SON	RAB43	0.023989
FOXP1	CCL4	0.0239851
SFPQ	FCHO1	0.0239782
RUNX3	RNF19B	0.023966
MEF2C	GNGT2	0.0239634
RBPJ	DDX21	0.02396
FOXP1	ZFYVE26	0.0239546
PAXBP1	DUSP22	0.0239507
RERE	INTS7	0.0239507
HMGB2	YPEL3	0.0239482
ZBTB48	TEFM	0.0239418
FOXP1	BMT2	0.02394
HOPX	GHITM	0.0239347
FOSL2	NR3C2	0.0239244
IRF2	DDX58	0.0239131
ETS1	PRCP	0.0239009
HOPX	LRRC4B	0.0238895
SP110	CCSER2	0.0238858
CREBRF	NUS1	0.0238808
TBX21	PHPT1	0.0238783
HOPX	RPL26	0.0238758
ETS1	MSL3	0.0238745
KLF12	OSBP	0.0238721
ZNF76	MRPL15	0.023859
HOPX	ETFB	0.0238514
SUB1	INPP5D	0.0238497
NFRKB	ABHD12	0.0238487
ZEB2	VIM	0.0238485
HOPX	PTPRCAP	0.0238448
HOPX	SDHD	0.0238429
IKZF3	TCF4	0.0238351
SUB1	MEPCE	0.0238283
ZBTB7A	MEAF6	0.0238196
ELMSAN1	CTSA	0.0238194
ARID3B	SELENOK	0.0238133
MYB	TECPR1	0.0238126
FOXP1	LY86	0.0238112
MIER1	CD69	0.0237941
THAP1	HS3ST3B1	0.0237908
CSDE1	ARFGAP3	0.0237894
ETS1	PDHB	0.0237887
IKZF1	FYN	0.0237826
ZNF296	MSH3	0.0237721
SUB1	HOPX	0.023765
IKZF1	PFN1	0.023765
IRF8	SRSF7	0.0237554
HMGB2	BNIP3L	0.0237535
ARID5B	TBCCD1	0.0237534
HMGB2	RPL12	0.0237522
BLZF1	MOGS	0.0237486
THRA	IKBKB	0.0237472
RBPJ	S100A8	0.0237431
MTF1	HIPK2	0.0237394
YBX3	TRADD	0.0237322
JAZF1	CTNNA1	0.0237295
HMGB2	DHRS3	0.0237163
GMEB1	BCCIP	0.0237136
IKZF1	PSENEN	0.0237122
IKZF1	S100A10	0.0237088
IRF2	HEATR1	0.0237072
RFX7	CASS4	0.0237053
VEZF1	GPN2	0.0237008
MEF2D	LPIN2	0.0236967
ZHX2	CISH	0.0236908
REL	CDK2	0.0236886
MAFG	DDX52	0.0236881
MLX	MED29	0.0236866
TCF4	RBKS	0.0236749
SMARCAL1	KLHL18	0.0236655
NCOR1	FARS2	0.0236617
IRF3	GLOD4	0.0236611
RORA	CELF2	0.0236594
SMAD7	LRSAM1	0.0236569
FOXP1	PDE7A	0.0236441
ZNF407	PIKFYVE	0.0236436
NFYB	PCGF3	0.0236411
HOPX	VDAC2	0.0236295
ZBTB7A	PTRH1	0.0236283
RFXANK	BOLA2B	0.0236256
FOXK2	LARP1	0.0236228
HOPX	OSTF1	0.0236206
IKZF1	ARF5	0.0236108
PLAGL2	NDUFS1	0.0236078
SOX4	SLC14A1	0.0236044
NCOA1	NDFIP1	0.0236034
ZNF407	HERC1	0.0236023
AFF3	FZR1	0.0235995
IRF8	YEATS4	0.0235993
HOPX	PGM2	0.0235991
ZBTB41	SLC9A1	0.0235825
FOXP1	RPS6KA5	0.0235619
HOPX	MCAT	0.0235567
SMAD5	CASZ1	0.023543
PLAGL2	TMBIM1	0.0235309
ELF1	ARHGAP17	0.0235263
IKZF2	BLCAP	0.0235164
IRF1	APLP2	0.0235144
CBFB	BCAP31	0.0235111
HOPX	CST3	0.0235094
ZEB2	SMAP2	0.0235082
HOPX	RRP8	0.0235062
DEAF1	IGF1R	0.0235042
RORA	FCHO2	0.0234993
RBPJ	STX6	0.0234992
IRF5	TAP1	0.0234831
HMGB2	TMEM192	0.0234791
GMEB1	SEMA4B	0.0234746
FOXK2	TRMT6	0.0234738
HOPX	MT-ND4	0.0234731
HBP1	DDT	0.0234629
HOPX	CHMP2A	0.0234523
ZNF706	HINT1	0.0234329
JARID2	SMAD7	0.0234313
ZEB2	TBC1D8B	0.0234312
IKZF1	AOAH	0.0234308
ZNF326	GART	0.0234219
YBX3	VARS1	0.0234213
KLF10	SMG5	0.0234173
FOS	PLD3	0.0234152
NR4A2	MSRA	0.0234152
RORA	LARP4	0.0234151
PIAS1	TBC1D8	0.0234144
PIAS4	UBE2J2	0.0234123
HOPX	TVP23B	0.023399
ZNF131	AXIN1	0.0233923
CTCF	MED18	0.0233906
LRRFIP1	MCM3	0.0233882
PHTF1	JRKL	0.0233763
LCORL	CDC14B	0.0233761
BCL11B	AUH	0.0233701
ZFPM1	LBHD2	0.0233644
HOPX	BTF3	0.0233587
FOXP1	LPCAT2	0.023354
HMGB2	VAPB	0.0233484
LEF1	ITPKB	0.023347
LYAR	BRI3BP	0.0233458
SOX4	TMCO6	0.0233403
PLEK	UBL7	0.0233326
ZNF362	TFEB	0.0233319
LYAR	ZNF830	0.023324
BLZF1	NUP54	0.0233226
ZBED4	TMEM159	0.0233157
LCORL	RDH11	0.0233126
HOPX	AP2S1	0.0233125
ZBTB41	SUPT5H	0.0233048
DEAF1	DYNLT3	0.02329
HMGA1	FBXO9	0.0232723
ZEB2	ARHGDIA	0.0232704
MAX	CDKN2C	0.0232655
HOPX	C6orf226	0.0232614
NFRKB	CHPF	0.023258
ZNF296	PAFAH1B2	0.0232543
RERE	PPP6R1	0.0232542
SMAD3	SAP30	0.0232422
HOPX	LMAN2	0.0232372
HOPX	MRPL34	0.0232273
RFX7	TTC9C	0.0232269
HMGB2	MRPL43	0.0232256
PHB	CYB561D2	0.0232255
HOPX	EIF4E2	0.0232204
IRF5	TES	0.0232128
HMGA1	ATP11B	0.0232115
HOPX	SMDT1	0.0232093
AFF3	ANKRD28	0.023209
HOPX	ZFP36	0.0232085
SUB1	CDC42SE1	0.023208
CDC5L	NKTR	0.0232017
ZNF407	SPIDR	0.0231944
FOXP1	GFM2	0.0231911
DEAF1	NDEL1	0.0231907
ELF1	TCP11L2	0.0231889
NCOA1	CCPG1	0.0231887
ETS2	NR3C2	0.0231872
RORA	FAF1	0.0231866
SMARCAL1	DCAF12	0.0231836
HMGA1	RNF31	0.0231829
PURB	APOLD1	0.0231659
TGIF1	FAM110A	0.0231619
ZNF292	LAIR1	0.0231586
ATF6	PRR3	0.0231559
IRF3	TRIM13	0.0231509
NFIL3	TBC1D10A	0.0231501
ZEB2	DEGS1	0.0231473
JARID2	FAF1	0.0231448
IKZF1	ARHGAP26	0.0231416
ATF2	ATAD2	0.023141
HES6	CSNK1G2	0.0231286
SP1	HAT1	0.0231229
KLF2	RPS19BP1	0.0231225
CUX1	ZEB2	0.0231219
ZHX3	SEC24D	0.0231135
FOXP1	HIPK1	0.0231109
AFF3	RFTN1	0.02311
TP53	ZNF212	0.0231077
IKZF1	RPS13	0.0231029
HOPX	UQCRFS1	0.0230937
TTF1	PELP1	0.02309
LYAR	PSMD14	0.0230862
IKZF2	TXNDC11	0.0230836
ZNF398	QTRT1	0.0230831
ZEB2	PPP3CC	0.0230804
MYC	METRNL	0.0230782
HBP1	MIDN	0.0230681
IRF8	TSR2	0.0230656
MTF1	HIVEP2	0.0230631
SRF	SYVN1	0.0230626
MYSM1	FAM111A	0.0230603
BCL11B	POLR2B	0.023057
IKZF2	RNF115	0.0230564
IKZF1	PPIA	0.023053
GABPA	DHX36	0.0230506
HOPX	CALR	0.0230466
KLF10	FUBP3	0.0230435
SP1	BORCS5	0.023037
ZNF146	HNRNPH2	0.0230361
RUNX2	KIAA1958	0.0230319
THAP1	DNAJC25	0.02303
CDC5L	ZBTB8OS	0.0230212
KLF3	RPL7A	0.023017
IKZF1	RPL10A	0.0230137
ETS2	FBXW5	0.023006
GPBP1	MSH2	0.0230056
MEIS3	TCEANC2	0.0230055
ZNF148	ZFP91	0.0230014
NFRKB	PDZD11	0.0230007
ZNF654	POLR2B	0.0229896
STAT4	SOCS7	0.0229797
CCDC88A	SLC25A25	0.0229791
MEF2D	PCBP2	0.0229754
NFATC2	DUS1L	0.0229732
TET2	MALSU1	0.0229704
MEF2C	PDE4B	0.0229625
BBX	AKT1S1	0.0229602
ZEB2	IL12RB2	0.0229593
PLEK	ANKRD27	0.0229589
ZFP36L1	ARPC1A	0.0229557
BATF	FBLN2	0.0229545
RORA	TNRC6B	0.0229466
BBX	R3HCC1L	0.022943
THRA	FAM189B	0.0229422
ZBTB26	NARS2	0.0229401
MXD4	LTA4H	0.0229349
ETV3	TMEM154	0.0229328
RFX7	ATG4D	0.0229191
ZNF574	GABARAP	0.0229119
IKZF1	CLTA	0.022897
TRERF1	CA5B	0.0228968
ZNF397	PFAS	0.0228966
MBD2	SAP25	0.0228962
HOPX	EIF3F	0.0228948
FLI1	ATXN7L1	0.022891
IKZF2	C2CD3	0.0228892
SMAD3	TMED2	0.0228889
ATF6	AFTPH	0.0228849
HMGB2	NOA1	0.0228734
FOXO3	ETS2	0.0228699
AFF3	LEPROT	0.0228698
HOPX	DPH3	0.0228679
PIAS4	RABEPK	0.022867
THAP12	ACOT13	0.0228669
HOPX	EEF1D	0.0228525
LYAR	SETD1A	0.0228514
ZNF146	PIP4K2C	0.0228508
BACH1	TRMT11	0.0228381
LYL1	MAF1	0.0228335
RBCK1	MAPK8	0.0228318
IKZF2	HSF2BP	0.0228248
ZNF292	ZNF638	0.0228243
HMG20A	ATPAF2	0.0228242
AFF3	MAP3K8	0.0228161
ATF1	SEPHS1	0.0228113
AHCTF1	SIAH2	0.0228094
ZNF706	TRAPPC4	0.0228072
ZNF407	SLC9A8	0.0227956
KLF12	DENND4C	0.0227947
MEF2A	DCLRE1C	0.0227914
HOPX	COX5B	0.0227898
GATA3	ALKBH1	0.0227863
NSD2	DDX49	0.0227837
KLF16	SPATA1	0.0227829
GABPB2	DPF3	0.0227804
PATZ1	MKLN1	0.0227791
HOPX	GLRX5	0.022779
ZFP91	ITPA	0.022776
NFIL3	BCL2L11	0.0227712
ZNF277	SPR	0.0227665
FOXP1	MAP2K5	0.022766
AFF3	CNOT11	0.0227647
SRF	UCHL3	0.0227623
NR3C2	CDKN2C	0.0227486
ZNF777	AP3S2	0.0227437
RORA	NCALD	0.0227318
JUN	DDX55	0.0227249
PLEK	RPL27	0.022717
CBFB	SART1	0.0227169
GABPB1	TAX1BP1	0.0227073
PRDM1	SNX13	0.0227048
NCOR1	NIPAL3	0.0226999
RUNX2	ARSK	0.0226967
ZEB2	UBB	0.0226913
PIAS1	RPS4X	0.0226892
KLF12	ARFGAP3	0.0226832
IKZF1	YPEL3	0.0226824
MYSM1	EFNB2	0.0226734
LYL1	TAP2	0.0226594
ZNF507	RC3H2	0.0226573
ZEB2	IRF2	0.0226568
STAT4	RPRD1A	0.0226541
GATA3	CASS4	0.0226471
ETV3	CCDC88A	0.0226329
SMARCE1	NUP35	0.0226306
FOXP1	MAML3	0.0226292
NR2C2	YIPF5	0.0226236
HOPX	INIP	0.0226113
ZNF706	DNAJC25	0.0226082
ATF1	ABCB8	0.0226057
SUB1	RALGPS2	0.0225969
NR4A2	SOX4	0.0225958
ZNF32	MYLIP	0.0225928
ARID4A	ANAPC10	0.0225882
ZHX3	ZDHHC18	0.0225873
RUNX3	SERF2	0.0225863
ZBTB4	PBXIP1	0.0225831
NFYB	ABHD1	0.0225823
IRF8	MAP3K8	0.0225789
IKZF1	RPL27A	0.0225777
TFB1M	ECD	0.022573
ZFP36L1	ZCCHC8	0.0225682
CARHSP1	NFIA	0.0225675
TGIF1	TBC1D9B	0.022558
ZNF398	MRPS11	0.0225578
ZNF574	ATP2A2	0.0225578
MECP2	RNF10	0.0225564
HES6	ABCC5	0.0225546
ZNF18	PYROXD1	0.0225496
RFXANK	INPP1	0.0225484
ZFP91	CCDC66	0.0225479
RFX7	SLK	0.022537
NFIA	CARHSP1	0.0225365
ZBTB7A	DNAJC9	0.022531
HIVEP1	GSE1	0.022531
SMARCC1	HRAS	0.0225303
TOX4	ANKFY1	0.0225278
ZNF777	MCL1	0.0225231
PRDM4	IFI44	0.0225167
HOPX	MOB2	0.0225165
RFX7	PEAK1	0.0225091
JUND	HEATR5B	0.0225079
HOPX	TMEM106B	0.0225026
PRDM1	ACSL1	0.0224987
TSC22D2	ZHX2	0.0224978
MEF2C	RASSF3	0.0224972
ZNF146	JKAMP	0.0224915
AFF3	MADD	0.0224876
THAP1	ENDOD1	0.0224851
IRF8	RORA	0.0224844
CREBL2	PHLPP1	0.0224811
ZFP64	AMT	0.0224794
RUNX2	TRIP10	0.0224774
HMG20B	FEM1C	0.022477
HOPX	ADRA1A	0.022477
ZFP91	CEBPZ	0.0224721
ETS2	SIN3A	0.0224679
ARID2	PHACTR2	0.0224677
ZNF296	MTIF2	0.022466
RORA	SLC38A9	0.0224585
RORA	NHSL2	0.022457
ATF1	ANAPC2	0.0224532
ELF1	EXT1	0.0224418
SMAD2	EZH1	0.0224414
IRF2	RPL9	0.0224388
ZNF22	VPS26B	0.0224351
ARID5B	ATP7A	0.0224322
NCOR1	ST7	0.0224303
ZBTB4	LIN7C	0.0224279
LITAF	RAD54L2	0.0224273
HOPX	PSENEN	0.0224273
STAT1	TBC1D9B	0.0224223
KLF6	RFK	0.0224185
ZEB2	FBXL3	0.0224148
MGA	PCNT	0.0224098
CREBL2	CYLD	0.0224063
NFIA	SLC3A1	0.0224053
IKZF1	ITPKB	0.0224025
TBX21	RPS15A	0.0223995
HES6	TRMT10C	0.0223994
MBD2	TPMT	0.0223916
CASZ1	USP39	0.0223846
LRRFIP1	LIN37	0.0223835
ZNF292	KRIT1	0.0223831
TFB1M	DNAJC30	0.0223777
MEF2A	PAXBP1	0.0223771
ZNF146	RBM17	0.0223759
FOXN3	ARF1	0.0223692
ZBTB38	SEC31A	0.0223687
FOXO1	FBXO27	0.0223684
THAP1	LONP2	0.022364
KLF6	TIMM50	0.0223609
UBTF	CEP250	0.0223557
ZEB2	MAP4	0.0223547
ARID5A	MRPL27	0.022347
MBD3	RAB4A	0.0223462
HOPX	MBD3	0.0223447
SUB1	SMIM18	0.0223419
TBX21	CKB	0.0223416
TTF1	GFRA2	0.0223371
NCOR1	PTPA	0.0223366
RORA	IGF1R	0.0223345
JARID2	KPNB1	0.0223292
ARID5B	SFXN3	0.0223288
NR3C2	SDHB	0.0223145
MBD3	ZC3H12C	0.0223102
LEF1	TRPV2	0.0223098
ATF1	TMEM248	0.0223059
ZNF281	SELENOK	0.0223055
ARID5B	KCTD1	0.0223036
NCOR1	RAP1B	0.022302
ZNF76	ARL1	0.0223015
NFYB	TMEM248	0.0222987
ZFP36L1	TIMM8B	0.0222964
LYAR	KPNA1	0.022295
E2F5	ZNF451	0.0222946
ZNF706	GADD45B	0.0222763
NR1H2	PGGHG	0.0222746
AFF3	PRR5	0.022274
FOXP1	SUCLG2	0.0222703
SP1	ERC2	0.02227
SUB1	NUDT9	0.0222697
NFIL3	SLC35E1	0.0222691
ZNF781	EEF1A1	0.0222636
TBX21	SENP2	0.0222633
NFIL3	CLOCK	0.0222494
MBD2	ZRSR2	0.0222464
SMAD3	JAGN1	0.022245
ZEB2	RIPK2	0.0222431
IRF2	ACP6	0.0222426
RFX7	MLLT10	0.0222379
ARID4B	SNX8	0.0222367
LYL1	RPL27	0.0222327
RORA	RPL35	0.0222285
ZNF207	FAM207A	0.0222253
TFEB	ZADH2	0.0222212
GMEB2	R3HCC1L	0.0222207
ARID1B	GNAS	0.0222143
HOPX	C1GALT1C1	0.0222076
NFE2L2	ARFGAP1	0.0222046
BHLHE40	HMGB2	0.0222045
BATF	MRPS9	0.0221993
JDP2	APIP	0.0221969
JDP2	BORCS5	0.0221958
GABPB1	BCL9L	0.0221927
IRF8	S1PR1	0.0221922
CREM	PIH1D1	0.022189
NR3C1	MCAT	0.0221875
UBP1	PKD1	0.022187
ZEB2	MGST3	0.0221864
IKZF3	PTBP3	0.0221857
USF1	PMPCA	0.0221838
HOPX	MRPL14	0.0221822
TERF2	VPS13C	0.0221813
ZEB2	SCAND1	0.022177
IKZF2	PPP6R3	0.0221727
HMG20A	DCAF13	0.0221715
ATF1	CYHR1	0.022167
NFATC2	TCERG1	0.0221668
NFRKB	ANKRA2	0.0221658
TFDP1	DDX49	0.0221657
IKZF1	PSMB2	0.0221657
ATF1	PPIL3	0.0221642
SP2	EMC3	0.0221623
PIAS4	FGF10	0.0221591
ZNF664	EPN1	0.0221571
IRF1	SUSD1	0.0221519
MBD3	BRMS1	0.0221495
ZFP36L1	PHF1	0.022147
ZKSCAN4	TBC1D10A	0.0221395
ZBTB20	YWHAB	0.0221375
SUB1	EXOSC8	0.0221348
PURA	CD99L2	0.0221329
USF2	WDR91	0.0221301
HMGB2	LGALS3	0.0221269
ZNF407	RHEB	0.0221244
PIAS1	RPL17-C18orf32	0.0221178
ZFP36L1	IFRD1	0.0221174
IRF8	ST3GAL1	0.022113
ZNF22	SEL1L	0.0221128
ETS1	NME1-NME2	0.0221112
HES6	TBC1D22B	0.0221061
USF1	SLC36A4	0.0221034
SUB1	HYPK	0.0221014
IRF8	LIMS1	0.0220989
ATF6	FAM210B	0.0220959
IRF5	MRPL46	0.0220943
IRF8	LRIG2	0.0220937
SUB1	MRPL17	0.0220932
BLZF1	SLC30A6	0.0220919
ZNF146	OSGEP	0.0220898
BCL11B	RGS9	0.0220859
ZNF706	GPR171	0.0220794
GMEB1	DCP2	0.0220763
ZNF407	UMAD1	0.0220751
MXD1	GTF3C2	0.0220734
TAX1BP1	ABI3	0.02207
ZNF771	NAA38	0.0220683
ZNF706	TMEM120A	0.0220678
HMGB2	FBXO38	0.0220648
CSDE1	EMILIN2	0.022061
ZNF781	SFMBT1	0.0220571
KLF12	SPG11	0.0220534
NFYB	STRN4	0.0220498
SMAD3	TTC13	0.022047
CREBRF	AARS1	0.0220445
RFXANK	KNOP1	0.0220404
CC2D1A	SOX4	0.0220362
MAX	THOC7	0.0220347
ZNF362	PRDX3	0.0220342
CREBL2	INPP5A	0.0220283
RBPJ	MORC3	0.022022
ZNF654	TK2	0.0220215
FOS	FAM3C	0.0220204
HOPX	RGS1	0.0220187
IKZF1	ANKRD12	0.0220157
ZNF22	FXR2	0.0220149
CASZ1	RFX1	0.022011
HMGB2	IL12RB2	0.0220079
NFIL3	PTGER4	0.0220055
CEBPZ	CCDC66	0.0220053
TERF2	METTL3	0.0220028
TSC22D2	PTDSS1	0.0219992
ETV3	VPS26A	0.0219966
ZBTB16	GRAMD4	0.0219941
ZEB2	ITM2B	0.0219939
MAFG	TSC22D2	0.0219849
TTF1	SLC16A10	0.0219805
ATF1	RER1	0.0219766
ETS2	ORMDL1	0.0219761
HOPX	SFT2D1	0.021976
ZFX	NEDD4L	0.0219757
DEAF1	MAST2	0.0219696
MEF2A	ZNF106	0.0219685
CREBZF	PPP6C	0.0219671
LYL1	SPG7	0.0219631
NFYB	PPFIA1	0.0219539
GABPA	ENPP4	0.0219537
ZNF706	GPANK1	0.0219475
SUB1	KLF2	0.0219414
NFYB	TRAPPC5	0.0219389
MAFG	SMARCAL1	0.0219348
HOPX	LDB1	0.0219219
MLX	RNF126	0.0219201
SUB1	NANP	0.0219196
ATF6	DISC1	0.0219144
HES6	BZW1	0.0219056
AHR	INTS3	0.0219047
MYNN	DDX19A	0.0219043
HMGB2	XCL1	0.021904
ZEB2	PLCB4	0.0218946
GMEB2	AKT1S1	0.0218927
IRF8	FGR	0.0218923
HOPX	DLD	0.0218916
MYB	PAFAH1B2	0.0218899
MBD3	TAF6	0.0218855
CREBRF	TFG	0.021884
UBTF	CCND3	0.0218821
HOPX	IRF1	0.0218722
CREM	RAPH1	0.0218721
MYC	UBE2D4	0.0218693
CCDC88A	ABCA6	0.0218652
JUND	MRPS31	0.0218648
ID2	SLC19A2	0.0218633
CARHSP1	KCTD6	0.0218632
NCOR1	PPM1D	0.0218629
NFYB	DNAJC30	0.0218615
IRF8	MRPS10	0.0218606
ARID1B	SIN3B	0.0218598
ZEB2	CUX1	0.0218588
CCDC88A	STAU2	0.0218559
ZEB2	CTSD	0.0218543
HOPX	IMPA2	0.0218535
HES6	STRADA	0.0218529
ZNF664	TTC9C	0.0218514
USF2	EXTL3	0.0218364
TFEB	ATXN1L	0.0218338
ZEB2	FYB1	0.0218315
RUNX2	NONO	0.021829
FOS	SUN1	0.0218261
TMF1	ARL16	0.0218256
SUB1	IKZF1	0.0218246
IKZF2	GALNT11	0.0218163
ZHX2	EVI5	0.0218107
ZFP36L1	SORL1	0.0218066
ZNF710	SEMA7A	0.0218062
BCL11B	CISH	0.0218005
HHEX	C11orf58	0.0217951
IKZF1	SRP14	0.0217835
HOPX	ZEB2	0.0217804
MLX	ILVBL	0.021775
ZHX2	SLC25A37	0.021769
ZNF76	SF3A3	0.0217688
IKZF3	MMD	0.0217673
FOXK2	ANAPC2	0.021766
IRF8	RBPJ	0.0217636
HHEX	TRIP10	0.0217601
ELF1	BRD3	0.0217588
ETS1	ZEB2	0.021757
ZEB2	MRPL9	0.0217537
ZNF652	TAF2	0.0217518
IKZF1	METRN	0.0217414
ZNF771	MED19	0.0217406
HBP1	TESK1	0.0217398
ELF1	FKBP5	0.0217389
IKZF2	CUL5	0.0217349
ZNF407	MIB1	0.0217348
SON	ATG4D	0.0217326
IKZF1	MYCBP2	0.0217318
ZEB2	ADI1	0.0217242
ZEB2	PPT1	0.021717
E2F5	BBX	0.0217162
SUB1	LRMDA	0.0217159
CBFB	NMD3	0.0217095
ZNF318	ATP6V0A2	0.0217085
KLF10	KLHL2	0.0217006
ZNF821	SPIDR	0.0216923
ETS2	XRCC5	0.0216898
MESP1	PLEKHB2	0.0216859
RFXANK	TARS3	0.0216844
ZFP36L1	PLD3	0.0216832
ZNF326	INVS	0.0216826
HIVEP1	MEX3C	0.0216808
CREB1	RPL14	0.0216777
RORA	SLC4A7	0.0216765
STAT1	NFKBID	0.0216761
MXD4	BCKDHB	0.021673
ZNF146	FAM3A	0.0216633
JUNB	PRR14	0.0216582
NFYB	TTC9C	0.021656
HOPX	MT-CO3	0.0216528
FOXP1	SLC4A7	0.0216526
LYAR	GAR1	0.0216462
IKZF3	CELF2	0.0216458
IKZF5	SLC2A3	0.0216444
YY1	OSBPL11	0.0216439
ZNF652	SEMA7A	0.021639
ZNF574	TRIAP1	0.0216306
KLF10	GPR146	0.0216262
IRF3	GNPTG	0.0216249
ZNF706	AKAP8	0.0216242
NFIL3	MRPL16	0.0216236
ZBTB10	NSMCE2	0.0216212
ZBTB24	SLK	0.0216195
MEF2C	CYBA	0.0216182
TCF19	ARMCX5	0.0216117
ELF1	DENND1B	0.0216105
MAF1	RPRD1B	0.0216028
RFX7	ADCK1	0.0216025
STAT1	CNBP	0.021602
TET2	DGCR2	0.0216006
RUNX2	MDFIC	0.0216006
BCL11B	AMBRA1	0.0215988
HOPX	ABHD17B	0.0215963
USF2	ASL	0.0215926
NR6A1	TAF4	0.0215874
FOXN3	RABGAP1	0.021586
ARID4A	LIME1	0.021586
KLF10	RMND5A	0.0215836
ZNF32	PCGF3	0.0215819
ZEB2	ZC3H15	0.0215705
YBX3	COPRS	0.0215703
SON	CIB1	0.0215699
ARNTL	TPCN1	0.0215696
HOPX	POLR2M	0.0215683
MIER1	PPP2R3C	0.021563
ZNF131	COPA	0.0215618
GABPB2	TMEM218	0.0215584
ZFP64	SMIM19	0.0215534
ZBTB24	ZNHIT3	0.0215528
FOXP1	GPCPD1	0.0215479
SUB1	PTPRCAP	0.0215435
ZHX2	TEX10	0.0215426
IKZF3	ZAP70	0.021542
PAXBP1	MPND	0.0215392
IKZF1	UBAC2	0.0215372
ZNF212	PABPN1	0.0215359
KLF10	KLHDC10	0.0215358
ZEB2	DNASE2	0.0215263
HMGB2	TMED3	0.0215249
KMT2C	GPATCH2L	0.0215195
ZBTB24	PLEKHM3	0.0215178
IKZF5	RARS1	0.0215164
IRF2	ALAS2	0.0215124
NFE2L2	TBC1D15	0.021509
SON	PFAS	0.0215048
ETS2	TECPR2	0.0215031
NFIA	ZFAND3	0.0214957
IRF8	RASA3	0.0214914
ZNF518A	THEMIS2	0.0214854
ZNF821	KDELR2	0.0214853
BBX	TXLNG	0.0214806
CREBZF	PTDSS1	0.0214776
NCOA1	ZCRB1	0.0214717
HMGA1	TRAF3	0.021459
BATF	TPM4	0.0214586
FOXN3	GPBP1L1	0.0214574
HOPX	KANSL2	0.0214569
ZHX2	APC	0.0214565
ESRRA	PFAS	0.0214543
HOPX	PLEKHJ1	0.0214492
ATF6	RPS9	0.0214486
HES6	ERCC8	0.021448
ZNF706	SERTAD1	0.0214475
ELF1	RNF149	0.0214426
FOXJ2	DHCR7	0.0214415
ATF6	NCAPH2	0.0214414
ZNF48	FRRS1	0.0214319
ARID4B	SEMA4D	0.0214287
HOPX	ZNF771	0.0214281
AHCTF1	SYNGR2	0.0214241
MYNN	HDAC4	0.0214232
RFX3	RPL14	0.0214212
IKZF1	OSTF1	0.0214159
RFX1	SPIDR	0.0214139
SMARCC2	AIG1	0.0213986
IKZF1	ARL6IP5	0.0213947
VEZF1	KLHDC3	0.0213939
ZSCAN26	TECPR1	0.0213889
DMTF1	TOB2	0.0213859
IRF3	RCE1	0.0213858
SUB1	GCSH	0.0213838
ZNF292	SEC31A	0.0213793
DNAJC1	KLHL12	0.0213791
ZEB2	VPS41	0.0213779
ARID5B	CAPRIN2	0.0213768
ZGPAT	SMNDC1	0.0213686
SMARCC2	GATB	0.0213673
ZFP36L1	UBE2H	0.0213647
SON	ADCY7	0.0213618
ZEB2	EPSTI1	0.0213548
IRF8	DEXI	0.0213548
ZEB2	SUPT4H1	0.0213533
AFF1	SOS2	0.0213499
ZFP36L1	CPEB4	0.0213499
ZGPAT	ATP5IF1	0.0213427
IKZF1	TES	0.0213424
PKNOX1	KLC4	0.0213398
CEBPZ	GCNT2	0.0213395
DEAF1	HAT1	0.0213376
FOXO3	XRCC5	0.0213267
NR3C1	DGKZ	0.0213133
TBX21	TSPAN5	0.0213077
ZNF76	GRHPR	0.0213074
MEF2C	TIMP2	0.0213056
SUB1	SP1	0.0213054
LRRFIP2	RAPH1	0.0213052
RBPJ	TBXAS1	0.0213045
JARID2	NMT2	0.0213044
ELF1	MTFR1	0.0213038
SRF	CARHSP1	0.0213034
ZNF292	ZBTB38	0.0212999
IKZF1	EPSTI1	0.0212971
ZBTB41	VPS26A	0.021294
NFIA	WDR48	0.0212936
KLF10	SLAMF6	0.021289
MXD4	ATP6V0A2	0.0212876
HIVEP2	POLR3B	0.0212852
SUB1	RPL10A	0.0212835
SMAD3	TMEM243	0.021273
SMAD4	RRAGC	0.0212726
ZNF76	MIF4GD	0.0212719
JUNB	HERC6	0.021263
IKZF1	PLA2G4A	0.0212601
AKNA	PEX11A	0.0212598
NFATC1	VARS1	0.0212534
FOXO3	CLP1	0.0212528
ZXDC	PRPF3	0.0212519
SMAD3	ZNF277	0.0212476
IKZF1	SLCO5A1	0.0212443
E2F5	KMT2B	0.021234
ZNF781	HDAC4	0.0212287
ZNF827	NMT1	0.0212284
STAT4	DOCK7	0.0212261
MYB	MPRIP	0.0212247
SMAD9	SIRT1	0.021219
SSRP1	ATG4D	0.0212188
ZEB2	GFRA3	0.0212128
ZNF654	MBP	0.0212126
NFATC2	ORMDL3	0.0212075
PLEK	RPLP2	0.0212074
NSD2	METTL3	0.0212066
DNAJC1	AIG1	0.0212059
IRF8	PAIP2	0.0212034
TGIF1	WDR36	0.0212023
USF1	RBFA	0.0212018
SP2	SFXN1	0.0211977
ETV6	SUPT6H	0.0211878
SUB1	RPS13	0.0211828
KLF12	DIS3L2	0.0211825
AKNA	STYK1	0.0211811
NFATC2	ARFGAP2	0.0211782
ETS1	PKNOX1	0.0211766
KLF10	NOP53	0.0211756
ETV3	GBA2	0.0211735
HES6	SYVN1	0.0211672
RUNX2	ITPR2	0.0211654
RUNX2	HUS1	0.0211641
ZNF398	B3GALNT1	0.0211601
ZNF146	DNAJC30	0.0211573
LYAR	TECPR1	0.0211492
BBX	PTMA	0.021147
ZBTB4	ASL	0.0211463
CAMTA2	TRAP1	0.0211461
ZSCAN26	MYB	0.0211422
RERE	HIRA	0.0211403
AFF4	GTF3C2	0.0211371
ELF1	UGCG	0.0211359
RFX3	OXR1	0.0211288
BHLHE40	CYTH3	0.0211283
ELF1	ACTB	0.0211261
ZGPAT	PSMG2	0.0211218
ZHX3	LRIG1	0.0211216
NFKB1	IFI44	0.0211197
ZEB2	RPL4	0.0211177
LRRFIP2	GOLPH3L	0.021117
IRF8	FYB1	0.0211169
IKZF1	GZMA	0.0211145
HOPX	TP53RK	0.0211132
ZNF821	DCTN5	0.0211131
ZEB2	TXK	0.0211131
IRF8	HAVCR2	0.0211104
USF2	WDR37	0.0211072
ETS1	RMND5A	0.021104
SUB1	PMVK	0.0210954
ZEB2	CDK17	0.0210907
FOXJ2	MRPS30	0.0210855
FOXP4	TRAF3	0.0210791
ARID5B	STAG2	0.0210784
ARID3B	IKBKB	0.0210775
ZNF609	SNX14	0.0210773
RUNX2	CYB5R4	0.021075
MGA	SAP25	0.0210742
SUB1	ATP5MC3	0.0210741
SREBF2	SLC3A1	0.0210676
CUX1	RNF40	0.021063
FOXP1	IQGAP2	0.0210615
MLLT10	DZIP3	0.0210593
ZNF706	CCDC71	0.0210576
NFKB2	ORC5	0.0210479
YBX3	JPT1	0.0210465
HOPX	MANF	0.0210452
ARID4B	ZBTB38	0.0210416
HMGB2	VAV3	0.0210284
TMF1	GALE	0.0210261
NCOR1	DNPEP	0.0210258
BLZF1	XPR1	0.0210249
FOXP1	ANO6	0.0210237
HOPX	MXD4	0.0210218
IRF8	IL12RB2	0.0210186
ZNF511	POLG2	0.0210149
HOPX	DAD1	0.0210142
CENPX	REL	0.0210078
TTF1	CRIPT	0.0210067
PLAGL2	YLPM1	0.0210034
RERE	VPS50	0.0210031
AFF3	CCDC15	0.0210008
ZEB2	RPS11	0.0209979
ZNF32	GPR141	0.0209956
YBX3	RNF126	0.0209917
CBFB	GPATCH2	0.0209876
MGA	EHD1	0.0209873
JARID2	KCTD9	0.0209866
RORA	NCOA2	0.0209841
NFATC3	RABEP1	0.020978
ZNF821	ASTE1	0.0209742
SOX4	RAB4A	0.0209705
ZBTB41	THAP12	0.0209658
CTCF	NENF	0.020964
ARNTL	TMEM219	0.0209639
PRDM2	PWWP3A	0.0209605
HOPX	RFNG	0.0209578
MXD4	PTPRE	0.0209563
DNAJC2	UBXN4	0.0209544
YY1	INTS8	0.02095
CREB1	TARS2	0.0209473
PHB	PA2G4	0.0209435
CREBRF	PRDM4	0.0209423
HMGB2	CMTM7	0.020941
HOPX	SRP14	0.020934
NSD2	TXNDC9	0.0209336
POU2F1	AFG1L	0.0209306
ZHX2	PEX3	0.0209274
ZBED4	USP38	0.0209245
MEF2A	SMAD4	0.020922
L3MBTL3	DCAF5	0.0209219
ZNF48	DPF2	0.0209203
SUB1	SLC12A6	0.0209182
ZNF212	ECI1	0.0209109
MBD2	DYNLRB1	0.0209101
KLF10	TFPT	0.0209089
RXRB	LIN7C	0.0209088
LCORL	MINDY2	0.0209082
MTF1	CCL3	0.0209067
MBD2	IPO11	0.0209051
JUNB	MTMR9	0.020901
[truncated: 32,346 more rows]

## Sheet: 9e.Human
Human_NK cells_linkList_0.01
regulatoryGene	targetGene	weight
FOS	JUN	0.331718
JUN	FOS	0.326091
FOS	ID1	0.138424
FOS	AREG	0.136379
FOS	TUBB4B	0.13537
FOS	RHOB	0.130501
FOS	NUS1	0.129904
FOS	PMAIP1	0.129275
FOS	CYBA	0.128823
FOS	ID2	0.127167
JUN	FCER1G	0.126294
JUN	RGS1	0.125876
JUN	ID2	0.123763
FOS	TUBA1C	0.1229
FOS	GZMK	0.121395
FOS	NKG7	0.120851
HMGB1	EDEM2	0.119921
JUN	HMGA1	0.11935
ID2	TXNDC17	0.119188
HOPX	CCL4L2	0.117828
JUN	COPS3	0.117359
FOS	RGS2	0.117177
FOS	DNAJC3	0.117127
FOS	DUSP6	0.116508
JUN	NUDT5	0.115245
FOS	TNFAIP3	0.115041
JUN	CYBA	0.114878
FOS	COTL1	0.114624
FOS	HOPX	0.11451
FOS	COMMD3	0.113598
FOS	GSN	0.113303
JUN	COPZ1	0.113135
HMGB1	AKR1A1	0.113082
JUN	MT-ND5	0.112977
JUN	MT-ND4L	0.112932
JUN	UAP1	0.112894
HMGB1	HINT2	0.112774
HMGB1	GOLGB1	0.112177
FOS	S100A4	0.111865
JUN	RHOB	0.111835
HMGB1	PLCG2	0.111822
JUN	CEBPD	0.111182
FOS	TIMM8B	0.111154
HMGB1	EMC4	0.111014
HMGB1	FTH1	0.110544
JUN	TMED5	0.110122
HMGB1	SYNGR2	0.110117
JUN	SRP9	0.110116
HMGB1	FKBP2	0.110031
JUN	DUSP2	0.109874
JUN	AKR1A1	0.109746
HMGB1	HDLBP	0.109673
FOS	DUSP2	0.109583
JUN	MT-CO1	0.109528
FOS	CCL5	0.109393
HMGB1	POLR2H	0.109373
ID2	NDUFAF4	0.108968
FOS	SAT1	0.108665
JUN	DAB2	0.108381
FOS	COPS3	0.108308
JUN	TMSB4X	0.108255
JUN	CCS	0.108098
HMGB1	CLPTM1L	0.108086
FOS	MCTS1	0.108043
FOS	PBDC1	0.108004
FOS	KLF10	0.107883
FOS	MYOM2	0.107667
HMGB1	PUF60	0.10764
JUN	ARF4	0.107486
FOS	NUDT21	0.107445
JUN	CLINT1	0.107378
FOS	HMGA1	0.107118
JUN	HMGB2	0.107003
JUN	PSMC3	0.106774
JUN	RAC2	0.106714
JUN	CALM2	0.106593
HMGB1	MRPS18C	0.106551
HMGB1	UCHL5	0.106458
FOS	PRF1	0.106419
FOS	TMSB10	0.106319
FOS	ANXA4	0.106301
JUN	STOML2	0.105976
FOS	HSPB11	0.10576
HMGB1	SLC35B1	0.10572
FOS	SEC14L1	0.105718
JUN	IFNG	0.105651
JUN	GLCCI1	0.105554
JUN	RNF130	0.105526
FOS	FGFBP2	0.105507
FOS	S100A6	0.105495
FOS	TTN	0.105435
JUN	MT1F	0.105279
FOS	ACTB	0.105264
FOS	HMGB1	0.10522
FOS	COPE	0.105178
JUN	LSM2	0.105146
ID2	MRPS26	0.105064
JUN	PRELID1	0.105051
JUN	PMAIP1	0.105002
FOS	UFM1	0.104983
JUN	DUSP6	0.104979
FOS	GADD45A	0.104933
FOS	SYK	0.104832
JUN	MRPS18C	0.104678
HMGB1	AK2	0.104612
JUN	DNAJC1	0.104594
JUN	XCL2	0.104567
HMGB1	PLIN2	0.104563
FOS	SSRP1	0.104552
FOS	NUCB2	0.104533
JUN	NDUFS7	0.104385
JUN	MT-ATP6	0.104263
HMGB1	ARPC5L	0.104093
FOS	TUBA1B	0.104062
FOS	AURKAIP1	0.103993
JUN	IL2RB	0.103924
FOS	COX7B	0.103821
HMGB1	DYNLL1	0.103798
ID2	MT-ATP6	0.103766
HMGB1	PLEK	0.103672
FOS	CRIP1	0.103648
FOS	SDF2L1	0.103609
JUN	UBE2S	0.103608
JUN	HLA-DRB5	0.103608
ID2	GOLGB1	0.103586
FOS	XCL2	0.103564
JUN	MT-ND4	0.103548
HMGB1	LUZP1	0.103531
JUN	SSNA1	0.103472
JUN	MT-CYB	0.103386
JUN	GZMA	0.103358
ID2	LBR	0.103271
JUN	HLA-DQB1	0.103203
HMGB1	PDIA4	0.103029
FOS	CREB3L2	0.102982
JUN	TMPO	0.102945
FOS	RGS1	0.102906
FOS	YBX1	0.10274
FOS	SUB1	0.10272
JUN	COX5A	0.102598
JUN	BUB3	0.102563
HMGB1	VDAC2	0.102549
FOS	ECH1	0.102481
ID2	ID1	0.102478
JUN	HMGB1	0.10243
HMGB1	SEC11A	0.102427
JUN	SDHB	0.102385
HMGB1	TOPBP1	0.102278
FOS	SNU13	0.102242
JUN	MRPL40	0.102194
JUN	YBX1	0.102159
FOS	VDAC2	0.102128
JUN	RGS2	0.102112
JUN	SF3B6	0.102079
JUN	SAT1	0.102064
HMGB1	TMEM147	0.101994
FOS	FCER1G	0.101981
JUN	PSMB4	0.101949
JUN	SRGN	0.101912
HMGB1	NDUFV2	0.101809
HMGB1	NDUFA8	0.101759
JUN	CHCHD2	0.10173
HMGB1	HSPA8	0.101725
JUN	PPIA	0.101688
FOS	SNX3	0.101658
ID2	ALG5	0.101614
JUN	MT-ND2	0.101606
JUN	NDUFAB1	0.101529
FOS	TMSB4X	0.101517
HMGB1	ATP6V0D1	0.101512
FOS	MRPS12	0.101511
ID2	ANXA4	0.101416
JUN	PLEK	0.101392
JUN	HLA-DRB1	0.101373
HMGB1	SAE1	0.101369
JUN	ATP6V0E1	0.101336
JUN	POLR2H	0.101312
JUN	ARFGAP3	0.101295
FOS	COMT	0.101086
HMGB1	TMEM208	0.101078
FOS	ISG15	0.10104
HMGB1	IKZF2	0.101012
HMGB1	TRAPPC4	0.100962
JUN	IFITM3	0.10096
HMGB1	ERN1	0.100959
HMGB1	MT-ND2	0.100902
FOS	CHCHD10	0.100886
JUN	NUS1	0.100862
FOS	CCL4	0.100831
FOS	TMED2	0.100797
HMGB1	RANBP1	0.10071
HMGB1	CD8A	0.100671
FOS	PDCD5	0.100644
JUN	LUZP1	0.100598
FOS	SERPINB1	0.100596
HMGB1	CD320	0.100589
HMGB1	NDUFA9	0.100564
HMGB1	EIF5A	0.100463
HMGB1	MT-CYB	0.100428
JUN	KLRC2	0.100426
FOS	CCT7	0.100404
HMGB1	MIF	0.100402
HMGB1	ANP32A	0.100399
JUN	TNFAIP3	0.100381
JUN	FUNDC2	0.100373
FOS	SRP54	0.100362
HMGB1	SMC4	0.100339
ID2	SSRP1	0.100315
HMGB1	UQCRQ	0.100313
JUN	SMC4	0.100299
HMGB1	POLR2L	0.100281
HMGB1	LDHB	0.100235
JUN	EIF6	0.100229
FOS	COX7A2	0.100218
HMGB1	NDUFS3	0.100212
HMGB1	UBE2N	0.100183
FOS	MGST3	0.100154
FOS	CACYBP	0.100148
FOS	CD8A	0.100137
HMGB1	RPLP1	0.100134
HMGB1	CFL1	0.100117
JUN	HSPA5	0.100113
HMGB1	HMGB2	0.100077
JUN	CREB3L2	0.100057
JUN	LGALS1	0.100003
JUN	UBL5	0.0999654
JUN	PHB	0.0999606
FOS	KLRC1	0.0999042
HMGB1	GOPC	0.0999038
FOS	PSMB3	0.0998214
JUN	PDCD5	0.0998019
HMGB1	YBX1	0.0997531
FOS	MRPL16	0.0997528
FOS	PUF60	0.0997257
FOS	PFKP	0.0997014
FOS	CALM2	0.0996878
FOS	DYNLL1	0.0996799
HMGB1	MRPS7	0.0996538
JUN	MRPS7	0.0996053
JUN	MT-ND3	0.0995845
JUN	PSMD10	0.0995729
FOS	LSM3	0.0995061
HOPX	CCL3	0.0994823
HMGB1	MRPS34	0.0994551
HMGB1	NCAM1	0.0994455
JUN	HOPX	0.0994427
HMGB1	GAPDH	0.0994035
HMGB1	FTL	0.0993935
HMGB1	SNRPD1	0.0993931
FOS	TM9SF2	0.0993513
HMGB1	EBP	0.0993236
ID2	UBB	0.0992823
HMGB1	LYST	0.0991531
JUN	MT-ND1	0.0991388
JUN	AK2	0.0991182
FOS	ATP6V0E1	0.0991171
FOS	TMX1	0.0991104
HMGB1	LSM5	0.0991064
FOS	SF3B5	0.099074
FOS	MT-CO1	0.0990722
FOS	HMGB2	0.0990617
JUN	SEC14L1	0.0990268
JUN	PPIB	0.0990074
JUN	ATRAID	0.0990054
FOS	UBE2L3	0.0989533
FOS	BSG	0.098951
HMGB1	UBB	0.0988192
HMGB1	GALNT1	0.0987965
ID2	HMGA1	0.0987934
HMGB1	CORO1A	0.0987783
FOS	CYC1	0.098774
FOS	EIF4A3	0.0987504
FOS	STIP1	0.0986878
JUN	DERL1	0.0986712
JUN	SSBP1	0.098636
HMGB1	RPS2	0.0986319
JUN	ARF1	0.0986319
HMGB1	ABRACL	0.0986216
JUN	SMC1A	0.0985571
ID2	MRPL47	0.0985482
FOS	PSMD1	0.0985178
JUN	XRCC6	0.0985148
FOS	SRSF9	0.0985123
JUN	GSN	0.0984907
FOS	RPS2	0.0984806
FOS	HAVCR2	0.0984631
FOS	SRGN	0.0984557
FOS	MRPL47	0.0984343
JUN	S100A10	0.0984322
HMGB1	CHCHD1	0.0984251
JUN	EDEM2	0.0983904
FOS	DNAJC15	0.0983815
FOS	PGP	0.0983778
JUN	TUBB4B	0.0983612
HMGB1	PSMC4	0.098357
HMGB1	HDGF	0.0983544
HMGB1	SEC11C	0.0983118
JUN	HAT1	0.0982999
FOS	PSMA4	0.0982978
FOS	LGALS1	0.0982914
FOS	ACTG1	0.0982698
HMGB1	NUDT21	0.0982695
JUN	YWHAE	0.0982258
HMGB1	MT-CO2	0.0982251
JUN	CCT5	0.0982202
HMGB1	REXO2	0.0982065
JUN	FTH1	0.0981937
FOS	RPLP1	0.0981935
HMGB1	LGALS1	0.0981887
HMGB1	TIMM17A	0.0981499
HMGB1	CALR	0.0981366
HMGB1	REEP5	0.0981349
HMGB1	IDH2	0.0981339
JUN	PSMD1	0.0981109
FOS	MRPS36	0.0980882
HMGB1	C1D	0.0980841
FOS	MRPL20	0.0980707
FOS	UBL5	0.0980435
JUN	MRPL51	0.0980143
JUN	SNRPD1	0.0979953
JUN	MRPL20	0.0979907
FOS	DBI	0.0979701
HMGB1	HSPA5	0.0979613
HMGB1	MRPS26	0.0979604
FOS	MRPS34	0.0979549
JUN	FDX1	0.0979525
FOS	NMUR1	0.0979353
FOS	IFNG	0.0979189
FOS	COMMD5	0.0978541
ID2	TIGIT	0.0978517
JUN	COX6A1	0.0978423
JUN	AKR7A2	0.0978267
FOS	LYAR	0.0978266
FOS	CCT3	0.0978196
HMGB1	NUS1	0.0978133
HMGB1	ACTB	0.0978122
JUN	NDUFB8	0.0977957
FOS	ANP32E	0.0977836
JUN	CD74	0.0977791
JUN	VKORC1	0.0977592
HMGB1	RAB8A	0.0977489
JUN	PSMB3	0.0977278
FOS	SSBP1	0.0977262
HMGB1	MRPS6	0.0977209
HMGB1	PHB	0.0976888
FOS	PRDX1	0.0976792
FOS	PLCG2	0.0976694
JUN	ATP6AP1	0.0976583
JUN	CTSC	0.0976563
JUN	TUBA4A	0.0976515
JUN	GNG5	0.0976501
FOS	ANXA1	0.0976449
ID2	EMC7	0.0976394
HMGB1	PARK7	0.0976271
JUN	TM9SF2	0.0976209
ID2	ADRM1	0.0976198
FOS	CCL3	0.0975885
ID2	MRPL57	0.0975749
JUN	CD160	0.0975697
JUN	PSMA4	0.0975291
HMGB1	MRPS11	0.0975274
FOS	PLEK	0.0975145
JUN	SMIM14	0.0975087
FOS	POP5	0.0975052
HMGB1	LMO4	0.0974963
FOS	CFL1	0.0974938
HMGB1	ID2	0.0974887
ID2	HMGB1	0.0974742
HMGB1	PEBP1	0.0974298
JUN	S100B	0.0974263
JUN	ANXA4	0.0974221
HMGB1	MTCH2	0.0974213
HMGB1	EDF1	0.0974038
JUN	TALDO1	0.0973861
FOS	FCGR3A	0.0973589
JUN	MDH2	0.097344
JUN	CCT7	0.0973432
HOPX	DDT	0.0973395
FOS	TRMT112	0.0973231
JUN	SSR1	0.0973207
ID2	SDHD	0.0973075
JUN	RPN1	0.0973027
JUN	ERP29	0.0972607
FOS	MT2A	0.0972149
JUN	FKBP2	0.0972012
HMGB1	TNFRSF1B	0.0971886
JUN	PPP1R7	0.0971875
JUN	SLC25A3	0.0971545
HMGB1	RPL15	0.0971236
FOS	OAZ1	0.0971194
JUN	RBX1	0.0970853
HMGB1	CYC1	0.0970609
FOS	ARPC1B	0.0970312
JUN	MT-ATP8	0.0970291
JUN	DNAJC3	0.0970227
HMGB1	C12orf75	0.0970002
JUN	C12orf75	0.0969999
FOS	SLC3A2	0.0969867
FOS	CRELD2	0.0969803
HMGB1	YWHAQ	0.0969797
FOS	MT-ATP8	0.0969771
HMGB1	DOK2	0.0969732
FOS	MRPL11	0.0969599
JUN	MMADHC	0.0969555
HMGB1	ATP6AP1	0.0969486
FOS	VDAC1	0.0969454
HMGB1	ZBP1	0.0969361
HMGB1	CCT6A	0.096926
FOS	COX5A	0.0968567
ID2	MRPL18	0.0968544
FOS	MRPS16	0.0968499
HMGB1	HYOU1	0.0968333
HMGB1	SND1	0.0968303
HMGB1	SUB1	0.0968035
JUN	CMC2	0.0967989
JUN	SNRPF	0.0967867
JUN	TMEM208	0.0967859
HMGB1	XRCC6	0.0967645
HMGB1	RER1	0.0967591
FOS	AP1S2	0.0967556
HMGB1	ARFGAP3	0.0967461
ID2	MRPS34	0.0967439
JUN	REEP5	0.0966953
FOS	EDF1	0.0966565
FOS	RAC2	0.0966351
JUN	EBP	0.0966346
HMGB1	VBP1	0.0966336
ID2	UFM1	0.096547
JUN	MRPL11	0.0965461
FOS	PSAP	0.0965447
FOS	CHCHD2	0.0965222
FOS	LAT2	0.0965206
JUN	NPM1	0.0965103
JUN	RPL15	0.096507
FOS	ANXA5	0.0964998
FOS	EMC4	0.0964943
JUN	MRPS36	0.096493
FOS	CTSC	0.0964899
HMGB1	PDHB	0.096478
JUN	RNASEH2C	0.0964659
JUN	ISG15	0.0964531
HMGB1	FGFBP2	0.0964422
FOS	SERBP1	0.0964384
HMGB1	CDC123	0.0964245
HMGB1	DDOST	0.09642
JUN	TRAPPC3	0.0964028
FOS	MTDH	0.0963933
FOS	NDUFS5	0.0963808
FOS	TUBA4A	0.0963551
JUN	PSMD2	0.0963453
JUN	CKLF	0.0963395
HMGB1	UQCRH	0.0963283
FOS	MT-CO3	0.0963177
JUN	SMARCB1	0.0963087
JUN	RPS27L	0.0962974
JUN	COX17	0.0962881
JUN	DUSP12	0.0962873
ID2	GSPT1	0.0962823
FOS	DERL2	0.0962794
JUN	NDUFAF3	0.0962699
JUN	OST4	0.0962471
JUN	KDELR2	0.0962361
JUN	TUBA1B	0.0962349
HMGB1	TRAM1	0.0962258
JUN	TRMT112	0.0962123
ID2	LAT2	0.0962014
JUN	LYST	0.0961781
JUN	KLRF1	0.0961726
HMGB1	RPA3	0.0961613
FOS	CARD19	0.0961583
HMGB1	ZBTB38	0.0961545
HMGB1	ISG15	0.0961399
JUN	TMSB10	0.0960879
JUN	CCL4	0.0960829
JUN	MRPL18	0.0960628
HMGB1	TYROBP	0.0960606
FOS	SEC61B	0.0960444
ID2	MT-ND2	0.0960405
JUN	MRPS34	0.0960318
ID2	MT-ND3	0.0960264
JUN	CLIC1	0.0960244
JUN	ARPC1B	0.0960071
HMGB1	POLE4	0.0960029
HMGB1	CLIC1	0.0959979
FOS	GNG5	0.0959973
JUN	RPN2	0.0959964
FOS	COX5B	0.0959924
ID2	TXNDC12	0.0959704
JUN	IER3IP1	0.0959444
JUN	UCHL5	0.0959243
JUN	TAP1	0.095924
JUN	ECH1	0.0959185
JUN	MRPL52	0.0959148
JUN	COX5B	0.0959018
FOS	HNRNPC	0.0958963
FOS	XRCC5	0.0958947
JUN	TCP1	0.0958947
JUN	AKR1C3	0.0958849
JUN	TMEM59	0.0958801
HMGB1	HMGN3	0.0958663
JUN	COTL1	0.095851
HMGB1	SSR4	0.09585
HMGB1	MT-CO1	0.0958108
HMGB1	USP1	0.0958006
HMGB1	MPC1	0.095796
JUN	PSAP	0.0957907
HMGB1	DNAJB11	0.0957612
JUN	MGAT1	0.0957548
HMGB1	PRDX2	0.0957411
JUN	DNAJC15	0.0957406
FOS	NDUFA4	0.095709
FOS	MLEC	0.0957026
HMGB1	TUBA1B	0.0956918
JUN	XBP1	0.0956882
ID2	NDUFA4	0.0956822
HMGB1	NME1	0.0956355
HMGB1	CTSS	0.0956301
FOS	PPM1G	0.0956295
FOS	CTSS	0.0956286
JUN	PHPT1	0.0956286
HMGB1	MRPL52	0.0956138
JUN	TXN2	0.0955995
JUN	TMEM179B	0.095597
FOS	FKBP1A	0.0955924
FOS	PHB	0.0955743
HMGB1	PSMB2	0.0955711
JUN	RNASEH1	0.0955614
HMGB1	GHITM	0.0955464
FOS	ZNF706	0.0955445
JUN	ID1	0.095543
HMGB1	SRP72	0.0955261
HMGB1	UBE2J1	0.0955255
JUN	MGST3	0.0955204
HMGB1	COX7A2	0.0955194
JUN	SUB1	0.0955147
JUN	MDH1	0.0955011
HMGB1	PSMG2	0.095492
HMGB1	NOP10	0.095479
ID2	COTL1	0.095475
ID2	SRSF9	0.0954695
JUN	PSMD7	0.0954535
FOS	NDUFA8	0.0954431
FOS	HSPA5	0.0954357
HMGB1	HNRNPA2B1	0.0954339
FOS	CEBPD	0.0954329
JUN	COX6C	0.0953962
HMGB1	FNDC3B	0.0953947
HMGB1	COA3	0.0953946
FOS	RCBTB2	0.0953719
FOS	DAD1	0.0953573
HMGB1	PDHA1	0.095351
FOS	COX6A1	0.095347
FOS	MRPS26	0.0953414
JUN	SPON2	0.0953394
FOS	HLA-DPB1	0.0953161
HMGB1	CCPG1	0.0953141
ID2	CDC26	0.0953056
FOS	CMC2	0.0953042
JUN	NAA50	0.0953039
HMGB1	PCNA	0.0953005
FOS	KLRB1	0.0952882
FOS	NAA38	0.0952843
HMGB1	MRPL51	0.0952714
HMGB1	RPN2	0.0952563
ID2	SS18L2	0.0952532
HMGB1	CHCHD10	0.0952429
FOS	TMBIM6	0.0952427
JUN	HSPD1	0.0952246
ID2	NAA38	0.0952008
FOS	RPA3	0.0951865
HMGB1	SLC25A3	0.0951826
FOS	TPI1	0.095181
FOS	TMEM59	0.095176
JUN	RPL36AL	0.0951663
HMGB1	PBDC1	0.0951458
HMGB1	NDUFS7	0.0951405
HMGB1	ANXA4	0.0951388
JUN	ZBP1	0.0951386
HMGB1	COMMD3	0.095127
JUN	CCL3	0.0951216
HMGB1	NDUFB3	0.0951122
ID2	ZBP1	0.0951108
FOS	CCT6A	0.0950822
FOS	RNASEH2C	0.0950716
JUN	PDCL3	0.0950679
FOS	C12orf75	0.0950305
FOS	SERF2	0.0950255
JUN	CHCHD10	0.0950198
ID2	MCM7	0.0950157
JUN	TXN	0.0950104
JUN	FCGR3A	0.0950074
ID2	MT-ND4	0.0950055
FOS	LSM4	0.0950015
FOS	SAE1	0.0950014
FOS	MRPL51	0.0949972
FOS	UCP2	0.0949926
HMGB1	SLC35B2	0.0949623
HMGB1	GNG5	0.0949571
HMGB1	MLEC	0.0949551
HMGB1	HSP90B1	0.0949542
FOS	HSPA8	0.0949428
HMGB1	ARF4	0.0949423
JUN	PSMB2	0.0949146
HMGB1	SEC13	0.094881
FOS	TCP1	0.094877
JUN	ALOX5AP	0.0948681
FOS	ORAI2	0.0948648
JUN	MIS18BP1	0.0948623
HMGB1	ANAPC11	0.0948542
FOS	SRP9	0.0948478
FOS	ACP1	0.0948333
FOS	AKR1C3	0.0948274
ID2	CAMTA1	0.0948238
FOS	SNRPD2	0.0948019
HMGB1	COX8A	0.0948013
ID2	NASP	0.0947968
JUN	MTCH2	0.0947771
FOS	ROMO1	0.094768
FOS	STX10	0.0947516
ID2	NDUFS6	0.0947516
JUN	LSP1	0.094748
HMGB1	SNF8	0.0947434
FOS	PSMB2	0.0947307
FOS	SNRPB2	0.0947091
HMGB1	GLRX	0.0947066
HMGB1	ATP6V1F	0.0946937
HMGB1	TMEM258	0.0946886
JUN	AURKAIP1	0.0946809
HMGB1	ACAA2	0.0946752
FOS	MTCH2	0.0946727
FOS	C1QBP	0.0946715
FOS	RPS19BP1	0.0946552
FOS	S100B	0.0946503
FOS	PPP1R7	0.0946484
FOS	EBP	0.0946431
ID2	TTN	0.094633
JUN	TIMP1	0.0946321
JUN	NDUFB6	0.09461
JUN	GTF3C6	0.0946051
FOS	PRELID1	0.0946006
JUN	GSTP1	0.0946002
HMGB1	PSMB8	0.0945946
JUN	ERP44	0.0945942
JUN	SSR3	0.0945939
JUN	MIF	0.0945759
JUN	OAZ1	0.0945632
HMGB1	RPL36AL	0.0945529
HMGB1	TPI1	0.0945474
JUN	RCBTB2	0.0945461
ID2	CCT7	0.0945417
JUN	SF3B5	0.0945395
HMGB1	KLRC2	0.0945364
FOS	S100A10	0.0945339
FOS	FTH1	0.0945322
ID2	NDUFA12	0.094523
HMGB1	RAN	0.0945226
FOS	MT-CYB	0.0945104
HMGB1	DUSP12	0.0945032
FOS	PSMA7	0.0945011
FOS	POMP	0.094487
JUN	CCND2	0.0944787
FOS	CEP290	0.094473
FOS	LYST	0.0944663
HMGB1	VKORC1	0.0944563
HMGB1	LRPAP1	0.0944479
JUN	CD38	0.09444
JUN	ERLEC1	0.0944306
FOS	SURF4	0.0944272
HMGB1	STIP1	0.09442
FOS	DNAJC9	0.0944047
JUN	MCM3	0.0943966
JUN	CBX5	0.0943712
JUN	CARD19	0.0943651
ID2	ZFAND6	0.0943589
HMGB1	ANP32E	0.0943502
HMGB1	FKBP1A	0.0943499
JUN	LRPAP1	0.0943479
FOS	RPL15	0.0943352
HMGB1	CMC2	0.0943309
FOS	SEC61A1	0.0943216
JUN	TNFRSF1B	0.0943181
HMGB1	PSMA5	0.0943043
JUN	NDUFAF4	0.0943024
FOS	VKORC1	0.0942908
FOS	HERPUD1	0.0942855
ID2	TALDO1	0.094282
HMGB1	SDF4	0.0942815
JUN	HSPA8	0.0942684
HMGB1	ARPC2	0.0942626
FOS	HAT1	0.0942619
HMGB1	ALOX5AP	0.0942535
HMGB1	PTGES3	0.0942529
JUN	LDHB	0.0942502
JUN	COPE	0.0942379
HMGB1	NDUFA6	0.0942325
HMGB1	NDUFB6	0.0942174
FOS	HINT1	0.0942155
FOS	TMEM147	0.094212
HMGB1	TUBB	0.0942097
JUN	UCP2	0.0942057
FOS	WDR83OS	0.0941759
JUN	ATOX1	0.0941696
JUN	LAT2	0.0941628
HMGB1	OAZ1	0.0941403
ID2	S100A11	0.0941351
JUN	LSM3	0.0941311
JUN	HLA-DPA1	0.0941278
JUN	KLRD1	0.094126
FOS	ARPC2	0.0941231
JUN	PA2G4	0.0941132
HMGB1	TPM4	0.0941027
JUN	LYAR	0.0940916
FOS	NPM1	0.0940841
FOS	TNFRSF1B	0.0940794
JUN	ENO1	0.0940793
JUN	PSME2	0.0940782
JUN	CRELD2	0.0940552
HMGB1	TALDO1	0.0940501
HMGB1	CACYBP	0.0940004
JUN	AP1S2	0.0939916
HMGB1	HINT1	0.0939897
FOS	MRPL21	0.0939691
FOS	DUSP12	0.0939511
HMGB1	SNRPF	0.0939379
FOS	C1D	0.0939065
JUN	MTDH	0.0939009
FOS	UQCRH	0.0938998
JUN	TIMM13	0.093888
FOS	HLA-DPA1	0.0938867
HMGB1	TOP1	0.0938864
ID2	ITGAX	0.0938738
FOS	SPON2	0.0938678
JUN	IGFBP7	0.0938554
JUN	PSMD4	0.0938519
JUN	ACTB	0.0938347
JUN	ANXA1	0.093834
JUN	ARPC5L	0.0938285
JUN	COX8A	0.0938269
JUN	MRPS12	0.0938264
FOS	PSMB4	0.0938167
ID2	SLAMF7	0.0938166
HMGB1	SERBP1	0.093815
JUN	HERPUD1	0.0938036
HMGB1	MT-ATP6	0.0938031
JUN	HAVCR2	0.0937982
FOS	NUDT5	0.0937968
HMGB1	MT-CO3	0.0937943
ID2	TMEM258	0.093791
JUN	NDUFB3	0.0937881
HMGB1	DUT	0.0937641
ID2	PTGDS	0.0937633
JUN	SND1	0.093756
FOS	EXOSC8	0.0937525
JUN	PDIA6	0.093736
HMGB1	HLA-DPB1	0.0937277
JUN	GLRX5	0.0937238
FOS	HSP90B1	0.0937179
FOS	CBX5	0.0936954
JUN	MT2A	0.0936919
ID2	CKLF	0.0936846
JUN	TPI1	0.0936796
JUN	REXO2	0.0936759
HMGB1	SEC61A1	0.0936751
ID2	ETHE1	0.0936715
FOS	COX6C	0.0936422
FOS	VCP	0.0936377
JUN	PFKP	0.0936277
HMGB1	RPS19BP1	0.0936108
HMGB1	SNRPD2	0.0936092
ID2	IFITM3	0.0935993
FOS	SSR1	0.0935981
HMGB1	WDR83OS	0.0935943
HMGB1	DDX39A	0.0935897
ID2	ACTG1	0.0935852
HMGB1	PSAP	0.0935821
ID2	TUFM	0.0935719
JUN	CORO1A	0.0935585
FOS	AP2S1	0.0935551
FOS	HSPA9	0.0935535
JUN	TMED2	0.0935517
HMGB1	APOBEC3G	0.093546
HMGB1	ERP44	0.0935437
FOS	NHP2	0.0935111
FOS	MDH2	0.0935106
JUN	DBI	0.093509
FOS	ERP44	0.0935023
ID2	SRGN	0.093489
HMGB1	TXN	0.0934799
JUN	SEC61A1	0.0934797
FOS	FGL2	0.0934619
HMGB1	NPC2	0.0934513
HMGB1	AKR7A2	0.0934289
JUN	FTL	0.093428
HMGB1	HAVCR2	0.0934138
FOS	SNF8	0.0934064
FOS	EIF5A	0.0933904
JUN	UBB	0.0933852
JUN	FGFBP2	0.0933697
HMGB1	PSMB1	0.0933696
HMGB1	RTN3	0.0933654
JUN	HLA-DPB1	0.0933627
HMGB1	GSPT1	0.093341
FOS	LRPAP1	0.0933317
JUN	NDUFA2	0.0933306
HMGB1	LBR	0.0933288
HMGB1	SNRPB	0.0933199
FOS	UBE2S	0.0933034
HOPX	MYOM2	0.0933024
FOS	GZMH	0.0933015
JUN	GZMH	0.0932968
HMGB1	MIS18BP1	0.0932925
HMGB1	LAMTOR1	0.0932877
JUN	CCPG1	0.0932867
JUN	SNU13	0.0932852
HMGB1	PSMD7	0.0932712
FOS	NCAM1	0.093263
ID2	HINT2	0.0932601
FOS	HMGN3	0.0932501
ID2	DUSP12	0.0932251
HMGB1	GLCCI1	0.0932198
JUN	NDUFB10	0.0932157
FOS	COX17	0.0932082
JUN	ZFAND6	0.0932077
JUN	ATP6V1F	0.0932055
ID2	CEBPD	0.0932017
HMGB1	NDUFB4	0.0931861
ID2	DUSP6	0.0931831
JUN	ZBTB38	0.0931739
ID2	LUZP1	0.0931713
HMGB1	COX5A	0.0931557
HMGB1	S100A11	0.0931415
HMGB1	GZMB	0.0931359
FOS	ARF1	0.0931324
ID2	SEC14L1	0.0931155
FOS	DNAJC1	0.0931073
ID2	PPIB	0.0931057
HMGB1	KLRF1	0.093095
HMGB1	S100A6	0.0930922
ID2	KLRD1	0.0930864
HMGB1	FBXL15	0.093086
FOS	IKZF2	0.0930672
HMGB1	LCP1	0.0930657
JUN	CYCS	0.0930637
FOS	CALR	0.0930562
JUN	ACO2	0.0930547
HMGB1	GSTP1	0.0930484
FOS	KLRD1	0.0930469
HMGB1	HNRNPAB	0.0930307
FOS	KDELR2	0.093021
FOS	PA2G4	0.0930135
FOS	IFI6	0.0930031
JUN	AHSA1	0.0930002
JUN	GLRX	0.0929974
JUN	POLR2L	0.092993
HMGB1	CDC26	0.0929913
ID2	TWF2	0.0929903
JUN	ABT1	0.0929677
ID2	NDUFAB1	0.0929613
JUN	IDH2	0.0929543
HMGB1	TPRKB	0.092948
HMGB1	PRDX5	0.0929444
JUN	TAGLN2	0.0929271
HMGB1	SNU13	0.0929199
JUN	PDIA3	0.0929191
HMGB1	SMARCB1	0.0929164
HMGB1	PGP	0.092883
FOS	RER1	0.0928814
HMGB1	XRCC5	0.09288
JUN	PGAM1	0.0928641
FOS	TMED5	0.0928599
FOS	DUT	0.0928527
HMGB1	SRGN	0.0928504
JUN	DUT	0.0928485
HMGB1	MTDH	0.0928314
JUN	LMAN2	0.0928151
HMGB1	NDUFA11	0.092814
FOS	TAP1	0.0928138
HMGB1	EIF2S2	0.0928074
HMGB1	S100A4	0.0928066
JUN	PRDX5	0.0927991
HMGB1	LSP1	0.0927943
JUN	MYDGF	0.0927939
JUN	MRPS6	0.0927817
FOS	HMGN2	0.0927811
JUN	VBP1	0.0927731
JUN	DNAJC9	0.0927677
ID2	MRPL11	0.0927612
HMGB1	MCM7	0.0927463
ID2	CLINT1	0.0927332
FOS	SLC35B2	0.0927126
FOS	PDHB	0.0927121
ID2	SERBP1	0.0927056
HMGB1	S1PR5	0.0926924
FOS	ACAA2	0.0926914
FOS	CDK2AP2	0.0926859
HMGB1	MRPS16	0.0926779
JUN	BATF	0.0926703
JUN	CD320	0.0926702
JUN	NDUFC2	0.0926698
JUN	ROMO1	0.0926682
HMGB1	SNRPD3	0.092666
JUN	MRPS11	0.0926622
FOS	SF3B6	0.0926549
ID2	PSMD8	0.0926467
JUN	SERF2	0.0926366
HMGB1	PKM	0.0926342
FOS	TYROBP	0.0926331
FOS	ABRACL	0.0926238
JUN	COX7B	0.0926174
JUN	NDUFB4	0.0925934
ID2	HOPX	0.0925888
JUN	SERBP1	0.092568
FOS	ERLEC1	0.092566
FOS	UBB	0.092565
FOS	ARL6IP1	0.0925412
JUN	MRPS16	0.0925388
FOS	PGAM1	0.0925329
JUN	MRPL48	0.0925225
HMGB1	MRPS15	0.0925129
FOS	LUZP1	0.0925086
FOS	NDUFB6	0.092506
FOS	HLA-DRB1	0.0925035
HMGB1	AKR1C3	0.0925004
JUN	OSTC	0.0925003
YBX1	DNAJC9	0.0924776
HMGB1	ERLEC1	0.0924675
FOS	ISG20	0.0924529
FOS	SDHD	0.092448
HMGB1	VIM	0.0924366
HMGB1	COPE	0.0924365
ID2	DBI	0.0924244
HMGB1	ADRM1	0.092421
FOS	CCT5	0.0924172
HMGB1	RPLP0	0.0924072
JUN	DAD1	0.0923944
JUN	CFL1	0.0923936
JUN	KLRB1	0.0923933
HMGB1	NDUFAF3	0.0923809
FOS	PRMT1	0.0923565
HMGB1	CCT3	0.0923537
FOS	ITGA4	0.0923481
HMGB1	AURKAIP1	0.0923268
ID2	NDUFA9	0.0923194
FOS	ALDOA	0.0923184
JUN	PSMA5	0.0923039
FOS	NDUFA12	0.0923033
HMGB1	SPCS2	0.0923025
FOS	MRPS7	0.0923014
SUB1	IKZF2	0.0923014
JUN	COMT	0.0922949
ID2	LDHB	0.0922925
FOS	NDUFC1	0.0922862
JUN	TYROBP	0.0922739
HMGB1	UCP2	0.092256
JUN	AREG	0.0922525
ID2	RNF7	0.092235
JUN	PTGDS	0.0922196
HMGB1	SLC25A6	0.0922196
JUN	C1D	0.0922114
HMGB1	MRPL18	0.0922037
FOS	GSTP1	0.0921995
JUN	HMGN2	0.0921983
JUN	SLC3A2	0.0921974
HMGB1	MT-ND1	0.0921883
JUN	HNRNPA2B1	0.0921844
HMGB1	ETFA	0.0921826
FOS	VIM	0.0921789
JUN	ISCU	0.0921695
HMGB1	NDUFC1	0.0921646
FOS	NDUFV2	0.0921632
HMGB1	NDUFA4	0.0921622
HMGB1	LMAN1	0.0921455
ID2	DNAJC9	0.0921404
ID2	NDUFB4	0.0921343
HMGB1	LAT2	0.0921306
ID2	PDCD5	0.0921211
JUN	ATP6V0D1	0.0921201
HMGB1	P4HB	0.0921118
FOS	ARPC5L	0.0921084
ID2	DYNLL1	0.0921074
FOS	EIF3I	0.0921064
JUN	GSPT1	0.0921044
FOS	SOD2	0.0921001
JUN	TIGIT	0.0920967
JUN	UQCR10	0.0920863
FOS	ADI1	0.092086
HMGB1	TMBIM6	0.0920756
FOS	MT-ND3	0.0920747
HMGB1	NUCB2	0.0920743
JUN	TMBIM6	0.09207
JUN	MLEC	0.0920681
JUN	GALNT1	0.0920677
FOS	CXXC5	0.0920524
FOS	ADRM1	0.0920514
HMGB1	ISCU	0.0920472
FOS	TIGIT	0.0920298
JUN	ANAPC11	0.0920237
FOS	MIS18BP1	0.0920231
JUN	TMED10	0.0920088
JUN	LYN	0.0920046
ID2	PDIA6	0.092003
JUN	POLR2E	0.0920014
FOS	GZMB	0.0920004
HMGB1	ARPC1B	0.0919977
ID2	WDR83OS	0.0919974
FOS	RTN3	0.0919849
ID2	SERF2	0.0919804
FOS	CLINT1	0.0919787
FOS	NDUFS7	0.0919734
FOS	NDUFB4	0.0919689
HMGB1	FGL2	0.0919603
FOS	LDHB	0.0919495
ID2	COX6C	0.0919473
ID2	ATP6V1F	0.0919445
HMGB1	PSMD10	0.0919414
JUN	SRP54	0.0919405
JUN	BANF1	0.0919341
JUN	TUBA1C	0.0919319
JUN	SEC11C	0.0919315
JUN	COA3	0.0919297
JUN	LSM4	0.0919283
JUN	PKM	0.0919249
JUN	CCL4L2	0.0919199
FOS	PGK1	0.0919086
JUN	ATP6V0B	0.0918971
JUN	MCM7	0.0918947
HMGB1	TCP1	0.0918931
FOS	POLE4	0.0918822
FOS	RPLP0	0.0918753
HMGB1	TMED9	0.0918692
HMGB1	COX5B	0.0918644
HMGB1	LMAN2	0.0918571
JUN	MRPS15	0.0918555
JUN	S1PR5	0.0918506
JUN	ECHS1	0.0918496
HMGB1	CCL5	0.091838
HMGB1	MRPL34	0.091819
HMGB1	KLRB1	0.0918034
HMGB1	CCL4L2	0.0917987
FOS	GOLGB1	0.0917976
ID2	S1PR5	0.0917838
JUN	TMEM167A	0.0917785
FOS	RAB8A	0.0917673
JUN	ANXA2	0.0917666
FOS	ARPC5	0.0917606
JUN	P4HB	0.0917593
HMGB1	CCT8	0.0917321
FOS	SNRPD3	0.0917269
ID2	UBE2N	0.0917269
HMGB1	POU2F2	0.0917236
ID2	ARPC1B	0.0917208
ID2	PDHA1	0.0917196
HMGB1	SAT1	0.0917192
HMGB1	PSME2	0.0917174
JUN	BSG	0.0917128
HOPX	IFITM3	0.0917
FOS	ILF2	0.0916946
JUN	NDUFA11	0.0916912
HMGB1	DAD1	0.0916804
HMGB1	GZMA	0.0916796
ID2	SUB1	0.0916564
HMGB1	RCBTB2	0.0916413
HMGB1	MT-ND5	0.0916126
FOS	MGAT1	0.0916088
ID2	SEC11A	0.09159
JUN	DDOST	0.0915896
HMGB1	SNRPG	0.0915891
HMGB1	COPZ1	0.0915876
FOS	FKBP11	0.0915837
FOS	ENO1	0.0915788
ID2	POMP	0.091575
HMGB1	LYAR	0.0915694
JUN	DNAJB11	0.0915653
JUN	SDF2L1	0.0915643
JUN	RAN	0.0915553
HMGB1	ATOX1	0.091555
FOS	TOP1	0.0915539
JUN	PRF1	0.0915536
HMGB1	ATP6V0E1	0.0915497
HMGB1	MFF	0.0915473
HMGB1	SNX5	0.0915427
HMGB1	TIMM13	0.0915402
FOS	SEC11A	0.0915396
HMGB1	SERP1	0.0915368
HMGB1	SF3B6	0.0915264
HMGB1	POMP	0.0915197
ID2	MRPS12	0.0915191
FOS	TMED9	0.0915167
FOS	PTGDS	0.0915016
JUN	TMED9	0.0914994
JUN	ZNF706	0.0914981
JUN	RNF7	0.0914747
HMGB1	UBE2G1	0.0914733
ID2	SF3B6	0.0914522
HMGB1	PRDX6	0.0914478
FOS	PSMB1	0.0914464
HMGB1	IGFBP7	0.0914462
HMGB1	VOPP1	0.0914412
FOS	PDIA4	0.0914406
ID2	MRPS6	0.0914398
FOS	HNRNPAB	0.0914163
FOS	PKM	0.0914055
HMGB1	IFITM3	0.0914042
HMGB1	ACTG1	0.0914013
ID2	MYL6	0.0913953
FOS	LSP1	0.0913949
JUN	HLA-DRA	0.0913852
JUN	HMGN3	0.0913717
HMGB1	COX7B	0.0913714
HMGB1	SEC14L1	0.0913648
ID2	KLF10	0.091362
JUN	MRPL47	0.0913604
JUN	HSPA9	0.0913603
FOS	FDPS	0.0913565
HMGB1	SERF2	0.0913382
ID2	JUN	0.0913079
JUN	SNRPB2	0.0913021
HMGB1	PSMA7	0.091294
FOS	TMEM208	0.0912859
HMGB1	CDK2AP2	0.0912808
FOS	GHITM	0.0912677
ID2	HM13	0.0912583
JUN	CCL5	0.0912559
FOS	HSPD1	0.0912515
ID2	ZBTB38	0.0912492
FOS	MT1F	0.0912468
FOS	P4HB	0.0912444
JUN	SEC11A	0.0912394
HMGB1	NDUFS6	0.0912346
JUN	UQCRFS1	0.0912333
JUN	MFF	0.0911934
FOS	RNF130	0.09119
FOS	MYL6	0.0911793
FOS	TUFM	0.0911766
FOS	ITGAX	0.091166
JUN	S100A4	0.0911628
HMGB1	XCL2	0.0911508
ID2	RBX1	0.0911502
FOS	SPCS3	0.0911309
HMGB1	CCT7	0.09113
FOS	NDUFC2	0.0911269
JUN	ALG5	0.0911183
HOPX	MRPL18	0.0911145
FOS	VPS29	0.0911093
JUN	MYL6	0.0911089
HMGB1	KLRC1	0.0910981
HMGB1	ARPC5	0.0910885
HMGB1	TXNDC12	0.0910849
JUN	VPS29	0.0910656
FOS	TMEM179B	0.0910625
FOS	IER3IP1	0.0910458
JUN	ANP32E	0.0910425
HMGB1	FKBP3	0.0910402
ID2	AKR1C3	0.0910353
FOS	OST4	0.0910339
HMGB1	PSMB7	0.0910324
JUN	COX6B1	0.0910221
HMGB1	PTMA	0.091022
HMGB1	PRELID1	0.0910209
FOS	PSMD10	0.0910162
JUN	PSMB7	0.0910131
HMGB1	DECR1	0.0910076
HMGB1	SSRP1	0.091007
HMGB1	TTN	0.0910045
JUN	SLC25A6	0.0909902
JUN	ERN1	0.0909881
HMGB1	ATP6V0B	0.0909846
FOS	CLPTM1L	0.0909826
HMGB1	MANF	0.0909816
ID2	TPI1	0.0909806
JUN	SNRPB	0.0909762
JUN	UQCRH	0.0909712
FOS	SNRPC	0.0909686
JUN	GADD45A	0.0909685
ID2	FOS	0.0909642
HMGB1	ZNF706	0.0909589
HOPX	MRPL40	0.090951
HMGB1	SLBP	0.09095
FOS	UQCRC2	0.0909436
JUN	PCNA	0.0909425
HMGB1	PTGDS	0.0909293
JUN	SNRPD2	0.0909232
FOS	GZMA	0.0909211
ID2	SEC61A1	0.0909177
HMGB1	MT2A	0.0909094
FOS	CORO1A	0.0908948
JUN	NDUFA4	0.0908926
FOS	CCPG1	0.0908741
FOS	PLIN2	0.0908724
ID2	TMX1	0.0908716
JUN	NDUFA12	0.0908703
JUN	ZCRB1	0.0908614
FOS	PSMD7	0.090857
JUN	ORAI2	0.0908489
HMGB1	NDUFA2	0.0908404
JUN	SIVA1	0.0908374
JUN	RPLP0	0.0908237
FOS	SLC25A5	0.0908117
JUN	SERPINB1	0.0907796
HMGB1	MT-ND4	0.0907727
HMGB1	RBX1	0.0907726
HMGB1	DNAJC9	0.090772
HMGB1	MRPL11	0.09077
HMGB1	HNRNPC	0.0907692
HMGB1	SLC25A5	0.0907557
FOS	PSMC2	0.0907531
HMGB1	TMSB4X	0.0907496
FOS	LMAN2	0.0907369
HMGB1	EIF3I	0.0907368
HMGB1	ECH1	0.0907088
HMGB1	UQCR10	0.090702
HMGB1	DDT	0.0906963
HMGB1	UQCRFS1	0.0906924
JUN	NPC2	0.0906924
ID2	IL2RB	0.0906905
FOS	YWHAE	0.0906887
FOS	MT-ND4L	0.0906863
JUN	DERL2	0.0906863
JUN	GSTO1	0.0906831
HMGB1	C1QBP	0.0906794
JUN	TTN	0.0906715
HMGB1	ARL6IP1	0.0906709
JUN	SNRPD3	0.090659
JUN	PRMT1	0.090646
HMGB1	FCGR3A	0.0906427
HOPX	CD160	0.0906391
FOS	PARK7	0.0906366
HMGB1	RRBP1	0.0906355
FOS	ATRAID	0.0906308
HMGB1	HERPUD1	0.0906185
HMGB2	MRPL48	0.0906084
JUN	UBE2L3	0.0906047
HMGB1	SNRPC	0.0906017
HMGB1	SEC61G	0.0905839
FOS	ALOX5AP	0.0905824
HMGB1	CEBPD	0.0905815
HMGB1	GTF3C6	0.0905701
HMGB1	NDUFAB1	0.0905682
JUN	GAPDH	0.0905544
HMGB1	KDELR2	0.0905314
HMGB1	TXN2	0.0905177
HMGB1	RAC2	0.0905129
JUN	PSMA3	0.0905093
HMGB1	EMC7	0.0904881
FOS	CCS	0.0904743
JUN	NUDT21	0.0904588
FOS	POLR2E	0.0904569
ID2	SNRPF	0.0904508
FOS	KLRF1	0.0904496
HMGB1	SEC61B	0.0904486
HMGB1	CCND2	0.0904459
HMGB1	NDUFA1	0.0904432
HMGB1	PHPT1	0.0904372
JUN	SDF4	0.0904304
JUN	LAMTOR1	0.0904302
JUN	CDC123	0.0904299
HMGB1	POP5	0.0904284
JUN	CTSS	0.0904283
HMGB1	PDIA6	0.0904275
FOS	PSMC3	0.0904177
ID2	NUDT5	0.0904068
FOS	GALNT1	0.0904062
FOS	NDUFA9	0.0904047
ID2	CCPG1	0.0903965
FOS	GLRX	0.090395
FOS	TIMM13	0.0903865
FOS	TALDO1	0.0903837
JUN	HSP90B1	0.0903706
JUN	ISG20	0.0903693
ID2	ECH1	0.0903677
FOS	MDH1	0.0903572
JUN	YWHAQ	0.0903555
ID2	AREG	0.0903513
JUN	PSMC4	0.0903361
JUN	SRPRA	0.0903326
HMGB1	AHSA1	0.0903257
HMGB1	ORAI2	0.0903222
JUN	HNRNPAB	0.0903216
FOS	DDOST	0.0903215
JUN	PSMG2	0.0903205
HMGB1	HOPX	0.0903204
HMGB1	MGAT1	0.0903044
FOS	SIVA1	0.0902984
FOS	CSTB	0.0902796
FOS	RPN1	0.0902796
FOS	FNDC3B	0.0902679
JUN	PSMA7	0.0902666
HMGB1	SPCS3	0.0902662
JUN	RPLP1	0.0902628
HMGB1	TMSB10	0.0902623
ID2	PSME2	0.0902485
HMGB1	HAT1	0.0902348
FOS	NDUFB10	0.0902339
ID2	ARF1	0.0902305
FOS	UQCRFS1	0.0902273
FOS	GAPDH	0.0902258
JUN	SRP72	0.0902232
JUN	SERP1	0.0902212
JUN	SRSF9	0.0902201
HMGB1	DNAJC3	0.0902003
HMGB1	HLA-DRB5	0.0901985
HMGB1	MT-ND3	0.0901874
FOS	CD160	0.0901799
ID2	NDUFA1	0.0901769
ID2	YBX1	0.0901755
FOS	SPCS2	0.0901675
FOS	GSTO1	0.0901665
HMGB1	CKLF	0.0901637
HMGB1	COX6C	0.0901597
JUN	PTGES3	0.090151
ID2	PSMB8	0.0901408
JUN	CD8A	0.0901393
FOS	MRPL57	0.0901287
FOS	IL2RB	0.0901205
JUN	CSTB	0.0901139
JUN	FKBP11	0.0901094
FOS	MRPS6	0.0901055
FOS	CYCS	0.0900975
HMGB1	DERL2	0.09009
ID2	PHB	0.090089
HMGB1	ATP1B3	0.0900863
HMGB1	SRPRA	0.090079
FOS	FUNDC2	0.0900654
ID2	SMARCB1	0.0900499
JUN	EMC7	0.0900428
JUN	PRDX6	0.0900385
ID2	RPA3	0.0900375
FOS	CKLF	0.0900345
JUN	EXOSC8	0.0900335
ID2	DNAJC1	0.0900332
JUN	SDHD	0.0900282
FOS	DERL1	0.0900256
FOS	EIF3M	0.0900246
JUN	CANX	0.0900241
FOS	MAN1A1	0.0900207
JUN	NDUFS6	0.0900121
JUN	MCTS1	0.0900087
JUN	CDC26	0.0900036
JUN	LDHA	0.0900018
JUN	SNF8	0.0899997
HMGB1	PSMG3	0.0899967
JUN	EIF2S2	0.0899935
JUN	CAMTA1	0.0899931
ID2	COX6B1	0.089976
JUN	HSPE1	0.0899736
HMGB1	ERP29	0.0899672
FOS	SNRPB	0.0899637
JUN	PDIA4	0.0899454
ID2	XBP1	0.089933
JUN	PCMT1	0.0899326
HOPX	FKBP11	0.0899224
JUN	ABRACL	0.0899207
JUN	SSR2	0.0899195
HMGB1	S100A10	0.0899181
HMGB1	NPM1	0.0899096
ID2	HMGB2	0.0899057
ID2	CCL4	0.0899051
HMGB1	XBP1	0.0899018
FOS	TMEM167A	0.0898985
FOS	TXNDC12	0.0898973
JUN	CCT6A	0.0898973
ID2	PSMB1	0.0898946
HMGB1	GPX1	0.0898824
FOS	TRAPPC3	0.0898807
ID2	TMBIM6	0.0898731
FOS	CD74	0.0898719
JUN	ACAA2	0.0898424
FOS	TUBB	0.0898318
FOS	NDUFAF4	0.0898212
FOS	TMED10	0.0897879
HMGB1	UBE2S	0.0897855
HMGB1	TRMT112	0.0897838
FOS	PTMA	0.0897708
HMGB1	TAGLN2	0.089768
HMGB1	MRPL48	0.0897652
HMGB1	DUSP2	0.0897636
HMGB1	TNFSF10	0.0897634
HMGB1	LSM2	0.0897584
JUN	DECR1	0.0897579
HMGB1	PPIB	0.0897517
ID2	AURKAIP1	0.0897496
FOS	TXN	0.089749
JUN	PSMB8	0.0897288
HMGB1	HSPD1	0.0897256
JUN	HNRNPC	0.0897154
JUN	NDUFA1	0.0897132
HMGB1	CCS	0.0896921
HMGB1	ECHS1	0.0896891
JUN	ARL6IP1	0.0896876
JUN	WDR83OS	0.0896797
FOS	ANAPC11	0.0896748
JUN	FKBP1A	0.0896664
ID2	RPL15	0.0896609
JUN	NDUFC1	0.0896604
HMGB1	CD74	0.0896427
HMGB1	NAA50	0.0896423
FOS	SERP1	0.0896393
ID2	ATP6V0E1	0.0896334
HMGB1	MRPL16	0.0896306
ID2	DNAJC15	0.0896286
ID2	IGFBP7	0.0896246
HMGB1	UBL5	0.0896236
JUN	SSRP1	0.0896201
ID2	SPON2	0.0896189
FOS	POLR2L	0.0896087
FOS	DOK2	0.089606
ID2	TMED9	0.0896034
FOS	MIF	0.0895972
JUN	RTN3	0.0895814
FOS	PSMA2	0.0895808
JUN	RANBP1	0.0895699
JUN	EIF3M	0.0895648
HMGB1	DERL1	0.0895354
FOS	SYNGR2	0.0895327
FOS	SNRPF	0.0895283
ID2	COX7B	0.0895222
FOS	ANP32A	0.0895188
JUN	COMMD3	0.0895137
ID2	MRPS18C	0.0895125
JUN	CLTA	0.0895094
FOS	AKR1A1	0.0895052
JUN	TNFSF10	0.0895
FOS	PRDX2	0.0894915
FOS	MRPS11	0.0894901
JUN	POMP	0.0894869
ID2	TUBA1B	0.0894861
HMGB1	TMED10	0.0894825
HMGB1	HSPB11	0.0894823
HMGB1	PPP4C	0.0894699
ID2	SRP54	0.0894692
HMGB1	KLRD1	0.0894588
JUN	MEI1	0.0894575
HMGB1	CANX	0.0894497
HMGB1	CHCHD2	0.0894453
FOS	RAN	0.0894443
FOS	BANF1	0.0894427
HMGB1	PSMD4	0.0894317
FOS	PRDX5	0.0894141
JUN	HM13	0.089385
HMGB1	RPS27L	0.0893714
FOS	ZBTB38	0.0893611
ID2	LCP1	0.0893605
JUN	HDGF	0.0893604
HMGB1	SIVA1	0.0893495
JUN	POLE4	0.0893483
JUN	TRAM1	0.0893439
FOS	BATF	0.0893303
HMGB1	RPN1	0.0893238
JUN	PRDX1	0.08932
FOS	IDH2	0.0893176
HMGB1	SRP54	0.089317
FOS	XRCC6	0.0893108
ID2	NDUFB10	0.0893046
FOS	PPIB	0.0893035
ID2	CD38	0.0892934
HMGB1	PRDM1	0.0892908
HMGB1	SLAMF7	0.0892897
HMGB1	DNAJC1	0.0892896
ID2	HSPA9	0.0892712
JUN	COX7A2	0.0892669
FOS	GTF3C6	0.0892559
ID2	P4HB	0.0892374
ID2	PRDX2	0.0892327
FOS	ATOX1	0.0892305
JUN	NUCB2	0.0891992
JUN	PSMD8	0.0891987
JUN	MAN1A1	0.0891962
ID2	HSP90B1	0.089196
FOS	ZBP1	0.0891883
ID2	RNASEH1	0.0891837
FOS	UBE2N	0.0891833
HMGB1	RPL22L1	0.0891715
JUN	CDK2AP2	0.0891528
HMGB1	PPIA	0.0891512
HMGB1	HLA-DRB1	0.0891497
FOS	TIMP1	0.0891423
HMGB1	CRIP1	0.0891407
FOS	GNLY	0.0891328
JUN	GZMB	0.0891284
JUN	EIF4A3	0.0891259
HMGB1	PSMA3	0.0891179
HMGB1	CYCS	0.0891157
FOS	PSMA5	0.089111
ID2	SEC61G	0.0891093
HMGB1	FKBP11	0.0891087
FOS	MRPL34	0.0891071
FOS	RABAC1	0.0891069
ID2	COX8A	0.0891039
HMGB1	NMUR1	0.0891013
HMGB1	UBE2L3	0.0890994
HMGB1	MAN1A1	0.0890993
FOS	NDUFAF3	0.0890956
JUN	HINT1	0.0890911
JUN	TOP1	0.0890784
FOS	NDUFS3	0.089064
JUN	TUBB	0.0890557
JUN	PSMB6	0.0890546
HMGB1	SSBP1	0.089041
FOS	HNRNPA2B1	0.0890372
HMGB1	CEP290	0.0890261
HMGB1	PPP1R7	0.089014
ID2	STIP1	0.0890087
JUN	PPM1G	0.0890078
ID2	RANBP1	0.0890052
FOS	LYN	0.0890022
FOS	ATP6V1F	0.0889979
ID2	PLEK	0.0889808
HMGB1	ILF2	0.0889788
FOS	FTL	0.0889753
FOS	RRBP1	0.0889727
HMGB1	DBI	0.0889708
JUN	ARPC2	0.088969
HMGB1	RABAC1	0.0889617
FOS	LMO4	0.0889507
FOS	MT-ND4	0.0889281
ID2	HSPA5	0.088912
ID2	CCT3	0.088909
FOS	TAGLN2	0.0888988
FOS	UQCR10	0.0888986
FOS	DECR1	0.0888969
ID2	RPLP0	0.0888945
FOS	CCND2	0.0888855
FOS	RPS27L	0.0888758
HMGB1	ITGAX	0.0888704
HMGB1	COX17	0.08886
ID2	VDAC1	0.0888567
HMGB1	PSMC3	0.0888546
FOS	COX6B1	0.0888143
JUN	ETHE1	0.0888125
HMGB1	EIF6	0.0888056
ID2	MRPS36	0.0888032
HMGB1	ANXA1	0.0887952
HMGB1	PGK1	0.088775
JUN	SLBP	0.0887741
ID2	DAD1	0.0887706
HMGB1	ITGA4	0.0887687
FOS	TRADD	0.0887658
HMGB1	CLINT1	0.0887657
JUN	TIMM8B	0.088743
JUN	LCP1	0.0887406
JUN	SOD2	0.0887348
ID2	GZMB	0.0887338
JUN	S100A6	0.0887293
HMGB1	SSR3	0.0887208
HMGB1	COX6B1	0.0887206
HMGB1	SERPINB1	0.0887196
HMGB1	ATRAID	0.0887173
JUN	VIM	0.0887138
JUN	PTMA	0.0887131
HMGB1	SF3B5	0.088713
JUN	DDX39A	0.0886975
FOS	NDUFA11	0.088687
FOS	SLC35B1	0.0886843
HMGB1	UFM1	0.088671
HMGB1	CTSC	0.0886517
ID2	SSR2	0.0886394
FOS	NAGK	0.0886229
HMGB1	PSMB3	0.088619
JUN	TOPBP1	0.0886183
FOS	RNF7	0.0885865
FOS	LAMTOR1	0.088584
FOS	NDUFB3	0.0885837
ID2	FGFBP2	0.0885737
ID2	ALOX5AP	0.0885517
FOS	ITGB1	0.0885497
JUN	TMEM205	0.088546
FOS	LCP1	0.0885433
JUN	CALR	0.088541
FOS	NDUFA1	0.0885393
HMGB1	SRI	0.0885381
FOS	SMARCB1	0.0885358
JUN	PDHB	0.0885349
JUN	GHITM	0.0885266
FOS	GLCCI1	0.0885177
ID2	ITGB1	0.0885153
ID2	GPX1	0.0885126
ID2	MDH1	0.0885087
FOS	UAP1	0.0885046
PLEK	TM9SF2	0.088499
FOS	ZNHIT3	0.0884978
JUN	RPL22L1	0.0884801
FOS	HLA-DRB5	0.0884729
JUN	SEC61B	0.0884575
HMGB1	SSR2	0.0884564
JUN	ANXA5	0.0884559
FOS	PEBP1	0.0884433
HMGB1	TMEM59	0.0884429
ID2	HMGN2	0.0884395
JUN	ITGB1	0.0884239
HMGB1	PDIA3	0.0884179
JUN	RABAC1	0.0884065
JUN	STIP1	0.0883992
FOS	ERP29	0.0883884
JUN	SLAMF7	0.0883725
HMGB1	CAMTA1	0.088365
ID2	POLR2L	0.0883548
ID2	USP1	0.0883399
ID2	MRPL52	0.0883367
HMGB1	PSMC2	0.0883343
HMGB1	TM9SF2	0.0883298
ID2	TOP1	0.0883218
FOS	RPN2	0.0883128
JUN	PSMC2	0.088308
ID2	RPS27L	0.0883071
JUN	MT-CO3	0.0882995
FOS	PSMB6	0.0882947
HMGB1	PSMD8	0.0882942
ID2	POLR2E	0.0882867
JUN	S100A11	0.0882818
FOS	TMEM258	0.0882813
JUN	ACP1	0.0882789
FOS	AKR7A2	0.0882775
ID2	CARD19	0.0882653
ID2	SURF4	0.0882649
ID2	DUT	0.0882567
JUN	NDUFS5	0.0882536
FOS	PDIA3	0.0882411
HMGB1	MMADHC	0.0882276
FOS	ARF4	0.0882219
HMGB1	TIMP1	0.0882213
JUN	MRPL34	0.0882084
FOS	MCM3	0.0882046
HMGB1	ARF1	0.0882031
JUN	CHCHD1	0.0881942
JUN	HDLBP	0.0881891
HMGB1	SRP9	0.0881878
ID2	YWHAQ	0.0881773
HMGB1	TMX1	0.0881619
FOS	SMIM14	0.0881553
ID2	NUDT21	0.0881456
FOS	CCT8	0.0881417
HMGB1	VCP	0.088123
FOS	MT-ND1	0.0881158
FOS	PPIA	0.0881153
JUN	SPCS2	0.0881028
FOS	PSMD8	0.0881028
FOS	SLIRP	0.0880977
ID2	PCNA	0.0880884
FOS	AHSA1	0.088075
ID2	FUNDC2	0.0880664
ID2	PPP4C	0.0880662
HMGB1	ADI1	0.0880604
ID2	CTSS	0.0880567
JUN	CYC1	0.0880452
HMGB1	ITGB1	0.0880389
HMGB1	NASP	0.0880387
JUN	PGK1	0.0880299
HMGB1	ENO1	0.0880284
ID2	ZNF706	0.088022
HMGB1	HMGN2	0.0880167
JUN	SS18L2	0.0880163
FOS	FDX1	0.0880124
FOS	SNRPG	0.0880114
ID2	LMAN1	0.0880038
JUN	SPCS3	0.0880005
ID2	LSP1	0.0879985
FOS	DUSP22	0.0879886
FOS	DNAJB11	0.0879852
HMGB1	SPON2	0.0879748
FOS	ZCRB1	0.087974
ID2	SNRPB	0.0879712
FOS	PDIA6	0.087967
ID2	CRIP1	0.0879594
JUN	MRPS26	0.0879433
ID2	PSMD10	0.0879403
ID2	ENO1	0.0879329
JUN	POP5	0.0879302
FOS	IGFBP7	0.0879291
ID2	GADD45A	0.0879256
JUN	EDF1	0.0879172
JUN	NDUFV2	0.0879128
FOS	ANXA2	0.0879092
HMGB1	OST4	0.0879
HMGB1	COX6A1	0.0878917
ID2	EMC4	0.0878904
HMGB1	SMC1A	0.0878897
HMGB1	GNLY	0.0878892
FOS	CCT2	0.0878739
JUN	VCP	0.087871
HMGB2	EXOSC8	0.0878696
HMGB1	SPCS1	0.087865
HMGB1	NDUFB10	0.0878476
ID2	NDUFA11	0.0878398
HMGB1	PFN1	0.0878388
HMGB1	TMEM167A	0.0878293
HMGB1	SURF4	0.0878138
ID2	CD74	0.0878093
HMGB1	ZCRB1	0.087804
JUN	UQCRQ	0.0878021
HMGB1	TMEM179B	0.0877929
JUN	USP1	0.0877891
FOS	RNASEH1	0.0877852
ID2	LRPAP1	0.0877776
HMGB1	PSMB4	0.0877673
FOS	SSR4	0.0877616
JUN	NDUFA8	0.0877535
HMGB1	SYK	0.0877534
HMGB1	TUFM	0.0877429
ID2	PDIA4	0.0877303
JUN	XRCC5	0.0877271
FOS	OSTC	0.0877148
JUN	EIF5A	0.0877091
ID2	ATP6V0B	0.0877064
HMGB1	HSPA9	0.0877018
ID2	TNFAIP3	0.0877014
HMGB1	ROMO1	0.0876901
HMGB1	MRPL57	0.0876868
JUN	DDT	0.0876801
HMGB1	TRADD	0.0876767
ID2	CD8A	0.0876712
HMGB1	COTL1	0.0876701
ID2	UBL5	0.0876662
ID2	REEP5	0.0876515
ID2	PSMD4	0.0876483
ID2	ALDOA	0.0876369
JUN	UFM1	0.0876362
FOS	MRPL18	0.0876347
JUN	PUF60	0.0876307
FOS	GOPC	0.0876263
FOS	S100A11	0.0876247
FOS	SDHB	0.0876173
JUN	FGL2	0.0876083
ID2	RPL36AL	0.0876057
HMGB1	PRMT1	0.0875981
FOS	XBP1	0.0875942
FOS	PARP1	0.0875691
HMGB1	MDH1	0.0875648
ID2	HDLBP	0.0875643
ID2	SSR3	0.087552
JUN	SNRPE	0.0875451
ID2	ITGAE	0.0875386
JUN	NOP10	0.0875377
FOS	ATP1B3	0.0875375
JUN	ARPC5	0.0875355
JUN	ETFA	0.0875317
HMGB1	PRDX1	0.0875189
JUN	NASP	0.0875148
FOS	UQCRQ	0.0875136
FOS	HLA-DRA	0.0875106
FOS	LDHA	0.087497
JUN	SNRPC	0.0874901
ID2	MRPL16	0.0874704
JUN	RRBP1	0.0874599
ID2	NPM1	0.0874557
JUN	PPP4C	0.0874532
ID2	CMC2	0.0874529
FOS	POU2F2	0.0874343
ID2	CSTB	0.08743
ID2	VOPP1	0.0874136
HMGB1	MDH2	0.0874103
FOS	HYOU1	0.0874054
HMGB1	TIGIT	0.0874054
ID2	BCCIP	0.0873989
ID2	SMC4	0.0873922
FOS	TRAPPC4	0.0873773
FOS	MT-ATP6	0.0873645
JUN	TXNDC17	0.0873626
JUN	PLCG2	0.0873532
ID2	HNRNPA2B1	0.0873421
HMGB1	ALDOA	0.0873373
FOS	KLRC2	0.0873345
JUN	RAB8A	0.0873336
JUN	SLIRP	0.0873286
HMGB1	MPG	0.0873252
FOS	ARFGAP3	0.0873234
FOS	S1PR5	0.0873139
JUN	DUSP22	0.0873084
ID2	MRPS15	0.0872994
ID2	AK2	0.0872989
HMGB1	GZMH	0.0872967
JUN	PEBP1	0.087286
JUN	ITGAX	0.0872843
FOS	CAMTA1	0.0872781
JUN	PSMA2	0.087276
JUN	MRPL16	0.0872552
JUN	GOPC	0.0872439
JUN	ATP1B3	0.0872263
JUN	GNLY	0.0872259
HMGB1	HM13	0.0872229
ID2	SRI	0.087222
FOS	ATP6V0B	0.0872155
FOS	TXN2	0.0872125
ID2	KLRB1	0.0872037
HMGB1	MT-ND4L	0.0871973
ID2	HSPA8	0.0871854
FOS	UCHL5	0.0871423
JUN	SLC25A5	0.0871353
ID2	ERP44	0.0871331
FOS	SMC1A	0.0871277
FOS	NDUFA2	0.0871114
HMGB1	NHP2	0.0871047
ID2	GNLY	0.0870976
ID2	RPAP2	0.0870974
FOS	MTSS1	0.0870959
ID2	TYROBP	0.0870949
ID2	CACYBP	0.0870947
JUN	EMC4	0.0870865
FOS	SLBP	0.0870852
HMGB1	IL2RB	0.0870749
HMGB1	PCMT1	0.0870692
HMGB1	CALM2	0.0870632
ID2	ROMO1	0.0870449
ID2	HLA-DRB1	0.0870395
FOS	SLAMF7	0.0870296
HMGB1	PRF1	0.0870286
JUN	FNDC3B	0.0870236
JUN	PSMG3	0.087021
ID2	CDK2AP2	0.0870133
JUN	DYNLL1	0.0870111
ID2	MRPL34	0.0870096
ID2	TIMM17A	0.0870091
JUN	LSM5	0.0870057
FOS	GPX1	0.0870006
HMGB1	DNAJC15	0.0869985
FOS	PHPT1	0.0869953
JUN	GOLGB1	0.086994
FOS	GADD45GIP1	0.0869778
ID2	XCL2	0.0869733
JUN	C1QBP	0.0869718
JUN	ILF2	0.0869626
ID2	TMEM147	0.0869535
HMGB1	RNASEH2C	0.0869533
FOS	NPC2	0.0869531
FOS	NDUFAB1	0.0869475
HMGB1	HLA-DPA1	0.0869428
JUN	PSMB1	0.0869428
JUN	UQCRC2	0.0869419
JUN	IKZF2	0.08694
ID2	CCT6A	0.086931
HMGB1	NAA38	0.0869305
ID2	FKBP1A	0.0869272
HMGB1	PSMB6	0.0869261
ID2	SNRPD3	0.0869153
FOS	NDUFB8	0.0869058
JUN	CCT8	0.0869056
FOS	COPZ1	0.0869048
ID2	PARK7	0.0868963
JUN	DOK2	0.0868938
JUN	VDAC1	0.0868838
JUN	ACTG1	0.0868774
ID2	POLE4	0.0868684
JUN	GPX1	0.0868682
HMGB1	POLR2E	0.086862
FOS	TMEM205	0.0868606
FOS	ATP6AP1	0.08685
FOS	MCM7	0.0868479
FOS	SPCS1	0.0868378
FOS	RPL22L1	0.0868287
HMGB1	ANXA2	0.0868285
JUN	CCT3	0.0868089
HMGB1	MCM3	0.0868081
JUN	AP2S1	0.0867941
JUN	TMEM258	0.086752
HMGB1	ERH	0.0867476
FOS	TOMM22	0.0867443
FOS	APOBEC3G	0.0867432
JUN	ERH	0.0867327
HOPX	HMGB1	0.0867218
ID2	SRP72	0.0867141
JUN	CACYBP	0.0866874
ID2	RAN	0.0866859
HMGB1	ABT1	0.0866854
HMGB1	ZFAND6	0.0866839
FOS	MRPS18C	0.0866819
ID2	KLRF1	0.0866799
FOS	UBE2G1	0.0866723
ID2	AKR7A2	0.0866629
JUN	NKG7	0.086659
ID2	MRPL21	0.0866486
HMGB1	RNF7	0.0866373
JUN	TRAPPC4	0.0866293
FOS	CANX	0.0866168
ID2	EIF2S2	0.0865919
JUN	SPCS1	0.0865871
HMGB1	PSMA2	0.0865815
HMGB1	PPM1G	0.0865781
FOS	YWHAQ	0.0865778
HMGB1	COMMD5	0.0865773
ID2	MT-CO2	0.0865703
FOS	NDUFS6	0.086565
JUN	KLRC1	0.0865638
FOS	PSMA3	0.08655
JUN	TRADD	0.0865155
ID2	SDF4	0.086506
HMGB1	BUB3	0.0865038
JUN	RPS19BP1	0.0865022
HMGB1	PARP1	0.0864999
JUN	SLC35B2	0.086495
FOS	LSM5	0.0864866
HMGB1	NDUFA12	0.0864836
HMGB1	PGAM1	0.0864832
FOS	HDGF	0.0864821
HMGB1	SLC3A2	0.0864777
ID2	DERL1	0.086476
HMGB1	GADD45GIP1	0.0864663
JUN	MRPL57	0.0864592
FOS	TXNL4A	0.0864372
ID2	C1D	0.0864307
FOS	RANBP1	0.086416
ID2	GAPDH	0.0864131
ID2	RABAC1	0.0864109
JUN	POU2F2	0.08641
FOS	PRDX6	0.0864047
HMGB1	HLA-DRA	0.0863866
FOS	MFF	0.0863771
HMGB1	PYCARD	0.0863736
ID2	COA3	0.0863658
JUN	TUFM	0.0863621
JUN	STX10	0.0863529
HMGB1	PSMD2	0.0863499
HMGB1	NDUFC2	0.0863426
FOS	ODC1	0.0863382
FOS	PFN1	0.0863337
FOS	TPRKB	0.0863297
JUN	NAA38	0.0863164
FOS	DTHD1	0.0863031
ID2	PRMT1	0.0862965
FOS	PSMD4	0.0862893
HMGB1	LSM3	0.0862873
HMGB1	TNFAIP3	0.0862869
JUN	MIF4GD	0.0862864
ID2	PRDX1	0.0862799
ID2	CALM2	0.0862686
ID2	UCHL5	0.0862659
HMGB1	SNRPE	0.0862648
JUN	MTSS1	0.086255
JUN	RER1	0.0862485
ID2	PEBP1	0.0862377
FOS	CLTA	0.0862356
ID2	PUF60	0.0862314
FOS	CD38	0.0862025
FOS	NDUFA6	0.0861933
HMGB1	TAP1	0.0861885
HMGB1	PMAIP1	0.0861815
HMGB1	ACO2	0.0861717
JUN	PRDX2	0.0861682
ID2	PPM1G	0.086148
JUN	PRDM1	0.0861473
FOS	PDHA1	0.0861472
ID2	CCT2	0.0861415
JUN	PARK7	0.0861398
HMGB1	FDX1	0.0861396
ID2	GLRX	0.0861372
FOS	MT-ND5	0.0861339
JUN	PLIN2	0.0861149
JUN	RPS2	0.0861066
FOS	POLR2H	0.0861035
HMGB1	MYL6	0.0861025
JUN	ZNHIT3	0.0860864
FOS	DDT	0.0860655
ID2	BSG	0.0860601
FOS	SLC25A3	0.0860205
FOS	AK2	0.0860135
ID2	PSMB6	0.0859979
FOS	ECHS1	0.0859809
HMGB1	MYDGF	0.0859774
ID2	TAP1	0.0859708
HMGB1	PA2G4	0.0859597
FOS	NASP	0.0859496
ID2	TOMM22	0.0859378
ID2	ETFA	0.0859358
FOS	LSM2	0.085931
FOS	PCNA	0.0859154
JUN	NMUR1	0.0859134
JUN	ANP32A	0.0859072
JUN	EMC6	0.0859065
JUN	NME1	0.0859006
JUN	NDUFA6	0.0859002
FOS	IFITM3	0.0858975
FOS	ETFA	0.0858903
ID2	DUSP2	0.0858887
HMGB1	MRPL20	0.0858886
FOS	TOPBP1	0.0858842
ID2	PCMT1	0.0858698
ID2	PTGES3	0.085859
FOS	SDF4	0.085859
ID2	MT1F	0.0858497
ID2	PPP1R7	0.0858413
JUN	SLC35B1	0.0858383
ID2	PRF1	0.0858111
JUN	ITGAE	0.0858088
FOS	CLIC1	0.0857988
ID2	RRBP1	0.0857896
HMGB1	NDUFB8	0.0857825
HMGB1	PDCL3	0.0857688
FOS	PSMC4	0.0857654
FOS	UBE2J1	0.0857643
JUN	UBE2G1	0.0857539
ID2	AKR1A1	0.0857491
ID2	TRMT112	0.0857342
ID2	SERPINB1	0.0857264
FOS	VOPP1	0.0857216
HMGB1	SDF2L1	0.0857198
ID2	TXN	0.0857163
ID2	MIF	0.0857116
ID2	ILF2	0.0857068
ID2	C12orf75	0.0856988
ID2	COX6A1	0.0856951
[truncated: 14,545 more rows]

## Sheet: 9f.Monkey
Monkey_NK cells_linkList_0.01
regulatoryGene	targetGene	weight
SLC2A4RG	PBDC1	0.0921129
SP140	CD19	0.0893907
ZNF12	CD79A	0.0868401
TSHZ1	TOMM70	0.0863941
ZNF267	CEP57	0.0821808
ELK4	PRKCB	0.0818089
MBD2	ZNF263	0.0793919
CSDE1	COPS2	0.078428
ZNF12	HLA-DRA	0.074066
ZNF217	GPSM3	0.073613
RARA	EIF2B3	0.072267
NFIL3	ZKSCAN1	0.0718161
TBX21	TRIM5	0.071789
ARID4B	FTSJ3	0.0717641
ZNF408	RBMXL1	0.0716183
RXRB	PNKP	0.0715198
DMTF1	CPNE3	0.0709523
ATF2	COPS5	0.0707646
FOXN2	TACC3	0.070398
ZNF770	HAT1	0.0693733
SREBF2	CEP164	0.0692769
RUNX3	TXNDC11	0.0691889
ADNP	TBC1D15	0.0689524
FOXP1	MBD3	0.0684445
ATF6B	SRSF4	0.0680849
AKNA	MANF	0.0675771
NFATC3	TOMM22	0.0675363
ZNF274	STX4	0.067278
ARID5B	KHK	0.067148
ZNF107	MAP7D3	0.067039
ZNF146	TMEM154	0.0669666
TFDP2	CEP135	0.0668179
YY1	NUP210L	0.0667712
MBD3	METAP2	0.0661973
TRPS1	MYO9A	0.0661022
ZFX	AKAP11	0.0654172
ELK4	MYNN	0.0653793
SALL2	TBC1D13	0.0651154
THAP1	MSH3	0.0649173
NFE2L1	SLC25A26	0.0646579
HIVEP2	GPKOW	0.0644024
ETV3	KDM5B	0.0637912
KLF13	PTGES2	0.0629736
LEF1	TCF7	0.0623804
NSD2	CCDC137	0.0620414
KMT2C	EGLN2	0.0619702
PLEK	TRMT2A	0.0618508
SP3	SLC38A10	0.0612144
BACH1	RNF144A	0.0606757
FOXP1	RNF214	0.060654
TCF12	TERF2	0.0604221
TCF7	LTB	0.0602944
TTF1	VBP1	0.0602845
REST	WDR74	0.0601911
ZNF12	MS4A1	0.0601057
STAT5B	TCF3	0.0598539
NKRF	MAVS	0.0596676
TRPS1	UBE3C	0.0594789
ZNF706	MLH3	0.0591057
CAPN15	CASP1	0.0588806
HINFP	MDC1	0.0587833
ELF1	CPSF2	0.0587326
ZNF75D	COIL	0.0583553
SATB1	TSC22D1	0.0583084
HOPX	PHF10	0.0582394
FOXO1	IMPDH2	0.0582324
ZBTB16	NRIP1	0.0581653
TERF2	KPNA4	0.0579473
DNAJC2	USP10	0.0576975
AEBP2	PLPP2	0.0576698
BBX	PLEKHO1	0.0576663
SATB1	NRIP1	0.0575749
THAP12	TIMM44	0.0574859
LCOR	ZCCHC14	0.0574336
ZFP36L2	EIF4A2	0.0573495
ZNF257	SDHAF2	0.0572928
MYSM1	LEMD2	0.0571309
SALL2	RAB2A	0.0570457
ZNF292	MSL3	0.0570228
PBRM1	TFRC	0.0570101
RREB1	BRI3	0.0569614
CDC5L	CUL3	0.0569443
ZNF559	FAM120B	0.0566922
SP140	DENND1C	0.0566646
TAX1BP1	DDIT4	0.0560325
ZBED1	DBNL	0.0559907
KLF8	DUSP22	0.0558894
STAT6	LNPK	0.0557815
ZNF407	CRCP	0.055743
MIS18BP1	OPA1	0.055636
TSHZ1	PLRG1	0.0554994
ZHX1	NFATC2IP	0.0552183
CBFB	SAMD1	0.0551987
ZBED1	DDX6	0.0551709
ZKSCAN1	ZADH2	0.0551381
MIS18BP1	EHMT2	0.0549848
ATF2	MAGOHB	0.0548875
STAT3	GNS	0.0547842
FOXO1	PDAP1	0.0547333
ELK3	TEX261	0.0546168
THAP1	XAF1	0.0546139
ZNF528	TM9SF4	0.0545484
ZNF800	SEMA4A	0.0544763
SFPQ	RPL13	0.0544419
MYNN	ACOT7	0.0544153
XPA	RBM38	0.0543076
RFX7	GBA	0.0543005
RUNX3	DBI	0.0542559
LCOR	ARL2	0.0541866
RARA	CALHM2	0.0541841
ELF2	ALDOA	0.0541592
USF2	HYPK	0.0539546
TCF7	GZMH	0.0539544
LEF1	TBC1D5	0.0537797
THAP11	PARK7	0.0536587
ARID4B	S1PR1	0.0536127
ZNF581	NANS	0.0535947
ZFP36L2	MICAL1	0.0534442
TCF12	XPC	0.0534079
ARID4A	MSMO1	0.0530079
ZBTB16	G3BP2	0.0528349
TCF7	PECAM1	0.0527357
RARA	SNRPE	0.0526851
ARNTL	PMPCB	0.0525655
CCDC88A	SIVA1	0.0525644
PIAS3	CEPT1	0.0525326
ZBTB2	GTPBP1	0.0523435
ZNF335	GADD45B	0.0522447
ZNF160	NKAPD1	0.0522114
CCDC88A	MED19	0.0521813
ELF2	STAU1	0.0521142
ZBED5	MEF2D	0.0520792
TERF1	RSAD1	0.051818
STAT6	LEO1	0.0518102
FOXJ3	MAN1B1	0.051767
LRRFIP1	SUZ12	0.0516032
ZNF274	TRIM44	0.0515518
ZNF217	ANXA5	0.0515383
E2F4	GRINA	0.0515166
TBX21	VARS2	0.0514748
ZFP36L1	MCM9	0.0514528
ZNF107	STRBP	0.0513335
RORA	TOB1	0.051246
CC2D1A	SDE2	0.0511925
NFRKB	CHST6	0.0511297
TERF1	ACADVL	0.0509946
CBFB	ARFIP1	0.0508091
HINFP	CDC23	0.0507408
ZNF12	VPS4B	0.0507236
ELF1	GMFB	0.0506755
ZFP36L1	PER1	0.0505713
STAT1	GZMK	0.0505373
TERF2	TCF12	0.0505335
NME2	SHMT2	0.0504444
SP3	ZNF24	0.0504397
IRF4	ITPK1	0.0504024
ZFP36L1	SMCO4	0.0503412
SON	ARHGEF7	0.050291
ZNF518B	MAPK1IP1L	0.050261
STAT4	LLGL2	0.0501719
LRRFIP2	HLTF	0.050171
XPA	SRPK2	0.0501605
ZNF766	SKIV2L	0.050124
NFYC	LAP3	0.0500472
TCF7	GZMB	0.0499991
ZNFX1	DPP9	0.0498854
USF2	RAE1	0.0498117
ZNF394	ADIPOR1	0.0497637
KLF13	SBF1	0.0496475
RXRB	AP3M1	0.0495749
IRF9	PSMC4	0.0495225
NME2	PPP3CC	0.049485
ZNF652	COX14	0.0494588
ZNF581	MTERF4	0.0494167
SALL2	RNPC3	0.0492635
SFPQ	DNAJC15	0.0492537
ETV3	HMGN3	0.0492152
RFXANK	ZNF506	0.0491924
ARID4B	ARID2	0.0491327
MLLT10	POLA1	0.0490869
ATF1	CD47	0.049051
TBX21	DDIT4	0.0490019
CREBRF	ESCO1	0.048998
SPDEF	SUCLG2	0.0489816
RBPJ	ZNF618	0.0489674
FOXN2	HAUS6	0.0489584
IRF1	DCP1A	0.0489269
RFXANK	CBL	0.0488844
CENPX	NRBP1	0.0488838
RBPJ	TAF6	0.0488517
FOXP1	TECPR1	0.0488431
TCF7	SPOCK2	0.0488366
ZKSCAN1	MVB12A	0.0487968
TFDP2	PPP2R5D	0.0487414
AFF1	USP45	0.0486957
RLF	DNAJC7	0.0486919
RLF	GTF2B	0.0486339
DMTF1	CCDC115	0.0486299
RARA	H2AZ1	0.0486229
ADNP2	CYB5R3	0.0485867
TFDP2	CDAN1	0.0485813
ZNF146	RIOX1	0.0485602
MBD2	JAKMIP2	0.0485504
GPBP1	RTL5	0.0485491
SMARCC1	SIPA1	0.0485323
REL	DSN1	0.0484348
IRF3	PRRC2A	0.0481373
SMARCC1	ATOX1	0.0481089
ZNF335	EPSTI1	0.0480434
TSC22D3	OTUD4	0.0479553
LCOR	ZZEF1	0.0479502
ZFP36L1	NAMPT	0.0479451
ZNF581	OAS3	0.0478916
ZNF512	TCP11L2	0.0478243
ZNF350	PRKCB	0.0477915
IRF9	LIPA	0.0477562
ZBTB14	KMT2B	0.0477217
AEBP2	SLC39A9	0.0476871
USF2	CCDC186	0.0476195
TSC22D3	KPNA4	0.0475877
GFI1	ATAD1	0.047496
NFAT5	KLF11	0.0474869
NFRKB	CXorf65	0.0474566
ZNF706	IL11RA	0.0474235
ZNF7	NDUFV1	0.047297
NME2	IPO5	0.0472828
ATF1	ERGIC2	0.0472235
DNAJC1	RAD23B	0.0471995
ZHX1	TMEM222	0.0471336
ZNF121	DNAJC10	0.0470387
ZBTB1	CCNT2	0.0470237
ZNF236	MDM1	0.0470221
IKZF5	HELZ	0.0469929
ZNF394	BAHD1	0.0469912
RELA	HAUS6	0.0469757
RLF	DNAJC15	0.0469742
LCOR	PLEKHA1	0.0469284
TAX1BP1	GPT2	0.0469027
BHLHE40	ALDH6A1	0.0468666
TRERF1	UBLCP1	0.0467795
SFPQ	TRMT10C	0.046747
HBP1	TTC31	0.0467284
ATF2	ANAPC13	0.0466576
SMARCE1	PTBP1	0.0466194
THAP1	PARK7	0.0465867
TSC22D1	NUP88	0.0465726
CNBP	GGPS1	0.0465673
SON	REL	0.0465477
SUB1	STXBP5	0.0465306
FLI1	HDAC6	0.0465171
KLF8	NAA35	0.0464491
SREBF2	HMGN3	0.0464368
TERF1	SLAMF7	0.0463993
ZNF24	MMD	0.0463928
GON4L	SMC5	0.046365
SFPQ	ZNF618	0.04634
MIER1	RPL36	0.046292
E2F3	HSD17B10	0.0462887
REST	HIKESHI	0.046288
KLF13	TRAPPC11	0.0462229
YY1	RHBDD2	0.0462208
NCOR1	KAT2B	0.0461725
TET2	DNMT3A	0.0461374
ZBTB43	CWC27	0.0461294
SMARCC1	DNAJC15	0.0461112
ZEB1	AAK1	0.0460865
ZNF131	FAM160A2	0.0460545
HIF1A	SND1	0.0460267
MLLT10	ANP32A	0.0460237
RELA	IL21R	0.046021
TGIF1	KLHL9	0.0459769
NFIL3	PTGDR	0.0459648
TCF7	LEF1	0.0459598
CCDC88A	CORO2A	0.0459556
ADNP2	PARP1	0.0459287
AHRR	ETFA	0.0459145
GON4L	RAP1GDS1	0.0459031
REL	IPO9	0.0459004
CCDC88A	FCHO2	0.0458661
ETS1	SORL1	0.0458143
AFF1	ZNF182	0.0457879
ZNF292	NRAS	0.0457427
ZNF274	CARS2	0.0457359
TADA2B	POR	0.0457348
ADNP2	THOC5	0.0456705
ZNF148	NUP205	0.0456605
ATF2	NUP88	0.0456165
KLF10	ECD	0.0455664
ZNF281	SERTAD1	0.0455626
ZNF160	PPP1R15A	0.0455449
SP3	EXOC1	0.0455045
ZNF528	BAG4	0.0454833
GABPB1	RAB3GAP1	0.0454802
ZNF445	UBAP2L	0.0454765
CCDC88A	CAPN7	0.0454754
AHRR	CSGALNACT2	0.045456
ZFP36L1	USP20	0.0454376
ZNF518A	CCDC91	0.0454353
CREB1	RING1	0.0454035
ELK4	CSF1	0.0453932
LRRFIP1	ARL3	0.0453658
PBX2	TNRC18	0.0453473
GTF2I	ATRAID	0.0453298
MYC	GSE1	0.0453149
HOPX	UBTF	0.045283
MBD3	KLRD1	0.0452814
ZNF257	EPS15L1	0.0452363
ELK3	HYOU1	0.0452039
ZNF518B	R3HDM1	0.045181
MIER1	VPS13A	0.0451752
ZNF706	HDAC5	0.0451203
NFKB1	GPRIN3	0.0450895
NSD2	CRY2	0.0450759
MAF1	ACTB	0.045067
ATF6B	ANAPC4	0.045045
STAT3	TRAF7	0.045043
ZKSCAN1	SOD2	0.0450211
LCOR	GABARAPL1	0.04502
GLMP	SLCO4C1	0.0450054
ZNF326	CMTR1	0.0449851
RARA	NTN4	0.0449792
ID2	CLPP	0.0449713
PRDM4	TNFRSF1A	0.0449546
ZNF182	FAM200B	0.0449522
FOXO1	TRAF3	0.0449223
TERF1	OAS3	0.0449044
TCF7	ARHGAP5	0.0448811
MAFG	RRNAD1	0.0448428
ZNF430	PDPK1	0.0448116
NFE2L1	CRY2	0.0447687
REL	VRK1	0.0447618
ARID4B	SBNO1	0.0447592
STAT6	CEP85L	0.0446702
STAT4	RPS14	0.0446307
NR1H2	SF3B3	0.0446304
SP110	BRD2	0.044602
CREB1	USP11	0.0445993
NFE2L1	PROSER1	0.0445902
SON	CSNK1D	0.0445446
ZNF142	NT5DC1	0.044522
ELK3	KLHL8	0.044484
ZNF148	PPARA	0.0444647
ZNF236	FBXO31	0.0444401
TFDP2	BANF1	0.044427
AFF1	TOR1A	0.0444222
E2F3	CD8B	0.0444192
TRPS1	TOP1MT	0.0443563
FOXP1	BUD13	0.0443074
THAP1	STX17	0.0442513
IRF9	KCTD2	0.0442337
ZBTB1	CLPP	0.0442144
E4F1	DNLZ	0.0442037
AEBP2	EFTUD2	0.044197
LITAF	CDC40	0.0441941
LCOR	CCDC91	0.0441444
CREM	CCNT2	0.0441405
BACH1	GCN1	0.0440956
IKZF3	FARSA	0.0440854
ZNF24	OAZ2	0.0440593
RUNX3	GZMB	0.0440545
LRRFIP2	FAM76B	0.044011
PPARA	ZNF148	0.0439909
AKNA	PHRF1	0.0439848
ZNFX1	TAF1D	0.0439488
PBRM1	CS	0.0439313
MLLT10	OAZ2	0.0439043
ZNF581	SUPT7L	0.0438539
FOXO1	TSPAN31	0.0438453
ELK3	PRMT1	0.043833
ZNF609	SLF1	0.0438309
STAT4	RIOK1	0.0438074
CCDC88A	GPS1	0.0437693
TCF7	SPTBN1	0.0437048
TERF1	PRXL2C	0.0436971
BAZ2A	EIF3H	0.0436493
SP110	FAM204A	0.043588
NFKB2	PPP1R35	0.0435518
THAP1	ANKIB1	0.0435476
TCF3	PLXNC1	0.0435126
PBX3	AKIP1	0.0434952
TFCP2	PHACTR2	0.0434935
ZNF26	GPX4	0.0434713
TOX	ARL4A	0.0434221
ARID1B	SSU72	0.0434169
ZNF267	AP2B1	0.0433983
ZNF75D	NSUN5	0.0433933
ZNF182	DDX49	0.0433459
IRF1	CNTROB	0.0433221
ZEB2	ADGRG1	0.0433126
ZNF263	TALDO1	0.0433077
BHLHE40	FOS	0.043262
JARID2	NDUFS6	0.043238
NCOR2	ZFX	0.0432225
ADNP2	BRI3	0.0432221
ZFX	RBM12B	0.0432028
ZNF394	DGKA	0.0431661
ZNF506	MTF2	0.0431523
FLI1	CLK4	0.0430766
CENPX	TIMP1	0.0430688
ZNFX1	RIC8B	0.0430523
VEZF1	APAF1	0.0430246
GLMP	OAS3	0.0430049
RARA	DLD	0.0429442
RELA	OSBPL11	0.0429261
NFATC3	SLCO4C1	0.0429085
KLF6	TMEM205	0.0428801
ZNF146	POR	0.0428271
STAT1	APPBP2	0.0428263
GATAD2A	RAB11FIP3	0.0427945
ZNF75D	SEC11C	0.042778
PURA	AP2A2	0.0427454
TADA2B	HDAC3	0.0427373
TERF2	XPC	0.0427309
ZEB1	PLCB2	0.0427075
CSDE1	CAB39	0.0426999
ZNF7	DNAJA4	0.0426334
ZNF800	MGAT1	0.0425151
NR4A2	ATP5F1C	0.0425109
ETS1	ARID4A	0.0425096
ZNF800	DENR	0.0424897
NME2	BAHD1	0.0424755
ARID1B	ROGDI	0.0424642
TOX2	ATE1	0.0424335
ZBTB43	SNW1	0.0424328
IRF1	EXOC7	0.0424177
NME2	PPCS	0.0423996
ZBTB16	RBSN	0.0423777
LCOR	DDX41	0.0423603
ATF6B	ANKZF1	0.0423317
CTCF	YY1AP1	0.0423144
HMGXB4	COQ6	0.0422378
CDC5L	STAG1	0.042228
NFATC3	ACO2	0.0422221
MGA	ASAP1	0.0422173
CC2D1A	NRDC	0.0421912
ZNF75D	DZIP3	0.0421862
LITAF	TTC9C	0.0421437
STAT1	SEMA4A	0.0421348
ZNF7	KIF20B	0.0421251
PRDM4	FGL2	0.0420568
FLI1	GLG1	0.0420373
USF2	RDX	0.0420162
TOX2	ALDH2	0.0420089
RUNX3	RHBDF2	0.0420087
ZNF107	NIN	0.042004
NFATC3	FAM160A2	0.0420037
HOPX	TFCP2	0.0419904
ZNF506	RFXANK	0.0419691
ARID4B	SETDB2	0.0419523
RORA	DENND1C	0.041942
IRF9	CCND2	0.0419012
PRDM4	OXCT1	0.0418997
ZNF263	RAE1	0.0418887
ZNF107	TAF5	0.0418631
LRRFIP2	GTPBP1	0.0418533
ZNF618	DNAJC15	0.0418488
HIVEP2	UBAP2	0.0418408
STAT6	SLC39A9	0.0418265
TCF7	GTF3A	0.0417993
ELK3	DAP3	0.0417758
ZNF395	LPAR6	0.0417549
LRRFIP2	MRPL48	0.0417416
SP140	HLA-DRA	0.0417216
ARID2	FIG4	0.041717
RORA	PIAS3	0.0416981
ADNP	RBM19	0.0416945
CEBPZ	SREK1IP1	0.0416914
GFI1	ROGDI	0.0416754
GABPB1	MITD1	0.0416485
TMF1	FBXW7	0.0416278
ZNF506	RALGAPB	0.0416101
ZNF267	STAT1	0.0416038
NFRKB	ANKRD27	0.0415913
ZBTB16	SLC30A9	0.0415762
KLF8	BRCA1	0.0415612
NME2	NDUFB2	0.0415232
ETS2	VPS8	0.0415138
ZNF143	CEP89	0.0414997
TCF7	MCM9	0.0414741
DNAJC1	CDC123	0.041449
SFPQ	NPEPPS	0.0414033
RFXANK	EIF2AK4	0.0413681
SMARCE1	NRROS	0.0413651
ARID1A	PRRC2A	0.0413638
GTF2I	CD46	0.0413638
ELF4	UTP23	0.0413544
NCOR1	ALDH6A1	0.041351
LRRFIP1	CLTB	0.041339
SP100	DAAM1	0.0413238
ARID4B	WDR43	0.0412967
ZFP36L1	HELLS	0.0412911
GTF2I	CXXC5	0.0412862
RFX7	CLIC1	0.0412413
SMARCC1	ZNF618	0.0412298
DDIT3	SVBP	0.0412227
TAX1BP1	PRDX6	0.0412081
NFKB2	SPTBN1	0.0412076
TET2	CEP162	0.0412017
LYAR	SMPD1	0.041196
AHRR	ERAP2	0.0411895
ARID1B	TMEM42	0.0411878
ZNF394	TRAF3	0.041187
MGA	DROSHA	0.0411793
LRRFIP2	RASSF7	0.0411483
ETS1	ANXA1	0.041143
IRF1	CHP1	0.0411358
ZBTB10	KLF11	0.0411116
FOXO3	TMEM109	0.0411036
THYN1	SF3A3	0.0410971
CREM	EIF2B5	0.0410789
HIVEP3	RFFL	0.041066
ARID4B	MLLT3	0.0410133
RBPJ	REV3L	0.0410133
ZNF217	AHCYL1	0.040998
SALL2	GSN	0.0409878
PIAS1	GLTP	0.0409772
ATF2	PHACTR4	0.0409579
CSDE1	CLTB	0.040956
ZNF217	CAPN15	0.0409219
ZNF274	HPS5	0.040911
GON4L	CNDP2	0.0409032
ARID4B	CDK13	0.0408899
SP3	EXTL3	0.040879
THAP1	ITGB1BP1	0.0408671
FOXO3	RMND5B	0.0408361
MAFG	GRN	0.0408291
KLF13	TMEM154	0.0407992
NFKB2	SF1	0.040789
SMARCE1	ERH	0.0407772
CSDE1	KIZ	0.0407586
ZNF12	METTL23	0.0407553
ZNF148	MANF	0.0407476
USF2	PAK1IP1	0.0407401
XPA	GOLGA3	0.0407389
ZNF75D	UTP20	0.0407168
TCF3	STAT5B	0.0407047
DNAJC2	GLMN	0.0407004
STAT1	HAX1	0.0406878
NCOA1	FOXRED1	0.0406658
ZKSCAN1	GALNT10	0.0406544
HMGXB4	MLEC	0.0406445
ZEB2	INSIG1	0.0406439
ZNF12	DHX15	0.0406376
RARA	PTPN23	0.0406211
ARID4B	UVRAG	0.0406076
KLF8	TMEM120A	0.0406037
ZEB2	RAD21	0.0405928
GLMP	KARS1	0.04059
LRRFIP2	ABCF2	0.0405742
HOPX	HEMK1	0.0405689
PBX2	PRKAG2	0.040554
RUNX3	DDX60L	0.0405493
BBX	NPHP3	0.0405421
ZNF426	DCTD	0.0405272
RLF	ZNF618	0.0405206
MAFG	RAB3GAP1	0.0404975
ARID4A	DHX15	0.0404699
VEZF1	CHM	0.0404619
RBPJ	CCR5	0.0404596
ZBTB33	PTEN	0.0404018
NR4A2	CLK4	0.0403984
TADA2B	ATL2	0.0403924
LEF1	TOM1	0.0403905
HSF1	USP11	0.0403888
CSDE1	ZNF281	0.0403857
ZNF618	ARL3	0.0403676
ETS1	PIK3R1	0.0403513
ARID4B	STARD3	0.0403508
CENPX	SNX11	0.0403448
HIVEP2	NELFB	0.0403351
SP3	HINFP	0.0403144
ETS2	RNF141	0.0403002
GTF2I	DDAH2	0.0402911
TSC22D3	DUS1L	0.0402647
GLMP	SLC25A37	0.0402528
BHLHE40	SNX17	0.0402487
KLF11	EDRF1	0.0402458
MBD1	EIF4G3	0.0401686
TFDP2	BMP2K	0.0401302
ZFX	NCOR2	0.0401009
USF2	SS18	0.0400641
RUNX1	RFFL	0.0400594
NCOA1	CDK5RAP2	0.0400549
SLC2A4RG	YWHAG	0.0400533
NFKB1	ZNF618	0.0400434
GTF3A	CARD11	0.040043
TRPS1	SEC24B	0.0400353
PRDM1	PIGA	0.0400314
SMAD4	SCAF4	0.0399856
REL	SAE1	0.039969
ZNF800	CAMK4	0.0399594
MLLT10	MMD	0.0399533
CCDC88A	DST	0.0399276
ELF2	UFC1	0.0399054
TRERF1	TRMT10B	0.039868
TBX21	PEF1	0.0398544
ZNF644	UBR4	0.0398447
CEBPZ	PITHD1	0.0398426
NFKB2	CBX3	0.0398415
TET2	ATP6V0B	0.0397729
TOX	SMIM3	0.0397724
ZNF207	HMGN4	0.0397677
FLI1	NUP93	0.039763
ETV3	GALNT1	0.0397624
KLF11	LEF1	0.0397533
ZNF426	ATP6V1E1	0.0397411
SMARCC1	WDR1	0.0397214
NFRKB	SIN3B	0.0396859
HMGXB4	SIKE1	0.0396687
ID2	SLC38A5	0.0396593
ELF1	HSP90B1	0.0396363
MEF2A	IRF4	0.0396338
MLLT10	LRRFIP2	0.0396332
MGA	VPS13B	0.0396211
STAT1	NEK9	0.039607
ARID4B	HPS4	0.0395691
NFAT5	ZBTB11	0.0395679
DNAJC1	HGS	0.0395507
HIF1A	YY1AP1	0.039544
SUB1	PSMD14	0.0395367
ZHX2	RDH5	0.0395258
NCOR1	RIPK1	0.039517
STAT5B	CBL	0.039507
HOPX	OXA1L	0.0394794
ZNF644	ZNF182	0.0394713
ZNF24	ABCF2	0.0394619
ZNF468	TSSC4	0.0394321
ZNF407	SLCO4C1	0.039431
GTF3A	TRAPPC12	0.0394273
STAT1	ELL	0.0394263
YY1	PRMT3	0.0393974
XPA	ATP2C1	0.039385
NFYC	CWC25	0.0393678
ZNF431	EPSTI1	0.0393575
NFIL3	FBRS	0.0393568
ZNF292	PPIA	0.039353
CREB1	ZNF160	0.0393515
ETS2	BLOC1S2	0.0393275
ZNF217	CAT	0.0393124
MLX	GATAD2A	0.0393017
ZNF107	JAK3	0.0392824
TSHZ1	ITGAL	0.0392477
IKZF3	PAFAH1B2	0.0392447
KLF8	SHC1	0.0392435
ZFP36L1	ARPC5L	0.0392298
E4F1	DEK	0.0392275
XPA	SERTAD2	0.0392169
SON	VIRMA	0.0391902
ZBTB38	PPP1CA	0.039181
ZNF280D	PPP3R1	0.0391749
ZBTB11	ANAPC13	0.0391731
E4F1	CLK3	0.0391672
SETDB2	PPP2R2D	0.0391559
SLC2A4RG	PWP2	0.0391503
THAP1	SLC38A10	0.0391465
ZFP30	SPNS1	0.0391159
SALL2	SHPRH	0.0391075
GABPB1	HECTD4	0.0391055
ARID5B	AMPD2	0.0391015
ZNF766	OSBPL3	0.0391007
GPBP1	KLHDC2	0.0390804
E2F3	TBC1D13	0.0390539
JARID2	PIGA	0.0390318
IKZF1	MAP9	0.0390272
LCOR	SMCO4	0.0389964
SFPQ	RPS6	0.03898
AHRR	CARHSP1	0.0389501
REL	DHX15	0.0389436
STAT6	MICU2	0.038942
ZNF92	TRPS1	0.0389328
ZNF274	MYO6	0.0389327
IKZF5	USP19	0.0389245
STAT1	OAS2	0.0389191
HMGXB4	CDC16	0.0389146
ZNF350	CEP89	0.0388891
ZNF182	MEF2D	0.0388578
NFKB2	SLC39A8	0.0388522
STAT1	ZNF267	0.0388091
KLF8	KLHL2	0.0388005
MIS18BP1	SYK	0.0387907
HOPX	DTX3	0.038788
PHTF1	CEP128	0.038786
CBFB	NDUFA8	0.0387805
TCF25	MRPL46	0.0387584
LEF1	ARHGEF7	0.038746
GON4L	VRK2	0.0387351
ZNF8	YPEL2	0.0387326
ZNF644	CRK	0.0387237
LRRFIP1	CITED2	0.0387129
DMTF1	PRPS1	0.0387073
SMARCE1	PTPN9	0.0387068
TBX21	POLR2F	0.0386871
GTF3A	FAM222B	0.038682
SP2	ZBTB1	0.0386741
ARID4A	MFN1	0.0386513
ZNF384	ROMO1	0.0386387
FOXJ2	FAAP100	0.0386288
STAT6	CCDC125	0.038618
DNAJC2	ITFG1	0.0386103
CBFB	MTG2	0.0385778
ZNF8	INSIG2	0.0385639
MLLT10	ABCF2	0.0385548
PIAS1	ZC3H14	0.0385418
ZNF395	ZNF75D	0.0385087
NFKB2	CYP20A1	0.0385042
NCOR1	HDAC4	0.0384753
ZEB1	PIAS1	0.0384634
MTF1	MIGA2	0.0384436
NFKB1	RBM23	0.038427
SUB1	TTC17	0.0384144
TERF1	SOD1	0.0383873
ZNF609	SLC39A6	0.0383833
SSRP1	CHFR	0.0383706
SLC2A4RG	PAFAH1B2	0.0383685
ATF6B	PRKDC	0.0383499
AFF1	ZRANB1	0.0383457
TOX	ATP1B3	0.0383418
VEZF1	SLC25A5	0.0383203
FOXP1	FRG1	0.0382684
MIS18BP1	FEZ2	0.0382678
ARID4B	GMFB	0.038258
GFI1	UBAP2L	0.0382362
THAP12	ING2	0.0382292
ZNF280D	PSMD12	0.0382188
AKNA	TSPYL2	0.0382137
ZNF706	RNASEH2C	0.0382069
KLF6	MAGOHB	0.0382012
BBX	LRCH4	0.0381885
ZFP36L1	MRPL9	0.0381842
NR3C1	HK1	0.0381832
ZBTB1	PAG1	0.0381763
ELF2	FCHO2	0.0381515
FOXO1	ERGIC3	0.0381255
ZNF282	SERTAD3	0.0381243
MLLT10	MAP2K1	0.0380743
GABPB1	USP25	0.0380596
STAT1	XAF1	0.0380589
ZBTB10	NFAT5	0.0380488
JARID2	NDUFA6	0.0380459
CCDC88A	OXR1	0.0380409
TRERF1	EXT2	0.0380326
RLF	DCTPP1	0.038023
MBD2	TRABD	0.0380091
MLLT10	NDUFB1	0.0380013
ZNF24	GTPBP1	0.0379684
ATF1	SLC35A5	0.037945
RELA	TFB1M	0.037941
SUB1	CD96	0.0379307
NR4A2	HDAC6	0.0379305
AFF1	CUL2	0.0379302
TRERF1	PLEKHA3	0.0379157
KLF11	RAI1	0.0379088
LCOR	KHDRBS1	0.0379018
ZBED1	SLC25A39	0.0378931
THAP1	ACTR10	0.0378896
SFPQ	CPSF3	0.0378809
ZNF581	GTF2A2	0.0378724
HIVEP2	PSMD13	0.0378265
SMAD4	BANF1	0.0378174
TFCP2	RXRB	0.0378066
ZNF24	ANKH	0.0377942
ZEB2	NMT1	0.0377833
MAX	UQCC3	0.0377776
ARID1B	CTDP1	0.037777
BHLHE40	WDR26	0.0377692
NFRKB	CLEC2D	0.0377643
NR3C1	HMCES	0.0377285
PRDM2	MAEA	0.0376916
MAF1	LEPROTL1	0.0376761
HIVEP2	TYK2	0.0376757
USF2	REPS1	0.0376518
ZNF644	SPAG9	0.037623
GABPB1	NRDE2	0.0376218
ARID2	CDC73	0.0376177
ZNF236	ANKRD27	0.0376146
TCF7	SELL	0.0375908
AFF1	NCAPD2	0.0375903
ELK4	PAF1	0.0375835
ZNF142	SYNGR2	0.037583
SON	EFR3A	0.0375813
SALL2	FNTB	0.0375735
DMTF1	KRCC1	0.0375208
DNAJC1	SPOPL	0.0375194
USF2	HECTD3	0.0375124
RBPJ	DNAJC15	0.0374945
LCOR	SNAP23	0.0374713
TFCP2	BID	0.0374563
KLF13	CHCHD7	0.0374493
SREBF2	MTRR	0.0374397
CENPX	PPP3R1	0.0374205
RLF	NUP93	0.0374197
SLC2A4RG	YTHDF2	0.0374107
RUNX3	MOAP1	0.0373941
ZFX	SOCS4	0.03739
STAT6	GIT1	0.037389
CTCF	TPRG1L	0.0373856
SP100	SMC2	0.0373788
SSRP1	TXNRD1	0.0373777
GFI1	UBR2	0.0373574
HOPX	PCNP	0.0373564
SRF	DERL1	0.0373536
KLF3	SF3B4	0.037348
SREBF2	SLC35A5	0.0373465
ZEB2	WDR81	0.0373453
NR1D2	TUBGCP2	0.0373451
BACH1	HDAC2	0.0373328
ZNF292	TNIP1	0.03733
GLMP	SNX5	0.0373299
MYNN	DDX55	0.0373125
REST	FBXL5	0.0373039
TRPS1	WDR43	0.0372929
ZNFX1	DHRS3	0.0372923
REL	SDF2L1	0.0372791
ZNF326	AMZ2	0.0372697
L3MBTL3	NT5DC1	0.0372599
BCLAF1	PHTF1	0.0372468
USF2	RCBTB1	0.0372406
GABPB1	FAM172A	0.0372289
LCOR	CEP250	0.0372217
THAP12	DERL2	0.037218
SMARCC2	METAP2	0.0372135
KLF13	SLC39A7	0.0372091
RBPJ	ADCY9	0.0372088
RLF	TAB1	0.0371961
HIF1A	ZBTB2	0.0371947
ZBTB21	TBK1	0.0371841
NCOR1	KIDINS220	0.0371779
ETS1	PTPRC	0.0371763
ZNF766	OSBPL9	0.0371762
LEF1	POLR3E	0.0371666
TMF1	PSMD14	0.0371605
NSD2	MTMR10	0.0371583
ARID4A	SDF2L1	0.0371568
CARHSP1	FAM222B	0.0371284
NFRKB	HINT1	0.0371255
TCF7	NIFK	0.0371172
ZNF800	CNTROB	0.0371159
KMT2C	TPD52L2	0.0371139
MBD2	PRPF19	0.0370915
ARID5B	PKN2	0.0370874
ZNF335	CRY2	0.0370829
FOXP1	ODF2	0.0370828
RBPJ	BLM	0.0370777
ETS1	WAS	0.0370776
CEBPZ	ARNTL	0.0370584
ETS1	CAPZB	0.0370492
VEZF1	MEPCE	0.0370481
SRF	CYSLTR1	0.0370441
ZFP30	CARM1	0.0370431
NFYA	UHRF2	0.0370333
IKZF5	TMEM164	0.0370293
THAP12	PPP2R2B	0.0370268
CDC5L	EIF4E2	0.0370127
HOPX	IVNS1ABP	0.0370105
RBPJ	GBP6	0.0370018
ARID4B	N4BP2	0.0369916
HIVEP2	SUPT4H1	0.0369798
SFPQ	ZNF431	0.0369459
ZNF559	DUSP23	0.0369384
STAT4	RPS3	0.0369313
PIAS1	HADHA	0.0369295
CENPX	THAP12	0.0369099
MIER1	GMFG	0.0369006
ETS2	MTPN	0.0368659
TAX1BP1	PIGS	0.0368649
ZNF518B	SPDEF	0.0368557
JARID2	YIPF2	0.0368544
RBPJ	MED8	0.0368408
CARHSP1	VBP1	0.0368285
HIVEP2	NUTF2	0.0368101
STAT1	RTRAF	0.0368001
GPBP1	PLCG1	0.0367971
ZNF207	RFC1	0.0367902
RERE	HYOU1	0.0367505
ZEB1	CTSW	0.0367489
STAT4	SYAP1	0.0367477
REST	SLAMF7	0.0367424
NFKB2	LGALS8	0.0367335
SMARCC1	CXorf38	0.0367268
RUNX3	S100A10	0.0367173
HIVEP1	RPS12	0.0367093
ATF2	LRRC45	0.036696
ZNF581	WDR33	0.0366909
FOS	SPOCK2	0.0366856
STAT5A	ZC3H4	0.0366838
NR4A2	CEP164	0.0366727
SP100	KARS1	0.0366699
SLC2A4RG	KIZ	0.0366623
ZBTB2	ABCF2	0.0366578
NFKB2	INTS13	0.0366568
ZNF292	CORO1B	0.036645
MIS18BP1	DCAF16	0.0366372
BBX	MYDGF	0.0366333
ZBTB2	KIAA1143	0.0366255
NFE2L1	LRRC8D	0.0366007
ZNF24	PFDN2	0.0365964
KLF6	MVB12A	0.0365927
SP3	PPP3R1	0.0365868
MIER1	SERPINB1	0.0365823
PRDM1	RPS3A	0.0365819
CDC5L	PHKB	0.0365607
ARID4A	SCLT1	0.0365507
TCF25	REL	0.0365381
FOXO1	PTPA	0.0365344
RUNX3	GZMH	0.0365276
ZNF274	SLC30A9	0.0365175
MBD2	KIF1C	0.0365064
TOX	CDK10	0.0364791
MEF2A	SECISBP2L	0.0364738
ARID4A	LMAN1	0.0364593
TSC22D4	NDUFC2	0.0364438
ZBTB21	DUSP16	0.0364285
RFXANK	CYP20A1	0.0364145
ZNF12	G2E3	0.0364022
PRDM2	ITGAM	0.0363825
MGA	SUDS3	0.0363816
CIZ1	SETD2	0.0363803
CAPN15	ZBTB14	0.0363678
ZNF92	HMGN3	0.0363561
ETS1	MFSD14B	0.0363538
PIAS4	CEP83	0.0363362
HINFP	PSEN1	0.0363293
ADNP2	GPANK1	0.0363284
TET2	TUBA4A	0.036324
CC2D1A	MIER1	0.0363194
TBX21	PET100	0.0363167
RUNX3	NDUFS2	0.0363108
E4F1	EDRF1	0.0363096
ZNF430	ZC3H6	0.0362927
YY1	YTHDF1	0.0362733
CDC5L	NRDE2	0.0362701
ZBTB2	OAZ2	0.0362671
FOXO1	HEXB	0.0362633
NFYA	MYC	0.0362594
ZNF22	POMP	0.0362479
NSD2	SEL1L	0.0362438
IRF4	HLA-F	0.0362097
HOPX	CHSY1	0.0361511
REST	RAB4A	0.0361462
IKZF3	CNNM4	0.0361308
ZNF644	MED14	0.0361293
ETS1	KLF13	0.0361232
TAX1BP1	IRF4	0.0361205
GABPB1	KLF8	0.0361127
DNAJC2	EBP	0.0361107
ZNF426	MEX3C	0.0361083
XPA	MSL3	0.0361069
SP140	CCNJL	0.0361013
ZNF581	TNFRSF1A	0.0361011
ZNF335	CUL1	0.0360972
SRF	JAK2	0.0360821
FLI1	HDAC4	0.0360617
SSRP1	HEXIM1	0.0360516
SMARCC1	MUS81	0.0360376
XPA	CNOT10	0.0360361
LEF1	SPTBN1	0.0360314
ZFX	POMGNT1	0.0360295
PBRM1	TMEM203	0.0360127
TSC22D3	YLPM1	0.0360086
MAFG	CRAMP1	0.0360069
ATF2	AIFM1	0.0360062
ZNF22	CIB1	0.0360031
NFYA	SENP5	0.0359825
XPA	ATP10D	0.03598
MBD3	OARD1	0.035971
AKNA	SUMO2	0.0359667
AFF1	VAMP5	0.0359649
MBD1	INTS8	0.0359634
ATMIN	ZNF143	0.0359616
LCOR	PTBP3	0.0359549
NR1D2	PAFAH1B2	0.035949
ZNF280D	ERCC1	0.0359468
E2F4	LRRFIP2	0.0359456
SP100	ZNF426	0.0359385
MBD3	COPS5	0.0359358
ATF2	RPF1	0.035931
PURA	NMRAL1	0.0359303
LITAF	PDCD10	0.0359158
MIS18BP1	GRAMD1A	0.0359103
LRRFIP1	CAP1	0.0359026
CREBRF	SDF2L1	0.0358928
STAT6	CLIC1	0.0358837
ZNF445	PALB2	0.0358826
ZNF160	TBRG1	0.0358788
KMT2C	RANBP3	0.0358629
PBX2	OSBPL3	0.0358524
ZNF407	UBA3	0.035844
ZFX	COTL1	0.0358371
THAP11	SCYL1	0.0358319
MEF2A	FTSJ1	0.0358262
HINFP	CLASP2	0.0358226
ZBTB2	PAIP1	0.0357948
ATF1	MTRR	0.0357887
LEF1	TAF12	0.0357789
MXD4	SGPL1	0.0357775
TAX1BP1	NEDD4	0.0357754
RREB1	SRP72	0.0357522
ZNF280D	MRPL28	0.0357508
ARID1B	TDRD3	0.0357484
MYNN	THADA	0.0357456
TRPS1	CSTF1	0.0357246
CBFB	MSH3	0.0357085
ARNTL	GDE1	0.0356957
ZEB1	AKAP5	0.035689
REL	PCBP1	0.0356859
RFX7	NAA10	0.0356842
SPDEF	CPD	0.0356793
ZBTB16	HIF1A	0.0356761
BCLAF1	PSPC1	0.0356746
NR3C1	TCF12	0.0356373
BCLAF1	KDM2A	0.0356371
AKNA	ITPR2	0.0356308
STAT1	TXN2	0.0356247
NME2	CORO1B	0.0356201
ZKSCAN1	OCIAD1	0.0356177
DNAJC1	PIGT	0.0356061
RUNX1	PLPP2	0.0356059
HIVEP1	KDM6A	0.0356058
MGA	DHX33	0.0356024
KMT2C	GRK6	0.0355989
FOXJ3	DTX3	0.0355963
HOPX	AP2M1	0.0355873
CIZ1	TYW1	0.0355813
ZNF394	RPS6KA3	0.0355757
GTF2I	CAPN2	0.035575
ZNF518A	CDK5RAP3	0.0355546
ETS1	CD3D	0.0355535
STAT1	GGPS1	0.0355509
STAT1	PPP4R3A	0.0355436
SRF	SLC35B2	0.0355343
TERF1	ARHGAP15	0.0355297
TOX2	MORF4L2	0.0355042
MEF2D	SLC25A38	0.0354966
ZBTB10	ANKRD26	0.0354854
ZNF282	ATAD2	0.0354642
CNBP	HELLS	0.0354634
RFX7	IVD	0.0354439
LEF1	CEP104	0.0354351
PMS1	LRIG1	0.0354279
RUNX3	SPR	0.0354265
TSC22D3	TERF2	0.0354184
SP3	METTL23	0.0354157
ELK4	TMC6	0.0354119
BHLHE40	SLC37A1	0.0354115
MLLT10	RASSF7	0.0354074
SMARCC1	TAF6	0.0353972
HIVEP2	PHKB	0.0353916
ZBTB38	TP53BP1	0.0353909
LRRFIP2	TRIM4	0.0353841
ETS1	ZDHHC5	0.0353822
CAPN15	SLC25A37	0.0353788
CCDC88A	GRK6	0.0353674
SFPQ	TAF6	0.0353634
LEF1	UCHL5	0.0353602
TTF1	CYP51A1	0.0353584
BCLAF1	ACLY	0.035348
RARA	EMC3	0.0353371
SLC2A4RG	UBE2G2	0.0353229
ZNF528	NUMA1	0.0353217
FOS	TNFRSF25	0.0353185
RUNX3	MICAL2	0.0353111
ZEB2	PTDSS1	0.0353041
ZNF609	DPYSL2	0.0352992
VEZF1	ARVCF	0.0352868
HIVEP2	TSG101	0.0352665
SP3	BRPF3	0.0352642
KLF8	SERPINB6	0.0352356
HMGB2	DCUN1D2	0.0352188
ZNF518B	YTHDC1	0.0352121
KLF10	DNAJC15	0.0352113
STAT6	DGUOK	0.0352087
ATF1	TRIM5	0.0351938
ARID4B	PHC3	0.0351757
GTF2I	HGSNAT	0.035173
RUNX3	RXRB	0.0351701
ELF4	CLASP2	0.035169
HMGXB4	YY1AP1	0.0351588
ZNF131	SEL1L	0.0351506
FOXO1	ST13	0.0351482
PIAS1	RAB37	0.0351233
TADA2B	TMEM30A	0.0351149
ZNF326	SERPINB1	0.0351106
RFX7	CYB5A	0.0351091
RUNX1	CYP51A1	0.0351089
KMT2C	RNF40	0.0351011
ZBTB21	RCBTB1	0.0350968
SP2	DCAF16	0.0350945
STAT1	CARM1	0.0350842
FOXN2	LBH	0.0350492
RUNX3	ACTR10	0.0350467
HIVEP2	GLE1	0.035045
ZNF581	TNFRSF18	0.0350347
ELK4	GPR107	0.0350126
GLMP	DYRK1A	0.0350082
SMARCE1	DNAJC25	0.0350074
NR1D2	EZH2	0.0349999
NME2	TNIP1	0.0349937
ZNF274	MEMO1	0.0349892
SFPQ	RBM27	0.0349857
BCLAF1	UNC119	0.0349699
STAT1	SBF1	0.0349671
AHCTF1	SERTAD3	0.0349657
TSHZ1	DNAJC19	0.0349637
ELF4	COPZ1	0.0349624
DNAJC2	UTP23	0.0349609
ZFP36L2	SLC50A1	0.0349552
ADNP2	YWHAG	0.0349477
ZNF131	TNFRSF1B	0.034947
ZNF766	SDHAF2	0.0349324
ZNF394	PRKCD	0.0349258
NSD2	IRF2	0.0349148
ARID5B	RBPJ	0.0348923
ZBED5	GAPVD1	0.0348862
GTF3A	ATG5	0.0348836
ZNF281	HAX1	0.0348831
ZBTB1	SP2	0.0348814
SFPQ	TYK2	0.0348688
STAT6	RNF126	0.0348511
NFIL3	TRIM33	0.0348509
ELK4	FRMD4B	0.0348498
LRRFIP2	CEP128	0.0348399
ARID4B	SMCHD1	0.0348395
GATAD2B	ZNF92	0.0348362
ZNF217	DOT1L	0.0348323
ELMSAN1	RALA	0.0348275
ZFP36L1	SIRPG	0.0348192
ARID5B	PRKD3	0.0348099
ATF1	UBASH3B	0.034808
NCOA1	NPEPPS	0.0348034
MIS18BP1	MGAT4B	0.0347998
SUB1	ZNFX1	0.0347951
AKNA	NUP205	0.0347947
NCOR2	TRPS1	0.0347856
SON	BAIAP3	0.0347853
ZNF146	PDPK1	0.034769
ELMSAN1	GADD45A	0.0347536
RARA	WDTC1	0.0347425
NFATC3	RBM23	0.0347381
AHCTF1	PSMD4	0.0347292
MAF1	RPRD2	0.0347255
MGA	SELENOO	0.0347241
STAT5B	PRPF4	0.0347229
ARID4B	BRD3	0.0347171
ZHX1	POLK	0.0347024
TFB1M	SP2	0.0346951
GON4L	RTCA	0.0346848
MYNN	PAF1	0.0346847
ADNP	EMC7	0.0346846
ETV3	S1PR5	0.0346748
ARID4A	SAE1	0.03467
ZNFX1	PTOV1	0.0346688
HMGXB4	POLR2E	0.0346645
LEF1	EDRF1	0.0346596
YY1	SETDB2	0.0346534
ZNF706	SERINC5	0.0346508
ZNF92	PPCS	0.0346266
ZFP30	TBC1D25	0.0346234
ZBTB16	RAB3GAP1	0.0346155
GFI1	TMEM42	0.0346048
LRRFIP1	CXorf38	0.0345963
TSC22D4	SP2	0.0345717
RLF	GMIP	0.0345541
RBAK	LRRC45	0.0345326
HIVEP2	SMPD1	0.0345157
ZNF24	SPAST	0.0345156
HOPX	BID	0.0345117
CENPX	HSD17B11	0.0345052
ZNF618	RABGAP1L	0.0345003
TET2	SNAP29	0.0344976
MLLT10	DNAJC19	0.0344899
LITAF	INTS11	0.0344874
SREBF2	RASA2	0.0344825
ZNF24	HEXIM1	0.0344809
SREBF2	TRIM5	0.0344782
FOXN2	RPS27A	0.0344723
SMARCC2	ZNF407	0.0344677
ZNF7	MAP3K1	0.0344358
TP53	SLC35B2	0.034435
ZNF581	MRPL22	0.0344149
ZNF292	MRPL47	0.0344082
HIF1A	NKAPD1	0.0344011
NFATC3	PCMTD2	0.0343994
DMTF1	KIF3B	0.0343922
ADNP2	ZDHHC3	0.0343804
LEF1	ELAVL1	0.0343773
ZNF22	SLC25A26	0.0343609
KLF8	USP25	0.0343603
ATF6B	CHRNB1	0.0343555
GTF2I	FEM1C	0.0343515
SP3	ARFGEF1	0.0343503
ATF6B	RHBDF2	0.0343452
ZNF236	ETF1	0.0343452
ZNF24	ZC3H14	0.0343316
KMT2C	PNISR	0.0343157
CREBRF	QRSL1	0.0343139
TSC22D1	IGF2R	0.0343111
MAFG	VPS26C	0.034263
ZNF292	TTF1	0.0342622
ZNF274	BOLA2B	0.0342533
MLLT10	GTPBP1	0.0342467
LEF1	KLF11	0.034246
RBPJ	ZMYM5	0.0342365
ZBTB16	JAML	0.0342321
ZNF75D	VPS16	0.0341939
RREB1	DDIT4	0.0341922
ADNP	SGF29	0.0341914
NKRF	SURF1	0.03419
ZNF394	ATAD2	0.0341859
GTF2I	ZBTB10	0.034176
IKZF5	SLCO3A1	0.0341697
LRRFIP1	SIPA1	0.0341695
SMARCC2	NUP210L	0.034157
KLF6	TBC1D22A	0.034154
DNAJC2	IVD	0.0341522
KLF13	EEF1D	0.0341512
NCOA1	KLF8	0.0341422
ZNF207	ADSL	0.0341418
STAT4	RNF141	0.0341401
STAT5A	CORO1B	0.0341317
DMTF1	DHX30	0.0341315
NFATC3	HSBP1	0.0341312
SLC2A4RG	NDUFV1	0.0341281
TBX21	DDX10	0.0341247
NR1D2	SLC25A39	0.0341232
FOXO1	LAMTOR3	0.0341192
ZBTB1	CAPN1	0.0341168
TP53	EMC8	0.0341139
FOXJ3	TXNDC15	0.0341091
ZNF131	NF1	0.0341015
CDC5L	IFT88	0.0340956
ATF6B	CTDNEP1	0.0340905
ZNF664	MTF1	0.0340868
CDC5L	ELOC	0.0340845
NFKB2	OTUD5	0.0340744
ZNF609	HCST	0.0340718
RORA	SEL1L	0.0340718
HIVEP2	ATF2	0.034055
FOXN2	ARMCX3	0.0340542
STAT3	ZFP36L2	0.0340529
ADNP2	PAXIP1	0.0340528
IRF3	ADAM8	0.0340404
GTF3A	NSFL1C	0.0340203
ETS1	CD74	0.034017
SSRP1	SF3B6	0.0340149
ZNF426	GPD2	0.0340104
FLI1	PACS1	0.0340104
TCF7	WDR3	0.0340099
SMARCE1	HLA-DQA1	0.0340094
ZEB2	CDC23	0.0340024
ELF4	RNF20	0.0339952
TSHZ1	ABCF2	0.0339777
ZNF7	SURF2	0.0339753
ZNF407	ITPA	0.0339751
ZEB2	MYD88	0.0339707
MIS18BP1	INPP5K	0.0339677
TSHZ1	MMD	0.0339589
MIS18BP1	CCNJL	0.0339587
AEBP2	ECE1	0.0339578
RFXANK	TUBB4B	0.0339555
IKZF1	EXOC1	0.0339545
IKZF5	PGLS	0.0339369
IKZF1	DDX60	0.0339339
CIZ1	SP4	0.0339273
ZNF350	GPX4	0.0339214
SRF	SGPL1	0.0339166
ELF2	MZT2B	0.0339117
E2F3	DBF4	0.0338864
MYNN	EMC6	0.0338831
CENPX	TAF11	0.0338755
FOXJ3	ATP5F1C	0.0338557
XPA	ZNF766	0.0338539
NSD2	ARL8A	0.0338483
L3MBTL3	PSMA6	0.0338386
GTF2I	ALDH6A1	0.0338292
ZNF431	DNAJC15	0.0338268
RFXANK	BRCA1	0.0338267
ELF2	LAS1L	0.033826
ZNF148	MAPKBP1	0.0338252
PIAS1	ARL8A	0.0338229
MYC	TNFSF8	0.0338214
HIF1A	USP44	0.0338047
KLF13	IFIH1	0.0338028
ELMSAN1	SSBP4	0.0338014
ARID2	NUP205	0.0337987
STAT5A	MRPL11	0.0337922
TSHZ1	PAIP1	0.0337834
ELMSAN1	PET100	0.0337823
FOXJ3	ORAI1	0.0337818
KLF13	ETS2	0.0337812
ZNF431	ZNF618	0.0337803
ADNP2	FARSA	0.0337692
RBPJ	RALGAPA2	0.033765
BCLAF1	RSBN1	0.0337463
ZEB2	IARS2	0.0337448
SREBF2	ERGIC2	0.0337368
SFPQ	TAB1	0.033734
TSHZ1	SNIP1	0.0337241
ZNF263	SNRNP25	0.0337171
RUNX3	IL16	0.0337124
ZBTB2	SETDB2	0.0337121
YY1	BTRC	0.0337081
PLEK	MAML2	0.0337029
ZNFX1	LAIR1	0.0336984
THAP1	TMEM250	0.0336932
TP53	PDCD5	0.0336897
KLF8	GABPB1	0.0336888
RLF	ZNF431	0.0336837
LCORL	SLC35C2	0.0336763
NFIL3	JRK	0.0336714
RUNX3	IDH3G	0.0336678
MAFG	RALGAPA1	0.0336653
ZNF24	PAIP1	0.0336639
BACH1	TMEM42	0.0336532
SP140	ORMDL1	0.0336327
ZBTB1	TGOLN2	0.0336306
STAT4	GTF2A2	0.0336302
UBTF	ZNF559	0.0336223
SP2	SCAP	0.0336145
SP3	HGSNAT	0.0336107
ARID2	DDX10	0.0336088
RBPJ	CXorf38	0.0336046
ZBED1	ZNF75D	0.0336036
ZFP36L1	OAZ2	0.0336012
ZNF559	MEF2D	0.0335846
MXD4	PRKAG1	0.0335807
ZNF75D	HTD2	0.0335802
STAT1	MDC1	0.0335658
ZNF24	LRRFIP2	0.033565
LCOR	FRMD4B	0.0335628
ZNF664	COA1	0.0335615
KMT2C	VPS16	0.0335596
BHLHE40	ATMIN	0.0335572
ZNF148	KIAA0753	0.0335512
ID2	EDC4	0.0335449
NKRF	LTA4H	0.0335448
ZFP30	RAP1GDS1	0.03354
TAX1BP1	PEA15	0.0335365
ZNF146	DAPK2	0.0335233
IRF1	NDUFA12	0.0335188
TAX1BP1	DTX3	0.033516
SFPQ	RACK1	0.0335054
PBRM1	HSPD1	0.0334931
TP53	RNF113A	0.0334851
HOPX	VARS2	0.0334842
CENPX	EMC7	0.0334837
STAT1	CHORDC1	0.0334804
LCOR	GMPS	0.0334786
MLLT10	KIAA1143	0.0334785
TOX	PCDH1	0.0334768
STAT5B	ARHGAP26	0.0334751
SMARCE1	G2E3	0.0334692
NFAT5	GPR108	0.0334534
ZNF652	ARFIP1	0.0334528
NKRF	EZH1	0.0334512
ZNF408	TMC6	0.0334509
TP53	FAM104A	0.0334503
ZNF131	G3BP1	0.0334407
STAT3	TMTC3	0.0334363
ARID1A	NOL8	0.033431
THAP1	EIF3J	0.0334271
ZFP36L2	TMEM161B	0.0334179
SATB1	SELL	0.0334038
GON4L	BAIAP3	0.0334031
SMARCE1	PTPRC	0.0333937
ZNF142	NCOA5	0.0333833
ZNF394	CD79A	0.0333782
SMARCC1	NFAT5	0.0333762
HOPX	POLR2F	0.033376
ARID1A	DNAJA4	0.0333713
SON	PDCD4	0.0333712
ATF2	LSM3	0.0333581
HMGB2	UNC13D	0.0333576
AFF1	CTC1	0.0333531
GATAD2B	ERCC6	0.033351
TOX4	CRTC2	0.0333345
SFPQ	RTCA	0.0333324
ZNF770	DNAJB1	0.0333322
ELF2	POLA1	0.0333281
MLLT10	ZC3H14	0.033327
BACH1	TRIM28	0.0333238
TSC22D4	RPS6	0.0333084
PBX3	OSER1	0.0333056
ZNF644	MRPL23	0.033305
TET2	CASP1	0.0332947
NME2	TRIR	0.0332907
KLF11	POLR3E	0.0332811
ZNF160	BOLA2B	0.0332789
TTF1	CD19	0.0332782
ZBTB11	UBXN7	0.033278
GTF2I	SLC39A8	0.033274
ZNF257	SUPT20H	0.0332733
STAT3	PRKAB1	0.0332732
LRRFIP2	GPS1	0.0332669
ATF2	PTPA	0.0332639
JARID2	PPHLN1	0.0332558
ZNF350	COX10	0.0332556
IRF3	TUBGCP6	0.0332507
ADNP2	RRAGC	0.0332477
ADNP2	GPX4	0.0332395
ZNF528	DLG3	0.0332224
FLI1	NT5DC1	0.0332175
ZNF143	TMEM183A	0.0332136
MYNN	CNOT10	0.0332091
ZBTB10	MTIF2	0.0331878
TADA2B	DNAJC9	0.0331859
CC2D1A	FAM207A	0.0331816
ETV3	HIKESHI	0.0331741
CCDC88A	TSSC4	0.0331693
THAP1	PPOX	0.033165
RFX7	EIPR1	0.033152
NCOA1	DSTN	0.0331442
IKZF5	MRFAP1	0.0331347
NFIL3	GRHPR	0.0331304
ZNF107	AKIP1	0.0331221
TGIF1	EDRF1	0.0331169
STAT3	MEAF6	0.0331165
ADNP2	CUTA	0.0331136
GPBP1	GMPR2	0.0331119
NFKB2	BOP1	0.0330976
CNBP	NR1H2	0.033077
AFF1	GFER	0.033074
FOS	GZMH	0.0330729
ARID1B	CDK6	0.0330559
PIAS3	FASTKD5	0.0330539
ZEB2	AMPD2	0.0330527
E2F4	TAF5L	0.0330448
NCOR1	PPP1R9B	0.0330445
CSDE1	CAST	0.0330356
CREBRF	DSN1	0.0330328
ZNF22	SPSB3	0.033028
TCF7	CD96	0.0330128
MYC	NFYA	0.0330088
SREBF2	ZNF524	0.0330069
NR4A2	FAM78A	0.0330066
ZEB2	RPL24	0.0330024
CCDC88A	PPBP	0.0329865
LEF1	STK24	0.0329833
KLF3	SMG7	0.0329808
AFF1	HELQ	0.0329801
ZNF148	CBL	0.032978
PBX3	SBDS	0.0329684
MXD4	ALDH3A2	0.0329579
RUNX1	BRWD3	0.032943
ZNF512	SLC25A25	0.0329413
GTF2I	TUBB	0.0329375
ZNF121	TBC1D25	0.032935
ATF2	BSCL2	0.0328975
ELF1	LITAF	0.0328922
ZNF706	KIF20B	0.0328887
MBD1	SWT1	0.032881
LRRFIP1	DPF2	0.0328788
MGA	WDR61	0.0328481
ATF2	KLRD1	0.0328439
ZNF800	VTA1	0.0328353
ZNF335	PSMD6	0.0328342
SMARCC2	POLK	0.0328337
ZNF143	RBM7	0.0328322
ZNF107	BLM	0.0328309
STAT3	MRPL51	0.03282
MIS18BP1	SNX11	0.0328177
ZNF581	ARFIP1	0.0328151
NFYC	ZNF318	0.0328142
ZNF8	ERO1A	0.0328107
ZNF335	RGS3	0.03281
PIAS3	PHF19	0.0328038
ATF1	INSIG1	0.0327931
BCLAF1	ZBTB16	0.0327725
ZNF518A	THUMPD3	0.0327643
HOPX	CAPN7	0.0327585
BAZ2A	VPS28	0.0327552
NKRF	DHX29	0.0327551
NME2	VTA1	0.0327521
STAT5A	BAHD1	0.0327444
CSDE1	ACAP2	0.0327433
MLLT10	PAIP1	0.0327403
ZNF609	RBM10	0.0327381
ZNF581	PSMD3	0.0327353
SUB1	SMG5	0.032728
NSD2	ZNF22	0.0327223
ZNF107	MED14	0.0327198
MBD3	SMNDC1	0.0327068
ATF2	KLHDC4	0.032698
CCDC88A	HLA-DRA	0.0326904
STAT4	RTL5	0.0326845
ARID4B	MESD	0.0326795
ZNF384	ELP1	0.0326694
BCLAF1	CDC27	0.032664
ARID4B	SWT1	0.0326545
SP110	ZNF664	0.0326478
STAT3	PRPF31	0.032646
TFDP2	DCUN1D2	0.0326365
ARID4A	TSPYL4	0.0326345
AFF1	VAC14	0.0326316
E4F1	UCHL5	0.0326288
SPDEF	ZNF518B	0.0326226
SFPQ	CXorf38	0.0326207
SRF	PSMC2	0.0326171
ZNF800	NUBP2	0.032613
NCOR1	FBXO38	0.0326125
ZKSCAN1	DDA1	0.0326115
E2F3	JADE2	0.0326089
GPBP1	ITPK1	0.0326057
THAP12	TIMM13	0.0326025
E2F3	VAMP2	0.0325995
E4F1	TAF12	0.0325992
CREBRF	NAGK	0.0325991
SP4	CIZ1	0.0325965
TSC22D1	PTPA	0.0325951
SMARCE1	SDF2L1	0.0325882
SMAD4	SRP72	0.032587
STAT6	IKZF5	0.0325745
MAFG	SLC12A6	0.0325736
ZNF182	MCPH1	0.0325615
CNBP	MEA1	0.0325565
NR4A2	EFTUD2	0.0325557
STAT5A	NDUFS3	0.032548
RXRB	SCAMP1	0.032548
AEBP2	SRP54	0.0325456
AEBP2	SEL1L	0.0325421
ETV3	CHST6	0.0325402
LCORL	KRCC1	0.0325395
ZNF121	POC1B	0.0325367
TOX	AMBRA1	0.0325346
LRRFIP2	PAIP1	0.032533
MAF1	HNRNPF	0.0325237
ADNP	TRIM26	0.0325186
ZBTB1	PMS2	0.0325159
KMT2C	JMY	0.032502
HIVEP2	ZDHHC20	0.0324983
AFF1	COPZ1	0.0324979
IRF1	GRK6	0.0324971
GPBP1	SNRPE	0.0324892
CCDC88A	INO80	0.0324811
MEF2D	PFN1	0.0324631
STAT1	PDIA4	0.0324519
TOX	JARID2	0.0324508
SP140	RBSN	0.0324491
NR3C1	SASH3	0.0324408
RXRB	OSBPL7	0.0324358
ZBTB21	ROMO1	0.0324341
KLF6	TUBA1B	0.0324297
DMTF1	MLLT1	0.0324206
SREBF2	CD47	0.0324166
ZNF652	MCFD2	0.0324092
STAT6	NUDT1	0.0323723
ETS1	AHNAK	0.0323661
ZNF664	ALKBH7	0.0323606
FOXO1	IGF2R	0.0323582
RLF	SRP9	0.0323444
AFF1	SNRPD1	0.0323398
TP53	HEATR6	0.0323391
TSHZ1	KLHL8	0.032336
TAX1BP1	UBAP2	0.0323303
ZEB2	TMED10	0.0323293
IKZF5	TRAPPC3	0.0323255
ATF6B	TRAPPC8	0.0323225
CTCF	UBE2L3	0.0323174
ZNF652	NTN4	0.0323094
NFKB2	STAU1	0.0323081
ZNF609	NSMCE4A	0.0323075
ZNF257	RRP1B	0.0323023
CCDC88A	CARM1	0.0323004
ELF4	TMC6	0.0322883
NCOR1	SLC37A1	0.0322873
XPA	ECE1	0.0322804
AHCTF1	GPN2	0.0322718
BBX	ATP5PF	0.0322689
SPDEF	MYL12A	0.0322563
RUNX3	BOLA2B	0.0322537
DNAJC1	SUGP2	0.032246
THAP12	TAF11	0.0322393
ARID4B	IVD	0.0322392
GLMP	YY1AP1	0.0322378
PMS1	DPYSL2	0.0322368
SFPQ	DNAJC7	0.03223
TRERF1	CMTM3	0.0322246
ZNF92	LIMK1	0.0322184
TBX21	ATP5MC3	0.0322155
RARA	DOK2	0.0322153
L3MBTL3	PLEKHA2	0.032215
ZNF257	FHOD1	0.032209
ZBED5	ANKDD1A	0.0321952
HIVEP2	OLA1	0.0321899
KLF10	PBDC1	0.0321865
KLF6	SSRP1	0.0321828
KLF13	RNF114	0.0321824
MGA	ENO2	0.0321754
ATF1	FBXO38	0.0321637
TFB1M	HAUS6	0.0321505
MYC	YIPF2	0.0321432
ZNF706	PHACTR4	0.0321401
ZNF326	CDK17	0.0321381
SMARCE1	PPP1R12A	0.0321379
ZNF518B	NUTF2	0.0321357
THYN1	SERTAD3	0.0321311
RBPJ	CD27	0.0321197
ARID4B	PRPF6	0.032115
SRF	SPIN3	0.0321097
ELK4	DDX55	0.0321087
ARID2	ATP10D	0.0321074
KLF3	ATG13	0.0321053
ZNF518A	ZNF160	0.0320974
ZBTB11	MON2	0.0320961
RARA	PBX3	0.0320945
TSC22D1	TOMM22	0.0320893
ZNF394	HCFC1	0.0320859
PLEK	SKAP2	0.0320657
CCDC88A	CD19	0.0320599
ZNF581	NFKBIZ	0.0320561
E2F3	ZNF664	0.0320499
MLLT10	COG3	0.0320453
ZNF528	MLH3	0.0320453
MEF2A	MAT2A	0.0320444
ZBTB1	SERTAD2	0.0320402
ZNF282	AIDA	0.0320353
LCORL	OST4	0.0320299
ZNF518B	SLC30A9	0.0320191
ETS2	DNAJA2	0.0320051
RFX7	USP33	0.0320032
PBRM1	SNW1	0.0319904
MLLT10	ZCCHC10	0.0319855
ETS1	STK4	0.0319849
AKNA	STAU2	0.0319847
RLF	TAF6	0.0319844
IRF9	SMNDC1	0.0319842
MYC	ADIPOR1	0.0319816
TSHZ1	OAZ2	0.0319805
ATF1	SREBF2	0.0319786
MGA	NAGK	0.0319762
DNAJC1	EMC7	0.0319703
ELF1	MTF2	0.0319687
RERE	ELK3	0.031967
ZNF326	PPP1R12B	0.0319629
ZNF292	VTA1	0.0319505
TET2	POLE4	0.0319488
ZNF292	ALDH3A2	0.0319487
SLC2A4RG	TRMT10B	0.0319457
LITAF	NUFIP1	0.0319449
SATB1	SLC39A8	0.0319399
BACH1	PPM1G	0.0319368
ARID5B	DGKA	0.0319367
JARID2	LCORL	0.0319302
CSDE1	CORO1B	0.0319291
HIVEP2	PTPRCAP	0.0319268
ETS1	ZNF22	0.0319191
YY1	PXK	0.0319154
ZNF518B	NUP210L	0.031914
IRF2	LATS1	0.0319097
ZNF274	HARS2	0.0319082
TP53	GMIP	0.0319063
SALL2	STT3A	0.031904
ZFP30	CHD9	0.0319024
LEF1	PIGS	0.0318875
ZNF618	HRAS	0.0318846
IRF9	RNF115	0.0318842
KLF13	CINP	0.0318823
FOXJ3	LARP4	0.031869
ARID2	AEBP2	0.0318635
RBPJ	HMGN1	0.0318518
CCDC88A	KIF17	0.031846
TERF1	COX6B1	0.0318435
GPBP1	TEP1	0.0318421
HOPX	ZNF22	0.0318374
TFCP2	GPAA1	0.0318336
ZNF408	SPOPL	0.0318317
SREBF2	POC1B	0.0318294
ZBTB2	ZC3H14	0.0318292
RBPJ	GMIP	0.031815
VEZF1	YTHDF3	0.0318117
FOXJ3	SLIRP	0.0318095
ZNF770	MOAP1	0.0318091
STAT3	AVEN	0.0318029
ZNF394	FGL2	0.0317972
ATF6B	RARA	0.0317948
FLI1	KDM1A	0.0317896
MYC	DGKA	0.0317843
ARID2	GOLGA3	0.0317774
STAT1	MAP4K1	0.0317624
MBD3	DHX58	0.0317623
ZEB2	KHNYN	0.0317531
HSF1	ZNF431	0.0317525
ZNF257	UPF2	0.0317504
MYNN	OGFOD2	0.0317395
TCF7	CCDC25	0.031739
RUNX3	WDR45	0.031735
CC2D1A	APEH	0.0317203
IRF2	WDR26	0.0317186
TCF12	CEPT1	0.0317176
CCDC88A	MT-ND4	0.0317161
ELK4	ACOT7	0.0317082
KLF10	ECHDC1	0.0317012
BBX	STK25	0.0316955
ZNF24	RASSF7	0.0316867
NFAT5	FOXP1	0.031686
SP100	TMX4	0.0316513
ZNF609	ZC3H6	0.0316492
SREBF2	NAA35	0.0316428
NCOA1	MLLT1	0.031642
DMTF1	ABHD17A	0.0316373
REST	TRAPPC11	0.0316334
ARID4B	NOP56	0.0316293
GTF3A	MPST	0.0316236
PRDM1	SYTL2	0.0316196
TSC22D4	AHNAK	0.0316127
CENPX	CALHM2	0.0316127
ID2	FAM89B	0.0316122
ARID4A	G2E3	0.0316111
ARID4B	TAF5	0.0316086
HINFP	USP5	0.0316084
NR1D2	RPL17-C18orf32	0.0316041
CREM	TMEM87A	0.0316029
AEBP2	WBP1	0.031602
SP2	TFB1M	0.0315994
VEZF1	NF1	0.0315983
THAP11	REXO4	0.0315979
ZBTB16	ACSL5	0.0315976
LEF1	NSMCE4A	0.0315975
ZBTB33	FNDC3A	0.0315961
ZBTB1	PCMTD2	0.0315829
STAT4	SELPLG	0.0315828
LRRFIP2	PPFIBP2	0.0315764
PBX3	EBAG9	0.0315686
NFX1	CUL4B	0.0315608
HOPX	SNRPB2	0.0315599
HOPX	GOLGA7	0.0315533
PBX3	SH2D3C	0.0315414
ZNF609	SECISBP2	0.031541
SREBF2	ATF1	0.0315388
NME2	AGPAT5	0.0315376
NCOA1	NAT10	0.0315372
FLI1	APPL2	0.0315286
ZNF281	SAT2	0.0315283
KLF3	PARP15	0.0315229
ZNF92	DNAJA4	0.0315188
ELF4	CAPRIN2	0.0315185
ZEB1	USP28	0.031516
E2F3	ORMDL3	0.0315131
STAT4	ECHS1	0.0315078
NFKB2	GCOM1	0.0315026
ZNF160	DDX18	0.0315023
SLC2A4RG	RSBN1L	0.0314953
ZBTB1	PPP3R1	0.0314953
THAP12	CCNQ	0.0314859
ZNF257	NAP1L4	0.0314775
NME2	COX6B1	0.0314769
NFKB1	BTBD7	0.0314712
ZNF107	KLHL12	0.0314569
SP140	CENPE	0.0314543
IKZF5	SERPINA1	0.0314538
AKNA	TXNDC9	0.0314466
ZNF609	KLF11	0.031444
MLLT10	PPFIBP2	0.0314433
LEF1	BTRC	0.0314432
ZKSCAN1	IFIT2	0.0314311
MYSM1	PPIA	0.0314293
RARA	SPN	0.0314219
ZNF236	FLNB	0.0314172
IKZF5	ARIH1	0.031401
SLC2A4RG	LRPAP1	0.0313983
USF2	DDX55	0.0313898
CSDE1	STK17A	0.0313808
MLLT10	ZNF24	0.0313786
ZNF182	KDSR	0.0313782
ZNF431	SMPD1	0.0313773
ZNF518B	TRMT10C	0.0313749
SMARCE1	DHX15	0.0313682
LEF1	PECAM1	0.0313662
NR1D2	DRG1	0.0313656
HIVEP1	RNF130	0.031365
TAX1BP1	DLG1	0.0313578
KLF13	CSNK1A1	0.0313493
HIVEP2	PPP1R7	0.031348
BAZ2A	NTAN1	0.0313451
BAZ2A	TMEM168	0.0313406
ZBTB2	MAN2C1	0.0313403
ZNF706	SIRT1	0.0313401
ZNF292	PRPF31	0.0313342
NFATC3	NGLY1	0.0313263
ZNF207	ZRANB1	0.0313204
ZFP36L1	VPS26C	0.0313136
RERE	OTUD4	0.0312964
ZNF524	FBXO38	0.0312938
ZNF236	CAPN15	0.0312912
IRF9	VPS26C	0.0312882
IKZF5	TAOK2	0.0312782
ARID2	NCAPH2	0.0312761
IKZF1	LPAR6	0.0312738
ZNF281	CD6	0.031273
ZNF407	C4orf33	0.031273
ZFP30	GRIPAP1	0.0312705
NFATC3	ITPA	0.0312666
NCOR1	RPS7	0.0312616
ETS1	RPL12	0.031261
ZFX	VAMP5	0.0312525
BACH1	HNRNPR	0.0312442
DDIT3	FAM207A	0.0312338
LRRFIP2	ZC3H14	0.031226
PLEK	N4BP1	0.0312199
NME2	GNAS	0.0312168
ARID4B	TERF2	0.0312153
MIS18BP1	ATP5PF	0.0312114
PMS1	LAMTOR2	0.0312032
FOS	GPR183	0.0312027
SSRP1	GPAA1	0.0312012
E2F3	MAP2K3	0.0311976
ZBTB11	FANCC	0.031191
DMTF1	SEPHS1	0.0311704
MBD3	STK11IP	0.03117
ETS1	ALKBH5	0.0311644
ZBTB43	CDC14A	0.0311615
LRRFIP2	OAZ2	0.0311575
IKZF3	VPS29	0.0311466
ZNF528	STXBP3	0.0311446
ZNF26	SEC24D	0.0311443
ZNF618	SLC4A1AP	0.0311319
ZNF281	TAP1	0.0311145
ZNF770	GTPBP1	0.0310822
TP53	PRMT1	0.0310801
GPBP1	DOCK5	0.0310797
GLMP	RNF115	0.0310709
IRF3	CC2D1A	0.0310567
ZNF142	GOLGA1	0.0310558
RUNX3	RDH5	0.0310522
ZNF431	TAF6	0.0310516
FOS	GZMB	0.0310467
CTCF	BTF3L4	0.0310403
STAT1	PANK4	0.0310389
XPA	UFL1	0.0310268
NFYA	PMS2	0.0310192
MGA	KRIT1	0.0310123
NFIL3	SYNE3	0.0310039
ZNF394	ZNF282	0.0309973
SSRP1	CREB1	0.0309901
NFKB2	CHORDC1	0.0309827
NME2	DRAP1	0.0309815
ZNF280D	JAKMIP1	0.030981
CC2D1A	GSN	0.0309798
MAX	COPE	0.0309697
LRRFIP2	MMD	0.0309695
NSD2	CAPN10	0.0309685
TCF7	ATM	0.0309521
ZNF766	FAM133B	0.0309442
JARID2	TFDP2	0.0309435
HINFP	RSRP1	0.0309425
GTF3A	ZNF160	0.0309397
HOPX	PTPN9	0.0309387
FOXJ3	PSMA5	0.0309372
ZNF468	RPS10-NUDT3	0.0309336
CSDE1	GPN1	0.0309307
BCLAF1	KIAA1109	0.0309264
NFYA	ADGRE5	0.0309261
KLF6	PTEN	0.030926
MTF1	FRMD4B	0.0309258
KLF6	CREBBP	0.0309184
IKZF3	SCAF8	0.0309043
FOXO3	PWWP2A	0.0309038
ZNF282	MEMO1	0.0309012
SP4	MKRN1	0.030899
ZBTB16	ANKRD49	0.0308957
IRF1	PPP2R5D	0.0308947
LRRFIP1	BIRC2	0.0308921
ZNF609	PITPNC1	0.0308908
TRERF1	NARF	0.0308892
ZNF263	HINT1	0.0308877
PIAS1	RBBP7	0.030887
ARID1A	MRFAP1L1	0.0308757
ZNF528	IL11RA	0.0308736
ZEB2	DDX39A	0.0308708
ZNF131	RPL27	0.0308663
ZFP36L2	IL11RA	0.0308644
NFKB2	NDUFB6	0.0308635
MAF1	TRMT112	0.0308483
IRF2	IFI27	0.0308429
MGA	CPEB4	0.0308421
AFF4	DTNBP1	0.0308388
GTF2I	PHF10	0.0308385
ZHX2	SPNS1	0.0308361
AEBP2	NCAPH2	0.030835
ATF1	HADHB	0.0308312
REL	IFT20	0.0308263
THAP11	YPEL1	0.0308262
DMTF1	MX2	0.0308243
ZNF384	PPP1R7	0.0308141
HIVEP1	DNAJC10	0.030807
ARID4B	NR4A2	0.0308016
ZNF335	PDLIM5	0.0307974
ZBTB38	BDP1	0.030791
ZNF12	SDF2L1	0.0307866
IKZF5	SH3BP2	0.0307843
NFYC	FRS2	0.0307838
ARID1A	KLHL28	0.0307731
ZNF107	NCOA1	0.03077
STAT5B	SRP68	0.0307698
ZNF609	NR1H2	0.0307692
STAT3	RBM34	0.0307684
ZNF644	MSL1	0.0307653
IKZF3	TOX4	0.0307622
GPBP1	CCR5	0.0307613
LCORL	SEPHS1	0.0307541
TCF25	HDAC5	0.0307535
PLEK	RBM28	0.0307506
SMARCC1	RTCA	0.0307452
LRRFIP2	ZNF24	0.0307445
LCOR	SEC13	0.0307443
HOPX	TSPAN2	0.0307421
ZNF217	TMEM250	0.0307387
STAT1	UBR3	0.0307374
STAT5A	TNIP1	0.030737
CBFB	DDX41	0.0307365
ZNF706	LRRC45	0.0307303
ZNF335	REPS1	0.0307292
CDC5L	SARAF	0.0307247
PIAS4	CHST6	0.0307242
ZNF292	GPN1	0.0307226
ZBTB10	ATP8B2	0.0307223
MBD1	TCIRG1	0.030722
DMTF1	SAMD3	0.0307199
STAT5B	TSSC4	0.0307192
ZBTB38	FAM104B	0.03071
ZNF107	ATP2A2	0.0307031
ID2	ATXN7L3B	0.0307029
ARID4A	LENG1	0.0307007
ZNF326	TSPO	0.0306995
ATF1	DROSHA	0.0306951
ATF1	DPM3	0.0306938
PRDM2	NIFK	0.0306928
ADNP2	CCDC115	0.0306927
ZNF766	TGIF1	0.030683
TFB1M	BCL2	0.0306817
LRRFIP1	CAST	0.0306794
ATMIN	SETDB2	0.0306776
MAFG	ATP13A2	0.0306703
MXD4	ACTN4	0.0306684
SATB1	FKBP4	0.0306635
PBX2	BTF3L4	0.030651
ZKSCAN1	ATF2	0.0306482
ZBED1	MRPL23	0.0306448
NR1H2	EDRF1	0.030634
NCOR1	ZFC3H1	0.0306318
HMGXB4	ITPA	0.0306281
PLEK	APOBEC3H	0.030628
ZNF644	EIF1B	0.0306279
ZNF280D	SLC12A4	0.030625
TOX	SSBP1	0.0306246
HSF1	PTPN6	0.0306231
HINFP	PTPN1	0.0306216
DMTF1	RBMX2	0.0306127
ATF6B	CAPN1	0.0306126
TCF7	ANKRD28	0.0306125
AEBP2	EIF2AK3	0.0306117
NFKB2	ITPR3	0.0306106
ZNF142	DCUN1D2	0.0306064
KLF10	HNRNPAB	0.030605
ZNF618	DCTPP1	0.0306042
ZNF394	BUD13	0.0305972
FOS	IRF1	0.0305927
STAT5A	SETD5	0.0305834
ZNF609	CSNK1A1	0.0305819
ATF2	DNAJC25	0.0305786
ELF2	TTC5	0.0305758
NR1H2	DYNLL2	0.0305758
CTCF	CTDSPL2	0.0305755
NFE2L1	PDP1	0.0305708
SP100	CAMKK2	0.0305601
JARID2	TXLNG	0.0305592
MGA	TMEM42	0.0305528
SMARCC1	ISG20	0.0305512
LCOR	EBNA1BP2	0.0305509
TSHZ1	SSR1	0.0305504
MGA	RETREG1	0.0305478
NFRKB	SMNDC1	0.0305458
CREB1	SETD5	0.0305337
SRF	UBE2L3	0.0305293
TOX	GON4L	0.0305256
ID2	DSTN	0.0305246
STAT6	NEK7	0.030524
ZBTB33	UQCC3	0.0305164
GTF3A	MBD1	0.0305157
STAT5A	DENND6A	0.0305155
BCLAF1	NCOR1	0.0305113
NFYC	TEX2	0.0305034
TADA2B	ENO2	0.0305009
IRF4	ERGIC2	0.0304972
PBRM1	FANCC	0.0304942
HINFP	PRPF18	0.030493
ZNF92	MTMR12	0.0304838
CCDC88A	TM9SF1	0.0304779
PRDM4	NRDC	0.0304763
AFF4	PITPNM2	0.0304717
ZNF512	ARPC3	0.0304705
PBX3	EIF2AK1	0.0304699
TRPS1	ACOT11	0.0304665
GTF2I	TBC1D1	0.0304597
ZNF408	TNFSF12	0.0304535
NFYA	FCHO2	0.0304452
MIER1	CC2D1A	0.0304369
TP53	ELP1	0.0304311
LRRFIP2	HIRIP3	0.0304134
[truncated: 59,701 more rows]

## Sheet: 9g.Mouse
Mouse_NK cells_linkList_0.01
regulatoryGene	targetGene	weight
PURB	SGTA	0.242147
HMGB1	PSMB3	0.223893
BAZ2B	CBY1	0.198827
ZBTB20	AZI2	0.198526
SUB1	C8orf33	0.197346
RUNX3	TMED10	0.196544
MLLT10	EWSR1	0.178088
TSC22D3	OSTF1	0.176526
SUB1	ANAPC11	0.17559
ID2	BUD31	0.171128
XPA	IFITM3	0.170998
YBX1	STK17B	0.170026
ZNF207	STK10	0.16992
PBRM1	MAP2K2	0.167315
ETS1	NUDT21	0.166385
TFDP2	SAP18	0.165716
STAT3	SPN	0.165696
FOXP1	STX4	0.164767
STAT4	COA3	0.163016
HMGB1	TOMM22	0.162247
MTA3	MRPL43	0.161944
RUNX3	CIC	0.16009
CARHSP1	XRN2	0.159874
MYB	NME1	0.159007
IRF2	ZNF121	0.158549
XPA	DEGS1	0.157624
TET2	YTHDF1	0.157462
ELK3	TM2D2	0.157063
MLLT10	BAIAP3	0.15502
LRRFIP1	EIF3G	0.154327
VEZF1	MRPL48	0.153926
FOXP1	MAPRE1	0.153032
USF2	CARNMT1	0.152294
MIER1	ELK3	0.150187
ZNF207	NDUFB5	0.150085
ID2	GON4L	0.149877
IRF8	CIAPIN1	0.149556
IRF8	ALG5	0.148769
HES6	TNRC6B	0.148449
SSRP1	MRPL24	0.147975
THAP3	ARHGAP1	0.147195
SSRP1	LSP1	0.147145
KLF3	PPP2R5A	0.146654
RELA	TAF10	0.14639
ELF1	RBM48	0.146304
PBRM1	NDEL1	0.146302
ZFP36L2	NUDT19	0.146125
TCF7	DNPEP	0.146053
ZNF148	MYCBP2	0.144673
ZNF148	FKRP	0.144127
EOMES	MRPS26	0.143954
SUB1	HNRNPH1	0.143709
TFDP2	CACYBP	0.143554
RUNX3	ARFRP1	0.142837
TAX1BP1	SAMSN1	0.14248
MYB	ATP5MC3	0.142386
IRF7	CGGBP1	0.142248
CNBP	USF2	0.141964
PLEK	SMAP2	0.141674
SUB1	SELL	0.140687
BAZ2A	ANXA11	0.14067
JUND	TMEM30A	0.140498
ZNF207	MRPL13	0.1401
KLF13	SH2D3C	0.139984
ZNF207	MBNL2	0.139825
ETS1	PITPNA	0.139211
NFATC1	MOCS2	0.13884
ELK3	MIER1	0.138809
CNBP	VRK3	0.138561
ZMIZ1	DGUOK	0.138453
MYB	MCTS1	0.137425
ZNF121	IRF2	0.137365
ZNF622	ADSS2	0.137364
ZNF148	STX7	0.137328
YEATS4	PTPN4	0.136935
MTA3	NUDT16L1	0.136592
ZBTB20	PUF60	0.136193
ZNF622	FLI1	0.136053
ELF1	RMND5A	0.136028
MBD3	CD96	0.136018
ETS1	CHFR	0.135641
KLF3	QRFP	0.135622
SSRP1	EMC6	0.135268
ZNF121	ZNF644	0.135018
CENPX	TBX21	0.13489
TSC22D1	NR1H2	0.134888
SSRP1	SSR3	0.134846
ID2	RPA2	0.134378
HHEX	PRMT5	0.134019
CNBP	MOB4	0.133549
LRRFIP1	UBA1	0.133409
TET2	OXA1L	0.132893
FLI1	ZNF622	0.13281
ELF2	IAH1	0.132744
TCF25	HSPD1	0.132374
BHLHE40	MRPS15	0.131965
IRF8	TWF2	0.131536
YEATS4	CIB1	0.131487
KLF2	PPP6C	0.131028
HMGB2	ADCY7	0.131024
LRRFIP1	IMMT	0.130643
TSC22D3	CNP	0.130519
LITAF	DDX58	0.130226
TSC22D4	DIAPH1	0.129756
TP53	SEC22B	0.129614
ELF2	GIGYF2	0.128902
PURB	PSMD3	0.128319
DNAJC1	CCL3	0.12816
BAZ2B	SIGIRR	0.127908
YBX1	TMEM192	0.127803
BCLAF1	HSP90AA1	0.127702
GON4L	BUD31	0.12766
IRF8	PNPLA2	0.12729
CARHSP1	XPA	0.12649
ZNF644	ZNF121	0.126424
STAT4	SKIV2L	0.126398
SMARCC1	PSMD10	0.126253
CNBP	GRAP	0.126104
ZFP36L2	UBE2N	0.126101
GATAD2A	GAPVD1	0.125933
MIER1	ABLIM1	0.125905
NFATC1	GID8	0.125904
IRF8	SYPL1	0.125694
THYN1	MRPL51	0.125668
JUNB	WASF2	0.125589
HMGB1	PAM16	0.12546
TSC22D1	CCND3	0.125323
YBX1	C19orf53	0.124749
TMF1	ERLEC1	0.124725
SON	IER2	0.124201
NFKB1	ARPC5L	0.124051
CNBP	EMG1	0.123435
TAX1BP1	TXNRD2	0.123406
LITAF	POLR2L	0.123243
SATB1	TCF7	0.123024
FOXO3	CD81	0.122938
ZEB2	CIC	0.122848
FOXO3	EPN1	0.122772
TSC22D3	JAKMIP1	0.122765
ETS1	MCTS1	0.122664
BAZ2B	WBP11	0.122663
HES6	PPP4R2	0.122659
HMGB1	TPD52L2	0.122591
KLF13	SBNO1	0.122239
GATAD2B	TYK2	0.122198
KLF2	GRAMD4	0.121913
ARID1A	TKT	0.12175
RUNX1	PTPN4	0.121624
ID2	NDUFA1	0.121538
BCLAF1	SAFB	0.121387
IRF3	TECPR1	0.121138
HMGB2	PTMS	0.120953
THYN1	IDH3A	0.120739
MXD4	SAMSN1	0.120726
IRF7	RANBP10	0.120711
PURB	LANCL1	0.120676
MTA3	SFT2D1	0.120611
IRF8	UBE2O	0.120608
IRF7	TAP1	0.120594
MXI1	NSMCE3	0.120136
MTA3	XRCC1	0.120131
BAZ2A	PRPF38A	0.119928
MYB	ZNF706	0.119903
YBX3	IL18RAP	0.119887
GTF3A	LAPTM4A	0.119804
ARID1A	FNBP1	0.119757
JUNB	PRPF38B	0.119667
EOMES	PRR14	0.119305
TAX1BP1	SPOP	0.119028
HMGB2	MCM6	0.118982
ELF2	UBN2	0.118862
SMARCE1	ZRANB2	0.118857
BHLHE40	FAM107B	0.118596
TAX1BP1	CBFB	0.118579
DNAJC1	PSMB4	0.118218
STAT3	SIGIRR	0.117986
TCF25	G3BP2	0.117913
TMF1	DOK1	0.117868
BAZ2A	PABPC4	0.117824
SON	BCAP31	0.117801
LRRFIP1	CKLF	0.117769
MBD3	MCTS1	0.117741
STAT1	RANBP6	0.1177
YBX1	CHCHD2	0.117573
STAT4	MRPL11	0.117457
HHEX	MRPS12	0.117422
PURB	SSH2	0.11739
JUND	AGGF1	0.116845
MIER1	OXR1	0.116746
EOMES	SNRPG	0.116678
MXI1	EVA1B	0.116578
ZNF148	MEF2C	0.116483
XPA	PRPF4B	0.116418
SSRP1	TCP1	0.116384
HMGB2	TOMM40	0.11637
PURB	DDX17	0.116289
KLF3	MMD	0.116237
ELF2	BTG2	0.115932
EOMES	NDUFS6	0.115866
CARHSP1	GIMAP8	0.11578
KLF2	MICAL1	0.115732
PURB	NUDT19	0.115674
ZNF644	SCAF11	0.115473
GATAD2A	LPP	0.115257
MEF2A	EEF1AKMT1	0.115256
SUB1	RAB7A	0.114925
MIER1	TRAPPC4	0.11482
DNAJC1	RNF181	0.114698
TCF25	TOP1	0.114691
FOXO3	FUNDC2	0.11464
ID2	CHN2	0.11438
SUB1	SDF4	0.114372
ID2	HK1	0.114356
GLMP	GATAD2B	0.114345
TP53	CCL4	0.114129
STAT3	SNRPD1	0.114099
HHEX	DDX46	0.11383
CNBP	PEF1	0.11378
FOXP1	SMU1	0.11372
PBRM1	PPT1	0.113694
SUB1	XRN1	0.113574
KLF2	NCOA4	0.113474
MAX	PSMC6	0.113461
ELK3	DHRS7	0.113208
FLI1	SYNJ1	0.113149
SSRP1	NRARP	0.11313
TAX1BP1	RPL22L1	0.113084
ARID1A	COG5	0.11297
PURB	FOXN3	0.112967
HMGB1	RILPL2	0.112834
CARHSP1	NUDT16L1	0.11266
ARID4A	PSMC5	0.112575
SUB1	ARL6IP1	0.112458
ZNF622	PRKAR1A	0.112348
CNBP	MT-ND2	0.112343
GATAD2A	SMARCE1	0.112221
RUNX3	ZCCHC7	0.112217
DNAJC1	TTC14	0.112066
ZNF207	THOC2	0.111947
TMF1	PON2	0.111946
BAZ2A	MRPL17	0.11193
MBD3	ILKAP	0.111785
XPA	SMIM29	0.111745
KLF3	C20orf27	0.111661
MXD4	CCNT2	0.111614
BCLAF1	MAP3K11	0.111294
SATB1	S1PR4	0.11126
TSC22D1	APH1A	0.111245
GON4L	CHN2	0.111202
MBD2	ATP6AP1	0.111026
PURB	DCUN1D5	0.111018
ZBTB7A	SIN3B	0.110985
ELF1	KIAA2013	0.110935
KLF3	ARSB	0.110931
HMGB1	COX7A2	0.110879
SATB1	DOHH	0.110725
HMGB1	MYL12B	0.110654
IRF8	RPP21	0.110576
ZNF207	TRAF3IP3	0.110536
CNBP	TRAPPC3	0.11025
TSC22D4	DNAJA2	0.110191
MIER1	ITFG1	0.110181
RELA	DDX17	0.110123
USF2	GPATCH11	0.110065
PURB	SAFB	0.11006
SUB1	HCLS1	0.109902
ELF2	AAK1	0.109888
RELA	CCDC50	0.109803
ELF2	CD81	0.109709
STAT1	AHSA1	0.109627
TAX1BP1	IFT27	0.109589
TMF1	EIF1B	0.109581
GATAD2B	MARK2	0.109577
ZFP36L2	GP9	0.109435
TSC22D4	CCNL2	0.109286
XPA	AAK1	0.109262
FOXN3	PURB	0.109102
LRRFIP1	SNRPD1	0.109092
IRF8	SCAND1	0.109064
PLEK	SRP19	0.108849
EOMES	PHF14	0.108756
RUNX3	RASA1	0.108645
YBX3	NFKBIA	0.108442
TCF7	ANAPC13	0.108415
TFDP2	PAXX	0.108392
TSC22D1	APOBEC3H	0.108391
ZNF148	CMC1	0.108376
HMGB1	DPCD	0.108297
TCF7	SEC24C	0.108283
VEZF1	CLEC1B	0.108229
FLI1	GNB1	0.108193
SUB1	PPP1R2	0.108013
ARID4A	DERL2	0.107989
RUNX3	PABPN1	0.107947
DNAJC1	SMIM36	0.107852
ID2	COMMD7	0.107821
NCOR1	UBE3A	0.107754
ID2	PCNX3	0.107736
MYB	NDUFA11	0.10769
YBX1	ABLIM1	0.107641
BAZ2A	CAT	0.10762
STAT1	ACTR1A	0.107406
SFPQ	MRFAP1	0.107403
TAX1BP1	SLC4A1	0.107351
MBD2	COMMD2	0.107331
ZNF148	MSRB1	0.107298
FOXN3	MPV17L2	0.107257
MXI1	CD72	0.107177
TSC22D1	SSB	0.10715
HMGB1	PPIL2	0.107013
TAX1BP1	S100A11	0.10701
SSRP1	POLR3K	0.107008
TSC22D1	ITPKB	0.106979
TSC22D1	SMAP2	0.106916
CARHSP1	TMEM126A	0.106911
ETS1	MYB	0.106807
SFPQ	SH2D1A	0.106806
SSRP1	NDUFA12	0.106794
USF2	ELAVL1	0.106701
SUB1	LIMD2	0.106648
CSDE1	SFPQ	0.106579
TCF7	ITGAM	0.106553
ARID1A	PSMD13	0.106404
RELA	PUM2	0.106402
ELF2	PQBP1	0.106362
GATAD2B	CDK5RAP3	0.106348
MAX	OSBPL3	0.106292
HMGB1	ACAP1	0.106222
NR2C2	MAN2B1	0.106131
TMF1	PABPN1	0.106119
MXI1	ING2	0.105949
YBX3	HHEX	0.105874
LRRFIP1	C4orf3	0.105844
CNBP	DNAJC15	0.105814
TAX1BP1	SNX5	0.105811
FOXP1	PSMA4	0.105805
HMGB1	CDK5RAP3	0.105801
RUNX3	SSR1	0.105729
MTA3	APPL1	0.105704
ZNF121	UBAC1	0.105626
GLMP	GSTM3	0.105601
HMGB1	TPI1	0.105517
RELA	MRPS18C	0.105481
SON	SPCS2	0.105365
ZFP36L2	SAMHD1	0.105337
JUND	BCL10	0.105307
KLF3	MRPL32	0.105263
ID2	RBM3	0.105262
MXD4	ZFAND6	0.105191
CENPX	IFI35	0.105164
ZNF706	GID8	0.105139
SMARCC1	AGPAT2	0.104996
FOXN3	ACTR10	0.104921
RELA	BRD4	0.104834
CNBP	USP15	0.104686
YBX3	MED21	0.104626
TMF1	CHD2	0.104598
CARHSP1	FAM189B	0.104581
BCLAF1	LBH	0.104538
TCF25	TXNL1	0.104435
NFKB1	CD247	0.104404
LRRFIP1	GIMAP8	0.10431
KLF2	PGAM1	0.104297
MBD3	ARL5C	0.104275
CNBP	NDUFS6	0.104268
TP53	LSM6	0.104255
FOXN3	LITAF	0.104244
TP53	ERLEC1	0.104137
USF2	NT5C	0.104082
MIER1	GSAP	0.104039
KLF13	CDC123	0.103858
TCF7	AXIN1	0.103694
ZNF148	PLAA	0.103682
IRF8	POLR2A	0.103585
FLI1	VEZF1	0.103575
IKZF1	EIPR1	0.103516
MLLT10	TNFRSF1A	0.10337
KLF3	CITED2	0.10328
IRF8	TUSC2	0.103263
TCF7	MRPL58	0.103263
ARID1A	CRYBG1	0.103068
SUB1	RAC2	0.103039
RUNX3	CTDSP1	0.103027
MEF2A	SRA1	0.102686
CNBP	MBD3	0.102675
ZFP36L2	LUZP1	0.102603
ZNF706	CNP	0.102513
TET2	MYO1F	0.102473
ID2	TUBB	0.10227
FOXN3	POLR2L	0.102219
ARID1A	YWHAB	0.102214
SSRP1	SRPK2	0.102176
YBX1	NDUFS3	0.102161
USF2	CDC42SE1	0.10209
HMGB1	TYW1	0.102032
PBRM1	THOC7	0.10203
GON4L	CSK	0.101986
ZNF622	PCNX1	0.101978
SFPQ	TM2D2	0.101858
EOMES	RANBP6	0.101843
GTF3A	NCF4	0.101835
MBD2	ZFP36L2	0.101765
CNBP	MRPS17	0.101672
PURB	ITGAL	0.10167
IRF8	RHEB	0.101591
JUND	PPIL4	0.10159
ELF2	SQSTM1	0.101554
EOMES	SBDS	0.10144
CARHSP1	UQCRH	0.101384
TSC22D3	MRPS26	0.101382
KLF13	SPRY2	0.101297
IRF7	CEP192	0.101229
KLF3	ADCY7	0.101208
TSC22D4	IRF2BPL	0.10117
ZMIZ1	SRPK2	0.101154
RBCK1	QDPR	0.101143
HMGB1	VPS35	0.101118
IRF8	C11orf58	0.101064
NFKB1	PCMT1	0.101009
HMGB2	MPST	0.100974
EOMES	RPP21	0.100941
MBD2	U2AF2	0.100932
MAX	FIBP	0.100915
ID2	BUB3	0.1009
SMARCC1	RTF2	0.100805
LRRFIP1	LETM1	0.100785
ETS1	MRPL30	0.100599
THAP3	EIF4B	0.100555
SMARCC1	STX11	0.100552
KLF2	TBCB	0.100447
GATAD2B	S1PR5	0.100416
GPBP1	MRPL57	0.100227
ELF2	ARAF	0.100198
SATB1	CREBBP	0.100159
ZNF121	SCAF11	0.100125
TCF7	DENR	0.100102
ELF1	CLK1	0.0999654
NR1H2	XDH	0.0999434
PBRM1	HNRNPD	0.0999082
SMARCC1	CHMP3	0.0998464
NFKB1	BAIAP3	0.0998213
ZNF207	POMP	0.0998175
MYB	TRAPPC3	0.0997497
HES6	CHCHD1	0.0997407
IRF3	SSRP1	0.0997264
IRF3	NT5C3A	0.0997167
SUB1	NSD1	0.0995996
IRF8	G3BP1	0.0995657
KLF3	TSC22D4	0.0995264
PBRM1	GADD45A	0.0995094
DNAJC1	SDHB	0.0994788
PBRM1	HCFC1R1	0.0994093
ZNF512	CNOT6L	0.0993588
CARHSP1	PPP1R11	0.0993155
MTA3	SIRT7	0.0993022
TFDP2	GPBP1	0.0992208
MEF2C	CBFB	0.0991705
VEZF1	ZFR	0.0990596
ID2	RACGAP1	0.0990576
IKZF1	PDLIM1	0.0990268
CNBP	EOMES	0.0990174
IRF2	EFR3A	0.0988618
TET2	ARL3	0.0987872
KLF2	ACADL	0.0987721
SATB1	SETD2	0.0987202
ELK3	SFPQ	0.0986764
IRF8	BRI3	0.0986172
MBD2	LUZP1	0.0985886
KLF2	CAMK2G	0.0985482
FOXP1	NUDC	0.0985202
ELF2	ZCCHC17	0.0984861
JUNB	GLIPR2	0.0984513
IRF3	IRAG2	0.0984486
LITAF	STRADB	0.0984343
RUNX3	FAM126A	0.0983881
STAT3	BAZ2B	0.0983794
FOXP1	SDF2	0.0983472
JUNB	ZDHHC18	0.0983248
KLF3	POP5	0.0982608
ZEB2	MT-ND3	0.0982395
YBX1	PAPOLA	0.0982337
BAZ2B	BLVRA	0.098212
ETS1	WDR83OS	0.0980919
HHEX	MYLIP	0.0980909
SATB1	STK4	0.0980589
JUNB	SIRT2	0.0980171
CSDE1	SKAP1	0.0980023
TCF25	NUSAP1	0.0979958
JUND	SYS1	0.0979603
STAT4	SELL	0.0978267
PBRM1	DNAJC1	0.0977413
LRRFIP1	NTAN1	0.0977219
JUNB	FEZ2	0.0976869
KLF13	TMEM80	0.0976046
NR2C2	ILKAP	0.0976036
VEZF1	APBB1IP	0.0975701
CSDE1	UBE2D2	0.0975686
XPA	ZBTB8OS	0.0975615
ZNF706	MYB	0.0975582
EOMES	NDUFB7	0.0975363
ZBTB7A	PTTG1	0.0975354
NFATC1	RAPGEF6	0.0975132
ID2	SYNJ1	0.0973829
RBCK1	EIF3C	0.0973814
STAT4	TSPAN32	0.0972163
TET2	PAG1	0.0972038
USF2	THYN1	0.097198
IRF8	LAPTM5	0.0970953
KLF3	PCNX1	0.0970251
HMGB1	NECAP2	0.0968692
TCF7	WDR61	0.0968476
MXI1	PCMTD1	0.0967812
SUB1	TCEA1	0.0967681
HMGB1	FBXO22	0.0967479
SMARCC1	CYB5A	0.0967236
NR2C2	EMID1	0.0966465
IRF8	TMEM147	0.0965384
TSC22D3	GTF2B	0.0965337
IRF8	RAP1A	0.0965281
FLI1	RNF7	0.0965081
FLI1	TRAF7	0.0965024
GPBP1	PRRC2C	0.0963876
HMGB1	UXT	0.096343
FLI1	XRN1	0.0963355
IRF7	CBX4	0.0962493
RUNX1	SAMM50	0.0962168
BHLHE40	PHIP	0.0961988
TMF1	HSBP1	0.0961814
GPBP1	C16orf54	0.0960364
IRF7	EPN1	0.0960294
IRF7	LBR	0.0959938
MYB	ETS1	0.095939
ELF2	XPA	0.0959118
TP53	PTPN2	0.0958931
DNAJC1	ARPP19	0.0958757
ID2	UBL4A	0.095786
HMGB1	EIF4A1	0.0957429
GON4L	LAGE3	0.0956904
IRF2	SELENOP	0.0956808
ETS1	NAXD	0.0956234
GLMP	GLUD1	0.0955764
BAZ2A	WAPL	0.0955188
SMARCC1	AHSA1	0.0954911
BAZ2B	CALD1	0.0954685
EOMES	MED10	0.0954106
TP53	ACTR10	0.0954044
HES6	ACADL	0.0953825
HMGB2	MDH1	0.095303
SON	S100A1	0.0952965
ARID4A	MRPL17	0.0952324
TFDP2	PEA15	0.0951581
BCLAF1	G3BP1	0.0951133
CENPX	CCT7	0.0950763
TSC22D3	NDUFS7	0.0950615
EOMES	HNRNPA3	0.0950291
LRRFIP1	GTF3A	0.0950179
DDIT3	ESYT2	0.0950053
VEZF1	MRPL20	0.0949738
KLF7	WAC	0.0949514
ZFP36L2	PSMD1	0.0949216
LITAF	HMGN5	0.0949011
RBCK1	HPCAL1	0.0948493
SUB1	LTB	0.0948033
CENPX	PPP4R3B	0.094685
KLF13	RAB1A	0.0946782
BAZ2B	MFHAS1	0.0946698
MAX	POLR2K	0.0945761
BAZ2B	CIRBP	0.0945567
TSC22D3	METRN	0.0945372
HMGB2	UQCRFS1	0.094535
SSRP1	STOML2	0.0944994
VEZF1	FLI1	0.0944541
CNBP	CARNMT1	0.0943646
GPBP1L1	RBM7	0.0943475
HMGB2	PRPF8	0.0942846
PURB	CXCR3	0.0942402
MTA3	COPE	0.0941926
IRF8	ADIPOR1	0.0940502
TP53	XCL1	0.0940269
KLF2	APOBEC3H	0.0940026
VEZF1	RBCK1	0.0939858
SMARCC1	PPP2CA	0.093983
SP110	ADGRE5	0.0939786
NCOR1	IRF2BPL	0.093959
CTCF	NR1H2	0.0939008
XPA	NUDT16L1	0.0938984
SP110	SDF2L1	0.0936235
TCF25	ARHGAP45	0.0935987
YBX1	ANAPC13	0.0935141
KLF7	OXR1	0.0935049
IRF2	UBAC1	0.0935002
CNBP	PHF14	0.0934933
KLF2	ZDHHC18	0.0933963
EOMES	ARF4	0.0933561
RUNX3	PDCD11	0.0933351
GPBP1L1	TUBA4A	0.0933004
MIER1	TRA2A	0.0932655
BCLAF1	ITCH	0.0931964
HMGB2	OTULIN	0.0931845
TFDP2	ANKRD13A	0.0931712
KLF2	KDM7A	0.0931672
BHLHE40	GZMA	0.0931334
YBX1	LTA4H	0.0931264
TSC22D3	LRP10	0.0930753
TET2	MATR3	0.093063
MIER1	ARHGAP9	0.0930553
LRRFIP1	POLR1D	0.09303
SON	TMEM80	0.0930117
MAF1	SAT1	0.092997
KLF2	SIRT2	0.0929484
RUNX3	ARL1	0.0929441
ID2	CAMK2B	0.0929439
ID2	CARHSP1	0.0929299
RUNX3	CORO2A	0.092867
TCF7	CITED2	0.0928508
MTA3	SURF2	0.092832
HMGB1	CST7	0.0927485
ELF2	SLTM	0.0926991
IRF8	HSPA5	0.0926693
ETS1	EVL	0.0926637
SMARCC1	DCTPP1	0.0926523
ZNF706	SFXN1	0.0926521
ARID4A	ANXA11	0.0926264
CBFB	MEA1	0.0926114
BAZ2B	STAT3	0.0925975
BAZ2A	PDCD6IP	0.0925887
HMGB2	PSMB7	0.0925671
TSC22D4	KLF3	0.0925365
STAT1	ARHGAP9	0.0925114
IRF7	SRSF3	0.0924491
ARID4A	PSMC6	0.0922981
CNBP	NARS1	0.0922328
NR1H2	SNRPA1	0.09213
ID2	PPM1G	0.0920667
ARID1A	NAPSA	0.092032
MXD4	PTPRC	0.0920153
YBX3	ZFR	0.091925
PBRM1	VAPA	0.0919188
RUNX3	VAMP5	0.0918998
SMARCC1	SSR3	0.0917841
ZNF207	RGS10	0.0916806
MAF1	CHTOP	0.0916742
MXI1	YY1	0.0915533
E2F4	TMBIM4	0.0915404
EOMES	GTF2F1	0.0915139
GPBP1	EXOSC3	0.0915086
MBD2	TAP2	0.0914924
SFPQ	ELK3	0.0914851
ARID1A	MRPL40	0.0914836
ID2	DDA1	0.0914666
IRF8	RWDD1	0.0914238
HMGB1	RHOG	0.0913785
ZNF148	TMEM258	0.0913663
YBX3	STARD3NL	0.0913439
MXD4	SNU13	0.0913386
SMARCE1	ATP5F1A	0.091326
PBRM1	VDAC3	0.0913194
MAX	NMT1	0.0912955
BATF	HNRNPH2	0.0912046
TAX1BP1	UQCRFS1	0.0911949
TCF25	E2F4	0.0911896
IRF3	FCHO2	0.0911814
KLF3	REX1BD	0.0911742
ID2	SVBP	0.0911555
TBX21	NRDC	0.091131
SUB1	SPTBN1	0.0911153
RUNX3	SHMT2	0.0910846
CNBP	S100A13	0.0910687
ZEB2	CYC1	0.0910379
MIER1	DDX50	0.0910033
PLEK	CD72	0.0909614
STAT3	FGL2	0.0909223
MTA3	CCDC50	0.0909218
KLF13	YOD1	0.0908221
CARHSP1	SDHB	0.0908029
STAT4	EIPR1	0.0907737
TCF25	EHD4	0.0907685
ARID1A	VAV1	0.0907421
SATB1	DUSP5	0.0907131
STAT1	JMJD6	0.090664
EOMES	SH3BGRL	0.0906398
HMGB2	THY1	0.0906365
XPA	ELMO1	0.0906197
GPBP1L1	CD84	0.0906109
RELA	SF1	0.0906066
PBRM1	SRSF11	0.0905903
MYB	CD27	0.0905733
IKZF1	DENND4A	0.0904882
SP110	SHKBP1	0.0904812
KLF2	ARHGAP9	0.0904732
HMGB1	BLOC1S4	0.0904723
ID2	OAZ1	0.0904244
CBFB	MLLT6	0.0904215
ZBTB7A	RUNX1	0.0903944
BCLAF1	IFT20	0.0903594
ZNF121	GBE1	0.0903501
ZBTB7A	SAT1	0.0903449
CTCF	SLC38A2	0.0903217
BAZ2B	CD36	0.0903073
TAX1BP1	ST3GAL6	0.0902549
SMAD7	SMPDL3A	0.0902371
ETS1	PSIP1	0.0901668
DDIT3	GDI2	0.0900816
HMGB1	PIH1D1	0.0900758
FOXN3	TXNIP	0.0900209
FOXP1	GTF2H5	0.0899924
MYB	PPP1R11	0.0899187
SFPQ	CALD1	0.0898494
CNBP	GPATCH11	0.0897937
DNAJC1	TECPR1	0.0897572
KLF2	PNISR	0.0896904
PURB	EIF4A2	0.0896308
BAZ2A	M6PR	0.0896281
KLF3	TXNDC9	0.0896257
GATAD2A	CIB1	0.0896171
CENPX	LAMP1	0.0895407
SSRP1	ABI1	0.0895294
CNBP	NT5C	0.0895178
ZFP36L2	ATP6AP1	0.0894952
GATAD2B	MRPL18	0.0894698
SMAD7	BIN2	0.0894566
ZNF148	HMGN2	0.0893802
ELK3	ARHGAP9	0.0893597
FOXP1	RUNX1	0.0892113
KLF13	PKP3	0.0891939
HMGB1	C11orf58	0.0891725
DNAJC1	TXNL4A	0.0891606
HMGB2	TSN	0.0890748
SUB1	ANP32A	0.0890042
KLF2	PF4	0.0889672
MXD4	LEPROTL1	0.0889643
SATB1	ITGB1BP1	0.0889232
RUNX3	RAPGEF1	0.0889211
MXI1	UROD	0.0889043
HMGB1	IFNG	0.0888847
SFPQ	ROCK1	0.0888686
CENPX	DDX39B	0.0888258
LITAF	NDUFB4	0.0887883
CARHSP1	CCT8	0.0887816
GPBP1	SAMD9L	0.0887672
MXD4	NDUFV1	0.0887382
SFPQ	NABP2	0.0887267
MEF2C	MPV17	0.0886249
GTF3A	TNFAIP8	0.0886085
SSRP1	SMPDL3A	0.0886016
TFDP2	NUDT4	0.0885333
KLF7	DHX15	0.0885324
HMGB1	KPNB1	0.0885303
SON	NR2C2	0.0884649
GPBP1	ACBD6	0.0884604
STAT4	PCNX1	0.0884516
RUNX3	MIDN	0.0884433
HMGB2	PFDN6	0.0884062
ZEB2	RHEB	0.0883786
PURB	ARHGEF3	0.0883214
SSRP1	DDIT4	0.0883042
DNAJC1	CLPP	0.0882913
TFDP2	PSMC3	0.0882855
ZNF207	MACF1	0.088265
PBRM1	MXI1	0.0882504
MYB	NUDT21	0.0882326
DDIT3	MYLIP	0.0882217
CARHSP1	BLOC1S4	0.0881999
BHLHE40	RAB22A	0.088172
HMGB1	GTPBP2	0.0881503
SUB1	KPNB1	0.0881311
KLF2	FEM1A	0.0881285
YBX1	MAGOHB	0.0881088
THAP3	BAG1	0.088103
YEATS4	RUNX1	0.0881016
HMGB1	TOMM7	0.0880838
TP53	EMD	0.0880729
CBFB	TMED9	0.0880543
NCOR1	AURKAIP1	0.0880435
SON	NUBP1	0.0880284
BHLHE40	TAF6L	0.0880261
ZNF148	EIF3L	0.0879485
JUNB	THY1	0.0878755
SUB1	GPSM3	0.0877291
GATAD2B	GLUD1	0.087726
GPBP1	TFDP2	0.0876908
ARID1A	SLC25A11	0.0876849
PURB	PACSIN2	0.0876804
ETS1	GLRX3	0.0876727
LRRFIP1	GNAS	0.0876485
TFDP2	TRIM35	0.0876193
KLF3	CDC34	0.0875693
PURB	PUM2	0.0875521
ZNF622	PCNX3	0.0875497
PURB	ZC3H15	0.087536
ZNF148	CISD3	0.0875188
ELF1	MAX	0.0875111
SUB1	CYFIP2	0.0875
FOXN3	HMGN5	0.0874554
ZNF207	NARS1	0.087442
SATB1	OTUB1	0.0874401
JUNB	DRG1	0.0874241
TSC22D1	DCTN2	0.0873726
ZNF622	CCNI	0.0873337
ELF1	U2SURP	0.0873038
HHEX	DYNLL1	0.0872978
SSRP1	IRF3	0.0872635
TMF1	DDX6	0.0872242
MTA3	DUSP2	0.0871982
NFKB1	UNC119	0.0871821
ZNF148	LSM10	0.0871556
TAX1BP1	MRPS24	0.0871403
SP110	UBR2	0.0871285
ARID1A	MFSD10	0.0870999
ARID1A	RABAC1	0.0870953
CIC	ATP6V0B	0.0870123
SP110	ITGB2	0.0870068
CIC	COPZ1	0.0869168
KLF13	TXNDC5	0.0869055
MBD3	NDFIP2	0.0868621
HES6	CCT3	0.0868439
JUND	DDX46	0.0868263
CIC	TMED10	0.0867469
KLF2	POLR2B	0.0867464
SSRP1	BIN1	0.086715
MTA3	BAG6	0.086693
DNAJC1	CMPK1	0.0866821
E2F4	GLUD1	0.0866584
ZNF512	S100A11	0.0866334
YBX1	TYROBP	0.086617
THYN1	TSN	0.0866124
EOMES	SMIM12	0.0865983
IRF8	CORO2A	0.0865845
DNAJC1	MRPL40	0.086582
TCF7	PTPN1	0.0865743
JUNB	SPIN1	0.08648
SP110	SPG21	0.0864746
CNBP	NDUFB3	0.0864614
ZEB2	SMCHD1	0.0864004
SUB1	PLGRKT	0.0863843
ZNF121	IDH3B	0.0863783
BHLHE40	XPR1	0.0863737
GLMP	S1PR5	0.0863339
GLMP	MARK2	0.0863205
SMARCE1	YKT6	0.0863141
MXI1	CFLAR	0.0862912
SUB1	SUMO2	0.0862886
ZFP36L2	TNFRSF18	0.0862705
HMGB1	HNRNPA3	0.0862352
MTA3	BLOC1S4	0.0862211
SMARCE1	HNRNPA0	0.0861993
TSC22D3	NUCB1	0.0861865
ZNF622	DUSP5	0.0861739
XPA	IAH1	0.0861505
ZNF622	DCUN1D5	0.0860484
IRF3	NXF1	0.0860185
GON4L	ITM2C	0.0859662
MBD3	LAT2	0.0859256
YBX1	ERG28	0.0859127
USF2	SART1	0.0859088
CSDE1	ATXN7L3B	0.0858749
STAT4	SIRT7	0.0858028
TSC22D1	YKT6	0.0857593
ZBTB20	VAV1	0.0857344
ZNF512	ATP2B1	0.0857173
MIER1	FAM107B	0.0855796
LITAF	CDC123	0.0855777
EOMES	SMC6	0.0855501
CARHSP1	MRPL33	0.0855411
NFATC1	METTL23	0.085523
FOXN3	MSL1	0.0855134
TP53	INPP5D	0.0854535
TSC22D4	POLR2F	0.0854045
MTA3	IFNGR1	0.0853998
STAT1	SMIM12	0.0853649
TMF1	UBE2O	0.0853554
GPBP1	ANKRD17	0.0852961
STAT1	GLO1	0.0852676
LRRFIP1	APRT	0.0852548
LRRFIP1	PAK2	0.085163
FOXN3	BTG1	0.0851533
RBCK1	LAT	0.085144
SATB1	ZC3H15	0.0851426
YBX1	BAZ2A	0.0851377
SFPQ	UBE2D2	0.0851105
SP110	MRPS18C	0.0850557
JUND	SRSF10	0.0850308
MEF2A	PRKAG1	0.0850213
MIER1	DDX18	0.0850019
RUNX1	CIB1	0.0849633
ARID1A	KATNA1	0.0848924
ZEB2	MKLN1	0.0847901
CSDE1	RAB37	0.0847845
TSC22D1	ENO1	0.0847785
SON	ABCA2	0.0847743
NR1H2	GADD45A	0.0847617
SMARCE1	GATAD2A	0.0847396
DDIT3	ZFR	0.0847392
HMGB1	ZYX	0.0847311
BAZ2A	CHMP5	0.0847048
KLF2	DRG1	0.0846775
HMGB2	MT-ND4	0.084669
LRRFIP1	MYD88	0.0846587
CBFB	POLR2I	0.0846281
PBRM1	NDUFA13	0.0846115
BATF	TSPAN33	0.0846014
MXD4	MLLT6	0.0845623
HMGB2	COX5A	0.0844922
IRF8	KPNB1	0.0844313
NCOR1	BRK1	0.0844216
MTA3	KIF5B	0.0843998
BAZ2A	VPS36	0.0843565
TCF25	GLUD1	0.0843564
RUNX3	OTUD4	0.084354
HMGB1	DDX6	0.0843491
YBX1	PPP4C	0.0843115
ZNF207	CYB5R3	0.0842923
NCOR1	MTPN	0.0842737
IKZF1	TBX21	0.0842561
MIER1	FMC1	0.0842377
SUB1	TUBB4B	0.0842095
TSC22D1	FYB1	0.0842068
GLMP	DCTPP1	0.0841811
BAZ2A	NT5C3A	0.0841597
MEF2C	GAPVD1	0.0841506
BCLAF1	DDIT4	0.0841401
ELF2	LCMT1	0.084104
KLF7	NCK1	0.084044
ZNF148	TXNL4A	0.0840437
TCF25	UBE2R2	0.0840096
TSC22D3	SLC1A5	0.0840044
MAX	UBL7	0.0840002
HMGB1	NANS	0.083995
JUNB	FEM1A	0.0838939
ID2	SMIM3	0.0838638
HES6	RPA1	0.0837969
NR2C2	PSMD6	0.0837738
HMGB2	SYNGR2	0.0837586
JUND	UBE2V2	0.0837467
TP53	CHD2	0.0837157
ZNF622	DDA1	0.0837116
MBD2	GP9	0.0836882
RUNX3	TOR1AIP1	0.0836643
LRRFIP1	ST3GAL5	0.0836595
TSC22D3	SBDS	0.0836483
CENPX	SRSF1	0.0836277
ID2	PSMA6	0.0836022
THYN1	ATP5MC3	0.0835785
FOXN3	WBP1L	0.0835744
HES6	RPF1	0.0835743
TSC22D3	ACBD6	0.0835703
MBD2	GPBP1L1	0.0835557
TBX21	CENPX	0.0835483
ZNF644	SENP6	0.0835479
NFATC1	FAM53B	0.0835351
NCOR1	SRSF7	0.0835255
MXI1	PPP1R18	0.0835219
MIER1	UBXN1	0.0835082
CNBP	PBRM1	0.0834164
ELF2	TAP2	0.0834118
RUNX3	CAMK2G	0.08338
TSC22D1	FKRP	0.0833215
TFDP2	HMGB2	0.0833141
TSC22D3	HERPUD1	0.0833053
KLF3	PKIG	0.0833023
LRRFIP1	PSMB5	0.0832695
MBD3	MEMO1	0.0832659
CTCF	PSPC1	0.0832617
IRF7	ACAT1	0.0832252
GPBP1	S100A8	0.0832109
DNAJC1	IL17RA	0.0832108
IRF7	ATAD2B	0.0831704
TET2	PHF3	0.083144
ZMIZ1	ARHGAP1	0.0830596
TAX1BP1	PSMD12	0.082959
CNBP	PINK1	0.0829511
BATF	EIF4G1	0.0829457
MYB	FBL	0.0829291
CARHSP1	SIRT7	0.0829195
IRF2	ST8SIA4	0.0829011
HHEX	NFKBIA	0.0828795
ETS1	EXOSC3	0.082838
SMARCE1	TUBA1A	0.0828089
ZNF207	PSMC4	0.0827536
TET2	ZAP70	0.0827517
IRF3	IER5	0.0827347
ETS1	EMSY	0.0827311
MAF1	SDF2L1	0.0827192
ETS1	TRMT112	0.0827149
SON	OSBPL3	0.0826652
HMGB1	UBAP2L	0.082638
ZNF512	CBX4	0.0826203
TSC22D3	PNRC2	0.0826095
EOMES	TXN	0.0825728
KLF13	LBH	0.0825209
SSRP1	HCFC1R1	0.0825082
TBX21	HNRNPA1	0.0824733
ID2	SELENOW	0.0824677
RUNX3	PPM1J	0.082353
KLF13	RBM25	0.0823365
TCF7	PFDN6	0.0823205
SUB1	BOD1L1	0.0823119
RUNX1	YEATS4	0.0822923
HMGB1	REX1BD	0.0822455
RELA	PDAP1	0.0822287
GTF3A	SAMD9L	0.0822187
JUNB	RNH1	0.0822027
ZNF207	TRAPPC3	0.0821974
GATAD2B	GLMP	0.0821829
MTA3	ARRDC1	0.0821272
LRRFIP1	ING2	0.0821268
PLEK	RPL11	0.0821247
SUB1	AMMECR1L	0.0820881
YY1	SARNP	0.0820535
BATF	PPIL4	0.0820437
FOXN3	DDX58	0.0820066
IRF7	ARID4A	0.0819768
TSC22D1	RAPGEF1	0.0819613
GTF3A	RALA	0.0819186
BAZ2A	YIPF3	0.0819154
ETS1	SELENOH	0.0819046
RUNX3	INO80E	0.0818834
LRRFIP1	DDX18	0.0818764
SFPQ	PTTG1IP	0.0818518
HMGB1	VPS36	0.0818246
HMGB1	BRK1	0.0818218
JUND	NCK1	0.081815
FOXN3	NAA10	0.0817969
HMGB1	PSMB6	0.0817341
TET2	OSBPL3	0.0817094
CNBP	RAB10	0.0817075
CNBP	RPN1	0.0816981
SUB1	FAM107B	0.0816862
FOXP1	THBS1	0.0816716
SUB1	BTG2	0.0816616
SSRP1	PSMD10	0.0816221
ZNF622	CHKA	0.0815957
TSC22D1	ARHGAP15	0.0815883
MIER1	IL18RAP	0.0815632
YBX3	SCAPER	0.0815453
MIER1	NAP1L4	0.0815149
SSRP1	SEPHS2	0.0815143
NCOR1	CETN3	0.0815035
MYB	STRAP	0.081496
TSC22D1	PITPNA	0.081495
IRF7	MRPL34	0.0814794
TCF25	CAMK2N1	0.0814784
YBX1	OGT	0.0814566
ID2	JUND	0.0814477
ARID1A	GPANK1	0.0814308
PBRM1	HINT1	0.0814191
LRRFIP1	SMC1A	0.0814181
IRF7	SLC25A4	0.0814152
ZBTB20	NAXE	0.0813957
HMGB1	CORO1C	0.0813798
FOXP1	ABCA2	0.0813783
EOMES	ALAS2	0.0813317
MTA3	YIPF1	0.0813304
CENPX	ANAPC11	0.0813121
SATB1	SH2D3C	0.0812978
KLF7	SMPDL3A	0.0812572
CENPX	EHD4	0.0812535
PBRM1	CD82	0.0812467
ZEB2	SYTL3	0.0812347
ID2	PRKAR1A	0.0812311
JUND	ANP32B	0.081221
HMGB2	USF2	0.0812134
KLF2	TOR1AIP1	0.0811895
SON	MAN2B1	0.0811643
ZNF207	ICAM2	0.0811503
KLF13	BCAP31	0.0811372
MIER1	FLNA	0.0811331
ZNF121	SRSF11	0.0810914
HMGB1	GYG1	0.0810649
GATAD2A	YEATS4	0.0810418
ZFP36L2	MBD2	0.0810401
ZNF622	ITGB1BP1	0.0810193
STAT3	PAPOLA	0.0810158
SFPQ	CSDE1	0.0810125
EOMES	POLR2A	0.0809982
MIER1	SMCHD1	0.0809789
XPA	ELF2	0.0809762
STAT3	BLVRA	0.0809682
SMARCE1	TBC1D1	0.0809342
CTCF	RASGRP2	0.0809247
BAZ2B	AMN1	0.0809225
HMGB1	PET100	0.0808391
KLF2	FEZ2	0.0808357
YBX1	MAP1LC3B	0.0808286
ELF2	BNIP2	0.0808209
NCOR1	ZFP36L2	0.0808056
EOMES	RBM4B	0.0807784
YBX1	SSB	0.0807543
LRRFIP1	ACSL1	0.0807265
RUNX3	IL17RA	0.0806941
ZNF148	DPF2	0.0806473
ELF2	DYNLL2	0.0806354
RBCK1	TRA2B	0.0806196
GATAD2A	CBFB	0.0805824
PURB	PRKCH	0.0805486
ZNF622	CAMK2B	0.0805337
CIC	ZCCHC7	0.0805042
DNAJC1	RNH1	0.0804853
PBRM1	ALDH1A1	0.0804712
RUNX3	SRSF10	0.0803879
JUND	YY1	0.0803833
ZNF148	CMA1	0.0803779
SSRP1	CCDC124	0.0803627
IRF8	RAB8A	0.0803243
DNAJC1	NONO	0.08031
ID2	HCLS1	0.0803018
TCF25	TIMM8B	0.0802874
ID2	CHKA	0.0802821
SP110	SPATA13	0.0802477
SON	PPP3CA	0.0802192
HMGB2	PSMC4	0.0802137
RELA	LSM3	0.0801763
FOXP1	TPST2	0.0801684
PBRM1	VRK3	0.0801649
THYN1	C16orf54	0.0801633
NR1H2	CIR1	0.0801357
RBCK1	DERL2	0.0801349
SUB1	NAP1L4	0.0801302
FOXO3	ACSL1	0.080104
XPA	CD24	0.0800825
TAX1BP1	EML2	0.0800749
EOMES	KCNAB2	0.0800691
CSDE1	C16orf54	0.0800468
XPA	MRPL43	0.0800451
GATAD2B	SCAMP3	0.080012
NCOR1	CDK4	0.0800063
RUNX3	SEMA4A	0.0799401
ZEB2	SCAF11	0.0799208
MTA3	FEZ2	0.0799153
RUNX3	ACAT1	0.0799114
TAX1BP1	POLR2I	0.0799011
BAZ2B	SPN	0.0798992
MTA3	PIM1	0.0798679
SATB1	TECR	0.0798673
THAP3	NSMCE1	0.0798651
JUNB	POLR2B	0.0798088
ELF2	EIF6	0.0798083
MXI1	SMC1A	0.0797707
ZBTB7A	NCF4	0.0797037
MXI1	RAE1	0.0796999
ZNF706	ARPC4	0.0796831
KLF2	JUNB	0.0796761
JUNB	KDM7A	0.0796721
LITAF	RNF14	0.0796676
TMF1	CST7	0.0796602
KLF7	RELA	0.0796551
ZFP36L2	SSH2	0.0796473
YBX3	EIF3A	0.0796353
CENPX	HMGB1	0.0796351
THAP3	PFDN6	0.0796224
MXD4	CDC26	0.0796052
VEZF1	ME2	0.079573
GON4L	FAM189B	0.0795157
BCLAF1	ATP6AP1	0.0795134
ZNF512	GPSM3	0.0794899
ARID1A	ARHGEF2	0.0794892
ELF2	CALD1	0.0794816
MLLT10	PHIP	0.0794676
HMGB1	HNRNPH1	0.0794342
STAT3	POMP	0.0794199
ID2	GADD45G	0.0794175
PBRM1	GEMIN7	0.0794169
PLEK	DHRS7	0.0794065
DNAJC1	NAPSA	0.0793998
MYB	CSNK1A1	0.0793854
BAZ2A	PFKP	0.0793791
ZFP36L2	ESYT2	0.0793237
MEF2A	SDF2L1	0.079314
ID2	ELMO1	0.0793113
SUB1	PSMB8	0.0792829
MTA3	XPA	0.0792759
TFDP2	ARL5C	0.079268
BAZ2A	CDK12	0.079267
HMGB1	CETN2	0.0792456
JUND	MLLT6	0.0792374
ZNF706	AUP1	0.0792187
TAX1BP1	GSK3B	0.0791609
PURB	RDX	0.0791561
IRF8	AZIN1	0.0791205
TCF7	SRSF2	0.0790984
GPBP1	SAP18	0.079066
TET2	POLR2B	0.0790631
SUB1	RNF4	0.0790588
MBD3	MRPL12	0.079025
MXI1	HNRNPC	0.0790004
ZNF622	SYF2	0.0789997
ARID1A	GNPTG	0.0789904
ZEB2	RAP2B	0.078967
ZNF148	S100A8	0.0789665
TSC22D1	ADORA2A	0.0789664
BHLHE40	ATP6V1E1	0.0789469
LRRFIP1	AMDHD2	0.0789359
SON	PIN1	0.0789078
ZNF622	LRPAP1	0.0788894
ZNF121	UBASH3B	0.0788863
IKZF1	ANKRD44	0.0788757
TCF25	TXNIP	0.0788504
SMAD7	PEAK1	0.07885
BAZ2B	MBNL2	0.0788462
EOMES	LUC7L	0.0788385
BATF	SLIRP	0.078789
ZNF622	SSBP1	0.0787454
DNAJC1	RBM5	0.0787261
HMGB2	DPM2	0.0787237
KLF3	NEURL3	0.0787061
IRF3	CTDSP1	0.078703
ZNF644	HNRNPH2	0.0786705
SON	ATP6V0E1	0.0786155
THYN1	POLR2M	0.0786037
E2F4	TIMM8B	0.0785949
ZNF706	ELOC	0.0785907
TSC22D4	HSPA5	0.0785769
ID2	GNB1	0.0785755
MEF2C	SRP72	0.0785455
NFKB1	ARID1A	0.0785426
IKZF3	SMIM7	0.0785073
ZNF148	NDUFC2	0.0784886
CENPX	SH3BGRL	0.0784736
IRF3	MRPS36	0.0784456
CARHSP1	BAG6	0.0784353
EOMES	CBL	0.0784293
SP110	GEMIN7	0.0783728
HMGB1	CDC34	0.0783583
MAX	NAB1	0.0783285
ZEB2	IL18RAP	0.0783254
MXD4	CSNK1D	0.078324
IRF8	PSPC1	0.0783136
SUB1	SRRM2	0.0783081
PURB	CCL3	0.0782721
FOXN3	PPM1J	0.0782368
JUND	ATP1B3	0.0782265
ETS1	SLC50A1	0.0781932
IRF2	UBALD2	0.0781905
DNAJC1	TOMM20	0.0781784
BATF	GBE1	0.0781638
SMARCC1	SOD2	0.0781434
ZNF512	TPGS1	0.078111
IRF3	PIM3	0.0780941
IRF8	TSPYL1	0.0780609
RUNX3	PITPNA	0.0780551
IRF8	IFNG	0.0780534
LRRFIP1	HDAC1	0.0780133
NFKB1	FOXO3	0.0780016
ZNF207	SPN	0.0779622
ZNF622	C14orf119	0.0779432
CIC	ARRB2	0.0779395
RUNX3	PCBD2	0.0778982
TSC22D1	SELENOH	0.0778511
ZNF148	BCLAF1	0.0778479
YBX1	ARID4A	0.0778167
ELF1	FIBP	0.0778144
IRF8	COX5B	0.0778044
YBX1	PSMD8	0.0777858
TET2	DNAJC5	0.0777836
MTA3	SPATA13	0.0777738
FOXN3	SRSF10	0.0777585
CARHSP1	MRPL43	0.0777367
HMGB2	GPBP1	0.0777318
TFDP2	TBC1D1	0.077676
STAT3	CALD1	0.077657
NR2C2	TIMM10B	0.0776538
JUNB	PDIA6	0.0776477
SP110	ARL4C	0.0776473
TCF25	ZC3HAV1	0.0775709
ZNF644	RBPMS	0.0775698
CNBP	CSDE1	0.0775564
JUNB	SFXN1	0.0775329
YBX3	RCHY1	0.0775172
YY1	C5orf34	0.0774901
MIER1	GLUD1	0.0774492
BATF	HP1BP3	0.0774326
YEATS4	SEC11A	0.0774171
XPA	CARHSP1	0.0774108
IRF3	EIF4EBP2	0.077405
MXD4	TIMM8B	0.0773589
CSDE1	PSMB2	0.0773186
HMGB2	MMD	0.0772741
HES6	UBE2S	0.0772695
NFATC1	ACBD6	0.0772003
SFPQ	GTF2A2	0.0771908
MAX	ELF1	0.0771738
HMGB2	RASSF1	0.0771645
IRF7	MLLT10	0.0771496
RUNX3	C6orf62	0.0771342
FOXO3	MEMO1	0.0771222
YBX1	KHDRBS1	0.0771186
HMGB2	PDIA6	0.0770877
THAP3	TPGS1	0.0770868
ELF2	MOSPD3	0.0770664
CIC	RUNX3	0.0770517
NR2C2	POLR2F	0.0770424
CARHSP1	ARRDC1	0.0770276
SON	BORCS7	0.077016
TSC22D4	PPP4R3B	0.0769858
NFATC1	RGS2	0.0769736
TET2	NCK1	0.076972
MYB	HIPK1	0.0769641
FOXN3	RNF166	0.0769509
LRRFIP1	FAM117A	0.076932
ZNF622	IK	0.0769186
LRRFIP1	NSMCE2	0.0769176
ETS1	NIPBL	0.0769129
FOXN3	SIN3A	0.0768936
HMGB1	IMPDH1	0.0768616
TFDP2	PCNX3	0.0768508
FLI1	RGS3	0.0768334
RUNX3	KMT2A	0.0768065
TAX1BP1	CAST	0.0767756
TET2	LGALS3	0.0767557
YBX1	KIAA0232	0.076749
GON4L	IFT20	0.0767236
SUB1	BRD4	0.0767232
HMGB2	TCP1	0.0767155
NCOR1	SELENOS	0.0766832
MBD3	MRPL33	0.0766808
TFDP2	TMEM60	0.0766316
GLMP	AKIRIN1	0.0765855
GLMP	TRAF2	0.0765814
RUNX3	TRIAP1	0.0765783
ZNF207	URM1	0.0764526
ELF2	FAM117A	0.0764338
STAT1	KCNAB2	0.076407
GTF3A	PAK1IP1	0.0763863
ID2	CREG1	0.0763614
GTF3A	PDCL3	0.0763414
ELF2	SDHAF2	0.0763239
YBX1	PSMA4	0.0763133
TCF7	ATP1B3	0.076308
SMAD7	SF3A2	0.0763011
HMGB1	PSMB1	0.0762964
JUNB	UQCRC1	0.0762945
YBX1	IFNGR1	0.0762919
ZNF148	ACOT7	0.0762904
TAX1BP1	MXD4	0.0762835
FOXN3	SKI	0.0762742
HMGB1	NRDC	0.0762683
SUB1	ATP6V0A2	0.0762577
HMGB1	ETFB	0.0762372
MYB	SUPT4H1	0.0762115
ELF2	SCAPER	0.0761904
MTA3	FLNA	0.0761806
PBRM1	ERP29	0.0761787
EOMES	PDCD2	0.0761647
ZNF622	SMIM3	0.0761642
IKZF1	CA2	0.0761537
CNBP	PSMD6	0.0761407
GTF3A	LITAF	0.0761323
TMF1	TMOD3	0.0760974
NR2C2	PTPN6	0.0760931
RUNX3	RNF167	0.076048
ZNF207	SIGIRR	0.0760369
PURB	MLLT6	0.0760263
BATF	PSMD14	0.0760199
YBX1	LAMTOR2	0.0759769
SUB1	ITCH	0.0759617
TMF1	NDUFV2	0.0759543
CBFB	PPM1B	0.0759446
MAF1	AUP1	0.0759338
CBFB	GATAD2A	0.0759216
ARID4A	ERP44	0.0759104
FOXO3	CLDND1	0.0758876
USF2	CEP192	0.0758833
ZNF644	ITFG2	0.0758642
KLF2	ALOX5AP	0.0758429
MIER1	CAPZA1	0.0758351
ID2	PSMD2	0.0758252
HMGB1	PTPN6	0.0758074
BCLAF1	ARF3	0.0757722
ZMIZ1	TCEAL9	0.0757395
HMGB1	PSMC3	0.0757381
MLLT10	HSD17B10	0.0757371
DNAJC1	MOB2	0.0757163
CNBP	HNRNPD	0.0756957
PBRM1	KCNAB2	0.0756921
MBD3	NSMCE2	0.0756685
SMAD7	TSPAN13	0.0756646
ELF2	RIF1	0.0756467
MTA3	SLC16A10	0.0756164
FLI1	MGAT1	0.0755873
ZNF622	ELMO1	0.0755672
MAX	STK24	0.0755393
GON4L	EFR3A	0.075535
ARID4A	MRPL34	0.0755186
JUND	TXK	0.0755181
ZBTB7A	YEATS4	0.0755175
ARID1A	COMMD6	0.0755126
FOXN3	B4GALT5	0.0754906
BATF	TMOD1	0.0754889
TMF1	PSMD4	0.0754555
SSRP1	CAPRIN1	0.0754323
KLF2	LUC7L3	0.0754301
ZNF644	LAMTOR3	0.0754248
SUB1	SRSF5	0.0754105
TP53	BHLHE40	0.0753983
SFPQ	BAZ2B	0.0753786
MXD4	OTUD5	0.0753686
EOMES	PDHB	0.0753565
GLMP	SCAMP3	0.0753122
HMGB1	TSPAN33	0.075311
ZNF207	PSMG3	0.0753084
TCF7	RNH1	0.0752715
KLF7	SNX17	0.0752541
IRF7	FAM32A	0.0752392
RUNX3	DDX41	0.0752282
VEZF1	SMS	0.0751762
SUB1	IAH1	0.0751452
SON	KLF13	0.0751443
RUNX3	RIN3	0.0751038
DNAJC1	RBBP4	0.0750874
TSC22D4	PPAN	0.0750696
IRF2	TPRG1L	0.075053
KLF3	RGS3	0.0750521
CNBP	MED30	0.0750507
MEF2C	COX17	0.0750292
YBX1	CHMP5	0.0750221
MLLT10	AZI2	0.0750059
EOMES	NENF	0.0749823
ID2	RPF1	0.0749332
ELF1	ODC1	0.074909
JUNB	PGK1	0.074908
CARHSP1	CTSE	0.0748902
ELK3	ARL4A	0.0748896
ETS1	ATOX1	0.0748885
ELF2	SLA2	0.0748408
SUB1	RPL21	0.0748341
NR2C2	CSNK1A1	0.0747978
BCLAF1	RASSF1	0.0747793
MXD4	NSD1	0.0747644
KLF3	DNAJA2	0.0747563
SUB1	PDCD11	0.0747308
CTCF	ZNF121	0.0746899
TP53	B4GALNT1	0.0746874
HMGB2	ATP5MF	0.074658
FOXP1	SLC25A3	0.0746536
SP110	BIN2	0.0746524
FOXN3	CDC123	0.0746493
NFKB1	RNF130	0.0746458
ETS1	YIPF3	0.0746418
SON	ADRM1	0.0746075
FOXN3	THOC7	0.0745951
ID2	GTF3C6	0.0745601
MIER1	KLHL24	0.0745513
CARHSP1	SPATA13	0.0745482
ZNF512	MRPL14	0.07454
SUB1	TMX1	0.0745362
TSC22D4	UFM1	0.0745354
TSC22D4	DNAJC19	0.0745233
SFPQ	STK10	0.0745122
CARHSP1	RFC2	0.0745064
RUNX3	AGFG1	0.0745059
MBD3	ARGLU1	0.0744874
SUB1	CXXC1	0.0744843
KLF2	PEF1	0.0744791
ZNF622	ITCH	0.0744777
TSC22D3	DIAPH1	0.0744582
EOMES	GTF2A2	0.0744562
SUB1	CUTA	0.0744417
EOMES	EMG1	0.0744386
FOXN3	PFDN4	0.0744328
ETS1	SHMT2	0.0744226
CNBP	ATP5MC3	0.0744207
ZNF207	CALD1	0.0744099
E2F4	SCAMP3	0.0744052
TBX21	PPP1R10	0.0743796
SFPQ	MBNL2	0.0743763
ARID1A	STUB1	0.0743605
FOXO3	VOPP1	0.0743501
ZBTB20	PTP4A3	0.0743051
RUNX3	PPP1R10	0.0742629
KLF7	SNRPE	0.0742502
ZEB2	TMF1	0.0742492
ZNF706	PLEKHA5	0.0742192
MAF1	ACP5	0.0741374
GPBP1	HNRNPL	0.0741322
HMGB1	M6PR	0.0741164
RUNX3	TIMM17B	0.0741121
TP53	SUZ12	0.0740994
SUB1	XCL1	0.0740982
GATAD2B	WBP2	0.0740942
HMGB1	CCT7	0.074075
HMGB1	FAM53A	0.0740612
MTA3	CTBP1	0.0740285
CNBP	REXO2	0.0740268
GPBP1L1	HNRNPH2	0.074019
ZNF121	HNRNPH2	0.0739977
CNBP	RPS12	0.073979
TCF7	SDCBP	0.0739785
NFKB1	MLLT3	0.0739375
TCF7	UBA52	0.0739354
MIER1	FEZ2	0.0739267
JUNB	DDOST	0.0739232
LRRFIP1	HSBP1	0.0739157
SMAD7	RPL18	0.0739143
CNBP	SMIM36	0.0738888
BCLAF1	RNF14	0.0738885
FOXN3	TRIAP1	0.0738837
ELF2	GLTP	0.07388
CARHSP1	S100A8	0.0738796
CNBP	PRDX1	0.0738709
MBD3	TCEAL9	0.0738504
TSC22D1	MED28	0.0738353
ZNF622	RIN3	0.0738231
MXD4	PPP2R5A	0.0738158
CIC	ZEB2	0.0737961
JUND	TIMM8B	0.0737788
YBX1	FLNA	0.0737764
MAF1	PPP6R1	0.0737502
TSC22D3	ACTR3	0.0737401
E2F4	SRSF1	0.0737295
FOXN3	NUS1	0.073718
SON	KDELR2	0.0737146
TSC22D1	PLEK	0.0736776
ELF2	PTPRE	0.0736719
SON	TIMM10B	0.0736555
CBFB	IFT27	0.0736509
TSC22D4	R3HDM1	0.0736494
CENPX	RNASEH2C	0.0736466
PBRM1	CBX1	0.0736458
TSC22D1	FERMT3	0.0736326
FOXN3	SAFB	0.0736261
SUB1	NDFIP1	0.073625
MBD2	ESYT2	0.0736
YBX1	SNAPC5	0.0735934
HMGB1	PPP1R18	0.0735908
GON4L	MFSD10	0.073588
GPBP1	PTMS	0.0735759
HMGB1	PKIG	0.0735754
TET2	NAXD	0.0735687
ZNF622	AS3MT	0.0735352
IRF8	SSR2	0.0735226
EOMES	PDE7A	0.0735118
TCF7	RRP1	0.0734968
CNBP	GADD45GIP1	0.073481
CARHSP1	ZNF830	0.0734322
NFATC1	REXO2	0.0734291
MAF1	CD160	0.0734194
SMAD7	KANSL1	0.0734107
TSC22D1	SNRNP48	0.0734009
ID2	DIAPH1	0.0733947
IRF7	MT-ND5	0.0733886
SATB1	MINDY2	0.0733725
ZNF644	GBE1	0.0733644
CIC	PCBP1	0.0733575
RUNX1	AMFR	0.0733382
IRF7	CRLF3	0.0733171
IRF2	H3-5	0.0733139
ARID1A	ACOT9	0.0733115
ELF1	NXPE2	0.0732962
ZNF622	GNB1	0.0732918
ZNF622	RNF20	0.0732904
ZFP36L2	AKAP13	0.073268
E2F4	LAMP1	0.0732648
SSRP1	RPS21	0.0732606
XPA	SLTM	0.0732517
ZNF644	UBAC1	0.0732493
IRF8	GTF2F1	0.073246
KLF13	ACAP1	0.073245
TCF7	EMC10	0.073241
HMGB2	ZNF512	0.0732213
HMGB2	CGGBP1	0.073221
NR2C2	MYB	0.0732206
ID2	FAM189B	0.0732156
ZFP36L2	SAFB	0.073212
KLF7	SELENOK	0.0732
PBRM1	ALDH2	0.0731907
HMGB2	GPSM3	0.0731843
VEZF1	LASP1	0.073174
HMGB1	PSMD2	0.0731648
TMF1	EMD	0.0731419
TSC22D3	PSMD7	0.0731392
NR1H2	RPS6KA4	0.0731322
HMGB2	CDC26	0.0731233
MTA3	SNX15	0.0731171
SMARCE1	INPP5D	0.0731098
SMARCC1	SMAD7	0.0730961
THAP3	HERPUD1	0.0730944
MXD4	STYK1	0.0730585
KLF2	PTPRE	0.073055
FOXN3	MAP3K11	0.0730319
CNBP	ETFB	0.0730316
SON	CHRAC1	0.0730299
FOXN3	GIMAP4	0.0730187
ZNF622	GTF2B	0.0729816
HMGB2	SMS	0.0729722
SUB1	NOL12	0.072958
KLF2	ZBTB20	0.072951
STAT4	ATP6V1G1	0.0729374
GLMP	MPND	0.0729143
YBX1	UQCC2	0.0729026
BCLAF1	PPM1J	0.0728922
MTA3	CTSE	0.0728619
KLF7	IL10RB	0.0728442
EOMES	TSPYL1	0.0728057
YBX3	GRB2	0.0728013
FOXN3	CLIC4	0.0727972
ETS1	PEAR1	0.0727954
LRRFIP1	SLA2	0.0727928
KLF7	LSM3	0.0727888
SSRP1	PTGES3	0.0727754
NFKB1	TNFRSF1A	0.0727723
GATAD2B	MTDH	0.0727548
YEATS4	EIF3L	0.0727445
MIER1	PSMC5	0.0727421
ARID1A	AGPAT2	0.07274
GLMP	CAMK2N1	0.0727393
MEF2A	NAA38	0.0727182
IRF7	WBP11	0.0727081
HMGB1	RPL10A	0.072686
YY1	ATXN7L3B	0.0726776
TSC22D4	NSMCE3	0.0726514
PBRM1	NDUFB2	0.0726498
ZNF121	LAMTOR3	0.0726411
ZBTB20	SNRNP25	0.0726294
SP110	FCF1	0.0726148
SP110	TSPAN32	0.0726043
IRF7	YWHAE	0.0725993
THAP3	MPV17L2	0.0725955
HMGB1	SRRM1	0.0725724
ID2	BIN3	0.0725666
HMGB1	PARK7	0.0725341
IRF8	TNFAIP8L2	0.0725196
BCLAF1	GPI	0.0725078
ID2	MPP1	0.0725043
IRF3	POLR3K	0.0724916
IRF8	PDHB	0.0724825
XPA	SIRT7	0.072475
FLI1	CR1	0.0724707
SMARCC1	SSRP1	0.0724591
SATB1	ITGAM	0.0724551
RUNX1	GPS2	0.0724541
MBD2	IMPDH1	0.0724483
HMGB2	EXOSC3	0.0724444
NCOR1	PSMC1	0.0724433
ID2	CHRNE	0.0724317
MAX	CFAP97	0.0724132
SON	CD244	0.0724082
KLF2	KLHL24	0.0724076
ELF1	RSBN1L	0.0723979
TMF1	MRPL4	0.0723774
GPBP1L1	ACP1	0.0723674
STAT4	SELENOP	0.0723587
CARHSP1	TPM1	0.0722594
SFPQ	RTCB	0.0722569
TSC22D1	SLC25A5	0.0722453
ZNF207	PPIA	0.0722451
SMARCC1	DNTTIP2	0.0722319
ID2	TNFAIP8	0.0721825
HMGB2	RPL14	0.0721795
ID2	ATRAID	0.0721718
ZBTB7A	RGS2	0.0721413
TSC22D3	BZW1	0.0721121
STAT1	PTPRA	0.0721107
TSC22D4	POLR2C	0.0721091
YBX1	PAQR9	0.0721025
MTA3	POLR2B	0.0721005
KLF3	PTBP3	0.0720744
KLF2	MRPL12	0.0720284
KLF2	SPIN1	0.0720136
MEF2C	KATNA1	0.0719924
VEZF1	PSMB7	0.0719721
JUNB	PARL	0.0719585
MEF2C	CMAS	0.0719518
ZNF148	TPM1	0.0719442
TCF7	APPBP2	0.0719404
TP53	PPP2CA	0.0719122
ELF2	SMIM29	0.0719072
ELF2	HDLBP	0.0719014
THAP3	SSBP1	0.0718993
ZBTB7A	TRAF2	0.0718928
IRF3	S1PR4	0.071891
CTCF	RAB8A	0.0718907
SUB1	NUCKS1	0.0718895
TSC22D1	CTCF	0.0718895
KLF3	MAP2K3	0.0718788
STAT3	CBY1	0.0718757
HMGB1	DDX41	0.071872
ZNF644	PRKCSH	0.0718197
LRRFIP1	RELA	0.071806
STAT1	UBE2E3	0.0717617
ZNF644	DCTN3	0.0717555
HHEX	TNFAIP8L2	0.0717263
HES6	PFDN1	0.0717168
HMGB2	CRTC3	0.0717156
FLI1	SUCLG1	0.0716921
E2F4	VAMP8	0.0716916
ZNF207	STK26	0.0716707
HMGB1	MTMR3	0.0716497
FOXN3	C9orf16	0.0716464
E2F4	C6orf62	0.0716435
IRF7	UBE2K	0.0716387
CENPX	E2F4	0.0716263
JUND	MXD4	0.0716142
KLF3	PEA15	0.0716123
LRRFIP1	FOXO3	0.0715991
MEF2C	S100A8	0.0715931
SP110	CCT2	0.0715259
TFDP2	DUSP11	0.0715259
MBD3	POLR2G	0.0715084
TSC22D1	PSMA7	0.0715062
HHEX	MLLT6	0.0714782
MXI1	COX17	0.0714733
ARID1A	TSPAN13	0.0714452
NFATC1	RWDD4	0.07143
SUB1	PRKAR1A	0.0714293
TCF25	SCAMP3	0.0714049
STAT4	ARL4C	0.071381
RELA	PDCL3	0.0713721
IRF2	GLIPR1	0.0713714
MTA3	STOML2	0.0713601
VEZF1	PRKCSH	0.0713488
IRF3	TNFRSF18	0.0713326
PBRM1	LSM3	0.0713132
MTA3	SMIM29	0.0713105
ETS1	FKBP1A	0.071309
IKZF3	MIEN1	0.0713016
CNBP	MANF	0.071291
MXD4	HPRT1	0.0712883
JUNB	BRD2	0.0712869
ZNF121	WNK1	0.0712602
TBX21	COPS9	0.0712511
ID2	GLUL	0.0712338
ZNF207	PTTG1	0.0712291
MIER1	PDCD5	0.0712108
IRF2	SSR1	0.0712037
EOMES	DHX15	0.0711722
JUNB	AZI2	0.0711687
DNAJC1	MRPL24	0.0711684
ZMIZ1	PIGS	0.0711662
GATAD2A	TUBA1A	0.0711661
TAX1BP1	SMC6	0.0711644
TSC22D1	DYNLL1	0.0711586
FLI1	ADSS2	0.0711195
FOXN3	LANCL1	0.071117
TSC22D4	SELENOS	0.0711034
ZNF622	SVBP	0.0710963
USF2	CAT	0.0710447
ZMIZ1	PAG1	0.0710304
ID2	RIN3	0.0710288
DNAJC1	TEX261	0.0710274
RELA	N4BP2L2	0.0710243
ZNF512	FAM53A	0.0710096
GPBP1	CACYBP	0.0709855
THYN1	WNK1	0.0709829
DNAJC1	BZW1	0.0709794
IRF8	PAM16	0.0709671
ZFP36L2	MANF	0.070957
MIER1	PPP4C	0.0709531
IRF8	TMEM160	0.0709485
YBX1	UBC	0.0709455
HMGB1	SURF2	0.0709442
ZEB2	PGAM1	0.0709387
IRF8	RASSF1	0.0709132
FOXN3	CSK	0.0709001
MTA3	ELMO1	0.0708912
FOXP1	GTF3C2	0.0708768
RUNX3	SLC12A9	0.0708672
ELF2	RBPMS	0.0708417
PBRM1	CD36	0.0708394
CNBP	ZNF207	0.0708329
KLF3	RAP1GDS1	0.07082
TCF7	RWDD1	0.0708043
TCF7	SETD2	0.0708025
CNBP	CCDC124	0.0708005
HMGB2	PKM	0.0707924
BAZ2A	IDNK	0.0707825
CNBP	NDUFA11	0.0707508
ELF1	RANBP10	0.070746
ARID1A	RSBN1L	0.0707437
THAP3	FAM53B	0.0707352
HMGB2	PHF5A	0.0707219
ARID1A	NDFIP1	0.0707009
IRF3	CDC42EP3	0.0706889
RELA	SHKBP1	0.0706851
E2F4	CLIC4	0.070677
CENPX	DCTN6	0.0706689
YBX1	RPS2	0.0706434
KLF2	FECH	0.0706425
HES6	MYCBP2	0.070637
NCOR1	IER5	0.0706289
JUNB	GRAMD4	0.0706273
MYB	MAN2B1	0.0706226
MIER1	LAMB3	0.0705886
SUB1	LUC7L2	0.0705805
IRF3	LRP10	0.0705719
CENPX	NAP1L4	0.0705522
NR2C2	SMARCC1	0.0705457
ZNF706	TUBB2A	0.0705014
TP53	AUP1	0.0704945
YBX3	KIAA0232	0.0704898
NFKB1	MYH9	0.0704641
THAP3	RWDD4	0.0704444
HMGB2	HERPUD1	0.0704332
MYB	PSMD6	0.0704076
MXD4	PPTC7	0.0703941
CSDE1	ANKRD44	0.0703745
KLF13	ANKRD11	0.0703714
ZEB2	ACTR2	0.070368
HMGB1	SARS1	0.0703476
STAT3	MBNL2	0.0703428
GPBP1	SLC44A2	0.0703407
HHEX	SARS1	0.0703364
SP110	BIN3	0.0703348
ELK3	STK24	0.070328
MEF2C	ZMIZ1	0.0703137
XPA	SPATA13	0.070313
IKZF1	TRPV2	0.0703103
BCLAF1	CSNK1A1	0.0703068
CARHSP1	ELMO1	0.0702863
CENPX	AMMECR1L	0.0702756
ZBTB20	FEZ2	0.070271
TCF25	SCOC	0.0702144
KLF13	NDUFAF8	0.0702054
TFDP2	TRAF2	0.0702047
TAX1BP1	ATPAF1	0.0701887
ETS1	HSPB11	0.0701831
PLEK	PTPRA	0.0701781
IRF8	DNAJC19	0.070178
RELA	PPIG	0.0701763
USF2	NSA2	0.0701497
NR1H2	SNRPC	0.0701484
SATB1	TUBB	0.0701464
TP53	C5orf34	0.0701372
THAP3	PSMB10	0.0701186
SFPQ	SDHA	0.0701107
FOXN3	CLTA	0.0701091
IRF3	PCBD2	0.0701084
TP53	BCAS2	0.0700774
FOXN3	ZNF512	0.070075
ELF2	PRPF4B	0.0700733
ZBTB7A	DIAPH3	0.0700195
DNAJC1	NCL	0.0700075
IRF8	SETSIP	0.070002
TMF1	CYC1	0.069995
NR2C2	NPTN	0.0699878
MTA3	RFC2	0.069967
BAZ2A	BCAS2	0.0699612
NCOR1	DAP3	0.0699574
SUB1	KLF7	0.069951
HMGB1	CCL4	0.0699484
MBD3	LUC7L	0.0699181
CNBP	TOMM5	0.0698879
GLMP	SNRNP27	0.0698838
TCF7	SATB1	0.0698752
ARID1A	ORAI3	0.0698649
PBRM1	COX6A1	0.0698425
ELF2	SAMM50	0.0698391
TCF7	RCE1	0.0698347
STAT4	ZBTB8OS	0.0698242
ZNF706	PCBP2	0.0698232
KLF3	RABGAP1L	0.0698211
TSC22D1	TUBB2A	0.0698171
HMGB2	CLTA	0.069804
ZFP36L2	HNRNPA1	0.0697589
GTF3A	SCFD1	0.069756
SMARCE1	POMP	0.0697493
KLF2	GTF2F1	0.0697484
YBX3	CHRNE	0.0697427
MXD4	RAB22A	0.0697367
SUB1	SEC61A1	0.0697357
ZNF207	STAT3	0.0697145
FLI1	NRBP1	0.069704
SMAD7	SEPHS2	0.0696946
SMAD7	UBA1	0.0696932
JUNB	POLR2E	0.0696892
BHLHE40	LANCL1	0.0696541
LRRFIP1	MEF2A	0.0696376
IRF3	EIF4H	0.0696356
FOXN3	RIN3	0.0696325
PBRM1	EIF4G2	0.0696311
THYN1	UBXN4	0.0696283
IRF8	SAMM50	0.0696219
ZFP36L2	UBE3A	0.0696112
TSC22D4	SCAND1	0.0696085
CBFB	HHEX	0.0695946
KLF3	NDUFA10	0.0695679
FOXN3	NDUFAB1	0.0695545
FLI1	DEGS1	0.0695491
IRF3	CCDC107	0.0695469
ZBTB20	SPIN1	0.069496
USF2	CNBP	0.0694778
ZNF644	GPBP1L1	0.0694736
KLF2	CTSC	0.0694663
HMGB1	JOSD2	0.0694567
E2F4	EHD4	0.0694505
KLF3	ACSL1	0.0694438
ZNF706	BCLAF1	0.0694414
BAZ2B	ZC3H13	0.069438
TFDP2	WDR26	0.0694307
KLF3	MTMR3	0.0694176
MTA3	GIMAP8	0.0693982
LRRFIP1	TESPA1	0.0693953
BATF	TYW1	0.0693952
IRF2	BSCL2	0.0693899
PBRM1	SNF8	0.0693816
TMF1	DDX39B	0.0693808
IRF8	CDK12	0.0693806
CNBP	UQCRQ	0.0693798
LITAF	MBNL1	0.069367
CSDE1	JMJD1C	0.0693572
CNBP	RPS21	0.0693546
NR2C2	KDELR2	0.0693312
USF2	SYNGR2	0.0693181
FOXP1	TAF15	0.0693141
RUNX3	C11orf58	0.0693099
ZNF622	CHRNE	0.0693086
ZEB2	APBB1IP	0.0692998
TP53	NXPE2	0.0692554
MYB	TRMT112	0.0692465
MIER1	UBR2	0.0692331
IRF3	YPEL5	0.0692331
SSRP1	C5orf24	0.0691997
HMGB2	FAM53B	0.069192
ID2	ZCRB1	0.0691693
GPBP1L1	MIEN1	0.0691524
YBX1	PIGP	0.0691363
PURB	DDX24	0.0691183
ZFP36L2	RPL23A	0.0691122
NCOR1	EIF3E	0.0691094
YBX1	AIP	0.0691055
KLF7	HSPA4	0.0691048
IRF3	DENND1B	0.0690793
ARID1A	CTSS	0.0690724
MIER1	R3HDM1	0.0690599
CSDE1	PRKAG1	0.0690539
FOXO3	SHMT2	0.0690157
TSC22D1	S100A6	0.0689957
HMGB1	BRD4	0.068987
SON	SRSF6	0.0689778
MTA3	MRPL11	0.068933
ZEB2	NAP1L4	0.0689317
MIER1	SEC61A1	0.06893
CARHSP1	NUDT4	0.0689283
NR2C2	YWHAB	0.0689263
KLF3	TSPAN33	0.0689232
RUNX1	BAG1	0.0689211
JUNB	SLC2A3	0.0689163
KLF2	DOCK2	0.0689078
CNBP	BAX	0.0689014
SFPQ	SPN	0.068901
FOXP1	EIF4E2	0.068888
KLF3	PTPN7	0.0688774
XPA	CTSE	0.0688731
EOMES	CORO2A	0.0688715
SUB1	STX11	0.0688678
RUNX3	SLC9A3R1	0.0688659
USF2	VRK3	0.06886
TAX1BP1	SRPK1	0.0688585
KLF7	ZDHHC20	0.06885
ID2	IK	0.0688443
ID2	ITCH	0.06884
YBX1	SERINC1	0.0688392
BHLHE40	VDAC1	0.0688231
PURB	UBE3A	0.0688056
MXD4	DNTTIP2	0.0687966
LRRFIP1	MARK3	0.0687828
PLEK	CRLF3	0.0687697
TMF1	ETF1	0.0687622
PBRM1	PCIF1	0.068761
YY1	TXNRD2	0.0687604
SP110	NAA38	0.0687549
MAX	CD72	0.068751
PBRM1	MALT1	0.068738
BATF	HNRNPUL2	0.0687361
SFPQ	SUCLG1	0.0687207
PBRM1	SYF2	0.0687164
TET2	LETM1	0.0687123
MTA3	RP9	0.0687053
SP110	LSM3	0.0686755
HMGB1	ILF2	0.0686657
ZMIZ1	OTUD5	0.0686606
HHEX	YBX3	0.0686544
USF2	APPBP2	0.0686504
MTA3	OGT	0.0686471
MXI1	BZW1	0.0686411
SON	BTF3	0.0686331
BHLHE40	PGLS	0.0686242
ELF2	ATG5	0.0686219
TSC22D3	HP1BP3	0.068621
IKZF1	TAP2	0.0686197
SATB1	DNPEP	0.0686063
JUNB	ARF3	0.0685897
FOXN3	GTF3C2	0.0685877
MXD4	IL2RG	0.0685635
JUND	BORCS8	0.068563
FOXO3	NFKB1	0.0685617
RUNX1	SMC3	0.068553
HMGB1	PDCD6IP	0.0685507
ID2	WAS	0.068545
DNAJC1	ARID1A	0.0685395
HMGB2	OSTC	0.0685394
SSRP1	SEC24C	0.0685379
HMGB1	DPY30	0.0685204
MBD3	ARRB2	0.0685037
MXD4	KLRC1	0.0684883
MAX	CDKN2D	0.0684834
MBD3	PIK3R1	0.0684813
TSC22D1	HNRNPF	0.0684774
TSC22D4	DHX15	0.0684474
[truncated: 71,067 more rows]

## Sheet: 9h.Tiger
Tiger_NK cells_linkList_0.01
regulatoryGene	targetGene	weight
SP100	MYC	0.142028
LRRFIP2	PATL1	0.125648
STAT4	UBE2K	0.117758
XBP1	TOMM6	0.114777
DNAJC2	CTNNBL1	0.114026
HMGB1	RPS27A	0.113018
CTCF	ZNF281	0.11244
EOMES	SUPT4H1	0.108036
MIER1	CCNL2	0.107482
NFATC2	ZBTB2	0.105464
TGIF2	RGS16	0.105285
EOMES	PARP1	0.10505
AEBP2	CALM3	0.104518
RORA	ZKSCAN1	0.104096
GPBP1L1	CALD1	0.104047
LRRFIP2	CLIC5	0.104045
VEZF1	GID8	0.103446
CSDE1	JARID2	0.102848
TFDP1	FAR1	0.102203
FOS	DDIT3	0.102171
ZKSCAN1	NDFIP2	0.100542
LRRFIP2	AATF	0.1
USF1	RHEB	0.0990368
KLF3	TCP11L2	0.0987504
JUN	ZNF622	0.0987079
RLF	SUZ12	0.0982874
IRF1	INIP	0.0981498
DNAJC1	VAPA	0.0971117
ARID4B	SNRPA1	0.0966205
SMAD4	SUPT4H1	0.0961455
KLF3	CREBZF	0.095698
MGA	CNOT1	0.0956628
ETS1	CFAP36	0.0956382
GATA3	MCMBP	0.0946416
EGR1	KANSL3	0.0933352
MIER1	EZH2	0.0931726
SON	SLC16A13	0.0930592
TSC22D3	PGAM1	0.0924718
EGR1	NSMAF	0.0922618
PIAS4	CRLF3	0.0920919
LRRFIP2	ESCO1	0.0911431
IRF2	USP36	0.0906379
ZNF644	UBAP1	0.090402
HMGB2	SMCHD1	0.0903842
NR1D2	VPS8	0.0901639
FOS	NR1D2	0.0899789
TBX21	LRRFIP2	0.089705
PRDM1	TANK	0.0895734
RUNX2	NECAP1	0.0894228
NR1D2	PHACTR4	0.089405
PRDM2	SRP54	0.0891726
CDC5L	USP48	0.0891525
ELF2	MBD4	0.0891215
PBRM1	PRRC2B	0.0887916
NR1D2	GGA2	0.0887676
ZNFX1	CCT5	0.0883786
CREM	SAMHD1	0.0882304
MLLT10	GNL3	0.0876565
IRF1	EPM2AIP1	0.0868986
RBPJ	METAP2	0.0867323
ZNF318	PPP2R5A	0.0864917
NCOR1	SOAT1	0.0864901
LRRFIP1	MAP4K2	0.0860582
AHCTF1	ZNF598	0.085977
CDC5L	PPP1CA	0.085906
AKNA	TAF15	0.0855572
ZNF207	PAN3	0.085366
AKNA	GNB1	0.0851506
TSC22D3	NOP56	0.0849037
KLF6	DPY30	0.0847509
STAT4	TUBB	0.0846519
FOSL2	MCMBP	0.0846236
ZBTB11	ZNF622	0.0839894
HIVEP2	ARL5C	0.0839616
RLF	PDLIM1	0.0835879
MYC	SEC14L1	0.0835103
ARID5A	TBC1D23	0.0833913
SMARCE1	KRR1	0.0833404
PRDM1	ZNF236	0.0831942
ID2	HCFC2	0.0831384
ZNF281	VWF	0.0831196
CTCF	MED8	0.083073
ZNF236	CD2AP	0.0828394
HIVEP2	CDK2	0.0826581
SMARCC2	AGO2	0.0823605
CSDE1	DIS3	0.0822918
REL	NFKB1	0.0821532
ZGPAT	GMIP	0.082104
RLF	DSTN	0.0820684
SMAD4	PAPOLA	0.0819926
STAT4	STK39	0.0818237
ZBTB2	CCDC69	0.0818099
USF1	LEMD3	0.0817757
FOSB	TAB2	0.0817345
NCOA1	POLR3GL	0.0817153
FOS	UBR7	0.0815916
ZGPAT	NMT1	0.0810275
FOS	CHMP4A	0.080824
BBX	CWC15	0.0804979
AKNA	TWF1	0.0804503
MYC	LPIN2	0.0804116
RBPJ	DCAF5	0.0801885
ZGPAT	TNFAIP8	0.0798276
ARID4B	MADD	0.0794959
TERF2	HDAC2	0.0793903
REST	STAT4	0.0792826
ZKSCAN1	CDC42SE2	0.0790293
AFF4	TCOF1	0.0789752
AHCTF1	INTS6L	0.0789355
DNAJC1	TAGAP	0.0787827
SON	CLASRP	0.0787369
DNAJC2	ACAP2	0.0786245
CTCF	VWF	0.0785575
ZBTB16	MCM7	0.0785013
AKNA	NRDE2	0.0784456
TAX1BP1	ISYNA1	0.0783803
CEBPZ	BAG3	0.0781246
XBP1	DDX42	0.0781092
ZNFX1	GHITM	0.0778948
MBD2	ATP6V1G1	0.0778859
FOXO1	LMO4	0.0778195
FOS	SPCS2	0.0777299
ZNF292	TNFRSF18	0.0776819
ZGPAT	SLC12A9	0.0776312
TSC22D3	RHOH	0.0772488
ZKSCAN1	NT5C3A	0.0771366
AFF4	INTS6L	0.076949
ELF1	HMGN1	0.0768324
RELA	TCF25	0.0768095
KMT2C	EP400	0.0767258
ZNF618	MAX	0.0766298
SMARCC1	TACC1	0.0766214
UBP1	SRPK2	0.0766199
ARID4B	CCDC69	0.0763874
TSC22D4	KIAA0232	0.076243
RELB	CYFIP2	0.0762349
IKZF5	MAPK6	0.0760447
SMARCE1	OPTN	0.0759829
SON	DNPEP	0.0759813
ZKSCAN1	TAOK1	0.0759684
LITAF	TRMT13	0.0758864
SFPQ	CD9	0.075721
ELF1	RBL2	0.0756179
ZBTB10	MDM4	0.0755242
NCOA1	FOXO1	0.0753548
AEBP2	ATG9A	0.0752823
GPBP1	ARPC1A	0.0752751
SMARCC2	NGDN	0.0752533
TET2	TIMP2	0.0751767
FOXO1	PPP2CA	0.0751072
MBD1	GSAP	0.075054
TERF2	IL2RG	0.0749994
MBD4	SFT2D1	0.0748226
HES1	ASXL1	0.0748018
SP100	ARHGEF1	0.0747149
RORA	SNRPB2	0.0746996
ZBTB4	SMAP1	0.0746791
PAXBP1	PPM1A	0.0745878
CSDE1	PPP2R2A	0.0745346
NR4A2	KPNA3	0.0744894
HMGB2	ST3GAL1	0.0744661
BAZ2A	ZNF622	0.0743883
REST	MED13L	0.0742184
AHCTF1	SIPA1	0.0742156
TCF7	COQ10B	0.0740125
USF1	LMNB1	0.0739318
MBD4	ELF2	0.0739299
NFX1	PDAP1	0.0738962
USF1	KIF21B	0.0738828
DDIT3	GLG1	0.0738637
ZBTB16	GMEB1	0.0737854
TCF25	VTI1B	0.0737511
BAZ2A	ZDHHC16	0.0737145
XBP1	TMEM14C	0.0735716
DNAJC2	GGA2	0.0735084
CREBRF	SENP6	0.0734822
AEBP2	RHOA	0.0733305
CSDE1	ATXN7L3B	0.0733207
VEZF1	DENND4A	0.0733168
LRRFIP1	CTSH	0.073277
ZGPAT	NDFIP1	0.073221
ZNF236	GPAT4	0.0731918
MAF1	TBL1X	0.0731642
TERF2	TRIM56	0.0730365
NCOR1	AP3S1	0.0729935
ARNTL	IQGAP1	0.0729235
LRRFIP2	TBX21	0.0728527
ZNF831	EIF3K	0.0727972
LRRFIP1	IPCEF1	0.0727258
NR3C1	SPG7	0.0726823
NR4A1	PRPF40A	0.0725527
ZBED6	CELF2	0.0725474
ELF1	ARHGEF3	0.0725377
IRF1	GPR137B	0.0724529
NFE2L1	TMEM14C	0.0724306
ZNF706	PSMA5	0.0722693
NCOR1	RPL34	0.0722593
CSDE1	CAPZB	0.0722048
ZHX1	NRDC	0.07206
ZBTB10	TMED10	0.0719976
ID2	KRI1	0.0717762
STAT1	CD48	0.0717396
HMGB2	DNAJB2	0.0716905
GPBP1L1	EMC6	0.0716842
STAT1	UBR1	0.0716453
BAZ2A	SEC24C	0.0715612
ARID4B	PCBP2	0.0714887
HMGB2	RGS2	0.0714251
AKNA	DDX50	0.0714238
MYC	DNAJC7	0.0714237
ZGPAT	SCYL3	0.0713646
RUNX2	CIB1	0.0712125
ZNF831	TRIM33	0.071111
IRF1	CLTA	0.0709613
GMEB1	MCM7	0.0709212
ARID4B	TESC	0.0708418
ARID4A	GIT1	0.0708391
NFE2L1	XBP1	0.0708209
E2F4	KPNA3	0.0707923
ZNF207	DEF6	0.0707231
IRF2	ADCY7	0.0707151
SP100	MGAT2	0.070702
ZNF318	ITPR2	0.0706949
STAT4	REST	0.0705961
GCFC2	SNX2	0.0704793
NR3C1	USP4	0.070473
LITAF	ZBP1	0.070324
AFF4	IKZF5	0.0702807
E2F4	NR4A2	0.0701065
BCLAF1	RBM25	0.0700683
SFPQ	ITGA2B	0.0700114
GMEB1	FBL	0.0700093
CEBPG	MAP4K4	0.0698365
PRDM1	BUD31	0.0698313
GMEB1	NFKBID	0.0697733
ZBTB16	LEMD3	0.0697644
REL	INIP	0.0696965
NFKB2	PDCD4	0.0696302
SFPQ	UGCG	0.0695725
RFXANK	ARHGAP5	0.0695699
ELF1	SMAD7	0.0694657
MBD4	DEF6	0.0693699
ZGPAT	PIK3C2A	0.069323
IKZF5	TARDBP	0.0693186
NME2	GPR137B	0.0693098
TMF1	WDR70	0.0692717
TFCP2	TMED2	0.0692595
YBX1	KDM1A	0.0692111
ID2	SPAG9	0.0691959
ID2	PAF1	0.0690933
ZGPAT	STX17	0.0690692
TTF1	RRP1B	0.0689871
IRF1	CREBBP	0.0689567
TBX21	TMEM140	0.0689354
IRF1	CSRP1	0.0689339
NR3C1	TPM1	0.0689214
USF1	PDE7A	0.0688982
YBX1	RPL30	0.0688939
ARID1B	MAN1B1	0.0688237
ETS1	HSPA4	0.0688095
DNAJC2	NDUFB2	0.0687941
XBP1	CEBPG	0.0685957
USF1	TNRC6B	0.0685461
ZHX1	PSPC1	0.068522
ZFP36L1	GFOD1	0.0684256
NFE2L1	CD63	0.0682767
MAF1	OSBPL3	0.068224
GPBP1	GABARAP	0.0681635
TAX1BP1	RALGDS	0.0681249
ZKSCAN1	VCP	0.0680327
AHCTF1	TAF1D	0.0680174
PRDM1	NDUFA2	0.0680025
RFXANK	ARPC1A	0.067951
ZHX1	PPP2R5A	0.0678854
RELA	PARP1	0.0678262
ZHX1	UHRF1BP1L	0.0677627
ZNF236	CAP1	0.0677128
ZNFX1	SAMD9L	0.0675167
TSC22D3	HNRNPL	0.0674981
SMAD4	NAA15	0.0674054
TSC22D3	TRIM69	0.0673855
DNAJC2	GAPVD1	0.0673233
ETS2	XRCC1	0.0672224
RELA	CDC73	0.067071
TFDP1	UHRF1BP1L	0.0670657
SREBF2	SH3BP2	0.06695
ZNF281	ABHD16A	0.0669214
EOMES	UBXN1	0.0668981
STAT3	NR3C1	0.0668471
CREBRF	PAK2	0.066824
USF1	WRAP73	0.0668228
GPBP1	FFAR2	0.0667695
NME2	PLCG1	0.0667583
SMARCC2	MED8	0.0666892
KMT2C	CCDC127	0.0666078
ZNF236	B4GALT1	0.0665973
TSC22D4	CDK2AP2	0.0665804
ZNFX1	EPC1	0.0665784
TSC22D3	TMBIM4	0.0665639
TERF1	ATP6V1E1	0.0665419
SFPQ	ILF2	0.066531
SON	OPA1	0.0665041
VEZF1	NPAT	0.0664848
NFKB1	YWHAZ	0.0663537
PAXBP1	CAPNS1	0.0662808
NME2	TRIM56	0.0662308
STAT3	BRCA2	0.0661549
KLF3	PPP1CB	0.0661447
ZNF318	KIF21B	0.0661352
RERE	NRDE2	0.0661339
HIVEP2	PAK2	0.0661123
SP100	PRPF18	0.0660482
MBD4	SNX10	0.0660365
NFE2L2	RELA	0.066033
TFDP1	CHD1L	0.0659719
NFKB2	SLC43A2	0.0659352
SREBF2	VTI1B	0.0659088
CEBPZ	CHD6	0.0659081
CREBRF	ATAD5	0.0658736
LITAF	RPAP2	0.0658306
MBD2	UNC119	0.0658298
PIAS4	RPF1	0.0658228
GMEB1	CTR9	0.0657594
ZNF292	CTSW	0.0657589
DNAJC2	SLC43A2	0.0657536
ZBTB4	RALA	0.0657324
HMGB2	CHD3	0.0657005
RERE	PRDM2	0.0656272
PRDM1	REEP2	0.0656065
GCFC2	CSPP1	0.0655493
BHLHE40	GLMN	0.0655345
UBTF	NVL	0.0655046
RUNX2	CDK2AP2	0.0655
ELF1	WDR33	0.0654403
TAX1BP1	RNF213	0.0654354
KLF3	SUGP1	0.0654272
ZGPAT	NSMAF	0.0653943
SON	RNF220	0.0653735
ARID4A	PRPF38B	0.0653354
ATF4	LSM6	0.0652935
ZBTB2	AAMP	0.0652729
NCOR1	MAP4K4	0.0651921
ZNF706	CTDSP1	0.0651819
ZNF318	SLF1	0.0650688
GPBP1	HDAC7	0.0649995
TERF1	KAT6A	0.0649316
TCF7	TERF1	0.0649257
REL	CLPTM1L	0.0648834
CSDE1	SEC24B	0.0648693
TGIF2	PCF11	0.0648523
AKNA	DNAJA1	0.0647216
SP100	SGK1	0.0646407
NR4A2	E2F4	0.0645956
EGR1	CLPTM1L	0.0645223
ZNF318	PIAS4	0.0645015
NFE2L1	IFRD1	0.064501
CREBRF	MTMR3	0.0644567
HIVEP1	LASP1	0.0643897
TBX21	NEXN	0.0643523
ZBTB2	NFATC2	0.0641981
SP100	RNF7	0.0641931
ZBTB16	ADRM1	0.0641674
SMAD4	ARID1A	0.0641404
ZNF318	NRDC	0.0640818
ZBTB16	NFKBID	0.0640702
FOS	TERF2	0.0640688
ZFP36L1	TNFRSF18	0.064063
BCLAF1	IFNAR2	0.063943
AEBP2	AP3S1	0.0639345
ZBTB2	CDR2	0.0639151
IKZF5	ATE1	0.0639089
RORA	GALNT6	0.063902
TTF1	VASP	0.0638976
VEZF1	LFNG	0.0638718
NCOR1	SNX2	0.0637741
REST	IRF1	0.0637686
REST	SGK1	0.0637431
KMT2C	RPL23	0.0636913
DNAJC2	HERC1	0.0636826
RELA	NFE2L2	0.0636616
LRRFIP1	FCF1	0.063599
ZBTB10	HMGCR	0.0635972
NME2	IFNGR1	0.0635331
TSC22D3	SNRNP48	0.0634841
NCOR1	CENPC	0.0633638
ARID1B	TPP2	0.0633387
PIAS4	LDHA	0.0633233
ZBTB16	FBL	0.0633093
FOSL2	NRBP1	0.0633077
KLF10	NEDD9	0.0633014
ZBED6	EPM2AIP1	0.0632848
BAZ2A	RBM15	0.0632696
NR1H2	GSE1	0.0632066
LITAF	CNOT7	0.0631821
RORA	RIOK3	0.0631801
TAX1BP1	PSMB9	0.0631115
NR4A1	NFE2L1	0.0630771
ZGPAT	SMG7	0.063073
USF1	SUZ12	0.0630549
SON	TCP11L2	0.0630235
TCF7	EIF3M	0.0629848
MAX	MFNG	0.0629802
STAT4	ARPC4	0.0628787
ZNF706	FRG1	0.0628777
CREBRF	RSBN1	0.0628615
SP100	RABGEF1	0.0628496
CDC5L	HDAC2	0.0628227
ELF1	STAG1	0.0627629
JUN	AHI1	0.0627136
CREM	RBL2	0.0627031
SP3	PKM	0.0626905
ARID5B	TPM2	0.0626373
TSC22D2	MYC	0.0626215
TERF1	KDELR2	0.0625879
ZBTB11	DIAPH1	0.0625248
FOS	HNRNPA1	0.0625013
CEBPG	DNAJC9	0.0624835
ARID4A	GRB2	0.0624167
CEBPG	XBP1	0.0624081
FOS	EEF1G	0.0623458
ZNF831	RNF138	0.0623441
SFPQ	DAAM1	0.0622743
TSC22D4	KDM1A	0.0622528
GPBP1L1	TPM1	0.0622342
NFE2L1	NFKBIA	0.0622262
DNAJC2	PHACTR4	0.0621652
ID2	RBBP7	0.0621564
XBP1	HNRNPC	0.062129
KLF3	PPP3CA	0.062084
NR1D2	TERF2	0.0620634
RELA	NAA16	0.0620047
REL	DBF4	0.0619708
ZGPAT	MTF2	0.061969
RFXANK	HSPD1	0.0619409
FOS	PPP2R1A	0.0619189
GMEB1	MTPAP	0.0619132
ZHX1	FAR1	0.0619051
TFDP1	PTGES3	0.0618783
HES1	IDH2	0.0618351
IRF2	GSK3B	0.061831
ELF1	ZDHHC16	0.0617589
YY1	TBRG1	0.0617467
AHCTF1	INPP4B	0.0617195
NFE2L2	G3BP1	0.0616821
ZKSCAN1	BAG3	0.0615694
AHCTF1	HERC3	0.0615517
CEBPG	PSMA7	0.0615312
AHCTF1	PQBP1	0.0614878
GPBP1L1	SRSF7	0.0614812
ZBTB16	PHRF1	0.0614575
SON	ETF1	0.0614494
NFKB1	REL	0.0613893
NR1H2	TRMT13	0.0613889
LITAF	N4BP2	0.0613484
TET2	SNX10	0.0613102
BHLHE40	ZBTB11	0.0612983
CDC5L	ARHGAP25	0.0612854
AKNA	BAP1	0.0612662
ATF4	RNH1	0.0612537
MYC	TSC22D2	0.0611806
BHLHE40	OTUD5	0.0611648
MIER1	SMC5	0.0611526
CEBPZ	TIMP1	0.0610874
RORA	HSP90AA1	0.0610846
NR1H2	TUBGCP5	0.0610625
CSRNP1	ST3GAL1	0.0610565
SUB1	TAF3	0.0610183
CTCF	ITK	0.0610162
TERF1	SURF1	0.0610077
AHCTF1	HERC2	0.0609912
NFATC2	WBP11	0.0609875
SUB1	NSUN6	0.0609387
ZNF622	ZFAND6	0.0609273
ETS1	SNRNP70	0.0609245
IKZF5	HBM	0.0608504
HMGB1	ADA	0.0607974
CNBP	MFN2	0.0607782
ZHX1	PTPN6	0.0607498
PBRM1	WASF2	0.0607354
HMGB1	RPL10A	0.0607109
IKZF5	CCDC89	0.0606368
NME2	ENSA	0.0605806
ELF1	EP300	0.0605753
NCOR1	HP1BP3	0.0605482
ARID4A	PLK3	0.0605462
GTF3A	HEATR1	0.0605424
ZKSCAN1	ELOVL5	0.0605331
MGA	PFKP	0.0605304
ARID5B	TNIP1	0.0605184
AEBP2	HUS1	0.060454
BBX	FOXO1	0.0604433
NCOR1	RPS26	0.0604183
DNAJC2	FRYL	0.0603657
FOS	PITPNM1	0.0603655
CTCF	WSB1	0.060363
ZNF281	CTCF	0.0603518
BCLAF1	LEMD3	0.0603254
AFF4	UBE2D2	0.0602981
ARID1A	PER1	0.0601856
SP100	SND1	0.0601751
AKNA	CD7	0.060172
DNAJC1	HSPD1	0.060147
TERF2	ARHGAP26	0.0601373
ARID4B	ERO1A	0.0601055
ZNF644	TMEM14C	0.0600779
RORA	RPAP3	0.060077
YBX1	RPS29	0.0600722
KMT2C	TXNDC9	0.0600083
ZKSCAN1	PRDM2	0.059956
UBTF	SUCO	0.0599252
ZBED6	EIF3K	0.0598822
SUB1	EPAS1	0.059829
BAZ2A	POLE3	0.0598158
NR4A2	DDX6	0.0598115
TMF1	MCTP2	0.0597902
SP100	KLRD1	0.0597859
AHCTF1	NAIP	0.0597228
CREBRF	CBX5	0.0596849
HMGB1	DHX9	0.0596806
YBX1	CTNNB1	0.0596409
GATA3	ORAI2	0.0596024
CDC5L	SAP18	0.0595981
NR1D2	NDUFB2	0.0595881
SMARCC2	RBM15	0.0595546
TBX21	ARPP19	0.0595379
TMF1	CYFIP2	0.0595366
SP3	WTAP	0.0595304
NFE2L1	SERPINE2	0.0594404
ATF3	MAP3K8	0.0594227
JUN	RILPL2	0.0594042
RFXANK	SMG1	0.059329
DNAJC2	VPS8	0.0593186
EGR1	DYNLT3	0.0593056
ELF1	SP3	0.0592768
AFF4	RC3H1	0.0592507
NCOR1	DDX52	0.059249
ZGPAT	BRD9	0.0592164
STAT1	ST6GALNAC4	0.0592096
CNBP	ACSL1	0.0591978
TAX1BP1	PNISR	0.059189
ZBTB11	NUB1	0.059188
TMF1	F11R	0.0591821
MAX	PLP2	0.0591649
TFDP1	CDC37L1	0.0591649
AEBP2	AKAP12	0.0591452
RELA	METRNL	0.0591452
ETS1	CRTC2	0.0591404
HIVEP1	DPY30	0.0590698
MAF1	PLP2	0.059066
ZNF292	ATF4	0.0590652
NFE2L2	AGFG1	0.0590508
CEBPG	YPEL5	0.0590457
ZNF148	ITCH	0.0590228
PIAS4	HOOK3	0.0590084
VEZF1	MAPK6	0.0589715
ZNF318	CDC37L1	0.0589572
TCF7	EIF3I	0.0588577
CDC5L	DDX39B	0.0588417
CREBRF	TP53BP1	0.0588415
TMF1	DIS3	0.0587865
CREBRF	VDAC2	0.0587472
TSC22D2	JAK3	0.0587105
SMARCE1	DNAJA1	0.0587013
SON	FAU	0.0586972
TSC22D3	ADGRE5	0.0586827
ZKSCAN1	DMXL1	0.0586816
ELF1	WDR45B	0.0586802
TERF2	EIF3L	0.0586507
AKNA	DRAP1	0.058628
SON	CD2	0.0586174
TTF1	FTH1	0.0585824
LRRFIP2	EIF3M	0.0585792
JUN	MSH6	0.0585606
IRF1	TRIM33	0.0585043
KLF6	CREB1	0.0584873
SON	PRR14	0.0584657
KLF10	CXCR4	0.0584455
TSC22D3	FUS	0.0584382
RERE	CHIC2	0.0584356
CREBRF	NECAP1	0.0584319
CSDE1	TBC1D15	0.0584149
ID2	RABGGTB	0.0583493
MIER1	TPT1	0.0583299
RLF	NFKBID	0.0583232
TTF1	CHMP2A	0.0583115
RELA	NAIP	0.0583017
EGR1	TBRG1	0.0582527
HMGXB4	MCMBP	0.0582502
IKZF5	TMEM140	0.0581946
MBD2	PRF1	0.0581659
KLF3	SGMS1	0.0581506
YBX1	RPS14	0.0581418
RELA	MAN2A2	0.058129
ARID5A	ARMCX3	0.0580734
NR1D2	DNAJC25	0.0580667
CREM	PPP1R15A	0.0580424
ZNF326	SETD3	0.0580308
RFXANK	PPM1G	0.0579801
ARNTL	GIT1	0.057972
MAF1	MLLT10	0.0579558
IKZF5	INTS6L	0.0579506
IKZF5	TBL3	0.0579332
REL	WDR37	0.0579304
SMAD4	STAU1	0.0579181
NR1D2	CHMP4A	0.0578997
AEBP2	OS9	0.0578715
ZGPAT	ABI3	0.057867
BAZ2A	SMARCA5	0.0578528
AHCTF1	SNRPA1	0.0578519
GPBP1	SH2D3C	0.0578331
NCOA1	PARK7	0.0578323
ZKSCAN1	WDR33	0.0578062
UBP1	CD37	0.0578032
BCLAF1	GLYR1	0.057787
SON	UNC119	0.0577622
AKNA	ITPR1	0.0577576
IKZF5	AFF4	0.0577512
ZHX1	MFN1	0.0577463
MBD2	ZMAT2	0.0577416
TERF1	PDAP1	0.0577348
PIAS4	ZNF318	0.0577272
LRRFIP1	OTUD4	0.0577221
UBP1	TXLNG	0.0576832
BBX	LMNB1	0.0576805
ARID1A	HP1BP3	0.0576764
CREBRF	UBE2D3	0.0576508
BAZ2A	CD6	0.057637
NR4A1	PPP2R1A	0.0576183
CREBRF	HIVEP2	0.0576048
CREBZF	KLF3	0.0575927
NCOR1	SRP19	0.0575585
MBD1	UBR4	0.0575484
HIVEP1	FEM1C	0.057519
TSC22D3	USP4	0.0574962
LRRFIP2	HELB	0.0574919
ZHX1	ETS2	0.0573955
PRDM1	PEX16	0.0573916
RORA	MCPH1	0.0573876
ATF4	MPC1	0.0573309
ZNF318	FAR1	0.0572628
AKNA	PSMA4	0.0572263
NFE2L2	NCOA1	0.0572063
HMGB2	SLC43A2	0.0571427
CTCF	EEF1D	0.0571394
SP100	STAT1	0.0571166
AHCTF1	TAF3	0.0570923
ZBTB10	SDCBP	0.057084
CSRNP1	NCOA3	0.0570517
SMARCE1	FBXW2	0.0570243
CSRNP1	TAF15	0.0570147
ZGPAT	ACSL4	0.0569922
SMARCC2	UBE2B	0.0569429
KLF10	CAPG	0.0569344
REST	CAPRIN1	0.0569164
ZKSCAN1	SNRPB2	0.0568684
BAZ2A	RFTN1	0.0568562
ZNF207	NIN	0.0568469
GPBP1	MBD1	0.0568429
CNBP	ZNF618	0.0568356
AKNA	SPOCK2	0.0568156
NCOR1	PRRC2C	0.0568132
TGIF2	KDM6A	0.056804
CEBPG	KDM6A	0.0567982
SMARCE1	ZNF706	0.0567933
GTF3A	NDUFA13	0.0567777
NR4A1	PHF19	0.056764
HMGB2	RBM6	0.0567403
EOMES	AHNAK	0.0567274
RLF	STAG1	0.0567222
NFKB2	ARHGEF18	0.0567214
ARID4B	TMEM14C	0.0566367
SON	SEL1L	0.0566085
ARID4B	FUS	0.056601
FOXO1	ARMCX3	0.0566006
STAT1	PGK1	0.0565977
TERF2	HINT1	0.0565722
KLF3	LITAF	0.0565514
ZNF207	GID8	0.056472
IRF1	TAF10	0.056469
GPBP1L1	ATP6V1E1	0.0563497
MBD1	SNX14	0.0563399
NR1D2	FRYL	0.0563327
CREBRF	TMEM131	0.0563236
AHCTF1	TNF	0.0563071
ZBTB16	SIPA1L1	0.0562929
E2F4	UBE2Q2	0.0562386
IRF2	RRP12	0.0562348
ZNFX1	KLHDC3	0.0562015
ARID4B	PFDN5	0.056173
RFXANK	SUPT4H1	0.0561417
ARID4B	NSMAF	0.0561149
TCF7	PDAP1	0.0560751
FOS	APAF1	0.0560655
ARID1B	ZNF354A	0.0560151
TAX1BP1	PSMB4	0.0559784
ATF4	SNW1	0.0559131
ZKSCAN1	NXF1	0.055871
SMARCC1	DBNL	0.05586
SON	SNX29	0.0558466
EGR1	RNF220	0.0558397
ZNF207	PCM1	0.055835
USF1	KDM5B	0.0558294
ZNF706	SMARCE1	0.0558248
BCLAF1	THOC2	0.0558165
HIVEP2	CCDC89	0.0558114
IKZF5	CD81	0.055801
ZKSCAN1	ARL6IP1	0.0557999
ZBTB16	MAP1LC3B	0.0557835
ZBTB11	TCOF1	0.0557813
NR1D2	REEP5	0.0557669
EGR1	EIF4G3	0.0557306
TGIF2	EHD1	0.055725
IRF2	SH3BP2	0.0557011
ARID4B	ZNF644	0.0556748
EOMES	CHTOP	0.0556291
ID2	MED8	0.0556277
NCOA1	TGOLN2	0.0555801
CREM	DYNC1LI1	0.0555501
IKZF5	PPP4R1	0.055512
RORA	VCP	0.0555073
ARID5B	RSBN1L	0.0555049
KLF10	SRPK1	0.0554752
TTF1	CCDC89	0.0554435
IRF2	PYCR2	0.0554104
STAT3	ITGA5	0.0554095
DNAJC2	PPP4C	0.0553835
ARID4B	KDM1B	0.0553254
ARID5A	ZNF207	0.0553141
CEBPZ	MCPH1	0.0552603
GTF3A	GAB2	0.0552546
GPBP1L1	SRSF10	0.0552297
GATA3	NRBP1	0.0552237
TGIF2	SDCBP	0.0551964
SUB1	EIF3G	0.0551892
NFE2L1	TOMM6	0.0551784
CEBPG	CCT2	0.0551709
ZNF706	ELMO1	0.0551688
NFE2L1	CNIH4	0.0551589
SON	TOPBP1	0.055154
ZBTB16	EPC2	0.055149
ZBTB16	IDH2	0.0551251
ZBED6	SIGIRR	0.0551097
TSC22D4	UPP1	0.0551031
SP100	NGDN	0.0551005
FOS	DYNLL2	0.0550835
GPBP1L1	WSB1	0.0550205
NFE2L2	CCT6A	0.0550107
CEBPG	GADD45A	0.0549986
UBTF	ADA	0.0549714
KLF3	TSPYL2	0.054957
TAX1BP1	KDM5A	0.0549504
ZNFX1	TMED5	0.0549382
ETS1	RELA	0.0549154
FOS	PSMA7	0.0549114
GPBP1	NGDN	0.0548999
CDC5L	EDC4	0.0548903
NFKB2	JAK3	0.054882
EOMES	FLNA	0.0548589
KLF10	DNTTIP2	0.0548347
TERF2	HNRNPL	0.0548265
REST	RSL1D1	0.054825
BAZ2A	KIN	0.0547872
CEBPG	ARL5C	0.054776
SON	KANSL3	0.0547248
CNBP	MGA	0.0547125
RORA	SLTM	0.05464
TSC22D3	SPTBN1	0.054636
ZBTB2	EIF4E3	0.0546307
BAZ2A	ITSN2	0.0546258
ZBTB10	RPL36AL	0.0546022
EGR1	STX12	0.0545961
NR4A1	DUSP2	0.0545949
GPBP1L1	KAT6A	0.0545683
UBTF	CDC37L1	0.0545613
NFKB1	CDK13	0.0545503
ETS1	THOC2	0.0545454
CSDE1	ZC3H12C	0.054482
BBX	MAP1LC3B	0.0544674
NCOR1	SMARCC2	0.0544625
RUNX2	ERO1A	0.0544547
HMGB1	BIN2	0.05445
MBD4	SPN	0.0544404
ZNF831	CLTA	0.0544349
NR4A1	CDKN2AIP	0.054433
TAX1BP1	PPDPF	0.0544112
IKZF5	TCOF1	0.0544018
ZFP91	RLF	0.0543941
TET2	NIN	0.0543505
AFF4	DDX27	0.0543502
LITAF	STX12	0.0543491
SMARCC1	UPF1	0.0542712
TSC22D3	SNU13	0.0542501
SON	REPS1	0.0542459
CREBRF	TPM2	0.0542379
PRDM2	NRDE2	0.0542275
ZNF318	VMA21	0.0542222
STAT4	NBN	0.0542147
DNAJC2	QRICH1	0.0541842
YBX1	RPS23	0.0541829
GPBP1	HYPK	0.0541618
EPAS1	CCT5	0.0541499
ZBTB4	INPP5F	0.0541404
PRDM2	TTC39C	0.0541352
ETS1	RBM17	0.054068
ETS2	CCNG2	0.054059
TET2	BAP1	0.0540494
MYC	RABGEF1	0.0540445
GMEB1	UBQLN1	0.0540263
ARID1B	ZNF281	0.054011
FOXO1	MED13L	0.0539869
GPBP1L1	PSMD13	0.0539787
AKNA	PTGER4	0.0539619
TSC22D4	BRCA2	0.0539431
HES1	ARID1A	0.0539024
IRF1	FAM189B	0.0538719
ZNF831	FLNA	0.0538343
EGR1	CHCHD2	0.0538172
BBX	SEL1L	0.05379
XBP1	AP3S1	0.0537809
ATF3	CREG1	0.0537756
NR4A2	SMC6	0.0537576
NFKB2	ACAP2	0.0537102
ATF3	KRTDAP	0.0537068
ZFP91	APBB1IP	0.0537052
NFKB1	PLA2G6	0.0536763
HMGB1	SF3A1	0.0536716
EOMES	DNAJB2	0.0536606
SP100	STX16	0.0536525
ZGPAT	SUGP1	0.0536334
FOS	ARL5C	0.0536265
NCOR1	DHX29	0.0536243
ZNF207	CCDC66	0.0536027
NFE2L1	HNRNPC	0.0535766
PRDM1	CTDSPL2	0.0535624
NCOA1	JMY	0.0535614
NFE2L2	TIMP2	0.0535349
CEBPG	TPM2	0.0535337
ARID5B	RAPGEF6	0.0535303
ZBTB2	WBP11	0.0535302
HMGB2	BIRC6	0.0535103
BBX	DPY30	0.0535017
TFDP1	EP400	0.0534816
RLF	LDHA	0.0534739
ZHX1	CDC37L1	0.0534676
BCLAF1	NUCKS1	0.0534021
NR4A1	ABI1	0.0534003
ZKSCAN1	SNRPN	0.0533825
GMEB1	SIPA1L1	0.0533761
CREM	STK38	0.0533722
EOMES	PATL1	0.0533574
AEBP2	CDK17	0.0533315
LRRFIP2	RAB6A	0.0533124
TCF7	NFX1	0.0533042
IRF1	REST	0.0532691
ZBTB10	ITGAE	0.0532684
STAT4	ATAD2	0.0532056
ZBTB16	KIN	0.0531788
RERE	TBL1X	0.0531576
UBTF	DEGS1	0.0531458
NR3C1	APBB1IP	0.0531285
CSDE1	DEK	0.0531266
DNAJC2	SDCBP	0.0531146
TTF1	NUBP1	0.0531074
CSDE1	SRPK1	0.0530888
HIVEP2	SPTBN1	0.0530712
MYC	SP100	0.0530698
RORA	TMEM107	0.0530639
HIVEP2	PSMA5	0.0530561
LRRFIP1	IRF2BP2	0.0530504
GMEB1	MIA3	0.0530501
VEZF1	PSMB1	0.053025
LRRFIP1	ZMYND8	0.0530137
BCLAF1	ISG15	0.0530112
ARID1B	SRSF7	0.0530057
UBTF	NRDC	0.0530044
SREBF2	NECAP1	0.0530013
TTF1	RIPK2	0.0529991
RELB	ARAP2	0.0529675
RELA	PABPN1	0.0529647
CSDE1	INPP4B	0.0529595
TFDP1	UBASH3A	0.0529434
ZNF706	DBF4	0.0529403
CDC5L	WDR1	0.0529345
SFPQ	PPIL4	0.0529154
STAT4	CYFIP2	0.0528757
NR1H2	CCPG1	0.0528666
ZBTB4	CD247	0.0528149
AHCTF1	CCDC88C	0.0528095
NCOR1	SLC2A3	0.0527941
CREB1	EXOSC9	0.0527803
MIER1	FLII	0.052755
ARID4A	STK10	0.0527509
ELF1	PREX1	0.0527391
DNAJC1	GGA2	0.0527319
TERF2	PPP2R1A	0.0527262
SFPQ	RGS18	0.0527262
ARID4A	RNF149	0.0527175
ZBTB16	ADAM19	0.0527074
MLLT10	RNF213	0.0526963
ZBTB2	RBM15	0.0526834
LRRFIP1	SETX	0.0526787
SFPQ	GPI	0.0526568
E2F4	PITPNB	0.0526531
ETS2	CSF3R	0.0526476
DNAJC2	ILF2	0.0526392
HES1	PUM3	0.0526323
NR4A1	YWHAB	0.0526296
SFPQ	SNX29	0.0526252
FOS	LRRFIP1	0.0526248
DDIT3	THBS1	0.0525513
TSC22D3	IVNS1ABP	0.0525474
ARID1B	TGFBR2	0.0525439
HMGB2	PDS5B	0.0525202
ZFP91	TP53BP1	0.0525093
ATF3	KMT2A	0.052493
KLF6	PSMD3	0.0524812
ZBTB11	NDUFA13	0.0524396
MBD4	RNF113A	0.052398
MAX	BPTF	0.052388
TAX1BP1	LFNG	0.0523389
BCLAF1	SLMAP	0.0523135
CREBZF	TAF8	0.052312
SMARCE1	ACBD3	0.0523085
MLLT10	PPM1G	0.0523041
ZBTB16	TRAM1	0.0523007
RELA	MGAT1	0.0523006
CREM	SMAP1	0.0522991
ZFP36L1	RPS2	0.0522967
ARID5A	TXNDC9	0.0522658
ARID5B	USP8	0.0522555
ZNF644	CIB1	0.0522401
TFDP1	RPN2	0.0522183
SMARCC1	NSMAF	0.0522144
ZKSCAN1	MRPL57	0.0521882
FOSL2	GATA3	0.0521697
PRDM2	ATXN2L	0.0521676
GPBP1	UCP2	0.052162
BCLAF1	TAF11	0.0521424
SMARCC2	PGK1	0.0521182
ZFP91	SLC2A3	0.052104
ZBTB4	UBE2D2	0.052103
CREB1	NEXN	0.0520966
SP100	ARHGAP5	0.0520844
YBX1	ATL2	0.0520742
TCF25	KDM5B	0.0520586
KLF10	ZNF618	0.0520382
AHCTF1	RC3H1	0.0520248
TAX1BP1	RRP12	0.0520088
ZFP36L1	EIF4A2	0.0519614
REL	SDE2	0.0519386
TET2	NUDT4	0.0519211
NFKB1	NASP	0.0519147
ZKSCAN1	ZNF292	0.0519104
SATB1	KAT6B	0.0519045
ZNF148	RBM6	0.0518512
SREBF2	NR3C1	0.0518472
ZNF318	ZHX1	0.05184
UBTF	UHRF1BP1L	0.0518062
IRF1	EIF3L	0.0518054
SON	GGH	0.0518004
NR1D2	DNAJC2	0.0517948
SREBF2	PFDN2	0.0517863
TERF2	SPAG9	0.0517846
ZBTB10	BRCA2	0.0517402
ATF3	FES	0.0517175
UBTF	TBC1D15	0.05171
TSC22D4	SLC11A2	0.0516874
ZHX1	UBE2A	0.0516568
SUB1	ZNFX1	0.0516092
FOXO1	PRR14	0.0515811
CDC5L	CD28	0.0515787
RORA	ZRANB2	0.0515527
ZBTB2	SPIDR	0.051542
ID2	ITGAE	0.0515123
IRF1	CDC37L1	0.0514696
SUB1	SRP14	0.051461
ZNF706	CD69	0.0514591
SMARCC1	EPSTI1	0.0514575
ZNF354A	ZNF598	0.0514538
TFDP1	RICTOR	0.0514524
ZNFX1	TXLNG	0.0514487
GMEB1	ADAM19	0.0514469
ZKSCAN1	STT3B	0.0514389
VEZF1	FCF1	0.0514343
XBP1	PDE4D	0.0514127
HIVEP2	UBP1	0.0513983
ZNF706	MGAT1	0.0513967
NFATC2	HMGCR	0.051392
ZGPAT	SAFB2	0.0513833
CSDE1	RAB8B	0.0513693
ZNF292	SLC25A25	0.0513671
CSRNP1	SERINC3	0.0513555
FOXO1	TXNDC9	0.0513488
PIAS4	TNRC6B	0.0513271
ARID5A	ALOX5AP	0.05132
YBX1	DYNC1H1	0.051317
SATB1	HNRNPM	0.0513115
IRF1	GNPTAB	0.0512947
SMAD4	SMARCC1	0.0512387
BBX	PSMC5	0.0512311
BAZ2A	KRR1	0.0512252
LITAF	SPCS3	0.0512149
TCF7	POLE3	0.0512112
CEBPG	PRKRIP1	0.0512014
RUNX2	JADE2	0.0511962
ZKSCAN1	WRAP73	0.0511961
TTF1	SF3B1	0.0511599
BAZ2A	SMARCC2	0.0511339
HMGB1	TXLNG	0.0511316
TCF7	CTDSP1	0.0511082
ID2	TRAFD1	0.0511071
TMF1	IFNGR1	0.0511053
RORA	PYCR2	0.051098
IRF2	LARP4B	0.0510875
NFE2L2	SGK1	0.0510843
NR4A1	UBAP2L	0.0510775
HMGB2	TBC1D1	0.0510766
RFXANK	UCP2	0.0510721
KLF6	RARA	0.0510635
MIER1	TMEM107	0.0510414
TFCP2	JMY	0.0510387
ZGPAT	CTC1	0.0510198
NFKB1	PCNT	0.0510178
ARID4A	THRAP3	0.0510097
CNBP	TBL1X	0.0510057
SREBF2	STK39	0.0509681
SON	AIDA	0.0509601
CDC5L	STIP1	0.0509525
ZBED6	TGFBR2	0.0509397
CREB1	SEC24A	0.0509365
ARID4A	TAB2	0.0509356
CREM	RPL35	0.0509156
RBPJ	RAPGEF6	0.0508798
SON	SEC16A	0.0508755
ZHX1	UBASH3A	0.0508602
FOS	CD28	0.0508444
NFE2L2	NIN	0.0508171
AEBP2	YPEL5	0.0508071
IKZF5	ACTR10	0.0507975
YY1	PRDX6	0.0507509
RBPJ	ARID5B	0.0507321
TBX21	PSME4	0.0507299
PRDM2	SLF1	0.0507239
ZBTB10	SERPINE2	0.0506955
ZFP36L1	TMOD3	0.0506846
NR4A1	PRRC2C	0.0506838
ZNF706	NFKBIB	0.0506694
NFE2L2	RNF157	0.0506573
MGA	TGIF2	0.0506343
IRF1	SLC20A1	0.0505786
TERF2	WASF2	0.0505662
HMGB1	ATP1B3	0.0505581
REST	GDI2	0.0505465
CREB1	TAGAP	0.0505463
RELA	G3BP1	0.0505132
ZNF644	AP1B1	0.0505115
USF1	TIMP1	0.050506
MAX	RAB12	0.0504909
XBP1	ATAD5	0.0504865
BAZ2A	PRKCD	0.0504703
PRDM1	SH2D3C	0.0504613
KMT2C	CYLD	0.0504534
RBPJ	GATA3	0.0504432
REL	DGKA	0.050435
ZNFX1	EPAS1	0.0504145
ZGPAT	UBE2R2	0.0503625
ZNF831	XRCC1	0.0503546
TSC22D3	PSMC5	0.0503504
ZNF207	SYNCRIP	0.0503496
ZBED6	RRP12	0.0503152
NCOR1	MCL1	0.0502826
ZNF148	CDC42SE2	0.0502564
SP100	GABARAP	0.0502541
AKNA	RHEB	0.050237
ETS1	ASXL1	0.0501817
EOMES	CLIC5	0.0501718
NFE2L1	CCNT2	0.0501676
RBPJ	COPA	0.0501668
ZNF292	CDKN2AIP	0.0501607
KLF3	NCAPH2	0.0501389
SUB1	TSHZ1	0.0501387
CTCF	UBXN4	0.0501238
CREM	DGKA	0.0501226
ARNTL	AP2A2	0.0501138
YY1	ALOX5AP	0.0501103
ETS1	MBD1	0.0500969
KLF10	CSF3R	0.0500952
BCLAF1	PSMD2	0.0500951
ZBTB2	SUN1	0.0500934
FOS	CCT4	0.0500917
HIVEP2	CAND1	0.0500871
TBX21	CDV3	0.0500849
SON	LGALS9	0.0500826
TBX21	EAPP	0.0500822
NR1D2	SUGP1	0.0500715
SMARCC2	BAZ2A	0.0500685
FOS	DUSP2	0.0500641
ZNF318	PSPC1	0.0500473
ZNF326	RC3H1	0.0500382
ZBED6	GDI2	0.0500331
PRDM1	SLCO4A1	0.0500237
ID2	CHD8	0.0500222
ZGPAT	LDHA	0.0500013
TGIF2	TOP2B	0.0499763
ZGPAT	ARHGAP17	0.0499688
GMEB1	FUS	0.049965
ZFP36L1	RPS9	0.0499482
ARID4A	PRKX	0.0499299
AEBP2	COQ10B	0.0499014
ZNF217	LY6E	0.0498997
STAT4	ARHGAP26	0.0498959
BAZ2A	ARPC2	0.0498488
GTF3A	FYN	0.049808
AEBP2	PDCD6	0.0498028
KMT2C	ARMCX3	0.0498023
VEZF1	RNF113A	0.0497496
ZKSCAN1	LETM1	0.0497467
RELB	DHX36	0.0497432
RUNX2	IPO7	0.049721
IRF1	FAM13B	0.0497196
AHCTF1	PRDM1	0.0497179
DNAJC2	LARP4B	0.0496917
HMGB1	UBP1	0.0496878
USF1	BBIP1	0.0496855
SP100	EIF3G	0.049677
ZBTB2	WDR37	0.0496751
GMEB1	MAP1LC3B	0.0496633
RLF	TPM1	0.04965
ELF2	JMJD1C	0.049627
ZFP91	ZGPAT	0.0496045
NR1D2	ACAP2	0.0496017
ZHX1	RUNX2	0.0495902
PRDM2	TBL1X	0.0495901
SREBF2	SUCO	0.0495842
JUN	TNRC6B	0.0495768
KLF3	TIGAR	0.0495542
SFPQ	VAV3	0.0495531
HIVEP1	HIPK3	0.0495497
IRF1	ARPP19	0.0495489
FOS	SBNO1	0.0495485
ZFP91	LAMTOR2	0.0495476
ARID1A	CCPG1	0.0495472
PBRM1	PPP1CC	0.0495422
TERF2	ANP32E	0.0495236
MLLT10	SEC31A	0.0495096
SATB1	JARID2	0.0495056
ARID1B	ESYT1	0.0494919
SMAD4	B4GALT1	0.0494833
SON	BAZ2A	0.0494799
YBX1	ABI3	0.0494735
TTF1	RAPGEF6	0.0494683
FOS	TMBIM4	0.049464
GMEB1	IDH2	0.0494628
CEBPG	NEDD8	0.0494559
HES1	STARD3	0.0494499
SUB1	CDR2	0.0494465
TSC22D3	RAC1	0.0494452
SMARCE1	TUBGCP5	0.0494151
CREBZF	TSPYL2	0.049407
ARID1A	NBR1	0.0494012
ZBTB10	UBQLN1	0.0493958
HMGB2	NOLC1	0.0493938
NCOA1	LSM6	0.0493622
DDIT3	PCBP1	0.0493502
TSHZ1	SDE2	0.0493494
SMAD7	ELF1	0.0493462
ZNF644	MBD2	0.0493431
USF1	CREG1	0.049342
REL	PEX16	0.0493142
MGA	MFN2	0.0493128
ETS1	TAOK3	0.04931
TSC22D3	HSP90AB1	0.0492911
GPBP1L1	RAB5A	0.0492897
PRDM2	PDLIM1	0.0492754
ARID1A	TRAM1	0.049274
ELF2	RPAP2	0.0492647
LRRFIP1	KIF5B	0.0492583
HIVEP1	G0S2	0.0492578
TSC22D3	TMEM129	0.0492451
CSRNP1	STRN3	0.0492131
USF1	SMG1	0.0492029
EOMES	LYN	0.0491484
TGIF2	FGL2	0.0491429
EOMES	PRDX6	0.0491398
AKNA	PRPF3	0.0491085
HMGB2	CLCN7	0.0491075
IKZF5	CWF19L2	0.0491007
CDC5L	PGK1	0.049099
ID2	PDS5A	0.0490926
ELF1	SAMHD1	0.0490762
SMAD4	FLNA	0.0490746
ZNF618	SYK	0.0490651
EOMES	FUBP1	0.0490553
FOS	SERTAD1	0.0490468
NFKB1	SDE2	0.0490306
CREBRF	MRPS18A	0.0490293
TFDP1	NRDC	0.049021
TTF1	MLLT10	0.049017
HES1	CLEC2D	0.0490076
TCF25	CIR1	0.0490051
CREBRF	ARID5B	0.0489963
NCOR1	PLAUR	0.0489936
ZNF207	RAB1A	0.0489831
SATB1	PELI1	0.0489798
FOS	YPEL5	0.048973
RORA	CDC42SE2	0.0489711
RORA	PTEN	0.0489635
ATF4	PPIA	0.0489557
IRF1	SMPD4	0.0489418
SP3	YTHDF3	0.0489233
GATA3	GIMAP5	0.0489229
STAT4	MYL9	0.0488789
NFATC2	CSRP1	0.0488629
NFATC2	MCMBP	0.048859
RELB	PHF20	0.0488579
HMGB1	EIF3G	0.0488043
ARID4B	CUL1	0.0487957
BAZ2A	TMEM107	0.048761
GPBP1	PLA2G6	0.0487514
NR1D2	SDCBP	0.0487512
REL	RALGDS	0.0487412
RLF	OSBPL3	0.0487375
NR4A1	FCF1	0.0487129
MLLT10	TAF7	0.0487039
ZNF281	KIF20B	0.0486911
SON	KIN	0.0486843
BBX	CAPZA1	0.0486739
ZNF318	CAB39	0.0486722
GPBP1L1	REV1	0.0486706
RFXANK	NSD1	0.0486635
EOMES	SNX2	0.0486494
ID2	MSN	0.048644
RELA	TIMP2	0.048627
IKZF5	GMEB1	0.0486153
MBD2	SNRPG	0.048605
ARID4B	KIAA2026	0.048587
AHCTF1	AKAP12	0.0485858
ZNF318	UBASH3A	0.04858
NR4A1	SH3BP2	0.0485769
ETS1	GABARAPL2	0.0485684
NR4A2	ARNTL	0.0485533
REST	GLYR1	0.0485378
ARID4B	ST3GAL1	0.048525
REL	FXR1	0.0485123
TTF1	U2AF1	0.048495
ZNF618	ADCY7	0.0484763
PIAS4	EMC3	0.0484674
CREBZF	SPOCK2	0.0484642
ARID5A	PITPNC1	0.0484416
TTF1	ZC3H7A	0.0484295
LRRFIP2	ZC3HAV1	0.0484219
PRDM1	NBN	0.0484056
GMEB1	TRAM1	0.0483987
PBRM1	RBBP4	0.0483968
HMGB1	PTP4A2	0.0483856
RBPJ	DENND4A	0.0483473
ZBTB2	SRP68	0.048341
TAX1BP1	SF3A3	0.0483328
MLLT10	NOP56	0.048316
CREBRF	SRPK2	0.0483121
ARID4A	CCNI	0.0483114
DNAJC2	STK17A	0.0483104
GPBP1	ARHGAP5	0.0483074
MLLT10	RPS6KB1	0.0482895
CTCF	F11R	0.0482757
NR4A2	CCPG1	0.0482677
TCF7	UBXN1	0.0482617
ARID1A	NCSTN	0.048258
REST	SRP19	0.0482543
AFF4	USP25	0.0482473
NR4A2	DNM1L	0.0482452
MBD1	DNMT1	0.048226
IRF1	ATF7IP	0.0482241
HMGB2	MYO18A	0.0482202
MBD1	HSPH1	0.0482192
SON	ALOX5AP	0.0482006
TAX1BP1	FLII	0.048175
BCLAF1	MYO1F	0.0481632
CEBPG	PSMC5	0.0481578
RUNX2	VEZF1	0.0481514
CDC5L	RAC1	0.0481477
IRF1	RNF138	0.0481366
ARID4B	CCDC12	0.048134
HES1	IL7R	0.0481292
CREBRF	STT3B	0.0481249
PAXBP1	JARID2	0.0481173
ZKSCAN1	GNB4	0.0481132
TMF1	TRAFD1	0.0480878
EPAS1	EIF3G	0.0480847
ZNF706	PHF19	0.048081
SFPQ	EPSTI1	0.0480764
ELF2	NEMF	0.0480645
AHCTF1	XRN1	0.0480605
ZNF236	PRKD3	0.0480532
TMF1	GLG1	0.0480372
ZGPAT	TRAF1	0.0480353
HIVEP1	CBX5	0.048026
ARID1B	TPM2	0.048026
ZNF831	TANK	0.048024
ZNF318	UHRF1BP1L	0.0480184
FOS	NR4A1	0.0480071
SMARCC1	DDX27	0.048002
IRF1	SGK1	0.0479888
CREBRF	BRD3	0.0479874
HMGB1	RPL31	0.0479822
AEBP2	TUFM	0.0479743
CDC5L	NAA10	0.047945
CNBP	DDX24	0.0479405
IRF1	ZNF831	0.0479222
BBX	PRPF39	0.0479145
NR4A1	CNIH4	0.0479026
KMT2C	PCNT	0.0478941
IKZF5	UBE2D2	0.047889
UBTF	NCBP3	0.0478638
FOXO1	SRP19	0.0478539
BAZ2A	RNPC3	0.0478509
CEBPG	SF3B6	0.0478419
SMARCC2	SPAG9	0.0478404
MBD2	AP1B1	0.04784
CEBPG	DNASE1	0.0478249
ZBTB10	CCND2	0.0478079
EOMES	WBP4	0.0477932
TMF1	S100A6	0.0477896
RERE	DICER1	0.0477775
SP3	SYF2	0.0477632
SP100	UCP2	0.0477632
HMGB1	MGAT2	0.0477552
STAT4	FLII	0.0477484
ZGPAT	ZFP91	0.0477483
SON	IMMT	0.0477468
ZHX1	PAPOLG	0.0477355
ZNF292	ATG101	0.0477262
BAZ2A	ANKRD49	0.0477161
SMAD4	SMARCA2	0.0476964
RBPJ	UGCG	0.0476823
ZBTB16	NACA2	0.0476607
CEBPG	ZRANB2	0.0476519
CEBPZ	DNAJB2	0.0476435
TAX1BP1	PSME4	0.0476359
REST	PRKX	0.0476273
MAX	RPL22	0.0476254
ETS1	SLC25A25	0.0476092
REST	CNPY3	0.047608
TAX1BP1	PTPN7	0.0476079
UBTF	STIP1	0.0475968
BCLAF1	SERF2	0.0475809
TCF7	PRF1	0.0475749
DNAJC1	PSMB9	0.0475492
RORA	LGALS9	0.047545
REL	VCP	0.0475424
NFE2L2	CDC73	0.0475359
HMGB2	MPC1	0.0475325
USF1	MYO9B	0.0475289
SON	TMEM107	0.0475217
ARID1B	ARNTL	0.0475198
SFPQ	RPL18A	0.0475183
STAT4	TDG	0.0475107
ZKSCAN1	PSMD13	0.0474927
ZBTB11	RABGGTB	0.0474923
TSC22D3	DUSP1	0.0474856
IRF2	GDI2	0.0474848
HMGB2	GHITM	0.0474733
CREBRF	CAPZA2	0.0474598
CSRNP1	TFCP2	0.0474493
TSC22D3	SLC37A3	0.0474454
ID2	MAP1LC3B	0.0474449
NFE2L2	RBBP4	0.0474325
BBX	NVL	0.047429
LRRFIP2	MANF	0.0474201
LRRFIP1	AMD1	0.0474058
EPAS1	IER3IP1	0.0473962
SREBF2	CDK2AP2	0.0473942
GMEB1	DYNC1I2	0.0473901
ZNF706	UGCG	0.0473901
STAT4	PDS5B	0.0473726
CREBRF	UCP2	0.047371
SUB1	KAT7	0.0473598
NFE2L1	LGALS1	0.0473569
NCOR1	GSAP	0.0473484
AKNA	RNF19B	0.047334
ZHX1	ATXN7L3B	0.0473213
TFCP2	CIB1	0.0473206
ZHX1	KIAA0232	0.0473145
MGA	NASP	0.0473115
SATB1	KLF6	0.0472999
ARID4B	RNF220	0.0472964
NFKB1	ASAP1	0.0472949
ATF3	ACAP1	0.0472892
DNAJC2	LYN	0.0472671
NFE2L2	PREX1	0.0472661
PRDM2	ITGA2B	0.0472556
SMAD4	TCEAL4	0.0472529
YY1	RNF113A	0.0472375
LITAF	ZNF148	0.0472366
RORA	ZNF622	0.0472335
MGA	USP15	0.0472242
ZFP36L1	LFNG	0.047217
FOS	SRSF7	0.0472031
NCOA1	TMEM87A	0.047185
YBX1	PUM2	0.0471819
SON	DUSP1	0.0471749
HMGB2	COTL1	0.047158
ZGPAT	RNF220	0.0471504
NME2	APBB1IP	0.0471325
HMGB2	USP48	0.0471321
ARID5A	ITK	0.0471317
ZBTB16	UBE4A	0.0471242
TSC22D3	ZFR	0.0471201
MLLT10	GFOD1	0.0471175
ETS1	FNBP4	0.0470966
TAX1BP1	GNAS	0.0470891
MLLT10	UBE2Q2	0.0470842
GCFC2	LDHA	0.0470804
AHCTF1	ATP1B3	0.04708
ZNF148	PTPN22	0.0470732
RFXANK	DENND5A	0.0470682
MYC	MGAT2	0.0470659
ELF1	TSC22D2	0.0470448
DNAJC2	AFTPH	0.0470359
RERE	VPS36	0.0470238
CREBRF	TSPYL2	0.0470221
HIVEP2	CHMP2A	0.0470085
SREBF2	SYCP2	0.0469997
SATB1	HYPK	0.0469893
RELA	EOMES	0.0469887
RORA	WRAP73	0.0469635
ZFP36L1	TOP2B	0.0469576
ZBED6	TRIM33	0.0469555
HIVEP2	USP24	0.0469511
ZNF831	CTDSPL2	0.0469442
ZFP36L1	NOP56	0.0469307
TTF1	TNFRSF18	0.0469237
CSRNP1	DNMT1	0.0469154
RELA	CSF3R	0.0469068
TSC22D3	PAK1IP1	0.0468916
REL	DNMT1	0.0468779
SUB1	MAP3K2	0.0468665
PRDM1	CD2AP	0.0468568
STAT4	ERO1A	0.0468525
REL	NASP	0.0468478
PRDM2	GTF3C1	0.0468458
JUN	ZFAND6	0.0468411
GPBP1L1	RPN1	0.0468338
CREM	IL6ST	0.0468112
TBX21	TMEM59	0.0467769
TCF7	EXOSC9	0.0467585
CSRNP1	BIRC6	0.0467478
BHLHE40	HELLS	0.0467458
UBP1	HIVEP2	0.0467408
RELB	KPNA3	0.046735
ZNF644	CCT8	0.0467292
TCF7	SLC12A7	0.0467248
SFPQ	EZR	0.0467175
CTCF	ANP32A	0.0467048
RELA	HELLS	0.0467012
SMARCC1	POC5	0.0466923
TBX21	CSNK1D	0.0466845
BAZ2A	MED8	0.0466468
CSDE1	CRNKL1	0.0466376
SP100	DNM1L	0.0466332
SREBF2	ATAD2B	0.046633
MBD2	BCL3	0.0466182
ZNF831	ARPC4	0.0466109
PBRM1	RBM18	0.0466104
FOS	CEBPG	0.0466084
RERE	GOLM1	0.0465993
RFXANK	GPS2	0.0465924
ZNF281	SMARCA4	0.046584
NFE2L2	SERPINE2	0.0465741
FOS	ZC3H15	0.0465524
MIER1	ELL	0.0465399
TBX21	BRD8	0.0465272
RELA	OGT	0.0465141
ZBTB11	FYN	0.0465003
SFPQ	PDE4B	0.0464994
ZGPAT	PICALM	0.046474
HMGB1	GNAS	0.0464679
ZNF292	SLCO3A1	0.046463
TFCP2	MBD1	0.0464581
ZBTB16	RPN2	0.0464349
IKZF5	ZDHHC16	0.0464323
ZNF622	PDCD6	0.0464295
SON	EIF4G3	0.0464285
TSC22D4	FAM118A	0.0464259
ZNF292	BCL2A1	0.0464242
ETS1	ENO1	0.0463912
CEBPG	HDAC2	0.0463876
MAX	ZNF618	0.0463845
VEZF1	MDC1	0.0463673
ZBED6	RBM34	0.046357
PRDM2	PARK7	0.0463539
TAX1BP1	ANKRD13A	0.0463511
BBX	PRPF18	0.0463177
NME2	NKTR	0.0463149
KMT2C	EPAS1	0.0463142
BCLAF1	SET	0.0463106
DNAJC2	SUGP1	0.0463076
DNAJC2	SF3B6	0.0463026
DDIT3	COL7A1	0.0462924
ZNF292	NOL8	0.0462602
SATB1	ANKRD17	0.0462512
BBX	KLHDC3	0.0462494
NFE2L1	PHF12	0.046247
ATF4	RPL28	0.0461919
TCF7	SEC11C	0.0461821
GCFC2	STRAP	0.046178
SREBF2	PPP2R1A	0.0461767
TAX1BP1	PLA2G6	0.0461759
FOS	CWC22	0.0461722
NCOR1	EHMT2	0.0461606
NFATC2	SAMHD1	0.0461544
ELF2	CSDE1	0.0461533
BCLAF1	EVL	0.0461365
SP100	LY6E	0.0461169
ZNF292	KIAA2026	0.0461023
GPBP1	ARF4	0.0461018
PRDM1	WDR33	0.0460938
ZFP91	NSMAF	0.046087
ZGPAT	WDR70	0.0460801
TGIF2	NASP	0.0460582
HMGB1	EIF3F	0.046052
CEBPG	ITGA5	0.0460391
LRRFIP2	ENDOD1	0.0460374
STAT3	ZBTB11	0.0460259
ELF1	WASF2	0.0460143
BCLAF1	DDIT4	0.0460034
REST	OS9	0.0460031
YBX1	CITED2	0.0459926
ARID4B	SUGP1	0.0459844
TAX1BP1	SYCP2	0.0459772
NR4A2	KRTDAP	0.0459669
SMAD4	NOP56	0.0459652
NME2	FERMT3	0.045951
ELF2	ESYT1	0.0459484
SMAD4	KATNA1	0.0459361
STAT4	GPBP1L1	0.045926
RERE	MED25	0.0459234
SUB1	IER3IP1	0.045923
DNAJC2	CPSF6	0.0459143
ZNF148	LITAF	0.0459114
NFE2L1	NEDD8	0.0459015
RORA	NT5C3A	0.0458949
TGIF2	SSR4	0.0458665
ZGPAT	SMARCC1	0.0458641
HMGB1	CNOT7	0.0458469
VEZF1	UPF1	0.0458391
IRF2	CDK12	0.0458346
PRDM2	CDK9	0.045817
CEBPG	ROMO1	0.0458161
NR1D2	HERC3	0.0458128
SFPQ	TOPBP1	0.0458126
MBD4	PLK3	0.0458099
SUB1	LARP1	0.0458003
ZNF318	ETS2	0.0457874
ARID4B	SMPD4	0.0457848
ATF4	ANXA11	0.0457809
YY1	WASF2	0.0457642
ZKSCAN1	ESYT1	0.0457614
TCF25	BTAF1	0.0457535
XBP1	QSOX1	0.0457514
ZKSCAN1	DBF4	0.0457497
MBD2	CIB1	0.0457408
ZBTB10	ZBTB16	0.0457325
SMAD4	OCIAD1	0.0457151
TERF1	NFX1	0.0456874
SMAD4	CAPZA2	0.0456826
TTF1	STT3B	0.0456814
BHLHE40	ZNF281	0.0456723
YBX1	PITPNB	0.0456699
AFF4	HERC3	0.0456684
YY1	MYO9B	0.0456568
CSDE1	VPS13C	0.0456388
TTF1	EIF3M	0.0456351
ZNF292	DDX50	0.0456347
TSC22D4	HELB	0.0456339
HIVEP2	NOL7	0.0456327
FOS	PPP2R5C	0.0456291
ZBTB10	PITPNB	0.0455975
SP100	ARF4	0.0455662
ZBTB2	CSK	0.0455658
PBRM1	CLASRP	0.0455492
ZNF292	ZKSCAN1	0.0455101
TAX1BP1	CD3E	0.045503
ZFP91	DBNL	0.0455024
RLF	SLAMF7	0.0455016
REL	IGF2R	0.0454881
ZBTB16	ISG15	0.045481
ZHX1	CHD1L	0.0454696
DNAJC1	RFXANK	0.045466
PIAS4	TTC39C	0.0454628
STAT1	SP100	0.0454577
AHCTF1	HELLS	0.0454319
STAT1	ZC3H12C	0.0454302
HMGB2	ENDOD1	0.0454175
HMGB2	GSPT1	0.0454054
TBX21	PDCD6	0.0454012
VEZF1	SFT2D1	0.045397
USF1	ARPC5L	0.0453653
FOS	PTGER4	0.0453623
TSC22D3	UBE2J2	0.0453498
REL	CHD1L	0.0453483
ZNF207	ESYT1	0.0453448
ZBTB16	MIA3	0.0453407
ATF3	MFN2	0.0453357
RARA	PRKCD	0.0453324
NFATC2	SPIDR	0.045327
MIER1	PSMB9	0.0453205
YBX1	RCSD1	0.0453185
ZBTB10	CXCR6	0.0453169
PAXBP1	EPC2	0.0453087
SFPQ	DDX27	0.0453074
NCOA1	TAGAP	0.0453012
CDC5L	SF3A1	0.0453002
RELA	ATXN7L3B	0.0452991
SFPQ	RPL36	0.045291
NR1D2	ARHGEF18	0.0452906
ZBTB16	FCF1	0.0452881
EOMES	ARCN1	0.0452715
ZNF326	BUD31	0.0452624
SUB1	RBM34	0.0452578
IKZF5	EIF4E3	0.0452506
RORA	ARG2	0.04525
STAT1	PSMB2	0.0452467
SMAD4	RFXANK	0.045238
ELF1	REV1	0.045233
TTF1	JADE2	0.0452318
ZBTB10	PTPN11	0.04522
CREBZF	POLG	0.0452084
CEBPZ	DUSP26	0.0452053
TCF7	CALM2	0.0452002
BHLHE40	CTSH	0.0451898
LRRFIP2	HUWE1	0.045186
ATF3	SH3BGRL3	0.0451708
SFPQ	RIOK3	0.0451643
NR1D2	GABARAPL2	0.0451636
STAT1	CD44	0.0451613
PBRM1	NFKBIB	0.0451605
IKZF5	PPP1R10	0.0451586
SON	PTGDR	0.0451527
SMARCC2	ANKRD49	0.0451436
ZBED6	TAF10	0.0451259
TFCP2	MYO9B	0.0451123
FOS	EIF3L	0.045111
ARID1B	ABHD16A	0.045109
CREB1	CYSTM1	0.0451029
CREBRF	HYOU1	0.0450984
ARID1B	DENND1C	0.0450895
BCLAF1	ZBTB10	0.0450843
TCF25	KIF20B	0.0450704
BCLAF1	CYSTM1	0.0450689
IKZF5	PDLIM1	0.0450687
KLF3	SLC16A13	0.045064
ZBTB16	WDR45B	0.0450413
SON	PPP4C	0.0450383
NFATC2	DSTN	0.0450137
CEBPZ	WDR82	0.0450135
ZNF217	TP53BP2	0.0450114
MGA	HSBP1	0.0450102
SMARCC1	CDS2	0.0450046
XBP1	SERPINE2	0.0449909
UBP1	SF3A1	0.044985
XBP1	CHCHD2	0.0449738
ELF1	TOPORS	0.0449737
ZKSCAN1	RPS16	0.0449737
LRRFIP1	FIP1L1	0.0449724
IKZF5	SRP68	0.044951
FOS	SLC25A3	0.0449499
SON	TMSB4X	0.0449483
IKZF5	KIAA2026	0.044945
NFKB2	RPS18	0.0449357
UBTF	NR1H2	0.0449335
RBPJ	KRTDAP	0.0449332
NFE2L2	ASH1L	0.0449295
STAT4	NBR1	0.0449062
VEZF1	PSMA1	0.0448959
STAT1	USP42	0.0448942
TSC22D4	LARP1	0.0448785
CREBRF	VTI1B	0.0448724
EGR1	RBBP7	0.044867
RBPJ	NPAT	0.0448447
ZNF354A	UHMK1	0.0448362
ARID1A	DDX24	0.0448267
ARID1A	PPP2R5C	0.044822
ZKSCAN1	CCNT2	0.0448217
ARID1A	PHC2	0.0448212
SP100	ZNF292	0.04482
RARA	SATB1	0.0448143
DNAJC2	PTBP3	0.0448123
BAZ2A	F11R	0.0448118
BHLHE40	TWF1	0.044801
MBD4	PSMA1	0.0447819
KMT2C	RPL11	0.0447736
STAT1	OPA1	0.0447666
ARID1B	REV1	0.0447528
DNAJC2	PSMD3	0.0447497
ARID5A	ZC3H8	0.0447382
GPBP1L1	SLC12A7	0.0447274
FOS	PRKRIP1	0.0447228
RFXANK	NGDN	0.0447165
USF1	TARDBP	0.0447165
PBRM1	HMGXB4	0.0447131
LRRFIP1	FOS	0.0447074
KLF10	SYK	0.0446988
ATF3	RBM8A	0.0446979
KLF3	CAB39	0.0446949
ARNTL	BIN2	0.0446717
ZNF207	RPAP3	0.0446604
GMEB1	UBE2D3	0.0446598
TAX1BP1	TNFRSF25	0.0446481
PRDM2	SUPT5H	0.0446393
ZNF292	RANBP2	0.0446386
DNAJC2	VAV3	0.0446255
XBP1	PHF12	0.0446087
ZNF292	ZFAND6	0.0446086
DNAJC2	ARHGEF18	0.0446054
IRF2	MCM7	0.0446015
SON	VAV3	0.0446006
TCF25	LFNG	0.0445955
NFE2L2	DDX23	0.0445954
HMGB2	TAF15	0.0445914
TGIF2	STAT1	0.044582
ARID1B	ABI3	0.0445774
ARID4B	CLEC2D	0.0445707
TFDP1	TNRC6A	0.0445702
NR4A1	CRTAM	0.0445693
STAT1	KDM7A	0.0445487
HMGB1	PSMB8	0.0445486
SUB1	DDX21	0.0445438
EOMES	EMC6	0.0445435
PRDM2	RERE	0.0445374
NFE2L2	DNAJC7	0.0445161
ZGPAT	RNMT	0.0445058
MAF1	DDOST	0.0445051
HIVEP2	MGAT1	0.0445044
SUB1	DHX9	0.0445025
KMT2C	UBR4	0.0444935
LITAF	NFKBID	0.0444864
MBD4	NPAT	0.0444754
ZNF236	NFKBID	0.0444658
STAT3	UBE2B	0.0444649
GPBP1L1	ITGA2B	0.0444626
NCOR1	RPS5	0.0444542
HES1	LSM6	0.0444511
IRF1	UBE2G1	0.044436
CREM	HSPA9	0.0444339
FOSL2	IL27RA	0.0444319
ZHX1	TFDP1	0.0444313
HMGB2	MAT2A	0.0444234
YBX1	TOPORS	0.0444216
ZBTB4	RNF19A	0.0444052
BCLAF1	GNAI2	0.0444008
NCOR1	TMSB4X	0.0443967
SMAD4	ZMYND11	0.0443963
ID2	METRNL	0.0443935
ARID5A	DEF6	0.0443816
TMF1	ARHGAP17	0.0443776
SREBF2	UBE2K	0.0443772
ZNF217	PITPNB	0.0443753
SREBF2	DDIT4	0.0443742
ZGPAT	KDM2B	0.0443595
MIER1	DYNC1I2	0.0443412
RORA	BAP1	0.0443411
AFF4	FIP1L1	0.044324
SMARCC2	LUC7L	0.0443236
RORA	SON	0.0443197
KLF6	ANKRD17	0.0443104
TCF25	RAB2A	0.0443069
STAT3	SYTL2	0.0442797
ZBTB16	NIFK	0.0442756
MBD1	PABPN1	0.0442711
PRDM2	LAMTOR2	0.0442673
RELB	GMEB1	0.0442553
NR4A1	CTNNB1	0.0442402
TFDP1	MORF4L1	0.0442352
PBRM1	WDR43	0.0442316
ARID1B	WDFY1	0.044231
ARID4B	HSD17B8	0.0442207
ARID4B	SMG7	0.0442199
GATA3	RPIA	0.0442162
ZBED6	ZNF831	0.0442105
CEBPZ	ZBTB4	0.0441905
ZBTB16	MTPAP	0.0441774
USF1	DIS3	0.0441729
ZBTB16	UBQLN1	0.0441682
TFDP1	AKAP8	0.0441624
YBX1	RANBP2	0.0441618
NR1D2	CPSF6	0.0441501
ZNF706	CCDC47	0.0441373
CREBRF	MDH2	0.0441323
CSRNP1	MPC1	0.0441312
BCLAF1	DEF6	0.0441239
NFKB2	USO1	0.0441222
ZBED6	SOAT1	0.0441217
ARID1A	PPP6R3	0.0441203
ELF4	PRPF6	0.044108
STAT1	RPIA	0.0440852
HIVEP2	FAM189B	0.0440847
STAT3	MAPK3	0.0440796
CSRNP1	TCEAL4	0.044071
CSRNP1	ATL2	0.0440701
TGIF2	MGA	0.0440646
ARID1B	TOPBP1	0.0440508
CDC5L	KAT7	0.0440423
ZFP91	RNMT	0.0440423
TTF1	ATE1	0.0440372
XBP1	IFRD1	0.0440351
CSRNP1	CCNG2	0.0440324
NCOR1	RPL7A	0.0440243
DNAJC2	REEP5	0.0440217
TFCP2	SNRPD2	0.0440175
TERF2	ZC3H15	0.0440133
IKZF5	SMPD4	0.044012
TFCP2	AP1B1	0.0440041
ARID4A	SIN3A	0.0439961
ZBTB16	LYST	0.0439931
ZBTB16	UPP1	0.0439688
ARNTL	IPO5	0.0439632
FOS	TUBA4A	0.0439519
ID2	ITGA5	0.0439494
EOMES	ARHGAP5	0.0439462
ZGPAT	PARP8	0.0439391
FOS	FAM118A	0.0439389
CSDE1	PATL1	0.0439338
NFATC2	SMARCA4	0.0439267
PRDM2	VPS36	0.0439235
STAT4	TMED5	0.0439136
GMEB1	KIN	0.0439089
ARNTL	NDUFA2	0.0439053
ZBTB16	PSMD2	0.0439011
RLF	OTUD5	0.0438985
RLF	TTC39C	0.0438983
FOXO1	ATP1A1	0.0438978
LRRFIP1	PELI1	0.0438955
TAX1BP1	ACBD5	0.0438846
ZBTB2	HSBP1	0.0438725
AFF4	PA2G4	0.0438702
TFDP1	TRAFD1	0.0438653
FOS	RASA1	0.043839
FOXO1	MDM2	0.0438367
KLF6	SIDT2	0.0438315
TSC22D3	CBX3	0.0438302
SON	RORA	0.0438264
ELF1	CTPS1	0.0438205
PBRM1	KDELR2	0.043815
TBX21	CLIP1	0.0437943
CREBRF	ERO1A	0.0437926
SUB1	USP48	0.0437926
NR1D2	IL18RAP	0.0437718
ATF4	ZNF292	0.0437449
KLF6	SATB1	0.0437297
CREBZF	GSK3B	0.0437273
NFKB1	GOLM1	0.0437228
DNAJC1	RNF138	0.0437163
ELF1	SPG7	0.0437119
KLF10	ATP1B3	0.0437045
GMEB1	WDR45B	0.0436991
ID2	TAF1D	0.0436932
EOMES	HYOU1	0.0436928
EPAS1	RBPJ	0.0436844
ARID1B	LCK	0.0436777
SMAD7	YPEL3	0.0436603
ARID4A	GCFC2	0.0436304
ZBTB16	ELL	0.043609
ELF2	SCAF8	0.0436076
CEBPG	TERF2	0.0435977
PAXBP1	TMED2	0.0435947
ZNF831	AP2B1	0.0435942
CEBPZ	WRAP73	0.0435921
FOSB	SUDS3	0.0435734
RBPJ	TSR3	0.0435709
NME2	LARP1	0.0435489
EPAS1	CCDC90B	0.0435181
HMGB1	RPL35A	0.0435128
ZBTB2	TRIM69	0.0434866
BHLHE40	DUSP5	0.0434796
TTF1	ZC3HAV1	0.0434796
SP100	DENND5A	0.0434732
SMARCC2	RABGEF1	0.043464
NCOR1	NDUFA13	0.0434556
NFE2L2	MAT2A	0.0434478
SFPQ	MTDH	0.0434474
JARID2	SS18	0.0434447
SREBF2	GPBP1L1	0.0434349
MBD2	AFTPH	0.0434317
NFE2L2	CEP350	0.0434256
TBX21	ZCCHC2	0.043421
RBPJ	PTMS	0.0434206
ZHX1	ELMO2	0.0434013
ETS2	ATP2B1	0.0434007
ZNF148	GNG11	0.0433977
ZHX1	PRPF38A	0.0433954
IKZF5	CTDNEP1	0.0433896
NR4A1	TNFRSF18	0.0433757
IRF1	ZBED6	0.0433735
IKZF5	PSMB2	0.0433678
VEZF1	MAPKAPK2	0.0433603
NR1D2	PSMD3	0.043353
TMF1	NDUFS5	0.0433447
MBD2	HAUS6	0.0433424
ETS1	TNFRSF18	0.0433398
ZBTB16	TAF11	0.0433275
KLF6	CCDC43	0.043296
MBD2	ZNF644	0.0432929
KLF10	ETS2	0.0432892
UBP1	PSMB4	0.0432891
ZHX1	ZNF318	0.0432789
TERF2	NUDCD3	0.0432766
KLF3	ACBD3	0.0432759
MLLT10	AKAP8	0.0432728
SMARCC2	CCDC186	0.04325
NFE2L2	SART3	0.0432434
TGIF2	RAB6A	0.0432315
AEBP2	TWF1	0.0432312
ZBTB10	HNRNPAB	0.0432292
LRRFIP2	OSBPL3	0.0432289
KMT2C	RALBP1	0.0432282
NR1D2	DNAJA2	0.0432263
AHCTF1	SH2D3C	0.0432056
RORA	SYCP2	0.0431784
NFE2L1	RAB2A	0.0431745
NR3C1	ABTB2	0.0431697
CDC5L	SCYL3	0.0431683
ATF4	WBP4	0.0431334
YY1	SF3B6	0.0431324
ZNF354A	STX16	0.0431315
FOS	NPM1	0.0431302
ATF4	PPP4R3A	0.043127
NFATC2	TRIM69	0.0431232
MIER1	ATP11B	0.043121
RELB	MCTP2	0.0431041
ZBTB11	SNX3	0.0430953
E2F4	SLC25A3	0.0430938
ZNF148	SNRPD1	0.0430911
RERE	UBAP1	0.0430816
TERF2	CAPG	0.0430787
NR4A1	RTN3	0.0430777
LRRFIP1	RAB1A	0.0430747
NR1H2	RLF	0.0430683
STAT1	CAPG	0.0430528
ATF4	RHOA	0.043043
ZBTB2	CTDNEP1	0.0430401
HMGB2	SCAF8	0.0430387
ETS1	CNN2	0.0430338
ZFP91	NOL8	0.0430267
RBPJ	GAB2	0.0430261
PIAS4	UBR5	0.043024
KMT2C	FOXO1	0.0430158
MAF1	RAB12	0.0430125
ZNF831	MAP4	0.0430108
ATF4	AGTPBP1	0.0430074
UBP1	ANKRD13A	0.0430014
SON	KATNA1	0.0429958
ARID1A	HNRNPH3	0.0429792
RARA	ELMO1	0.0429788
ZBED6	RGS16	0.0429698
ATF3	FOSL2	0.0429646
PRDM2	NT5C3A	0.0429413
VEZF1	PRPF3	0.0429342
RELB	NDUFS5	0.0429201
TTF1	LBR	0.0429044
CREBZF	DNM1L	0.0428974
ZBTB11	RBM15	0.0428949
CREBZF	GPAT4	0.0428872
ETS2	FFAR2	0.0428846
TTF1	AHI1	0.0428798
XBP1	NEDD8	0.042871
TBX21	LETM1	0.0428678
SMARCE1	UGCG	0.0428668
KLF3	PGAM1	0.0428592
CREBZF	IER3IP1	0.0428554
SMARCE1	UBE2A	0.0428522
LRRFIP1	ZNF326	0.0428492
MBD2	SNRPD2	0.0428329
BHLHE40	GPCPD1	0.042828
ZNF831	TAP1	0.0428265
RLF	NR1H2	0.0428112
TSC22D4	GPAT4	0.0428025
REL	ZBTB16	0.0427924
TSHZ1	TMED2	0.0427915
CDC5L	PDIA3	0.0427836
XBP1	PRPF8	0.0427828
SP100	RAB3GAP1	0.0427815
TCF7	BHLHE40	0.0427812
HES1	CD2AP	0.0427786
SON	NCBP3	0.0427765
ARID4B	SIPA1	0.042768
STAT3	POLE3	0.0427661
ARID4A	DYNLL2	0.0427585
RORA	ACAP1	0.0427469
ELF1	RAB14	0.0427422
GPBP1	DNM1L	0.0427389
BCLAF1	MORC3	0.0427311
ZBTB4	PCNP	0.0427234
BHLHE40	BRD7	0.0427223
SON	NRDC	0.0427211
ELF2	NUMA1	0.042715
TTF1	RBM5	0.0427135
BCLAF1	DHX38	0.0427042
[truncated: 57,195 more rows]

## Sheet: 9i
Conserved TF-target pairs (SpeciesNumber ≥ 4 species) in NK cells
regulatoryGene	targetGene	SpeciesNumber
ARID4B	FTH1	4
BCLAF1	SFPQ	4
BCLAF1	SNRPA1	4
BCLAF1	STK4	4
ELF1	PREX1	4
ETS1	ABRACL	4
ETS1	BRD1	4
ETS1	EIF3A	4
ETS1	ELF1	5
ETS1	FERMT3	4
ETS1	GRB2	4
ETS1	KLF6	4
ETS1	MACF1	4
ETS1	PPP1R12A	4
ETS1	PSME1	4
ETS1	SMDT1	4
ETS1	SPCS2	4
ETS1	TLN1	4
ETS1	UBXN1	4
ETS1	USP34	4
ETS1	VIM	4
ETS1	ZEB2	4
FOS	GADD45A	4
FOS	ITGB1	4
FOS	LGALS1	4
FOXN3	ARHGAP30	4
FOXO1	SNW1	4
MIER1	RPL36	4
NCOR1	CWC15	4
NCOR1	DGKZ	4
NCOR1	DKC1	4
NCOR1	EIF1B	4
NCOR1	EP300	4
NCOR1	HSP90B1	4
NCOR1	ILF2	4
NCOR1	IQGAP1	5
NCOR1	PPP1CA	4
NCOR1	PPP4R3B	4
NCOR1	PTPRC	4
NCOR1	PUM1	4
NCOR1	RAB10	4
NCOR1	RPL26	5
NCOR1	SAMHD1	4
NCOR1	SF1	4
NCOR1	SMAP2	4
NCOR1	TMEM87A	4
PLEK	SPCS1	4
RORA	ASH1L	4
RORA	ITGA4	4
SFPQ	CCT5	4
SFPQ	HNRNPU	4
SFPQ	MYH9	4
SFPQ	TPM3	4
SMARCE1	ARID4A	4
SUB1	ANP32E	4
SUB1	CALR	5
SUB1	CLIC1	4
SUB1	DDX58	4
SUB1	DNAJC1	4
SUB1	GHITM	4
SUB1	HDLBP	4
SUB1	HSP90B1	4
SUB1	HYOU1	4
SUB1	ILK	4
SUB1	ITGA4	4
SUB1	ITGB1	4
SUB1	LGALS1	5
SUB1	LMAN1	4
SUB1	MAT2B	4
SUB1	MRPL51	5
SUB1	MTDH	5
SUB1	NDUFA10	5
SUB1	NDUFA8	6
SUB1	OAZ1	4
SUB1	PDIA3	4
SUB1	PPIG	5
SUB1	PPM1G	4
SUB1	PPP4C	4
SUB1	PSMB2	4
SUB1	PSME2	5
SUB1	SSR2	4
SUB1	SSR4	4
SUB1	TMEM208	4
TBX21	FGL2	4
TCF25	UBA52	4
TSC22D3	ATRX	4
TSC22D3	NDFIP1	4
YY1	FAM193B	4
ZBTB38	UBE2G1	4
ZEB2	ADGRG1	4
ZEB2	ITGA4	4
ZEB2	LCK	4
ZEB2	PPP2R5C	4
ZEB2	SUB1	4

## Sheet: 9j
GO term enrichment analysis predicted target genes functions in NK cells
ID	Description	GeneRatio	BgRatio	pvalue	p.adjust	qvalue	geneID	Count	cluster
GO:0033622	integrin activation	2/17	25/18862	0.00022659	0.0806623	0.062908	FERMT3/TLN1	2	ETS1
GO:0071108	protein K48-linked deubiquitination	2/17	35/18862	0.000447029	0.0806623	0.062908	UBXN1/USP34	2	ETS1
GO:0030177	positive regulation of Wnt signaling pathway	3/17	179/18862	0.000518173	0.0806623	0.062908	MACF1/PSME1/USP34	3	ETS1
GO:0045104	intermediate filament cytoskeleton organization	2/17	50/18862	0.000913069	0.0887145	0.0691879	MACF1/VIM	2	ETS1
GO:0045103	intermediate filament-based process	2/17	51/18862	0.000949834	0.0887145	0.0691879	MACF1/VIM	2	ETS1
GO:0070527	platelet aggregation	2/17	62/18862	0.00140055	0.10901	0.0850159	FERMT3/TLN1	2	ETS1
GO:0016579	protein deubiquitination	3/17	283/18862	0.00194443	0.129721	0.101169	PSME1/UBXN1/USP34	3	ETS1
GO:0070646	protein modification by small protein removal	3/17	300/18862	0.00229584	0.13402	0.104521	PSME1/UBXN1/USP34	3	ETS1
GO:0034109	homotypic cell-cell adhesion	2/17	85/18862	0.00261209	0.135538	0.105706	FERMT3/TLN1	2	ETS1
GO:0007044	cell-substrate junction assembly	2/17	100/18862	0.00359318	0.144655	0.112816	MACF1/TLN1	2	ETS1
GO:0030111	regulation of Wnt signaling pathway	3/17	365/18862	0.00399479	0.144655	0.112816	MACF1/PSME1/USP34	3	ETS1
GO:0007229	integrin-mediated signaling pathway	2/17	106/18862	0.0040268	0.144655	0.112816	FERMT3/TLN1	2	ETS1
GO:0150115	cell-substrate junction organization	2/17	106/18862	0.0040268	0.144655	0.112816	MACF1/TLN1	2	ETS1
GO:0002576	platelet degranulation	2/17	128/18862	0.00581336	0.156946	0.122401	FERMT3/TLN1	2	ETS1
GO:0090263	positive regulation of canonical Wnt signaling pathway	2/17	147/18862	0.00759843	0.156946	0.122401	PSME1/USP34	2	ETS1
GO:0002429	immune response-activating cell surface receptor signaling pathway	3/17	481/18862	0.00858655	0.156946	0.122401	ELF1/GRB2/PSME1	3	ETS1
GO:0002757	immune response-activating signal transduction	3/17	481/18862	0.00858655	0.156946	0.122401	ELF1/GRB2/PSME1	3	ETS1
GO:0030168	platelet activation	2/17	157/18862	0.0086255	0.156946	0.122401	FERMT3/TLN1	2	ETS1
GO:0033632	regulation of cell-cell adhesion mediated by integrin	1/17	11/18862	0.00987216	0.156946	0.122401	FERMT3	1	ETS1
GO:0075522	IRES-dependent viral translational initiation	1/17	11/18862	0.00987216	0.156946	0.122401	EIF3A	1	ETS1
GO:0038095	Fc-epsilon receptor signaling pathway	2/17	169/18862	0.00993584	0.156946	0.122401	GRB2/PSME1	2	ETS1
GO:0006465	signal peptide processing	1/17	12/18862	0.0107651	0.156946	0.122401	SPCS2	1	ETS1
GO:0043455	regulation of secondary metabolic process	1/17	12/18862	0.0107651	0.156946	0.122401	ZEB2	1	ETS1
GO:0048021	regulation of melanin biosynthetic process	1/17	12/18862	0.0107651	0.156946	0.122401	ZEB2	1	ETS1
GO:0060670	branching involved in labyrinthine layer morphogenesis	1/17	12/18862	0.0107651	0.156946	0.122401	GRB2	1	ETS1
GO:0090085	regulation of protein deubiquitination	1/17	12/18862	0.0107651	0.156946	0.122401	UBXN1	1	ETS1
GO:1900376	regulation of secondary metabolite biosynthetic process	1/17	12/18862	0.0107651	0.156946	0.122401	ZEB2	1	ETS1
GO:0061136	regulation of proteasomal protein catabolic process	2/17	182/18862	0.0114493	0.156946	0.122401	PSME1/UBXN1	2	ETS1
GO:0035723	interleukin-15-mediated signaling pathway	1/17	13/18862	0.0116572	0.156946	0.122401	GRB2	1	ETS1
GO:0036444	calcium import into the mitochondrion	1/17	13/18862	0.0116572	0.156946	0.122401	SMDT1	1	ETS1
GO:0048070	regulation of developmental pigmentation	1/17	13/18862	0.0116572	0.156946	0.122401	ZEB2	1	ETS1
GO:0070307	lens fiber cell development	1/17	13/18862	0.0116572	0.156946	0.122401	VIM	1	ETS1
GO:0071350	cellular response to interleukin-15	1/17	13/18862	0.0116572	0.156946	0.122401	GRB2	1	ETS1
GO:0043488	regulation of mRNA stability	2/17	188/18862	0.0121802	0.156946	0.122401	PSME1/VIM	2	ETS1
GO:0043249	erythrocyte maturation	1/17	14/18862	0.0125486	0.156946	0.122401	BRD1	1	ETS1
GO:0044154	histone H3-K14 acetylation	1/17	14/18862	0.0125486	0.156946	0.122401	BRD1	1	ETS1
GO:0070672	response to interleukin-15	1/17	14/18862	0.0125486	0.156946	0.122401	GRB2	1	ETS1
GO:0035635	entry of bacterium into host cell	1/17	15/18862	0.0134392	0.156946	0.122401	GRB2	1	ETS1
GO:0150011	regulation of neuron projection arborization	1/17	15/18862	0.0134392	0.156946	0.122401	MACF1	1	ETS1
GO:0043487	regulation of RNA stability	2/17	198/18862	0.0134429	0.156946	0.122401	PSME1/VIM	2	ETS1
GO:0001732	formation of cytoplasmic translation initiation complex	1/17	16/18862	0.0143291	0.159326	0.124258	EIF3A	1	ETS1
GO:0019081	viral translation	1/17	16/18862	0.0143291	0.159326	0.124258	EIF3A	1	ETS1
GO:0061013	regulation of mRNA catabolic process	2/17	210/18862	0.0150307	0.161521	0.125969	PSME1/VIM	2	ETS1
GO:0033631	cell-cell adhesion mediated by integrin	1/17	17/18862	0.0152182	0.161521	0.125969	FERMT3	1	ETS1
GO:1903050	regulation of proteolysis involved in cellular protein catabolic process	2/17	215/18862	0.0157153	0.16309	0.127193	PSME1/UBXN1	2	ETS1
GO:1904292	regulation of ERAD pathway	1/17	19/18862	0.0169942	0.169913	0.132514	UBXN1	1	ETS1
GO:0007160	cell-matrix adhesion	2/17	230/18862	0.0178484	0.169913	0.132514	FERMT3/MACF1	2	ETS1
GO:0032495	response to muramyl dipeptide	1/17	20/18862	0.0178811	0.169913	0.132514	VIM	1	ETS1
GO:0060713	labyrinthine layer morphogenesis	1/17	20/18862	0.0178811	0.169913	0.132514	GRB2	1	ETS1
GO:0032516	positive regulation of phosphoprotein phosphatase activity	1/17	21/18862	0.0187672	0.169913	0.132514	PPP1R12A	1	ETS1
GO:0042438	melanin biosynthetic process	1/17	21/18862	0.0187672	0.169913	0.132514	ZEB2	1	ETS1
GO:0038093	Fc receptor signaling pathway	2/17	239/18862	0.0191845	0.169913	0.132514	GRB2/PSME1	2	ETS1
GO:0006582	melanin metabolic process	1/17	22/18862	0.0196525	0.169913	0.132514	ZEB2	1	ETS1
GO:0044550	secondary metabolite biosynthetic process	1/17	23/18862	0.0205371	0.169913	0.132514	ZEB2	1	ETS1
GO:1903362	regulation of cellular protein catabolic process	2/17	251/18862	0.0210303	0.169913	0.132514	PSME1/UBXN1	2	ETS1
GO:0030318	melanocyte differentiation	1/17	24/18862	0.021421	0.169913	0.132514	ZEB2	1	ETS1
GO:0045109	intermediate filament organization	1/17	24/18862	0.021421	0.169913	0.132514	VIM	1	ETS1
GO:0060669	embryonic placenta morphogenesis	1/17	24/18862	0.021421	0.169913	0.132514	GRB2	1	ETS1
GO:0000086	G2/M transition of mitotic cell cycle	2/17	258/18862	0.0221403	0.169913	0.132514	PPP1R12A/PSME1	2	ETS1
GO:0006851	mitochondrial calcium ion transmembrane transport	1/17	25/18862	0.0223041	0.169913	0.132514	SMDT1	1	ETS1
GO:0035902	response to immobilization stress	1/17	25/18862	0.0223041	0.169913	0.132514	BRD1	1	ETS1
GO:0051560	mitochondrial calcium ion homeostasis	1/17	26/18862	0.0231864	0.169913	0.132514	SMDT1	1	ETS1
GO:0032438	melanosome organization	1/17	27/18862	0.024068	0.169913	0.132514	ZEB2	1	ETS1
GO:0032967	positive regulation of collagen biosynthetic process	1/17	27/18862	0.024068	0.169913	0.132514	VIM	1	ETS1
GO:0010714	positive regulation of collagen metabolic process	1/17	28/18862	0.0249489	0.169913	0.132514	VIM	1	ETS1
GO:0048753	pigment granule organization	1/17	28/18862	0.0249489	0.169913	0.132514	ZEB2	1	ETS1
GO:0050855	regulation of B cell receptor signaling pathway	1/17	28/18862	0.0249489	0.169913	0.132514	ELF1	1	ETS1
GO:0140058	neuron projection arborization	1/17	28/18862	0.0249489	0.169913	0.132514	MACF1	1	ETS1
GO:0044839	cell cycle G2/M phase transition	2/17	276/18862	0.0251049	0.169913	0.132514	PPP1R12A/PSME1	2	ETS1
GO:0060828	regulation of canonical Wnt signaling pathway	2/17	287/18862	0.026993	0.175616	0.136962	PSME1/USP34	2	ETS1
GO:0070306	lens fiber cell differentiation	1/17	31/18862	0.027587	0.175616	0.136962	VIM	1	ETS1
GO:0038128	ERBB2 signaling pathway	1/17	32/18862	0.0284648	0.175616	0.136962	GRB2	1	ETS1
GO:0045648	positive regulation of erythrocyte differentiation	1/17	32/18862	0.0284648	0.175616	0.136962	BRD1	1	ETS1
GO:0048011	neurotrophin TRK receptor signaling pathway	1/17	32/18862	0.0284648	0.175616	0.136962	GRB2	1	ETS1
GO:0048821	erythrocyte development	1/17	32/18862	0.0284648	0.175616	0.136962	BRD1	1	ETS1
GO:0034976	response to endoplasmic reticulum stress	2/17	296/18862	0.02858	0.175616	0.136962	TLN1/UBXN1	2	ETS1
GO:0010922	positive regulation of phosphatase activity	1/17	33/18862	0.0293419	0.177957	0.138788	PPP1R12A	1	ETS1
GO:0002183	cytoplasmic translational initiation	1/17	34/18862	0.0302183	0.178632	0.139314	EIF3A	1	ETS1
GO:0050931	pigment cell differentiation	1/17	34/18862	0.0302183	0.178632	0.139314	ZEB2	1	ETS1
GO:0032435	negative regulation of proteasomal ubiquitin-dependent protein catabolic process	1/17	36/18862	0.0319688	0.180048	0.140418	UBXN1	1	ETS1
GO:0050851	antigen receptor-mediated signaling pathway	2/17	323/18862	0.0335616	0.180048	0.140418	ELF1/PSME1	2	ETS1
GO:0030866	cortical actin cytoskeleton organization	1/17	38/18862	0.0337164	0.180048	0.140418	TLN1	1	ETS1
GO:0038179	neurotrophin signaling pathway	1/17	38/18862	0.0337164	0.180048	0.140418	GRB2	1	ETS1
GO:0030049	muscle filament sliding	1/17	39/18862	0.034589	0.180048	0.140418	VIM	1	ETS1
GO:0033275	actin-myosin filament sliding	1/17	39/18862	0.034589	0.180048	0.140418	VIM	1	ETS1
GO:0043001	Golgi to plasma membrane protein transport	1/17	39/18862	0.034589	0.180048	0.140418	MACF1	1	ETS1
GO:0045773	positive regulation of axon extension	1/17	39/18862	0.034589	0.180048	0.140418	MACF1	1	ETS1
GO:0060070	canonical Wnt signaling pathway	2/17	333/18862	0.0354883	0.180048	0.140418	PSME1/USP34	2	ETS1
GO:1903311	regulation of mRNA metabolic process	2/17	334/18862	0.0356833	0.180048	0.140418	PSME1/VIM	2	ETS1
GO:0051602	response to electrical stimulus	1/17	41/18862	0.0363321	0.180048	0.140418	BRD1	1	ETS1
GO:0014002	astrocyte development	1/17	42/18862	0.0372025	0.180048	0.140418	VIM	1	ETS1
GO:0032965	regulation of collagen biosynthetic process	1/17	42/18862	0.0372025	0.180048	0.140418	VIM	1	ETS1
GO:0007596	blood coagulation	2/17	342/18862	0.037259	0.180048	0.140418	FERMT3/TLN1	2	ETS1
GO:0007599	hemostasis	2/17	346/18862	0.0380569	0.180048	0.140418	FERMT3/TLN1	2	ETS1
GO:0046189	phenol-containing compound biosynthetic process	1/17	43/18862	0.0380722	0.180048	0.140418	ZEB2	1	ETS1
GO:0050817	coagulation	2/17	347/18862	0.0382574	0.180048	0.140418	FERMT3/TLN1	2	ETS1
GO:0048066	developmental pigmentation	1/17	44/18862	0.0389412	0.180048	0.140418	ZEB2	1	ETS1
GO:0060711	labyrinthine layer development	1/17	44/18862	0.0389412	0.180048	0.140418	GRB2	1	ETS1
GO:1903573	negative regulation of response to endoplasmic reticulum stress	1/17	44/18862	0.0389412	0.180048	0.140418	UBXN1	1	ETS1
GO:0006936	muscle contraction	2/17	352/18862	0.0392663	0.180048	0.140418	TLN1/VIM	2	ETS1
GO:0035307	positive regulation of protein dephosphorylation	1/17	45/18862	0.0398094	0.180048	0.140418	PPP1R12A	1	ETS1
GO:0010631	epithelial cell migration	2/17	357/18862	0.0402855	0.180048	0.140418	MACF1/ZEB2	2	ETS1
GO:0031589	cell-substrate adhesion	2/17	359/18862	0.040696	0.180048	0.140418	FERMT3/MACF1	2	ETS1
GO:0090132	epithelium migration	2/17	360/18862	0.0409019	0.180048	0.140418	MACF1/ZEB2	2	ETS1
GO:0010712	regulation of collagen metabolic process	1/17	47/18862	0.0415436	0.180048	0.140418	VIM	1	ETS1
GO:0045646	regulation of erythrocyte differentiation	1/17	47/18862	0.0415436	0.180048	0.140418	BRD1	1	ETS1
GO:0090130	tissue migration	2/17	365/18862	0.0419374	0.180048	0.140418	MACF1/ZEB2	2	ETS1
GO:0007159	leukocyte cell-cell adhesion	2/17	366/18862	0.0421457	0.180048	0.140418	FERMT3/GRB2	2	ETS1
GO:0033628	regulation of cell adhesion mediated by integrin	1/17	48/18862	0.0424096	0.180048	0.140418	FERMT3	1	ETS1
GO:0042059	negative regulation of epidermal growth factor receptor signaling pathway	1/17	48/18862	0.0424096	0.180048	0.140418	GRB2	1	ETS1
GO:0032535	regulation of cellular component size	2/17	370/18862	0.0429829	0.180441	0.140725	GRB2/MACF1	2	ETS1
GO:2000059	negative regulation of ubiquitin-dependent protein catabolic process	1/17	49/18862	0.0432748	0.180441	0.140725	UBXN1	1	ETS1
GO:0006402	mRNA catabolic process	2/17	375/18862	0.0440384	0.180817	0.141018	PSME1/VIM	2	ETS1
GO:1901799	negative regulation of proteasomal protein catabolic process	1/17	50/18862	0.0441394	0.180817	0.141018	UBXN1	1	ETS1
GO:0032964	collagen biosynthetic process	1/17	51/18862	0.0450032	0.182752	0.142527	VIM	1	ETS1
GO:0042176	regulation of protein catabolic process	2/17	383/18862	0.0457477	0.183073	0.142777	PSME1/UBXN1	2	ETS1
GO:0033059	cellular pigmentation	1/17	52/18862	0.0458662	0.183073	0.142777	ZEB2	1	ETS1
GO:1901185	negative regulation of ERBB signaling pathway	1/17	53/18862	0.0467285	0.184626	0.143988	GRB2	1	ETS1
GO:0032970	regulation of actin filament-based process	2/17	389/18862	0.0470459	0.184626	0.143988	ABRACL/GRB2	2	ETS1
GO:1901653	cellular response to peptide	2/17	391/18862	0.0474818	0.184783	0.144111	GRB2/VIM	2	ETS1
GO:0019748	secondary metabolic process	1/17	56/18862	0.0493111	0.189307	0.147639	ZEB2	1	ETS1
GO:0031295	T cell costimulation	1/17	57/18862	0.0501705	0.189307	0.147639	GRB2	1	ETS1
GO:0046148	pigment biosynthetic process	1/17	57/18862	0.0501705	0.189307	0.147639	ZEB2	1	ETS1
GO:0030865	cortical cytoskeleton organization	1/17	58/18862	0.0510292	0.189307	0.147639	TLN1	1	ETS1
GO:0035306	positive regulation of dephosphorylation	1/17	58/18862	0.0510292	0.189307	0.147639	PPP1R12A	1	ETS1
GO:0006893	Golgi to plasma membrane transport	1/17	59/18862	0.0518871	0.189307	0.147639	MACF1	1	ETS1
GO:0031294	lymphocyte costimulation	1/17	59/18862	0.0518871	0.189307	0.147639	GRB2	1	ETS1
GO:0061951	establishment of protein localization to plasma membrane	1/17	59/18862	0.0518871	0.189307	0.147639	MACF1	1	ETS1
GO:0006401	RNA catabolic process	2/17	414/18862	0.0526019	0.189474	0.147769	PSME1/VIM	2	ETS1
GO:0043966	histone H3 acetylation	1/17	60/18862	0.0527443	0.189474	0.147769	BRD1	1	ETS1
GO:0006521	regulation of cellular amino acid metabolic process	1/17	62/18862	0.0544565	0.190466	0.148543	PSME1	1	ETS1
GO:0034329	cell junction assembly	2/17	425/18862	0.0551193	0.190466	0.148543	MACF1/TLN1	2	ETS1
GO:0043161	proteasome-mediated ubiquitin-dependent protein catabolic process	2/17	425/18862	0.0551193	0.190466	0.148543	PSME1/UBXN1	2	ETS1
GO:0035690	cellular response to drug	1/17	63/18862	0.0553115	0.190466	0.148543	PPP1R12A	1	ETS1
GO:0010975	regulation of neuron projection development	2/17	428/18862	0.0558134	0.190466	0.148543	MACF1/VIM	2	ETS1
GO:0051893	regulation of focal adhesion assembly	1/17	64/18862	0.0561658	0.190466	0.148543	MACF1	1	ETS1
GO:0090109	regulation of cell-substrate junction assembly	1/17	64/18862	0.0561658	0.190466	0.148543	MACF1	1	ETS1
GO:0071479	cellular response to ionizing radiation	1/17	65/18862	0.0570194	0.190466	0.148543	GRB2	1	ETS1
GO:1903051	negative regulation of proteolysis involved in cellular protein catabolic process	1/17	65/18862	0.0570194	0.190466	0.148543	UBXN1	1	ETS1
GO:0050854	regulation of antigen receptor-mediated signaling pathway	1/17	66/18862	0.0578722	0.190466	0.148543	ELF1	1	ETS1
GO:0061515	myeloid cell development	1/17	66/18862	0.0578722	0.190466	0.148543	BRD1	1	ETS1
GO:0022407	regulation of cell-cell adhesion	2/17	437/18862	0.0579147	0.190466	0.148543	FERMT3/GRB2	2	ETS1
GO:0036498	IRE1-mediated unfolded protein response	1/17	67/18862	0.0587243	0.191778	0.149566	TLN1	1	ETS1
GO:0150116	regulation of cell-substrate junction organization	1/17	69/18862	0.0604263	0.195524	0.152488	MACF1	1	ETS1
GO:0003012	muscle system process	2/17	453/18862	0.0617194	0.195524	0.152488	TLN1/VIM	2	ETS1
GO:0046579	positive regulation of Ras protein signal transduction	1/17	71/18862	0.0621255	0.195524	0.152488	GRB2	1	ETS1
GO:0052547	regulation of peptidase activity	2/17	455/18862	0.062201	0.195524	0.152488	PSME1/UBXN1	2	ETS1
GO:0033627	cell adhesion mediated by integrin	1/17	72/18862	0.0629739	0.195524	0.152488	FERMT3	1	ETS1
GO:0042440	pigment metabolic process	1/17	72/18862	0.0629739	0.195524	0.152488	ZEB2	1	ETS1
GO:0048708	astrocyte differentiation	1/17	72/18862	0.0629739	0.195524	0.152488	VIM	1	ETS1
GO:0007409	axonogenesis	2/17	460/18862	0.0634111	0.195524	0.152488	GRB2/MACF1	2	ETS1
GO:1902036	regulation of hematopoietic stem cell differentiation	1/17	74/18862	0.0646687	0.195524	0.152488	PSME1	1	ETS1
GO:0002479	antigen processing and presentation of exogenous peptide antigen via MHC class I, TAP-dependent	1/17	75/18862	0.0655151	0.195524	0.152488	PSME1	1	ETS1
GO:0060395	SMAD protein signal transduction	1/17	76/18862	0.0663607	0.195524	0.152488	VIM	1	ETS1
GO:0001667	ameboidal-type cell migration	2/17	473/18862	0.0665956	0.195524	0.152488	MACF1/ZEB2	2	ETS1
GO:0002088	lens development in camera-type eye	1/17	77/18862	0.0672055	0.195524	0.152488	VIM	1	ETS1
GO:0033238	regulation of cellular amine metabolic process	1/17	77/18862	0.0672055	0.195524	0.152488	PSME1	1	ETS1
GO:0051057	positive regulation of small GTPase mediated signal transduction	1/17	77/18862	0.0672055	0.195524	0.152488	GRB2	1	ETS1
GO:0061418	regulation of transcription from RNA polymerase II promoter in response to hypoxia	1/17	77/18862	0.0672055	0.195524	0.152488	PSME1	1	ETS1
GO:1903363	negative regulation of cellular protein catabolic process	1/17	77/18862	0.0672055	0.195524	0.152488	UBXN1	1	ETS1
GO:0050772	positive regulation of axonogenesis	1/17	78/18862	0.0680497	0.195524	0.152488	MACF1	1	ETS1
GO:0070373	negative regulation of ERK1 and ERK2 cascade	1/17	78/18862	0.0680497	0.195524	0.152488	EIF3A	1	ETS1
GO:0001892	embryonic placenta development	1/17	79/18862	0.0688931	0.195524	0.152488	GRB2	1	ETS1
GO:0031397	negative regulation of protein ubiquitination	1/17	79/18862	0.0688931	0.195524	0.152488	UBXN1	1	ETS1
GO:0010498	proteasomal protein catabolic process	2/17	483/18862	0.0690823	0.195524	0.152488	PSME1/UBXN1	2	ETS1
GO:0042590	antigen processing and presentation of exogenous peptide antigen via MHC class I	1/17	80/18862	0.0697359	0.196185	0.153003	PSME1	1	ETS1
GO:1905897	regulation of response to endoplasmic reticulum stress	1/17	81/18862	0.0705779	0.197364	0.153923	UBXN1	1	ETS1
GO:0090066	regulation of anatomical structure size	2/17	493/18862	0.0716004	0.198502	0.15481	GRB2/MACF1	2	ETS1
GO:0031145	anaphase-promoting complex-dependent catabolic process	1/17	83/18862	0.0722597	0.198502	0.15481	PSME1	1	ETS1
GO:0070509	calcium ion import	1/17	83/18862	0.0722597	0.198502	0.15481	SMDT1	1	ETS1
GO:0048041	focal adhesion assembly	1/17	85/18862	0.0739387	0.201926	0.157481	MACF1	1	ETS1
GO:0060218	hematopoietic stem cell differentiation	1/17	88/18862	0.0764518	0.207434	0.161777	PSME1	1	ETS1
GO:0042058	regulation of epidermal growth factor receptor signaling pathway	1/17	89/18862	0.0772881	0.207434	0.161777	GRB2	1	ETS1
GO:1901532	regulation of hematopoietic progenitor cell differentiation	1/17	89/18862	0.0772881	0.207434	0.161777	PSME1	1	ETS1
GO:1903321	negative regulation of protein modification by small protein conjugation or removal	1/17	91/18862	0.0789585	0.210349	0.16405	UBXN1	1	ETS1
GO:0030516	regulation of axon extension	1/17	92/18862	0.0797927	0.210349	0.16405	MACF1	1	ETS1
GO:0031146	SCF-dependent proteasomal ubiquitin-dependent protein catabolic process	1/17	93/18862	0.0806261	0.210349	0.16405	PSME1	1	ETS1
GO:0043473	pigmentation	1/17	93/18862	0.0806261	0.210349	0.16405	ZEB2	1	ETS1
GO:0098876	vesicle-mediated transport to the plasma membrane	1/17	93/18862	0.0806261	0.210349	0.16405	MACF1	1	ETS1
GO:1901184	regulation of ERBB signaling pathway	1/17	96/18862	0.0831221	0.215656	0.168189	GRB2	1	ETS1
GO:0030838	positive regulation of actin filament polymerization	1/17	97/18862	0.0839527	0.216607	0.168931	GRB2	1	ETS1
GO:0002474	antigen processing and presentation of peptide antigen via MHC class I	1/17	99/18862	0.0856118	0.21856	0.170453	PSME1	1	ETS1
GO:0010972	negative regulation of G2/M transition of mitotic cell cycle	1/17	100/18862	0.0864403	0.21856	0.170453	PSME1	1	ETS1
GO:2000379	positive regulation of reactive oxygen species metabolic process	1/17	101/18862	0.087268	0.21856	0.170453	GRB2	1	ETS1
GO:0002181	cytoplasmic translation	1/17	102/18862	0.0880951	0.21856	0.170453	EIF3A	1	ETS1
GO:0036503	ERAD pathway	1/17	102/18862	0.0880951	0.21856	0.170453	UBXN1	1	ETS1
GO:0045639	positive regulation of myeloid cell differentiation	1/17	102/18862	0.0880951	0.21856	0.170453	BRD1	1	ETS1
GO:0031532	actin cytoskeleton reorganization	1/17	103/18862	0.0889214	0.21856	0.170453	GRB2	1	ETS1
GO:0046822	regulation of nucleocytoplasmic transport	1/17	103/18862	0.0889214	0.21856	0.170453	PPP1R12A	1	ETS1
GO:0070498	interleukin-1-mediated signaling pathway	1/17	103/18862	0.0889214	0.21856	0.170453	PSME1	1	ETS1
GO:0061387	regulation of extent of cell growth	1/17	104/18862	0.0897471	0.219434	0.171135	MACF1	1	ETS1
GO:0006892	post-Golgi vesicle-mediated transport	1/17	105/18862	0.090572	0.220298	0.171809	MACF1	1	ETS1
GO:0018958	phenol-containing compound metabolic process	1/17	106/18862	0.0913963	0.221151	0.172474	ZEB2	1	ETS1
GO:0034446	substrate adhesion-dependent cell spreading	1/17	108/18862	0.0930426	0.221388	0.172659	FERMT3	1	ETS1
GO:0060071	Wnt signaling pathway, planar cell polarity pathway	1/17	108/18862	0.0930426	0.221388	0.172659	PSME1	1	ETS1
GO:0032963	collagen metabolic process	1/17	109/18862	0.0938648	0.221388	0.172659	VIM	1	ETS1
GO:0043618	regulation of transcription from RNA polymerase II promoter in response to stress	1/17	109/18862	0.0938648	0.221388	0.172659	PSME1	1	ETS1
GO:1990542	mitochondrial transmembrane transport	1/17	109/18862	0.0938648	0.221388	0.172659	SMDT1	1	ETS1
GO:0031623	receptor internalization	1/17	111/18862	0.0955069	0.221599	0.172824	GRB2	1	ETS1
GO:1902750	negative regulation of cell cycle G2/M phase transition	1/17	111/18862	0.0955069	0.221599	0.172824	PSME1	1	ETS1
GO:0021782	glial cell development	1/17	112/18862	0.096327	0.221599	0.172824	VIM	1	ETS1
GO:0090175	regulation of establishment of planar polarity	1/17	112/18862	0.096327	0.221599	0.172824	PSME1	1	ETS1
GO:2000736	regulation of stem cell differentiation	1/17	112/18862	0.096327	0.221599	0.172824	PSME1	1	ETS1
GO:0008543	fibroblast growth factor receptor signaling pathway	1/17	113/18862	0.0971463	0.221787	0.17297	GRB2	1	ETS1
GO:0002223	stimulatory C-type lectin receptor signaling pathway	1/17	114/18862	0.0979649	0.221787	0.17297	PSME1	1	ETS1
GO:0048675	axon extension	1/17	114/18862	0.0979649	0.221787	0.17297	MACF1	1	ETS1
GO:0030218	erythrocyte differentiation	1/17	115/18862	0.0987829	0.221787	0.17297	BRD1	1	ETS1
GO:0043620	regulation of DNA-templated transcription in response to stress	1/17	115/18862	0.0987829	0.221787	0.17297	PSME1	1	ETS1
GO:0002220	innate immune response activating cell surface receptor signaling pathway	1/17	118/18862	0.101232	0.225194	0.175627	PSME1	1	ETS1
GO:0002758	innate immune response-activating signal transduction	1/17	119/18862	0.102048	0.225194	0.175627	PSME1	1	ETS1
GO:0043666	regulation of phosphoprotein phosphatase activity	1/17	119/18862	0.102048	0.225194	0.175627	PPP1R12A	1	ETS1
GO:0045047	protein targeting to ER	1/17	120/18862	0.102862	0.225194	0.175627	SPCS2	1	ETS1
GO:0070252	actin-mediated cell contraction	1/17	120/18862	0.102862	0.225194	0.175627	VIM	1	ETS1
GO:0034101	erythrocyte homeostasis	1/17	121/18862	0.103676	0.225194	0.175627	BRD1	1	ETS1
GO:0042177	negative regulation of protein catabolic process	1/17	121/18862	0.103676	0.225194	0.175627	UBXN1	1	ETS1
GO:0001736	establishment of planar polarity	1/17	123/18862	0.105301	0.225577	0.175926	PSME1	1	ETS1
GO:0007164	establishment of tissue polarity	1/17	123/18862	0.105301	0.225577	0.175926	PSME1	1	ETS1
GO:0007173	epidermal growth factor receptor signaling pathway	1/17	123/18862	0.105301	0.225577	0.175926	GRB2	1	ETS1
GO:0072599	establishment of protein localization to endoplasmic reticulum	1/17	124/18862	0.106113	0.226277	0.176472	SPCS2	1	ETS1
GO:0001952	regulation of cell-matrix adhesion	1/17	125/18862	0.106924	0.22697	0.177013	MACF1	1	ETS1
GO:0030968	endoplasmic reticulum unfolded protein response	1/17	127/18862	0.108544	0.229366	0.178881	TLN1	1	ETS1
GO:0007098	centrosome cycle	1/17	129/18862	0.110161	0.231735	0.180729	PPP1R12A	1	ETS1
GO:0042770	signal transduction in response to DNA damage	1/17	131/18862	0.111775	0.232635	0.181431	GRB2	1	ETS1
GO:0010977	negative regulation of neuron projection development	1/17	132/18862	0.112581	0.232635	0.181431	VIM	1	ETS1
GO:0032273	positive regulation of protein polymerization	1/17	132/18862	0.112581	0.232635	0.181431	GRB2	1	ETS1
GO:0032434	regulation of proteasomal ubiquitin-dependent protein catabolic process	1/17	132/18862	0.112581	0.232635	0.181431	UBXN1	1	ETS1
GO:0045727	positive regulation of translation	1/17	133/18862	0.113387	0.233267	0.181924	VIM	1	ETS1
GO:0050853	B cell receptor signaling pathway	1/17	134/18862	0.114192	0.233892	0.182411	ELF1	1	ETS1
GO:0001890	placenta development	1/17	135/18862	0.114996	0.234511	0.182894	GRB2	1	ETS1
GO:0030183	B cell differentiation	1/17	137/18862	0.116602	0.236752	0.184642	KLF6	1	ETS1
GO:0002433	immune response-regulating cell surface receptor signaling pathway involved in phagocytosis	1/17	139/18862	0.118205	0.237357	0.185113	GRB2	1	ETS1
GO:0038096	Fc-gamma receptor signaling pathway involved in phagocytosis	1/17	139/18862	0.118205	0.237357	0.185113	GRB2	1	ETS1
GO:0031023	microtubule organizing center organization	1/17	140/18862	0.119006	0.237357	0.185113	PPP1R12A	1	ETS1
GO:0038094	Fc-gamma receptor signaling pathway	1/17	140/18862	0.119006	0.237357	0.185113	GRB2	1	ETS1
GO:0010212	response to ionizing radiation	1/17	142/18862	0.120605	0.237357	0.185113	GRB2	1	ETS1
GO:0035304	regulation of protein dephosphorylation	1/17	142/18862	0.120605	0.237357	0.185113	PPP1R12A	1	ETS1
GO:0044344	cellular response to fibroblast growth factor stimulus	1/17	142/18862	0.120605	0.237357	0.185113	GRB2	1	ETS1
GO:0008286	insulin receptor signaling pathway	1/17	143/18862	0.121404	0.237357	0.185113	GRB2	1	ETS1
GO:0001738	morphogenesis of a polarized epithelium	1/17	144/18862	0.122201	0.237357	0.185113	PSME1	1	ETS1
GO:0002262	myeloid cell homeostasis	1/17	145/18862	0.122999	0.237357	0.185113	BRD1	1	ETS1
GO:0002431	Fc receptor mediated stimulatory signaling pathway	1/17	145/18862	0.122999	0.237357	0.185113	GRB2	1	ETS1
GO:0038127	ERBB signaling pathway	1/17	145/18862	0.122999	0.237357	0.185113	GRB2	1	ETS1
GO:0007043	cell-cell junction assembly	1/17	147/18862	0.124591	0.239002	0.186396	TLN1	1	ETS1
GO:0002218	activation of innate immune response	1/17	148/18862	0.125386	0.239002	0.186396	PSME1	1	ETS1
GO:0071774	response to fibroblast growth factor	1/17	148/18862	0.125386	0.239002	0.186396	GRB2	1	ETS1
GO:0034620	cellular response to unfolded protein	1/17	149/18862	0.126181	0.239538	0.186815	TLN1	1	ETS1
GO:0030048	actin filament-based movement	1/17	150/18862	0.126975	0.239712	0.18695	VIM	1	ETS1
GO:0050770	regulation of axonogenesis	1/17	151/18862	0.127768	0.239712	0.18695	MACF1	1	ETS1
GO:0070972	protein localization to endoplasmic reticulum	1/17	152/18862	0.12856	0.239712	0.18695	SPCS2	1	ETS1
GO:0016573	histone acetylation	1/17	153/18862	0.129352	0.239712	0.18695	BRD1	1	ETS1
GO:0035567	non-canonical Wnt signaling pathway	1/17	153/18862	0.129352	0.239712	0.18695	PSME1	1	ETS1
GO:0044409	entry into host	1/17	153/18862	0.129352	0.239712	0.18695	GRB2	1	ETS1
GO:0018393	internal peptidyl-lysine acetylation	1/17	158/18862	0.133301	0.245085	0.19114	BRD1	1	ETS1
GO:0044106	cellular amine metabolic process	1/17	158/18862	0.133301	0.245085	0.19114	PSME1	1	ETS1
GO:0006475	internal protein amino acid acetylation	1/17	160/18862	0.134876	0.245559	0.19151	BRD1	1	ETS1
GO:0002244	hematopoietic progenitor cell differentiation	1/17	161/18862	0.135662	0.245559	0.19151	PSME1	1	ETS1
GO:0030307	positive regulation of cell growth	1/17	161/18862	0.135662	0.245559	0.19151	MACF1	1	ETS1
GO:2000058	regulation of ubiquitin-dependent protein catabolic process	1/17	161/18862	0.135662	0.245559	0.19151	UBXN1	1	ETS1
GO:0009308	amine metabolic process	1/17	163/18862	0.137233	0.246491	0.192237	PSME1	1	ETS1
GO:0034250	positive regulation of cellular amide metabolic process	1/17	163/18862	0.137233	0.246491	0.192237	VIM	1	ETS1
GO:1990138	neuron projection extension	1/17	164/18862	0.138017	0.24695	0.192595	MACF1	1	ETS1
GO:0048469	cell maturation	1/17	166/18862	0.139584	0.247984	0.193401	BRD1	1	ETS1
GO:0018394	peptidyl-lysine acetylation	1/17	168/18862	0.141148	0.247984	0.193401	BRD1	1	ETS1
GO:0035967	cellular response to topologically incorrect protein	1/17	168/18862	0.141148	0.247984	0.193401	TLN1	1	ETS1
GO:0043112	receptor metabolic process	1/17	168/18862	0.141148	0.247984	0.193401	GRB2	1	ETS1
GO:0030833	regulation of actin filament polymerization	1/17	169/18862	0.141929	0.247984	0.193401	GRB2	1	ETS1
GO:0048639	positive regulation of developmental growth	1/17	170/18862	0.142709	0.247984	0.193401	MACF1	1	ETS1
GO:0008361	regulation of cell size	1/17	173/18862	0.145046	0.247984	0.193401	MACF1	1	ETS1
GO:0060401	cytosolic calcium ion transport	1/17	173/18862	0.145046	0.247984	0.193401	SMDT1	1	ETS1
GO:0061138	morphogenesis of a branching epithelium	1/17	173/18862	0.145046	0.247984	0.193401	GRB2	1	ETS1
GO:0033209	tumor necrosis factor-mediated signaling pathway	1/17	174/18862	0.145824	0.247984	0.193401	PSME1	1	ETS1
GO:2000045	regulation of G1/S transition of mitotic cell cycle	1/17	174/18862	0.145824	0.247984	0.193401	PSME1	1	ETS1
GO:0051897	positive regulation of protein kinase B signaling	1/17	175/18862	0.146601	0.247984	0.193401	GRB2	1	ETS1
GO:0052126	movement in host environment	1/17	175/18862	0.146601	0.247984	0.193401	GRB2	1	ETS1
GO:0010921	regulation of phosphatase activity	1/17	176/18862	0.147378	0.247984	0.193401	PPP1R12A	1	ETS1
GO:2000027	regulation of animal organ morphogenesis	1/17	176/18862	0.147378	0.247984	0.193401	PSME1	1	ETS1
GO:0001959	regulation of cytokine-mediated signaling pathway	1/17	177/18862	0.148153	0.247984	0.193401	ELF1	1	ETS1
GO:0002478	antigen processing and presentation of exogenous peptide antigen	1/17	177/18862	0.148153	0.247984	0.193401	PSME1	1	ETS1
GO:0071346	cellular response to interferon-gamma	1/17	177/18862	0.148153	0.247984	0.193401	VIM	1	ETS1
GO:0090090	negative regulation of canonical Wnt signaling pathway	1/17	179/18862	0.149703	0.248914	0.194126	PSME1	1	ETS1
GO:0031345	negative regulation of cell projection organization	1/17	180/18862	0.150476	0.248914	0.194126	VIM	1	ETS1
GO:0071347	cellular response to interleukin-1	1/17	180/18862	0.150476	0.248914	0.194126	PSME1	1	ETS1
GO:0043409	negative regulation of MAPK cascade	1/17	181/18862	0.151249	0.248914	0.194126	EIF3A	1	ETS1
GO:0010950	positive regulation of endopeptidase activity	1/17	182/18862	0.152022	0.248914	0.194126	PSME1	1	ETS1
GO:0006986	response to unfolded protein	1/17	185/18862	0.154335	0.248914	0.194126	TLN1	1	ETS1
GO:0008064	regulation of actin polymerization or depolymerization	1/17	185/18862	0.154335	0.248914	0.194126	GRB2	1	ETS1
GO:0010565	regulation of cellular ketone metabolic process	1/17	185/18862	0.154335	0.248914	0.194126	PSME1	1	ETS1
GO:0019884	antigen processing and presentation of exogenous antigen	1/17	185/18862	0.154335	0.248914	0.194126	PSME1	1	ETS1
GO:0038061	NIK/NF-kappaB signaling	1/17	185/18862	0.154335	0.248914	0.194126	PSME1	1	ETS1
GO:0001763	morphogenesis of a branching structure	1/17	186/18862	0.155105	0.248914	0.194126	GRB2	1	ETS1
GO:0030832	regulation of actin filament length	1/17	186/18862	0.155105	0.248914	0.194126	GRB2	1	ETS1
GO:0030041	actin filament polymerization	1/17	188/18862	0.156642	0.25052	0.195379	GRB2	1	ETS1
GO:0060759	regulation of response to cytokine stimulus	1/17	189/18862	0.15741	0.250889	0.195667	ELF1	1	ETS1
GO:0046578	regulation of Ras protein signal transduction	1/17	190/18862	0.158177	0.251254	0.195951	GRB2	1	ETS1
GO:0071478	cellular response to radiation	1/17	191/18862	0.158943	0.251616	0.196233	GRB2	1	ETS1
GO:2000377	regulation of reactive oxygen species metabolic process	1/17	192/18862	0.159709	0.251974	0.196513	GRB2	1	ETS1
GO:0006413	translational initiation	1/17	193/18862	0.160474	0.252184	0.196677	EIF3A	1	ETS1
GO:0048002	antigen processing and presentation of peptide antigen	1/17	194/18862	0.161239	0.252184	0.196677	PSME1	1	ETS1
GO:1901888	regulation of cell junction assembly	1/17	195/18862	0.162003	0.252184	0.196677	MACF1	1	ETS1
GO:1902806	regulation of cell cycle G1/S phase transition	1/17	195/18862	0.162003	0.252184	0.196677	PSME1	1	ETS1
GO:0034341	response to interferon-gamma	1/17	197/18862	0.163528	0.252873	0.197214	VIM	1	ETS1
GO:0071222	cellular response to lipopolysaccharide	1/17	197/18862	0.163528	0.252873	0.197214	VIM	1	ETS1
GO:0019080	viral gene expression	1/17	198/18862	0.16429	0.253213	0.197479	EIF3A	1	ETS1
GO:0006473	protein acetylation	1/17	200/18862	0.165812	0.253883	0.198001	BRD1	1	ETS1
GO:0010952	positive regulation of peptidase activity	1/17	200/18862	0.165812	0.253883	0.198001	PSME1	1	ETS1
GO:0010389	regulation of G2/M transition of mitotic cell cycle	1/17	203/18862	0.16809	0.254996	0.19887	PSME1	1	ETS1
GO:1902905	positive regulation of supramolecular fiber organization	1/17	203/18862	0.16809	0.254996	0.19887	GRB2	1	ETS1
GO:0050852	T cell receptor signaling pathway	1/17	204/18862	0.168848	0.254996	0.19887	PSME1	1	ETS1
GO:0031396	regulation of protein ubiquitination	1/17	205/18862	0.169605	0.254996	0.19887	UBXN1	1	ETS1
GO:0035966	response to topologically incorrect protein	1/17	206/18862	0.170362	0.254996	0.19887	TLN1	1	ETS1
GO:0070555	response to interleukin-1	1/17	206/18862	0.170362	0.254996	0.19887	PSME1	1	ETS1
GO:0071456	cellular response to hypoxia	1/17	206/18862	0.170362	0.254996	0.19887	PSME1	1	ETS1
GO:0002064	epithelial cell development	1/17	207/18862	0.171118	0.25531	0.199114	VIM	1	ETS1
GO:0045216	cell-cell junction organization	1/17	209/18862	0.172628	0.255423	0.199203	TLN1	1	ETS1
GO:0071219	cellular response to molecule of bacterial origin	1/17	209/18862	0.172628	0.255423	0.199203	VIM	1	ETS1
GO:0010001	glial cell differentiation	1/17	210/18862	0.173382	0.255423	0.199203	VIM	1	ETS1
GO:0035303	regulation of dephosphorylation	1/17	210/18862	0.173382	0.255423	0.199203	PPP1R12A	1	ETS1
GO:0030178	negative regulation of Wnt signaling pathway	1/17	212/18862	0.174888	0.256027	0.199674	PSME1	1	ETS1
GO:0050870	positive regulation of T cell activation	1/17	212/18862	0.174888	0.256027	0.199674	GRB2	1	ETS1
GO:0036294	cellular response to decreased oxygen levels	1/17	214/18862	0.176391	0.257421	0.200761	PSME1	1	ETS1
GO:0008154	actin polymerization or depolymerization	1/17	215/18862	0.177142	0.257712	0.200988	GRB2	1	ETS1
GO:0050769	positive regulation of neurogenesis	1/17	217/18862	0.178642	0.258052	0.201253	MACF1	1	ETS1
GO:0010810	regulation of cell-substrate adhesion	1/17	218/18862	0.179391	0.258052	0.201253	MACF1	1	ETS1
GO:0071695	anatomical structure maturation	1/17	218/18862	0.179391	0.258052	0.201253	BRD1	1	ETS1
GO:0051701	biological process involved in interaction with host	1/17	219/18862	0.180139	0.258052	0.201253	GRB2	1	ETS1
GO:1902749	regulation of cell cycle G2/M phase transition	1/17	219/18862	0.180139	0.258052	0.201253	PSME1	1	ETS1
GO:0051495	positive regulation of cytoskeleton organization	1/17	220/18862	0.180887	0.25833	0.20147	GRB2	1	ETS1
GO:0048588	developmental cell growth	1/17	222/18862	0.18238	0.258905	0.201918	MACF1	1	ETS1
GO:0045089	positive regulation of innate immune response	1/17	223/18862	0.183126	0.258905	0.201918	PSME1	1	ETS1
GO:0016485	protein processing	1/17	224/18862	0.183871	0.258905	0.201918	SPCS2	1	ETS1
GO:0022618	ribonucleoprotein complex assembly	1/17	224/18862	0.183871	0.258905	0.201918	EIF3A	1	ETS1
GO:0032271	regulation of protein polymerization	1/17	225/18862	0.184615	0.258905	0.201918	GRB2	1	ETS1
GO:0060560	developmental growth involved in morphogenesis	1/17	225/18862	0.184615	0.258905	0.201918	MACF1	1	ETS1
GO:0032869	cellular response to insulin stimulus	1/17	226/18862	0.185359	0.259169	0.202125	GRB2	1	ETS1
GO:0032886	regulation of microtubule-based process	1/17	227/18862	0.186102	0.259432	0.202329	MACF1	1	ETS1
GO:0071453	cellular response to oxygen levels	1/17	231/18862	0.189068	0.261966	0.204306	PSME1	1	ETS1
GO:0071826	ribonucleoprotein complex subunit organization	1/17	231/18862	0.189068	0.261966	0.204306	EIF3A	1	ETS1
GO:0006457	protein folding	1/17	233/18862	0.190547	0.261966	0.204306	UBXN1	1	ETS1
GO:0071216	cellular response to biotic stimulus	1/17	233/18862	0.190547	0.261966	0.204306	VIM	1	ETS1
GO:0019882	antigen processing and presentation	1/17	234/18862	0.191286	0.261966	0.204306	PSME1	1	ETS1
GO:1903039	positive regulation of leukocyte cell-cell adhesion	1/17	234/18862	0.191286	0.261966	0.204306	GRB2	1	ETS1
GO:1903320	regulation of protein modification by small protein conjugation or removal	1/17	237/18862	0.193498	0.264221	0.206065	UBXN1	1	ETS1
GO:0043543	protein acylation	1/17	242/18862	0.197173	0.268454	0.209365	BRD1	1	ETS1
GO:0051896	regulation of protein kinase B signaling	1/17	247/18862	0.200831	0.27264	0.21263	GRB2	1	ETS1
GO:0048872	homeostasis of number of cells	1/17	249/18862	0.20229	0.273419	0.213238	BRD1	1	ETS1
GO:1901991	negative regulation of mitotic cell cycle phase transition	1/17	250/18862	0.203019	0.273419	0.213238	PSME1	1	ETS1
GO:0048863	stem cell differentiation	1/17	251/18862	0.203747	0.273419	0.213238	PSME1	1	ETS1
GO:1901617	organic hydroxy compound biosynthetic process	1/17	251/18862	0.203747	0.273419	0.213238	ZEB2	1	ETS1
GO:0045927	positive regulation of growth	1/17	253/18862	0.205201	0.273982	0.213677	MACF1	1	ETS1
GO:0031334	positive regulation of protein-containing complex assembly	1/17	254/18862	0.205927	0.273982	0.213677	GRB2	1	ETS1
GO:0042180	cellular ketone metabolic process	1/17	254/18862	0.205927	0.273982	0.213677	PSME1	1	ETS1
GO:0031330	negative regulation of cellular catabolic process	1/17	255/18862	0.206652	0.274167	0.213821	UBXN1	1	ETS1
GO:0010466	negative regulation of peptidase activity	1/17	257/18862	0.208101	0.274708	0.214243	UBXN1	1	ETS1
GO:0002833	positive regulation of response to biotic stimulus	1/17	258/18862	0.208825	0.274708	0.214243	PSME1	1	ETS1
GO:0045637	regulation of myeloid cell differentiation	1/17	258/18862	0.208825	0.274708	0.214243	BRD1	1	ETS1
GO:0051962	positive regulation of nervous system development	1/17	263/18862	0.212434	0.27867	0.217333	MACF1	1	ETS1
GO:0021700	developmental maturation	1/17	268/18862	0.216027	0.2818	0.219774	BRD1	1	ETS1
GO:1901988	negative regulation of cell cycle phase transition	1/17	268/18862	0.216027	0.2818	0.219774	PSME1	1	ETS1
GO:0043491	protein kinase B signaling	1/17	273/18862	0.219604	0.283975	0.22147	GRB2	1	ETS1
GO:0110053	regulation of actin filament organization	1/17	273/18862	0.219604	0.283975	0.22147	GRB2	1	ETS1
GO:0006839	mitochondrial transport	1/17	274/18862	0.220318	0.283975	0.22147	SMDT1	1	ETS1
GO:0000082	G1/S transition of mitotic cell cycle	1/17	275/18862	0.221031	0.283975	0.22147	PSME1	1	ETS1
GO:0072659	protein localization to plasma membrane	1/17	275/18862	0.221031	0.283975	0.22147	MACF1	1	ETS1
GO:0022409	positive regulation of cell-cell adhesion	1/17	276/18862	0.221744	0.283975	0.22147	GRB2	1	ETS1
GO:0007411	axon guidance	1/17	277/18862	0.222455	0.283975	0.22147	GRB2	1	ETS1
GO:0032868	response to insulin	1/17	278/18862	0.223167	0.283975	0.22147	GRB2	1	ETS1
GO:0097485	neuron projection guidance	1/17	278/18862	0.223167	0.283975	0.22147	GRB2	1	ETS1
GO:0072593	reactive oxygen species metabolic process	1/17	281/18862	0.225297	0.285906	0.222977	GRB2	1	ETS1
GO:0042063	gliogenesis	1/17	283/18862	0.226714	0.286925	0.223771	VIM	1	ETS1
GO:0010720	positive regulation of cell development	1/17	290/18862	0.231654	0.292385	0.228029	MACF1	1	ETS1
GO:0010632	regulation of epithelial cell migration	1/17	293/18862	0.233762	0.293459	0.228867	MACF1	1	ETS1
GO:0051604	protein maturation	1/17	293/18862	0.233762	0.293459	0.228867	SPCS2	1	ETS1
GO:0051258	protein polymerization	1/17	294/18862	0.234463	0.293551	0.228938	GRB2	1	ETS1
GO:0071356	cellular response to tumor necrosis factor	1/17	296/18862	0.235865	0.294515	0.229691	PSME1	1	ETS1
GO:0044843	cell cycle G1/S phase transition	1/17	298/18862	0.237263	0.295472	0.230437	PSME1	1	ETS1
GO:0070372	regulation of ERK1 and ERK2 cascade	1/17	301/18862	0.239357	0.297286	0.231852	EIF3A	1	ETS1
GO:0007568	aging	1/17	304/18862	0.241445	0.298293	0.232637	GRB2	1	ETS1
GO:0070588	calcium ion transmembrane transport	1/17	304/18862	0.241445	0.298293	0.232637	SMDT1	1	ETS1
GO:0022604	regulation of cell morphogenesis	1/17	305/18862	0.24214	0.298363	0.232691	MACF1	1	ETS1
GO:0043010	camera-type eye development	1/17	310/18862	0.245605	0.301836	0.2354	VIM	1	ETS1
GO:0009895	negative regulation of catabolic process	1/17	312/18862	0.246987	0.302738	0.236103	UBXN1	1	ETS1
GO:0045088	regulation of innate immune response	1/17	315/18862	0.249056	0.304308	0.237328	PSME1	1	ETS1
GO:0048638	regulation of developmental growth	1/17	319/18862	0.251806	0.304308	0.237328	MACF1	1	ETS1
GO:0051056	regulation of small GTPase mediated signal transduction	1/17	319/18862	0.251806	0.304308	0.237328	GRB2	1	ETS1
GO:0034612	response to tumor necrosis factor	1/17	320/18862	0.252491	0.304308	0.237328	PSME1	1	ETS1
GO:0070371	ERK1 and ERK2 cascade	1/17	320/18862	0.252491	0.304308	0.237328	EIF3A	1	ETS1
GO:0045930	negative regulation of mitotic cell cycle	1/17	321/18862	0.253177	0.304308	0.237328	PSME1	1	ETS1
GO:0006470	protein dephosphorylation	1/17	325/18862	0.255912	0.304308	0.237328	PPP1R12A	1	ETS1
GO:0071375	cellular response to peptide hormone stimulus	1/17	325/18862	0.255912	0.304308	0.237328	GRB2	1	ETS1
GO:0032496	response to lipopolysaccharide	1/17	326/18862	0.256595	0.304308	0.237328	VIM	1	ETS1
GO:0042113	B cell activation	1/17	326/18862	0.256595	0.304308	0.237328	KLF6	1	ETS1
GO:0050863	regulation of T cell activation	1/17	327/18862	0.257276	0.304308	0.237328	GRB2	1	ETS1
GO:0006898	receptor-mediated endocytosis	1/17	328/18862	0.257958	0.304308	0.237328	GRB2	1	ETS1
GO:1990778	protein localization to cell periphery	1/17	329/18862	0.258638	0.304308	0.237328	MACF1	1	ETS1
GO:0071214	cellular response to abiotic stimulus	1/17	330/18862	0.259318	0.304308	0.237328	GRB2	1	ETS1
GO:0104004	cellular response to environmental stimulus	1/17	330/18862	0.259318	0.304308	0.237328	GRB2	1	ETS1
GO:1903037	regulation of leukocyte cell-cell adhesion	1/17	330/18862	0.259318	0.304308	0.237328	GRB2	1	ETS1
GO:0006520	cellular amino acid metabolic process	1/17	331/18862	0.259998	0.304308	0.237328	PSME1	1	ETS1
GO:0018215	protein phosphopantetheinylation	1/17	331/18862	0.259998	0.304308	0.237328	USP34	1	ETS1
GO:0001701	in utero embryonic development	1/17	335/18862	0.26271	0.306714	0.239204	GRB2	1	ETS1
GO:0000209	protein polyubiquitination	1/17	337/18862	0.264062	0.307524	0.239836	PSME1	1	ETS1
GO:0007265	Ras protein signal transduction	1/17	338/18862	0.264738	0.307543	0.239851	GRB2	1	ETS1
GO:0016050	vesicle organization	1/17	339/18862	0.265412	0.307562	0.239866	ZEB2	1	ETS1
GO:0006913	nucleocytoplasmic transport	1/17	340/18862	0.266087	0.30758	0.23988	PPP1R12A	1	ETS1
GO:0051169	nuclear transport	1/17	343/18862	0.268106	0.309149	0.241103	PPP1R12A	1	ETS1
GO:0031346	positive regulation of cell projection organization	1/17	344/18862	0.268777	0.30916	0.241112	MACF1	1	ETS1
GO:0002237	response to molecule of bacterial origin	1/17	346/18862	0.270119	0.309181	0.241128	VIM	1	ETS1
GO:0045861	negative regulation of proteolysis	1/17	346/18862	0.270119	0.309181	0.241128	UBXN1	1	ETS1
GO:0001666	response to hypoxia	1/17	348/18862	0.271459	0.309199	0.241142	PSME1	1	ETS1
GO:0050767	regulation of neurogenesis	1/17	348/18862	0.271459	0.309199	0.241142	MACF1	1	ETS1
GO:0032386	regulation of intracellular transport	1/17	350/18862	0.272796	0.309966	0.24174	PPP1R12A	1	ETS1
GO:0032956	regulation of actin cytoskeleton organization	1/17	352/18862	0.274132	0.30998	0.241752	GRB2	1	ETS1
GO:0090150	establishment of protein localization to membrane	1/17	354/18862	0.275464	0.30998	0.241752	MACF1	1	ETS1
GO:0051251	positive regulation of lymphocyte activation	1/17	356/18862	0.276795	0.30998	0.241752	GRB2	1	ETS1
GO:0007178	transmembrane receptor protein serine/threonine kinase signaling pathway	1/17	358/18862	0.278123	0.30998	0.241752	VIM	1	ETS1
GO:0030098	lymphocyte differentiation	1/17	358/18862	0.278123	0.30998	0.241752	KLF6	1	ETS1
GO:0001654	eye development	1/17	359/18862	0.278786	0.30998	0.241752	VIM	1	ETS1
GO:0010948	negative regulation of cell cycle process	1/17	359/18862	0.278786	0.30998	0.241752	PSME1	1	ETS1
GO:0042493	response to drug	1/17	359/18862	0.278786	0.30998	0.241752	PPP1R12A	1	ETS1
GO:0036293	response to decreased oxygen levels	1/17	360/18862	0.279449	0.30998	0.241752	PSME1	1	ETS1
GO:0031349	positive regulation of defense response	1/17	361/18862	0.280111	0.30998	0.241752	PSME1	1	ETS1
GO:0043687	post-translational protein modification	1/17	361/18862	0.280111	0.30998	0.241752	PSME1	1	ETS1
GO:0150063	visual system development	1/17	363/18862	0.281433	0.310707	0.242319	VIM	1	ETS1
GO:0045862	positive regulation of proteolysis	1/17	367/18862	0.284071	0.31288	0.244013	PSME1	1	ETS1
GO:0048880	sensory system development	1/17	369/18862	0.285387	0.313573	0.244554	VIM	1	ETS1
GO:1902903	regulation of supramolecular fiber organization	1/17	370/18862	0.286043	0.313573	0.244554	GRB2	1	ETS1
GO:0048193	Golgi vesicle transport	1/17	372/18862	0.287356	0.314274	0.245101	MACF1	1	ETS1
GO:0006909	phagocytosis	1/17	381/18862	0.293232	0.319952	0.249529	GRB2	1	ETS1
GO:0070482	response to oxygen levels	1/17	385/18862	0.295829	0.322033	0.251152	PSME1	1	ETS1
GO:0018205	peptidyl-lysine modification	1/17	391/18862	0.299708	0.325497	0.253853	BRD1	1	ETS1
GO:0002696	positive regulation of leukocyte activation	1/17	401/18862	0.306128	0.331698	0.258689	GRB2	1	ETS1
GO:0048608	reproductive structure development	1/17	405/18862	0.308681	0.333606	0.260177	GRB2	1	ETS1
GO:0001558	regulation of cell growth	1/17	406/18862	0.309318	0.333606	0.260177	MACF1	1	ETS1
GO:0061458	reproductive system development	1/17	408/18862	0.310589	0.333859	0.260374	GRB2	1	ETS1
GO:0006816	calcium ion transport	1/17	409/18862	0.311225	0.333859	0.260374	SMDT1	1	ETS1
GO:1903131	mononuclear cell differentiation	1/17	411/18862	0.312493	0.333859	0.260374	KLF6	1	ETS1
GO:0048568	embryonic organ development	1/17	412/18862	0.313127	0.333859	0.260374	GRB2	1	ETS1
GO:0050867	positive regulation of cell activation	1/17	412/18862	0.313127	0.333859	0.260374	GRB2	1	ETS1
GO:1903706	regulation of hemopoiesis	1/17	415/18862	0.315024	0.335116	0.261355	BRD1	1	ETS1
GO:0030099	myeloid cell differentiation	1/17	419/18862	0.317545	0.336933	0.262772	BRD1	1	ETS1
GO:0002831	regulation of response to biotic stimulus	1/17	420/18862	0.318174	0.336933	0.262772	PSME1	1	ETS1
GO:0051960	regulation of nervous system development	1/17	422/18862	0.319431	0.337498	0.263213	MACF1	1	ETS1
GO:0006417	regulation of translation	1/17	425/18862	0.321311	0.337853	0.26349	VIM	1	ETS1
GO:0045785	positive regulation of cell adhesion	1/17	425/18862	0.321311	0.337853	0.26349	GRB2	1	ETS1
GO:0052548	regulation of endopeptidase activity	1/17	426/18862	0.321937	0.337853	0.26349	PSME1	1	ETS1
[truncated: 1,677 more rows]
