# Supplementary material for: Molecular mechanisms governing circulating immune cell heterogeneity across different species revealed by single‐cell sequencing
Source: Clin Transl Med. 2022 Jan 29;12(1):e689. doi: 10.1002/ctm2.689 (PMC8800483; doi:10.1002/ctm2.689)
Supplement: Supplementary file 16 — Supporting Information [file CTM2-12-e689-s005.xlsx]

## Sheet: 10a.Dog
Dog_Monocytes_linkList_0.01
regulatoryGene	targetGene	weight
SPI1	PLA2G7	0.236884
SPI1	SERPINA1	0.198385
SPI1	SOD2	0.197623
SPI1	CDA	0.191324
SPI1	PADI3	0.186671
SPI1	S100P	0.176483
SPI1	NFKBID	0.173219
SPI1	RGS2	0.167855
SPI1	S100A12	0.164643
SPI1	GADD45A	0.164555
SPI1	MSRB1	0.160718
SPI1	ARHGAP45	0.157717
SPI1	GGH	0.156053
SPI1	SKAP2	0.155728
SPI1	ARG2	0.151045
SPI1	FCGR1A	0.14853
SPI1	MGST1	0.137136
SPI1	TIMP2	0.129852
SPI1	C5AR1	0.125204
SPI1	LYZ	0.122522
SPI1	AOAH	0.121154
SPI1	HVCN1	0.119965
LTF	SPI1	0.117921
LTF	NFKBID	0.113384
LTF	PADI3	0.110725
SPI1	EMB	0.105225
SPI1	AIF1	0.102815
SPI1	MARCKS	0.102133
LTF	SERPINA1	0.101397
SPI1	SNX10	0.100886
SPI1	PLBD1	0.0997501
MAFB	RETN	0.0905918
SPI1	CXCL8	0.0879113
SPI1	FGL2	0.0876165
LTF	CDA	0.0869214
PRDM16	IDH2	0.0855736
LTF	MSRB1	0.0848071
SPI1	SQOR	0.0840467
SPI1	FCER1G	0.0839221
SPI1	PLAUR	0.0837367
HIF1A	NUP188	0.0808904
SPI1	LRRK2	0.0807413
MAFB	SCARB2	0.0803735
PRDM16	CALM1	0.0800843
LTF	PLA2G7	0.0789206
MAFB	ARHGAP45	0.0785581
SPI1	COTL1	0.0784527
SPI1	LTF	0.0778262
LTF	GADD45A	0.0770827
MAFB	CYBB	0.0761152
SPI1	ISG20	0.0753834
MAFB	AIF1	0.0752422
MAFB	ZEB2	0.0750006
SPI1	GAPDH	0.0748244
SPI1	MARCHF1	0.074693
SPI1	GLIPR1	0.0746548
LTF	SYK	0.0745015
SPI1	FOS	0.0732533
LTF	S100P	0.0729877
SPI1	EEF1A1	0.0725044
PRDM16	TMSB10	0.0724249
ZFP82	IFRD1	0.0717756
MAFB	LYZ	0.0714222
LTF	ARG2	0.0713447
LTF	ARHGAP45	0.0712176
MAFB	CTSZ	0.0711664
SPI1	SRGN	0.0707451
LTF	PLBD1	0.0703364
LTF	PYGL	0.0702462
SPI1	SCARB2	0.0701098
GATA3	S100A13	0.0694054
MAFB	FOS	0.0681549
SPI1	ALOX5AP	0.0679978
SPI1	FTL	0.0668188
SPI1	PGLS	0.0663963
ATF6	ARL3	0.0651648
LTF	SOD2	0.0649312
LTF	LGALS3	0.0643271
TFDP2	AKAP12	0.0632507
SPI1	LYN	0.0628964
MAFB	PLBD1	0.0627907
ATMIN	POLR1B	0.0626495
ZNF281	CCNT1	0.0622223
ZNF618	EPHB6	0.0621793
SPI1	PLEK	0.0620197
SPI1	MILR1	0.0617637
ZEB2	CTSZ	0.061745
SPI1	SYK	0.061365
LTF	S100A12	0.061248
SPI1	CYSTM1	0.0608714
SPI1	DDX60	0.0605472
MAFB	LRRK2	0.0605245
MAFB	MARCKSL1	0.0603832
MAFB	SPI1	0.060252
SPI1	CYBB	0.0602437
MAFB	PLAUR	0.060142
PLEK	SERPINA1	0.0598636
TCF7	PRDM16	0.0598476
TCF7	ECHDC2	0.0593532
LTF	GGH	0.059246
YBX3	CD96	0.059103
SPI1	GYG1	0.0588149
GATA3	SYTL3	0.0586061
SPI1	ISG15	0.0583182
HMGB1	TRPS1	0.0582722
SPI1	GABARAP	0.0581229
PRDM16	ITGA6	0.0581205
FOS	MAFB	0.0578123
SPI1	NFE2L2	0.057634
MAFB	METRNL	0.0574232
LYAR	PRKD3	0.0573883
SPI1	LGALS3	0.0573252
SPI1	DHRS7	0.0573143
SPI1	PRSS57	0.0571873
ZNF280C	SRSF1	0.0565962
TAX1BP1	TMED2	0.0564493
SPI1	RPL10A	0.0560482
SPI1	S100A8	0.0558571
MAFB	TBXAS1	0.0555554
LTF	RGS2	0.0555024
SPI1	SAT1	0.0552722
FOS	SPI1	0.0547336
THAP5	AP1S2	0.0546923
FOS	RETN	0.0544716
ARID1B	SLC45A2	0.054395
BAZ2B	PRDM16	0.0543779
LTF	PLEK	0.053789
IKZF2	ZMIZ1	0.0537143
FIZ1	TAF1B	0.0535224
SPI1	ITM2B	0.0531948
LTF	C5AR1	0.0522148
PLEK	MARCKS	0.0520729
SPI1	BCAP29	0.0519862
MBD4	RYK	0.0519641
ZFP2	TMEM94	0.0518285
IRF2	IL12RB2	0.0514586
SP4	KCNAB1	0.0512698
SPI1	LY96	0.05118
IKZF2	OCIAD2	0.0508786
ETS1	PSD2	0.050846
SPI1	RPL13A	0.0506972
PRDM16	OCIAD2	0.0506244
ZBTB38	GAB2	0.0503886
LTF	AOAH	0.0503149
PRDM16	CD7	0.0502901
REST	ACBD5	0.049974
MAFB	LY96	0.0497773
MAFB	RNPEP	0.0497203
ZBTB16	KLRB1	0.0496472
LRRFIP1	NCR3	0.049564
LTF	FCGR1A	0.0493919
LTF	CXCL8	0.0493231
NFE2L2	C5AR1	0.0493016
LEF1	RGS10	0.0491791
ZNF207	EMG1	0.0491351
SMAD2	AKT3	0.0483901
MAFB	MARCHF1	0.0483768
PLEK	TIMP2	0.048374
ZNF22	ZNF517	0.0483119
JARID2	HERC4	0.0482639
NCOR1	H1-4	0.0481151
PRDM16	CD79A	0.0480782
SPI1	ABTB1	0.0478954
ZBTB16	ITGB1	0.0478443
ZNF800	LRRC8D	0.04784
SPI1	MAFB	0.0478009
SPI1	SEC14L1	0.0474415
PLEK	SPI1	0.0472324
SPI1	RPL12	0.0471385
BAZ2B	GSE1	0.0471359
ETS1	TFB1M	0.0470283
YY1	SNX9	0.0469783
ZNF184	RASSF5	0.046916
PRDM16	ADIRF	0.0468272
LTF	PRSS57	0.0468105
LTF	MARCHF1	0.046677
ZBTB41	MSL2	0.0466555
ZEB2	MAFB	0.0466493
PRDM16	MED10	0.0465316
GATA3	DYNLT1	0.0464909
FOS	ALOX5AP	0.046398
SPI1	TRAPPC2	0.0463105
GLI4	NDUFAF7	0.0462336
LRRFIP1	SMYD4	0.0461701
ZNF146	BTBD6	0.0461511
ARID1B	GLA	0.0461439
LTF	COTL1	0.0461242
LRRFIP1	PPP3CB	0.0461082
MAFB	TIMP1	0.0460948
ZBTB38	NSD2	0.0460163
LTF	LYN	0.0456883
ZNF517	CLN6	0.0456488
LTF	FOS	0.0456487
ZNFX1	USPL1	0.0454256
IRF2	KLRK1	0.0453668
BCLAF1	FDFT1	0.0453648
SPI1	CLTA	0.0452924
ZNF207	PSME3IP1	0.0450924
SPI1	RPS18	0.0450822
GATA3	LGALS1	0.045047
SPI1	TBXAS1	0.0449011
IRF2	ABL1	0.044895
MECP2	METTL5	0.0448844
HOPX	ID3	0.0448241
ZNF517	CHKB	0.0448223
ZKSCAN1	ERI2	0.0446446
ZEB2	PSTPIP2	0.0444822
PRDM16	ATXN10	0.0444227
FOS	LTF	0.044407
HOPX	BABAM2	0.0442307
YEATS4	MFN1	0.0441905
ETV2	ANXA7	0.0441176
PRDM16	BAZ2B	0.0441121
HMGB2	SERGEF	0.0440323
MAFB	C5AR1	0.0439788
THAP6	WDR81	0.0437338
MBD4	RASA2	0.0435402
SETDB2	VPS16	0.0434645
MAFB	TGFBI	0.0434424
ZNF248	DCAF6	0.0434028
LTF	FGL2	0.043292
ZNF518B	TMEM39A	0.0432796
PIAS4	NCR3	0.0432547
CREM	ASPH	0.0431777
GLI4	MALSU1	0.0430987
ZNF777	ALG8	0.0430479
GATA3	SERPINB6	0.0429999
TCF7	DPP3	0.0429298
MAFB	S100P	0.0428485
STAT5B	RMI1	0.0428408
SPI1	CSTB	0.0427798
ZFP2	ABHD15	0.0427601
SPI1	OAZ1	0.0427572
HIVEP3	TUBB6	0.0427111
ZBTB48	IVNS1ABP	0.0426491
KLF3	TMEM102	0.0425863
SP3	TPMT	0.0425041
STAT4	RLIM	0.0424951
MAFB	MILR1	0.0424913
PRDM16	SPINT2	0.042401
RFX1	ANKRD39	0.0423636
CARHSP1	PSMA5	0.0422029
ZMIZ2	CYP51A1	0.0420872
IRF2	KLRB1	0.0420529
KLF6	RPSA	0.0420364
PRDM16	RPS11	0.0419829
LTF	CYBB	0.0419457
FOS	RGS2	0.0419394
ID3	CRCP	0.0418779
LTF	SKAP2	0.0418454
PLEK	NFKBID	0.0418019
YBX3	KLRD1	0.0416797
HMGB2	EZH2	0.0416482
PLEK	EMB	0.0416029
NFX1	ADCK2	0.0415268
ZBTB48	LYPLAL1	0.0414359
ZBTB48	SERGEF	0.0413753
AFF3	SLMAP	0.0413705
HIVEP3	MAD1L1	0.041319
SOX4	CTSW	0.0412886
ARID5B	TNFRSF4	0.0412534
ZNF692	AIFM3	0.0412284
GATA3	ADAM15	0.0412078
SPI1	GLUL	0.0411901
MAFB	NFE2L2	0.0411278
SMARCC2	SUN2	0.041106
USF3	KAT14	0.0410701
LTF	FCER1G	0.0410478
IRF2	NCR3	0.0410327
HOPX	CCL4	0.0410316
LTF	BACH1	0.0410122
CDC5L	CRIP2	0.040953
NFKB1	SCARB2	0.0409471
ADNP	WDR5B	0.0408632
SATB1	RALGPS2	0.0408254
MTA2	WDR48	0.0408216
KMT2C	AP5B1	0.040751
ZNFX1	CWC15	0.040719
ZBTB16	APOBR	0.0406937
TSC22D1	RPRD1B	0.0406913
ZNF622	PCCA	0.0406749
VEZF1	IL6R	0.0406682
ZFP64	ERCC6L2	0.0405981
ZNF622	AP5B1	0.0405761
LRRFIP1	ITGB1	0.0405704
ID3	ADIRF	0.0405391
ZBTB16	SLC41A1	0.0405231
MAFB	SYK	0.0405036
STAT5B	SUN1	0.0404672
MYNN	ING2	0.0404373
LRRFIP1	GTDC1	0.0404174
ZNF7	NOTCH2	0.0403629
PRDM16	RPS7	0.0403542
SATB1	GIMAP2	0.0403376
ID3	HOPX	0.0403192
LTF	EMB	0.0403064
IRF3	POLR1B	0.0402486
GATA3	ATP10D	0.0402429
ZNF236	FAM118A	0.0402147
IKZF2	CD79A	0.040201
DMTF1	GCNT4	0.0400911
ADNP2	ARID1A	0.0400722
ZNF248	ATG4A	0.0400596
LRRFIP1	SNX16	0.0400248
TCF3	CUL1	0.0400203
GATA3	CRIP1	0.0397868
ZNF362	FLCN	0.0397852
PLEK	ACTB	0.0397108
ATF2	FBXO42	0.0396647
FOS	CTSZ	0.0396411
NFE2L2	ARHGAP45	0.0395781
CARHSP1	PDCD1	0.03955
MAFB	SAMHD1	0.0395233
ZNF512B	PPP2CA	0.0395141
TFDP2	TOX	0.0394825
MIER1	SERGEF	0.0394803
LTF	LYZ	0.0394404
TFDP2	SOX4	0.0393525
SPI1	PSTPIP2	0.0393496
NFKB2	HECTD1	0.0392791
MAFB	SQOR	0.0392191
ZNF609	HELQ	0.0392075
YBX3	RPS7	0.0392013
ZNF22	CEP41	0.0391809
GATAD2B	NDUFAF2	0.0391417
PLEK	RPS5	0.039136
PRDM16	PFKP	0.0391289
MEF2A	PHOSPHO2	0.0391175
DMTF1	POLRMT	0.0390698
BACH1	PRXL2B	0.039035
NFATC2	TNFRSF13C	0.039008
FOS	PLBD1	0.0389724
MIS18BP1	PACC1	0.0389557
PRDM16	FES	0.0389328
SFPQ	DHX8	0.0389265
LCOR	TFAP4	0.0388928
GATA3	GBGT1	0.0388761
NFE2L2	RETN	0.0387714
ZBTB16	C1orf54	0.038738
HOPX	USP36	0.038738
ZNF354C	ALDOC	0.0387228
VEZF1	INTS6	0.0386637
HOPX	PLEKHA1	0.0385437
TSC22D4	BPGM	0.0385268
GATA3	DYRK1B	0.0385151
MAFB	LYN	0.0385134
ZNF511	PMM1	0.0384566
GLI4	RPP30	0.0384117
ZEB2	RETN	0.0383878
ELF2	PDCD6IP	0.038385
THAP6	ACYP2	0.0382868
NFE2L2	SPI1	0.0382113
YBX3	FES	0.0380782
LRRFIP2	SPSB2	0.0380718
BAZ2A	FOXO1	0.0379305
FOS	CYBB	0.0378756
PLEK	PLA2G7	0.0378743
PRDM16	GNAS	0.0378642
ZNF550	MTRES1	0.0378532
NFXL1	ZFP2	0.0378399
SPI1	SNX3	0.0378219
SPI1	LAMTOR4	0.0378013
ZNF143	MCM4	0.0377779
LRRFIP1	PYROXD1	0.037774
ZNF394	GNS	0.0377346
ZNF384	EIF2B5	0.0376936
TOX	IKZF2	0.0376671
YBX3	VCPKMT	0.0376171
FOS	ADGRE5	0.0375821
FOXJ3	LIN9	0.0375731
TET2	ZEB2	0.0374766
MAFB	AOAH	0.0374727
ZNF277	MRPL15	0.0374648
ZBTB48	ATP11C	0.0374078
NFE2L2	FCGR1A	0.0374056
LTF	MILR1	0.0373912
PRDM16	GPR55	0.0373837
ZNF207	TBC1D31	0.0373776
STAT5B	FOXK1	0.0373634
ZFP2	TXK	0.0373308
ETS1	PTPRC	0.0373257
MAFB	MPP1	0.0373149
ZBTB16	CMA1	0.0373057
ZNF7	ZFYVE9	0.0372965
TFAM	GPANK1	0.0372929
GZF1	IFNGR1	0.0372318
ETV2	YIPF2	0.0372069
CDC5L	POLRMT	0.0371985
NFKB1	FCGR1A	0.0371857
PLEK	ITM2B	0.0371581
ZNF207	BROX	0.0371314
MEF2A	GNS	0.0371168
ZFP64	ENPP5	0.0370724
ZNF606	ABL1	0.0370545
ZNF683	RMI1	0.0370481
ZEB2	HMOX1	0.0370367
NFE2L2	PLAUR	0.0370303
LRRFIP1	PIAS4	0.0370276
LEF1	CERK	0.0369888
KLF3	B4GALT3	0.0369668
IRF1	PRELID3B	0.0368757
ATF4	NHLRC2	0.0368146
ZFP62	MANSC1	0.0367456
TSC22D4	ADGRL1	0.0367276
ZBTB21	SCO1	0.0367135
MAFB	AP1S2	0.0367041
ZNF250	ZC3H14	0.0366912
PIAS4	GZMB	0.0366703
ZEB2	METRNL	0.0365576
CUX1	RNF8	0.0365574
YBX3	CD79A	0.0365053
LRRFIP1	GZMB	0.0364799
ZNF280D	TCP11L2	0.0364601
ZFP1	JPT2	0.0364362
NME2	RPL5	0.0363863
PLEK	SNX10	0.036341
ZGPAT	AKIP1	0.0363074
MAFB	MGST1	0.0363013
YBX3	FCER1G	0.0362418
ATF6	IFRD1	0.0362192
MLLT10	COQ3	0.0362122
PRDM16	HMOX1	0.0361984
CAPN15	ZNF394	0.03617
ZBTB16	GBGT1	0.036135
ID3	PSD2	0.0361346
RUNX1	POMT1	0.0361287
CARHSP1	CFAP251	0.0361182
SPI1	CTSZ	0.0361066
ZNF207	DCAF1	0.0360724
NFIC	QSER1	0.0360699
PIAS1	GTF2I	0.0360671
STAT3	NKAP	0.0360444
FOS	SYK	0.0360342
SSRP1	MED31	0.0360036
NFRKB	SLAMF7	0.035901
ZNF518B	SEC23B	0.0358932
BCLAF1	CSPP1	0.0358517
LEF1	SPRYD4	0.0358192
ZNF207	SERGEF	0.0357389
PRDM16	CTSW	0.0357387
KLF6	PRCC	0.0356613
ZNF281	GATAD1	0.0356526
MLLT10	GPRC5C	0.0356261
STAT3	ATP2B4	0.035538
ZNF579	UHRF1BP1	0.0355084
NFE2L2	MAFB	0.0354958
ZNF280C	TMX4	0.0354379
JUND	RARA	0.0354311
GATAD2A	SETD5	0.0353945
ARID1A	ADNP2	0.0353638
POU2F1	SASS6	0.0353286
ARID1A	NPAT	0.0353083
CAPN15	TUT1	0.0352825
RFX5	HYLS1	0.0352561
HOPX	GIMAP8	0.0352369
SNAPC4	CCDC171	0.0352361
PIAS1	JADE1	0.0352324
BCL11B	SULT2B1	0.03523
GATA3	C1orf54	0.0352258
ARID3A	ENPP5	0.0352251
NFE2L2	SCARB2	0.0352106
ZBTB38	NLRX1	0.0352074
LTF	CTSZ	0.0351765
THAP12	FLCN	0.0351639
MAFB	CASP4	0.0351587
CREM	NFKBIA	0.0351564
ZNF358	CDC42BPA	0.0351313
KLF6	RPLP0	0.0351063
RFXANK	POC5	0.0350913
ZNF394	SLC12A9	0.0350781
RELA	SGTB	0.0350487
FOS	SAT1	0.0350084
STAT3	CYTIP	0.0349896
FOXJ3	SENP5	0.0349795
IRF3	SLC39A10	0.034979
GATA3	LTB	0.0349728
STAT4	LMBRD1	0.0349676
NR4A2	QTRT1	0.0349593
ZNF800	RNF14	0.0349534
ZEB2	BCL2A1	0.0349267
ZNF248	VPS39	0.0348868
TOX	TFDP2	0.0348452
SPI1	ZFP36	0.0348432
HIVEP2	SND1	0.0348392
SPI1	RPS6	0.0348322
LRRFIP2	MCM3	0.0347777
ZNF326	REXO2	0.0347496
CIZ1	GTDC1	0.0347308
ZEB2	CYBB	0.0347104
PLEK	GADD45A	0.0347089
TAX1BP1	ZNF517	0.0346981
SPI1	CAPG	0.0346929
ZNF410	PRKAR2A	0.0346928
PRDM16	AP1M2	0.0346618
ZNF146	GSK3B	0.0346441
TFAM	CAPN2	0.0346282
CARHSP1	CD7	0.034623
HIVEP3	PACSIN2	0.0346227
VEZF1	ARL8B	0.0346131
MYC	FTH1	0.0345987
SMARCE1	TCF3	0.0345898
CDIP1	WEE1	0.03457
RLF	SLF2	0.0345685
NME2	ALAD	0.0345128
HOPX	SPINK2	0.0345037
HIVEP1	MYH11	0.0344796
ZNF22	RNF11	0.0344728
LTF	SNX10	0.0344593
SP1	NOTCH2	0.0344193
TERF1	CINP	0.0344078
MIER1	SLC2A1	0.0344061
ID3	CD79A	0.0343888
ZNF517	RNF11	0.0343846
STAT5B	GATAD1	0.0343653
BCL11B	MIB2	0.0343564
BAZ2B	CRYBG1	0.0343464
ARID4A	DNAL4	0.0343439
ZNF517	IARS1	0.0343344
ZBTB16	AURKB	0.0342966
AKNA	LRRC47	0.0342928
STAT5B	DARS2	0.0342528
TCF7	SEPTIN6	0.0342392
HMGB2	ZBTB48	0.034229
POU2F1	GLMN	0.0342136
MZF1	GANAB	0.03421
ZBTB48	B4GALT1	0.0341844
HIVEP3	UPF3A	0.0341484
CREB1	UBN2	0.034142
ZNF131	BBS10	0.0341383
YEATS4	ZNF281	0.0341153
LTF	MGST1	0.0341137
ID3	SOX4	0.0341133
ZFP90	DDRGK1	0.0341097
BAZ2B	ZMIZ1	0.034105
PBRM1	KAT14	0.0341042
ETS1	HNRNPA2B1	0.0340805
SNAPC4	KAT14	0.0340579
PMS1	NOCT	0.0340328
WDHD1	XRCC6	0.0340083
HOPX	KLRK1	0.0340067
ZNF550	TMEM237	0.0339854
ARID1A	CFAP36	0.03397
MIER1	CLINT1	0.0339628
BAZ2B	RPS15A	0.0339455
ATF1	FASTKD1	0.0339176
HOPX	STRBP	0.0339139
ZNF248	SUN2	0.0339126
BAZ2B	IKZF2	0.033907
ZNF683	IL12RB2	0.0338628
REL	ETFDH	0.0338561
PRDM16	RPL19	0.0338522
GATA3	BZW1	0.0338458
ZEB2	PHF10	0.0338258
ZBTB41	FER	0.0337858
STAT4	SLC25A12	0.0337818
PLEK	RPS18	0.0337772
ZNF518B	PPP2R2D	0.0337721
MAFB	LTF	0.0337382
CTCF	RFX5	0.0337359
ZNF354B	ZDHHC6	0.0337328
STAT2	IFIT3	0.0337174
RLF	TBC1D12	0.0336969
TADA2A	TASP1	0.0336807
ETS1	SUMO2	0.0336775
CASZ1	DMXL1	0.0336683
TBX19	IFT88	0.0336601
NCOR1	SNRPG	0.0336579
PAXBP1	HELLS	0.0336389
ZNF517	ZNF22	0.033629
LTF	PLAUR	0.0335939
GATA3	HMGN3	0.0335711
ZNF131	CDC42BPA	0.0335545
ZBTB11	FAM177A1	0.0335467
ZNF518A	CUL9	0.0335335
IKZF2	PSMG3	0.0335214
HMGB2	NDUFAF6	0.0335084
ID3	BCKDHB	0.0334688
IKZF2	WDR5B	0.0334624
ZKSCAN1	SETD7	0.0334513
SPI1	RPS27	0.0334416
PRDM16	WSB1	0.0334245
HMGB1	HERC6	0.0334099
TP53	FGFR1OP2	0.0334048
HMG20A	NAA25	0.0333951
FOXJ3	ICOS	0.0333853
ARID4B	TMEM102	0.0333852
MIER1	KDM7A	0.0333838
NFE2L2	SERPINA1	0.0333682
SP3	NAA15	0.0333494
IKZF1	FRS2	0.0333364
CREB3	ABL1	0.0332665
CREM	STX7	0.0332576
SP110	NCOA3	0.0332266
ZNF444	TANK	0.0332149
PLEK	S100P	0.0332099
ZNF143	GTDC1	0.0331955
ARID1A	SIRT1	0.0331778
AFF3	PDCD6	0.0331639
TFDP2	CMC1	0.0331628
ZNF687	TAF6	0.0331505
SPI1	NIBAN1	0.0331402
ZFP90	UVRAG	0.0331297
ZNF444	STT3B	0.0331249
TCF25	NSF	0.0331241
PBRM1	PPME1	0.0331161
NFXL1	CCDC82	0.0330924
BAZ2B	RALGAPB	0.0330915
CAMTA1	GPKOW	0.033033
ETS2	ACSL4	0.0330106
SPI1	AP1S2	0.0330078
LTF	MAFB	0.0329759
PLEK	AIF1	0.0329515
VEZF1	PNKP	0.0329422
ZNF354C	CASP8AP2	0.0329243
KLF12	RALGAPB	0.0329161
ZNF358	FIZ1	0.0328988
NFX1	MGAT5	0.0328931
ZBTB7A	TRIM45	0.0328927
ETS1	RUNX1	0.0328842
GATAD2B	CISD2	0.0328812
LCOR	NUP188	0.03288
ZNF250	SYAP1	0.0328734
STAT3	RPS6KA1	0.0328718
ZNF358	NOTCH2	0.0328714
PIAS1	ASH2L	0.0328704
SOX4	STMN1	0.0328404
BBX	DHRSX	0.0328269
GATA3	SELL	0.0328158
YBX3	GSTP1	0.0328123
ZNF646	ZNF445	0.0327996
YY1	SLC39A7	0.03278
GPBP1L1	DUT	0.0327661
SUB1	LCOR	0.0327473
TCF7	OCIAD2	0.032739
KLF6	ANTXR2	0.0327364
TCF12	MTRF1L	0.0327325
ZNF24	MALSU1	0.0327265
CEBPZ	DYRK2	0.0326955
ARID4B	DGUOK	0.0326891
NFYC	CBL	0.0326838
THRA	AGTPBP1	0.0326763
SPI1	RPL15	0.032623
YBX3	KLRK1	0.0326101
LTF	CSTB	0.0326045
KHSRP	FOXN2	0.0325946
ZNF512	ANKRD13C	0.0325896
ZBTB48	WDR12	0.0325797
MTA1	CCDC28B	0.0325311
CUX1	ALDH5A1	0.0325305
FOS	ARG2	0.0325139
ZNF395	ATG4C	0.0325089
NFYC	SPAG7	0.0325038
ZNF135	PGM1	0.0324782
HMGB1	RPS5	0.0324747
HMGB2	YIPF4	0.0324706
MAFB	ALOX5AP	0.0324696
PRDM16	ZNRF1	0.0324679
LRRFIP2	RBL1	0.0324616
NR3C1	YPEL5	0.0324588
ZBTB6	RORA	0.0324585
CREBRF	UBAP2L	0.0324501
RREB1	WRN	0.032437
RORA	PHYHD1	0.0324158
ZBED5	HNRNPA0	0.032413
ZBTB41	ILRUN	0.0324027
CASZ1	PYM1	0.0324019
ZBTB41	UBXN2B	0.0323973
LRRFIP1	KLRB1	0.0323949
MAFB	PRSS57	0.0323366
BAZ2B	BRPF1	0.0323307
ZEB2	FCER1G	0.0323282
ADNP	OSTF1	0.0323193
HMGB2	PSME3IP1	0.0323149
DNAJC1	SUSD1	0.0322382
LCOR	FLCN	0.0322265
ZNF335	SELENOS	0.0322167
NFE2L2	CARS1	0.0322125
FOS	WWOX	0.0321911
ZNF550	PIGU	0.0321816
ZFP64	SCG5	0.0321781
SP1	NSUN5	0.032173
SPI1	ZFAND5	0.0321294
ZNF687	PXMP4	0.0321245
HMG20A	PLCL1	0.0321184
CAPN15	NOCT	0.0321054
RREB1	CLEC16A	0.0320666
HMGB2	B4GALT1	0.0320372
PLEK	LYZ	0.0320091
HMGB2	TMC4	0.0320019
IKZF2	ADCK5	0.0319813
ZNF646	TUT1	0.0319752
BAZ2B	PIGX	0.0319427
HOPX	CD96	0.0319363
ARID4B	TMEM41B	0.0319288
RUNX1	CACNA1A	0.031919
TADA2B	UTP15	0.0319185
HIVEP2	CYSLTR1	0.0319156
GPBP1	FLCN	0.0319132
IKZF3	PON2	0.0319117
STAT4	ARRDC3	0.0319071
MIER1	EZH2	0.0318845
HMGB2	BROX	0.0318662
NFKB1	FBXW2	0.0318445
HIF1A	FLCN	0.0318102
MIS18BP1	SPRYD4	0.0317785
ZBTB11	SURF4	0.0317703
MIER1	PSME3IP1	0.0317551
CNBP	DNAJC19	0.0317528
TERF1	HSH2D	0.0317481
ZEB2	PLBD1	0.0317398
TFDP2	PRDM16	0.0317186
HMGB2	LYPLAL1	0.0316963
HMGB2	STRADA	0.0316886
ZNF146	UNC13D	0.0316659
TERF2	RELCH	0.0316229
ARID4A	HNRNPK	0.0316182
FOS	LYN	0.031586
NFE2L2	SNX10	0.031563
LTF	RETN	0.0315612
RELB	TADA2B	0.0315477
DNAJC1	PGAP6	0.0315477
RELA	ADGRL1	0.0315427
TFDP2	CACNA1A	0.0315146
ZFP1	TAOK1	0.0315027
PURA	GSN	0.0315004
SP4	PSEN1	0.0315001
FOS	NFE2L2	0.0314922
HMGB2	MX2	0.0314882
ZNF131	KPNA4	0.0314708
ZNF683	ZBTB17	0.0314702
ZNF414	ITCH	0.0314672
LRRFIP1	ATAD1	0.0314563
NFE2L2	SQOR	0.0314489
BACH1	LTF	0.0314382
MEF2A	PNKP	0.0314271
SPI1	RETN	0.0314256
SPI1	SARAF	0.0314111
RELA	CCR5	0.0314074
ZNF518A	MAP3K4	0.0313951
RREB1	SLAMF1	0.0313912
ZNF652	LY9	0.0313754
PRDM16	RPS15A	0.0313671
HMGB2	TNIP1	0.0313609
ZBTB48	TBC1D31	0.0313527
IKZF2	RPS28	0.0313519
ETS2	SNRPA1	0.0313417
SP140	USP53	0.0313385
ZNF236	PAN3	0.0313379
PLEK	EEF1B2	0.0313146
PLEK	ARHGAP45	0.0312905
MIER1	BROX	0.031278
SPI1	GPCPD1	0.0312614
CREBRF	PPP4R1	0.0312485
FOXN2	KANSL2	0.0312313
ZFP1	CHST3	0.0312297
CEBPZ	RTTN	0.0312072
ZNF687	ATP6V1B2	0.0311961
NFATC2	RHBG	0.0311902
NFE2L2	MARCKS	0.0311557
SPI1	RPL13	0.0311554
MAFB	FGL2	0.031146
SP1	NCAPD2	0.0311416
PRDM16	VIM	0.0311296
ZNF410	XPO4	0.0311112
YEATS4	RNF5	0.0310885
SFPQ	TNFAIP8	0.0310756
DNAJC1	SLC8B1	0.0310378
PRDM16	CD3E	0.0310302
TFDP2	MGLL	0.0310264
ZBTB7A	TARS3	0.0310122
ZBTB48	SLAIN2	0.0310078
PIAS1	AJUBA	0.0309908
MECP2	GMIP	0.0309779
PIAS3	RARA	0.0309707
FOXK1	ATG4C	0.0309447
RBPJ	ACBD6	0.0309339
ZFP2	PIAS1	0.0309263
PRDM16	GPATCH2L	0.0309126
ADNP2	ZNF606	0.0308839
CREM	SQOR	0.0308813
RBPJ	NFYB	0.0308288
ZNF207	ZBTB48	0.0308243
ZNF133	DDX19A	0.0308186
PMS1	SEPSECS	0.0308183
TRPS1	FLCN	0.0308123
HIF1A	SUGP1	0.0307776
IKZF2	ZNF579	0.0307722
NSD2	OTUD5	0.0307594
NKRF	FUCA2	0.0307502
ZNF689	WASHC4	0.0307458
ZNF444	PDCL3	0.0307359
BAZ2B	CHMP4B	0.0307073
ARID5B	CTLA4	0.0307056
SOX4	ID3	0.0306813
ZNF687	BYSL	0.0306717
MECP2	CCNDBP1	0.03067
L3MBTL1	VCPKMT	0.0306662
ZNF606	GID8	0.0306503
ZNF200	SLC45A4	0.0306379
STAT1	LRRC24	0.030636
DNAJC2	SEC24B	0.0306191
ADNP2	CCNL2	0.0306173
NR1H2	CLK2	0.0306071
ZFP36L2	CARM1	0.030579
GATA3	RPL23	0.0305517
RELB	PDSS1	0.0305477
FOS	PLAUR	0.0305386
ZNF740	COASY	0.0305163
TOX4	TTC21B	0.0305141
ZNF22	DENND5B	0.0305112
ZFP2	RAB23	0.030503
TCF3	USP45	0.0304819
ZKSCAN1	NEDD1	0.0304794
SPI1	IL18BP	0.030478
TTF1	CCDC127	0.0304711
ZBTB11	RARRES2	0.0304633
DNAJC2	ZNF579	0.0304364
HIVEP3	CCDC28A	0.0304281
SOX4	MAP7D1	0.0304205
ZKSCAN1	CPSF3	0.0304103
ZNF133	PPRC1	0.0304099
ETS2	CASP4	0.0304095
ZBTB7A	MOV10	0.0304083
ZBTB16	CCDC112	0.0304058
HMGB2	ZNF207	0.0304045
ZNF135	RNF5	0.0304025
LCORL	FBXL17	0.0303595
HMG20A	TTPAL	0.0303589
MECP2	KLHL20	0.0303495
KLF12	NEXN	0.0303494
GATAD2A	PDE7A	0.0303355
HMGB2	RINT1	0.0303338
ZBTB4	POLR2A	0.0303153
YBX3	SYNE1	0.0302985
CSDE1	GPR180	0.0302902
LYAR	SNX14	0.0302744
TCF12	POMT1	0.030262
BCLAF1	KCTD3	0.0302592
RFX5	ANKS4B	0.0302517
HIF1A	MED6	0.0302304
ZNF692	TP53BP1	0.0302171
TOX4	TMUB2	0.0302048
ARID4A	CD3G	0.0301826
YY1	RNF14	0.0301814
NR4A2	FTSJ3	0.0301513
PLEK	RPL32	0.0301457
BCLAF1	KLRD1	0.0301245
NME2	PLEC	0.0301206
ZBTB4	CDK5RAP1	0.0301073
TERF1	TPMT	0.0300883
ID3	CLEC16A	0.030077
YY1	BTAF1	0.0300742
ZBTB48	EMG1	0.0300635
ZNF354B	ACD	0.0300477
LRRFIP1	NCOR1	0.0300449
ZNF329	STK38L	0.0300347
IRF2	CASP8	0.0300317
FOS	MARCHF1	0.0300056
ETS2	FCGR1A	0.0299913
ZNF445	GPR137	0.0299785
BCL11B	TXK	0.0299553
PMS1	ARMC1	0.0299538
NFE2L2	MGST1	0.0299364
NSD2	NFE2L2	0.0299334
ZBED5	POU2F1	0.029932
NKRF	CRBN	0.0299263
GATAD2B	UBR1	0.0299071
TFB1M	UBR1	0.0299054
MIER1	ZNF207	0.0299048
ZNF200	MAD2L2	0.0298926
BBX	PHTF1	0.0298764
PRDM16	TCF7	0.0298712
FOXJ3	RALGAPA2	0.0298626
SUB1	FLCN	0.0298546
IKZF2	CTSW	0.0298428
LTF	DHRS7	0.0298402
MEF2A	PCMTD2	0.0298331
ZNF394	SLC16A5	0.0298313
LHX6	CHM	0.029825
FOXJ3	NFATC2	0.0298156
TSC22D4	CCT4	0.0297913
REST	ATG14	0.0297883
ZNF143	XRCC1	0.0297707
ARID1B	ARCN1	0.0297639
TBX19	ZMYM1	0.0297624
ARID5B	ZNF131	0.0297565
ZNF800	PARP8	0.029754
THYN1	BPGM	0.0297507
ZBTB41	USP25	0.0297434
ATF6	SLC7A6	0.0297414
SPI1	VIM	0.0297225
ZBTB11	POLD1	0.0296945
ARID1A	GCDH	0.0296909
ZNF292	SASS6	0.0296758
TCF25	BTBD6	0.0296704
TCF3	SDCCAG8	0.0296703
STAT1	IKBIP	0.0296639
RELB	ZNF263	0.0296328
GLI4	ATG4A	0.0296186
SMARCE1	APEX1	0.029612
REST	PPP1R8	0.0296076
NFKB1	LINS1	0.029596
ZKSCAN1	NMB	0.0295914
ZNF24	OLA1	0.0295815
GATAD2A	UGGT1	0.0295755
HIVEP3	TBC1D20	0.0295729
KLF3	SLC41A2	0.0295708
NFYC	KLHL20	0.0295532
ZNF609	ZNF687	0.0295529
SP110	TOP3B	0.0295478
ZNF414	LGALS3	0.0295458
STAT1	TIA1	0.029522
YBX3	RPS24	0.0295175
ZNF395	TPM1	0.0295168
SPI1	FAS	0.0295151
TCF12	RALB	0.0295102
GCFC2	INVS	0.0294986
ZNF677	ZNF687	0.0294953
KMT2C	KDM7A	0.0294894
THAP4	ERCC3	0.0294853
SP140	TMEM71	0.0294825
MLLT10	PIP5K1C	0.0294793
SPI1	GMFG	0.0294773
STAT5B	COX16	0.0294735
HIVEP2	TRAF2	0.0294516
NCOR1	RPL22	0.0294503
SPI1	COA6	0.0294253
YEATS4	ANKRD13C	0.0294226
STAT5B	PLAAT4	0.0294192
RELB	IFT20	0.0294164
NFX1	ZNF550	0.0293872
ZNF236	TVP23B	0.0293734
BAZ2B	CD79A	0.0293584
PBRM1	RBM33	0.0293286
PRDM16	RPS14	0.0293129
ZNF628	XPO1	0.0293083
AFF1	TTC33	0.0293057
ZNF550	KAT14	0.0292946
PRDM16	UBA52	0.0292837
ZMIZ1	IKZF2	0.0292804
CIZ1	FLCN	0.0292786
TFDP2	TRIP4	0.02927
SP110	CREM	0.029269
PLEK	RPL7A	0.0292652
ZNF329	UBXN2B	0.0292635
RELA	MMS19	0.0292521
ZBTB48	ZMYND19	0.0292487
NCOA1	WHAMM	0.0292424
SP4	ING5	0.0292401
IKZF2	DNPEP	0.0292384
MBD2	COMT	0.0292371
ZNF7	TES	0.0292296
USF3	ADAM15	0.0292229
ATF4	PRPF40A	0.0292058
CARHSP1	SPTY2D1	0.0291886
ZNF207	PHF5A	0.0291817
ZNF444	EMC9	0.0291771
MLLT10	PHF10	0.0291716
ZFP82	RARA	0.0291653
HMBOX1	SFMBT1	0.0291625
CARHSP1	HEXB	0.0291555
ETS1	RPL8	0.0291499
ZFP2	IL12RB2	0.0291381
ZNF143	GFM2	0.0291299
ZNFX1	UGP2	0.0291199
HSF1	VGF	0.0290775
HMGB2	TANGO6	0.0290696
STAT5B	LANCL2	0.0290689
IKZF1	UBA7	0.0290279
SPI1	EIF4A1	0.0290272
MAFB	LYST	0.0290265
ZNF692	AARS1	0.0290258
ZGPAT	FBXO11	0.0290239
IKZF3	CTSW	0.0290226
MIER1	PDCD11	0.0290207
STAT1	SMC5	0.0290181
TOX	ZNF280D	0.0290078
ID3	XAF1	0.0290059
SP4	RRAS	0.0290051
PRDM16	IL7R	0.0290046
ZNF579	SNRNP48	0.0290038
NR3C1	ZNF518B	0.0289945
SP110	SLC25A29	0.0289868
SOX4	TK1	0.028986
ZNF24	MMAB	0.0289855
ZNF579	ABHD8	0.0289829
ETS1	RPS27A	0.0289785
PLEK	IL12RB2	0.0289748
STAT5B	TRIM36	0.0289731
MTA2	TMEM161A	0.0289667
PLEK	IL18BP	0.0289483
HOPX	RALA	0.0289461
SMARCC1	PANK2	0.0289198
SPI1	STBD1	0.0289196
CEBPZ	RAB3GAP2	0.0289186
NFE2L3	SLAMF1	0.028918
RREB1	USP45	0.0289034
ARID4B	ZFPL1	0.0289004
ZNF280D	WRN	0.0288983
TOX4	IAH1	0.0288979
ZBTB1	EIF3B	0.0288977
LTF	ZEB2	0.0288954
ZNF277	NKRF	0.0288947
JARID2	UGDH	0.0288781
ARID1B	MKLN1	0.0288708
TERF2	ZBTB6	0.0288581
GFI1	TMEM237	0.0288261
MIER1	B4GALT1	0.0288203
ZNF207	ZMYND19	0.028813
NCOR1	TAPBP	0.0288091
FOS	AOAH	0.0287861
ZBTB16	FABP3	0.0287595
PLEK	FCER1G	0.0287504
JARID2	LONP2	0.0287486
ZBTB16	SRSF10	0.0287415
ZNF133	ZNF263	0.0287414
TCF7	COA1	0.0287391
ZNF292	UNC119	0.0287359
FOS	S100P	0.0287151
ZNF800	RAB5IF	0.0287149
GFI1	HCFC1	0.02871
THAP12	MYDGF	0.0287063
FOXP1	TSEN34	0.0286855
ZFP62	SRBD1	0.0286842
ZNF639	MTSS1	0.0286786
PRDM16	RPS24	0.0286778
GTF3A	GTPBP4	0.0286739
TRPS1	RPS12	0.0286687
ATF2	COPS2	0.0286628
ZNF518B	SSR1	0.028662
TADA2A	GNL3	0.0286544
ZFP90	TMEM265	0.0286529
ETV2	PPA2	0.0286489
MIER1	H1-4	0.0286469
PRDM16	PDCD1	0.0286353
RBPJ	ALKBH6	0.0286305
MAFB	RPL28	0.0286304
ZNF362	CHD9	0.0286281
IKZF2	UBA52	0.0286229
SETDB2	SLC12A2	0.0286083
ZNF263	SZRD1	0.0286028
DBP	SHPRH	0.0286028
NFE2L2	S100P	0.0285983
PRDM16	CLDND1	0.0285856
ZNF618	DNASE2	0.0285821
ZNF280D	QSER1	0.0285755
NR4A2	LY96	0.0285751
AKNA	STAM2	0.0285739
MLX	AKAP7	0.028565
GATAD2A	SLAMF1	0.0285564
SPI1	RNASEK	0.0285544
ID3	PIGX	0.0285521
STAT3	ZNF329	0.0285411
ZNF143	PIP5K1A	0.0285241
CREB3	RNF34	0.0285122
TMF1	SETD2	0.028505
ETS1	SEMA4D	0.0284966
ARID4B	PDXK	0.0284881
ID3	CTSW	0.0284881
CREB3	PEX6	0.0284873
CSDE1	CHCHD7	0.0284665
CTCF	RFC4	0.0284589
SLC2A4RG	ZFP64	0.0284564
ZBTB48	NDUFAF6	0.0284543
NME2	ETHE1	0.0284302
HMGB2	TBC1D31	0.0284212
PLEK	LTF	0.0284208
DNAJC1	MYCBP	0.0284126
TCF25	OSBPL7	0.0284122
PLEK	SOD2	0.0284041
KLF3	AGO2	0.0283935
PLEK	MGST1	0.0283871
ZNF250	SIGIRR	0.028365
ZNF362	RPS12	0.0283647
CIZ1	ZNF280C	0.0283581
L3MBTL1	GUF1	0.0283513
NR1H2	DENND10	0.0283442
ZNF362	TCIRG1	0.0283387
KLF6	RABAC1	0.0283091
MTA1	LRRC75B	0.0283067
RREB1	PMEPA1	0.0283051
ZNF143	TRPV2	0.028297
SUB1	IARS1	0.0282894
PIAS4	POLD3	0.0282825
TFAM	TIMM10B	0.0282722
CEBPZ	MBD1	0.0282631
NFE2L2	FOS	0.0282621
GATAD1	STAT5B	0.0282596
TSC22D4	HELLS	0.0282561
SETDB2	CCR5	0.0282496
ZNF800	MRPS27	0.0282489
STAT1	VBP1	0.0282471
CDIP1	TMX1	0.0282426
HIVEP3	ALMS1	0.0282315
THYN1	HELLS	0.0282256
LCORL	EXOSC2	0.0282118
LYAR	PWP1	0.0282062
NR3C1	CFAP251	0.0281989
MTA2	KLF12	0.0281953
ZNF444	RNF103	0.028194
ZBTB48	PSME3IP1	0.0281874
ZNF326	EIF3B	0.0281818
ID3	ZNF428	0.0281772
MBD4	QSER1	0.0281741
CSDE1	PFDN5	0.0281697
KLF12	RRP12	0.0281662
ZBED5	SASS6	0.028165
ZBTB4	NUP188	0.0281612
ZBTB4	FLCN	0.0281482
TRPS1	OSBPL7	0.0281447
ARID4B	TUBB6	0.0281189
SP100	JPT2	0.0281106
ZNF207	B4GALT1	0.0281078
ZNF740	AZI2	0.0281068
YBX3	IL2RB	0.028106
IRF3	DIPK1A	0.028097
ZNF207	TNIP1	0.0280885
TADA2A	RORA	0.0280842
STAT3	ZGRF1	0.0280766
ZNF609	SNRNP40	0.0280614
ZNF652	CCDC47	0.0280604
STAT3	VBP1	0.0280435
ZNF579	ZBTB20	0.0280398
TSC22D4	SLAMF1	0.0280396
PRDM1	PPP4R1	0.0280373
DBP	SNX14	0.0280323
TRPS1	CDK5RAP1	0.02803
ZNF326	COX7A2L	0.0280298
ZNF606	CDK20	0.0280209
ZNF318	INVS	0.0280197
SOX4	AKAP12	0.0280036
HIVEP1	ACD	0.0279893
HMGB2	EVL	0.0279873
ZBTB48	GALK2	0.0279845
PLEK	RPL3	0.0279828
ZBTB6	KDM3B	0.0279811
MBD4	ABCF3	0.0279788
CDC5L	PDLIM2	0.0279762
IRF2	PLEK	0.0279701
FOS	TBXAS1	0.0279635
IRF2	PSMD14	0.0279601
ZNF277	PPP2R2D	0.0279517
KLF3	FANCL	0.0279441
TMF1	EFHC2	0.0279364
UBTF	WDR3	0.0279305
SP110	TNPO2	0.0279282
MEF2A	ISG15	0.0279083
CREB1	ZNF23	0.0278951
ZNF512B	PEX1	0.0278941
ZBTB11	ARFGAP3	0.0278888
KHSRP	ANKS4B	0.0278878
THAP5	CLPB	0.0278863
TFAP4	CDK5RAP1	0.0278834
ZNF683	GCHFR	0.0278789
ZNF207	HYI	0.0278608
RELA	MPND	0.0278551
TCF7	ZNF518A	0.0278397
ZEB2	FABP3	0.0278322
HMGB2	FXYD5	0.0278321
HMBOX1	CLN6	0.0278267
THYN1	AKAP10	0.0278263
MAFB	YBX3	0.0278227
MBD2	NOP53	0.0278224
TFDP2	ZMIZ1	0.0278122
ZNF783	RBL2	0.027798
AFF4	ATG4A	0.0277935
TOX4	SNX16	0.0277896
THYN1	SLAMF1	0.0277895
GATA3	COX11	0.0277865
ZBTB48	HYI	0.0277792
SP3	BOP1	0.0277736
ZBTB33	PHF2	0.0277696
ZFP1	XPOT	0.027756
TADA2B	FUBP3	0.0277533
DMTF1	DARS1	0.0277474
NR3C1	RPL27	0.0277331
NFE2L2	PLBD1	0.0277331
NR3C1	CUTC	0.0277297
GPBP1	BRWD3	0.0277249
AFF4	NGLY1	0.0277248
ZNF326	CLASRP	0.0277168
NFKB2	SEC24B	0.0277162
STAT4	DYRK2	0.0277154
ZBTB16	LGALS3	0.0277127
NR1H2	IFIT3	0.0277102
ZNF630	MAP1S	0.0277078
LYAR	CHPF	0.0277051
ZNF687	SLC66A3	0.0276932
ZNF512B	CAMSAP2	0.0276877
SPI1	MPP1	0.0276809
NFRKB	CCSER2	0.0276761
UBTF	ANGPTL6	0.0276717
KLF12	TCEANC	0.0276658
GATA3	RPS13	0.0276654
BAZ2B	CAMK2G	0.0276654
HIF1A	SBNO2	0.0276568
ZNF22	CLN6	0.0276523
CIZ1	ANGPTL6	0.0276477
SP4	CRKL	0.0276375
TSC22D1	HAGHL	0.0276361
NME2	CRIP1	0.0276334
STAT3	GPR180	0.0276241
WDHD1	POLA1	0.0276054
ZNF280C	EPSTI1	0.0276031
PLEK	PRSS57	0.0275959
RARA	METRNL	0.0275917
HMGB2	WWP1	0.0275866
MAFB	SERPINA1	0.0275788
AFF1	RNF213	0.0275702
YBX3	RPS14	0.0275694
NFAT5	ALDH7A1	0.027566
TFAP4	FLCN	0.0275613
SP140	GLYR1	0.0275537
FOXN2	CHAF1A	0.0275442
MTA1	TRAPPC13	0.0275383
STAT1	SMAP2	0.0275354
SPI1	ASPH	0.0275322
FOS	ARHGAP45	0.0275244
SOX4	RYBP	0.0275144
ZNF8	TRIM24	0.0275033
IKZF2	SUCLG2	0.0274968
HOPX	PHF6	0.0274857
ZNF683	IL18R1	0.0274798
LTF	ALOX5AP	0.0274737
CREB3	MED13L	0.0274727
SPI1	SORL1	0.027471
SOX4	ACYP1	0.0274659
PLEK	S100A12	0.0274632
ZBTB48	EZH2	0.0274598
ZNF517	RPS12	0.0274594
BCL11B	WBP11	0.0274508
LEF1	AP5Z1	0.0274501
ZNF800	TNFRSF13C	0.02745
IRF2	FBXW7	0.0274474
KLF6	BBS10	0.0274385
NFE2L3	ERN1	0.0274378
ZNF146	ZNF329	0.0274332
YY1	QSOX1	0.027425
ZNF207	EZH2	0.0274237
ZBTB38	SCNM1	0.0274169
BCLAF1	MTCH2	0.0273775
MIER1	TBC1D31	0.0273723
FIZ1	TK1	0.0273693
ZEB2	PTPRE	0.0273541
BACH1	RNPEP	0.0273442
ZNF630	NAA50	0.0273436
CNBP	UTP25	0.0273388
MAFB	PSAP	0.0273364
ZNF777	ARHGAP35	0.0273337
NME2	QTRT1	0.0273334
CNBP	CC2D1B	0.0273331
ZBTB17	CHAMP1	0.0273289
PLEK	AOAH	0.0273286
CASZ1	IDUA	0.0273275
VEZF1	EPS15	0.0273217
KLF3	DCAF15	0.0273194
KLF6	RPL14	0.0273048
PAXBP1	DYNC2H1	0.0272998
MAFB	BACH1	0.0272835
RUNX1	ECHDC2	0.0272829
NCOR1	RPS8	0.0272819
CTCF	DPH6	0.0272797
SPI1	CCS	0.0272761
USF3	FKBP4	0.027275
HMGB2	NACA	0.0272739
ZBTB20	PPIL6	0.0272624
ZNF207	ATP11C	0.0272609
ZFP64	FAM168B	0.0272493
IKZF1	TP53BP2	0.0272363
FOS	C5AR1	0.0272321
TMF1	TRERF1	0.0272218
ZMIZ2	IGSF9	0.0272198
HMBOX1	FLCN	0.0272164
ZNF326	LIMK2	0.0272162
TCF7	ZNF638	0.0271979
TET2	SLC6A6	0.0271975
ZNF133	TAF1C	0.027185
GCFC2	GALC	0.0271846
NFAT5	CCDC85B	0.027164
TFAP4	NUP188	0.0271613
CAPN15	GSTA4	0.0271592
LHX6	INIP	0.0271538
ZNF248	RALB	0.0271501
ZNF7	PITRM1	0.0271448
GATAD2B	TBC1D12	0.0271435
ZNF362	POLR1C	0.0271432
SPI1	RPL3	0.0271428
ELF2	KPNA3	0.027135
ZNF800	ANXA7	0.0271342
MTA1	MRPL39	0.0271292
ZGPAT	GMPR2	0.0271287
TOX4	PPA2	0.0271284
SPI1	PLXNC1	0.0271185
SMARCC1	NUCB1	0.0271181
ZNF512B	SIKE1	0.0271021
PIAS3	EDEM3	0.0271012
ZNF207	LYPLAL1	0.0270966
GATA3	RPL8	0.0270954
ZNF630	MYBBP1A	0.0270857
ADNP	PNKP	0.0270682
ZFP1	THAP4	0.0270651
ETS1	PIGX	0.0270638
KLF6	ILF2	0.0270503
ARID4B	FAS	0.02705
PBRM1	GGPS1	0.0270424
SLC2A4RG	XPO5	0.0270316
ZNF783	SENP1	0.027024
FOS	SERPINA1	0.0270228
VEZF1	NT5DC1	0.0270196
TCF7	SPTBN1	0.0270184
NCOR1	CLTA	0.0270172
ZNF800	GPR183	0.0270027
PURA	MT-ND2	0.027001
LRRFIP1	CHTOP	0.0269999
NFX1	METTL27	0.0269902
ZBTB44	HMBS	0.0269891
THRA	SDCCAG8	0.026983
HIF1A	MDM2	0.0269801
ELK4	TINF2	0.0269753
HMGA1	NDUFB10	0.0269753
PHB	RRAGB	0.0269742
PRDM2	NDUFAF2	0.026972
ZNF8	CEP83	0.026967
SP140	TRABD2A	0.0269667
NCOR1	EMG1	0.0269567
ZNF280D	CREB1	0.0269541
ZNF550	PPME1	0.0269538
PMS1	PGAP6	0.0269503
LRRFIP1	ARL4C	0.0269497
FOXO1	PRKAR2B	0.0269453
AFF3	SLC25A13	0.0269447
NFYC	NMB	0.0269399
ARID4B	PRPF19	0.0269338
MECP2	PRELID3B	0.0269322
YBX3	YIPF4	0.0269268
SPI1	RPL19	0.0269195
ZNF394	FUCA2	0.026917
ZBTB44	PVRIG	0.0269092
MGA	PSMD13	0.026909
MIER1	LYPLAL1	0.0269066
IKZF1	SLC4A1AP	0.0269053
ARID1B	DYNLL2	0.0269045
ZMIZ2	ZNF274	0.0268948
KLF12	FIG4	0.0268847
KLF12	RP9	0.0268822
MIER1	GALK2	0.026881
ZNF512B	ANKS4B	0.0268749
MAFB	PTGR1	0.026869
HIVEP3	CUL2	0.0268685
ZNF777	SLC12A9	0.0268667
FOXJ3	FAM151B	0.0268584
NFE2L2	CDA	0.0268575
ZNF692	SLAMF7	0.0268506
ZNF618	TEC	0.0268506
RCOR3	SCRIB	0.0268501
HMGB2	EMG1	0.0268432
LTF	TBXAS1	0.0268416
TCF7	ETS1	0.0268371
KHSRP	ZCCHC8	0.0268358
IKZF2	RPS14	0.0268197
ZNF511	PMPCA	0.0268077
CASZ1	STARD5	0.0268062
RUNX1	EPHB6	0.0268029
MAFB	CTSS	0.0268016
SPI1	GADD45B	0.0267996
ZFP90	ZNF329	0.0267946
ZNF667	SDF4	0.0267923
PRDM16	RPL11	0.0267904
TET2	SLC4A2	0.0267874
GZF1	RAB11FIP4	0.0267858
ATF4	PDHA1	0.0267765
ATF4	VDAC2	0.0267751
ARID1A	NEK7	0.0267747
LTF	TIMP2	0.0267633
LRRFIP1	GPX1	0.0267605
YY1	LRRC8D	0.0267584
ZNF687	INTS1	0.026738
LTF	PLXNC1	0.0267369
ZNF248	MTHFD1L	0.026733
ZNF618	DESI1	0.0267187
ZMIZ1	SPATA1	0.0267178
ZNF280D	TOX	0.0267161
GATAD2A	SESN1	0.0267153
TADA2A	RALGAPB	0.0267093
ZBTB48	BROX	0.0267052
DNAJC2	AAAS	0.0266997
TET2	TTC19	0.0266925
NCOR2	FYCO1	0.0266899
GCFC2	TFG	0.0266894
HOPX	GTF2I	0.0266882
IRF2	CCDC112	0.0266825
SP4	KLRB1	0.0266812
PRDM16	SELL	0.0266791
ZBTB21	MILR1	0.0266748
CNBP	DHX16	0.0266718
ZNF683	PPAN	0.0266657
ZNF567	ENPP5	0.0266523
HIVEP3	IFRD2	0.0266491
ZEB2	NFE2L2	0.0266472
SETDB1	BBS10	0.0266447
ZNF410	RYK	0.0266429
CREB3	ARPC4	0.0266386
MLLT10	UVRAG	0.0266236
ZNF326	ABRAXAS1	0.0266235
TCF12	WDR81	0.0266219
NR3C1	WFS1	0.0266086
TERF1	AGO4	0.0266004
NR2C2	UCP2	0.0265913
PRDM16	RPL32	0.0265876
ETS1	SF3B3	0.0265857
NME2	FAM193B	0.0265839
ZFP62	NSD2	0.0265724
NFIC	PRKD3	0.0265717
ZNF274	C2CD5	0.0265662
ZBTB11	CCNG2	0.0265661
ARID4A	ANKS4B	0.026562
ZFP62	BTBD6	0.0265573
PAXBP1	BTF3	0.0265533
GATAD2A	CLPB	0.026545
PLEK	PLBD1	0.0265386
LCOR	RRP12	0.0265372
ZBTB4	TFAP4	0.0265212
MIER1	WDR12	0.0265053
ZFP62	SLC4A2	0.0265025
KLF6	RPS12	0.0265022
ZNF394	ISG15	0.0264948
KLF3	SLC8B1	0.0264876
PRDM16	IKZF2	0.0264691
STAT1	PSMD11	0.0264659
HMGA1	NDUFA10	0.0264639
FOXJ3	APLF	0.0264616
NCOR1	RPL18	0.0264559
ZBTB38	SRP72	0.0264483
ZFP64	YAF2	0.0264408
REL	FAM50A	0.0264399
CARHSP1	IAH1	0.0264327
SPI1	TCIRG1	0.0264255
ARID1B	PGS1	0.0264241
CAPN15	NIT1	0.0264146
HIF1A	CDK5RAP1	0.0264124
TFAM	SERTAD3	0.0264083
ZBTB21	ZC3H6	0.0264055
AKNA	ZNF329	0.0263927
CDC5L	SLIRP	0.0263903
ETS1	RPS10	0.0263857
YEATS4	NFYB	0.0263845
NCOR1	NACA	0.0263805
ZNF133	NBN	0.0263793
ZNF22	TMTC3	0.0263748
ZNF445	SHKBP1	0.0263735
SPI1	UBE2R2	0.0263666
TERF1	AP1B1	0.0263663
NFAT5	CEL	0.0263642
HMGB2	GATAD1	0.0263634
RFX1	PRDM2	0.0263576
ETS2	UNK	0.0263423
HMBOX1	CDK5RAP1	0.0263395
MECP2	TEFM	0.0263266
FIZ1	FAM98B	0.0263257
NME2	RGS10	0.0263194
TET2	PDXK	0.026315
ZNF683	GJC2	0.026311
ZNF770	UBASH3A	0.0262982
PLEK	ATOX1	0.026298
ZFP90	CD4	0.0262977
ETS1	RPL18	0.0262906
DBP	SPAST	0.026283
SPI1	MYD88	0.0262829
FOXJ3	FBXW5	0.0262631
HMGB2	ABRACL	0.0262625
ELK4	UBR3	0.0262625
ZNF517	CDK5RAP1	0.0262617
SP100	RNF139	0.0262613
PRDM2	CDC37	0.0262582
IKZF2	RPS7	0.0262578
ZBTB41	NFYB	0.0262575
PLEK	RGS2	0.0262536
HMG20A	PPP6R1	0.0262468
GATA3	LGALS3	0.0262444
SPI1	PTPN1	0.0262439
SP140	METTL8	0.0262414
ZNF384	PPP2R3C	0.0262378
PMS1	DENND5B	0.026237
SUB1	MOCS2	0.0262325
PRDM16	RHOB	0.0262312
MGA	PEX11B	0.0262308
ZNF783	POLR3B	0.0262263
HMGB2	SPSB3	0.026224
ZBTB7A	PPP2R2D	0.0262232
GATAD1	CAMLG	0.0262188
IKZF2	RPS15A	0.0262167
ZNF683	CD96	0.0262139
GATAD1	FAAP100	0.0262024
MBD2	FUBP3	0.0261994
TFB1M	XPA	0.0261951
ATMIN	TASP1	0.0261916
ZBTB11	CCDC82	0.0261886
ZNF7	POLG	0.0261805
ZNF280D	RBM33	0.0261769
HMGB1	RPS10	0.0261755
TSC22D4	TRIM8	0.0261715
TFDP2	ECHDC2	0.0261673
ETS1	TAPBP	0.0261666
FOS	LRRK2	0.02616
GATAD2A	FAM120A	0.0261533
HMGB2	ZMYND19	0.0261487
GATA3	RPL21	0.0261434
TCF12	NR3C1	0.0261397
CREM	ALOX5AP	0.0261222
DBP	MPP6	0.0261139
ZNF318	MICAL3	0.0261138
TADA2B	REXO1	0.0261122
MIER1	NIBAN1	0.0261031
NFAT5	SPPL2A	0.0260949
IKZF2	BAZ2B	0.0260928
MAFB	GGH	0.026092
STAT5B	TMEM87B	0.0260912
KLF3	TFDP2	0.0260804
CTCF	ITPR3	0.0260771
LTF	LY96	0.0260761
ZNF618	GSPT1	0.0260711
LRRFIP1	ZNF143	0.0260685
PAXBP1	RANGAP1	0.0260642
LCOR	CDK5RAP1	0.0260587
MIER1	TNIP1	0.0260518
TP53	HDGF	0.0260326
ZNF800	CTLA4	0.0260317
NFYB	DAZAP2	0.0260262
ZNF329	CREM	0.0260225
ZFP64	IFRD2	0.0260198
KLF12	CD80	0.0260181
MLLT10	NCR3	0.026012
DNAJC2	IPO9	0.0260038
ZNF579	ZRANB3	0.0260029
YEATS4	CEP170	0.0260028
STAT3	M6PR	0.0260017
ATF4	MUS81	0.0259994
ZNF296	PHF2	0.0259985
NFAT5	TAF2	0.0259912
SMARCE1	VPS28	0.0259875
GATA3	CSK	0.0259873
YBX3	ADA	0.0259739
ZNF354A	ERCC4	0.0259738
ZBTB38	SKIL	0.0259661
YY1	ITCH	0.0259652
SOX4	EPHB6	0.025961
TCF7	PFKP	0.0259606
SP110	PDHA1	0.0259488
GFI1	ATG4B	0.025948
THAP12	DHX16	0.0259382
TBX19	CEP164	0.0259373
GATA3	TP53I13	0.0259289
NCOR1	MRPL27	0.0259183
WDHD1	LMBRD1	0.0259134
MIER1	EMG1	0.0259118
ZNF207	CRIP2	0.0259094
HIVEP3	INTS6	0.0259052
SMARCE1	NUP50	0.0258948
ZBTB16	SEPTIN11	0.0258942
GATA3	ACTG1	0.0258921
ZNF512B	SPART	0.0258729
ZNF148	RABGEF1	0.0258652
ZFP62	PUS7	0.0258644
ARID4B	DET1	0.0258578
KLF12	LMF1	0.0258553
DBP	KAT2B	0.0258537
TCF7	BAZ2B	0.0258513
STAT4	CHSY1	0.0258467
USF3	FBXO11	0.0258409
CNBP	NR1H2	0.0258304
ATF2	MIB1	0.025819
ZEB1	LINS1	0.0258074
ZGPAT	NRIP1	0.0258048
BAZ2A	SSR3	0.0257972
ZNF692	CD8A	0.0257934
HOPX	PHF1	0.0257909
ZFP36L2	SEC23IP	0.0257809
DNAJC1	VARS2	0.0257786
GLI4	ENPP5	0.0257784
HMGB2	GALK2	0.0257778
SPI1	SVIL	0.025776
ZNF740	HEXD	0.0257733
MIER1	ZBTB48	0.0257644
BAZ2B	HP1BP3	0.0257638
DBP	APPL1	0.0257634
ZBTB48	ZNF207	0.0257629
FOXO1	ZNRF3	0.0257618
NFYB	CHMP6	0.0257606
ZNF618	TAF11	0.0257574
FOS	LYZ	0.0257494
NFATC2	OGFOD1	0.0257456
ZFP36L2	PEX1	0.0257452
PRDM16	SLC25A5	0.0257444
FOXN2	KHSRP	0.0257416
ARID4B	STRIP1	0.0257405
ZNF654	TANGO6	0.0257399
STAT1	SDHAF2	0.025732
GATAD1	SLC37A3	0.0257256
DNAJC2	REEP4	0.0257254
STAT4	PPP1R10	0.0257198
CDIP1	CISD2	0.0257186
PRDM2	GAA	0.0257179
FOS	TIMP2	0.0257074
MIER1	NDUFAF6	0.0257033
CEBPZ	VPS50	0.0257023
TCF7	GCNT4	0.0257005
ZNF800	METRNL	0.0257001
ZNF236	MON1A	0.0256978
ATF4	DPP3	0.025693
ATF1	RTTN	0.0256898
PLEK	DHRS7	0.0256863
NME2	ARL6IP4	0.0256757
PRDM16	RPS28	0.0256744
ZNF135	SPRYD4	0.0256737
MAFB	WFS1	0.0256691
ZBTB20	PCNX3	0.0256662
ZEB1	NT5C3A	0.0256624
JUND	HIRA	0.0256534
ZBTB48	DCAF1	0.0256518
ETS1	RPS23	0.02565
HMGB2	DCAF1	0.0256486
ZFP64	LDB1	0.0256433
MBD2	POLK	0.0256389
NR3C1	CFLAR	0.0256364
ZNF507	KANSL1	0.0256329
HMBOX1	NUP188	0.0256252
IKZF1	OSBPL7	0.0256237
GZF1	CD38	0.0256214
CNBP	TCIRG1	0.0256171
NFIC	STAT5B	0.0256162
NME2	VCP	0.0256158
LTF	MARCKS	0.0256155
ZNF783	GNB1	0.0256146
REST	TBC1D31	0.0256114
TTF1	CHCHD7	0.0256074
FOXJ3	NKAP	0.0256016
HMG20A	GLB1	0.0255989
ZNF706	ZGRF1	0.0255937
CREM	COPS2	0.0255886
CDC5L	AKIRIN2	0.0255884
ZNF362	PTRH1	0.0255813
ARID4B	ARGLU1	0.0255772
PLEK	RPL13	0.0255672
ZNF207	SEPHS1	0.0255606
LTF	TMC4	0.025559
HMGB1	RPSA	0.0255522
PLEK	GGH	0.0255516
NFYB	UBALD2	0.0255513
ZNF131	ARID5B	0.0255501
ZEB2	LYZ	0.025549
RORA	SULT1C4	0.0255481
LCORL	PPM1K	0.0255471
ZNF354B	SPG21	0.0255455
ZNF146	PHF10	0.0255446
PAXBP1	AKAP10	0.0255444
YBX3	NIBAN1	0.0255436
PLEK	NCR3	0.0255434
PHTF1	MMUT	0.0255433
HMGB2	UBE2E1	0.0255349
IRF2	FUBP3	0.0255319
ZNF362	RNFT1	0.0255307
RELA	PIGT	0.0255293
PRDM16	RPAP3	0.0255247
ZNF250	HPS3	0.0255236
LRRFIP1	RNF125	0.0255221
GLI4	POLA2	0.0255158
ZFP82	THAP1	0.0255154
ZNF740	SMARCA2	0.0255106
KLF6	FLCN	0.0255057
SPI1	CLEC2D	0.0255013
ZNF630	PRKAR2B	0.0254936
ZEB2	RPL28	0.0254931
FOXN2	MAP3K5	0.0254873
ZNF689	XRCC1	0.0254863
CREB3	FBP1	0.0254857
ZBTB4	ANO8	0.0254809
ZNF414	CARM1	0.0254735
HMGB1	THOC7	0.0254729
NFE2L2	NFKBID	0.0254696
ZNF652	MCM4	0.0254644
L3MBTL3	COPB1	0.0254618
NR1H2	ZNF146	0.0254537
FOXN2	LTO1	0.0254424
PBRM1	ZNF550	0.0254409
ZNF692	ICE1	0.0254406
FOXJ3	STX17	0.0254379
ADNP2	ALG6	0.0254265
ZFP2	G2E3	0.0254214
AFF3	CPSF4	0.0254208
BAZ2B	RPL9	0.0254193
ZNF618	ZGRF1	0.0254036
RORA	BCOR	0.0254003
IRF2	CCL4	0.0253994
STAT1	CMAS	0.0253966
ZNF512B	WDR33	0.0253964
ATF4	HOPX	0.0253882
TP53	IKBKE	0.0253835
LYAR	DCTPP1	0.0253736
HMGB1	RPL32	0.0253734
RFXANK	CDK3	0.0253622
LTF	LRRK2	0.0253586
FOS	SRGN	0.0253508
HMGB1	PSPH	0.0253485
ZNF207	PSMD14	0.0253419
HOPX	IL12RB2	0.0253414
ZKSCAN1	LZIC	0.0253379
GTF3A	ARFGAP3	0.0253341
ZNF770	SLC25A24	0.0253308
PLEK	DDX60	0.0253269
IRF1	IGF2BP3	0.0253247
PRDM2	DBR1	0.0253221
HOPX	ZBTB16	0.0253142
ZNF692	MRPS28	0.0253134
IRF1	RPL15	0.025312
ZNF146	KPNA1	0.025301
NR3C1	NCBP2	0.025298
HMGB2	CCT6A	0.0252958
IKZF2	RPS24	0.0252943
SP1	GBF1	0.0252886
TCF7	TMEM126B	0.0252885
NR1H2	TRA2B	0.025286
ZNF395	RPS6KB2	0.0252845
HIVEP3	ZNF22	0.0252836
ARID3A	SPTY2D1	0.0252767
SOX4	TFDP2	0.0252742
IRF2	CD96	0.0252735
LTF	SCARB2	0.0252693
SSRP1	ZBTB7A	0.025259
IRF3	LONP1	0.0252584
MEF2A	RNF5	0.0252557
DDIT3	QTRT2	0.0252533
ZNF414	CIAPIN1	0.0252511
ZNF684	YTHDF1	0.0252433
LYAR	QSER1	0.0252412
ZNF277	NUMA1	0.0252368
ZNF354B	GBA	0.0252342
STAT1	POLA2	0.025233
ZGPAT	PTCD3	0.0252295
HOPX	CD8A	0.0252223
GATA3	ANTXR2	0.0252189
LEF1	PLP2	0.0252168
IRF3	QDPR	0.0252152
CREB3	HSD17B4	0.0252148
DNAJC1	MRPL37	0.0252044
PMS1	RUSC1	0.0252038
NME2	LGALS1	0.0251982
TFDP2	PTOV1	0.0251848
PLEK	CDA	0.0251793
ID3	MT-CO1	0.0251679
ZFP2	DYRK1A	0.0251618
ZNF358	ERC1	0.0251407
KLF6	TRIM21	0.0251388
STAT5B	IL27RA	0.0251386
DNAJC1	RBM19	0.0251385
NME2	MT-CO1	0.0251364
ZNF512	ATXN7	0.0251343
SPI1	METRNL	0.0251322
ATF4	PNPLA7	0.025131
TOX	MGLL	0.0251264
ZBTB38	S100A5	0.0251263
TCF7	AMD1	0.025125
NR3C1	ERAL1	0.0251234
ARID3A	CMAS	0.0251231
VEZF1	ELF1	0.0251117
SP140	RAB29	0.0251017
RFX1	CPLANE2	0.0251
KLF12	FIZ1	0.0250976
ARID1A	SPG21	0.0250952
ZFP62	HMGCR	0.0250951
NFXL1	SBDS	0.025093
ELF2	DHX57	0.0250882
ZNF8	ATXN7	0.025088
CREM	TNFSF9	0.0250843
ZNF250	ASH2L	0.0250823
MLX	TBC1D10B	0.0250823
ZBTB20	RNF125	0.0250814
SSRP1	CASP2	0.0250753
ZBED5	TXNDC11	0.0250743
NFXL1	OS9	0.0250676
IKZF2	TRAPPC13	0.0250672
ETS1	DDX5	0.0250496
SMAD2	SPATA2L	0.0250468
GATAD2B	PECR	0.0250369
TOX	USP20	0.02502
NME2	ADA	0.0250183
SSRP1	UTP20	0.0250171
CREB3	LETMD1	0.0250155
STAT5B	TASOR	0.0250133
ZFP2	RRAGC	0.025004
CNBP	ARPC2	0.0250018
GZF1	STT3B	0.0249973
ZNF296	UBXN2B	0.0249969
ZNF689	CCNT1	0.0249946
UBTF	NFX1	0.0249865
DBP	NSD2	0.0249753
CAMTA2	SPPL3	0.0249703
MAFB	NPC2	0.0249696
ZNF646	MYC	0.0249645
DMTF1	WNK3	0.0249615
PIAS4	SMYD4	0.0249564
ZNF362	CDK5RAP1	0.0249544
STAT5B	TMEM242	0.0249487
ZNF23	MYC	0.0249424
ZNF684	MTR	0.0249419
ZBTB17	BOP1	0.0249415
IKZF2	MED17	0.0249373
YY1	ATP6V1B2	0.0249279
HMGB1	TAPBP	0.024927
MYC	IL27RA	0.0249265
IKZF2	TET1	0.0249228
NFATC3	NEK7	0.0249162
SMARCE1	ZBTB38	0.024915
ZFP62	TTC19	0.0249131
TFAP4	MT-ND1	0.0249101
SETDB2	ZNF615	0.0249044
RBPJ	GATA3	0.0249027
TERF1	PXMP4	0.0248953
TSC22D4	AFF1	0.0248932
FOS	C1orf54	0.0248922
CSDE1	TVP23B	0.0248906
MAFB	NIN	0.0248894
ZNF639	DLAT	0.0248855
LHX6	QSOX2	0.024884
SP1	TMEM87B	0.0248829
TET2	NSD2	0.0248749
CREM	RB1	0.0248746
MIER1	WWP1	0.0248677
SUB1	CDK5RAP1	0.0248651
LTF	SQOR	0.0248625
MLX	C2CD5	0.0248567
ZBTB2	MITD1	0.0248514
ZBTB16	ZNF414	0.0248412
STAT1	ARL8B	0.0248391
BCLAF1	PCNT	0.024839
SP4	MRPL53	0.0248379
GATAD2B	CARS1	0.0248326
LRRFIP2	PPIP5K2	0.0248326
RARA	JUND	0.0248257
ZNF236	ATP13A2	0.0248256
PRDM16	CCDC125	0.024821
SP110	MED31	0.0248203
LRRFIP1	RPL7	0.0248185
HOPX	RESF1	0.0248138
SPI1	ATP2B1	0.024808
ATF4	CEP162	0.0248034
RFX5	AURKB	0.0247994
NSD2	AKR1E2	0.0247981
NFKB2	TAF2	0.0247975
ZNF207	TANGO6	0.0247858
YBX3	NACA	0.0247807
PBRM1	TMEM132A	0.0247796
SFPQ	ZDHHC8	0.0247791
SPI1	UBB	0.0247781
TOX	PHTF1	0.0247775
THAP5	CHMP4A	0.024777
SPI1	TRAFD1	0.0247768
CTCF	CHMP6	0.024775
SPI1	RGS19	0.0247746
FOXJ3	FBXW4	0.0247737
TSC22D4	USP45	0.0247721
ELF2	CPLANE1	0.0247666
SP110	CCDC57	0.0247658
IRF3	RAB4B	0.0247642
LHX6	SND1	0.0247624
TAX1BP1	EIF4G2	0.0247576
KLF6	MYDGF	0.024757
LYAR	NCOA2	0.0247518
NR3C1	DCAF15	0.024747
STAT5B	ZNF677	0.0247457
ZBTB38	ACOT9	0.0247381
SP4	PRMT9	0.0247348
YBX3	LCP1	0.0247336
ZEB2	C5AR1	0.0247262
MAFB	SLC30A1	0.0247184
KLF3	AGO4	0.0247176
LHX6	SCAF8	0.0247159
SP3	TMEM237	0.0247131
ZBTB48	TNIP1	0.0247084
PLEK	CXCL8	0.0247064
ZNF331	EHBP1L1	0.0247045
AFF1	SLAMF1	0.0247032
ZNF143	RASSF5	0.0247024
IKZF2	PDCD6	0.0246943
FOS	SOD2	0.0246924
ZBTB4	MYDGF	0.0246855
YBX3	RPS15A	0.024685
NCOR1	LRRFIP1	0.0246839
PLEK	EIF3D	0.0246796
LCOR	UGCG	0.0246708
HOPX	NCR3	0.0246692
CARHSP1	SRBD1	0.0246692
ZNF217	GRAP2	0.024663
ELF1	RAPGEF5	0.024663
NFRKB	SEC24B	0.0246628
ZNF618	NOP2	0.0246605
MEF2A	TBPL1	0.0246603
SMARCE1	ACYP2	0.0246576
LRRFIP1	TRAF5	0.0246551
GATA3	RPL11	0.0246544
MLX	LIN37	0.024651
ZNF512B	RPS6KB2	0.0246489
HMBOX1	EXOSC10	0.0246422
KLF3	RALGAPB	0.0246399
ZFP62	MYL9	0.0246385
CNBP	MYDGF	0.024638
BACH1	SAP30L	0.0246306
HMGB1	RPS4X	0.0246275
ETS1	SH3GL1	0.0246262
ZNF579	DNAJC2	0.0246219
NFE2L2	TRAPPC2	0.0246175
TCF7	BRCA2	0.0246154
RARA	EDEM3	0.0246148
TCF12	RUNX1	0.0246132
ETS1	RPS24	0.0246075
ZNF783	TTF2	0.0246069
PRDM2	DNAJB14	0.0246047
ARID1B	CBX8	0.0245902
MECP2	HAGHL	0.0245886
CREBRF	PPP1R12C	0.0245802
KLF6	DDX5	0.0245707
CNBP	FLCN	0.0245625
ATF2	ITPR3	0.0245567
RFX5	BCOR	0.0245522
TFDP2	GAR1	0.0245471
USF3	CPD	0.024535
ZBTB20	SLC41A2	0.0245312
ZBTB2	DTWD1	0.0245278
ZNF384	EHBP1L1	0.0245238
MYSM1	RALGAPB	0.0245228
ZBTB11	VRK3	0.0245206
ZNF22	CNKSR3	0.0245198
KLF3	CRIP2	0.0245181
SUB1	YIF1A	0.024514
ZNF606	TNFRSF13C	0.0245097
REL	UHRF1BP1L	0.024509
LRRFIP1	PLPP1	0.0245071
NR3C1	WEE1	0.0245062
ATF6	IL18BP	0.0245048
FOS	NFKBID	0.0245024
ETS1	SP100	0.0244991
HIVEP3	UCP2	0.0244922
ETS1	CEP135	0.0244844
ATF4	CCNG1	0.0244829
ZNF706	XPO5	0.0244826
GATA3	CD3D	0.0244815
IKZF3	VIM	0.0244745
LRRFIP1	RHOQ	0.0244735
NME2	EXOSC8	0.0244709
NFKB1	GADD45A	0.0244674
BAZ2A	MT2A	0.0244601
ZNF135	CSNK1G2	0.0244595
ZNF644	SEC24B	0.0244499
CEBPZ	PPME1	0.0244434
SP110	P4HB	0.0244409
CASZ1	SCLT1	0.0244371
ZNF517	FLCN	0.0244369
HMGB2	ATP11C	0.0244314
YBX3	RPL35A	0.0244297
CDC5L	FAM32A	0.0244286
TET2	HACE1	0.0244216
TSC22D4	GPRC5C	0.0244194
ZNF618	KCNAB2	0.024418
ZNF207	WWP1	0.024413
SPI1	H2AC18	0.0244119
KLF6	NUP188	0.0244098
ELF2	MYSM1	0.0244075
LTF	AIF1	0.0244048
CREB3	BRD8	0.0244042
MIER1	ZMYND19	0.0244016
ZFP90	EML2	0.0244009
ZNF800	ZNF628	0.0244007
IRF2	ZFP64	0.0243988
ZNF207	RINT1	0.0243947
ZNF207	NDUFAF6	0.0243904
KLF6	TCIRG1	0.0243878
ZFP36L2	COQ2	0.0243877
MECP2	DAZAP2	0.0243865
NR3C1	KAT8	0.0243834
THAP6	SCAMP1	0.0243826
RELB	ZNF133	0.024382
GZF1	CIZ1	0.0243816
NFE2L2	NSD2	0.0243737
HOPX	NFRKB	0.0243709
RCOR3	TARS1	0.0243667
ZNF24	FBXL17	0.0243608
ADNP2	ZFAND6	0.02436
ZFP90	APBA3	0.0243576
STAT1	ZNF777	0.0243534
ZNFX1	UBAP2L	0.0243528
PRDM16	BMP2K	0.0243507
NCOR1	RPL23	0.0243472
MTA2	CNBP	0.0243442
ZNF518B	SRPRA	0.0243392
NFIC	UBR7	0.0243326
ID3	ADGRG1	0.0243295
NFE2L2	CTSZ	0.0243292
RFX5	ABCC1	0.0243279
LRRFIP2	SLF1	0.0243277
[truncated: 41,840 more rows]

## Sheet: 10b.Hamster
Hamster_Monocytes_linkList_0.01
regulatoryGene	targetGene	weight
HMGB2	CCNB2	0.179298
HMGB2	CDKN3	0.179141
HMGB2	STMN1	0.142306
HMGB2	MKI67	0.0966419
HMGB2	SKA2	0.0893251
HOPX	SH3BGRL3	0.0873652
HOPX	LGALS3	0.0778193
HOPX	MGST1	0.0771098
SMAD3	RPL7	0.0756354
HMGB2	ANP32E	0.0748401
HOPX	APRT	0.0743448
SMAD3	RPS4X	0.070391
FOS	FOSB	0.0698517
SMAD3	EEF1A1	0.0697352
SMAD3	RPS27A	0.0697297
HOPX	TMSB4X	0.0695743
FOS	DUSP1	0.0674019
SMAD3	TBC1D8	0.0671184
HOPX	RPL7A	0.0666343
HOPX	RPL32	0.0663274
HOPX	S100A10	0.0649822
CCDC88A	ISG15	0.0644322
HOPX	ANXA2	0.0642338
HOPX	PFN1	0.0642317
TCF7L2	PLA2R1	0.0638915
ZEB2	DPYD	0.0632517
SPI1	TMSB4X	0.0631485
HOPX	CYBA	0.0630708
HOPX	FTL	0.062622
SMAD3	TPT1	0.0625059
HOPX	RPS9	0.0621664
HOPX	RPS24	0.061873
FOSB	FOS	0.0602055
STAT1	GBP2	0.0599941
SMAD3	PPIA	0.0585381
SPI1	SH3BGRL3	0.058076
HOPX	ACTB	0.0579497
HOPX	FCN1	0.0569927
SMAD3	RPL14	0.0568746
HOPX	UBA52	0.0558538
HOPX	ITM2B	0.0556331
HOPX	SERF2	0.0554485
HOPX	EEF1A1	0.055405
SPI1	RPL32	0.0552114
SMAD3	MT-CO1	0.0539318
HOPX	TSPO	0.0538614
HOPX	ARPC1B	0.0535645
SMAD3	RPL9	0.0534759
HOPX	RPS19	0.0533701
HOPX	TPT1	0.0532072
TCF7L2	GGTA1	0.053195
SPI1	UBA52	0.0529927
HOPX	B2M	0.0526792
HOPX	IFI30	0.0524709
ZEB2	GAB2	0.0521291
CCDC88A	PLCB1	0.0521286
CCDC88A	CTSH	0.0521134
HOPX	PRDX5	0.051985
HOPX	TBC1D8	0.0519384
SPI1	S100A10	0.0514254
HOPX	MT-ATP6	0.0511042
HOPX	PYCARD	0.0510419
HMGB2	ARC	0.0508178
HMGB2	NUCKS1	0.0507829
HOPX	FTH1	0.0507266
HOPX	CST3	0.0506102
SMAD3	RPL17-C18orf32	0.0505586
HOPX	SMIM18	0.050452
HOPX	FAU	0.0503007
HOPX	S100A6	0.0502794
HOPX	MT-CO3	0.050001
SMAD3	VDAC2	0.049691
SMAD3	RPS7	0.0496582
HOPX	SERPINB1	0.0494705
SMAD3	RPS9	0.0494482
HMGB2	ASF1B	0.0492016
NFIL3	DHX38	0.0489732
SPI1	PFN1	0.0489483
CCDC88A	SOD2	0.0483361
SPI1	RPL7A	0.0481943
SMAD3	RPS13	0.0481117
SPI1	CST3	0.0477041
SMAD3	RPL6	0.0476159
HOPX	GNG10	0.0471522
HOPX	MT-CO1	0.0468233
CCDC88A	SLCO3A1	0.0466199
NFIL3	KCNN3	0.0464425
HOPX	MT-CO2	0.0462021
CCDC88A	PGLYRP1	0.0458826
HOPX	NAPSA	0.0456849
HOPX	VIM	0.0456436
CCDC88A	SERPINB1	0.0455312
HOPX	MT-ND4	0.0454149
SPI1	IFI30	0.045185
SPI1	SERF2	0.0448672
SPI1	LGALS3	0.044844
HOPX	RPS15	0.0447513
SMAD3	OSTC	0.0447388
HOPX	RPS11	0.0445977
HOPX	BRI3	0.0445759
PLSCR1	DHX38	0.0444648
HOPX	SPI1	0.0441854
CCDC88A	S100A11	0.0441275
HOPX	SUPT6H	0.043955
HOPX	SEC61B	0.04386
AHR	ISG15	0.043841
SMAD3	PPIB	0.0436519
HOPX	RPL17-C18orf32	0.0435426
AHR	PIP4K2A	0.0435288
HMGB2	HMGN2	0.0434023
HOPX	GSTP1	0.0431236
HOPX	RPL6	0.0430962
HOPX	ATP6V1G1	0.0430256
HOPX	RPL14	0.043015
SPI1	ANXA2	0.0429757
AHR	SLCO3A1	0.0428802
PLSCR1	FPR1	0.0427799
HOPX	TMSB10	0.0427265
SPI1	HOPX	0.0426317
ZEB2	MBNL1	0.0425369
NFIL3	LYST	0.0424742
IRF7	ISG15	0.0424443
AHR	LRRC8C	0.0423862
AHR	CALCRL	0.0423311
ZNF706	TPT1	0.042259
HOPX	RAC1	0.042223
SPI1	RPS19	0.0420902
SPI1	SMIM18	0.0420098
SMAD3	SSR2	0.041851
SMAD3	RPL7A	0.0417718
SMAD3	COTL1	0.0417039
HOPX	RNASET2	0.041683
CCDC88A	S100A6	0.0416366
HOPX	SOD2	0.04162
CCDC88A	CHI3L1	0.0415477
HOPX	MT-ND1	0.041541
HOPX	RPS4X	0.0412347
SPI1	RPS24	0.0412191
SMAD3	APRT	0.041178
ZNF706	TBC1D8	0.0410219
HOPX	CTSZ	0.0409795
ZEB2	APRT	0.0408703
SPI1	APRT	0.0408261
SMAD3	PGK1	0.0408161
SPI1	TBC1D8	0.0407964
SMAD3	CHRNA7	0.0407755
HOPX	COX8A	0.0406815
HOPX	ATP6V0C	0.0406723
HOPX	FCER1G	0.0405617
SPI1	VIM	0.0404203
HOPX	CLIC1	0.0403343
HOPX	CHCHD2	0.0402017
SMAD3	RPL32	0.0401188
SMAD3	EEF2	0.0400048
SMAD3	MT-ATP6	0.0399796
ZNF706	RPL7	0.0399506
SPI1	CLIC1	0.0399226
ZNF706	RPS4X	0.0399167
HOPX	CTSH	0.0399039
AHR	CTSH	0.0398537
HOPX	UBB	0.0398194
CCDC88A	FN1	0.0397902
HOPX	LAPTM4A	0.0397101
SPI1	SUPT6H	0.0395875
CCDC88A	GBP2	0.0394164
AHR	FN1	0.0393395
HOPX	S100A11	0.0393215
CCDC88A	UBE2L6	0.0391437
HOPX	RPS16	0.0391005
HOPX	CD68	0.03905
FOXP1	S100A11	0.0389199
SMAD3	ANO3	0.0387439
SPI1	EEF1A1	0.0386039
PLSCR1	DGAT2	0.0385642
SPI1	ACTB	0.0384904
CCDC88A	IFIT3	0.0383714
ZNF706	EEF1A1	0.0383058
SPI1	CACNA1I	0.0382847
HOPX	CLTA	0.0382789
SMAD3	ATP5MC3	0.0382715
CCDC88A	CCL8	0.0382481
HOPX	BLVRB	0.0381942
ZEB2	RPS9	0.0381763
HOPX	PGD	0.038005
SPI1	TPT1	0.0379997
HOPX	PGLYRP1	0.0379553
SPI1	RPS9	0.0379345
SMAD3	NME1-NME2	0.0379139
SMAD3	SMIM18	0.0378817
HOPX	MT-CYB	0.037863
HOPX	ATP6V0E1	0.037777
ZEB2	MCU	0.037765
SPI1	PYCARD	0.0377363
SPI1	RPS15	0.0377351
SPI1	COX8A	0.0376328
ZNF706	RPL17-C18orf32	0.0375784
ZEB2	CTSZ	0.0375204
CCDC88A	FTL	0.0374902
FOXP1	ISG15	0.0374375
HOPX	GLIPR2	0.0373012
SMAD3	TOMM22	0.037264
ZEB2	RPL7A	0.0372047
HOPX	RPL7	0.0371325
SPI1	SEC61B	0.0370732
SPI1	CYBA	0.0370427
ZEB2	TBC1D8	0.0369498
ZNF706	PPIA	0.036905
PLSCR1	THBS1	0.0367322
SMAD3	NDUFA4	0.0365316
SPI1	ANXA1	0.0365251
HOPX	CDC42SE1	0.0365101
HOPX	NPC2	0.0363566
AHR	ATP2B1	0.0363361
ZEB2	ARID5B	0.0362619
HOPX	PPIA	0.0362156
SMAD3	ERH	0.0361581
SMAD3	PFN1	0.036146
HOPX	RPS10	0.0360974
SPI1	FTL	0.036097
PLSCR1	GADD45A	0.0360292
HOPX	EMB	0.0359935
ZFP36L1	CTSH	0.0359427
ZEB2	DIAPH2	0.0359412
PLSCR1	PRDX6	0.0359225
FOXP1	DHX38	0.0359115
HOPX	CSTB	0.0358871
SPI1	RPL6	0.0357475
FOXP1	CTSH	0.0357445
AHR	FOXP1	0.0357119
FOXP1	SOD2	0.0356551
IRF7	IFIT3	0.0356318
AHR	S100A11	0.0356261
AHR	CCL8	0.0355827
SMAD3	MT-CO2	0.0355609
HMGB2	DLGAP5	0.0355603
SPI1	RAC1	0.0354555
HOPX	CACNA1I	0.0353864
ZFP36L1	ISG15	0.0353607
HOPX	SAT1	0.0351907
NFIL3	THBS1	0.0351786
RBPJ	SLCO3A1	0.0351069
ZEB2	ATP2B1	0.0350221
ZEB2	RPL6	0.0349776
AHR	SOD2	0.0349715
CCDC88A	MX1	0.0348437
CCDC88A	LGALS9	0.0348287
SPI1	FAU	0.0347916
FOXP1	PRDX5	0.0347867
SPI1	RPL14	0.0347269
SPI1	PTMA	0.0346766
ZNF706	RPL14	0.034622
HOPX	RPL10A	0.0346005
ARID5B	ZEB2	0.034403
SMAD3	CLTA	0.0343567
SPI1	RPL10A	0.034233
ZEB2	PIP4K2A	0.0341937
SMAD3	MT-CO3	0.0341805
CENPX	STMN1	0.0340097
SPI1	B2M	0.0339745
SMAD3	RPS25	0.0338977
CCDC88A	DHX38	0.0338967
HOPX	MT-ND2	0.0338944
HMGB2	UBE2S	0.0338714
SMAD3	MDH2	0.0338711
SPI1	RPS11	0.0338689
ZEB2	IRF2	0.0338521
ZEB2	GNAQ	0.0337829
PLSCR1	ACOD1	0.033705
NFIL3	CPNE8	0.0336187
SMAD3	RPL10A	0.0336062
AHR	UBE2L6	0.0335655
FOXP1	AHR	0.0334712
SMAD3	RAB5IF	0.0334557
SMAD3	RPS19	0.0334006
HOPX	PTMA	0.0333653
SMAD3	ARF5	0.0333548
SMAD3	TSPO	0.0333112
ZEB2	PARP8	0.0332191
HOPX	PPIB	0.0331775
SPI1	FTH1	0.0331037
CCDC88A	TXN	0.03295
FOXP1	GPR183	0.0329179
SPI1	ARPC1B	0.0328228
HOPX	NDUFB3	0.0328007
ZEB2	LRMDA	0.032793
FOXP1	SLCO3A1	0.0327654
HOPX	MYL6	0.0327275
HOPX	GNB2	0.032702
CCDC88A	LGALS3BP	0.0326792
HOPX	GNAI2	0.032641
FOXP1	CALCRL	0.032634
SMAD3	ABRACL	0.032628
SPI1	CDC42SE1	0.0326267
SMAD3	RPS11	0.0325946
SMAD3	HINT1	0.0324678
ZEB2	JARID2	0.0323787
HOPX	RPS27A	0.0323732
SMAD3	RPL27A	0.0323548
ZEB2	EEF1A1	0.0323526
NFIL3	PLSCR1	0.0323047
ZNF706	RPL9	0.0322878
SMAD3	RPL22	0.0322288
SPI1	RPS18	0.0321838
HMGB2	TUBA4A	0.0321287
SPI1	TSPO	0.0320799
ZEB2	RPS19	0.0320363
HOPX	ARF5	0.0320204
SMAD3	SEC61B	0.0319885
SPI1	TMSB10	0.0319842
SMAD3	HNRNPA1	0.0319394
SMAD3	FAU	0.031928
HMGB2	CKS1B	0.0318725
ZEB2	ACTB	0.0318281
SMAD3	EEF1B2	0.0317939
HOPX	TXN	0.0317822
FOXP1	FN1	0.0317451
ZEB2	PTPRC	0.0317052
SMAD3	CACNB2	0.031682
HOPX	RPS18	0.0315897
SMAD3	SRSF3	0.0315604
FOS	ZFP36	0.0315279
STAT1	GBP7	0.0315187
SMAD3	TMSB4X	0.0314968
HOPX	EEF2	0.0314324
SMAD3	MANF	0.0314159
HOPX	CACNB2	0.0313578
ZEB2	RPS11	0.0313568
HOPX	ANO3	0.0313499
HOPX	TALDO1	0.0313155
ZEB2	TPT1	0.031264
SMAD3	PDIA6	0.031251
HOPX	COTL1	0.0312374
ZEB2	MACF1	0.0311748
SPI1	UBB	0.0311429
AHR	SERPINB1	0.0311427
ZNF706	APRT	0.031125
HOPX	CDC42	0.0310871
AHR	PGLYRP1	0.0310602
HOPX	RPL27A	0.0309439
ZEB2	RPS4X	0.0309366
HOPX	COX14	0.0308106
ZNF706	RPS27A	0.0308012
AHR	GPR183	0.0307761
ZNF706	RPL32	0.0307664
AHR	IFIT3	0.0307564
ZEB2	TSPO	0.0306828
HOPX	CFL1	0.0306523
PLSCR1	LIMK2	0.0306129
SMAD3	RPS5	0.0305984
SMAD3	CMTM7	0.0305932
ZEB2	FAU	0.0305926
ZEB2	TMSB4X	0.0305563
STAT1	CTSH	0.0305276
HOPX	RPS13	0.0304496
AHR	S100A6	0.0304226
SPI1	RPL17-C18orf32	0.0304206
AHR	CSTB	0.0304046
SMAD3	RPL13A	0.0303686
PLSCR1	PLSCR4	0.0303627
FOXP1	PGLYRP1	0.0303548
HOPX	PGK1	0.0303291
ZFP36L1	SOD2	0.0303254
SMAD3	CACNA1I	0.0303152
ZEB2	ARHGAP26	0.0302198
CCDC88A	CTSD	0.0301669
HOPX	FABP5	0.0301595
SPI1	RPS16	0.0300761
PLSCR1	CPNE8	0.0300592
HMGB2	SMC4	0.0300388
ZNF706	RPL6	0.0300353
CCDC88A	RSRP1	0.02998
HOPX	GPX1	0.0299735
CCDC88A	PRDX5	0.0299624
AHR	CHI3L1	0.0299506
SMAD3	CHCHD2	0.0299053
PLSCR1	KCNN3	0.0298782
HOPX	FAM32A	0.0298576
AHR	ITGA4	0.0298388
FOS	AHR	0.0298293
ZEB2	CLTA	0.0296826
AHR	FOSB	0.0296391
FOXP1	SERPINB1	0.0295718
IRF2	APRT	0.0295093
HOPX	CREG1	0.0294551
PLSCR1	PPIF	0.029439
SPI1	FCER1G	0.0294035
AHR	DHX38	0.0293905
HOPX	OSTF1	0.0293892
ZNF407	DPYD	0.0293806
AHR	MX1	0.0293669
FOXP1	S100A6	0.0293485
ZEB2	B2M	0.0293075
ZBTB16	FKBP5	0.0292873
SPI1	PPIB	0.0292827
SUB1	JCHAIN	0.0292813
ZEB2	CYBA	0.029281
FOXP1	CX3CR1	0.0292772
SPI1	BRI3	0.0292736
TCF7L2	RBPMS	0.0292368
ZEB2	LYN	0.0291982
HOPX	CHI3L1	0.0291788
RBPJ	LMNA	0.0291218
HMGB2	ANP32B	0.0290763
IRF7	GBP2	0.0290593
TCF7L2	GNGT2	0.0289708
ZEB2	PSAP	0.0289663
HMGB2	CKS2	0.0289649
HOPX	ANXA1	0.02885
STAT1	LGALS3BP	0.0288128
FOXP1	UBE2L6	0.0287866
CCDC88A	PYCARD	0.0287681
IRF2	ZEB2	0.0286753
SMAD3	RPS16	0.0286613
SMAD3	ARF1	0.0286367
CCDC88A	FLT3	0.0286089
SPI1	RPS4X	0.0286035
SMAD3	ARPC1A	0.028579
ZNF706	ANO3	0.0285608
ZEB2	SRGAP2	0.0285062
HOPX	RPL26	0.0284719
NFE2L2	ISG15	0.0284676
ZEB2	GNB2	0.0284321
SMAD3	PPA1	0.0284003
SMAD3	ITM2B	0.0283649
PLSCR1	HSD11B1	0.0283428
SPI1	ATP6V0E1	0.0283172
FOXP1	FTL	0.0282681
SMAD3	BTF3	0.0282495
CCDC88A	CSTB	0.0282491
NFIL3	GDA	0.0282103
STAT1	ISG15	0.0282093
ZNF706	RPL7A	0.0281623
HMGB2	DPP10	0.0281302
ZEB2	FCHO2	0.0280529
SPI1	MGST1	0.0280147
ZEB2	RNASET2	0.0280025
SMAD3	GPX1	0.027978
PLSCR1	ABCA6	0.0279498
RBPJ	FN1	0.027922
SPI1	RPS27A	0.0278997
SMAD3	EIF3F	0.0278933
CCDC88A	TPK1	0.0278895
FOXP1	TXN	0.0278863
ZEB2	DIP2B	0.0278847
SPI1	GNB2	0.0278697
ZEB2	RPS27A	0.0278655
AHR	ABCA6	0.0278017
NFE2L2	SOD2	0.0277669
HOPX	PSAP	0.027757
SMAD3	ATP6V0E1	0.027751
CCDC88A	FOXP1	0.027733
NFIL3	XDH	0.0277103
AHR	FOS	0.0276808
AHR	ACTB	0.027679
HMGB2	PTMA	0.0276705
SPI1	S100A11	0.0276649
ZEB2	COTL1	0.027643
NFIL3	ISG15	0.0276381
SMAD3	RNASET2	0.0276163
FOXP1	ABCA6	0.0275905
AHR	NHSL2	0.0275805
NFIL3	GADD45A	0.0275736
SMAD3	PPP1CA	0.027519
RBPJ	ISG15	0.0275036
AHR	PNP	0.0275001
HOPX	PPP1CA	0.0274992
CCDC88A	CYBA	0.0274825
HOPX	CFP	0.027481
SMAD3	RPS3	0.0274664
CCDC88A	IFI35	0.0274658
SMAD3	S100A10	0.0274595
HOPX	CTSB	0.0273944
ZNF706	PPIB	0.0273773
HOPX	COX4I1	0.0273647
HOPX	ANXA5	0.0273559
IRF2	TBC1D8	0.0273155
ZEB2	RPL14	0.0272836
IRF2	EEF1A1	0.0272604
NFIL3	MSR1	0.0272358
SPI1	PPIA	0.027206
NFE2L2	CTSH	0.0272023
ARID5B	TBC1D8	0.0271787
IRF7	LGALS9	0.0271262
ZEB2	MGST1	0.0270805
SPI1	PRDX5	0.0270581
CCDC88A	PSMB8	0.027046
SMAD3	TMEM9B	0.0270359
SMAD3	GNB2	0.0270306
CCDC88A	UBB	0.0270288
ZEB2	COP1	0.0270223
STAT1	CD38	0.0270177
FOXP1	CHI3L1	0.0270079
ZNF706	MT-CO1	0.0270056
PLSCR1	NFIL3	0.0269917
SMAD3	CDK2AP2	0.0269424
ZFP36L1	CCR5	0.02691
HOPX	GNAS	0.0268519
SPI1	CHCHD2	0.0268488
SMAD3	DDOST	0.0268337
AHR	CTSD	0.0268193
NFIL3	LIMK2	0.0268106
ARID5B	IRF2	0.0268012
HMGB2	H2AZ2	0.0267907
IRF2	RPL14	0.0267893
IRF2	RPL7A	0.0267834
CCDC88A	SAT1	0.026782
HOPX	MNDA	0.0267765
ZNF706	PFN1	0.026775
SMAD3	VSNL1	0.0267733
SPI1	ITM2B	0.0267687
SMAD3	SH3BGRL3	0.0267051
STAT1	FYB1	0.0266831
HOPX	HSPA8	0.0266379
ZEB2	ARPC1B	0.0266104
HOPX	RPS7	0.0266038
AHR	PRDX5	0.0265916
HMGB2	HCK	0.0265834
SPI1	S100A6	0.0265821
ZEB2	PREX1	0.026577
HOPX	TAGLN2	0.0265525
HOPX	IBSP	0.0265512
JARID2	ZEB2	0.0265473
AHR	GAB2	0.0265155
SREBF2	HMGCS1	0.0265102
STAT1	NOD1	0.0264838
SPI1	MT-CO1	0.0264783
AHR	CASS4	0.0264772
CCDC88A	DOCK10	0.0264717
ZEB2	BRI3	0.0264588
ZNF706	NDUFA4	0.0264106
HOPX	POLR1D	0.0264096
ZFP36L1	GBP2	0.0263721
HOPX	PSMB8	0.0263329
FOXP1	CCL8	0.0263297
ZNF706	RPS9	0.0263242
AHR	GBP2	0.0263116
HOPX	ARF1	0.0263037
ZNF706	RPS13	0.0262684
SMAD3	SERP1	0.0262425
SMAD3	GLIPR2	0.0262421
SPI1	CLTA	0.0262409
ZEB2	WDFY2	0.0262072
SPI1	ATP6V1G1	0.0262011
ZEB2	ATP6V0E1	0.0262002
STAT1	MX1	0.0261999
CCDC88A	RBPJ	0.0261989
SPI1	SERPINB1	0.0261475
HOPX	CD48	0.0261343
IRF7	LGALS3BP	0.0260774
RBPJ	PGLYRP1	0.0260516
ZEB2	ABCA6	0.0260155
ARID5B	APRT	0.0260053
ZEB2	ZCCHC7	0.0259937
NFE2L2	FKBP5	0.0259926
AHR	RBPJ	0.0259398
AHR	NDUFB3	0.0259097
PLSCR1	CD74	0.0258856
HMGB2	DGAT2	0.0258691
AHR	FTL	0.0258656
SMAD3	CDC42SE1	0.02583
ARID5B	RPL7	0.0258275
SPI1	ANXA5	0.0258192
ZEB2	MITF	0.025819
ZEB2	PPIA	0.0257938
ZFP36L1	MS4A4A	0.0257885
SPI1	GSTP1	0.0257544
ZEB2	PFN1	0.0257539
ZNF706	CHRNA7	0.0257454
SPI1	RNASEK	0.0257368
SMAD3	HSPA8	0.0256897
ZFP36L1	LGALS3BP	0.0256768
SMAD3	CD48	0.0256749
MITF	RPS19	0.0256433
STAT1	FCER1G	0.0256411
CCDC88A	TREX1	0.0256034
SMAD3	COX4I1	0.0256004
STAT1	MT-CYB	0.0255998
SMAD3	NDUFA8	0.0255939
ZNF706	SEC61B	0.0255698
CCDC88A	ANXA2	0.0255646
JARID2	DPYD	0.0255542
CCDC88A	ACTB	0.0255494
HMGB2	TUBB	0.0255491
CCDC88A	ABCA6	0.0255328
IRF2	RPS19	0.0255283
HMGB2	MT-ATP6	0.0255216
ZFP36L1	MSR1	0.0255158
AHR	PLCB1	0.0254813
SMAD3	GLRX5	0.0254771
HOPX	RNASEK	0.0254737
NFIL3	SOD2	0.02547
AHR	CCDC88A	0.0254679
HMGB2	PTTG1	0.0254632
HOPX	DHX38	0.025463
AHR	PSMB8	0.0254626
STAT1	LAPTM5	0.0254543
CCDC88A	FCER1G	0.0254297
SMAD3	PLXNB2	0.0254292
AHR	TXN	0.0254258
HOPX	RPL9	0.0253801
AHR	IFI35	0.025373
FOXP1	CCDC88A	0.0253727
ZNF706	S100A10	0.025342
SPI1	CSTB	0.0253418
NFE2L2	ZFP36L1	0.0252773
ZEB2	CELF2	0.0252743
NFIL3	HSD11B1	0.0252524
CCDC88A	LGALS3	0.0252512
ZEB2	ULK2	0.0252433
SPI1	GLIPR2	0.0252221
STAT1	CCR5	0.0252166
ZEB2	VAV3	0.0252145
HOPX	RAB5IF	0.025201
ARID5B	COP1	0.0251959
HOPX	VAMP8	0.025195
SMAD3	SPCS2	0.0251943
ZEB2	CHCHD2	0.0251668
ZEB2	EXOC4	0.0251432
CCDC88A	CALCRL	0.0251248
SPI1	NAPSA	0.0250981
SPI1	MT-ATP6	0.0250729
HOPX	NDUFA4	0.0250509
SMAD3	EEF1D	0.0250296
ZEB2	RPL17-C18orf32	0.0250123
ZEB2	ANKRD44	0.0249948
IRF2	RPS27A	0.0249782
STAT1	IFIT3	0.0249686
SPI1	COTL1	0.0249359
SMAD3	NEDD8	0.0249225
ZEB2	HSF2BP	0.0249216
ZFP36L1	ARG1	0.0249177
SMAD3	CTSZ	0.0249096
AHR	ABL2	0.0249023
SPI1	TAGLN2	0.0248646
SMAD3	LGALS3	0.0248506
ARID5B	RPL7A	0.0248499
NFIL3	ZFP36L1	0.0248488
STAT1	B2M	0.0248234
RBPJ	AHR	0.0248154
SMAD3	MRPL20	0.0248144
SPI1	RPL27A	0.0247971
HOPX	CHRNA7	0.0247771
SMAD3	SUPT4H1	0.0247537
FOS	ATF3	0.0247231
NFE2L2	GBP2	0.0247126
NFE2L2	CCR5	0.0247109
CCDC88A	CELF2	0.0246878
ZEB2	RPL32	0.0246855
FOXP1	CYBA	0.0246828
HOPX	OST4	0.0246757
SMAD3	PFDN5	0.0246652
AHR	CD38	0.0246583
CCDC88A	B2M	0.0246532
HOPX	PFDN5	0.0246454
SPI1	CD48	0.0246184
SMAD3	VIM	0.0246137
SPI1	ARF1	0.0246009
NFE2L2	LGALS3BP	0.0245877
IRF2	TSPO	0.0245685
SUB1	TMSB4X	0.0245625
AHR	HMOX1	0.0245582
ZNF706	NME1-NME2	0.0245556
ARID5B	RPL14	0.0245345
FOXP1	ACTB	0.0245261
FOXP1	PYCARD	0.0245224
RBPJ	CTSH	0.0245133
ZEB2	UBA52	0.0245108
HOPX	S100A8	0.0244648
HOPX	AGTRAP	0.0244537
IRF2	RPS4X	0.0244515
ARID5B	EEF1A1	0.0244419
CCDC88A	SSBP2	0.02444
ZEB2	ZNF407	0.024439
HOPX	AP2S1	0.0244305
ARID5B	MITF	0.024421
ZNF706	TSPO	0.0244049
STAT1	MARCKS	0.0244028
IRF7	MX2	0.0243765
ZEB2	ELMO1	0.0243655
SPI1	VAMP8	0.0243648
HOPX	MAP1LC3B	0.0243618
ZEB2	EPSTI1	0.0243618
SMAD3	DLG2	0.0243525
SMAD3	LAPTM4A	0.0243481
HOPX	LSP1	0.0243463
IRF2	RPL6	0.0243239
AHR	PYCARD	0.0242834
FOXP1	RPS6KA5	0.0242795
SPI1	FAM32A	0.0242603
HOPX	VDAC2	0.0242501
NFE2L2	GDA	0.024244
ZEB2	ANTXR2	0.0242382
NFE2L2	LGALS9	0.0242319
SREBF2	MSMO1	0.0242059
ZNF706	TMSB4X	0.0241677
ZFP36L1	NFE2L2	0.0241585
SPI1	CORO1A	0.0241557
ZEB2	TNRC6B	0.0241317
AHR	DENND4A	0.0241098
HOPX	CDK2AP2	0.0240966
AHR	CTSC	0.0240923
ZNF706	SMIM18	0.0240829
SMAD3	EMC6	0.0240715
SPI1	RPL26	0.0240615
SMAD3	FABP5	0.0240571
SMAD3	SDHD	0.024029
HOPX	HEBP1	0.0240256
ZEB2	TET3	0.0240183
FOXP1	PLCB1	0.0240172
SUB1	RPL32	0.0240161
HMGB2	SAP30	0.023975
HOPX	RGS10	0.0239706
ZFP36L1	GDA	0.0239597
HOPX	NME1-NME2	0.0239579
CCDC88A	AHR	0.0239431
ZEB2	GPX1	0.0239355
HOPX	CAVIN3	0.0239325
HOPX	NMI	0.023918
HOPX	PLA2R1	0.0239139
HOPX	ANXA3	0.0239012
FOS	FN1	0.0238955
HOPX	ATP5F1D	0.0238816
STAT1	CCL8	0.023856
ARID5B	FYB1	0.0238489
HOPX	HMGB2	0.0238336
ARID5B	VPS13C	0.0238314
SPI1	CTSZ	0.0238283
SPI1	TXN	0.0238251
ZEB2	ATF6	0.0238186
HOPX	CMTM7	0.0237999
HOPX	ARPC1A	0.023799
SMAD3	ATP5F1D	0.0237981
SPI1	GPX1	0.0237953
SMAD3	YWHAE	0.0237854
PLSCR1	LYST	0.0237814
ZNF706	CAVIN3	0.0237798
HOPX	NEDD8	0.0237599
ZEB2	LGALS3	0.0237549
HOPX	ATP5MC3	0.0237338
CCDC88A	S100A4	0.0237319
TCF7L2	ITGAL	0.0237289
SPI1	RPS10	0.0237002
SPI1	ARPC2	0.0236745
HMGB2	SLC1A5	0.0236353
RBPJ	PLCB1	0.0236252
HOPX	TRAPPC1	0.0236173
ARID5B	FAU	0.0235986
TCF7L2	FILIP1L	0.0235928
ZEB2	TMEM131L	0.0235917
ZFP36L1	NFIL3	0.0235831
FOXP1	CSTB	0.0235736
SMAD3	SEC11A	0.023545
ARID5B	RPL17-C18orf32	0.0235234
SMAD3	PSMB2	0.0235042
FOXP1	ANKRD44	0.0234839
ARID5B	PPIA	0.023478
PLSCR1	ABHD5	0.0234702
SMAD3	B2M	0.0234192
MITF	RPL14	0.0234067
ZEB2	SSH2	0.0233942
NFIL3	FN1	0.0233867
CCDC88A	SYT3	0.0233724
IRF2	RPL7	0.0233616
SMAD3	CDC42	0.023359
ZNF706	FAU	0.0233528
AHR	ANXA2	0.0233513
NFIL3	CD74	0.0233491
PLSCR1	HLA-DQB1	0.0233473
ZNF706	VDAC2	0.0233442
SMAD3	ITM2C	0.02333
NR4A1	TCF7L2	0.0233195
HOPX	COMT	0.0233
ZFP36L1	UBE2L6	0.0232892
STAT1	RNF213	0.0232879
ZNF706	RPL27A	0.0232534
ZEB2	LCP2	0.0232477
ZEB2	ATP6V1G1	0.023237
IRF2	TPT1	0.0232362
CCDC88A	RASGRP3	0.023218
STAT1	GNGT2	0.0232093
ZEB2	NAPSA	0.0232056
ZEB2	TBC1D22A	0.0231744
IRF2	RPL32	0.0231639
SPI1	ANO3	0.0231542
ZNF706	RPS7	0.0231365
MITF	RPS27A	0.0231245
ZNF706	CLTA	0.0231042
ZFP36L1	RBM47	0.0230953
ZEB2	PPP3CA	0.0230859
HMGB2	RNASEH2C	0.0230832
STAT1	CTSB	0.0230492
MEF2C	PLA2R1	0.0230484
ZEB2	RPS24	0.023045
ZEB2	COX4I1	0.0230151
SMAD3	NDUFB5	0.0230003
SMAD3	PPP2CA	0.0229947
ZFP36L1	HERC6	0.0229686
IRF2	PPIB	0.022956
ZFP36L1	FKBP5	0.0229401
ZEB2	EXOC6B	0.0229388
SMAD3	HOPX	0.0229256
HOPX	RAC2	0.0229248
HMGB2	S100A8	0.0229225
SUB1	SEC61B	0.0229072
SPI1	MT-CO3	0.0228948
NFIL3	UPP1	0.0228933
ARID5B	TPT1	0.0228834
SPI1	ATP6V0C	0.0228698
IRF2	ARID5B	0.0228572
HOPX	CLEC5A	0.0228561
HOPX	COX5B	0.0228409
CCDC88A	GPR183	0.0228383
SMAD3	TMED9	0.0228285
SMAD3	LMAN2	0.0228218
NFIL3	ABHD5	0.0228043
NFIL3	HLA-DQB1	0.0227785
LRRFIP1	DPYD	0.0227766
PLSCR1	UPP1	0.0227757
CCDC88A	PNP	0.0227682
ZEB2	CBL	0.0227681
HOPX	COX7C	0.0227608
PLSCR1	FN1	0.0227304
HOPX	ARPC2	0.0227251
SMAD3	RPN2	0.0227161
HOPX	TKT	0.0226894
HOPX	DAP	0.0226846
HOPX	HSBP1	0.0226837
CCDC88A	FMN1	0.0226778
AHR	RFX2	0.0226442
NFIL3	IFIT3	0.0226437
MITF	RPL17-C18orf32	0.0226358
FOS	ATP2B1	0.0226312
FOS	KLF6	0.0226271
SPI1	COX7C	0.02262
ZEB2	RPL7	0.022607
ZNF706	EEF1B2	0.0226048
ZEB2	ARHGAP15	0.0225778
AHR	MAP3K5	0.0225744
HOPX	UBE2L3	0.0225605
HOPX	SFT2D1	0.022556
HOPX	SUPT4H1	0.0225559
HOPX	CCND3	0.0225549
SMAD3	IFI30	0.0224888
SPI1	MYL6	0.022482
FOXP1	ANXA2	0.0224794
ARID5B	TMEM131L	0.0224701
ETS2	PLSCR1	0.0224666
SPI1	MT-CO2	0.0224475
SPI1	RNASET2	0.0224455
CUX1	DPYD	0.0224441
ZEB2	FTL	0.022435
CCDC88A	RAC2	0.0224334
HOPX	LIMD2	0.0224144
ARID5B	MERTK	0.0224127
FOXP1	PIP4K2A	0.0224065
HOPX	RPL18A	0.0224025
HMGB2	HOPX	0.0223843
NFIL3	SOCS3	0.0223814
MITF	RPL10A	0.0223774
ARID5B	CTSS	0.0223706
SPI1	OST4	0.0223551
SMAD3	FCN1	0.022355
HOPX	YPEL3	0.0223524
HOPX	NUDT9	0.02234
AHR	LGALS3BP	0.0223375
ETS2	FPR1	0.0223347
HOPX	EMC6	0.0223171
NFIL3	SLCO3A1	0.0223049
STAT1	SLC11A1	0.0223035
AHR	LGALS9	0.0222955
CCDC88A	NMI	0.0222766
ARID5B	DENND1B	0.0222749
HOPX	MSR1	0.0222644
HOPX	CTSK	0.0222636
HOPX	RPL13A	0.0222571
FOXP1	PSMB8	0.0222428
SPI1	EMP3	0.0222386
ARID5B	GAB2	0.0222193
FOXP1	CSGALNACT2	0.0221997
PLSCR1	ALPL	0.0221964
SMAD3	TBCB	0.0221914
NFIL3	RAC2	0.0221872
ZEB2	OSBPL11	0.022182
SMAD3	ATP6V1G1	0.0221791
RBPJ	CCDC88A	0.0221778
RBPJ	GPR183	0.0221765
CCDC88A	MX2	0.0221712
HOPX	CD74	0.0221674
AHR	RAC2	0.0221599
IRF2	FAU	0.0221517
SMAD3	FAM89B	0.0221508
SPI1	EEF2	0.0221374
ZEB2	RAB31	0.0221203
ZEB2	CD68	0.0221162
ZEB2	MARCHF1	0.0221091
HOPX	INTS5	0.0221055
FOXP1	RBPJ	0.0220963
HOPX	H2AC21	0.022095
SMAD3	GNPDA1	0.0220889
SMAD3	MYL6	0.0220884
NFE2L2	LYST	0.0220675
PHB	SERPINF1	0.0220616
AHR	RAB31	0.0220528
ZEB2	DGKH	0.02205
FOXP1	GBP2	0.0220324
FOS	TSPAN13	0.0220108
ZEB2	IQGAP1	0.0220036
ARID5B	RPS4X	0.0220004
NFIL3	ACOD1	0.021994
HOPX	EIF3F	0.0219602
ZEB2	NOTCH2	0.0219486
FOXP1	MGST1	0.0219466
HOPX	RNASE6	0.0219288
SREBF2	LDLR	0.0219169
HMGB2	MT-CO1	0.0219169
HOPX	RPS25	0.0219157
SMAD3	ARPC1B	0.0219048
NFE2L2	SLC8A1	0.0218896
NFIL3	PFKFB3	0.0218889
NFE2L2	PTPN1	0.0218776
NFE2	MANF	0.021872
SPI1	CKB	0.0218695
ZNFX1	HERC6	0.0218688
ZEB2	CDC42SE1	0.021866
ZEB2	FCN1	0.0218648
FOXP1	LGALS3	0.0218632
ZEB2	WDFY3	0.0218454
HMGB2	MGST1	0.0218384
IRF7	HERC6	0.0218366
HMGB2	MT-CO3	0.021808
STAT1	MSN	0.0218067
ZEB2	ITM2B	0.0217953
HOPX	HPCAL1	0.0217918
ZNF706	EEF2	0.0217671
ZNF706	PPP1CA	0.021763
ARID5B	PICALM	0.0217473
IRF7	CCL8	0.0217292
SMAD3	OSTF1	0.0217201
SPI1	LSP1	0.0217124
ZEB2	SH3BGRL3	0.0217016
IRF2	IFI30	0.0217
RBPJ	SOD2	0.0216935
FOS	NR4A2	0.0216924
SMAD3	ALOX5AP	0.0216821
SPI1	PSMB8	0.02167
SUB1	PPIA	0.0216522
CCDC88A	NCKAP5	0.0216499
HMGB2	PMF1	0.0216493
STAT1	TMEM140	0.0216454
CCDC88A	USP32	0.0216447
SMAD3	HEBP1	0.0216445
STAT1	PLA2G7	0.0216336
ARID5B	GDA	0.0216334
AHR	NMI	0.0216202
ZFP36L1	F5	0.021614
ZEB2	ARF5	0.0216078
SMAD3	PRICKLE4	0.0216069
AHR	PLSCR1	0.0215999
ZEB2	RPL27A	0.0215771
SMAD3	SEC11C	0.021551
SMAD3	FKBP9	0.021541
SUB1	SH3BGRL3	0.0215384
SPI1	HEBP1	0.0215303
ARID5B	PIK3AP1	0.0215118
ZEB2	TRAPPC1	0.0215099
ZNF706	MT-ATP6	0.0214946
ZFP36L1	LGALS9	0.0214942
ZEB2	FTH1	0.0214914
SMAD3	GTF2A2	0.0214859
HOPX	REEP5	0.0214849
SREBF2	FDFT1	0.0214781
SMAD3	NDUFB8	0.0214609
SMAD3	NPC2	0.021457
SPI1	CFL1	0.0214541
FOSB	GPR183	0.0214474
SMAD3	MGST3	0.0214429
NFE2L2	MERTK	0.02143
NFE2L2	ETS2	0.021426
SMAD3	MGST1	0.0214198
PLSCR1	ETS2	0.0214096
HOPX	CTSD	0.0214092
HOPX	NFAM1	0.0214092
HMGB2	MT-CO2	0.0213861
SPI1	RPL22	0.021382
CCDC88A	ANXA1	0.0213813
FOXP1	NHSL2	0.0213774
ZEB2	INPP5D	0.0213634
ZFP36L1	CCL8	0.0213499
ZEB2	ASAP1	0.0213438
IRF2	TMEM131L	0.0213397
ARID5B	RPS27A	0.0213391
FOSB	AHR	0.0213367
SMAD3	MRPS21	0.0213318
ZNF706	ATP5MC3	0.0213256
MXD1	S100A8	0.021317
TCF7L2	DOCK5	0.021303
SPI1	RPL7	0.0212859
ZEB2	MYCBP2	0.0212812
ZEB2	PPIB	0.021279
HOPX	LMNA	0.0212787
FOXP1	MX1	0.0212704
JARID2	TMEM131L	0.0212701
ARID5B	TFEC	0.0212553
SPI1	SMAD3	0.0212465
HMGB2	SERPINB1	0.0212459
NFIL3	CTSH	0.0212339
CCDC88A	HMOX1	0.0212309
MITF	RPS4X	0.0212153
NFIL3	F5	0.0212099
ARID5B	SEMA4D	0.0211827
SPI1	HSPA8	0.0211779
SPI1	CD68	0.021176
SPI1	CMTM7	0.0211739
SMAD3	PHF5A	0.0211643
CCDC88A	ARL5A	0.0211553
FOXP1	LSP1	0.0211501
FOXP1	SSBP2	0.0211476
NFIL3	PTPN1	0.0211343
FOXP1	TGFBI	0.0211278
SMAD3	MRPL41	0.0211266
CCDC88A	PNISR	0.0211249
ZEB2	RANBP9	0.0211201
ZFP36L1	SLC28A2	0.0211193
HOPX	CORO1B	0.0211185
HOPX	PSMB9	0.0211074
CCDC88A	CFP	0.0210893
SMAD3	CSNK2B	0.0210776
ZNF706	ARF5	0.0210698
ZEB2	RBMS1	0.0210696
SUB1	TSPO	0.021063
SUB1	S100A10	0.0210441
IKZF1	RAP1GAP2	0.0210426
SPI1	FABP5	0.0210292
ZEB2	FBXL17	0.0210236
TCF7L2	FCN1	0.0210219
ZNF706	RPL10A	0.0210175
FOS	CCL8	0.0210028
ZEB2	MYOF	0.0210022
FOXP1	MBNL1	0.0210019
ZEB2	AP2S1	0.0209958
LRRFIP1	RAP1GAP2	0.0209951
AHR	CDK17	0.0209916
ZNF706	ABRACL	0.02099
NFIL3	MNDA	0.0209838
FOXP1	CTSC	0.0209804
ZEB2	VPS13C	0.0209657
ARID5B	RPS11	0.0209576
HOPX	TPPP3	0.0209425
NFE2L2	MT-CYB	0.0209397
SMAD3	CST3	0.0209304
ARID5B	SKAP2	0.020928
ZEB2	GRK3	0.0209252
FOSB	FN1	0.0209218
SPI1	BLVRB	0.0209169
SPI1	GNAS	0.020891
SMAD3	COX7C	0.0208775
HOPX	RAB11A	0.0208563
ZNF706	PGK1	0.020852
SUB1	EEF1A1	0.0208493
HOPX	SMIM20	0.0208486
ZFP36L1	LYST	0.0208413
MITF	RPL7A	0.0208378
ARID5B	RPL6	0.0208376
NFIL3	PRDX6	0.0208285
SPI1	BRK1	0.0208248
FOXP1	TKT	0.0208209
NFIL3	ARG1	0.0208091
STAT1	IFI35	0.0208082
ZEB2	CD44	0.0208074
SMAD3	ANXA5	0.0208006
ZNF706	ATP5F1D	0.0207936
NFIL3	ETS2	0.0207741
ZNF706	CST3	0.0207667
SUB1	RPL7A	0.0207635
SPI1	RAB5IF	0.0207611
HOPX	PAGR1	0.0207507
STAT1	SERPINF1	0.0207472
HOPX	BRK1	0.0207364
NFIL3	PPIF	0.0207267
IRF2	RPL9	0.0207267
SMAD3	TMEM167A	0.020712
RBPJ	FOXP1	0.0207118
HOPX	UBALD2	0.0206771
NFE2L2	CCL8	0.020665
ZEB2	SGMS1	0.0206486
HOPX	TMBIM4	0.0206455
HOPX	NRN1	0.0206368
SMAD3	ENTPD1	0.0206315
ZNF706	EIF3F	0.0206177
SUB1	PTMA	0.0206101
FOXP1	NAV1	0.0206078
STAT1	IRF7	0.0206054
ZFP36L1	S100A11	0.0206026
SMAD3	RPL5	0.0205976
IRF7	CTSH	0.0205957
SMAD3	ELANE	0.0205889
HOPX	ARL4A	0.0205884
PLSCR1	RAB27A	0.0205798
ZFP36L1	IFIT3	0.0205721
CCDC88A	NKTR	0.0205678
AHR	AKAP13	0.0205666
CCDC88A	PLEKHA5	0.0205371
ZEB2	GSTP1	0.020518
RBPJ	DHX38	0.0205138
CCDC88A	TKT	0.0205084
NFIL3	S100A11	0.0204972
RBPJ	UBE2L6	0.0204887
FOXP1	LGALS9	0.0204886
CCDC88A	CCND3	0.020487
STAT1	MNDA	0.0204847
SMAD3	FKBP3	0.0204672
NFE2L2	AP2A2	0.0204462
SMAD3	MTPN	0.02044
HOPX	SDHD	0.0204247
HOPX	CSNK2B	0.0204148
HOPX	RPL22	0.0204105
SMAD3	ALDH2	0.0203789
SMAD3	GABARAPL2	0.0203746
HOPX	CD38	0.0203692
HOPX	ABRACL	0.0203676
FOXP1	IFIT3	0.0203676
IRF7	MX1	0.0203661
ZNF706	CACNB2	0.020359
SMAD3	MDH1	0.0203554
PLSCR1	KCNMB4	0.0203546
SMAD3	CAVIN3	0.0203493
ZEB2	RPL22	0.020348
FOXP1	ARL5A	0.0203443
ARID5B	GSAP	0.020342
SMAD3	EMC7	0.020337
ZEB2	SETD2	0.0203367
ZEB2	TBCB	0.0203212
CCDC88A	ST3GAL3	0.0203118
CCDC88A	NAPSA	0.0203002
FOXP1	GLRX	0.0202892
ARID5B	LYN	0.020262
NFE2L2	UBE2L6	0.0202594
ZEB2	CACNB2	0.0202565
CCDC88A	LILRA5	0.0202387
CCDC88A	CTSC	0.0202374
KLF6	ATP2B1	0.0202167
STAT1	C6	0.0202097
NFIL3	SLC28A2	0.0201672
AHR	B2M	0.0201666
HMGB2	IFT27	0.0201588
ZEB2	CST3	0.0201581
STAT1	CAP1	0.0201551
IRF7	UBE2L6	0.0201491
HOPX	TBCB	0.0201347
ZNF706	TOMM22	0.0201313
SPI1	RPS13	0.0201261
ZFP36L1	KCNN3	0.0201201
HOPX	CASP6	0.0201148
STAT1	DDX58	0.0201131
SPI1	MT-ND1	0.0201128
LRRFIP1	ARHGAP15	0.0201099
ZEB2	RPS7	0.0201045
HOPX	FGR	0.0201028
STAT1	HERC6	0.0200979
FOXP1	ITGA4	0.0200962
HOPX	EEF1B2	0.0200938
IRF2	FYB1	0.0200897
RBPJ	S100A6	0.0200773
SUB1	TBC1D8	0.0200648
HOPX	FAM89B	0.0200493
ZNF706	RPS5	0.0200488
LRRFIP1	ASAP1	0.0200483
ZEB2	POLR1D	0.0200475
JARID2	ARHGAP26	0.0200468
IRF2	RPL17-C18orf32	0.0200416
MITF	EEF1A1	0.0200347
AHR	GLRX	0.0200177
SMAD3	P4HB	0.0200074
MITF	TBC1D8	0.0200058
ZNF706	CACNA1I	0.020005
ZFP36L1	PGLYRP1	0.0200043
IRF2	CTSZ	0.0200034
SPI1	ATP5F1D	0.0199972
ZEB2	PTBP3	0.0199929
SMAD3	SERPINF1	0.0199879
ZNF706	CHCHD2	0.0199832
SMAD3	SRP14	0.0199828
SMAD3	HNRNPC	0.0199818
CCDC88A	PSMB9	0.0199723
ZNF706	SMAD3	0.0199678
SUB1	CHCHD2	0.0199569
IRF2	MARCHF1	0.0199565
NFE2L2	MX1	0.0199539
NFE2L2	IFIT3	0.0199509
ZEB2	NPC2	0.0199502
ZEB2	SERF2	0.0199381
NFE2L2	SLC11A1	0.0199324
ZEB2	ZNF710	0.0199295
FOXP1	PRKD3	0.0199243
SPI1	HNRNPF	0.0199217
ZEB2	PGK1	0.0199144
ZEB2	KANSL1	0.0199101
HMGB2	CENPX	0.0199064
FOXP1	RFX2	0.019903
STAT1	MERTK	0.0198957
MITF	RPS9	0.0198938
SPI1	NDUFA4	0.0198874
ZNF706	SSR2	0.0198859
SPI1	COX4I1	0.0198831
IRF5	FTH1	0.0198653
SPI1	GNAI2	0.0198629
ZEB2	MT-CO1	0.0198533
FOS	GPR183	0.0198497
CCDC88A	GLRX	0.0198475
ZNF706	IFI30	0.019829
ZEB2	S100A10	0.0198189
ZNF706	RPS25	0.0198125
SPI1	VDAC2	0.0198066
SPI1	EEF1B2	0.0198059
LRRFIP1	MARCHF1	0.0198047
SMAD3	IDH2	0.0198039
CCDC88A	PUM2	0.0198036
HOPX	ARG1	0.0198024
ZNF706	OSTC	0.0197819
HOPX	SCAND1	0.0197817
SREBF2	HMGCR	0.0197778
AHR	APOBEC1	0.0197759
AHR	CSGALNACT2	0.0197658
CCDC88A	RNF213	0.0197526
CCDC88A	UPP1	0.0197503
SMAD3	GHITM	0.0197486
ZFP36L1	CX3CR1	0.0197473
HOPX	CTSA	0.0197435
ZNF706	COTL1	0.0197278
HOPX	CALR	0.0197274
SMAD3	PDCD6	0.0197135
ARID5B	PFN1	0.0197086
CCDC88A	CD38	0.0197085
HOPX	LAMTOR4	0.0197027
SMAD3	EIF1AX	0.0196885
ZEB2	AMBRA1	0.0196845
HOPX	PSMB1	0.0196833
SPI1	SNRPD2	0.0196809
ZEB2	RPL10A	0.0196803
NFIL3	MX2	0.0196611
ZEB2	PCNX1	0.0196596
FOSB	IL1B	0.0196544
MITF	FAU	0.0196496
IRF2	DENND1B	0.0196381
FOS	LRRC8C	0.0196354
CCDC88A	CX3CR1	0.0196302
IRF2	PSAP	0.0196295
NFE2L2	FN1	0.0196292
SMAD3	ANP32B	0.0196192
SMAD3	HNRNPF	0.0196153
FOXP1	PLEKHA5	0.0196068
ARID5B	RPL10A	0.0196023
SMAD3	ARPC5	0.0195936
NFIL3	GK	0.019574
CCDC88A	IVNS1ABP	0.0195726
PLSCR1	ECM1	0.0195563
RFX2	RGCC	0.0195552
ZEB2	ANO3	0.019555
MITF	LYN	0.0195485
CCDC88A	DOK3	0.0195328
FOXP1	SIK1	0.0195318
ZEB2	PRDX5	0.0195306
FOS	PLBD1	0.0195279
SPI1	NME1-NME2	0.0195201
SMAD3	COX14	0.0195154
ZEB2	FYB1	0.0195043
SMAD3	SSR4	0.0195039
ZEB2	PIK3R5	0.0195004
HOPX	DLG2	0.019496
ZEB2	ATP7A	0.0194705
HOPX	PSME1	0.0194683
HMGB2	TMSB4X	0.0194669
ZEB2	ITGA4	0.0194645
ZEB2	NIPBL	0.0194633
ARID5B	MARCHF1	0.0194612
SMAD3	DAD1	0.0194604
NFIL3	SLA	0.0194567
HOPX	CNP	0.0194543
NFE2L2	NFKBIA	0.0194525
FOXP1	CDK17	0.0194387
ZEB2	ANKRD17	0.0194286
SMAD3	CD81	0.0194253
SMAD3	UQCRQ	0.0194196
ZEB2	PPP1R12A	0.0194189
AHR	UBB	0.0194139
SPI1	SCAND1	0.019406
FOXP1	LDLRAD4	0.0194016
NFE2L2	LGALS1	0.0194009
SMAD3	COMT	0.0193953
CCDC88A	ANKRD44	0.0193798
ZNF706	SH3BGRL3	0.0193704
HOPX	DEGS1	0.0193682
AHR	MGST1	0.019362
STAT1	AKR1B1	0.0193533
ZNF706	RPS19	0.0193499
ZEB2	RNF217	0.0193452
IRF2	RPS9	0.019343
HOPX	CRIP1	0.0193429
CCDC88A	APOBEC1	0.0193412
SPI1	SAT1	0.0193377
CCDC88A	SULF2	0.0193359
NFE2L2	ARG1	0.0193217
SMAD3	SNX17	0.0193194
ARID5B	RPS9	0.0193184
SPI1	TRAPPC1	0.019318
NFIL3	DGAT2	0.0193178
FOXP1	CD38	0.0193055
HMGB2	TMSB10	0.0193048
STAT1	ITGAM	0.0193041
IRF2	RPS24	0.0192996
SPI1	CAPZB	0.0192947
STAT1	NAMPT	0.0192937
SMAD3	LACTB	0.0192921
ZFP36L1	FN1	0.0192761
STAT1	CD53	0.0192754
IRF2	LYN	0.0192735
ZEB2	RAC1	0.0192678
SMAD3	HNRNPK	0.0192598
HOPX	CAP1	0.0192544
HOPX	TIMM13	0.0192493
AHR	SIK3	0.0192429
ZEB2	MYL6	0.0192407
FOXP1	HOPX	0.0192396
RBPJ	CASS4	0.0192394
SMAD3	HSBP1	0.0192392
CCDC88A	MBNL1	0.0192391
ZNF706	RPL22	0.0192349
IRF2	ITPR1	0.0192319
AHR	CELF2	0.0192304
ZEB2	FAM172A	0.0192237
ARID5B	TMSB4X	0.0192191
SMAD3	DPM1	0.0192005
ZEB2	TLE4	0.0191919
HOPX	SSR2	0.0191853
HOPX	BANF1	0.0191796
IRF2	TMSB4X	0.0191682
ZFP36L1	MERTK	0.0191648
CCDC88A	RBM39	0.0191603
TCF7L2	SLAMF9	0.0191429
ARID5B	S100A10	0.0191396
RBPJ	CHI3L1	0.0191274
ZNF407	ARHGAP26	0.0191259
CCDC88A	SBF2	0.0191239
HOPX	AIF1	0.0191128
CCDC88A	IRF7	0.0191112
ZEB2	UBB	0.0191112
HOPX	CD81	0.0191059
SMAD3	TRAPPC1	0.0191051
SMAD3	RAC1	0.0190972
AHR	GPCPD1	0.0190868
ZEB2	PHIP	0.0190858
SPI1	MT-CYB	0.0190781
MITF	SMIM18	0.0190615
ZEB2	PTPRJ	0.0190609
FOXP1	CELF2	0.0190607
SMAD3	BANF1	0.0190463
AHR	TIMP1	0.0190452
NFIL3	FZD4	0.0190452
SPI1	CTSB	0.0190376
IRF2	GAB2	0.0190091
HMGB2	RAB27A	0.0190083
HOPX	TOMM22	0.0190072
ZEB2	DENND1B	0.0190065
FOXP1	SAT1	0.0190061
ARID5B	GPX1	0.0190049
HOPX	IFI35	0.0189975
SMAD3	NUTF2	0.0189965
AHR	SAT1	0.0189956
ARID5B	GNAQ	0.0189905
ZEB2	TMSB10	0.0189879
ZEB2	LAPTM4A	0.0189878
ZEB2	ANXA5	0.0189848
SUB1	BANF1	0.0189825
ZEB2	SERPINB1	0.0189701
STAT1	TNFAIP2	0.0189531
HMGB2	APRT	0.0189501
RBPJ	SERPINB1	0.0189496
ZEB2	SYNJ1	0.0189493
ZEB2	PICALM	0.0189458
ZEB2	SPEN	0.0189402
CCDC88A	CLIC1	0.0189386
FOS	GLRX	0.018928
SMAD3	DEGS1	0.018927
ZNF407	LRMDA	0.0189269
ZEB2	HSPA8	0.0189045
PLEK	ANXA1	0.0188975
FOXP1	S100A4	0.0188969
AHR	NCKAP5	0.0188968
SMAD3	RPS26	0.0188946
SPI1	CAP1	0.0188922
NFIL3	UBE2L6	0.018889
CCDC88A	MT-ND3	0.0188792
ZEB2	SUPT6H	0.0188744
SMAD3	NDUFB9	0.0188688
IRF2	RPS11	0.018868
CCDC88A	NFKBIA	0.0188593
SMAD3	POLR1D	0.018845
NFIL3	PGLYRP1	0.0188447
HOPX	MMADHC	0.0188443
FOXP1	PNP	0.0188439
SMAD3	SSR3	0.0188331
SPI1	LIMD2	0.0188292
ZEB2	ANKS1A	0.0188243
HOPX	SNRPB2	0.0188132
ZEB2	MAP3K5	0.0188097
HOPX	CDKN2D	0.0188081
RERE	DPYD	0.0188042
FOXP1	ARHGAP26	0.018797
HOPX	ATP5F1E	0.0187878
TCF7L2	AOAH	0.0187857
HOPX	NFE2	0.0187773
MITF	RPL32	0.0187651
HOPX	SMAD3	0.0187605
MITF	ZEB2	0.0187605
NFE2L2	MAP3K8	0.0187578
MITF	RPS7	0.0187541
CCDC88A	ARID1B	0.0187501
CCDC88A	CDK17	0.0187438
ARID5B	DPYD	0.0187411
ZNF706	RPS11	0.0187326
ZFP36L1	FAM126B	0.018726
ZEB2	KIF13B	0.0187242
SMAD3	NDUFB11	0.0187216
ZEB2	USP32	0.018718
RBPJ	IFI35	0.0187018
ZEB2	CORO1A	0.0186994
FOS	PLCB1	0.0186954
STAT1	OSTC	0.0186949
HOPX	NFIL3	0.0186947
FOXP1	RSRP1	0.0186942
ZEB2	SUSD6	0.0186656
SPI1	SSR2	0.0186617
SPI1	CORO1B	0.0186507
ZNF706	DEGS1	0.0186469
PLSCR1	NRG1	0.0186408
FOXP1	WEE1	0.0186397
SMAD3	RPL34	0.0186342
RBPJ	GBP2	0.0186289
ZEB2	ITSN2	0.0186282
ARID5B	RPL27A	0.0186259
SMAD3	TALDO1	0.0186218
SUB1	RPS27A	0.018619
ZEB2	TFEC	0.018616
SPI1	EDF1	0.0186084
ZFP36L1	SERPINF1	0.0186067
SPI1	CDK2AP2	0.0186067
HMGB2	AIMP2	0.0186053
SMAD3	CYBA	0.0186036
ARID5B	CLTA	0.0185996
HOPX	RGS19	0.0185978
STAT1	GBP5	0.0185958
IRF2	ARF5	0.0185924
SPI1	DLG2	0.018583
IRF2	VIM	0.0185787
SUB1	RPS19	0.0185781
SUB1	RPS9	0.0185708
AHR	FCER1G	0.0185691
HOPX	GLRX5	0.0185688
STAT1	RNF114	0.0185676
MITF	RPL6	0.0185598
SMAD3	ANXA3	0.0185597
AHR	CYBA	0.0185565
PLSCR1	SLC39A8	0.018544
SMAD3	AP2S1	0.0185435
KLF6	FOS	0.0185382
STAT1	PDIA6	0.0185346
ARID5B	ATF6	0.018534
NFE2L2	MSR1	0.0185254
AHR	SIK1	0.0185216
ZEB2	CUX1	0.0185079
ZEB2	VSNL1	0.0185079
NFIL3	NME8	0.0185042
CCDC88A	IGF1R	0.0184988
HOPX	ERP29	0.0184959
CCDC88A	MNDA	0.0184856
HOPX	EMP3	0.0184729
IRF2	DPYD	0.0184702
ARID5B	RPS7	0.0184645
HOPX	MRPL3	0.0184642
MITF	TPT1	0.0184546
MITF	RPS24	0.0184508
ARID5B	CST3	0.0184485
HOPX	YWHAE	0.0184444
SPI1	NPC2	0.0184444
ZNF706	YWHAE	0.0184271
SUB1	SMIM18	0.0184245
ZNF706	GLIPR2	0.0184198
ZNF706	CDC42SE1	0.0184106
ZNF706	CDK2AP2	0.0184045
SUB1	RPL10A	0.0183857
ZEB2	KIAA1109	0.0183825
CCDC88A	AGTRAP	0.0183795
ZEB2	GAB1	0.018376
AHR	S100A4	0.0183714
ARID5B	COTL1	0.0183711
ZFP36L1	MARCKS	0.0183673
ZEB2	PHACTR2	0.0183582
AHR	LSP1	0.0183536
NFE2L2	STAT1	0.0183499
IRF7	GLRX	0.0183471
RBPJ	FCRL4	0.0183469
FOS	SUPT6H	0.0183409
IRF2	RPL10A	0.0183408
ZEB2	VDAC2	0.0183306
STAT1	RHOG	0.0183184
IRF7	RNF213	0.0183164
SPI1	EMC6	0.0183113
NFIL3	SLC39A8	0.0183047
SPI1	RPL9	0.0183027
ZFP36L1	S100A4	0.0183021
ARID5B	HSF2BP	0.0183012
IRF2	RPL27A	0.0182967
IRF2	PPIA	0.0182947
ZFP36L1	NME8	0.0182927
AHR	TGFBI	0.0182925
SMAD3	FANK1	0.0182909
ARID5B	RPL32	0.0182869
ARID5B	JARID2	0.0182834
CCDC88A	HERC6	0.0182819
CCDC88A	GALNT7	0.018271
SMAD3	RPS24	0.0182643
SMAD3	GLO1	0.0182637
FOXP1	FLT3	0.0182615
STAT1	SLC8A1	0.01826
IRF2	ITM2B	0.0182567
STAT1	PLXNB2	0.0182494
SMAD3	RNASEK	0.0182349
ZEB2	FOXO3	0.0182244
ZEB2	EMC6	0.0182179
JARID2	DIAPH2	0.0182159
ZEB2	NDUFB9	0.0182144
CCDC88A	SIK1	0.0182116
ZEB2	APBB1IP	0.0182038
HOPX	PLBD1	0.0182031
SPI1	GLUD1	0.0181944
ZEB2	EVI5	0.0181892
SPI1	ERP29	0.018186
FOS	TXN	0.0181857
SMAD3	PSMD13	0.0181825
FOXP1	ARID1B	0.0181816
CCDC88A	MAP3K5	0.0181735
FOXP1	LMNA	0.0181665
NFIL3	AUH	0.018164
AHR	TMSB10	0.0181613
ZEB2	EXT1	0.0181601
IRF5	SMIM18	0.0181589
RBPJ	FMN1	0.0181565
PLSCR1	CD82	0.0181564
ZEB2	ERBIN	0.0181554
NFE2L2	KCNN3	0.0181527
ZNF407	ZEB2	0.0181516
SPI1	CHRNA7	0.0181496
SMAD3	CCT5	0.0181486
RBPJ	IFIT3	0.0181461
ZNF706	HINT1	0.0181453
NFE2L2	MARCKS	0.0181403
SUB1	RPL17-C18orf32	0.0181388
HOPX	VPS28	0.0181271
PLSCR1	LAMA4	0.0181265
FOXP1	CTSD	0.0181249
FOS	DENND4A	0.0181196
ZFP36L1	CHI3L1	0.0181142
AHR	WEE1	0.018113
ARID5B	FKBP5	0.0181112
ARID5B	EPSTI1	0.0181093
FOXP1	TPK1	0.0181091
STAT1	LGMN	0.0180964
ZEB2	BANF1	0.0180859
STAT1	UBE2L6	0.0180792
SMAD3	ANXA2	0.0180779
SUB1	ARF1	0.0180712
JARID2	ARID5B	0.0180658
ARID5B	CHRNA7	0.0180517
STAT1	TREX1	0.0180469
ZEB2	RPS13	0.0180427
STAT1	CTSV	0.0180411
ZEB2	DOCK10	0.0180351
SMAD3	PGD	0.0180313
NFE2L2	HERC6	0.0180263
SMAD3	ELOF1	0.0180243
HMGB2	S100A9	0.018022
ARID5B	SSH2	0.0180128
NFIL3	PGD	0.0180085
RBPJ	RASA2	0.0180076
HOPX	ECM1	0.0180075
ZEB2	AAK1	0.0180044
FOXP1	KDM2B	0.0180024
STAT1	NT5C3A	0.0179981
SPI1	FAM89B	0.0179951
HOPX	PSMD7	0.0179929
SPI1	AP2S1	0.0179906
BCL6	RPL17-C18orf32	0.01799
PLSCR1	RAC2	0.0179898
SPI1	DAP	0.0179743
ZEB2	COX14	0.0179737
SMAD3	ZNF706	0.0179716
FOS	RGS2	0.0179698
SMAD3	MIF	0.0179641
ZFP36L1	ACOD1	0.0179601
IRF5	MT-ATP6	0.01796
ZFP36L1	SLCO3A1	0.0179565
HMGB2	MT-ND4	0.0179564
IRF2	HSPA8	0.017951
IRF5	VIM	0.0179496
SPI1	EIF3F	0.0179473
SPI1	OSTF1	0.0179443
ZEB2	BTBD9	0.0179336
NFE2L2	SLC28A2	0.017929
ETS2	NFIL3	0.0179277
LRRFIP1	RBM44	0.0179204
FOXP1	UBB	0.0179155
SUB1	MT-CO1	0.0179098
ZEB2	TAOK1	0.0179066
ZEB2	PRICKLE4	0.0179042
SPI1	LAMTOR4	0.0178981
IRF2	GSAP	0.0178975
RBPJ	LDLRAD4	0.0178941
CCDC88A	PAN3	0.0178904
STAT1	NMI	0.0178892
AHR	SSBP2	0.0178812
HMGB2	SERPINB10	0.0178811
HOPX	ERBB4	0.0178724
FOXP1	FOSB	0.0178676
ZEB2	COX8A	0.0178665
ZEB2	SUPT4H1	0.0178648
FOXP1	NDUFB3	0.0178609
SMAD3	CMAS	0.0178556
ETS2	DHX38	0.0178508
ZEB2	TIMM13	0.017848
HOPX	CNN2	0.0178469
MITF	TMEM131L	0.0178399
ZFP36L1	DHX38	0.0178354
FOXP1	BLVRB	0.0178346
HOPX	CKB	0.0178272
IRF2	S100A10	0.017821
SMAD3	EIF3M	0.017818
SMAD3	CDC26	0.0178146
AHR	RERE	0.0178123
IRF2	MITF	0.017809
FOXO3	RPS4X	0.0178071
SPI1	REEP5	0.0178069
ETS2	UPP1	0.0177874
CCDC88A	BTBD9	0.0177837
NFIL3	CHI3L1	0.0177789
PHB	ELANE	0.0177761
CCDC88A	DPYD	0.0177761
SMAD3	LIMD2	0.0177707
SMAD3	PSMA4	0.0177705
ZEB2	CLCN5	0.0177672
HOPX	SUB1	0.0177629
CCDC88A	CPED1	0.0177597
SPI1	COX14	0.0177568
ARID5B	DDX58	0.0177528
SMAD3	PSMB1	0.0177525
SMAD3	POP5	0.0177502
HMGB2	CLTA	0.0177405
HOPX	SEM1	0.0177389
ZEB2	NAV1	0.0177343
HOPX	MRPL41	0.0177322
CCDC88A	CKB	0.0177321
ZNF706	ERH	0.017732
ZEB2	MDH2	0.0177304
CCDC88A	CREBBP	0.0177303
NFE2L2	FYB1	0.0177291
ARID5B	PSAP	0.0177242
IRF5	MT-CO2	0.0177166
SMAD3	NAPSA	0.0177101
ZFP36L1	MT-CYB	0.0177094
HOPX	HLA-DMA	0.0177056
ZEB2	EP300	0.0176962
HOPX	RPS5	0.0176955
MITF	CACNA1I	0.0176933
MITF	RPS11	0.0176914
ARID5B	MT-CO1	0.0176897
IRF7	FN1	0.0176891
IRF2	RNASET2	0.0176888
HMGB2	NRN1	0.0176852
SMAD3	NTAN1	0.0176793
HOPX	CAPZB	0.0176754
STAT1	LACC1	0.017671
ZEB2	EIF3F	0.0176695
SPI1	PPP1CA	0.0176687
ZFP36L1	PML	0.0176684
HOPX	SNU13	0.0176642
CCDC88A	KCNN3	0.0176614
FOXP1	CLEC5A	0.0176562
IRF5	MT-CO3	0.0176536
CCDC88A	ARHGAP26	0.0176533
ZNF706	VSNL1	0.0176527
NFE2L2	ACOD1	0.0176487
SPI1	PGK1	0.0176467
IRF2	ATP6V0E1	0.0176426
STAT1	AOAH	0.0176424
AHR	LGALS3	0.0176265
ZEB2	TLK2	0.0176128
SPI1	PGD	0.0176097
FOXP1	RERE	0.0176067
FOXP1	FTO	0.0176059
NFE2L2	MSN	0.0176058
HOPX	MAPK13	0.0176019
CCDC88A	TNFSF13B	0.0175976
HOPX	ABHD5	0.0175918
AHR	SYT3	0.0175874
HOPX	TIMP1	0.0175868
ARID5B	NFE2L2	0.0175851
ETS2	SOD2	0.0175803
ARID5B	LRP6	0.0175779
MITF	ARID5B	0.0175752
IRF2	GLIPR2	0.0175656
SUB1	PDIA6	0.0175561
CCDC88A	DIAPH2	0.0175552
ARID5B	PTPRJ	0.0175519
ARID5B	CACNA1I	0.0175451
HOPX	MRPL33	0.0175375
FOXP1	HMOX1	0.0175328
CCDC88A	FAM102B	0.0175255
ZEB2	LRRFIP1	0.0175239
MITF	PPIA	0.0175207
STAT1	LGALS9	0.0175138
CCDC88A	MAN1A2	0.0175069
ZBTB16	FAM126B	0.0174983
AHR	MNDA	0.0174884
PLSCR1	CKAP4	0.0174765
ARID5B	IQGAP2	0.0174765
FOS	IFRD1	0.0174742
NFIL3	LAMA4	0.0174644
SMAD3	TMEM165	0.0174629
KLF3	RASA3	0.0174574
ZEB2	COX5B	0.0174559
SMAD3	COX5A	0.0174533
AHR	MX2	0.017452
HOPX	PNP	0.0174507
HOPX	ZNF706	0.0174505
SPI1	EEF1D	0.0174404
SPI1	CSNK2B	0.0174386
NFE2L2	TREX1	0.0174287
FOXP1	SIK3	0.0174274
SPI1	TIMM13	0.0174263
MITF	RPL7	0.017424
NFIL3	CLEC5A	0.0174221
HOPX	SNRPD2	0.0174111
HOPX	KRCC1	0.0174092
SMAD3	AHCY	0.0174008
SPI1	KCNE3	0.0173994
ARID5B	HSPA8	0.0173993
NFIL3	TLE3	0.0173971
AHR	SLFN5	0.017392
LRRFIP1	VAV3	0.0173911
CCDC88A	KLF12	0.0173891
ARID5B	TBC1D1	0.0173862
SMAD3	ILK	0.0173697
SMAD3	PSAP	0.0173681
HOPX	NDUFB11	0.0173596
AHR	MBNL1	0.0173581
HOPX	ATP6V1E1	0.0173549
SUB1	TMSB10	0.017348
HOPX	HMOX1	0.0173478
MEF2C	TCF7L2	0.0173427
ZEB2	AFTPH	0.0173419
ZEB2	SSR2	0.0173378
SPI1	PSAP	0.0173355
CCDC88A	P4HA1	0.017334
SMAD3	SNRPB2	0.0173323
ZNF407	MCU	0.017332
IKZF1	DOCK5	0.0173308
SMAD3	TRMT112	0.0173246
NFIL3	HERC6	0.0173188
ZFP36L1	PTPN1	0.0173165
SMAD3	MT-ND1	0.0173146
AHR	MCU	0.0173123
NFE2L2	B3GALNT1	0.0173089
AHR	RAPGEF1	0.0173038
CCDC88A	SLC44A1	0.0173024
RERE	PIP4K2A	0.0172988
ZEB2	ITCH	0.0172969
SMAD3	SEC13	0.0172933
SMAD3	MRPL3	0.0172918
ZEB2	BRK1	0.0172874
SPI1	NEDD8	0.0172834
HMGB2	PRDX6	0.0172742
IRF2	MPEG1	0.0172735
ARID5B	FBXL17	0.0172709
AHR	HMGB2	0.0172696
ZEB2	PFDN5	0.0172613
RBPJ	S100A11	0.0172515
HOPX	CTSC	0.017251
CCDC88A	NSD1	0.0172481
SMAD3	UQCRB	0.017245
IRF2	RPS7	0.0172448
SPI1	COMT	0.0172395
ZEB2	CDK2AP2	0.0172291
IRF2	CYBA	0.0172248
ETS2	KCNN3	0.0172235
AHR	BLVRB	0.0172231
SMAD3	LAMTOR4	0.0172224
CCDC88A	HLA-DQB1	0.0172199
HOPX	CORO1A	0.0172193
ARID5B	RPS13	0.0172192
ZNF706	MDH2	0.0172056
HMGB2	SERF2	0.0172052
ZEB2	GTDC1	0.0172009
ZEB2	HOPX	0.0171968
ZEB2	RNASEK	0.017195
HMGB2	RPL7A	0.0171934
HMGB2	SH3BGRL3	0.0171838
IRF2	SLC8A1	0.0171802
CCDC88A	PRKD3	0.0171799
NFIL3	GNG10	0.0171786
ZEB2	USP6NL	0.017171
ZEB2	CASK	0.0171708
ZEB2	RPS16	0.0171698
HMGB2	LBR	0.0171661
PLSCR1	NUDT2	0.0171615
ZEB2	RASA3	0.017157
HOPX	SNX3	0.0171508
ZEB2	CREBBP	0.0171492
SMAD3	COMMD8	0.0171483
FOXP1	LGALS3BP	0.0171456
HOPX	IRF5	0.0171423
IRF5	EEF1A1	0.0171409
FOSB	PLCB1	0.017137
STAT1	SELPLG	0.0171358
SMAD3	GRPEL1	0.0171354
IRF2	SMIM18	0.0171349
FOXP1	ARHGEF18	0.0171336
SPI1	PFDN5	0.0171249
SPI1	RPL18A	0.0171238
SPI1	NDUFB3	0.0171237
HMGB2	OSTF1	0.017117
IRF2	SH3BGRL3	0.0171166
HMGB2	CHIT1	0.0171146
ZEB2	PLEC	0.0171137
STAT1	APOBEC1	0.0171106
HOPX	JPT1	0.0171063
ZNF706	ARF1	0.0171048
HMGB2	SAT1	0.0170991
SMAD3	VDAC3	0.0170965
IRF7	SLAMF9	0.017089
ZNF706	PSMB2	0.0170867
CCDC88A	NDUFB3	0.017084
CCDC88A	FGL2	0.0170832
ZNF706	ATP6V0E1	0.0170821
AHR	FGR	0.0170802
SUB1	MANF	0.0170782
ZEB2	LIMS1	0.017078
SMAD3	TUBB	0.0170771
ARID5B	ANTXR2	0.0170764
RFX2	WEE1	0.0170707
NFIL3	S100A6	0.017068
STAT1	NFE2L2	0.0170676
ZNF706	MGST1	0.0170624
ZNF706	FABP5	0.0170579
FOXP1	KDM3B	0.0170553
FOXP1	SLC39A8	0.0170531
FOXO3	PPIB	0.0170484
FOXP1	MAN1A1	0.0170472
HOPX	MED8	0.0170402
FOS	S100A11	0.0170317
IRF5	SH3BGRL3	0.017029
SMAD3	SMDT1	0.0170133
AHR	CDKN2D	0.017012
FOXP1	TMSB10	0.0170118
SUB1	RPS24	0.0170113
FOXP1	PNISR	0.0170063
CCDC88A	SLFN5	0.0170026
TCF7L2	NR4A1	0.0169849
ZNF706	EIF1AX	0.0169847
FOS	IL1B	0.0169823
SMAD3	TWF2	0.016981
NFE2L2	ITGAM	0.0169775
HMGB2	TPT1	0.0169775
NFIL3	HK3	0.0169746
HOPX	SERP1	0.0169745
IRF5	RAC1	0.0169702
MITF	LRP6	0.01697
ZEB2	TALDO1	0.0169684
NFE2L2	S100A4	0.0169681
ZFP36L1	SLC11A1	0.0169671
RXRA	HPS5	0.0169666
MITF	ATP5F1D	0.0169577
ARID5B	VDAC2	0.0169548
HMGB2	BRI3	0.0169501
RBPJ	SBF2	0.0169489
SMAD3	TEX261	0.0169458
STAT1	ELANE	0.0169374
SPI1	ATP6V1E1	0.0169363
STAT1	CKB	0.0169323
MITF	PPIB	0.0169257
STAT1	SOD2	0.0169208
SPI1	ARF5	0.0169176
STAT1	SCIMP	0.0169113
HMGB2	RPS9	0.016911
SPI1	RPS7	0.0169077
SMAD3	SDF4	0.0169062
CCDC88A	UBN2	0.0169048
SMAD3	TMED2	0.0169002
SMAD3	TMSB10	0.0168958
SMAD3	MAP1LC3A	0.0168942
IRF2	CLTA	0.0168889
ZEB2	GLIPR2	0.0168882
SMAD3	TOMM7	0.0168877
AHR	UBE2L3	0.0168832
ZEB2	MRPL3	0.0168829
SPI1	CAVIN3	0.0168824
HOPX	NDUFB9	0.0168721
STAT1	PGLYRP1	0.0168719
RBPJ	SULF2	0.0168704
SUB1	RPS4X	0.0168674
IRF2	UBASH3B	0.0168624
ZNF706	GTF2A2	0.0168565
MITF	RPL9	0.0168559
ZEB2	CR1	0.0168427
SPI1	CACNB2	0.0168419
ZEB2	BRAF	0.0168344
TCF7L2	PTK2B	0.0168336
CCDC88A	PRCP	0.0168271
NFE2	TSPO	0.0168243
ZNF706	MT-CO2	0.0168218
HOPX	TPP1	0.0168181
NFIL3	PNP	0.0168171
STAT1	PSTPIP2	0.0168144
IRF2	PFDN5	0.0168083
CCDC88A	RASA1	0.0168074
SMAD3	KDELR2	0.0168046
HOPX	ENTPD1	0.0167953
IRF2	FABP5	0.0167909
SMAD3	EIF6	0.0167874
MITF	RPL27A	0.0167835
STAT1	VSIR	0.0167811
MITF	DENND1B	0.01678
ZEB2	FKBP5	0.0167791
ARID5B	CAVIN3	0.0167788
ZEB2	RPL9	0.0167756
SMAD3	EIF2S2	0.0167745
ZNF706	ANXA5	0.0167721
ZEB2	ARID2	0.0167646
HOPX	LMO2	0.0167638
AHR	CCND3	0.016762
MITF	PFN1	0.0167597
ZNF706	NDUFB9	0.016757
NFE2L2	CPNE8	0.0167557
CCDC88A	CDKAL1	0.0167534
SMAD3	MPC2	0.0167527
PLSCR1	TMSB10	0.0167515
AHR	PRKD3	0.0167474
SPI1	ATP5MC3	0.0167432
IRF7	PLCB1	0.016738
FOXP1	EZH1	0.0167376
ZEB2	CMTM7	0.0167349
IRF5	RPL32	0.01673
PHB	DLG2	0.0167291
ZEB2	CD48	0.0167288
SUB1	FAU	0.0167243
ZEB2	RASSF3	0.0167192
IRF5	RPL7A	0.0167164
ZNF706	PDIA6	0.0167141
IRF2	RPS13	0.0167121
ARID5B	GLIPR2	0.0167115
FOS	ABL2	0.0167077
NFE2L2	CTSS	0.0167071
HMGB2	PGK1	0.0167047
ZEB2	RAF1	0.0167041
ZFP36L1	CYTIP	0.0167011
ZEB2	IKZF1	0.016698
JARID2	ZNF407	0.0166968
ZEB2	ATP6V0C	0.0166967
HOPX	SRA1	0.0166952
SPI1	PAGR1	0.0166945
SUB1	CDC42SE1	0.0166944
AHR	MT-ND4	0.016691
IRF2	ANO3	0.0166902
HOPX	ERH	0.0166887
ZEB2	TOMM22	0.0166883
CCDC88A	SIK2	0.0166882
HOPX	S100A9	0.0166867
ZNF706	HNRNPA1	0.0166865
ZEB2	CMIP	0.0166853
SMAD3	BRK1	0.0166734
ARID5B	SLC8A1	0.0166728
CENPX	CDKN3	0.0166717
SMAD3	SERF2	0.016668
SMAD3	RER1	0.0166667
JARID2	ELMO1	0.0166646
ZFP36L1	DDX60	0.0166645
CCDC88A	DENND4C	0.016663
CCDC88A	MCTP1	0.016658
SMAD3	COA3	0.0166557
CCDC88A	BRI3	0.0166549
FOS	TAGLN2	0.0166526
SMAD3	ANXA7	0.0166523
CCDC88A	CSE1L	0.0166514
ZNF706	GLRX5	0.0166483
ARID5B	RPL9	0.0166475
CCDC88A	NAMPT	0.0166382
ZFP36L1	PLXNB2	0.0166291
SPI1	VCP	0.0166289
HOPX	UCP2	0.0166263
TCF7L2	ABI3	0.0166256
[truncated: 7,138 more rows]

## Sheet: 10c.Human
Human_Monocytes_linkList_0.01
regulatoryGene	targetGene	weight
HHEX	DCTPP1	0.230146
YEATS4	SESN3	0.215634
HMGB2	UBE2S	0.206528
FOS	CRIP1	0.200734
VDR	MRPL37	0.198638
CAMTA1	ARF4	0.19757
FOS	MIF	0.194648
PLEK	MYOF	0.192669
HMGB1	ISOC2	0.191123
FOS	USP1	0.187428
POU2F2	LAT2	0.185487
YBX3	ID1	0.185011
PHB	RPF2	0.184003
XBP1	SDF2L1	0.179629
MAFB	GALNT2	0.178562
NFE2	ISOC2	0.177131
PREB	RHOQ	0.175648
FOS	CYB561A3	0.17417
POU2F2	PTGIR	0.173597
POU2F2	ALKBH3	0.172813
PREB	MED8	0.17276
LYL1	PRDX4	0.172102
NFE2	RCBTB2	0.172043
PLEK	VBP1	0.172022
CAMTA1	TIMM10	0.169643
ID2	HSPE1	0.169632
MAFB	PSMB5	0.168803
SOX4	PDIA4	0.168671
FOS	EXOSC8	0.168164
ID1	NUDT21	0.166936
HOPX	CD79A	0.166446
HHEX	ACP1	0.166196
VDR	SSR1	0.165614
POU2F2	TXNDC9	0.165546
LYL1	CKAP4	0.163151
XBP1	ENTPD1	0.159458
PHB	TMEM167A	0.15927
FOS	LGALS2	0.158705
IRF8	DNAJB11	0.157575
MAFB	CKB	0.156501
FOS	MT-ND3	0.156308
CEBPA	XBP1	0.15616
PREB	PRDX2	0.155857
ID1	YBX3	0.155565
HMGA1	AHSA1	0.155397
KLF4	CAMTA1	0.154693
HHEX	AHCY	0.15378
YBX3	TOPBP1	0.153723
SSRP1	HOPX	0.153349
VDR	GZMA	0.153307
ARID3A	PF4	0.151929
KLF4	CKAP5	0.150867
PHB	CYB5D2	0.150729
HOPX	GZMB	0.150632
ID2	NTHL1	0.150622
VDR	PRMT1	0.150103
TCF4	ZNHIT3	0.149618
ZFHX3	PLXDC2	0.148828
KLF4	TUBA1B	0.148815
LYL1	IER3	0.148054
FOS	TTN	0.147686
VDR	CCDC50	0.147312
TCF7L2	KCNK6	0.146506
KLF10	ENTPD1	0.145894
FOS	JUN	0.145176
KLF10	COPB2	0.144939
TFDP1	FBXL15	0.144625
HOPX	VOPP1	0.143762
FOS	MT-CO2	0.143363
SPI1	MRPS11	0.143187
CAMTA1	OSTC	0.142845
HOPX	GZMH	0.141595
HMGB1	PHACTR1	0.140657
VDR	CD79A	0.14062
HMGB2	TXNDC9	0.139964
HMGA1	EXOSC8	0.139469
POU2F2	PGP	0.139409
XBP1	NDUFA11	0.139215
XBP1	HOPX	0.138999
HMGB2	PTGIR	0.138538
HMGB2	LAT2	0.13847
HES1	SRP54	0.138317
BATF3	SLC52A2	0.137544
POU2F2	MRPS7	0.137523
HMGB1	B4GALT3	0.136798
TCF7L2	CCT7	0.136715
HMGB1	MT-ND3	0.135777
TCF7L2	DST	0.135566
MIS18BP1	IFIT2	0.135358
YBX3	CCL3	0.135276
HMGB2	PGP	0.135226
MEF2C	CDK4	0.135162
HES1	MRPL21	0.135087
FOS	CXCL8	0.134955
KLF4	HES4	0.134832
HMGB2	ATF3	0.134598
VDR	ING2	0.134571
JUN	PPBP	0.13456
KLF4	EIF3M	0.134557
FOS	YWHAE	0.134264
CEBPD	CCT2	0.134225
JUN	S100A4	0.133715
ZFHX3	CDK4	0.133463
KLF10	GPR183	0.132829
SUB1	STOML2	0.132582
YBX3	DDX49	0.132288
FOS	VIM	0.131685
TCF7L2	TMED5	0.130801
SSRP1	HSD17B10	0.130333
XBP1	CEBPA	0.130299
PLEK	MCM7	0.130074
CAMTA1	CRELD2	0.129924
SOX4	B4GALT3	0.129807
FOS	PCNA	0.129693
HMGB1	MT-ATP6	0.129229
TFDP1	SMC2	0.129179
CAMTA1	COA3	0.1291
TFDP1	MRPS23	0.128963
VDR	LIMS1	0.128909
SPI1	DNAJB9	0.128723
KLF4	FUCA2	0.128602
FOS	GNLY	0.127891
HOPX	TAP1	0.127841
IRF5	HNRNPAB	0.127812
ETS2	NAA38	0.12781
IRF8	ERLEC1	0.127153
YBX3	COPS3	0.126984
PHB	SWI5	0.126748
YBX1	EDEM2	0.126183
HOPX	PHPT1	0.12604
ZFHX3	DTYMK	0.126031
SUB1	NDUFC2	0.125837
HMGB1	MTHFD2	0.125463
CAMTA1	DDOST	0.125397
ATF3	MS4A6A	0.125394
MAFB	CD86	0.125084
CEBPD	CLPTM1L	0.124971
KLF10	ID1	0.124889
SSRP1	DEF8	0.124766
CCDC88A	BLVRA	0.124678
NR1D1	FBP1	0.124471
SUB1	AGPAT2	0.124404
TCF7L2	ABCC3	0.124143
SSRP1	COA3	0.123876
HHEX	GLRX5	0.123753
TCF4	RPF2	0.123686
HMGB1	MT-CO3	0.12351
PHB	SLC39A7	0.123431
YBX1	ZNF706	0.123392
ARID3A	RUVBL2	0.123352
XBP1	ABT1	0.122877
ZNF706	EPS8	0.122771
SSRP1	IPO5	0.12264
KLF10	DNAJB11	0.122595
VDR	MCM7	0.122582
CEBPD	KDELR2	0.122373
HMGA1	LSM2	0.122284
PLEK	NDUFAF3	0.1222
HMGB1	NFE2	0.122173
YBX1	ATF3	0.122161
HMGB1	S100A6	0.121878
YEATS4	CTSH	0.121824
MIS18BP1	CCDC50	0.121809
KLF4	BLCAP	0.121806
SUB1	TMBIM6	0.121538
YBX1	DCPS	0.121515
ID1	LRRC59	0.121404
HMGB1	MT-ND1	0.121253
FOS	ACTB	0.121181
POU2F2	TNFRSF1B	0.120884
HES1	ARID3A	0.12042
HES4	PRADC1	0.120357
FOS	MMADHC	0.120148
XBP1	PGP	0.119783
SOX4	CDK4	0.119716
FOS	GSN	0.119615
HMGB2	SPINT2	0.119581
POU2F2	TMSB4X	0.11957
SOX4	CD36	0.119493
PLEK	CKS1B	0.119354
YBX3	LYL1	0.119309
CCDC88A	MTX1	0.119196
PLEK	MRPS16	0.119106
JUN	VKORC1	0.118904
POU2F2	PSMG3	0.118494
KLF4	TOPBP1	0.118232
FOS	ALDOA	0.117658
XBP1	MTX1	0.117359
FOS	HNRNPAB	0.117333
POU2F2	HSPA9	0.117185
HMGB1	TTN	0.117056
IRF5	MSRB2	0.117003
HMGB1	KLRB1	0.116757
BATF3	PDXK	0.116568
POU2F2	GALNT2	0.116367
HMGB1	TYROBP	0.116096
ID2	LAGE3	0.116078
HOPX	PDHA1	0.116069
HMGA1	ANXA4	0.115496
CAMTA1	MFF	0.115297
POU2F2	MLEC	0.115259
CAMTA1	GADD45GIP1	0.115088
TFDP1	ZNF593	0.115083
HES1	CKAP4	0.115005
ID1	PSMG1	0.114684
FOS	HMGA1	0.114666
SPI1	TUBA1C	0.114628
CEBPD	LMO4	0.114477
YBX1	GSPT1	0.114466
KLF10	SEC61B	0.114077
HMGB1	CLPTM1L	0.114026
FOS	GYG1	0.113912
KLF4	GCA	0.113652
CEBPD	STIP1	0.11329
TCF7L2	TNFSF10	0.113237
ID2	IER3IP1	0.113163
SSRP1	KDELR1	0.11304
FOS	APOBEC3G	0.112942
SPI1	RUVBL2	0.112843
ID2	RANBP1	0.112554
VDR	TIMM13	0.112452
MXD3	SLC39A7	0.11244
SPI1	PIGBOS1	0.112229
KLF10	LMO4	0.11213
FOS	MT-CYB	0.112127
HMGB1	KIF22	0.11188
LYL1	YBX3	0.111875
FOS	ARFGAP3	0.111744
SUB1	TIMM17A	0.111726
CAMTA1	PUF60	0.111665
FOS	RPL26L1	0.111656
KLF10	LRRC59	0.11153
MIS18BP1	SNRPE	0.111282
MAFB	PSMG3	0.110739
HES4	DDX49	0.110691
FOS	TMSB10	0.110674
LYL1	ZCCHC9	0.110626
FOS	UCP2	0.110538
HHEX	DNAJC1	0.110497
KLF10	PDXK	0.110372
HHEX	BCL2L11	0.110036
YEATS4	AKR1A1	0.109833
ID2	ARFGAP3	0.109799
POU2F2	MRPL24	0.109669
MAFB	BIN3	0.109485
TFDP1	TWF2	0.10947
SPI1	RAN	0.109444
FOS	GZMB	0.109417
HMGB1	ANXA2	0.109075
HMGB1	WDR18	0.108962
KLF4	OSTC	0.108917
SUB1	PCMT1	0.108915
CEBPD	ABCC3	0.108857
ATF3	DNAJC3	0.108686
ID2	NDUFA9	0.108599
HMGB1	SEC61A1	0.108264
CEBPD	SCRN1	0.108138
PLEK	MX1	0.107955
POU2F2	FCGR3A	0.10793
HES4	MIS18BP1	0.107764
POU2F2	RPA3	0.107627
CEBPD	PSMD1	0.107603
YBX1	AP1S2	0.107454
HMGB1	ARHGAP21	0.107368
CEBPD	ALG5	0.107298
ZNF706	EMC7	0.107244
SUB1	GSN	0.106723
FOS	MARCKS	0.106555
LYL1	SYK	0.106517
SUB1	MRPL22	0.106504
ETS2	IRF8	0.105904
JUN	NCF1	0.105765
KLF10	SPCS1	0.105758
CEBPA	USP1	0.105741
YBX1	AIF1	0.105635
IRF5	ZBTB38	0.105431
VDR	GPR183	0.105256
POU2F2	SLC43A3	0.105252
POU2F2	TMED2	0.105195
SUB1	PBDC1	0.105055
HMGA1	GLA	0.10493
TCF7L2	ATOX1	0.104795
HHEX	HSPA9	0.104765
FOS	OAZ1	0.104586
ATF3	SPINT2	0.104578
JUN	TPRKB	0.104523
POU2F2	SCARB2	0.104522
HMGB2	MRPL17	0.1045
HES4	RABAC1	0.104496
JUN	ODC1	0.104327
SPI1	NFE2	0.104315
POU2F2	YIF1A	0.104289
IRF8	CPSF2	0.104159
FOS	MT-ND4	0.104084
ZNF706	SURF4	0.104066
LYAR	MXD3	0.103969
FOS	UBE2N	0.103961
TCF7L2	SYNGR2	0.103856
SPI1	YEATS4	0.103836
ID2	TXNDC15	0.103773
SSRP1	MRPL27	0.103678
JUN	UBE2S	0.10361
TCF7L2	BLCAP	0.103441
NFE2	SCRN1	0.103404
CAMTA1	CCT5	0.103369
FOS	NUCB2	0.103302
PLEK	DNPH1	0.102957
HHEX	HMGA1	0.102955
FOS	PA2G4	0.102751
YBX1	TIMM17A	0.102741
YBX3	KCTD12	0.102644
TCF7L2	LAGE3	0.102631
YEATS4	FDPS	0.102524
SUB1	ORMDL2	0.102468
HES1	SLC52A2	0.102381
KLF4	LGALS1	0.102356
POU2F2	ZMPSTE24	0.102348
SUB1	FH	0.102329
XBP1	PPIB	0.102287
PREB	SMC1A	0.102251
SSRP1	C1D	0.102216
FOS	TOMM22	0.102088
ID2	TOMM22	0.102065
MIS18BP1	EDEM2	0.102038
TCF7L2	CCS	0.102022
BATF3	MRPL34	0.101975
JUN	LST1	0.101971
CEBPA	CAPG	0.101963
POU2F2	PTMA	0.101838
KLF10	RNASEH2C	0.10174
IRF8	EXOSC7	0.101578
HHEX	GLA	0.101487
HMGB1	PPIF	0.101433
PLEK	KLRB1	0.101319
FOS	NCOA3	0.101239
HHEX	BCCIP	0.101222
ID2	CD82	0.101207
SPI1	FDX1	0.101144
ETS2	CTSC	0.100987
HMGB1	FGFBP2	0.100856
IRF5	IMPDH2	0.100824
IRF5	MRPL37	0.100817
SOX4	ATOX1	0.100793
JUN	NRGN	0.100616
LYL1	CFL1	0.100598
FOS	SLC25A3	0.100541
NFE2	PHACTR1	0.100457
SUB1	PRDX1	0.100331
VDR	KCNK6	0.100325
KLF4	MT2A	0.0996865
SSRP1	NASP	0.0996233
PHB	PSMA4	0.0995469
PLEK	MMADHC	0.0995127
TFDP1	PSMB5	0.0994726
TCF7L2	PSMD8	0.0994694
YBX1	USP1	0.0994255
JUN	RNASEH2C	0.0993155
IRF8	HSPD1	0.099313
SUB1	HINT2	0.0992335
CCDC88A	ARFGAP3	0.0991813
MEF2C	MYL6	0.0991324
PLEK	C1QA	0.0991111
PLEK	HAVCR2	0.0990616
PHB	CSTA	0.0988861
SUB1	HSPE1	0.0988401
ETS2	B4GALT3	0.0986927
POU2F2	FTH1	0.0983948
VDR	TMX1	0.0983383
KLF10	MYDGF	0.0983204
TCF7L2	FTH1	0.0983022
ATF3	CDKN1A	0.0982148
SPI1	UQCRC2	0.0981413
MIS18BP1	SF3B6	0.0980399
YBX1	CFP	0.0980317
MAFB	STOML2	0.0980061
MAFB	PLXNB2	0.0979103
KLF10	ALDH2	0.0978629
SPI1	GPN3	0.0978227
TCF7L2	PSMB8	0.097763
SUB1	SFXN5	0.097653
ZNF706	UFM1	0.0976269
FOS	CCDC88A	0.0976196
SSRP1	NUDT21	0.0976146
PLEK	PSMC2	0.0975593
HMGB1	PSMD4	0.0974284
CAMTA1	EAF2	0.0974068
FOS	JAML	0.0971533
ATF3	GYG1	0.0971473
SUB1	TXN2	0.0971451
PHB	DBI	0.0971431
FOS	KLRB1	0.0970837
XBP1	CCS	0.0970755
MIS18BP1	DCPS	0.0970333
NFE2	SRPRA	0.0970243
HMGB1	TUBA4A	0.0970089
FOS	HLA-DRB5	0.0969575
HMGB1	MT-ND4L	0.0969252
YBX1	VDAC3	0.096892
CCDC88A	DEF8	0.0967831
HMGB1	NUCB2	0.0967262
HMGB1	CANX	0.0967147
ID2	TPM4	0.0967036
SUB1	ABT1	0.0966854
PHB	PREB	0.0966776
HMGA1	MRPL11	0.0965717
SUB1	NUDT1	0.096467
YBX1	HINT2	0.0963475
SUB1	PDCL3	0.0962323
ETS2	MCTS1	0.0961726
ID2	RPL26L1	0.0961598
HES4	PLCG2	0.0961465
XBP1	NCF1	0.0961152
YBX3	PRDX4	0.0959274
CAMTA1	LPCAT2	0.0958984
FOS	DNAJC1	0.0958909
IRF8	GOLGB1	0.0957696
TFDP1	SEC11C	0.0956735
FOS	ANAPC11	0.0956339
MAFB	RPLP0	0.0956271
LYL1	CORO1C	0.0955649
CCDC88A	MRPL16	0.0955538
SPI1	ARID3A	0.0955399
FOS	MRPL47	0.0954855
SUB1	PSMD7	0.0954014
PLEK	MDH2	0.0953287
TCF7L2	SF3B5	0.0952172
POU2F2	GSPT1	0.0950373
FOS	EVI5	0.0949942
YBX1	CCT6A	0.0949265
FOS	WDR83OS	0.0949024
ETS2	HDLBP	0.0948458
MAFB	CCDC88A	0.0948117
YBX1	RGS2	0.0946965
SSRP1	NDUFS6	0.0946301
LYAR	RGL4	0.0945969
HMGB2	HNRNPA2B1	0.0945928
PHB	AKR7A2	0.0945718
HMGB1	RNASEH2C	0.09451
POU2F2	SNRPB	0.094388
DNAJC1	YWHAQ	0.0943415
PREB	VKORC1	0.094239
XBP1	VBP1	0.0941098
TCF4	AKR7A2	0.0941083
YBX1	RRBP1	0.0939745
SPI1	PSMB2	0.0937536
SUB1	RRBP1	0.0937238
CCDC88A	RPL26L1	0.093723
CCDC88A	DOCK5	0.0937025
HMGB1	RCBTB2	0.0936627
TCF7L2	NDUFA6	0.0934485
TCF4	CAMTA1	0.0934407
FOS	SYK	0.093389
HMGB1	MT-CO1	0.0933681
FOS	HLA-DQB1	0.0932454
MIS18BP1	BIN3	0.0931016
KLF4	PSMG2	0.0930929
HHEX	ISG20	0.0930182
FOS	ANXA1	0.0930139
KLF10	GCA	0.0930112
FOS	TNFRSF1B	0.0929406
HMGB2	GSPT1	0.0929385
ATF3	MRPL12	0.0928913
HMGB1	COX6A1	0.092845
FOS	TNFAIP3	0.0928364
SUB1	CCDC47	0.0927745
FOS	SERPINA1	0.0927158
FOS	POLR2L	0.0926433
PLEK	PSMD2	0.0926108
MEF2C	PDIA4	0.0924719
POU2F2	MT-ND4L	0.0924362
HMGB1	OAS1	0.0924207
HES4	SMCO4	0.0924133
TCF7L2	CD83	0.0923935
YBX1	ECI1	0.0923443
BATF3	POLR2E	0.0923275
YBX1	RPL22L1	0.0921366
POU2F2	GMPPA	0.0921089
FOS	LYZ	0.0919611
SPI1	MT-ND2	0.0919023
FOS	VKORC1	0.0918684
IRF5	ITGAE	0.0918591
YBX3	SS18L2	0.0917872
SUB1	MAGOHB	0.0917388
SPI1	CCDC47	0.0916973
TCF7L2	KCNE3	0.0916674
MIS18BP1	KCNE3	0.0916112
PHB	CRELD2	0.0916012
YBX1	SNX5	0.0915768
YBX3	GALNT1	0.0915108
MAFB	SHTN1	0.0913859
ID2	NANS	0.0913629
TCF7L2	PSMD2	0.0913096
VDR	DUSP2	0.0912757
FOS	ISG20	0.0912724
HES4	SMC4	0.0912448
FOS	MT-ATP8	0.0911863
IRF8	CHST7	0.0911624
CAMTA1	TCF4	0.0911548
JUN	MT-ND4L	0.0911042
TFDP1	NFE2	0.0910794
KLF10	ETFA	0.0909972
YBX1	CFD	0.0909867
IRF5	MRPL40	0.0909729
POU2F2	TRIO	0.0909644
HMGB1	CSTA	0.0909551
CAMTA1	ADRM1	0.0908634
ID2	HDAC9	0.0908302
HOPX	POLR2H	0.0908125
CCDC88A	RTN3	0.0906681
CAMTA1	COMMD3	0.0906355
IRF5	SEL1L	0.0904851
ARID3A	SLC52A2	0.0904468
SOX4	NME1	0.0903773
PREB	DCPS	0.090357
ZNF706	KYNU	0.0903411
PHB	KLRB1	0.0902522
TCF7L2	PA2G4	0.0902362
FOS	C5AR2	0.090181
HMGB1	PMAIP1	0.0901736
XBP1	ARID3A	0.0900819
LYAR	TCF4	0.0900659
KLF10	CAPG	0.0899859
HMGB1	PCNA	0.0899852
ZBTB38	IRF5	0.0899751
VDR	ATP6V0D1	0.0898549
FOS	NKG7	0.0898366
FOS	RGS2	0.0897777
PLEK	ADRM1	0.0897135
FOS	NPM1	0.0896557
HMGB1	RBBP8	0.0896383
XBP1	GLA	0.0896266
HES1	MPEG1	0.0896127
YBX1	TMX1	0.0895805
JUN	S100A8	0.0895643
ID2	YBX1	0.0895539
HMGA1	HVCN1	0.089491
FOS	TOP1	0.0894757
HMGB1	CACYBP	0.0894512
FOS	TMED5	0.0894354
ETS2	C5AR1	0.0892753
HMGB2	REXO2	0.0892575
SPI1	RPP25L	0.0892418
SUB1	IFIT3	0.0891849
SUB1	SHTN1	0.0891848
POU2F2	MEF2C	0.0890047
ID2	SAR1B	0.0888754
BATF3	FKBP2	0.0888584
POU2F2	RPN2	0.088802
IRF8	MPP1	0.08871
HMGB1	CTSS	0.0886542
HMGB2	GYG1	0.0886517
YBX3	G0S2	0.0886206
IRF5	PRMT1	0.0885953
POU2F2	CYBA	0.0885809
HES4	MGST3	0.0885405
MEF2C	ACO2	0.08852
FOS	CANX	0.0885141
PREB	SAR1B	0.0884949
CCDC88A	SHTN1	0.0884776
CCDC88A	VKORC1	0.08846
CCDC88A	GSPT1	0.0883456
XBP1	ORAI2	0.0883406
KLF4	ISG15	0.0882901
CCDC88A	HDAC9	0.0882569
FOS	TCF7L2	0.0882029
SPI1	PSMB7	0.0881893
CEBPD	BUB3	0.0881663
PLEK	SERPINA1	0.088156
HMGB1	OST4	0.0881239
CAMTA1	SLC31A2	0.0880954
MIS18BP1	SRSF9	0.0880896
YBX1	HMGB2	0.0880821
MEF2C	TRAPPC3	0.0880803
TCF4	EBNA1BP2	0.0879445
HMGB1	SMIM14	0.0879166
ZNF706	ZFHX3	0.0876971
XBP1	PIGBOS1	0.0875588
TCF7L2	SRSF9	0.0875565
POU2F2	NPL	0.087533
CEBPD	DST	0.087516
TCF7L2	DOCK5	0.0874905
CCDC88A	MAFB	0.0874845
FOS	TIMM8B	0.0874609
ZFHX3	SYK	0.0874607
KLF4	GSN	0.0874102
HHEX	PSMA2	0.0873945
HMGB1	CSTB	0.0873784
FOS	ARL3	0.0873701
POU2F2	CPVL	0.0873453
ID2	SMC2	0.0873032
POU2F2	HMGB2	0.0872812
FOS	COTL1	0.0872355
PREB	SLC52A2	0.0872298
YBX1	DUT	0.0872135
POU2F2	SEC61G	0.0871614
HMGB1	PPIA	0.0871512
JUN	HVCN1	0.0871468
HMGB2	MRPL12	0.0870845
KLF4	POMP	0.0870405
FOS	ANP32E	0.0870403
YBX1	CLEC12A	0.0869921
POU2F2	CFL1	0.0869856
POU2F2	TPI1	0.0869247
HMGB2	DNAJC3	0.0869182
MIS18BP1	HES4	0.0869108
ZNF706	MRPS6	0.086791
KLF4	CKLF	0.0867204
HMGB1	TMEM179B	0.0867144
FOS	MT-ND1	0.0866908
NFE2	CLPTM1L	0.08668
SUB1	CYB5D2	0.0866505
HMGB1	CYBA	0.0866148
HHEX	GLRX	0.0865952
CEBPD	NFE2	0.086578
ZNF706	MRPS36	0.0865566
LYL1	ID1	0.0864595
YBX3	IFITM3	0.0862842
YEATS4	ZCRB1	0.0861924
PHB	CHST15	0.0861317
POU2F2	S100A4	0.0861038
VDR	SLC3A2	0.0860968
HMGA1	HHEX	0.0860744
PLEK	CCDC50	0.0860592
POU2F2	UBE2S	0.0860357
JUN	UBB	0.0860334
HOPX	SLC43A3	0.0860289
ZFHX3	NDUFA2	0.0860059
HHEX	MDH1	0.0859832
SSRP1	PRDX3	0.0859681
DNAJC1	NDUFS7	0.0857732
FOS	MT-CO1	0.0857434
PHB	ERLEC1	0.0857305
POU2F2	PSMA3	0.085709
HOPX	NASP	0.0857084
FOS	HDAC9	0.0857042
MAFB	ADI1	0.0856244
SUB1	GTF3C6	0.085598
CCDC88A	HES1	0.0855692
ID2	MX1	0.0855459
HMGB1	PDIA4	0.0855194
YBX3	ISCU	0.0854668
LYL1	ARPC1B	0.0854302
HMGB2	EMC6	0.0853275
SUB1	CKS1B	0.0853244
JUN	LGALS2	0.08531
CEBPD	NDUFAF4	0.0852981
KLF4	TMEM14C	0.0852311
YBX1	SNU13	0.0850994
POU2F2	CEBPA	0.0850976
SPI1	SLAMF7	0.0850741
ETS2	PSMC4	0.0850741
HMGB2	HSPA9	0.0849991
JUN	CLIC1	0.0849636
HOPX	GNLY	0.0849355
POU2F2	PRDX5	0.0849352
HES1	SULF2	0.0849351
YBX1	ID2	0.0849287
FOS	SULF2	0.0849218
KLF4	IER3IP1	0.0848477
FOS	MT-ND5	0.0848333
HMGB1	CD68	0.0847873
XBP1	NRGN	0.0847406
POU2F2	CRELD2	0.0846965
ETS2	ARHGAP21	0.0846413
JUN	DNAJB9	0.08463
ID2	AIFM1	0.0846064
POU2F2	ACTB	0.0845697
SPI1	HOPX	0.0844737
KLF4	MRPL12	0.08444
SSRP1	CACYBP	0.0844002
FOS	LDHA	0.0843869
SSRP1	CD79A	0.0843577
ID2	COPB2	0.0843347
SOX4	TMPO	0.0842987
SUB1	PSMD12	0.0842266
FOS	GPX1	0.0842188
POU2F2	PLXNB2	0.084193
FOS	TRMT112	0.084178
CAMTA1	ORAI3	0.0840926
FOS	SHTN1	0.0840575
ID1	GALNT1	0.0840481
TCF7L2	LMO2	0.0840121
MAFB	RGS18	0.0839596
FOS	GAPDH	0.0839308
SPI1	NME1	0.0839267
POU2F2	NR1D1	0.0838961
POU2F2	MRPL48	0.0838355
KLF4	LY86	0.0838099
HMGB1	RPL15	0.0838008
POU2F2	PSAP	0.0837714
FOS	PLEK	0.0837355
FOS	S100A4	0.0837087
HMGA1	MSRB2	0.0836902
IRF8	PDIA6	0.0836134
TCF4	TXNDC15	0.0835443
PLEK	CST3	0.0835133
ZNF706	PDXK	0.0833457
MAFB	TRIO	0.083314
FOS	LDHB	0.0833046
ID2	VKORC1	0.0832584
SUB1	CD36	0.083019
PLEK	HDAC9	0.0830033
CCDC88A	SWI5	0.083002
MAFB	MRPL24	0.0829883
SPI1	PGK1	0.0829629
FOS	CSF3R	0.0829286
YBX1	TMEM258	0.0829242
SUB1	PHF19	0.0828508
FOS	NDUFS5	0.0827923
YBX1	RAC2	0.0827902
DNAJC1	PDHA1	0.0827721
FOS	PSAP	0.082741
HMGB1	HLA-DRB1	0.0827291
LYL1	GZMH	0.0827042
HHEX	EMC4	0.0826639
PLEK	CD300E	0.082651
ID2	TXN	0.0826028
IRF8	TIMM8B	0.0825838
HOPX	HSD17B10	0.0825768
FOS	SMC1A	0.082548
FOS	ITGA4	0.0825398
HMGB1	MT-ND5	0.0824849
HES4	ORAI3	0.0824814
JUN	CHST7	0.0824708
CCDC88A	EPS8	0.0823579
HES4	MCM5	0.0823247
FOS	RPA3	0.0823243
HMGB1	PLAUR	0.0822717
FOS	PF4	0.0822715
POU2F2	CHCHD1	0.0822695
FOS	DUSP22	0.0822605
FOS	SGK1	0.0822491
SUB1	RHOB	0.082194
SUB1	TMEM14C	0.0821478
ID2	CLTA	0.0821189
FOS	LCP1	0.0821128
VDR	NRGN	0.0821099
POU2F2	BCKDK	0.0820697
JUN	PECAM1	0.0820656
HHEX	TPRKB	0.0819788
SPI1	MRPS26	0.0819723
YEATS4	ERH	0.0819559
ARID3A	NDUFAB1	0.0819259
CEBPD	SPCS2	0.081885
SUB1	COX5A	0.0818502
LYAR	MRPS26	0.0818253
HMGB1	S100A10	0.0818038
FOS	KLF4	0.0817597
MAFB	TPM4	0.0816041
YBX1	CEBPD	0.0815626
FOS	TYMP	0.0815511
SPI1	COMT	0.0815362
YBX1	PSMD12	0.081428
PLEK	PHACTR1	0.0813686
HES4	ISG15	0.0813686
ID2	ANXA5	0.0813482
TCF7L2	MLEC	0.0813398
HHEX	HVCN1	0.0812799
ID1	LYL1	0.0812561
YBX1	SEC11A	0.0812539
FOS	SPCS2	0.081246
KLF10	MPG	0.0812052
YBX1	MRPS18C	0.0811725
FOS	NDUFS7	0.0811605
POU2F2	VIM	0.0811219
MIS18BP1	SLC7A7	0.0811091
MAFB	HMGN3	0.0810881
YBX1	PPA1	0.0810655
LYAR	MRPS23	0.0810439
MIS18BP1	CD74	0.0810415
JUN	PRMT1	0.0810016
JUN	RUVBL2	0.0809951
XBP1	RAB32	0.0809893
SUB1	PDCD5	0.0809867
SPI1	FBXL15	0.0809152
XBP1	CAPG	0.0808715
KLF4	PAK1	0.0808165
ID2	SRGN	0.0808088
YBX1	UQCRH	0.0808049
LYL1	POLR2L	0.0808047
HES1	FUNDC2	0.0807671
ETS2	LMO2	0.0807641
SPI1	TMED10	0.0807574
POU2F2	COPZ1	0.0807057
FOS	PLCG2	0.080696
MXD3	ADI1	0.0806864
SUB1	SNF8	0.0806727
NFE2	FGFBP2	0.080662
SUB1	MT-ND2	0.0806378
SUB1	ECH1	0.0806288
YEATS4	CSF2RB	0.0805693
FOS	NPC2	0.0805548
SPI1	FCGRT	0.0805133
ID2	HPRT1	0.0804686
FOS	HDGF	0.0804572
PHB	YWHAQ	0.0804499
FOS	BLVRA	0.0803766
MIS18BP1	HDLBP	0.0803733
ARID3A	CSF2RB	0.0803319
HMGB1	EIF5A	0.0803293
DNAJC1	EMC4	0.0802844
ZFHX3	CDC26	0.0802336
SPI1	MGLL	0.0802062
YBX1	IFIT3	0.0801816
JUN	CCL3	0.0801391
FOS	SEC61A1	0.0801352
POU2F2	ERP29	0.08012
POU2F2	LYN	0.0801159
CCDC88A	TOPBP1	0.0800843
FOS	PDIA4	0.0800465
HOPX	SSRP1	0.0799945
KLF4	PRDX1	0.0799688
FOS	TAGLN2	0.079927
MIS18BP1	TUBA1C	0.079907
HMGB1	PA2G4	0.0798779
JUN	ATP6V1F	0.0798612
POU2F2	YBX1	0.0798595
FOS	CTSS	0.0798538
PHB	NUDT1	0.0798474
MEF2C	SOX4	0.0798202
HMGB2	ZCRB1	0.0798095
KLF10	MRPL16	0.0797642
MAFB	HMOX1	0.0797465
KLF10	VBP1	0.0797443
TCF7L2	TUFM	0.0797079
HOPX	TRADD	0.0796712
LYAR	AHSA1	0.0796221
VDR	PPBP	0.0795636
ARID3A	CD79B	0.0795556
YBX1	MTX1	0.0795518
YBX1	SLC25A3	0.0795092
MAFB	NCOA3	0.0794976
HMGB1	NDUFAF4	0.0794791
XBP1	MPG	0.0794766
FOS	CALM2	0.0794651
YBX3	PRADC1	0.0794576
YBX1	PSAP	0.0794064
HMGB1	COA3	0.0793946
KLF4	SUB1	0.0793012
LYAR	KCNE3	0.0792873
ID2	MRPL57	0.0792285
ETS2	HMGN3	0.0791825
ID2	NME1	0.0791276
MEF2C	SPTSSA	0.0791102
YBX1	RPS27L	0.0790613
LYAR	MRPL47	0.0790111
CCDC88A	C5AR2	0.0789916
TFDP1	MRPL16	0.0789588
CEBPA	MSRB2	0.0789499
ARID3A	AHSA1	0.078836
POU2F2	LST1	0.078831
MAFB	PYCARD	0.0788094
POU2F2	RAB31	0.078768
ZNF706	SHMT2	0.0787563
JUN	PLEK	0.0786998
YBX3	PSMB6	0.0786398
FOS	FTL	0.0786022
KLF4	PCMT1	0.0785543
NR1D1	PSMG3	0.0785362
HES1	NKIRAS2	0.0785317
LYAR	VDAC1	0.0784426
SPI1	TOMM22	0.0784359
CCDC88A	CXCL8	0.0784159
FOS	TXNDC17	0.0784031
NFE2	RBBP8	0.0783992
CEBPD	SCARB2	0.0783693
ATF3	HLA-DMB	0.0783028
POU2F2	MRPS34	0.0782992
FOS	SF3B5	0.0782989
MEF2C	EIF2S1	0.0782675
FOS	COX6B1	0.0782633
LYAR	NDUFV2	0.0782628
POU2F2	RAC2	0.0782603
ZNF706	NR1D1	0.0782279
HMGB1	MYL6	0.0782136
FOS	NDUFA11	0.0781596
FOS	HSPA1A	0.0781341
TCF4	TRIB1	0.0780588
POU2F2	RGS1	0.0779973
ID2	TPI1	0.0779955
ID2	MRPL12	0.0779774
FOS	PECAM1	0.0779716
LYAR	TRAPPC3	0.0779336
TCF4	SCO2	0.0779165
VDR	HLA-DMB	0.0779161
MAFB	PHC2	0.0778934
TCF7L2	NDUFC1	0.077868
SPI1	CDH23	0.0778423
YBX1	KYNU	0.0778095
SPI1	IER3IP1	0.0777843
ID2	TXN2	0.0777529
SSRP1	GPR183	0.0777389
PLEK	NOP10	0.0777141
HES4	AIFM1	0.077705
LYAR	HPRT1	0.07768
YBX3	CLINT1	0.077679
YBX3	GZMA	0.0776374
SSRP1	G0S2	0.0776319
SUB1	ISOC2	0.0776263
MAFB	ERP44	0.0776084
MAFB	SGK1	0.0775623
MAFB	NR1D1	0.0775454
FOS	RANBP1	0.0775435
HES1	ACO2	0.0775107
FOS	ARHGAP21	0.0775043
FOS	CCT3	0.0774788
YBX1	PGK1	0.0774587
POU2F2	CLPTM1L	0.0774106
POU2F2	SFXN5	0.0774003
ATF3	ZFAND6	0.0773924
CCDC88A	TPM4	0.0773903
SPI1	LYST	0.0773806
PLEK	AIF1	0.0773762
CEBPA	FGFBP2	0.0773583
SUB1	DNAJC15	0.0773535
TCF7L2	GNLY	0.0773522
ARID3A	MGLL	0.0773437
YBX1	S100A9	0.0773424
YEATS4	VOPP1	0.0773271
HES4	EMC4	0.0772811
NFE2	SHMT2	0.0772226
FOS	COX8A	0.0770928
KLF10	SAT1	0.0769909
FOS	PLAUR	0.0769711
SPI1	ISOC2	0.0769551
SUB1	RPP25L	0.076937
TCF4	NIPSNAP3A	0.0769307
ZNF706	PNP	0.0768544
TCF7L2	HMOX1	0.0768428
HMGB1	TMPO	0.0768291
KLF10	CCS	0.0768191
YBX1	CORO1A	0.0768172
YBX1	SYNGR2	0.0767736
NR1D1	NASP	0.0767562
SUB1	TIMM50	0.0767157
SSRP1	PSMB4	0.0767107
YBX1	SLIRP	0.0766942
MIS18BP1	LDHA	0.0766858
HES1	PHF19	0.0766794
FOS	ACAA2	0.0766597
CCDC88A	SAR1B	0.0766464
SSRP1	SPCS1	0.0766459
MIS18BP1	SNX5	0.0766242
HOPX	IPO5	0.0765663
KLF10	RNF7	0.076538
MIS18BP1	CORO1C	0.0765264
SUB1	CTSH	0.0764772
HMGB2	MRPS18C	0.0764758
IRF8	PSMG3	0.0764109
FOS	ZMPSTE24	0.0763904
PLEK	MT-ATP6	0.0763697
KLF4	GHITM	0.0763565
HMGB1	SLC25A6	0.0763431
HES1	EPS8	0.0763407
FOS	MRPL22	0.0763197
KLF10	S100A4	0.0762998
JUN	MS4A7	0.0762837
FOS	CDKN1C	0.0762522
SUB1	SNRPF	0.0762036
HHEX	GOLIM4	0.0761797
FOS	HMGB1	0.0761749
FOS	RHOB	0.0761216
FOS	DUSP12	0.0761061
VDR	EMC7	0.0761042
SPI1	MRPS12	0.0761037
PHB	PSMD10	0.0760964
PLEK	LAMTOR1	0.0760936
HMGB1	FCER1G	0.0760907
ATF3	TRIB1	0.0760738
SPI1	ZCRB1	0.0760692
YBX3	CD36	0.0760426
IRF5	AKR1A1	0.0759852
HES4	SMIM14	0.0759371
BATF3	SSR3	0.0759351
CEBPD	YIF1A	0.0759291
ID2	HSPA9	0.0758863
ID2	HAVCR2	0.0758854
POU2F2	CRIP1	0.0758394
HOPX	AKR7A2	0.0758373
CAMTA1	CCPG1	0.0758367
MXD3	ECI1	0.0757674
PLEK	ACO2	0.0757487
KLF4	SLC39A7	0.0757265
IRF5	LBR	0.0757223
FOS	FBXL15	0.0757183
HOPX	AK2	0.0757133
POU2F2	GHITM	0.0756924
FOS	AP1S2	0.0756837
FOS	NCF1	0.0756357
CEBPD	NUDT5	0.0756229
HOPX	TUBA4A	0.0756043
CAMTA1	MRPL51	0.0756016
SPI1	ABCC3	0.0755515
YBX3	PSMD12	0.0755255
ID2	RPP25L	0.0755034
POU2F2	MYL6	0.0754596
TCF4	BOLA3	0.0754388
POU2F2	RPN1	0.0754267
YBX1	MPC1	0.075399
POU2F2	SEC61A1	0.0753753
FOS	ARPC1B	0.0753753
FOS	VDR	0.0753475
FOS	POU2F2	0.0753103
HMGB1	SOX4	0.0752995
MAFB	GOLIM4	0.0752966
YBX1	SSRP1	0.0752916
BATF3	SEC23B	0.0752848
SPI1	EDF1	0.0752085
IRF8	EIF6	0.075208
MEF2C	ODC1	0.0752058
MXD3	MRPS36	0.0751596
HOPX	TIMM50	0.0751532
HMGB1	CYBB	0.0751466
MAFB	SEC11A	0.0751195
SPI1	RPS2	0.0750604
HOPX	NUDT2	0.07506
YBX1	RPL36AL	0.0749836
FOS	SMC2	0.0749584
ATF3	SLAMF7	0.074907
ID2	EIF6	0.0748997
JUN	MNDA	0.0748626
HMGB1	PSAP	0.0747902
LYL1	SS18L2	0.0747787
CEBPD	TXNL4A	0.0747739
HES4	DCPS	0.0747436
FOS	HLA-DMA	0.0747355
CEBPA	PHACTR1	0.0746781
FOS	HLA-DPA1	0.0746462
CEBPD	YWHAH	0.0746447
SUB1	EVI5	0.0746285
PLEK	SGK1	0.0746151
ID2	NDUFB10	0.0745878
SSRP1	MCTS1	0.0745631
ID2	TUBB4B	0.0745595
LYAR	CNTLN	0.0745563
POU2F2	CNTLN	0.0745544
SPI1	NDUFB4	0.0745486
HMGB1	COX7B	0.0745234
HES4	CDH23	0.0745127
ZNF706	RAB32	0.074498
MAFB	KLF4	0.0744913
HES1	GMPPA	0.0744777
YBX3	CDK2AP2	0.0744769
JUN	FCGR3A	0.0744668
NR1D1	GALNT2	0.0744389
DNAJC1	TXNDC15	0.0743842
HMGB1	SRI	0.0743704
PREB	UBE2L3	0.0742928
SOX4	BOLA3	0.0742654
LYL1	NUDT2	0.0742385
TCF7L2	HLA-DMB	0.0742318
ID2	SNRPG	0.0742088
FOS	SAR1B	0.0742017
HMGB1	FKBP2	0.074201
SPI1	UCP2	0.0741504
IRF8	VDR	0.0741382
HMGA1	PF4	0.0741315
MAFB	MRPL21	0.0741175
CCDC88A	ARPC5L	0.0740839
YBX1	COX7B	0.0740737
ATF3	HMGB2	0.0740648
CAMTA1	REEP5	0.0739965
HOPX	LAT2	0.0739852
FOS	FCN1	0.0739698
JUN	AKR7A2	0.0739677
YEATS4	CORO1C	0.0739625
IRF8	ZNF593	0.0739475
ZNF706	BATF3	0.0739469
POU2F2	ARID3A	0.0739283
PLEK	NDUFS3	0.0739175
HES4	SRD5A3	0.0739153
MIS18BP1	S100A8	0.0739131
HMGB1	LSP1	0.0738866
FOS	HSPE1	0.0738576
MIS18BP1	S100A9	0.0738488
YBX1	ABRACL	0.0738359
SUB1	MRPL18	0.0738009
HOPX	FGFBP2	0.0737929
ETS2	MGLL	0.0737923
TCF7L2	HM13	0.0737835
FOS	CYBA	0.0737691
MAFB	BLCAP	0.0737667
ID1	LSM3	0.0737611
FOS	UQCRH	0.073756
CEBPD	CLEC12A	0.0737164
FOS	ITGB1	0.0737136
POU2F2	OST4	0.0736921
JUN	EIF2S1	0.0736918
CEBPD	SSNA1	0.0736827
FOS	RAC2	0.0736513
MAFB	CPSF2	0.0736393
CEBPA	BRI3BP	0.0736305
XBP1	IRAK3	0.0736293
SOX4	GLA	0.0736232
YBX1	ARPC5	0.0735993
MIS18BP1	MS4A7	0.0735931
MEF2C	KCTD12	0.0735779
TCF7L2	BSG	0.0735724
FOS	SERF2	0.073512
XBP1	GZMB	0.0735054
FOS	ARPC5	0.0734767
YBX3	GPN3	0.0734575
ZNF706	SNX3	0.0734246
KLF10	TPM4	0.0734134
YBX1	CHST15	0.0734006
FOS	SIVA1	0.0733829
KLF4	TIMP1	0.073373
POU2F2	NASP	0.0733502
JUN	UQCRH	0.0733343
LYAR	AK2	0.0732943
FOS	MT-ND2	0.0732911
LYAR	YEATS4	0.0732821
FOS	SEC11C	0.0732713
FOS	CD82	0.0732475
XBP1	RUVBL2	0.0732464
KLF4	MS4A1	0.0732189
POU2F2	TMEM59	0.0731876
SOX4	CSF3R	0.0731552
CEBPA	CKAP5	0.0731544
IRF8	TAP1	0.0730921
HMGB2	CD82	0.073083
MIS18BP1	PMVK	0.073077
SPI1	MRPS36	0.0730666
TCF7L2	RRBP1	0.0730481
JUN	SLC25A3	0.0730392
YBX3	RABAC1	0.0730379
KLF4	NR1D1	0.0730336
JUN	SEC11C	0.0730107
FOS	SEL1L	0.0730024
ZNF706	ACAT1	0.0729946
SUB1	IDH2	0.072994
FOS	CCT6A	0.0729878
HES1	HSPA1A	0.0729857
YBX1	CHCHD2	0.0729669
BATF3	SOD2	0.0729532
VDR	DUSP12	0.0728751
HES4	TIMM50	0.0728657
IRF5	NIPSNAP3A	0.0728417
FOS	ID2	0.0728371
SPI1	MRPL18	0.0728335
SUB1	TXNDC17	0.0728276
YBX3	BIN3	0.0728261
FOS	MYL6	0.0728105
SUB1	CD300E	0.0728079
JUN	MRPL37	0.0727268
SPI1	UBE2S	0.0727044
JUN	TNFAIP3	0.072669
MAFB	HES1	0.0726498
ID2	BLCAP	0.0726244
ZBTB38	MLEC	0.0726088
ARID3A	PIGBOS1	0.0726069
IRF8	ADI1	0.0725967
MIS18BP1	ITGA4	0.0725886
HES1	STIP1	0.072554
ARID3A	RPLP1	0.0725297
SUB1	PNP	0.072526
HMGB1	RHOQ	0.0725199
HMGB1	ARPC5	0.0724716
HMGB1	COX5B	0.0724534
HMGA1	BCAT1	0.0724443
SSRP1	CSF2RB	0.0724246
TCF7L2	FOS	0.0724241
ETS2	ORAI2	0.0723981
HOPX	MRPL16	0.0723902
MEF2C	MDH1	0.0723615
POU2F2	EIF4A3	0.0723493
CCDC88A	HDGF	0.0723321
HES1	PNP	0.0722914
IRF5	AGPAT2	0.0722886
HMGB1	COX6B1	0.0722847
CEBPD	TM9SF2	0.0722766
ID2	MRPL15	0.0722753
YBX1	ICAM4	0.0722645
MAFB	CALM2	0.0722553
FOS	TPI1	0.0722108
POU2F2	ARL6IP1	0.0721896
HMGB1	VDR	0.0721506
ID1	KLF10	0.0721463
HMGA1	SRP9	0.0721184
NFE2	MLEC	0.0721156
FOS	ABCC3	0.0720895
KLF4	CCT2	0.0720742
ID2	CPPED1	0.0720527
POU2F2	MTDH	0.0720444
JUN	LYZ	0.0720341
FOS	ANXA2	0.0720339
ID2	HCK	0.0720261
MIS18BP1	UQCRFS1	0.0720053
JUN	CSTA	0.0720018
PLEK	KLF10	0.0720003
POU2F2	NDUFS5	0.0719187
YBX3	CORO1C	0.0719122
HMGB1	RPS2	0.0718958
CEBPD	SLAMF7	0.0718672
IRF8	FGL2	0.0718618
POU2F2	ATP6V0B	0.0718427
HES1	SHTN1	0.071821
PLEK	S100A4	0.071797
FOS	HSPA9	0.0717777
IRF8	ETS2	0.0717638
SPI1	LAP3	0.071747
HMGB1	HNRNPA2B1	0.0717388
JUN	CARD19	0.0717379
ID1	LMAN2	0.0717229
CCDC88A	ERP29	0.0717201
ID1	NUDT1	0.0717071
BATF3	ARPC5L	0.071687
ID2	EIF2S2	0.0716223
HMGB2	ERH	0.0716218
KLF4	CCL3	0.071581
TCF7L2	PBDC1	0.0715758
ZFHX3	SNX3	0.0715753
PLEK	COPB2	0.0715693
CAMTA1	ZNHIT3	0.0715674
ETS2	ARL3	0.0715139
TCF7L2	AHCY	0.0715105
FOS	SRP72	0.071458
SPI1	NDUFA12	0.0714566
YBX1	HNRNPC	0.0714416
TCF7L2	SSNA1	0.0714316
CAMTA1	CYC1	0.071429
TCF7L2	HHEX	0.0714049
KLF4	FTH1	0.0713766
KLF4	NTHL1	0.071362
PLEK	CHCHD2	0.0713583
POU2F2	PSMB5	0.07135
VDR	PIGF	0.0713344
HMGA1	TIMM8B	0.0713206
FOS	MGST3	0.0712885
MEF2C	PLCG2	0.0712623
JUN	PHB	0.0712272
XBP1	TSG101	0.0712196
SOX4	LAGE3	0.0711899
HMGB1	CSF2RB	0.0711875
SUB1	MT-ATP8	0.0711581
HMGB1	ATP6V0B	0.0711451
TCF7L2	SNF8	0.0711394
SPI1	PILRA	0.0711261
ETS2	PRDX5	0.0710946
KLF4	TCF4	0.0710813
ID2	HLA-DPA1	0.0710547
FOS	HPRT1	0.0709837
FOS	COX6C	0.0709715
HES4	CCT5	0.070925
ID2	DERL1	0.0709093
SSRP1	DUSP22	0.0709073
FOS	GHITM	0.0708999
MAFB	SFXN5	0.0708872
HMGB1	RAC2	0.0708843
SPI1	TRAPPC3	0.0708832
HMGB2	PSMD10	0.0708793
SPI1	MRPL47	0.0708742
YBX1	PREB	0.0708737
HMGB1	LYZ	0.0708686
JUN	PLCG2	0.0708575
KLF10	ATP6V0E1	0.070831
LYL1	SEC61A1	0.0708271
KLF4	MRPL22	0.0708244
JUN	AP1S2	0.0708098
CCDC88A	ANP32E	0.0707683
SPI1	IFITM3	0.0707525
TFDP1	RPP25L	0.0707314
FOS	DDT	0.0706838
DNAJC1	DNAJC3	0.0706397
LYAR	CYB561A3	0.07062
FOS	TUBB4B	0.07054
FOS	POLR2H	0.0705171
PLEK	CFD	0.0705033
HMGB1	DYNLL1	0.0704269
KLF4	CYCS	0.0704167
ID2	PGAM1	0.0704123
YBX1	CLIC1	0.0703971
FOS	PAK1	0.0703897
SOX4	CKAP5	0.0703879
YBX3	RAB8A	0.0703853
HMGB2	NDUFS3	0.0703805
PLEK	TUBB	0.0703552
SPI1	RHOB	0.0703391
FOS	LMO2	0.0703351
ETS2	PMVK	0.0703286
FOS	SAT1	0.0703144
FOS	HMGN2	0.0703143
KLF10	SERPINA1	0.0703129
PLEK	EDEM2	0.070306
HMGB1	HSD17B10	0.0702676
ZBTB38	EXOSC7	0.0702638
FOS	C1QBP	0.0702556
FOS	SSR4	0.0701867
YBX1	PPIA	0.0701807
LYAR	GAPT	0.0701801
TCF7L2	P2RX1	0.0701651
FOS	UQCRC2	0.070142
JUN	SRPRA	0.0701363
BATF3	GZMH	0.0701303
ID2	SULF2	0.0701189
FOS	KCNK6	0.0701082
BATF3	TTN	0.07009
SOX4	NFE2	0.0700829
IRF5	SNX3	0.0700766
TCF7L2	IFIT3	0.0700607
HMGB2	ZFAND6	0.0700588
SPI1	MT-ND4L	0.070041
YBX1	SUB1	0.0699642
JUN	ACTG1	0.0699353
KLF4	MPC1	0.0699103
HMGB2	PSMA3	0.0699021
YBX3	EIF5A	0.0698854
TCF7L2	PMVK	0.0698467
SUB1	MDH1	0.0698461
KLF4	FUNDC2	0.0698207
KLF4	SFXN5	0.0698126
FOS	CAMTA1	0.0697894
NFE2	LY96	0.0697848
HOPX	HSPB11	0.0697827
LYAR	DNAJC1	0.0697818
IRF8	NIPSNAP3A	0.0697685
YEATS4	BCKDK	0.0697514
MIS18BP1	MRPS34	0.069736
POU2F2	RPS2	0.0697359
ATF3	REXO2	0.0697214
FOS	SDF4	0.0697129
HMGB1	DMXL2	0.0697086
NR1D1	TXNDC11	0.0696727
MIS18BP1	C5AR1	0.0696609
ID2	TUBA1C	0.0696479
YBX1	TCF7L2	0.0696471
FOS	NKIRAS2	0.0696426
YBX1	SMC4	0.0696378
SUB1	RER1	0.0696361
TCF7L2	AKR1A1	0.0696125
YBX3	ALDH2	0.0695582
HES4	SRSF9	0.0695506
PLEK	GCA	0.0695462
FOS	HNRNPC	0.0695159
KLF4	MRPL40	0.0694985
TCF7L2	SRD5A3	0.0694973
FOS	SNRPC	0.0694931
CEBPD	PSMD12	0.0694752
SUB1	SLC3A2	0.0694428
IRF8	LYPD2	0.0694288
KLF4	ORAI3	0.0694136
FOS	HSPA8	0.0694026
FOS	PDHA1	0.0693905
POU2F2	CSTA	0.0693885
FOS	MTX1	0.0693625
ARID3A	ABT1	0.0693357
LYAR	NDUFB8	0.0693294
SSRP1	TMEM167A	0.0693239
HMGB1	NAMPT	0.0693159
FOS	FKBP1A	0.0692887
MEF2C	KDELR2	0.069277
FOS	GSPT1	0.0692703
MAFB	HVCN1	0.0692638
SPI1	ISCU	0.0692542
SPI1	VKORC1	0.0692319
FOS	LSM2	0.0692048
PHB	SESN3	0.0691838
SPI1	ACTG1	0.0691793
YBX3	RPN2	0.0691549
FOS	IER3IP1	0.0691086
HOPX	GYG1	0.0690965
YBX3	TXNL4A	0.0690878
POU2F2	PSMB1	0.0690749
MEF2C	CKS1B	0.0689955
FOS	UBL5	0.0689918
IRF8	CHCHD10	0.068991
YBX1	BIN3	0.068937
JUN	CTSS	0.0689272
HMGB1	GNG5	0.0689042
YBX1	DUSP22	0.0688926
FOS	IFI6	0.0688856
CEBPA	EIF6	0.0688537
HHEX	SMIM14	0.0687722
HMGB1	CCL5	0.0687554
ID2	FH	0.0687456
FOS	PRELID1	0.0686478
JUN	ORMDL2	0.0686453
YBX3	PEBP1	0.0686264
MAFB	IFI6	0.0686161
HMGA1	SLBP	0.0685893
KLF4	PSMB7	0.0685857
MEF2C	GLRX	0.0685848
HES1	PRDX3	0.0685692
ARID3A	CCT3	0.0685374
KLF4	CLEC7A	0.0685364
KLF4	ORMDL2	0.0685281
SUB1	SNRPB	0.0685171
SPI1	RBBP8	0.0685025
PLEK	CAMTA1	0.0684622
YBX1	MAFB	0.0684511
JUN	MT-CO1	0.0684141
ID2	MRPS34	0.0684118
SUB1	GLRX5	0.0683572
MIS18BP1	CACYBP	0.0683429
TCF7L2	MXD3	0.0683243
SUB1	TMEM147	0.0683192
SUB1	MT-ND1	0.0682863
HOPX	TFDP1	0.0682756
MAFB	CNTLN	0.0682241
ATF3	FDPS	0.0682195
CEBPA	UBB	0.0682172
MIS18BP1	SS18L2	0.0682172
PLEK	SERF2	0.068207
JUN	HOPX	0.0681989
FOS	CFP	0.0681971
CAMTA1	PSMG2	0.0681934
FOS	DUSP6	0.0681769
FOS	FCGRT	0.068164
KLF4	GALNT1	0.068142
CEBPD	PLXDC2	0.068128
TCF7L2	MAGOHB	0.0681222
HMGB2	TMSB4X	0.0681171
IRF5	BRI3BP	0.0681137
KLF10	NUDT1	0.0681089
HMGB2	YIF1A	0.0680783
JUN	HINT1	0.0680689
HMGA1	FOS	0.0680497
POU2F2	HMGN3	0.0680368
HES4	CD300E	0.0680328
FOS	GSTP1	0.0680266
MAFB	LYST	0.0680117
ARID3A	NHP2	0.0679992
JUN	HLA-DMA	0.0679896
JUN	ZCCHC9	0.0679875
MIS18BP1	LRRK2	0.0679815
FOS	UBB	0.0679735
CEBPD	EIF4EBP1	0.0679618
YBX1	BCL2A1	0.0679558
CEBPA	SNRPD1	0.0679153
YBX1	DMXL2	0.0678947
CCDC88A	ZNF593	0.0678804
POU2F2	YWHAH	0.0678769
HMGB1	ETFA	0.0678699
ATF3	MTCH2	0.0678612
FOS	DERL1	0.0678441
SPI1	NPM1	0.0678284
ZNF706	MMADHC	0.0678231
PHB	FAM126A	0.0678071
JUN	HNRNPC	0.0677953
PREB	SNRPF	0.0677916
YBX3	TMEM147	0.0677804
KLF4	AGPAT2	0.0677641
ID2	CD86	0.0677584
DNAJC1	SLIRP	0.0677556
LYL1	POLR2E	0.0677474
FOS	SRPRA	0.0677359
HES1	ZBTB38	0.0677301
SUB1	FAM126A	0.067716
IRF5	NCF1	0.0676941
KLF4	ALOX5	0.0676887
SPI1	BSG	0.0676667
FOS	LSP1	0.0676609
FOS	STIP1	0.0676545
MAFB	DUSP6	0.0676429
DNAJC1	ZNHIT3	0.0676309
ID2	COX17	0.0676286
HMGB1	BUB3	0.0676238
FOS	AHCY	0.0676063
FOS	UBE2L3	0.0676025
FOS	OST4	0.0675831
KLF4	PDCD5	0.0675592
HMGB1	MRPS7	0.067556
FOS	CORO1A	0.0675355
HES1	ADK	0.0675296
MXD3	SEC13	0.0675211
FOS	SEC23B	0.0675157
PHB	ECHS1	0.0675119
PLEK	ROMO1	0.0675075
CAMTA1	PCNA	0.0674958
MIS18BP1	PTGIR	0.0674922
SPI1	RCBTB2	0.0674743
KLF4	S100A6	0.0674739
SUB1	SRSF9	0.0674726
HMGB2	RPN2	0.0674663
FOS	LGALS3	0.0674566
POU2F2	RPL15	0.0674561
FOS	ERP29	0.0674556
FOS	COPS3	0.0674238
CEBPA	BANF1	0.0674215
POU2F2	LRRC25	0.0674013
HMGB1	GAPDH	0.067401
HMGB1	HM13	0.0673963
CAMTA1	ETFA	0.0673921
POU2F2	LAMTOR1	0.0673396
FOS	PARP1	0.0673122
PLEK	COX7A2	0.0673117
KLF4	PLAUR	0.0673111
FOS	PSME2	0.0672847
LYL1	DTYMK	0.0672599
CEBPD	NPL	0.0672316
SPI1	HAVCR2	0.0672232
ATF3	EMC6	0.0672057
HMGB1	RPLP0	0.0672051
FOS	SUB1	0.06719
FOS	CKLF	0.0671304
ETS2	CSF2RB	0.067123
YBX3	MS4A6A	0.0671085
CCDC88A	DCPS	0.0671068
JUN	EMC6	0.0670946
ETS2	MRPL20	0.0670706
MIS18BP1	MPP1	0.0670541
FOS	RPLP0	0.0670365
JUN	HLA-DRA	0.0670345
YBX1	SNRPE	0.067033
POU2F2	TESC	0.0670296
POU2F2	DUSP6	0.0670252
YBX1	SRGN	0.0669866
FOS	RPS19BP1	0.0669592
FOS	BCL2A1	0.0669476
POU2F2	PDIA6	0.0668459
CAMTA1	CCL3	0.0668319
HOPX	XBP1	0.0668217
FOS	CYBB	0.0667872
KLF10	NDUFAF3	0.0667847
MAFB	ACO2	0.0667628
PLEK	MEF2C	0.0667149
FOS	NDUFA2	0.0666908
POU2F2	PSTPIP2	0.0666799
YBX1	VOPP1	0.0666673
PLEK	SSNA1	0.066667
HMGB1	PSMA5	0.0666334
FOS	PPIF	0.0666253
SUB1	MRPL15	0.066613
PLEK	HDGF	0.0665923
HHEX	SCIMP	0.0665919
KLF10	CXCL8	0.0665367
TCF7L2	REEP5	0.0664699
HHEX	KIF22	0.0664576
PLEK	TMBIM6	0.066457
POU2F2	DOCK5	0.0664543
HES1	NAMPT	0.0664417
CAMTA1	PEBP1	0.0663675
VDR	UFM1	0.0663634
SPI1	PDHA1	0.0663478
LYL1	PDIA4	0.0663412
HMGB2	SSBP1	0.0663334
POU2F2	PSMG2	0.0663284
TCF7L2	TESC	0.0663247
JUN	IDH2	0.0662902
JUN	BCL2L11	0.06629
POU2F2	RANBP1	0.0662761
FOS	METTL7A	0.0662616
CEBPD	ADRM1	0.0662405
KLF4	GTF3C6	0.0662112
ID2	FGL2	0.0661861
YBX3	MDH2	0.0661631
TCF7L2	CDKN1C	0.0661548
HMGB2	FTH1	0.0661276
HES1	IPO5	0.0661105
SOX4	KDELR2	0.0661032
BATF3	WDR83OS	0.0660848
TCF7L2	SND1	0.0660833
POU2F2	ADGRE2	0.0660803
KLF4	ILF2	0.0660181
FOS	ANXA5	0.0659545
HMGB2	MRPS7	0.0659465
HMGA1	HSPB11	0.0659291
CEBPA	ENTPD1	0.0659191
SUB1	DNAJB9	0.0659115
JUN	PIGBOS1	0.0659082
POU2F2	TIMM10	0.0658919
HMGB1	DNAJB9	0.0658747
TCF7L2	GSPT1	0.0658745
HMGB1	FTH1	0.0658707
FOS	PGAM1	0.0658636
NFE2	SMC2	0.0658347
POU2F2	CCL5	0.0657986
KLF4	TMED9	0.0657843
CEBPD	ERP44	0.0657769
POU2F2	BIN3	0.0657565
FOS	LRPAP1	0.0656877
ZBTB38	AKR1A1	0.06567
LYL1	HSPB11	0.0656617
KLF4	MRPL57	0.0656334
VDR	EXOSC8	0.0655777
NFE2	RAB32	0.0655732
SPI1	CCT3	0.0655689
HHEX	LYPD2	0.0655613
TCF7L2	GOLGB1	0.065561
MEF2C	KDELR1	0.0655587
FOS	LYPD2	0.0655571
ATF3	DDX39A	0.0655562
YBX1	HLA-DRB1	0.0655459
YBX1	NDUFB3	0.0655429
ZNF706	CDH23	0.0655333
POU2F2	ABRACL	0.0654971
DNAJC1	HHEX	0.0654604
YBX3	MT-CO2	0.0654478
CCDC88A	VDAC1	0.0654367
HMGB1	ANAPC11	0.0654112
YBX1	SEC13	0.06536
FOS	MRPS16	0.0653369
POU2F2	SERF2	0.0653346
MAFB	RGS1	0.0653334
SPI1	HCK	0.0653163
VDR	P2RX1	0.0652891
HES4	KLF4	0.0652686
CEBPD	MRPS26	0.065263
CEBPD	GBP1	0.0652519
HMGB1	SSR2	0.0652336
ZNF706	RPA3	0.0652228
FOS	NDUFC1	0.065222
BATF3	GZMA	0.0652109
FOS	SLC31A2	0.0652041
FOS	BCAT1	0.0651516
JUN	GPR183	0.0651438
ID2	SPCS3	0.0651379
MIS18BP1	FDX1	0.0651226
ZBTB38	TNFSF13B	0.0651144
CEBPA	PPP1R7	0.0650945
MIS18BP1	NDUFA1	0.0650875
CCDC88A	HNRNPAB	0.0650856
JUN	XRCC5	0.0650535
FOS	S100A9	0.0650515
ID2	NCOA3	0.0650471
KLF4	SMC4	0.065033
YBX3	ZCCHC9	0.065032
TCF4	SNF8	0.0650316
HOPX	ARL6IP1	0.0650258
HMGB1	MRPL52	0.0650247
FOS	GRN	0.0649948
SPI1	HLA-DRB5	0.0649845
PLEK	HES4	0.0649731
ID2	LDHA	0.0649649
FOS	PSMA3	0.0649435
MIS18BP1	CEBPD	0.0648962
HOPX	ECI1	0.064892
FOS	SPCS3	0.0648563
LYAR	EMC7	0.0648512
CAMTA1	MMADHC	0.0648338
HHEX	HSD17B10	0.0648281
YBX1	SLC25A6	0.0648131
SUB1	LRPAP1	0.0648083
HES4	CCDC50	0.0648082
FOS	SLC1A5	0.0648076
HMGB1	XRCC6	0.0648017
SOX4	LMAN2	0.0647984
TCF7L2	ISG20	0.0647869
ID2	UBE2N	0.064775
CAMTA1	APOBEC3G	0.0647696
MEF2C	PRADC1	0.0647586
PLEK	VDR	0.0647164
PLEK	CLPTM1L	0.0647016
MAFB	BLVRA	0.0647006
FOS	MFF	0.0646623
HMGB1	UQCRQ	0.0646492
KLF4	CTSH	0.0646446
XBP1	DNAJB9	0.0646393
HES4	BLCAP	0.064637
POU2F2	CHCHD2	0.0646335
HMGB1	NDUFS5	0.0646253
JUN	PTMA	0.0646124
CCDC88A	CD86	0.0646074
KLF4	CTSC	0.0645898
IRF8	TXNDC11	0.0645885
PREB	CARD19	0.0645674
SPI1	EIF6	0.0645569
FOS	GSTO1	0.0645565
IRF5	FDPS	0.0645377
FOS	TPM4	0.0645231
POU2F2	ARPC2	0.0645207
LYL1	SEC14L1	0.0645171
SUB1	TIMM13	0.0645149
DNAJC1	TMED10	0.0645142
ID2	PRELID1	0.0645082
FOS	DYNLL1	0.0645043
ID2	LDHB	0.0644963
SPI1	NDUFA8	0.0644962
LYL1	RAB8A	0.0644898
CEBPA	ZNHIT3	0.0644797
PLEK	NCF2	0.0644745
YBX1	UQCRQ	0.0644637
YBX1	C5AR2	0.0644557
FOS	HNRNPA2B1	0.0644505
ID1	UTP14A	0.0644145
HMGB2	LDHB	0.0644134
SUB1	BCL2A1	0.0644108
CEBPA	TRIB1	0.0643993
MAFB	FTL	0.0643971
PREB	LRPAP1	0.0643931
HMGB2	NDUFAF4	0.0643874
SPI1	C1QBP	0.0643836
FOS	XBP1	0.0643787
MAFB	BCCIP	0.0643753
MAFB	PHPT1	0.0643736
JUN	ALDH2	0.0643605
MAFB	UBE2J1	0.06436
POU2F2	COX6B1	0.0643529
YBX1	SNRPD3	0.0643504
JUN	USP1	0.0643471
KLF10	AIF1	0.0643453
FOS	CD74	0.0643421
HES1	MS4A1	0.0643117
FOS	CEBPD	0.0642584
TFDP1	ACAT1	0.0642376
JUN	CEBPA	0.0641581
TFDP1	FDX1	0.0641568
YBX3	GRN	0.064149
HOPX	GZMA	0.0641452
HMGA1	SIVA1	0.0641418
IRF5	SPCS1	0.0641341
YBX1	PSMB3	0.0641277
HMGB1	ARF1	0.0641182
POU2F2	BATF3	0.0641067
FOS	GBP1	0.064106
SPI1	CD79B	0.0641025
BATF3	UBE2L3	0.0640906
HES1	PSMD8	0.0640849
HMGB1	PDIA3	0.0640808
CEBPD	ZMPSTE24	0.0640784
HMGB2	ERP29	0.0640563
JUN	S100A9	0.0640254
YBX1	DECR1	0.0640222
KLF10	KCNK6	0.0640204
YBX1	GZMA	0.064006
FOS	AHSA1	0.0639997
ID2	HDGF	0.0639934
SUB1	CFP	0.063989
PHB	ORAI3	0.0639663
VDR	TMEM147	0.0639595
SOX4	MEF2C	0.0639492
LYAR	MRPL51	0.0639166
FOS	SYNGR2	0.0639144
PLEK	S100A6	0.0639126
SUB1	ECHS1	0.0638894
PLEK	AKR7A2	0.0638826
KLF4	PNP	0.063851
LYL1	MRPL57	0.0638461
SPI1	PIGF	0.0638313
BATF3	LRRK2	0.0638302
MEF2C	PLXDC2	0.0638054
MAFB	PDIA6	0.0637919
CEBPD	GMPPA	0.0637782
ETS2	TCP1	0.0637517
KLF4	ABT1	0.0637368
JUN	TUBA4A	0.0637144
PLEK	UBE2J1	0.0636946
NR1D1	FKBP2	0.0636923
HMGA1	ACTB	0.0636913
JUN	ACTB	0.0636573
KLF4	ECHS1	0.0636551
FOS	SSR2	0.0636488
CCDC88A	TOMM22	0.063629
HMGB1	LRRK2	0.0636253
SPI1	YWHAQ	0.0636137
FOS	DAD1	0.063613
MAFB	TPRKB	0.0636097
ZNF706	FKBP3	0.0636047
NFE2	TXNDC12	0.063594
HMGB1	SLC25A5	0.0635718
CCDC88A	NUDT16	0.0635567
KLF4	TMSB4X	0.0635452
SUB1	ECI1	0.0635403
POU2F2	CDK4	0.0635354
ID2	NDUFAF3	0.0635307
NFE2	TFDP1	0.0635234
HHEX	CSF1R	0.0635134
KLF4	UBE2N	0.0634949
ID2	PSMB6	0.0634937
SUB1	PPA1	0.0634928
DNAJC1	LY96	0.0634681
POU2F2	PSMD2	0.0634568
ARID3A	UBE2S	0.0634343
HMGB1	DERL1	0.0634148
SOX4	MCM5	0.0633996
YEATS4	MRPL15	0.063387
LYL1	SEC61B	0.0633488
ARID3A	IER3IP1	0.0633375
TCF7L2	MRPL34	0.0633358
HMGB1	ATP1B3	0.0633336
FOS	ENO1	0.0633334
IRF5	LGALS2	0.0633247
CEBPD	RUVBL2	0.0633211
HMGB1	ING2	0.0633151
YBX1	SERP1	0.0633054
MAFB	PSME2	0.0632823
KLF4	CRELD2	0.0632692
FOS	ICAM4	0.0632624
YBX1	COPB2	0.0632495
PLEK	SDF4	0.063225
IRF8	TXNDC9	0.0631898
SPI1	TXNDC9	0.0631453
TFDP1	MED8	0.0631432
YBX1	NANS	0.0631243
PLEK	POLR2L	0.0630886
FOS	CPPED1	0.0630709
FOS	FTH1	0.0630524
MAFB	ANP32E	0.0630517
JUN	C1QBP	0.0630235
FOS	CLINT1	0.0630112
XBP1	SPTSSA	0.0630086
FOS	CLTA	0.0630075
PREB	PSMA5	0.0629963
KLF4	SLC25A3	0.0629821
SOX4	MRPL20	0.0629743
PREB	CDC123	0.0629339
MIS18BP1	MAGOHB	0.0629198
SUB1	ZMPSTE24	0.062904
TFDP1	BOLA3	0.0628975
FOS	PSMB4	0.0628796
YBX1	NHP2	0.062872
LYAR	SLC43A3	0.0628557
SPI1	FCER1G	0.0628356
FOS	ACTG1	0.0628333
HMGB1	SEC61B	0.0628246
POU2F2	C1QBP	0.0628038
YBX1	MT-ND4	0.0627885
HMGB2	MTCH2	0.0627873
FOS	PPA1	0.0627688
POU2F2	LYZ	0.0627491
FOS	MS4A7	0.0627438
PLEK	MCTS1	0.0627343
POU2F2	NUCB2	0.0627165
IRF8	GLRX5	0.0627145
SSRP1	GOLIM4	0.0627061
JUN	MEF2C	0.0627046
LYL1	CAPG	0.0626564
FOS	RPLP1	0.0626308
HMGB1	NPM1	0.0626174
JUN	UBE2J1	0.0625899
FOS	RNF130	0.0625722
KLF4	HAVCR2	0.0625663
SPI1	LPCAT2	0.0625515
HMGB1	TNF	0.0625429
NFE2	ATOX1	0.0625346
POU2F2	SNRPC	0.0625219
ETS2	ANP32A	0.0625203
LYAR	GALNT2	0.0625124
SPI1	CHST7	0.0625025
JUN	COPS3	0.0624972
FOS	HOPX	0.0624882
SPI1	RPA3	0.0624801
ZBTB38	EIF3I	0.0624745
SSRP1	PRDX6	0.0624741
TCF7L2	MRPL52	0.062474
TCF4	NDUFA8	0.0624564
PREB	FKBP3	0.0624511
HMGB1	LGALS1	0.0624507
FOS	SNU13	0.0624319
FOS	NDUFA9	0.0624008
LYL1	ECH1	0.0623996
CCDC88A	CHCHD1	0.0623888
SUB1	PHACTR1	0.0623879
CEBPD	LYPD2	0.0623575
KLF4	MFF	0.0623482
SOX4	DMXL2	0.0623436
FOS	SEC13	0.0623409
ATF3	MRPS18C	0.0623287
SPI1	XBP1	0.0623248
HMGB2	MS4A6A	0.0623242
PLEK	PMVK	0.0623214
ID2	DUSP22	0.0623109
ATF3	HMGA1	0.0622778
ID1	FBP1	0.0622771
YBX1	HCK	0.0622738
YBX3	CKAP4	0.0622707
PHB	CLEC4A	0.0622637
DNAJC1	HVCN1	0.0622564
FOS	NDUFA1	0.062236
YEATS4	EBNA1BP2	0.0622288
SPI1	RPS27L	0.0622285
IRF5	GTF3C6	0.0622219
POU2F2	NDUFAF4	0.0622057
KLF4	ACAT1	0.0621961
FOS	AURKAIP1	0.0621936
FOS	DBI	0.0621875
HMGB1	JUN	0.0621807
HES4	TXNDC11	0.0621735
MIS18BP1	ETS2	0.0621575
ATF3	GSN	0.0621531
FOS	S100A10	0.0621324
POU2F2	EIF3M	0.0621309
HES1	ABT1	0.0621071
SPI1	P2RX1	0.0620784
CEBPD	SRPRA	0.0620666
CEBPA	AIFM1	0.0620623
HMGB1	PPP4C	0.0620554
POU2F2	SLC25A6	0.062049
SPI1	CTSC	0.062048
SPI1	NDUFA9	0.0620433
PLEK	JUN	0.062042
POU2F2	GYG1	0.0620176
HMGB1	SNRPD1	0.0619933
POU2F2	IFIT3	0.0619733
TCF7L2	MRPL57	0.0619712
VDR	TXNDC9	0.0619407
YBX1	SERF2	0.0619391
POU2F2	DYNLL1	0.0619296
FOS	NTHL1	0.061898
HES1	ETFA	0.0618618
SSRP1	SWI5	0.0618589
ZNF706	MTX1	0.0618523
FOS	LYAR	0.0618428
CEBPD	TXNDC9	0.0618332
CEBPD	UQCRFS1	0.0618303
POU2F2	SLC25A5	0.0618276
KLF4	FCGR3A	0.0618269
TCF7L2	HAVCR2	0.0618258
FOS	COX17	0.0618176
LYL1	ZNF593	0.0617852
MAFB	EVI5	0.0617796
IRF5	SNX5	0.0617772
JUN	TIMM50	0.0617668
JUN	GZMH	0.0617642
HMGB1	RBX1	0.0617448
JUN	FOS	0.0617434
TFDP1	TOP1	0.0617289
MEF2C	ZFHX3	0.0617263
HMGB1	ACTB	0.0617253
HES1	FKBP3	0.0617127
HHEX	TUBB	0.0617106
LYAR	TIMM10	0.0617079
HMGB1	VCP	0.0616985
KLF10	PEBP1	0.0616983
HOPX	IER3	0.0616949
YBX1	NCF2	0.0616813
IRF8	PLIN2	0.06167
YBX1	FTL	0.0616633
YBX1	COX5B	0.0616626
YBX1	SURF4	0.0616607
MXD3	HERPUD1	0.0616546
NR1D1	MRPL24	0.0615923
TCF7L2	MRPL15	0.0615911
LYAR	WDR18	0.0615843
MIS18BP1	BCL2L11	0.0615803
ZNF706	HES1	0.0615695
POU2F2	AURKAIP1	0.0615544
CEBPD	SOX4	0.0615541
JUN	NDUFC2	0.0615318
ID2	HNRNPAB	0.0615265
YBX1	HLA-DPB1	0.061514
HOPX	DEF8	0.0615044
HHEX	PIGF	0.0614844
JUN	ATRAID	0.0614818
HES4	NDUFB4	0.0614435
CEBPD	TUFM	0.0614391
JUN	SNRPD2	0.0614364
FOS	PARK7	0.0614312
HMGB1	COPZ1	0.0614228
SPI1	SNRPG	0.0614102
CEBPD	ORAI2	0.061403
KLF4	SAT1	0.0613954
XBP1	MRPL24	0.0613831
MEF2C	CFL1	0.0613799
FOS	PSMB6	0.0613742
JUN	KLRB1	0.0613726
FOS	S100A6	0.0613634
FOS	MTSS1	0.0613528
HES1	PSMB5	0.06133
HMGB1	ISCU	0.0613279
PLEK	RNF7	0.0612913
HHEX	DERL1	0.0612788
FOS	HCK	0.0612715
FOS	ABT1	0.0612686
SPI1	EIF2S1	0.0612372
HHEX	P4HB	0.0612213
SPI1	LCP1	0.0612147
CAMTA1	CPVL	0.0612075
VDR	IRF8	0.0612012
CEBPD	CCT8	0.0611784
TCF7L2	C5AR1	0.0611769
SPI1	PBDC1	0.0611767
BATF3	RGL4	0.0611722
ZNF706	TMSB10	0.0611665
CEBPA	HDLBP	0.0611636
POU2F2	MTSS1	0.0611517
YBX1	SERBP1	0.061129
FOS	EIF2S1	0.0611133
MIS18BP1	RRBP1	0.0611063
KLF4	ALG5	0.0610826
POU2F2	OAZ1	0.0610617
PREB	EIF4A3	0.06106
LYAR	DUSP2	0.0610597
POU2F2	CST3	0.0610369
CEBPA	RGS1	0.0610305
MEF2C	ZFAND6	0.0610242
FOS	DNAJC3	0.0610228
YBX3	NUDT2	0.0610115
YBX1	GPR183	0.0610068
JUN	SLC25A5	0.0610057
ID1	KDELR1	0.0609998
HMGB1	MT-ND2	0.060984
MAFB	LMO2	0.0609831
NFE2	RNASEH2C	0.0609703
HES1	CCDC88A	0.0609624
VDR	MT-ATP8	0.0609588
ZNF706	MRPS11	0.0609551
PLEK	COPZ1	0.0609527
HMGB1	HMGN2	0.0609463
SSRP1	PSMC4	0.060945
KLF10	RAB32	0.060936
POU2F2	ANXA1	0.0609306
KLF10	SS18L2	0.0609286
FOS	XRCC6	0.0609258
POU2F2	ANXA5	0.0609174
KLF4	HES1	0.0609006
ARID3A	HINT2	0.0608843
HMGB1	SERF2	0.0608672
[truncated: 24,833 more rows]

## Sheet: 10d.Monkey
Monkey_Monocytes_linkList_0.01
regulatoryGene	targetGene	weight
TCF4	GZMB	0.160205
TCF4	IRF8	0.137634
TCF4	LAIR1	0.136113
TCF4	PLAC8	0.129111
IRF8	TCF4	0.125706
CCDC88A	CFD	0.114889
IRF8	ATP13A2	0.108956
TCF4	RFLNB	0.105771
CCDC88A	DST	0.102327
CCDC88A	PSAP	0.101086
CCDC88A	MICAL1	0.0968375
TCF4	NGLY1	0.0951557
TCF4	ATP13A2	0.0948459
IRF8	PLAC8	0.0932874
IRF8	IRF7	0.0867909
PBRM1	TRAK1	0.0866355
IRF8	LAIR1	0.0849807
TCF4	CCDC50	0.0803834
AHRR	FGFR1OP2	0.0791931
FOS	SIRPB2	0.0786427
REPIN1	BMF	0.0760263
IRF8	NGFR	0.0750626
IRF8	CLNK	0.074378
KLF6	CD14	0.0737999
IRF8	GZMB	0.0727741
MEF2A	TBCE	0.0716847
IRF8	RFLNB	0.0712974
CCDC88A	FTL	0.0703551
ID2	BATF3	0.0694436
ADNP	MAP3K8	0.0691112
TCF4	NGFR	0.0681103
CCDC88A	NCKAP5	0.0674546
TCF7L2	JADE2	0.0653486
ZNF518A	ANKRD26	0.0643383
ID2	ACTN1	0.0638872
IRF8	ITM2C	0.0629838
ZNF292	UBE2O	0.0627938
FOXP1	STRN	0.0620493
IRF8	NGLY1	0.0620219
REPIN1	PLAC8	0.0618705
CCDC88A	ATAD2B	0.0613347
TCF4	CCDC186	0.0612962
CCDC88A	JAML	0.0604697
TCF4	TP53I13	0.0603937
CCDC88A	ADAM8	0.0595765
FOS	NAPA	0.0590606
KLF6	PTGS2	0.0588305
FOS	PEF1	0.0586228
YBX1	TMX3	0.0584409
IRF8	CCDC50	0.0582258
TCF7L2	MS4A7	0.0581995
ZNF146	PAIP1	0.058057
PBRM1	MCM7	0.0578044
NR3C1	WDR46	0.0575451
CEBPZ	NIPSNAP2	0.057506
BACH1	SUPT4H1	0.0573409
NFKB1	TXN2	0.0569398
TADA2B	VRK2	0.0567942
ZNF292	MDN1	0.0564951
TCF7L2	WASF2	0.0562285
TCF4	ITM2C	0.0557909
ZNF652	MAP4K2	0.0557686
KLF6	FOS	0.0556404
ID2	NR4A3	0.0556136
GTF3A	USP14	0.0555759
RUNX3	ATXN7L3	0.0551303
LRRFIP1	IRAK1	0.0549019
FOS	LYZ	0.0548385
FOS	S100A9	0.0545053
CBFB	IMMT	0.0545041
NFIL3	EREG	0.0542392
TCF12	COPS8	0.0542076
KLF6	TAGLN2	0.0539921
CTCF	DNM1L	0.0535649
IRF8	SELL	0.0534542
CCDC88A	JMJD1C	0.0530472
CCDC88A	ARHGAP5	0.052947
EGR1	CD14	0.0528764
FOS	KLF4	0.0523716
RUNX3	COLGALT1	0.0523601
EGR1	PTGS2	0.0522997
IRF8	TXN	0.0522393
BAZ2A	LRRFIP2	0.0521822
FOS	EGR1	0.0520699
SUB1	TP53BP1	0.0519962
IRF3	EIF4E2	0.0519019
MAFG	DDIT4	0.0518256
CCDC88A	SPECC1	0.0518095
NFIL3	FN1	0.0512319
TCF12	RNF167	0.0511108
IRF5	SRSF8	0.0508347
FOS	KLF6	0.0506758
PBX2	CPSF2	0.0506465
IRF8	CEP78	0.0506144
IRF8	TNNI2	0.0505019
ZNF652	NCBP2	0.0504482
TADA2B	HYOU1	0.050382
CCDC88A	PADI2	0.050366
NFYC	RUFY1	0.0503413
HIVEP2	NPTN	0.0502334
SRF	REXO2	0.0502109
TRERF1	STX17	0.0499918
YBX1	RPS4Y1	0.0495636
IRF3	SQLE	0.0495579
ATF6	AGTPBP1	0.0495173
IRF8	CCDC88A	0.049251
TCF4	TNNI2	0.0490182
PBRM1	SURF1	0.0488874
POU2F2	ITGAX	0.0488815
NCOR1	PPP1CB	0.0487797
TCF4	TXN	0.0486856
TCF4	VAV3	0.0486685
NME2	RPS3	0.0484375
HSF1	NTAN1	0.0484332
CCDC88A	WDFY4	0.0483363
KLF6	VIM	0.0483192
KLF6	NFKBIA	0.0481067
KLF13	KPNB1	0.0479171
ZBED1	NOD1	0.0479015
NFKB1	SLC43A3	0.04786
E4F1	AKT1	0.0478395
TCF4	SELL	0.0476766
KLF13	HLA-E	0.0476492
ID2	NET1	0.0476392
MYSM1	SFT2D1	0.0476262
TCF7L2	PTPN13	0.0476102
KLF13	ITGAL	0.0476054
ELF4	NDEL1	0.0474937
MAFF	NUP93	0.0473253
ZFP36L2	CREB1	0.0471887
EGR1	NFKBIA	0.0470968
HIVEP2	SCML4	0.0469786
BCL11A	SPATS2L	0.0468057
TSC22D4	CKAP4	0.0468035
TCF4	REPIN1	0.0467964
KLF4	FOS	0.0467953
SMARCE1	CRK	0.0467884
CSDE1	GGA1	0.0467799
HIF1A	CCNG2	0.0467311
TET2	FBXO25	0.0467298
BCL11A	ITM2C	0.046689
CEBPZ	UPP1	0.0466723
FOS	ITGAM	0.0466237
ZNF22	COMMD9	0.0466205
ATF2	PDLIM5	0.0464999
NR4A3	ID2	0.046447
ZNF148	PSMA6	0.0463986
KLF13	TCIRG1	0.0463955
ID2	CCDC6	0.0463233
RREB1	MED15	0.0462884
IRF8	REPIN1	0.0462693
ZNF506	TSPYL2	0.0462239
KLF6	S100A9	0.0462059
ZNF770	EIF1B	0.0462028
ARID1A	SKAP2	0.0461749
KLF6	BCL6	0.0461663
NR4A1	UBE2G2	0.0461476
KLF6	VCAN	0.0461055
EGR1	ANXA2	0.04602
ZNF44	EGLN1	0.0459601
MBD1	SLC35D2	0.045925
YBX1	RPL31	0.0458742
KLF13	PTAFR	0.0458738
ZBTB43	TIMM13	0.0458659
ZNF160	STXBP2	0.0458236
HMGXB4	PYCARD	0.0457912
AHRR	LSM3	0.0457472
CCDC88A	PECAM1	0.0454425
EGR1	FOS	0.0453913
UBP1	VAV1	0.0453859
KLF13	SELENOP	0.0453446
NFKB1	IFT57	0.0453297
REPIN1	LAIR1	0.045286
TCF25	ERN1	0.0452461
REPIN1	SELL	0.0450679
MBD2	FGR	0.045035
ZNF410	EBAG9	0.0447942
RLF	LY6G5B	0.0447013
IRF8	TP53I13	0.0446908
REPIN1	ITM2C	0.0445151
ZNF22	GRAMD4	0.0444843
MBD1	HBA1	0.0444654
ETS2	SOD2	0.0443691
RUNX3	ATP5PF	0.0443417
ZNF217	RNF113A	0.0442282
BAZ2A	SENP2	0.0442094
NFE2L2	GPAT4	0.0441919
ZNF281	SART3	0.0441834
ID2	ETV3	0.0441396
MBD2	SLC3A2	0.0440712
ZNF410	NOSIP	0.0440187
KLF6	FCGR2A	0.0439092
EGR1	ZFP36	0.0438559
NR4A3	ARHGAP5	0.0438248
AEBP2	TAF1D	0.0437363
EGR1	TIMP1	0.0437112
BACH1	PRKACA	0.0436995
TCF4	SNX9	0.0434772
ZNF350	LRRC59	0.0434681
BAZ2A	GKAP1	0.0434538
FOS	KMT5A	0.0434291
TMF1	SLC25A37	0.0433969
CCDC88A	RGS1	0.0433941
BCL6	MYSM1	0.0433774
CSDE1	HYI	0.0433472
NFE2L1	ARHGAP32	0.0433225
CCDC88A	LTA4H	0.043189
ID2	SCARB1	0.0431276
MIER1	CASP9	0.0431195
ARID2	TOR1B	0.0430797
REPIN1	TP53I13	0.0429867
LYAR	TIMM13	0.0429602
LRRFIP1	CUL2	0.0429319
ELF2	MARF1	0.0429189
BCL11A	CCDC50	0.0428853
RFXANK	GMPR2	0.0428743
BATF3	ID2	0.0428692
ZNF506	TRIM5	0.0428613
EGR1	SAT1	0.0428476
FOXN2	GPR108	0.0427973
TCF12	TRAPPC11	0.0427805
KLF13	CNDP2	0.0427636
TFEB	PPP1R18	0.0427099
FOS	SELENOO	0.0426752
CCDC88A	YBX3	0.0425427
ZNF644	PKN2	0.0424912
L3MBTL3	LRPPRC	0.0424443
MBD2	MED4	0.0424293
NFKB1	RNF187	0.0423639
SMARCC2	TEPSIN	0.0423268
HIVEP2	NPLOC4	0.0423075
IRF8	FCHSD2	0.0422818
TCF4	PIK3CD	0.0421489
SP3	IRF4	0.0420136
ZNF24	KIF17	0.0419163
REPIN1	FLT3	0.041883
RELA	CCDC112	0.041862
CCDC88A	LMNA	0.0418283
TFDP2	ATP6V0A1	0.0418246
KLF6	LGALS3	0.0418076
REPIN1	IRF8	0.0417024
SSRP1	SNRNP25	0.0416124
KLF10	DTNBP1	0.041599
BAZ2A	PALLD	0.0415766
IRF8	HERPUD1	0.0415082
ZHX1	POLR1B	0.041494
ZNF445	ZNF652	0.0413719
REPIN1	TCF4	0.041362
HIF1A	EDC4	0.0412941
DNAJC1	SECISBP2L	0.0412646
ETS2	NDUFB9	0.0412328
TCF4	TOGARAM1	0.0411615
FOS	DGKD	0.0411504
NME2	ZFHX3	0.0410471
EGR1	GADD45B	0.0410316
ELF1	DCP2	0.0409706
ARNTL	NCBP2	0.0409198
IRF8	CFD	0.0409135
USF2	IPO7	0.0408712
PBX2	RABGAP1L	0.0408171
ZNF430	COPS5	0.0407915
L3MBTL3	TMEM164	0.0407723
KLF13	HSD17B11	0.0407421
LITAF	TSC22D4	0.0406691
ELMSAN1	ZNF410	0.0405999
TCF7L2	LST1	0.0405544
BATF3	TSPAN33	0.0404951
L3MBTL3	TSPAN3	0.0404912
IRF9	NCOA6	0.0404805
TMF1	PTPN9	0.0404099
ZNF430	STRN3	0.0404075
YY1	RBM33	0.0403933
EGR1	G0S2	0.0403899
KLF13	TSPAN14	0.0403228
RELA	RNF144B	0.0403224
FOS	S100A8	0.0403152
FOS	ATP5PD	0.040305
ARID4A	SPTBN1	0.0402329
EGR1	CD163	0.0401957
ZBED1	TMBIM1	0.0401145
E4F1	AGER	0.0400959
HIVEP2	DDX6	0.0400953
EGR1	VCAN	0.0400551
MEF2C	TFRC	0.0400486
ID2	PPM1M	0.0399827
ZNF160	ZDHHC20	0.0399553
RUNX3	PPP1R12A	0.0399333
NME2	RPL10A	0.0399318
CCDC88A	FCHSD2	0.0399304
IRF7	ITM2C	0.0398525
BAZ2A	TBC1D22A	0.0397763
ETV3	WDFY4	0.0397763
TCF25	SDCCAG8	0.0397698
KLF13	ARPC2	0.0397627
DDIT3	BTBD2	0.0397106
RARA	CREG1	0.0396912
MBD2	HK3	0.0396453
DNAJC2	SLTM	0.0396441
REPIN1	MPRIP	0.039642
KLF6	CD163	0.0396366
GPBP1	SLC39A7	0.0395279
ZHX1	TES	0.0395204
IRF4	SP3	0.0394891
REPIN1	BCL11A	0.0394862
ZNF267	CTSK	0.0394861
GON4L	UBE3C	0.0394794
REST	OTUD5	0.0394713
ZNFX1	SHPRH	0.0394712
ELMSAN1	RIN3	0.0394421
KLF6	RAB7A	0.039426
TMF1	ECHS1	0.0394148
ZNF263	WFS1	0.0394026
BHLHE40	TRAPPC1	0.0393666
GATAD2B	ARL6IP4	0.0392996
THYN1	LRRCC1	0.03926
IRF8	FLT3	0.0392247
L3MBTL3	CFAP36	0.0391882
TCF12	SPCS3	0.0391697
YBX3	TBC1D8	0.0391473
ZNF207	KMT2B	0.0390568
GATAD2B	CLASP2	0.0390487
RCOR1	POLR3E	0.0390122
IRF8	PDIA6	0.0390001
FOXO1	PHTF2	0.0389854
NME2	STK25	0.0389802
DMTF1	SLF1	0.0389731
PLEK	NCOA6	0.0389541
FOS	PJA2	0.0389475
ETS2	IL1B	0.0389268
ZNF800	VPS35	0.0389207
TCF4	MEF2D	0.0388775
KLF13	PTTG1IP	0.0388528
NME2	MIER1	0.0388295
ZNF394	NEPRO	0.038805
ELF4	PRDX6	0.0387883
NFKB1	COMMD4	0.0387506
PBX2	ZNF384	0.0387317
ID2	TSPAN33	0.0386912
BHLHE40	CPVL	0.0386781
ELF1	DNAJA2	0.0386432
POU2F2	CX3CR1	0.0386049
RERE	CD2BP2	0.0385787
LRRFIP1	TLN1	0.0385618
REL	PHF6	0.0385562
MAFG	RNF138	0.038552
TOX4	SNX6	0.0385092
TCF4	COMMD3-BMI1	0.038491
BHLHE40	STX17	0.0384847
IRF1	SPAST	0.0384745
NFRKB	NOC2L	0.0384668
EGR1	THBS1	0.0384334
AKNA	PTPN6	0.0384276
BHLHE40	KLF10	0.0384246
RBPJ	DDX10	0.0384097
BCL11A	GNA15	0.0383775
NR4A2	STAT2	0.0383769
ZNF770	TES	0.0383765
EGR1	PNKP	0.0383381
NME2	RPL5	0.0383006
KLF13	PLXNB2	0.038291
NR4A1	C3AR1	0.0382592
TCF4	LPAR6	0.038239
NFKB1	TMC6	0.0381947
NCOR1	CHD3	0.0381488
NFE2L2	SCLT1	0.0381331
ZNF644	CDC5L	0.038128
ZNF335	COPS5	0.0381243
BCL6	TRIO	0.0381114
SFPQ	ITGB2	0.038074
YBX3	RGS1	0.0380544
GTF3A	SLC38A5	0.0380314
JARID2	PPP3CB	0.0380203
KLF13	CCDC69	0.0379206
ZNF506	STX5	0.0378441
ATF2	NSUN2	0.0378254
RUNX3	GPAA1	0.0377593
ZNF292	QKI	0.037759
ZNF581	S100A9	0.0377589
MTF1	RNF20	0.0377248
SP110	FLOT2	0.0376971
KLF13	FLNA	0.0376764
SPI1	YWHAE	0.037666
SON	CENPF	0.0376161
MIER1	PAFAH1B1	0.0375822
USF1	POLR1D	0.037576
SMARCC1	RELT	0.0375709
ZNF711	GTF2F1	0.0375596
IRF3	UBA7	0.0375569
NR4A1	FKBP4	0.0375544
FOXJ3	ARHGDIA	0.0375532
EGR1	NDUFB9	0.0375307
CEBPZ	ANP32A	0.0375104
CDC5L	ZNF644	0.037501
TCF4	NOP56	0.0374824
ARID4B	KIF20B	0.0374614
ZNF652	PLCG2	0.0374262
NFKB1	TRAPPC5	0.0373985
BCL11A	TRIO	0.0373847
PBX2	ANXA4	0.0373816
FOSL2	BCL2A1	0.0373715
GATAD2B	NGFR	0.0373507
YBX3	PPM1M	0.037334
SP110	SCAF8	0.0373236
FOXN2	GADD45A	0.0373203
IRF3	NKAPD1	0.0373174
KLF13	SEC11C	0.0372491
NR1D2	VPS8	0.0371868
NR4A1	TMEM50A	0.0371666
ATF6	PBX2	0.037164
ADNP	RIC8A	0.0371453
L3MBTL3	RSRP1	0.0371106
SMARCC2	HYPK	0.0371085
YY1	MINDY2	0.037086
ZFP36L1	NDUFA8	0.0370763
STAT6	WDR83OS	0.0370126
ZNF394	NUP98	0.0370019
ZFP36L2	EXOSC10	0.0369805
ELMSAN1	SRP68	0.036928
RUNX3	CMTM3	0.0369041
MGA	SAMSN1	0.0369039
MIS18BP1	FBRS	0.0368843
CBFB	DPH3	0.0368786
HIVEP2	MBP	0.0368653
L3MBTL3	LNPEP	0.036862
CDC5L	RPL24	0.0368575
CCDC88A	AHNAK	0.0368507
YBX1	ERP44	0.036836
STAT1	POLR2G	0.0368329
MEF2A	PPP6R3	0.0367765
KLF13	LRRCC1	0.0367615
FOSL2	TBC1D15	0.0367581
ZNF207	TRAPPC3	0.0367429
ZEB2	TXN2	0.0367372
AFF4	PPP6R3	0.036728
HHEX	RPS29	0.0367221
ZFHX3	MT-ND2	0.0366802
HIF1A	FLT3	0.0366732
NR4A2	STK11IP	0.0366685
NME2	HIRIP3	0.0366349
TCF4	TFRC	0.0366341
ARID5B	PHF21A	0.0366163
GATAD2B	PLCL2	0.0366074
NR4A3	GPR183	0.0365973
RUNX3	MTG2	0.0365413
TFEB	LPL	0.0365404
TFE3	CREG1	0.0365301
NME2	ODF3B	0.0365275
MBD2	ITGAX	0.0365274
IRF8	EMC7	0.036518
BHLHE40	TRERF1	0.036493
TCF7L2	PTK2B	0.036457
ZNF518A	LEPROTL1	0.0364525
REPIN1	TXN	0.0364502
KLF13	ZNF394	0.0364263
NCOR1	RPL3	0.036417
ZFHX3	ATXN3	0.0364112
ZBED5	NDUFB6	0.0363953
CCDC88A	CLNK	0.0363312
CCDC88A	CD302	0.0363178
MAFF	MED13	0.0363054
IRF8	SNX9	0.0362946
ADNP	TOR1B	0.0362439
NFAT5	ILK	0.0362391
CCDC88A	FTH1	0.0362377
ARID5B	RANGAP1	0.0362308
KLF10	SESN2	0.0362272
CCDC88A	CCDC50	0.036192
RCOR1	DNAJB11	0.0361476
KLF13	APOL2	0.0361382
EGR2	ATF1	0.0361325
BHLHE40	NOD1	0.0360807
EGR1	ELL	0.0360435
CCDC88A	FGR	0.036027
HIVEP1	PSME4	0.0359999
POU2F2	UHRF2	0.0359864
GPBP1	LTN1	0.0359816
EGR1	CYBA	0.0359694
PLEK	JPT1	0.0359516
NR4A1	CBX4	0.0359126
MEF2C	BECN1	0.0359078
ZEB2	CTSA	0.0358777
SMARCE1	UXT	0.0358648
KLF13	CFD	0.0358462
NR4A1	MTG2	0.0358439
ZNF92	YTHDF3	0.035785
CTCF	GBF1	0.0357741
MBD3	SNF8	0.0357524
ZNF92	AP3S1	0.0357513
ZNF518A	FOXO3	0.0357486
POU2F2	LZIC	0.0357139
EGR2	GADD45GIP1	0.0357103
KLF13	DOCK5	0.0357089
POU2F2	ABI3	0.0357024
KLF4	DMXL1	0.0356738
FOS	KIF3B	0.0356432
ARID4A	SAMSN1	0.0356354
ATF3	R3HDM1	0.0356178
TCF7L2	UBE2G1	0.0355954
SMARCE1	PANK4	0.0355844
IRF5	GLB1	0.0355804
ZFP36L1	VIRMA	0.0355781
IRF8	SDHB	0.0355776
KLF4	IFI30	0.0355736
YBX3	CPVL	0.0355356
EGR1	IL1B	0.0355316
TAX1BP1	CCDC47	0.0355291
TMF1	CEP250	0.0355199
ZNF292	NISCH	0.0355087
TSC22D4	LITAF	0.0355086
IKZF1	CDKN1C	0.0355064
KLF10	MAF1	0.0355028
NR1H2	CTNNBIP1	0.0354895
RUNX3	PIK3AP1	0.0354804
KLF6	RPL22	0.0354596
FLI1	S100P	0.0354579
IRF8	SCARB1	0.0354496
FOSB	RBM28	0.0354495
NCOR1	RPL27A	0.035429
FOXO1	AHRR	0.0354196
KLF11	DGKZ	0.0354119
SREBF2	ATXN3	0.035393
IKZF1	GNLY	0.0353666
FOS	KATNBL1	0.0353652
MIER1	SDCBP	0.0353431
ZNF506	NFAT5	0.0352918
AHCTF1	STRN	0.0352681
NFKB1	S100A8	0.0352598
ZNF335	CLASRP	0.035254
KLF6	IL27RA	0.0352498
BBX	AATF	0.0351916
TCF7L2	ITGAL	0.0351878
EGR2	GIMAP8	0.035172
DNAJC1	GALNS	0.0351614
NME2	RPL35	0.0351438
AEBP2	GALNS	0.0351248
HES1	AP1G1	0.0351147
REPIN1	ATP5IF1	0.035095
SMARCC1	C6orf89	0.0350473
CCDC88A	ALDH2	0.0350335
RCOR3	EMD	0.0350115
REPIN1	GSN	0.0350106
AKNA	CPSF1	0.0350081
TADA2B	SHKBP1	0.035001
SP110	COPE	0.0350004
ZFP36L1	VAT1	0.0349978
IRF8	ADA2	0.034984
KLF3	TCF3	0.0349538
NCOR1	DIDO1	0.0349352
SP3	CSNK1G2	0.0349333
MBD1	CNOT8	0.0349201
KLF6	TRIB1	0.0349161
TFEB	KIAA1191	0.0348649
EGR1	NOC2L	0.034862
NCOR1	TANK	0.0348448
FOSB	RNF8	0.0348419
SP110	TAGAP	0.0348321
ADNP	SYNE3	0.0348315
GTF2I	MAN1A2	0.0348286
NR1H2	MAP7D1	0.034828
CCDC88A	PLCB2	0.0348267
KLF6	ZNF770	0.0348202
KLF6	IMPDH2	0.0348196
EGR2	CD163	0.0348155
PRDM2	SMPD4	0.0348131
BCL11A	SRGN	0.0347889
RERE	HEATR1	0.0347798
UBP1	SNAP23	0.0347747
L3MBTL3	RANGAP1	0.034747
TCF4	FOXRED1	0.034739
ZNF44	UBE2G2	0.0347376
TCF7L2	UFL1	0.0347332
CEBPZ	TMEM205	0.0347
ETS1	ARPP19	0.0346878
ZNF506	EHMT1	0.0346733
KLF13	PECAM1	0.0346668
MEF2A	NEK7	0.0346188
ADNP	MPZL1	0.0345899
SP110	TFCP2	0.0345877
FOXN2	CRCP	0.0345799
NME2	RPS15	0.0345764
KLF6	COMMD6	0.0345519
SPI1	BCAS2	0.0345475
NME2	GMPR2	0.034547
EGR1	CDKN1A	0.0345365
ZNF518B	ATXN3	0.0345236
UBP1	PPHLN1	0.0345209
MAFF	UQCRB	0.0345138
PRDM2	GOLIM4	0.0345043
RELA	SCAMP1	0.0344972
NFIL3	ADAM17	0.0344835
FOS	VIM	0.0344835
STAT6	EXTL3	0.0344782
ZBTB1	PRPF8	0.0344746
JUNB	CCNQ	0.0344534
SON	ATP2B1	0.0344454
RBPJ	ANTXR2	0.034437
SATB1	LCOR	0.0344114
AHCTF1	RPS6KA5	0.0344098
MBD3	KCNA3	0.0344069
EGR1	BCL2A1	0.0344013
SPI1	MAP3K1	0.0343952
REPIN1	HYI	0.0343904
GTF3A	ELF2	0.0343814
MAF1	PRPF31	0.0343753
KLF13	ITM2B	0.0343598
LRRFIP1	TBC1D9	0.0343596
TCF4	FANCM	0.0343581
ZNF711	DDX50	0.0343575
ZNF281	POLR2F	0.0343552
ZNF236	RRAGC	0.0343547
AFF1	NUP214	0.034346
RUNX3	EXTL3	0.0343351
ZNF506	ERCC6L2	0.03433
UBTF	CHSY1	0.0343093
ZBED1	MED23	0.0342999
CEBPZ	EZH1	0.0342926
ETS1	GIMAP7	0.0342382
MTF1	ERO1B	0.0342321
ZFHX3	SND1	0.0342265
KLF13	ALDH2	0.0342174
ZNF207	GBP6	0.0341921
IRF8	SMARCA4	0.0341861
NFKB1	MED4	0.0341703
NR4A1	PI4KB	0.0341519
KMT2C	RPL6	0.0341517
BCL11A	GZMB	0.0341208
BBX	YME1L1	0.0341176
FOS	SAT1	0.0341167
REPIN1	TAX1BP3	0.0341164
NFIL3	SSR1	0.0341076
CDC5L	PHF6	0.0340972
KLF6	SERPINB1	0.0340961
THYN1	SLC39A3	0.034085
AEBP2	PRRC2B	0.0340802
BATF3	GSN	0.0340403
ADNP	NCKAP5	0.0340205
TFCP2	SPTLC2	0.0340186
KLF13	LRP1	0.0340155
NFIL3	LONRF3	0.0339991
MEF2C	EMC3	0.0339746
NFKB1	COX6B1	0.0339695
KLF4	CASP1	0.033967
CEBPZ	YBX1	0.0339579
ZNF518B	TRAF7	0.0339572
IRF3	DCTN4	0.0339372
MAFF	SCRN2	0.0339028
NFIL3	G0S2	0.0338973
BAZ2B	TEX261	0.0338843
IRF5	TCF3	0.0338672
ELK4	MRPL23	0.0338669
RUNX1	MTIF3	0.0338643
NCOR1	NOL4L	0.0338307
ZNF267	THBS1	0.0338222
ZNF445	LBR	0.0338194
ELMSAN1	VMA21	0.0338112
RUNX3	CDIPT	0.0338073
TCF12	IDH3G	0.033806
NME2	RUFY1	0.0337904
ID2	CSRP1	0.0337731
ZEB2	ITGA4	0.0337715
HIVEP2	RILPL2	0.0337529
ELF1	RALGAPA2	0.0337523
ZNF92	RNF144B	0.033739
BACH1	EBNA1BP2	0.0337372
HHEX	ZSWIM6	0.0337307
YY1	APC	0.0337234
MBD3	ENY2	0.0337191
ZNF711	NDEL1	0.0337108
TFEB	KLHDC4	0.0336767
TET2	ATAD2	0.0336742
PIAS1	FURIN	0.0336645
ZBTB10	ZNF326	0.0336611
KMT2C	FBXO31	0.0336469
CSDE1	SLC43A3	0.0336402
CREB1	CHFR	0.0336315
ZNF581	RAB7A	0.0336244
HHEX	PPIP5K2	0.0336221
ZNF217	PNPLA8	0.0336207
KLF6	PSTPIP1	0.0336176
ZBTB18	MED10	0.0336073
KLF6	LRPAP1	0.0335865
UBP1	FBXO22	0.0335703
MAF1	HAX1	0.0335594
KLF10	SPCS3	0.0335591
POU2F2	TOB1	0.0335513
BACH1	SLC25A37	0.0335422
ZNF407	RPL4	0.0335267
NME2	LSM10	0.0335221
IRF8	PDRG1	0.0335097
CSDE1	MEA1	0.0335081
REPIN1	NUDT16L1	0.0335073
ETV3	DENND4A	0.0334984
REPIN1	SNX3	0.0334764
ZNF292	UBP1	0.0334645
NCOR1	NFAT5	0.03345
SFPQ	FAM193B	0.0334392
ELF4	BIN1	0.0334328
TFDP2	SUPT6H	0.0334306
YBX1	ENO1	0.0334213
FOXN2	NANS	0.0334195
MEF2A	COMMD9	0.0334053
IRF8	BCL11A	0.0334034
SPI1	CREM	0.0333981
ZNF292	BCL2L2-PABPN1	0.0333658
CCDC88A	TKT	0.0333378
TCF4	KDM3A	0.0333227
ETS1	IL7R	0.0333118
ZNF407	SNX4	0.0332969
FOS	G0S2	0.0332919
KLF6	HSP90AB1	0.0332785
ZNF263	CYC1	0.0332762
DNAJC1	DYNC1LI1	0.0332677
KLF6	FN1	0.0332652
ZBTB18	ZNF148	0.0332488
KLF6	SLC31A2	0.0332248
BCLAF1	CAPN7	0.0332181
BCLAF1	KIAA0040	0.0332062
ARID4B	CDC73	0.0332048
KMT2C	NKTR	0.0331893
ZBED1	POLR2G	0.0331675
HIVEP2	PDHB	0.0331594
HIVEP2	NUCB1	0.033146
PBX2	GOLPH3	0.0331384
RUNX1	GATAD2B	0.0331285
MTF1	IRF4	0.0331242
TFEB	PLOD1	0.0331094
BHLHE40	RBPJ	0.0331045
ZFP36L1	TXNL4A	0.0330822
PBX2	COPA	0.0330809
ZNF217	PDAP1	0.0330615
REST	AP3D1	0.0330543
KLF6	JAML	0.0330501
ATF3	UBA2	0.0330501
ZNF800	EPS8	0.0330425
FOSL2	NFKB1	0.0330277
TADA2B	MS4A6A	0.0330197
HIVEP2	GNLY	0.0330124
PBRM1	CTNND1	0.0329988
PURA	RAB21	0.0329976
NCOR2	AP3D1	0.032986
ID2	REPIN1	0.0329832
MEF2A	CD3D	0.0329809
ZNF207	TIPARP	0.0329781
TRERF1	PDAP1	0.0329753
MBD2	PECAM1	0.0329714
DMTF1	GKAP1	0.032956
KLF13	SLC25A4	0.0329305
TFDP2	DOCK11	0.0329283
RUNX1	LIMS1	0.0329276
FOS	ZFP36	0.0329235
SRF	NARF	0.0329234
REPIN1	VAMP8	0.0329233
PBRM1	KLHL2	0.0329187
ADNP	MTREX	0.0329168
STAT1	PPP4R3B	0.0329113
KLF6	SERPINA1	0.0328979
FOXN2	CSAD	0.0328898
AKNA	PTTG1IP	0.0328878
POU2F2	KAT2B	0.0328696
ZNF335	INO80	0.0328644
SMARCC2	NDC1	0.0328596
ZNF770	HSPA14	0.0328533
CCDC88A	EIF2AK4	0.032853
ZNF335	EHMT2	0.0328345
CCDC88A	IRF8	0.0328181
HHEX	PACSIN2	0.0328127
DMTF1	TMBIM1	0.0328104
TCF7L2	GCC2	0.0328097
FOSL2	ANKDD1A	0.0327941
TCF4	CEP78	0.0327938
TSC22D4	RPS6KA1	0.0327924
HIVEP2	WDR48	0.0327893
CCDC88A	LSG1	0.0327829
NCOR1	CCDC112	0.0327545
SFPQ	PDCD6IP	0.0327488
KLF13	NSRP1	0.0327267
IKZF1	ZRANB2	0.0327223
ZNF143	RSBN1	0.0327126
IRF2	CALHM2	0.0327125
SP110	RPS28	0.0327115
FOXO3	ANKRD26	0.0327074
KLF6	NCAM1	0.0327036
ZNF445	FNDC3A	0.0326966
HIF1A	ETF1	0.0326852
ZNF335	SLC4A7	0.032679
BAZ2A	PCYT1A	0.0326754
ZNFX1	CPSF6	0.0326611
ZNF318	CAPN10	0.0326443
ETS2	C3AR1	0.0326345
NCOR1	TLK1	0.0326273
EGR1	PPP1R15A	0.0326219
ZNF24	GPR108	0.0325968
SREBF2	CASP7	0.0325871
SATB1	UBAP2L	0.0325758
SMARCC2	NLRP1	0.0325756
TCF12	IFNAR1	0.0325689
USF1	ADGRE1	0.0325636
ZNF292	GSK3B	0.0325599
BCLAF1	RAB11FIP4	0.0325593
IRF7	STX10	0.0325552
YBX3	PLAUR	0.0325534
RBPJ	SEMA4A	0.0325367
BAZ2B	SCARB1	0.0325325
REPIN1	PSMD6	0.0325262
IRF5	GPD2	0.0325229
UBP1	MAP4K1	0.0325087
ELF1	TXNL4A	0.0325053
TAX1BP1	ITPK1	0.0324929
SP110	FHOD1	0.0324868
ZNF267	ALDH1A1	0.0324851
STAT3	OGDH	0.03248
RELA	HEBP2	0.0324706
KLF10	BHLHE40	0.0324505
KLF6	MTSS1	0.032446
TFE3	SNX11	0.0324394
ELF4	APEH	0.0324381
LYAR	TNIP2	0.0324308
STAT2	KIZ	0.0324267
ARNTL	RAB27A	0.0324263
NR1D2	PRRC2B	0.0324218
TCF4	HERPUD1	0.0324205
SPI1	FNIP1	0.032394
KLF6	LYZ	0.0323848
HSF1	SLC9A3R1	0.0323567
NFE2L1	HBP1	0.032344
ZNF770	HECTD3	0.0323396
SFPQ	CLEC2B	0.0323364
MAX	UIMC1	0.032333
TCF4	EIF2AK3	0.0323289
ZNF394	MCFD2	0.0323274
ZNF711	NCKAP5	0.0323147
LCOR	HELQ	0.0322967
GATAD2B	PIKFYVE	0.0322835
KLF6	G0S2	0.0322738
TCF4	BCL11A	0.0322655
GTF3A	PTPN13	0.0322646
BCLAF1	RPL17-C18orf32	0.0322532
ZNF394	GIT2	0.0322446
BAZ2A	UIMC1	0.0322278
YBX1	CEBPZ	0.0322101
ETV3	ID2	0.0322033
TFEB	RILPL2	0.0322025
MEF2D	FER	0.0321957
ZNF770	WAS	0.032188
ELF2	NDUFA6	0.032184
SON	RANGAP1	0.0321732
ZNF217	SAP25	0.0321615
TSC22D3	PTK2B	0.0321591
TCF7L2	FCHO2	0.0321576
FOS	CYBA	0.0321541
TCF12	AP3D1	0.032154
ETS2	PTGS2	0.0321526
CCDC88A	ETV3	0.0321523
RUNX3	PICALM	0.0321516
ETS1	CD3D	0.0321506
MBD2	PSMB5	0.0321499
TCF7L2	CHTF8	0.0321352
BAZ2A	IFNAR1	0.0321203
ZNF160	SWT1	0.0321175
ZNF257	CD69	0.0321039
ATF2	TRAPPC3	0.032079
ZNF236	MED19	0.0320769
TSC22D3	YPEL3	0.0320614
AEBP2	CFAP36	0.0320599
PURA	SMG1	0.0320569
TMF1	DNAJC8	0.0320476
HIVEP2	TTC37	0.0320455
ZNF292	ZNF638	0.0320401
RUNX3	CSNK1D	0.0320238
PLEK	INTS6L	0.0320199
SFPQ	MT-ND2	0.0320034
SMARCC2	NUP93	0.0319933
ZNF430	RPS4Y1	0.0319719
NFE2L2	CCDC18	0.0319712
TMF1	CASP4	0.0319699
SFPQ	FOSB	0.0319679
THYN1	NDUFS1	0.0319591
RUNX1	MDM2	0.0319572
AEBP2	CTC1	0.0319548
JARID2	RANBP3	0.031953
E4F1	POGZ	0.0319487
ZNF318	ULK2	0.0319319
GON4L	CD55	0.0319285
HMGXB4	EIF5A	0.0319213
SFPQ	ZNF160	0.0319026
FOXJ3	POMP	0.0318893
LITAF	SERTAD1	0.0318857
SSRP1	THYN1	0.0318766
PBX2	ATF6	0.0318746
ETS1	ARHGAP12	0.0318705
MIER1	RING1	0.0318557
BACH1	CLMN	0.0318481
ZBED5	SRP9	0.0318381
ELK4	FAM210B	0.0318277
FOS	SERPINB1	0.0318081
ZNF506	EBNA1BP2	0.0318069
IRF8	GSN	0.0317865
CCDC88A	CTSS	0.0317775
DDIT3	PACS2	0.0317658
ELF4	ZNF711	0.0317441
TFDP2	ALDH3B1	0.031742
IRF1	RNF44	0.031729
USF1	GGA1	0.0317252
NR4A1	CTBP1	0.0317176
AHRR	PDRG1	0.0317135
NCOA1	SERPINB1	0.0317096
PLEK	THBS1	0.0317042
BATF3	PPM1G	0.0317032
ID2	HNRNPR	0.0316944
BCLAF1	ZC3H7A	0.0316911
LRRFIP1	DCUN1D2	0.0316871
BCL11A	PLAC8	0.0316809
SP110	FBXO22	0.0316579
L3MBTL3	ATF2	0.0316505
SATB1	PDCD7	0.031648
CCDC88A	SLC38A5	0.031633
HHEX	SH3BGRL3	0.0316128
REPIN1	INTS8	0.0316009
ZNF394	LMAN1	0.0315893
E4F1	STRN	0.0315889
FOS	NAMPT	0.0315615
DNAJC1	SNN	0.0315567
ZNF652	NSUN2	0.0315537
LITAF	TMED2	0.0315526
CREB1	CCNQ	0.0315421
ZNF445	BCAS2	0.0315233
FLI1	TMEM59	0.0315195
IRF8	SDF4	0.0315032
HIF1A	VCAN	0.0314906
BAZ2B	PSMD12	0.0314899
STAT5A	COLGALT1	0.0314853
UBP1	DLGAP4	0.0314586
KLF6	SIRPB2	0.0314455
TFEB	LEMD2	0.0314389
RBPJ	BHLHE40	0.0314325
NFIL3	PLBD1	0.0314299
BAZ2A	FBXW11	0.0314087
ZBTB18	TMEM219	0.0313959
ZNF506	TLK2	0.0313542
RUNX3	SRSF3	0.0313483
SP110	MINK1	0.0313397
MBD2	C1GALT1	0.0313372
MEF2A	ADRM1	0.031336
AFF4	LMBRD1	0.0313281
AKNA	NUP98	0.0312855
TMF1	PARP6	0.0312777
GPBP1	ALMS1	0.0312689
CCDC88A	PPP1R12C	0.0312643
EGR1	PEF1	0.0312614
E2F4	INPP4A	0.0312529
CCDC88A	S100A4	0.0312512
KLF13	PFN1	0.0312481
POU2F2	KDM4B	0.0312464
EGR1	ETS2	0.0312384
TOX4	BSG	0.0312307
REPIN1	GZMB	0.0312285
HIVEP2	ASXL2	0.0311998
CBFB	PYCARD	0.0311946
ZNF581	TACC3	0.03119
ADNP	UTP14C	0.0311824
THYN1	SNRNP25	0.031177
ZNF143	RBM27	0.031148
ZNF217	DYNLL1	0.0311416
FOXP1	ZC3H18	0.0311404
RUNX1	APPL2	0.0311347
PBRM1	IRF2	0.0311313
CSDE1	UXT	0.0311058
MBD2	USP15	0.0310914
ETV3	R3HDM1	0.0310875
IRF9	OGFOD2	0.031084
ATF1	POR	0.0310829
MBD2	AIF1	0.0310812
MEF2A	SPOPL	0.0310706
NR4A1	PPM1A	0.0310638
CCDC88A	MDN1	0.0310625
IKZF1	RGS9	0.0310506
LRRFIP1	HEBP2	0.0310368
ZNF263	E2F4	0.0310333
STAT5A	PTEN	0.031033
NFE2L1	AHRR	0.0310266
L3MBTL3	RPS6KB2	0.0310221
ZFP36L1	TIMP1	0.0310138
SMARCE1	HMOX2	0.0310127
ZNF148	PPP1CB	0.0310079
KLF4	DNPEP	0.0310033
IRF5	MFSD10	0.0309992
KLF13	CCNG2	0.030995
ETS2	DUSP6	0.0309948
FOS	ALDH1A1	0.030992
NCOR1	PCNX1	0.0309851
REPIN1	SENP2	0.0309705
KLF6	S100A8	0.0309671
BCLAF1	HSPH1	0.0309647
JARID2	RLF	0.0309492
ZNF644	HIVEP1	0.030939
PRDM2	ABCC1	0.0309189
BHLHE40	PTGS2	0.0309164
FOS	CSGALNACT2	0.0309151
ZBTB43	RALGAPA2	0.0309142
FOSL2	ELL	0.0308995
AEBP2	NF1	0.0308871
BCL6	PIK3CB	0.0308796
ZFP36L2	DENND6A	0.0308754
KLF13	ATP5PF	0.0308742
AEBP2	PIGT	0.0308721
NFIL3	THBS1	0.0308585
L3MBTL3	NF2	0.0308585
NFE2L2	DDX10	0.0308397
ZNF518A	KAT2B	0.030823
NFIL3	BABAM1	0.0308225
SSRP1	GOLGA3	0.0308047
ZNF292	ZNF506	0.0308017
BAZ2A	SLC31A2	0.0307905
FOS	AKR1B1	0.0307436
NR4A1	NSFL1C	0.0307389
LYAR	TUBB	0.0307323
CDC5L	RPL26	0.0307321
ZNF292	PRPF4B	0.0307253
KLF13	LGMN	0.0307231
SATB1	STRIP1	0.0307203
ZNF217	CARS2	0.0307167
AFF4	TOP3A	0.0307156
CREBRF	NCOA1	0.0307072
CCDC88A	DENND4A	0.0307025
ZFP36L2	THUMPD2	0.030702
MYSM1	UBA2	0.0307014
FOSL2	RAB6A	0.0306966
ZNF292	DLG1	0.0306957
ADNP	ACTN1	0.0306951
ZFP36L1	HMOX2	0.0306926
ZNF207	ZFYVE16	0.0306815
ETV6	MDH2	0.0306556
GTF2I	CSNK1G2	0.0306423
ZNF652	TYW1	0.0306311
NFKB1	DNAJC21	0.0306283
BCLAF1	ATG5	0.0306232
ZNF652	MAP3K1	0.0306219
KMT2C	CEP350	0.0306208
ELF2	SECISBP2	0.0306185
ID2	YBX3	0.0306182
TCF25	CMTR1	0.0306039
PBRM1	NRBP1	0.0306021
RFXANK	ALPK3	0.0305874
ZFP36L2	NOLC1	0.0305777
BCL11A	NGFR	0.0305675
ZNF263	CNOT7	0.0305577
ELF2	CREM	0.0305498
IRF3	KLHL2	0.030545
ZNF92	PTPN23	0.030545
NFYC	SLC39A3	0.0305363
AEBP2	MAP3K20	0.0305352
HMGXB4	ORMDL1	0.0305333
SMARCE1	COX5A	0.0305323
ZNF22	MVB12A	0.0305295
SMARCE1	FAM50A	0.0305287
ZNF44	GTPBP4	0.0305238
MGA	CCDC112	0.0305234
TFE3	NFRKB	0.0305202
PRDM2	STX17	0.0305131
ZNF146	CBLB	0.0305042
HMGXB4	GAB2	0.0305034
NFKB1	PSMD8	0.0304945
HES1	PRKACA	0.0304599
KLF10	LY6G5B	0.0304377
IRF5	EDF1	0.0304307
MLX	NCBP3	0.0304207
STAT2	WDR37	0.0303971
IKZF1	ZAP70	0.0303827
ID2	CLNK	0.0303817
HSF1	SLC35A5	0.0303786
SMARCC2	IFT57	0.0303759
CSDE1	ATG3	0.0303743
ZNF770	ALPK3	0.0303741
MAFF	HDLBP	0.0303719
FOS	KCNAB2	0.0303718
IRF8	SENP6	0.03037
ELF1	NUP62	0.0303685
NFE2L1	RPS6KB2	0.0303577
PLEK	SSR1	0.0303576
TFEB	SESTD1	0.0303575
NFKB1	PIH1D1	0.0303538
DDIT3	SF3A1	0.0303525
ZNF22	ADAM17	0.0303514
MLX	ARNTL	0.0303505
USF2	CD55	0.0303486
ID2	PPT1	0.030347
ZBTB18	R3HDM2	0.0303431
RERE	ZNF430	0.0303406
CCDC88A	EZR	0.0303283
NR1D2	PWP2	0.0303171
BCL11A	ZNF22	0.0303078
HIVEP2	EHBP1	0.0302938
MEF2C	ETF1	0.0302728
YBX3	GPR183	0.0302725
ZNF506	NBN	0.0302708
TCF4	UNC119	0.0302629
MEF2C	MRPL11	0.0302486
NFE2L2	AGTPBP1	0.0302481
NFIL3	TP53BP1	0.030245
GPBP1	PRR14	0.0302337
SFPQ	ACTB	0.0302324
PBRM1	PTPN13	0.0302275
RUNX1	M6PR	0.0302226
NR1H2	CD2BP2	0.0302221
SMARCC1	AHRR	0.0302196
LRRFIP2	HDAC3	0.03021
ARID4B	CPSF3	0.0301977
TAX1BP1	FLVCR2	0.0301939
ZFP36L1	PRKACA	0.0301909
ZBTB18	ANXA11	0.0301813
YY1	VPS51	0.030178
ELF4	PAK2	0.0301727
STAT5A	C16orf54	0.0301631
THYN1	BTBD1	0.0301612
KMT2C	KMT2E	0.0301455
MEF2A	PANK4	0.0301365
DDIT3	TMEM120A	0.0301359
TCF4	CARD11	0.0301342
ZNF711	NIPA2	0.0301319
HHEX	PAK1IP1	0.0301304
CREBRF	ZNF410	0.03013
ZFP36L2	TFRC	0.0301298
BCL11A	NCF4	0.030128
MIS18BP1	ASCC2	0.0301259
RBPJ	LMNA	0.0301189
CCDC88A	RALGDS	0.0301153
SP3	ATP11B	0.0301041
ZNF335	LUZP1	0.0301026
DNAJC1	FOXJ3	0.0301002
ZNF217	MAFF	0.0300864
CSDE1	ATXN2L	0.0300804
NFKB1	SERTAD3	0.0300801
ADNP	LCK	0.0300793
NME2	RPS12	0.0300753
LRRFIP2	AHSA1	0.0300748
SRF	TCF3	0.0300744
ID2	ESYT2	0.0300693
CEBPZ	RBM22	0.0300641
NFKB1	CHMP2A	0.0300626
FOXJ3	GET4	0.0300527
THYN1	TAX1BP3	0.0300527
NFKB1	SZRD1	0.0300419
ZBTB1	MTOR	0.03004
ATF1	IGFLR1	0.0300392
ZNF410	SPNS1	0.0300363
LRRFIP1	N4BP2L2	0.0300334
ELMSAN1	FHOD1	0.0300302
MEF2D	CCNT2	0.0300297
NFE2L1	LGALS3BP	0.0300046
ZNF445	VPS51	0.0300022
AHCTF1	ATP13A2	0.0300009
THYN1	PSMB6	0.0299953
STAT3	PIK3AP1	0.0299941
PBRM1	PPP2R2D	0.0299879
KLF4	MT-CO2	0.0299769
NCOA1	MRPS9	0.0299734
ZFP36L2	TRAF7	0.0299727
SUB1	TXN	0.0299654
ID2	HLA-DQA1	0.0299618
KLF6	S100A10	0.02996
ZNF146	ATP11B	0.0299508
MYSM1	GTF2A2	0.0299452
ZBTB18	CASP9	0.0299446
NR4A1	PPP1R10	0.0299379
SATB1	KLHDC4	0.0299096
REPIN1	ZNF22	0.0299093
CCDC88A	YWHAB	0.0299002
ELF1	ANXA4	0.0298972
ZNF207	EIF1	0.0298966
ELMSAN1	CTNNBIP1	0.0298925
TCF3	DRG1	0.029891
GTF2I	CDC27	0.0298806
PLEK	PRPF19	0.0298785
ZNF143	GOLGA2	0.02987
JUNB	MRFAP1	0.0298636
HIVEP2	SCRN2	0.02986
ZEB2	SWT1	0.0298574
BCLAF1	KIZ	0.0298545
HIF1A	GNA13	0.0298446
CCDC88A	PRPF38B	0.0298387
ZNF445	PSMD6	0.0298378
NFIL3	LYZ	0.0298378
KLF4	TNFRSF1A	0.0298373
KLF6	POLR2G	0.0298245
CREBRF	HEATR1	0.0298198
HIVEP2	NDEL1	0.0298143
ZNF146	PAOX	0.0298079
PBRM1	HYOU1	0.0297884
TCF4	DEF8	0.0297866
EGR1	CSF2RA	0.0297823
MLX	ZNHIT1	0.0297811
NR4A2	ARHGAP18	0.0297777
NR4A1	LEMD2	0.0297687
TSC22D3	SWAP70	0.0297675
BAZ2B	DDX42	0.0297603
DMTF1	CKAP4	0.0297502
MBD2	IPO7	0.0297502
SATB1	MEPCE	0.0297496
ZNF217	EFL1	0.0297471
MBD3	GNPTAB	0.0297349
ARID4B	CNOT7	0.0297216
RBPJ	GPATCH2	0.0297215
CCDC88A	BAZ2B	0.0297203
ID2	TBC1D8	0.0297152
CCDC88A	HDAC3	0.0297086
NME2	PADI2	0.029706
AHCTF1	SYNJ1	0.0297049
NME2	SUPT6H	0.0297001
ELF1	BECN1	0.0296975
STAT5A	KDM3A	0.0296954
ETS2	VCAN	0.0296927
SATB1	ARHGEF1	0.0296847
CCDC88A	MT-ND2	0.0296778
ZNF217	PHF12	0.0296741
KLF3	DCAF8	0.0296671
SATB1	TRERF1	0.0296656
ZNF217	RRAS	0.0296619
ZNF384	MARCKS	0.0296311
MLX	SURF1	0.0296247
IRF5	GRHPR	0.029622
KLF6	RPL10	0.0296203
CCDC88A	NUP153	0.0296156
IRF7	RFLNB	0.0296095
SPI1	CAPZA2	0.0296093
FOS	S100A10	0.0296013
GTF2I	DST	0.0295886
BATF3	SCARB1	0.0295848
NCOR2	NUP93	0.0295833
ZNF267	CLN3	0.0295571
LRRFIP1	RPS16	0.0295544
LRRFIP1	HERC1	0.0295461
YBX3	PLCB2	0.0295381
ARID4A	GPS2	0.0295302
STAT5A	PPP1R10	0.0295278
ZNF581	DHDDS	0.0295263
FOS	YTHDF1	0.0295219
EGR1	TNFRSF1A	0.0295219
KLF13	EIF4A2	0.0295086
CCDC88A	PDE4B	0.0295066
YBX1	PSPC1	0.0295061
BCLAF1	EDC4	0.0295031
POU2F2	FLVCR2	0.0294911
ATF3	FBRS	0.0294856
CEBPZ	CWC25	0.029474
MAFF	RBM19	0.0294681
PBRM1	TMEM87A	0.0294672
STAT1	SMG7	0.0294647
NSD2	NCOR2	0.0294496
EGR2	BCL2A1	0.0294487
SATB1	TYK2	0.0294455
ZNF770	TSC22D4	0.0294446
ZNF92	RPS6KA5	0.029427
CCDC88A	CCNH	0.0294252
LCOR	BAZ2A	0.0294182
ZNF430	FAR1	0.0294175
KLF13	CREBRF	0.0294124
ZNF24	ICE1	0.0294106
CSDE1	DHRS7	0.0294009
ZNF263	IRF1	0.0293914
TCF7L2	OSBPL8	0.0293846
UBTF	LPCAT1	0.029381
MBD2	CDK13	0.0293804
ATF3	PPIP5K2	0.0293723
NR4A2	PRKD3	0.0293697
NFYC	NARF	0.0293594
ZBTB10	CLK4	0.0293554
MIER1	PIKFYVE	0.0293511
TMF1	GPATCH8	0.0293457
CEBPZ	XPC	0.0293397
ZNF146	EFL1	0.0293332
TCF4	SENP6	0.029331
RUNX1	AIDA	0.0293276
IKZF1	UBE2G2	0.0293249
ATF1	RICTOR	0.0293187
CCDC88A	AP1G2	0.0293145
REL	RPS20	0.0293143
ZFP36L2	DIDO1	0.0293097
ZFP36L1	UQCC3	0.029298
SMARCC1	ARL8A	0.0292948
CCDC88A	AIF1	0.0292826
ID2	CPVL	0.0292779
REPIN1	ATG101	0.0292762
E2F4	LENG8	0.0292632
MAF1	UBAP1	0.0292591
PBRM1	RPS25	0.0292588
ARID4B	GLTP	0.029251
CSDE1	KIF2A	0.0292498
SRF	CCDC18	0.0292459
AFF4	DOCK10	0.0292356
NCOR2	SCRN2	0.0292341
ZNF430	BUD13	0.0292186
STAT5A	GOLPH3	0.0292164
FOXJ3	RNF145	0.0292109
ADNP	DDX47	0.0292038
MBD3	NF2	0.0292033
ZBED1	CITED2	0.0291922
L3MBTL3	DSN1	0.0291913
PRDM2	PLCG2	0.0291896
CREB1	IP6K2	0.0291878
POU2F2	SELENOP	0.0291821
SMARCC2	DECR1	0.0291655
HSF1	CLCN6	0.0291596
STAT6	RABGAP1L	0.0291594
ARID1A	DHDDS	0.029156
BCLAF1	DHX58	0.0291382
ZNF44	SNU13	0.0291325
SP100	TNFAIP8	0.0291215
ZNF335	GNPTAB	0.0291212
FOS	TSC22D3	0.0291084
FOS	RAB27A	0.0291039
ETS1	GGA2	0.0291023
ID2	RFXANK	0.0290983
KMT2C	PPP2R5A	0.0290981
PLEK	R3HDM1	0.0290941
JARID2	AREL1	0.0290925
FOXP1	R3HCC1L	0.029091
ZNF207	FBXO25	0.0290841
IRF5	CDKN1C	0.0290751
PRDM2	TCF3	0.0290738
SP3	CD300A	0.0290597
LRRFIP1	ATAD2B	0.0290535
ZNF318	CLPTM1L	0.0290425
IRF8	UNC119	0.029036
TRERF1	HEXIM1	0.0290145
KLF13	CREB1	0.0290075
STAT3	STUB1	0.0289938
REL	ZHX1	0.0289925
TET2	CHTF8	0.028991
REST	RTF2	0.0289902
SMARCC1	IDH3G	0.0289828
LCOR	C1GALT1	0.0289802
SUB1	ZNHIT1	0.0289792
MEF2A	AOAH	0.0289758
SFPQ	MT-ATP6	0.0289715
RBPJ	PPP4R3B	0.0289643
NR4A2	STX3	0.0289605
FLI1	PANK2	0.028954
KLF11	GSE1	0.0289505
KLF13	APBB1IP	0.0289422
ZFP36L2	SYNE2	0.0289312
MEF2C	SREBF2	0.0289283
NFKB1	EIF4E2	0.0289238
STAT5A	PI4KB	0.0289236
HSF1	DOK1	0.0289219
JUNB	BRI3	0.0289195
ZNF506	NKAPD1	0.0289182
CSDE1	OSTM1	0.0289173
CBFB	ARCN1	0.0289059
JARID2	YTHDC2	0.0288956
DMTF1	ADRM1	0.0288946
TAX1BP1	GPR107	0.028894
BCLAF1	TMEM179B	0.0288894
ZEB2	WBP1L	0.0288885
ZNF326	SHKBP1	0.0288863
ZNF160	RNPC3	0.0288851
ZNF518B	TOB1	0.0288818
BBX	SLC8A1	0.0288748
REST	HAX1	0.0288685
HES1	NT5C2	0.0288673
LCOR	TPT1	0.0288662
KLF3	LILRA2	0.0288584
USF1	GTF2I	0.0288574
MLLT10	GPS2	0.0288571
TSC22D4	DNAJA2	0.0288517
NR1D2	TBC1D23	0.0288485
FOXO3	ZNF518A	0.0288419
PBRM1	WSB1	0.0288405
KLF4	GRN	0.0288405
BCLAF1	PNISR	0.0288323
RUNX3	MKNK2	0.0288299
TMF1	CCSER2	0.0288218
AKNA	TCIRG1	0.0288135
NME2	DCAF8	0.0288135
STAT2	PPP1R10	0.0288128
NFE2L2	AMFR	0.0288013
ZNF257	ZMYND8	0.0288011
ETV3	SNRNP200	0.0287858
ELMSAN1	SLC2A11	0.028774
NFAT5	WDR3	0.028772
STAT1	PIK3CD	0.028759
KLF6	CSTA	0.0287468
FOS	SLC16A3	0.0287411
SSRP1	URGCP	0.0287397
TFEB	SBNO2	0.0287395
ELF4	NDFIP1	0.0287385
MEF2A	MARK2	0.0287348
TAX1BP1	TCEA1	0.0287295
NR4A1	VCL	0.0287265
TMF1	MAPKAP1	0.0287254
KLF13	ITGA4	0.0287211
NSD2	HNRNPH3	0.0287171
YBX3	GPR65	0.028705
SON	NOL4L	0.0286988
LRRFIP2	TBC1D23	0.0286982
FOS	CD63	0.028693
ZNF326	FLOT2	0.0286782
KLF13	FGR	0.0286741
NR4A1	CCDC107	0.0286665
AKNA	GCC2	0.028662
YY1	CBFB	0.0286585
TCF25	PPP4R3A	0.0286575
LRRFIP1	NKTR	0.028653
ZFP36L1	TBC1D24	0.0286331
ZFP30	XPC	0.0286226
NR4A3	PITRM1	0.0286208
ETS2	EGR1	0.0286188
BHLHE40	TRIB1	0.0286187
ETS2	TRPS1	0.0286168
KMT2C	PHIP	0.0286143
IRF7	ABHD13	0.0286061
POU2F2	CDKN1C	0.028591
L3MBTL3	SLC3A2	0.0285907
PBRM1	GCC2	0.028589
NFKB1	SNTB2	0.0285865
ZFP36L2	TMEM106C	0.0285814
TFEB	ATP2B4	0.0285777
NFYC	ENY2	0.0285741
HHEX	AKR1B1	0.0285739
CSDE1	RING1	0.0285712
TCF4	AGPS	0.0285681
FOS	TRIM27	0.0285675
NFKB1	PAK1IP1	0.0285621
NFE2L1	VMO1	0.0285519
TFDP2	CAPN3	0.0285514
EGR1	RFXANK	0.0285313
HMGB2	MAN1B1	0.0285241
SATB1	BCL2	0.0285232
GATAD2B	PSMC2	0.0285186
ZEB2	AKT3	0.0285109
NFRKB	KMT5A	0.0285016
ZNF148	GPANK1	0.0285015
EGR2	SERTAD1	0.0285008
STAT5A	TBRG4	0.0284943
SP110	MATR3	0.0284904
SMARCE1	RALGAPA2	0.0284787
L3MBTL3	IFI16	0.0284761
YBX1	MRPL23	0.0284667
REL	SLC12A6	0.0284643
TFEB	CD2AP	0.0284524
MBD3	SSR1	0.0284455
AHRR	ARL8A	0.028437
BCLAF1	LENG8	0.0284361
SPI1	DYNC1LI1	0.028436
ZHX1	SUPT20H	0.0284348
ID2	CTNNA1	0.0284297
HES1	EIF2B5	0.0284219
ZBTB1	ACSF2	0.0284141
FOS	RPL31	0.0284099
KLF6	UBE2I	0.0284089
FOXP1	ZNF335	0.0284075
GON4L	C4orf33	0.0284026
KLF13	LTA4H	0.0284021
NFKB1	PI4K2A	0.0283955
RUNX3	ISCA1	0.0283952
KLF6	WDFY3	0.0283853
ZNF335	ITSN1	0.0283829
SMARCC2	GSK3B	0.0283829
IKZF1	TRMT10C	0.0283828
YY1	BNIP2	0.0283804
PRDM2	RPL23	0.0283792
TET2	NUP210L	0.0283785
HHEX	AZIN1	0.0283778
ZNF326	STAG1	0.0283743
ZNF652	SUDS3	0.0283731
MAX	SERINC1	0.0283692
NFIL3	WDR74	0.028367
ELF1	MTIF3	0.0283577
KLF13	ITGB2	0.0283557
YBX3	ATP5F1C	0.0283526
ZNF644	MTOR	0.0283511
KLF6	TSPO	0.0283493
CDC5L	ZHX1	0.0283487
SUB1	EMC7	0.0283358
CSDE1	GALNT1	0.0283312
BCLAF1	SYNE2	0.0283222
TCF7L2	HERC1	0.0283077
GTF3A	PIK3CB	0.0283032
KLF4	SGK1	0.0283
THYN1	ATP10D	0.0282994
THYN1	DDRGK1	0.0282957
AKNA	FMNL1	0.0282914
CEBPZ	SCAF8	0.028291
DDIT3	LENG1	0.0282895
ZFP30	BECN1	0.0282848
ZNF22	EIF4A3	0.02828
AHCTF1	TMEM164	0.0282795
CCDC88A	HLA-DQA1	0.0282723
BHLHE40	PTPRE	0.0282674
ELMSAN1	ERO1B	0.0282603
TADA2B	DHX30	0.0282595
IRF8	PLAUR	0.0282584
ZBTB1	CHTOP	0.0282459
EGR1	CPEB4	0.0282445
ETS1	KMT2A	0.0282423
NFYC	PCYT1A	0.0282416
IRF8	ABHD13	0.0282401
KLF6	ITGAM	0.0282362
KLF10	SLC35D2	0.0282354
ZNF711	RAF1	0.0282308
JARID2	KHDRBS1	0.0282303
MEF2D	SHC1	0.0282263
BHLHE40	CDKN1A	0.0282232
SP100	TRAPPC11	0.0282231
ZNF318	CLASP2	0.028216
REPIN1	CARD11	0.0282076
GON4L	CRYBG1	0.0282071
CCDC88A	PI4KA	0.0282036
ZBTB10	ATPAF2	0.0282021
TAX1BP1	HMGN4	0.0281962
FOXO1	STAT5A	0.02819
HIF1A	NEK7	0.0281824
TFCP2	RPS14	0.0281717
FOSL2	GTF2B	0.0281652
ETV6	SEC24B	0.0281583
TFCP2	NCBP2	0.0281581
ZNF652	CEP95	0.0281551
BAZ2B	RPS16	0.0281466
AKNA	ITGB2	0.0281393
KLF6	TES	0.0281377
TSC22D3	ZNF257	0.0281252
ARID1A	NIFK	0.0281187
EGR1	SKIL	0.0281153
NFAT5	CKAP5	0.0281147
UBP1	RRAS	0.0281077
MAF1	KLF10	0.0281022
PRDM2	TRIM26	0.028099
EGR1	TBC1D4	0.0280984
KLF13	ZEB2	0.0280962
FOS	EREG	0.028094
MAX	MIS18BP1	0.0280842
MIS18BP1	MAX	0.0280726
REPIN1	TMED3	0.0280707
CEBPZ	HAX1	0.0280634
RREB1	TLE4	0.0280633
BCL11A	REPIN1	0.0280524
SMARCC2	SHPRH	0.0280493
ZNF581	CSTA	0.0280484
IRF7	RHOC	0.0280426
IRF8	COPB2	0.0280422
MBD3	SLC2A11	0.0280398
BCLAF1	PPP3R1	0.0280374
MBD2	IFI16	0.028033
HIF1A	MNDA	0.0280318
SP110	HDGF	0.0280245
KMT2C	RPS15	0.0280232
GTF3A	SYF2	0.0280209
IRF8	CARD11	0.0280152
LYAR	CHORDC1	0.0280147
HHEX	MLF2	0.0280123
STAT1	WBP4	0.0279993
ZBTB43	RNF7	0.0279987
ETS1	PDRG1	0.0279922
NR4A2	LMNA	0.0279862
ZBTB10	CTNNBL1	0.0279847
UBP1	CD9	0.0279837
KLF13	CACYBP	0.0279836
TCF4	INTS8	0.0279669
TCF4	TAX1BP3	0.0279535
ELK4	DYRK1A	0.0279527
CSDE1	HK2	0.0279483
FOXO1	OXSR1	0.0279462
SFPQ	PACSIN2	0.0279419
UBP1	DUS1L	0.0279402
TADA2B	RAD23A	0.0279364
KLF6	CHMP4B	0.0279291
DNAJC1	SPAG9	0.0279215
CSDE1	IFNGR1	0.0279186
MGA	WAC	0.0279177
SON	PIKFYVE	0.027907
ZNF581	PARP9	0.0279066
TFEB	TNFSF8	0.0279059
ZNF292	BBX	0.0278977
SFPQ	CTSS	0.0278972
TCF12	YKT6	0.0278955
L3MBTL3	FKBP3	0.0278846
FOS	CCNL1	0.0278806
TFEB	NCOR2	0.0278782
KLF6	HSD17B11	0.0278782
CCDC88A	ZNF407	0.0278735
LITAF	PSMD6	0.0278685
LYAR	CD9	0.0278649
KLF13	DGAT1	0.0278631
ETS1	GZMB	0.0278626
ZNF384	GTF2H1	0.0278597
SMARCE1	MED25	0.0278565
HHEX	USP33	0.0278547
RUNX1	TBC1D5	0.0278446
KLF6	HBA1	0.0278418
DNAJC1	MED10	0.0278365
BAZ2B	SPECC1	0.0278293
DDIT3	STIM1	0.0278244
FOXN2	COPS6	0.0278181
IRF8	CCDC186	0.027813
IRF9	DHDDS	0.0278084
NME2	MYL6	0.0278046
KLF10	GPAA1	0.0277989
ZNF160	TARDBP	0.0277983
RFXANK	FLOT2	0.0277971
CCDC88A	ILKAP	0.0277932
PBRM1	RBM33	0.0277927
ELK4	SLF1	0.0277911
E4F1	IPO8	0.0277893
REPIN1	SMIM3	0.0277817
ELF1	FBXO11	0.0277812
ZBED5	EDF1	0.0277786
SMARCE1	KLHL18	0.0277731
CCDC88A	SNRNP200	0.0277646
KLF13	CLINT1	0.027758
ZFHX3	METAP2	0.0277573
HHEX	SDHB	0.0277428
ID2	RGS1	0.0277419
NFIL3	PSTPIP1	0.0277352
CCDC88A	CYBB	0.0277337
ARID4B	CEP135	0.0277305
EGR1	EEF1B2	0.0277225
NME2	RBM28	0.0277193
CCDC88A	VIM	0.0277143
ZNF430	DAXX	0.0277135
CCDC88A	NUDT8	0.0277058
NSD2	IGFLR1	0.0276979
CTCF	RHOC	0.0276943
PRDM2	CDC16	0.0276924
CTCF	SGPL1	0.027682
TET2	SYAP1	0.0276816
MBD2	VPS26A	0.0276791
PBRM1	GTF3A	0.0276779
RREB1	SCARB1	0.0276735
ZNF148	R3HDM2	0.0276725
RUNX3	MTPN	0.0276718
REPIN1	FAM207A	0.02767
CCDC88A	HCFC1	0.0276695
SATB1	UFL1	0.027668
NFYC	CYFIP1	0.027667
GTF3A	NDUFA4	0.0276636
MAX	ZNF257	0.0276402
ZBTB10	SP3	0.0276292
NR4A2	GPR183	0.027629
KMT2C	NFRKB	0.0276275
NCOR2	WWP2	0.0276221
TOX4	TRIB2	0.0276168
FOXJ3	DNAJC1	0.0276153
PBRM1	PLEKHA1	0.0276146
MBD2	MT-CO2	0.0276136
NFE2L2	NARF	0.0276037
MEF2C	NSRP1	0.027597
ZNF652	TMX3	0.0275966
NFRKB	CLK2	0.0275931
ZNF581	PGLS	0.0275881
ZNF292	TLK2	0.0275802
CEBPZ	GTF2B	0.027577
PLEK	AKR1B1	0.027576
ZNF44	EBP	0.0275737
KLF13	RHOA	0.0275713
TCF12	NAP1L4	0.0275608
ZNF506	TSPAN31	0.0275546
BCL6	GLB1	0.0275526
KMT2C	TRPS1	0.0275512
NR4A1	DGKZ	0.0275503
CREBRF	GRK3	0.0275486
NME2	RPL18	0.0275482
SP110	PRRC2C	0.0275476
EGR2	RECQL	0.0275427
ZNF318	IPO7	0.0275331
ZNFX1	PPP6R3	0.0275328
MEF2A	NDUFB1	0.027526
IRF3	SAMD9	0.0275246
ZBED5	MANF	0.0275115
NFKB1	SLC9A1	0.0275104
LCOR	DCAF11	0.0275092
FOS	GADD45B	0.0275088
ZFP36L2	DYNLL2	0.0275077
ZNF445	SERPINA1	0.027503
NR4A1	DNAJC8	0.0275013
LRRFIP1	FER	0.0274866
NME2	RPL22	0.0274863
YBX3	FLT3	0.027482
TADA2B	TAOK2	0.0274796
BCLAF1	DBF4	0.0274787
MEF2A	EMP3	0.0274782
REPIN1	DNAJC10	0.0274773
AKNA	GPATCH11	0.0274766
EGR1	VAMP5	0.0274705
IRF3	AP2S1	0.0274394
IRF7	POR	0.0274389
ZFHX3	SRGN	0.0274331
STAT2	RALGAPB	0.027433
CSDE1	SUSD6	0.0274327
SFPQ	SMARCE1	0.0274308
HMGXB4	WASHC4	0.0274281
FOXP1	BRD3	0.0274267
ZNF236	PHPT1	0.0274208
KLF13	KLF11	0.0274112
NME2	DCP2	0.0274081
NR4A1	CAPN2	0.027404
BCLAF1	SRRT	0.0273999
L3MBTL3	RPS6KA5	0.0273992
NFIL3	ANTXR2	0.0273911
KLF6	CCNY	0.0273881
GPBP1	YWHAH	0.0273854
CDC5L	PRPF6	0.0273809
KLF6	RPL36	0.0273721
MLX	HSPA9	0.0273694
DNAJC1	THUMPD2	0.0273538
ZFP36L2	CCNQ	0.0273522
MBD3	IBTK	0.0273427
KLF3	PSTPIP2	0.0273355
HSF1	NPEPL1	0.0273234
TSC22D3	ATG5	0.0273203
MAF1	NIFK	0.0273111
HES1	CUL4B	0.0273007
NR3C1	NCBP1	0.0272969
STAT2	HERPUD2	0.0272878
SATB1	ZNF384	0.0272868
CREBRF	MAP3K5	0.0272844
STAT2	MSH3	0.0272819
ETV6	ERGIC3	0.027273
CCDC88A	IRF4	0.0272673
POU2F2	TCF7L2	0.0272666
FOXN2	ECHS1	0.0272664
ZFP36L1	ZNHIT1	0.0272618
ZBTB1	GADD45A	0.0272567
NFYC	SCP2	0.0272503
ZNF24	FBXO34	0.0272485
REPIN1	NGFR	0.0272443
NFKB1	CLTB	0.0272371
GPBP1	RPL27A	0.027234
ZNF160	NOTCH2	0.0272269
NCOR2	UPP1	0.0272255
TAX1BP1	DNAJC7	0.0272201
IRF9	LPCAT1	0.027219
NCOR1	RPL13A	0.0272127
ARID4A	EIF2A	0.0272112
TFCP2	CCNT2	0.0272086
ZEB2	CPSF6	0.0272052
CBFB	DGCR6	0.0272045
ETV3	MYO9A	0.027203
ZNF207	RALGAPA1	0.0272009
PRDM2	HELQ	0.0271936
NR1H2	FUCA1	0.0271859
NR1H2	IGFLR1	0.0271837
ZNF207	WFS1	0.0271824
MAFF	ZNHIT1	0.0271782
ZEB2	PLEKHF2	0.0271747
RERE	PAFAH1B2	0.0271679
BCL11A	TOR1A	0.0271571
ZBTB10	MUS81	0.027151
KLF6	SORL1	0.0271494
IRF4	NOL12	0.0271487
TFCP2	RPS6KA5	0.027141
FOS	KBTBD2	0.0271356
NSD2	CSGALNACT2	0.0271333
LITAF	EBP	0.0271295
TCF7L2	CFD	0.0271286
MIER1	ANAPC5	0.0271206
CCDC88A	PRPF4B	0.027114
CSDE1	CCDC91	0.0271117
ZBTB43	LYAR	0.0271088
ELF2	LENG1	0.0271044
ELMSAN1	SNX14	0.027103
SRF	ZHX1	0.027102
SP100	HEATR1	0.0270978
ZNF430	KLHL18	0.0270959
TFEB	RNF138	0.0270939
NCOA1	ZNF581	0.0270835
POU2F2	PALLD	0.0270829
MBD2	CDIPT	0.027081
IRF5	DRG1	0.0270795
HBP1	ROGDI	0.0270744
TRPS1	SLC35D2	0.0270676
ADNP	RASSF3	0.0270641
ZNF207	SERPINB8	0.027056
ZEB2	SLC25A24	0.0270544
TAX1BP1	PECAM1	0.0270464
YY1	RRAS	0.0270459
CSDE1	REST	0.0270395
PRDM2	NIPAL3	0.0270362
PIAS1	ATF7IP	0.0270265
KLF6	EIF6	0.0270212
ZBED1	TAP1	0.02702
KLF4	GPAT4	0.0270122
KLF13	FAM53B	0.027012
NFYC	CFAP97	0.0270099
MBD1	RNPEPL1	0.0270047
ZNF410	CASP8	0.0270021
KLF6	BST2	0.027002
LRRFIP2	LCP2	0.0269979
AHRR	ARFGEF1	0.0269938
IRF3	ETS1	0.0269909
CCDC88A	KDM7A	0.026989
MAFF	APPL2	0.0269833
BCLAF1	PRPF38B	0.0269734
CSDE1	RUVBL2	0.0269696
ARID4B	PTPN1	0.0269525
ZNF770	AUP1	0.0269506
FOXN2	PSMD3	0.0269464
IRF1	ZNF263	0.0269281
ZBTB43	WBP1	0.0269118
THYN1	SSRP1	0.0269113
ZFP36L1	NAPA	0.0269108
NFE2L1	FAH	0.0269087
TFEB	PANK2	0.0269062
ID2	WDFY4	0.0268982
MEF2A	MRPL51	0.026897
KLF6	TMPO	0.0268935
KLF6	PGD	0.026889
DMTF1	PHF6	0.0268847
KLF11	SWT1	0.0268827
ARID5B	CAPN10	0.0268789
BCL11A	FLT3	0.0268715
ZNF711	TANK	0.026865
ARID4B	TACC3	0.0268642
GPBP1	PPIA	0.0268524
SP3	ALMS1	0.0268451
ZNF236	BTBD1	0.0268361
CCDC88A	MFN1	0.0268356
KLF4	MT-ND2	0.0268325
AKNA	NUP93	0.0268319
ZEB2	GIT2	0.0268277
BCLAF1	PRR14	0.0268263
ARID4B	DNAJC7	0.026826
FOS	MAP3K14	0.0268188
REPIN1	VRK2	0.0268069
ARID4B	DOK2	0.0268053
NCOR1	RPS6KA5	0.0268019
FOXN2	TIA1	0.0267973
FOS	DDX46	0.0267942
SON	HMGB2	0.026793
HMGXB4	ITPR1	0.0267922
HSF1	THOC5	0.0267854
ELF1	PHF10	0.0267781
TMF1	ABCC1	0.0267714
FOS	MID1IP1	0.0267671
FOSL2	XPC	0.0267658
CTCF	PER1	0.0267653
ELF1	THOC5	0.026765
KLF6	CYBA	0.0267623
HHEX	COPB2	0.0267588
FLI1	TNFRSF1A	0.0267569
STAT3	FURIN	0.0267448
USF1	FAF1	0.0267439
MAX	DPEP2	0.0267436
NFYC	VPS35	0.0267336
ZNF800	MRPS35	0.026732
CCDC88A	TPT1	0.0267315
IRF8	PSMB3	0.0267302
UBP1	IP6K1	0.0267238
ZNF326	TMX3	0.0267205
TAX1BP1	CYC1	0.0267137
SREBF2	PDIA4	0.0267108
TET2	IVNS1ABP	0.0267101
HHEX	ABCC1	0.0266995
AFF4	OGFOD2	0.0266976
ZNF146	TIA1	0.0266945
HHEX	MTCH1	0.0266766
ZNF335	TRMT10C	0.0266694
ZBED1	RAP1A	0.0266587
MBD3	CRCP	0.026658
VEZF1	RPS10-NUDT3	0.0266501
SON	HCFC1	0.0266499
TMF1	PSMB5	0.0266477
RUNX1	FBXO9	0.0266415
KMT2C	YTHDC1	0.0266366
ZNF430	MRPL51	0.0266256
KLF6	TXN2	0.026612
BHLHE40	EIF3J	0.0266114
MBD2	APOL2	0.0266079
STAT2	YPEL3	0.0266029
PLEK	PLEKHM1	0.0266015
ZNF292	TCF12	0.0266007
IRF8	SHTN1	0.0265952
ZNF160	CDIPT	0.0265908
ZNF394	CGGBP1	0.0265851
NFKB1	ETS2	0.0265834
LRRFIP1	PPP1R12A	0.0265797
ZNF711	KAT6B	0.0265775
SFPQ	UBE3A	0.0265744
CBFB	CD69	0.0265687
FLI1	FAM32A	0.0265627
CSDE1	SCAP	0.026562
SMARCC1	RHOC	0.0265604
MAFG	CNOT8	0.0265598
ID2	LGALS1	0.0265542
ZBED1	ATP6V1H	0.0265518
FOXN2	KIAA1191	0.0265446
JARID2	TET2	0.0265424
AKNA	CNTLN	0.0265404
ZNF263	PTPA	0.0265351
TRERF1	INPP5D	0.0265342
IRF8	SEC13	0.0265301
THYN1	VPS41	0.0265243
BATF3	TTC3	0.0265238
PBRM1	IFT88	0.026522
ELK4	CEP295	0.0265193
E2F4	CAPN1	0.0265182
ETV3	VPS28	0.0265135
AHRR	MUS81	0.0265133
NR4A3	CYLD	0.0265129
RERE	DPEP2	0.0265112
CCDC88A	SMARCA4	0.0265111
KLF6	MCFD2	0.02651
BCLAF1	CAMP	0.0265069
ID2	FNBP1	0.0265026
ZNF326	EXOSC10	0.0264903
CBFB	RNF130	0.0264826
ETS2	SIRPB2	0.0264749
PRDM2	SIRT1	0.0264707
AEBP2	AKR1A1	0.0264667
YY1	DCTN1	0.0264641
BATF3	ETV3	0.0264621
ZNF335	ACAP1	0.0264602
PBRM1	CCNDBP1	0.0264598
SREBF2	DECR1	0.0264581
ZFHX3	CHTF8	0.0264549
SFPQ	MVB12A	0.0264523
ZNF143	HMGB2	0.0264466
NCOR1	KMT2A	0.0264431
NCOR2	GBP6	0.0264371
FOXO1	ATP2A2	0.0264344
KLF6	DPP9	0.0264287
AKNA	ZNF106	0.0264241
MBD3	NFKBID	0.0264228
KLF6	KLF10	0.026417
BACH1	ZMYM2	0.0264136
FOS	RNF8	0.0264121
REST	ECHS1	0.0264116
ATF2	HDAC2	0.0264102
GON4L	PIK3C2A	0.0264086
TFDP2	UIMC1	0.0264059
GTF3A	NUDT8	0.0263964
CCDC88A	TDRD3	0.0263924
PRDM2	DENND1C	0.0263913
ETV3	RALA	0.0263913
PBRM1	TRIM5	0.0263853
HMGXB4	GADD45GIP1	0.0263828
CCDC88A	ADA2	0.0263807
POU2F2	SCARB2	0.0263789
KLF13	TAF1	0.0263787
NR4A2	RBM7	0.0263767
PLEK	KIF16B	0.0263754
USF2	ZBED5	0.026372
ZFP36L2	EXOC7	0.0263653
BAZ2A	CMTM6	0.0263647
CSDE1	RHOA	0.0263584
ZEB2	AGER	0.0263567
ZNF384	RFXANK	0.0263537
SFPQ	DNASE1L1	0.026351
ETS2	DDX50	0.0263425
POU2F2	CBX4	0.0263399
AHCTF1	PAN2	0.0263393
ZNF394	ZNHIT1	0.0263381
NR4A1	GLA	0.0263353
ZEB2	STAT3	0.0263342
ZBED5	PGM2	0.026327
IRF1	DYNC1I2	0.0263178
ZBTB18	NMI	0.0263169
ZFP36L1	SERPINA1	0.0263163
CEBPZ	DNAJC13	0.0263157
TCF12	DENR	0.0263125
TCF7L2	EBAG9	0.026312
FOS	RPL24	0.026308
NFE2L1	GUCY1A1	0.0263054
CCDC88A	NRIP1	0.0263045
TCF4	IRF4	0.0263024
FOS	STUB1	0.026301
FOS	TSPO	0.0262996
ATF6	EHD1	0.0262934
TFDP2	DOCK10	0.0262901
HIVEP2	DHRS7	0.0262829
ELF1	PSMB1	0.0262804
ZNF236	EHMT1	0.0262741
ZFHX3	MCM7	0.0262687
GPBP1	KDM6A	0.0262681
ZNFX1	FBXO11	0.0262652
RCOR1	ARRB1	0.0262648
ZNF292	AAMP	0.0262641
BCLAF1	SMARCA2	0.0262638
AEBP2	PEF1	0.0262609
YBX3	DENND4A	0.0262607
BACH1	NDUFV2	0.026257
KLF6	CST3	0.0262417
ARNTL	VRK3	0.0262373
JUNB	TM9SF4	0.0262296
MAF1	UQCC3	0.0262276
MEF2A	NELFE	0.0262266
BHLHE40	GLTP	0.0262265
BCLAF1	BDP1	0.0262261
KMT2C	AKAP9	0.0262225
TCF25	PLCB1	0.0262204
SON	DHX58	0.0262169
YY1	NAA10	0.0262147
MBD3	LRPAP1	0.0262147
ZNF22	BCL11A	0.0262135
THYN1	MAP3K5	0.0262069
IKZF1	NOP56	0.0261985
ZNF24	EMC7	0.0261974
TADA2B	NELFA	0.0261967
NR4A1	MYD88	0.0261921
RFXANK	TNPO1	0.0261893
[truncated: 52,800 more rows]

## Sheet: 10e.Mouse
Mouse_Monocytes_linkList_0.01
regulatoryGene	targetGene	weight
HMGB2	TOP2A	0.205212
HMGB2	STMN1	0.194755
HMGB2	CKS1B	0.163456
BATF3	HLA-DMA	0.161433
BATF3	HLA-DQB1	0.158087
BATF3	FCRL4	0.155766
KLF2	PRG4	0.142768
KLF2	C1QC	0.140212
BATF3	CD74	0.140207
KLF2	TIMP2	0.139755
KLF2	C1QB	0.133182
KLF2	FN1	0.132936
HMGB2	SMC2	0.130482
KLF2	ICAM2	0.130352
KLF2	CFP	0.129918
KLF2	PF4	0.129109
HMGB2	CENPA	0.128876
KLF2	ALOX15	0.12634
KLF2	C4B	0.125204
KLF2	C1QA	0.125078
KLF2	ECM1	0.124582
KLF2	TAGLN2	0.123939
KLF2	CTSD	0.123346
KLF2	LTC4S	0.118507
KLF2	TF	0.11741
IRF8	TNNI2	0.116509
HMGB2	LMNB1	0.115677
BATF3	SLAMF9	0.115492
KLF2	EDNRB	0.114672
KLF2	CORO1A	0.113961
BATF3	CD2	0.112762
KLF2	PLAC8	0.111543
HMGB1	STMN1	0.111471
KLF2	TIMD4	0.111333
KLF2	SSR4	0.110865
HMGB2	CKS2	0.110156
CENPA	CKS1B	0.109243
YBX1	PPIA	0.107905
KLF2	COTL1	0.106093
ID3	SLAMF9	0.105537
YBX1	RPLP2	0.104084
YBX1	RPS4X	0.103919
HMGB2	TMPO	0.103504
IRF8	IFITM3	0.102274
KLF2	LRG1	0.102225
KLF2	GAPDH	0.101943
KLF2	GRN	0.100683
KLF2	EMILIN2	0.100613
KLF2	NINJ1	0.100522
BATF3	GM2A	0.100291
KLF2	LAPTM5	0.100181
KLF2	RPS19	0.0991761
KLF2	PPIB	0.0991631
KLF2	S100A1	0.0985726
KLF2	EMP3	0.0980466
KLF2	LST1	0.0980216
YBX1	HSP90AB1	0.0969851
KLF2	PTGIS	0.0969498
MAFB	C1QA	0.0967828
KLF2	TCN2	0.0966243
KLF2	RPS2	0.0964703
YBX1	RPL14	0.0963813
HMGB2	TUBB4B	0.0958476
BATF3	CCR2	0.0954476
YBX1	RPS8	0.0945104
KLF2	ALDH2	0.0940344
YBX1	RPS16	0.0940104
KLF2	RPS8	0.0938777
KLF2	ITGA6	0.0935952
YBX1	RPL13	0.093566
KLF2	THBS1	0.0934512
ID3	HLA-DQB1	0.092911
KLF2	CD5L	0.0927189
KLF2	GPX4	0.0922713
YBX1	RPL23A	0.0922179
KLF2	RPL23	0.0919547
YBX1	RPSA	0.091937
KLF2	CYBA	0.0913684
BATF3	OLFM1	0.0912589
KLF2	RPS5	0.0911551
YBX1	RPS7	0.0911072
ID3	CRIP2	0.0910637
KLF2	SERPINB2	0.0910521
MAFB	C1QB	0.0909388
KLF2	PADI4	0.0908459
HMGB2	RACGAP1	0.0900045
KLF2	EVI5	0.0896871
KLF2	EEF1A1	0.0895931
KLF2	COMT	0.0894405
KLF2	RPS29	0.0888058
KLF2	CALM1	0.088691
CENPA	STMN1	0.0884247
KLF2	F5	0.0883981
KLF2	RPLP1	0.0883849
YBX1	EEF1A1	0.0882807
YBX1	RPS2	0.088181
HMGB2	SMC4	0.0881308
KLF2	RPL37A	0.0879125
KLF2	APP	0.0879074
YBX1	RPL8	0.0878571
YBX1	RPL11	0.0876331
YBX1	RPS25	0.0875456
KLF2	RPL29	0.0874997
YBX1	RPS19	0.0873436
YBX1	RPS12	0.0869223
YBX1	RPLP1	0.0868956
ID3	PTMS	0.0867964
KLF2	ADGRE1	0.0865463
YBX1	RPS5	0.0863389
KLF2	NAPSA	0.0861187
KLF2	CALR	0.086116
YBX1	RPL23	0.0860594
KLF2	RPS15	0.0858786
YBX1	PFN1	0.0855509
KLF2	FGFR1	0.0854893
KLF2	RPL36A-HNRNPH2	0.0854811
YBX1	GAPDH	0.0853939
YBX1	RPL37A	0.0851767
KLF2	GLUL	0.0848501
CENPA	RDM1	0.0847902
MAFB	C1QC	0.0846299
YBX1	RPL10A	0.0841935
BATF3	EFHD2	0.0841373
KLF2	RPS24	0.0840995
YBX1	TMSB4Y	0.084073
YBX1	RPL32	0.0840072
YBX1	PTMA	0.083647
KLF2	CD9	0.0835465
KLF2	SRGN	0.0835194
YBX1	RPS23	0.0833712
KLF2	SELPLG	0.0831713
KLF2	ITGB2	0.0830741
YBX1	RPL7	0.0830563
BATF3	CCND2	0.0829984
YBX1	TAGLN2	0.0828892
YBX1	RPS17	0.0828467
CENPA	TOP2A	0.0828187
YBX1	RPL18A	0.0823695
KLF2	ITM2B	0.0823083
YBX1	CALM1	0.0822096
TSC22D1	PPBP	0.0821784
YBX1	NDUFA4	0.0820895
KLF2	TXN	0.0820148
KLF2	RPS25	0.0819463
YBX1	RPS29	0.0819038
YBX1	RPS3A	0.0818861
KLF2	PLXDC2	0.0818116
HMGB2	TUBB	0.081774
YBX1	ACTB	0.0817098
KLF2	CST3	0.081334
YBX1	RPL4	0.0812932
KLF2	RPL10	0.0812697
KLF2	APOE	0.0812596
KLF2	RPS20	0.0812447
KLF2	TYROBP	0.0811369
KLF2	TPT1	0.0811315
ID3	CD74	0.0811277
HMGB2	GMNN	0.0811014
KLF2	RPS12	0.080872
KLF2	FXYD5	0.0808024
KLF2	RGS10	0.0807241
KLF2	MT-CO3	0.0807
YBX1	RPL10	0.0804349
KLF2	MT-ND1	0.08043
YBX1	RPL29	0.0803227
YBX1	RPL3	0.0802449
KLF2	RPS17	0.0799239
KLF2	CLEC4D	0.0798972
YBX1	CHCHD2	0.079828
YBX1	CYBA	0.0798085
KLF2	RPL7	0.0797601
KLF2	ALOX5AP	0.0796006
KLF2	CCL24	0.079591
YBX1	RPS27AP5	0.0795552
KLF2	TXNDC17	0.0795461
KLF2	PYCARD	0.079523
KLF2	CD37	0.0793893
KLF2	CD52	0.0789006
KLF2	RPL26	0.0784833
YBX1	RPS13	0.078349
YBX1	RPS14	0.0783062
KLF2	FLNB	0.0782537
KLF2	SELP	0.0780603
ID3	CLEC10A	0.0780598
KLF2	RPS14	0.07784
YBX1	S100A10	0.0778353
YBX1	RPL15	0.0778234
YBX1	RPS28	0.0775694
KLF2	ARPC1B	0.0774298
YBX1	RPS3	0.0773659
KLF2	CRYL1	0.0773659
YBX1	RPLP0	0.0771486
YBX1	RPL17	0.0770153
KLF2	BSG	0.0766173
KLF2	RPS23	0.0763655
KLF2	RPL13	0.0763456
KLF2	RPL41	0.0762492
KLF2	RPS18	0.0759152
KLF2	HSP90B1	0.0758932
YBX1	GNG5	0.0757694
KLF2	RPL32	0.0756754
KLF2	RPL14	0.075492
YBX1	RPS20	0.0753559
YBX1	SERF2	0.0753372
YBX1	RPL35	0.0750666
YBX1	RPL6	0.0749615
KLF2	RPL17	0.0748189
CENPA	CKS2	0.0746768
TSC22D1	GNG11	0.0746175
YBX1	RPL31	0.0746071
YBX1	CFL1	0.0745895
YBX1	RAN	0.074556
KLF2	S100A10	0.0744572
YBX1	RPL34	0.0744417
KLF2	RPL15	0.0743663
KLF2	LTBP1	0.0739583
YBX1	RPL41	0.0739229
YBX1	CRIP1	0.0737933
YBX1	RPS18	0.0737882
KLF2	RPS3	0.0737779
MAFB	APOE	0.0736716
YBX1	RPL28	0.0736246
YBX1	RPS10	0.0736163
HMGB2	LIG1	0.0734296
KLF2	PPIA	0.0733634
BATF3	PLBD1	0.0733033
KLF2	RPL9	0.0732693
YBX1	ALAS2	0.0730715
YBX1	COX4I1	0.0729882
KLF2	RPL21	0.0725381
KLF2	DBI	0.0724188
KLF2	CALM2	0.072311
ID2	PLAC8	0.0721078
BATF3	NAAA	0.0720253
KLF2	RPL35A	0.0718342
YBX1	RPL21	0.0717382
KLF2	RPS4X	0.071681
YBX1	RACK1	0.0716319
YBX1	RPS15	0.0716029
YBX1	TPT1	0.0714547
KLF2	DHRS3	0.0714266
KLF2	TGFB2	0.0714215
KLF2	CD81	0.0714146
HMGB2	EZH2	0.0713939
KLF2	MT-CYB	0.0713475
YBX1	CFP	0.0712587
YBX1	RPS11	0.071212
YBX1	RPL12	0.0710837
KLF2	RPS7	0.0710826
KLF2	RPN2	0.0710812
KLF2	PMP22	0.0710074
KLF2	MSR1	0.0707944
KLF2	LDHA	0.0707806
KLF2	RPL3	0.0707428
YBX1	ATP5PF	0.070731
MAFB	TIMP2	0.0707175
YBX1	RPL19	0.0706357
HMGB1	HMGB2	0.0706152
BATF3	C1orf21	0.0705116
KLF2	TMSB10	0.0705068
KLF2	NPC2	0.0704717
BATF3	PTMS	0.0704141
KLF2	RACK1	0.070394
MAFB	FN1	0.0702605
YBX1	RPL9	0.0701703
KLF2	RPS28	0.0701691
KLF2	CCDC12	0.0700684
YBX1	PYCARD	0.0699507
YBX1	COTL1	0.0698534
KLF2	MT-ATP6	0.069838
YBX1	RPS9	0.0698062
YBX1	ARPC1B	0.0697139
KLF2	CAPG	0.069695
YBX1	SERBP1	0.069658
KLF2	RPL6	0.0695812
CENPA	HMGB2	0.0695411
KLF2	RPL18A	0.069409
YBX1	COX7C	0.0693607
YBX1	NDUFA13	0.0692822
KLF2	RHOC	0.0692228
PLEK	CD9	0.0690962
KLF2	HEXA	0.0690279
YBX1	RPL39	0.0688332
KLF2	CAMK1	0.068802
YBX1	SDF2L1	0.0687771
KLF2	MT-ND4	0.0685596
KLF2	TMEM37	0.0685242
KLF2	IFITM2	0.0684868
BATF3	GNGT2	0.0683923
YBX1	ATP5F1E	0.0683881
YBX1	RPL36A-HNRNPH2	0.0683504
SUB1	LGALS3	0.068333
KLF2	CTSB	0.0683251
KLF2	RPL10A	0.0679947
KLF2	JUNB	0.0679817
KLF2	RPS16	0.0679302
YBX1	RPS6	0.0679106
SUB1	TMSB4Y	0.0678692
YBX1	RPL5	0.0678412
KLF2	PDIA6	0.0677416
ID2	S100A10	0.0677069
MAFB	LTC4S	0.0677015
KLF2	RPS9	0.0675879
KLF2	ITGB1	0.067484
ID2	TPT1	0.067483
KLF2	RPL12	0.067479
YBX1	RPL37	0.067461
KLF2	GNG5	0.0673767
KLF2	EHD1	0.0672835
KLF2	DDOST	0.0672403
KLF2	RPL39	0.0670636
KLF2	DERL1	0.0669953
ID2	CRIP1	0.0669828
ID3	CIITA	0.0669193
KLF2	RPS6	0.0667765
BATF3	SPINK2	0.0667688
KLF2	NDUFA4	0.0667649
KLF2	PTGS1	0.0666114
YBX1	ATP5IF1	0.0666104
IRF8	FDPS	0.0665744
YBX1	RPL26	0.0664479
KLF2	RPS3A	0.0664321
IRF8	MVB12A	0.0663099
PLEK	PF4	0.0662965
KLF2	AHNAK	0.0662937
KLF2	RPL31	0.0661793
KLF2	NUPR1	0.066176
BATF3	ACTG1	0.0658817
KLF2	IFI27	0.0658746
KLF2	RPL8	0.0658399
KLF2	RPL35	0.0658375
KLF2	HGSNAT	0.065721
HMGB1	TOP2A	0.0656509
IRF8	RNASE6	0.0655501
KLF2	RHOA	0.0654251
YBX1	MT-ND1	0.0653499
KLF2	RPL11	0.0651708
YBX1	TUBA1B	0.0651254
HMGB1	CENPA	0.0650667
MAFB	PF4	0.0650068
KLF2	SERF2	0.0647551
KLF2	FTH1	0.0647101
YBX1	VIM	0.0646083
YBX1	CALR	0.0645764
PLEK	ICAM2	0.0644247
KLF2	ATP6V0B	0.0643475
YBX1	HINT1	0.0642178
SUB1	ANXA2	0.064173
YBX1	RPS24	0.0641015
KLF2	RPL5	0.0638627
YBX1	RPS27L	0.0638317
KLF2	LAMP2	0.0637975
KLF2	ANXA3	0.0637684
KLF2	CFH	0.0636261
BATF3	TMSB4Y	0.0636226
ID2	EMP3	0.0635733
KLF2	ATP5IF1	0.0635046
YBX1	NPM1	0.0634961
SUB1	VIM	0.0634228
BATF3	CIITA	0.0634166
YBX1	RPL36	0.0633697
YBX1	EMP3	0.0633443
KLF2	CGNL1	0.0633122
KLF2	EIF1	0.0632643
CENPA	TUBB4B	0.0631751
KLF2	ANKH	0.0631643
BATF3	PSAP	0.0631316
KLF2	TLN1	0.0631055
KLF2	RPL27A	0.0630237
HMGB1	CKS1B	0.0629131
KLF2	ACTB	0.0628968
KLF2	NENF	0.0628409
MAFB	PLXDC2	0.0627729
KLF2	SELENOP	0.0627583
KLF2	CD14	0.0627023
SUB1	RPS11	0.062664
KLF2	ITGAM	0.0626314
KLF2	RPL28	0.0625952
YBX1	SH3BGRL3	0.0625515
KLF2	LPL	0.0625051
SUB1	S100A6	0.0624655
KLF2	MAFB	0.0624092
PLEK	PRG4	0.0623549
BATF3	ME2	0.0623456
PLEK	THBS1	0.0623263
KLF2	RPL34	0.0623211
PLEK	ALOX15	0.0622177
KLF2	UQCRB	0.0621598
KLF2	BIN1	0.0620861
YBX1	SSR4	0.0618785
YBX1	CAPG	0.0618767
ID2	NAAA	0.0618608
CENPA	SMC2	0.0616532
BATF3	UPB1	0.0616239
BATF3	MRC1	0.0616083
KLF2	RPL7A	0.0615267
KLF2	COX6B1	0.0614608
YBX1	COX6A1	0.0614518
YBX1	CLTA	0.0614464
KLF2	RPL37	0.0613331
YBX1	BPGM	0.061301
KLF2	CLEC12A	0.0611906
SUB1	ACTG1	0.0611467
YBX1	RPL35A	0.0611282
KLF2	CRIP1	0.0610109
PLEK	FABP4	0.0609952
YBX1	UQCRQ	0.0609601
KLF2	RPL4	0.060927
YBX1	RPL24	0.0608743
KLF2	CNPY2	0.0608461
HMGB2	UBE2S	0.0607611
KLF2	SDC3	0.0607474
YBX1	ATP5F1D	0.0606924
YBX1	RPS15A	0.0605835
HMGB1	SMC2	0.0604974
KLF2	RHOB	0.0603437
KLF2	BLVRB	0.0602765
SUB1	RPLP0	0.0602008
YBX1	MT-CO2	0.0601898
KLF2	RPSA	0.0601298
YBX1	EIF5A	0.0600765
BATF3	TPPP3	0.0600377
YBX1	TMEM176B	0.0600265
CENPA	OSCP1	0.0599781
KLF2	COX4I1	0.0599152
YBX1	COX5B	0.0598873
KLF2	TMED10	0.0597273
KLF2	VKORC1	0.0597255
ID2	FXYD5	0.0596279
KLF2	SCN1B	0.0596056
SUB1	TMSB10	0.0595378
HMGB1	RUVBL2	0.0594258
KLF2	SMPDL3A	0.0593869
KLF2	ATP5PF	0.0593363
KLF2	PLTP	0.0592667
KLF2	MXD4	0.0592583
KLF2	S100A13	0.0590642
HMGB2	ALYREF	0.0590273
KLF2	LAMTOR2	0.0589323
YBX1	RPL38	0.0588536
HMGB2	SELENOH	0.0588486
HMGB2	RNASEH2B	0.058828
YBX1	FTH1	0.0588185
KLF2	RPS11	0.0587609
YBX1	UBL5	0.0587536
MAFB	PRG4	0.05874
SUB1	PSAP	0.0587069
SUB1	S100A11	0.0586938
KLF2	CALML4	0.0586349
KLF2	HSP90AB1	0.0585219
YBX1	MT-CO3	0.0584902
KLF2	KHK	0.0584867
ID2	UNC119	0.0584709
ID2	TAGLN2	0.0584552
KLF2	TMED3	0.0584317
YBX1	LST1	0.0583681
ID2	SLAMF9	0.0583496
HMGB2	TUBA1B	0.05833
YBX1	KRTCAP2	0.0582656
YBX1	HSP90B1	0.0582567
YBX1	PPIB	0.058213
YBX1	NDUFB8	0.0581919
KLF2	LAMTOR4	0.0581879
KLF2	SPTBN1	0.0581161
KLF2	DAD1	0.0581133
PLEK	TIMP2	0.0580954
KLF2	RPS27L	0.0580879
YBX1	SNCA	0.0579874
ID2	ID3	0.0579687
PLEK	C1QC	0.0579377
YBX1	SEM1	0.0579256
HMGB1	RACGAP1	0.057897
KLF2	C3AR1	0.057881
KLF2	YBX1	0.0578418
YBX1	EEF1G	0.0578236
YBX1	REX1BD	0.0577588
KLF2	PRDX4	0.0576652
KLF2	NDUFA1	0.0576136
KLF2	CARD19	0.057575
KLF2	RPLP0	0.0574992
MAFB	ALOX15	0.0574957
SUB1	RPL21	0.0574376
YBX1	ARPC2	0.0573829
YBX1	ATP5MF	0.0573317
KLF2	DUSP1	0.0573163
YBX1	HMGB1	0.0572276
KLF2	RPS10	0.0572075
KLF2	ADD3	0.0571934
YBX1	GNAI2	0.0571745
PLEK	SERPINB2	0.0571134
KLF2	MCEMP1	0.0570845
KLF2	NDUFA13	0.0570596
YBX1	JPT1	0.0569523
YBX1	AKR1A1	0.0568699
HMGB1	EZH2	0.0567115
KLF2	CALD1	0.0566952
YBX1	RPL18	0.0566828
ID2	RACK1	0.0566279
BATF3	LMO1	0.056498
POU2F2	NR4A1	0.0564869
YBX1	EIF1	0.0564508
ID3	GM2A	0.0564229
BATF3	CD52	0.0562741
BATF3	CYSLTR1	0.0560974
HMGB2	TYMS	0.0560903
KLF2	LAPTM4A	0.0560765
KLF2	GATA6	0.0560635
YBX1	RANBP1	0.0560521
KLF2	PRTN3	0.0560225
KLF2	RABAC1	0.0559942
BATF3	SOCS6	0.0558365
TSC22D1	NRGN	0.0557463
HMGB1	RBBP8	0.0556704
HMGB2	NUSAP1	0.0556039
YBX1	ALOX5AP	0.0555554
SUB1	LSP1	0.0555164
KLF2	CEBPB	0.0554319
KLF2	WNT2	0.0553922
KLF2	RPL38	0.0552456
YBX1	RPL7A	0.0552021
KLF2	RPL36	0.0551288
YBX1	ATP6V0E1	0.0550988
YBX1	RPL27A	0.0550609
YBX1	NDUFC1	0.0550338
KLF2	RPLP2	0.055009
KLF2	SDF2L1	0.0550047
ID2	BATF3	0.0549853
YBX1	RPL22	0.0549723
YBX1	PDIA3	0.0549089
KLF2	PRDX5	0.0549017
ID3	MAP4K1	0.0548873
YBX1	COX7A2	0.0548668
MAFB	CTSD	0.0547147
YBX1	ATP5F1A	0.0546979
KLF2	RPL24	0.0546506
YBX1	MT-ATP6	0.0546148
KLF2	RPS13	0.0545833
KLF2	FABP4	0.0545612
YBX1	SRGN	0.0545471
SUB1	RPS18	0.0545206
YBX1	LAPTM5	0.0545156
YBX1	RPL30	0.0545071
KLF2	MT-CO2	0.0544812
HMGB2	HMGB1	0.054452
YBX1	COX5A	0.0544249
YBX1	COX6B1	0.0543941
HMGB2	NUCKS1	0.0543457
KLF2	LAMP1	0.0543115
KLF2	DHRS7	0.0542742
YBX1	SLC25A5	0.0542193
ID2	FCRL4	0.0542009
YBX1	RPS26	0.0541761
ID2	HLA-DQB1	0.0541616
MAFB	CAMK1	0.0541342
HMGB2	DUT	0.0540186
KLF2	IRF2	0.0540121
KLF2	MFSD5	0.0539276
KLF2	HINT1	0.0539026
HMGB2	MCM7	0.053819
BATF3	GSN	0.0537891
YBX1	SLC25A3	0.0536674
PLEK	C4B	0.0536518
YBX1	UQCRB	0.0536289
SUB1	RPL18	0.0535877
YBX1	EDF1	0.0534846
HMGB1	BRD8	0.0534524
ID2	CFP	0.0534227
KLF2	PDLIM1	0.0534131
KLF2	RPL30	0.053407
ID2	CALM1	0.0533951
KLF2	P4HB	0.0533805
HMGB1	DNMT1	0.0533725
YBX1	RHOA	0.053347
MAFB	CD5L	0.053275
KLF2	TNFAIP8	0.0531723
YBX1	SUMO2	0.0531418
YBX1	FAU	0.0530682
SUB1	RPL24	0.0530303
PLEK	CD5L	0.0529863
YBX1	SEC61B	0.0529432
YBX1	EEF2	0.0529072
PLEK	LTC4S	0.0528615
KLF2	PDIA3	0.0528306
YBX1	TXNDC17	0.0528115
BATF3	PLEKHO1	0.0528025
YBX1	NOP10	0.0527778
SUB1	RPS9	0.0527652
PLEK	LRG1	0.0527599
SUB1	RPL23A	0.0527549
KLF2	RPS27	0.0527527
YBX1	DBI	0.0527378
KLF2	GNAI2	0.0527151
HMGB1	RANBP1	0.0526959
KLF2	MS4A8	0.0526509
SUB1	ERP29	0.0526216
YBX1	CTSZ	0.0526061
KLF2	GPX1	0.0525766
HMGB1	TUBB	0.0525639
YBX1	NDUFA2	0.0525529
HMGB1	SMC4	0.0524331
SUB1	BATF3	0.0524312
YBX1	FXYD5	0.0524288
BATF3	CRIP1	0.0524203
HMGB1	GMNN	0.0524055
KLF2	ZEB2	0.0524029
KLF2	SLPI	0.0523707
KLF2	LGMN	0.0523686
YBX1	LAMP1	0.052342
YBX1	PCBP2	0.0521918
KLF2	RPL23A	0.0521896
PLEK	EMILIN2	0.0521526
SUB1	PLBD1	0.0520817
PLEK	ITGAM	0.0520811
MAFB	ICAM2	0.0520804
MAFB	NINJ1	0.0520649
KLF2	ERGIC3	0.0520405
KLF2	ENO1	0.0520394
RBPJ	SOCS6	0.0520342
HMGB2	ATAD2	0.0520192
ID2	SERF2	0.0519647
PLEK	F10	0.0516846
KLF2	MT-ND2	0.0516811
KLF2	BRI3	0.0516608
MAFB	CORO1A	0.0516594
BATF3	KCTD12	0.0516325
SUB1	HLA-DMA	0.0516144
YBX1	S100A13	0.0516133
ID2	RPL35	0.0516125
YBX1	MPP6	0.0515654
HMGB2	CSRP1	0.0515287
YBX1	MT-ND4	0.0515236
SUB1	RPL26	0.0515156
ID2	RPL14	0.0515063
KLF2	SELENOW	0.0514585
PLEK	ECM1	0.0513412
SUB1	RPS13	0.0512865
YBX1	HNRNPA2B1	0.0512861
HMGB1	RPL11	0.0512816
YBX1	NACA	0.0512461
GATA6	CD5L	0.0512369
PLEK	ITGB1	0.0512054
KLF2	SDF4	0.0511884
PLEK	TIMD4	0.0511067
KLF2	SELENOF	0.0510592
KLF2	RNASE6	0.0510537
HMGB1	PPIA	0.0510349
YBX1	GABARAP	0.0510338
ID2	PLTP	0.0509665
KLF2	PDLIM2	0.050962
ID3	PLBD1	0.0509525
KLF2	PLAUR	0.0509496
ID3	TPPP3	0.0509012
ID2	RPS8	0.0508983
KLF2	MYL6	0.0508784
KLF2	APLP2	0.0508596
KLF2	FABP5	0.0508361
PLEK	CCL24	0.0508299
PLEK	LPL	0.0507571
SUB1	ATP6V1G1	0.050745
TSC22D1	CLU	0.0507409
YBX1	LDHA	0.0507061
GATA6	F5	0.0506659
YBX1	TYROBP	0.0506344
KLF2	PLIN2	0.0505896
SUB1	RPL13	0.0505815
HMGB1	RPL24	0.0505738
KLF2	C5AR1	0.0505524
YBX1	EIF4A1	0.0505452
KLF2	ID2	0.0505227
YBX1	RPS21	0.0504562
CENPA	UBE2C	0.0504104
YBX1	DDOST	0.0504045
MAFB	CFP	0.0503728
SUB1	CRIP1	0.0503395
YBX1	MT-CYB	0.0503328
PLEK	C1QA	0.0503089
ID2	LAPTM5	0.0502895
ID2	TPPP3	0.0502386
PLEK	FN1	0.0502344
CENPA	RACGAP1	0.0501988
ID2	LST1	0.0501896
YBX1	SNRPB	0.0501882
YBX1	PDIA6	0.050172
YBX1	BTF3	0.0501379
KLF2	SEM1	0.0501041
YBX1	NDUFA7	0.0500539
ID2	RPL41	0.0500078
MAFB	C4B	0.0499669
MAFB	EDNRB	0.0498846
HMGB2	ANAPC5	0.0498802
YBX1	HEXA	0.049873
YBX1	EEF1B2	0.0498375
YBX1	TMED2	0.049829
HMGB1	PTMA	0.04982
GATA6	PRG4	0.0497129
SUB1	FAU	0.0496823
MAFB	F5	0.049629
KLF2	TMEM59	0.0496148
ID2	COTL1	0.0495995
ID3	HLA-DMA	0.0495843
KLF2	HACD4	0.0495744
MAFB	TMSB10	0.0495319
KLF2	NACA	0.049529
ID2	RPL13	0.0495161
KLF2	CDKN1A	0.049482
HMGB2	HMGN2	0.0494409
MAFB	CALML4	0.0494356
ID3	KIAA0040	0.0494204
ID2	TMEM176A	0.0494182
ID2	RPLP1	0.0493361
YBX1	ENO1	0.0493353
MAFB	ECM1	0.0493276
YBX1	HNRNPF	0.0493014
KLF2	SWI5	0.0492947
MAFB	TCN2	0.0492799
YBX1	PDLIM1	0.0492442
YBX1	CKB	0.0492275
SUB1	RPS6	0.0491822
HMGB1	CKS2	0.0490973
YBX1	PLAC8	0.049073
YBX1	TMEM238	0.0490721
ID3	CCND2	0.0490433
KLF2	TBCA	0.0490391
ID2	CD74	0.049005
YBX1	PFDN1	0.0489604
HMGB2	UBE2C	0.0489513
PLEK	FLNB	0.0489456
ID2	SRGN	0.0489114
YBX1	RPL22L1	0.0489082
YBX1	RAC1	0.0489008
KLF2	PARK7	0.0488668
MAFB	EMILIN2	0.0488605
YBX1	SNX3	0.0488437
KLF2	EEF2	0.0488314
YBX1	SELENOW	0.0488302
MAFB	SMAGP	0.048756
HMGB1	RPS13	0.0487513
HMGB1	RNASEH2B	0.048728
YBX1	MYL6	0.0487233
HMGB2	ANP32B	0.048708
ID2	RPL37A	0.0486901
BATF3	ID3	0.04868
YBX1	DAD1	0.0486776
HMGB1	RPL35A	0.0486709
KLF2	CRLF2	0.0486414
MAFB	SERPINB2	0.0486362
ID2	CKB	0.0486199
BATF3	TMSB10	0.0485152
BATF3	S100A11	0.0484597
ID2	DOK2	0.0484269
YBX1	HSPE1	0.0484142
HMGB2	PCNA	0.0484028
ID2	RPS29	0.0483667
ID2	RPS5	0.0483448
ID2	RPS17	0.0483328
ID2	UPB1	0.0482462
ID2	EEF1A1	0.0482274
ID2	RPS18	0.0481952
KLF2	PEBP1	0.048184
IRF2	ITGA6	0.0481705
YBX1	TMEM59	0.0481401
KLF2	RPS27AP5	0.0481314
YBX1	MRPS17	0.0480972
BATF3	LSP1	0.0480384
SUB1	SH3BGRL3	0.0479977
KLF2	SNX2	0.0479808
YBX1	TLN1	0.0479393
YBX1	TBCA	0.0479308
KLF2	PLEK	0.047866
YBX1	NDUFA8	0.047859
IRF2	ALOX15	0.0478505
ID3	CKB	0.0478393
ID2	PPIA	0.0478206
GATA6	ALOX15	0.0478147
YBX1	MS4A8	0.0477006
YBX1	SNRPD2	0.0476618
YBX1	ATP5PD	0.0476214
IRF2	PRG4	0.0476126
IRF8	PLP2	0.0475562
BATF3	ANXA2	0.0475338
YBX1	DYNLL1	0.0475329
YBX1	NPC2	0.0475053
KLF2	SUMO2	0.0475009
HMGB2	RAN	0.0474869
KLF2	CTSL	0.0474564
PLEK	TGFB2	0.0474115
YBX1	WDR83OS	0.0474073
KLF2	CX3CR1	0.0473355
MAFB	PMP22	0.04731
ID2	PID1	0.0472962
YBX1	CD68	0.047272
PLEK	CRYL1	0.047249
PLEK	ADGRE1	0.0472214
HMGB2	CCDC34	0.0471619
KLF2	CYP4F3	0.047144
TSC22D3	ATAD2B	0.0471325
KLF2	CTSS	0.0471109
MAFB	C5AR1	0.0470902
YBX1	CAPZB	0.0470239
SUB1	OLFM1	0.0469905
SUB1	RPL37	0.0469887
SUB1	CD74	0.0469828
KLF2	GARNL3	0.0469773
YBX1	MDH2	0.04692
SUB1	EIF3F	0.0468995
ID2	CAPG	0.0468622
KLF2	EEF1G	0.046837
SUB1	RPL19	0.0468012
SUB1	RPL18A	0.0467839
YBX1	PARK7	0.0467817
YBX1	CST3	0.0467724
YBX1	S100A1	0.0467699
YBX1	SETSIP	0.0467304
YBX1	KLF2	0.0467027
YBX1	RPA1	0.0466944
YBX1	AP2M1	0.0466942
KLF2	RPL22	0.0466504
YBX1	SMDT1	0.0466501
YBX1	TMED10	0.0466488
YBX1	ARHGDIB	0.0466276
SUB1	RPL15	0.0465924
SUB1	RPL35A	0.0465425
YBX1	UQCR10	0.0465358
HMGB1	TYMS	0.0464886
MAFB	MSR1	0.04648
SUB1	RPL32	0.0464762
ID2	SPINK2	0.0463915
KLF2	GMFG	0.046389
YBX1	DNAJC9	0.0463884
YBX1	PITPNA	0.0463712
PLEK	EDNRB	0.0463551
YBX1	TXN	0.0463368
PLEK	LTBP1	0.0462796
SUB1	RPS3A	0.0462775
HMGB1	RPL18A	0.04627
IRF2	GARNL3	0.0462545
IRF2	CCL24	0.0462477
BATF3	TMEM176A	0.0462472
BATF3	UNC119	0.0462292
YBX1	U2AF1	0.0462267
ID2	LDHA	0.0462116
TSC22D1	CLEC1B	0.0461906
YBX1	ATP5F1C	0.0461822
YBX1	TMEM176A	0.0461621
YBX1	PSMA7	0.0461401
MAFB	CD52	0.0461375
SUB1	PSMB8	0.0461334
KLF2	CHCHD2	0.0461059
KLF2	RILPL2	0.0460708
IRF2	PF4	0.0460159
YBX1	ETFB	0.0460009
ID2	RPS14	0.0459878
KLF2	ALAS2	0.0458886
KLF2	AP2M1	0.0458854
KLF2	WDR83OS	0.0458834
YBX1	APP	0.0458625
IRF2	EDNRB	0.0458606
KLF2	UQCR11	0.0458427
SUB1	RPS4X	0.0458411
YBX1	MRPL42	0.0458328
SUB1	HSPA8	0.0458174
KLF2	PTPN18	0.0457253
ID2	RPS27L	0.0456707
KLF2	AGTRAP	0.0456365
KLF2	OSTF1	0.0455969
IRF8	ITGB7	0.0455846
HMGB2	DEK	0.0455803
ID2	RPS4X	0.0455499
SUB1	CD52	0.0455166
BATF3	PLXND1	0.0455041
HMGB2	DNAJC9	0.0454485
YBX1	DOK2	0.0453996
YBX1	EEF1D	0.0453995
HMGB1	RPL32	0.0453913
YBX1	HNRNPK	0.0453878
KLF2	BST1	0.0453761
ID2	KCTD12	0.0453606
YBX1	TOMM5	0.0453587
HMGB1	RPS18	0.0453331
YBX1	CYB5A	0.0453226
IRF8	TCF4	0.0453031
ID2	RPL26	0.0452993
MAFB	ALDH2	0.0452959
KLF2	RPL19	0.0452892
KLF2	MGST1	0.0452702
YBX1	SNRPE	0.0452525
YBX1	RPS27	0.0450818
HMGB1	NUSAP1	0.045072
ID3	LMO1	0.0450077
KLF2	PRR13	0.0449823
YBX1	GNAS	0.044969
HMGB1	TUBA1B	0.0449415
KLF2	RPS15A	0.0449258
PLEK	SLPI	0.0449229
PLEK	PTGIS	0.0448763
KLF2	GUSB	0.0448753
ID2	NME1	0.0447894
ID2	RPS23	0.0447868
KLF2	IDH1	0.0447685
KLF2	PYGL	0.0447131
KLF2	ADIPOR2	0.0446923
KLF2	NFIC	0.0446761
KLF2	MAP1LC3A	0.0446516
HMGB2	HPF1	0.0446447
GATA6	TIMD4	0.0446378
YBX1	LAMTOR1	0.0446193
KLF2	RAB11A	0.0446009
YBX1	HSPA5	0.0445772
HMGB2	PTMA	0.0445756
HMGB1	PMF1	0.0445605
HMGB1	TAGLN2	0.0445604
SUB1	ARPC2	0.0445552
SUB1	RPL10	0.0445521
IRF2	C1QB	0.0445326
HMGB1	DUT	0.0445015
HMGB1	LIG1	0.0444908
YBX1	MRPL33	0.0444803
HMGB1	MCM7	0.0444616
YBX1	UQCC2	0.0444176
SUB1	RPS27AP5	0.0443824
PLEK	C1QB	0.0443774
SUB1	RPL3	0.0443764
YBX1	UQCRC1	0.0443435
YBX1	SPCS1	0.0443389
HMGB2	NAP1L1	0.0443282
CENPA	LMNB1	0.0442918
BATF3	MTHFD2	0.0442876
KLF2	COX6C	0.0442699
HMGB2	RDM1	0.0442383
BATF3	S100A6	0.0442036
HMGB1	YBX1	0.0441859
KLF2	CAPNS1	0.0441825
KLF2	CLIC1	0.0441525
KLF2	KLF13	0.0441412
KLF2	NDUFB8	0.0440312
KLF2	CLEC4A	0.044004
KLF2	ALDOA	0.0439629
YBX1	NDUFB10	0.0439514
HMGB2	DNMT1	0.0439277
YBX1	NME1	0.0439147
KLF2	HSPA5	0.0439036
SUB1	SLC25A5	0.0439007
MAFB	CCL24	0.0438924
YBX1	ANP32B	0.0438454
YBX1	COX8A	0.0437959
YBX1	FN1	0.0437409
MAFB	TMEM37	0.0437308
SUB1	RPS15A	0.0437131
KLF2	NDUFB11	0.043712
HMGB1	RPL31	0.0437004
MAFB	PADI4	0.0436669
MAFB	MARCO	0.0436343
SUB1	CCR2	0.0436168
KLF2	ENGASE	0.0435658
YBX1	MIF	0.0435603
ID2	RPSA	0.0435583
PLEK	CAMK1	0.04353
KLF2	EEF1B2	0.0435271
HMGB1	SMS	0.0434646
PLEK	PADI4	0.0434565
KLF2	MRPL17	0.0434296
YBX1	HNRNPA3	0.0434284
SUB1	RPS26	0.0434103
KLF2	CCR2	0.0433947
HMGB1	DTYMK	0.0433813
KLF2	SPCS1	0.0433567
KLF2	GDA	0.043346
HMGB2	SUZ12	0.0433011
KLF2	RPL22L1	0.0432616
HMGB2	CBX3	0.0432555
IRF2	FN1	0.0432525
KLF2	PTPN7	0.0432506
ID2	ACTB	0.0432391
KLF2	ORMDL2	0.0432145
KLF2	ETFB	0.0432064
SUB1	FGD2	0.0431877
MAFB	ITGA6	0.0431796
KLF2	NEDD8	0.043171
BATF3	SH3BGRL3	0.0431703
YBX1	ITM2B	0.0431512
CENPA	HMGN2	0.043145
YBX1	PHB2	0.0431091
KLF2	CD63	0.0431063
YBX1	ATP5F1B	0.0431062
YBX1	SRP9	0.0430873
IRF2	COTL1	0.0430531
PLEK	CORO1A	0.0430205
ID3	FNBP1	0.042988
YBX1	SELENOF	0.0429832
PLEK	SELP	0.0429821
ID2	RPS7	0.0429724
YBX1	GNB2	0.04296
ID2	RPL8	0.0429557
MAFB	CD37	0.0429511
PLEK	RGS10	0.0429267
KLF2	IER3	0.0429052
ID2	RPL21	0.0428706
YBX1	RPL36AL	0.0428205
IRF2	C1QC	0.0427586
ID3	BRI3BP	0.0426997
CENPA	RANGAP1	0.0426912
ID2	GAPDH	0.042682
STAT6	RRP7A	0.0426718
SUB1	COX8A	0.0426565
YBX1	SWI5	0.0426376
KLF2	BPGM	0.0426185
KLF2	FERMT3	0.0425862
MAFB	ADGRE1	0.0425724
IRF8	PPT1	0.0425
POU2F2	TREML4	0.0424935
NR4A1	POU2F2	0.042468
YBX1	PLTP	0.042458
KLF2	ANXA1	0.0424567
HMGB1	RPL17	0.0424314
HMGB1	RPL14	0.0424079
IRF8	PPFIA4	0.0424041
YBX1	PPP1CA	0.0423994
YBX1	RNF7	0.0423489
KLF2	RPS21	0.0423459
ID2	RPLP0	0.0423428
YBX1	TPM3	0.0423035
HMGB1	RPS28	0.0422735
ID2	RPL36A-HNRNPH2	0.0422732
HMGB2	LSM5	0.0422715
HMGB1	FMR1	0.0422586
ID2	RPS19	0.0422574
KLF2	TMCC1	0.0422305
SUB1	HLA-DQB1	0.0422168
YBX1	CAPNS1	0.0422125
KLF2	GUCA1A	0.0421481
ID2	DBI	0.042119
KLF2	ACE	0.0421119
HMGB1	PPIH	0.0421052
KLF2	LRPAP1	0.042097
SUB1	ATOX1	0.0420812
KLF2	SPCS2	0.0420623
YBX1	TMEM14C	0.041936
SUB1	RPS24	0.0418225
YBX1	GPX4	0.0418097
ID2	CD2	0.041788
SUB1	SEC61B	0.0417865
ID2	SSR4	0.0417806
HMGB1	CSRP1	0.0417741
IRF8	UPB1	0.0417681
PLEK	KHK	0.041759
KLF2	ATP6V0E1	0.0417519
YBX1	TSPO	0.0417438
BATF3	FNBP1	0.0417412
YBX1	S100A11	0.0417337
KLF2	TMEM141	0.0417328
HMGB1	RPS29	0.0417196
YBX1	PSMB3	0.0417032
BATF3	SRSF9	0.0416979
BATF	TUG1	0.0416951
BATF3	LGALS3	0.0416866
YBX1	FKBP1A	0.0416324
ID2	OLFM1	0.0416277
SUB1	EVI2A	0.0415995
MAFB	TMEM141	0.0415898
HMGB1	RPS27AP5	0.041585
BATF3	FGL2	0.0415845
YBX1	NDUFB9	0.0415809
KLF2	RAB11FIP5	0.0415168
PLEK	CD52	0.0415163
ARID1A	TSSC4	0.0415084
ID3	SPINK2	0.0414985
SUB1	NDUFA6	0.0414849
YBX1	CETN3	0.0414641
HMGB1	RPS26	0.0414624
KLF2	ARRB2	0.0414454
IRF2	HEXA	0.0414183
HMGB2	HAT1	0.0413887
ID2	PDLIM1	0.0413794
SUB1	ACOT7	0.0413206
HMGB1	RPLP0	0.0412912
KLF2	CANX	0.0412601
YBX1	PEBP1	0.0412538
YBX1	SNF8	0.0412146
KLF2	PITPNA	0.0412122
IRF2	C1QA	0.041208
SUB1	RPSA	0.0411701
KLF2	MIF	0.0411195
KLF2	ITGAL	0.041114
KLF2	COX7C	0.041108
MAFB	NAPSA	0.041097
HMGB2	RANGAP1	0.0410937
HMGB1	PCNA	0.0410844
ID2	TMSB4Y	0.041083
KLF2	RPS26	0.0410807
MAFB	TIMD4	0.0410797
YBX1	VAMP8	0.041068
HMGB1	RPS16	0.0410537
YBX1	EIF4G2	0.041047
MAFB	CTSL	0.0410151
ID2	TMEM176B	0.0410042
YBX1	UQCR11	0.0409888
KLF2	TREML4	0.0409881
SUB1	RPL28	0.0409809
YBX1	AP2S1	0.0409724
KLF2	MFGE8	0.0409688
HMGB1	RAN	0.0409635
KLF2	SFXN1	0.0409563
HMGB2	PMF1	0.0409432
HMGB1	RPS7	0.0409417
YBX1	ALYREF	0.0409242
MAFB	IFI27	0.0409226
YBX1	GNB1	0.0409101
YBX1	CDC42	0.0408806
MAFB	KLF2	0.0408752
YBX1	RNH1	0.0408543
HMGB1	ORC6	0.0408277
KLF2	ADAM15	0.0407917
YBX1	MKRN1	0.0407854
TSC22D3	BCL3	0.0407716
KLF2	SLC25A3	0.0407586
YBX1	NEDD8	0.0407425
POU2F2	LTB	0.0407163
ID2	ALOX5AP	0.0407135
HMGB2	ORC6	0.0406776
SUB1	RPL11	0.0406656
BATF3	PTAFR	0.0406597
YBX1	MORF4L1	0.0406514
KLF2	FCGRT	0.040626
HMGB1	RPS20	0.0406194
YBX1	TMED3	0.0405854
HMGB2	APOBEC3H	0.0405581
YBX1	NDUFA12	0.0405564
KLF2	HSBP1	0.0405417
HMGB1	RPL10A	0.0405177
YBX1	REEP3	0.0405098
YBX1	LTC4S	0.0404996
HMGB1	RPL8	0.0404699
YBX1	NDUFA3	0.0404619
HMGB1	HSP90AB1	0.0404221
IRF2	ECM1	0.0404124
SUB1	BTF3	0.0404016
GATA6	PF4	0.0403946
PLEK	TMSB10	0.0403813
SUB1	RPS10	0.0403762
KLF2	SMAGP	0.0403679
KLF2	VSIR	0.0403663
ID2	RPS15	0.040366
BATF3	PLTP	0.0403655
ID2	RPL4	0.0403557
YBX1	RPN2	0.0403377
HMGB2	LBR	0.0403291
YBX1	CALM2	0.0403216
SUB1	CTSH	0.0403213
ID2	PPIB	0.0403131
YBX1	EIF3H	0.0403094
KLF2	NAGK	0.0402837
YBX1	PPP1R14B	0.0402655
YBX1	SPCS2	0.0402647
ID2	EFHD2	0.0402595
KLF2	CKB	0.0402326
IRF2	THBS1	0.0402239
KLF2	ARHGDIB	0.0402125
HMGB1	SAE1	0.0402033
KLF2	MAN2B1	0.0401986
PLEK	CTSD	0.0401769
ID2	RPL36	0.0401762
PLEK	F5	0.0401743
GATA6	PADI4	0.0401736
SUB1	RPL9	0.0401576
SUB1	IRF5	0.0401408
IRF5	EVI2A	0.040135
YBX1	HNRNPA1	0.0400841
YBX1	ELOB	0.0400821
ID2	ARPC1B	0.040069
ID2	RPL7	0.0400409
YBX1	LAMTOR2	0.0400387
PLEK	ITGA6	0.0400297
HMGB1	RPL19	0.0400022
KLF2	EDF1	0.0399595
HMGB1	RPS8	0.0399393
YBX1	SEC11C	0.0399269
YBX1	NDUFB6	0.0399234
BATF3	APOE	0.0399212
YBX1	MCM3	0.0399192
SUB1	RPS3	0.0399165
ID3	BATF3	0.0399085
HMGB2	SAE1	0.0398774
YBX1	PDCD5	0.0398766
TSC22D3	DHX30	0.0398743
YBX1	C1QB	0.0398688
ID2	RPL10	0.0398207
SUB1	LGALS1	0.0397729
YBX1	TSPAN32	0.0397689
YBX1	NCL	0.0397593
YBX1	COX6C	0.039745
ID2	RPS12	0.0397422
ID2	RPS20	0.0397246
YBX1	LSM4	0.0397093
ID2	KLF2	0.0397004
IRF2	CFP	0.0396913
HMGB1	RPS3	0.0396888
YBX1	ATP5MC3	0.039686
KLF2	AKR1A1	0.0396812
HMGB1	S100A10	0.0396779
PLEK	FABP5	0.0396687
ID2	RPL35A	0.0396664
HMGB1	HSPA8	0.0396528
KLF2	LRP1	0.0396509
GATA6	LTBP1	0.0396068
YBX1	MRPS21	0.0395838
ZNF511	TTYH3	0.0395827
KLF2	TMEM176B	0.0395668
SUB1	RPL10A	0.0395576
KLF2	HPGD	0.0395544
KLF2	NDUFA12	0.0395427
ID2	RPL23	0.039538
ID3	GSN	0.0395224
HMGB1	RPS17	0.0395115
YBX1	GPR141	0.0394996
YBX1	GRN	0.0394952
IRF2	PTGIS	0.0394875
PLEK	PLXDC2	0.039478
MAFB	FLNB	0.0394648
YBX1	PTPN18	0.0394209
KLF2	LGALS3BP	0.0394165
BATF3	AHCYL2	0.0393582
KLF2	PILRA	0.0393481
IRF2	PLXDC2	0.0393352
YBX1	PRELID1	0.0393007
ID2	NDUFA2	0.039278
HMGB1	RPL37	0.0392771
KLF2	PPP3CA	0.0392541
ID2	RPS15A	0.0392395
KLF2	TMED9	0.0392345
KLF2	NDUFA8	0.0392306
BATF3	MCUB	0.0392139
TSC22D1	MYL9	0.0391878
ID3	NAAA	0.0391775
ID2	TF	0.0391469
KLF2	SERBP1	0.0391343
KLF2	HBP1	0.0391323
PLEK	LGMN	0.0391069
YBX1	C19orf53	0.0390945
ID2	TPM3	0.0390683
IRF2	HELZ	0.0390612
SUB1	CLIC1	0.0390561
HMGB1	RPL18	0.0390162
HMGB1	RPS23	0.0390076
ID2	RPS3	0.0389927
BATF3	SUB1	0.0389905
YBX1	CANX	0.0389898
KLF2	RAP1B	0.038974
MAFB	LPL	0.0389529
KLF2	RPL18	0.0389493
YBX1	ENO3	0.0389191
IRF2	LAPTM5	0.0389053
YBX1	TUBB	0.0389044
BATF3	QPCT	0.0389039
PLEK	CD63	0.0389005
HMGB1	RPL13	0.0388788
YBX1	TMEM160	0.0388735
KLF2	DSTN	0.038852
KLF2	TSPAN4	0.0387863
ID2	JUND	0.0387221
SUB1	CFL1	0.0387054
ID2	RPL11	0.0387035
HMGB2	CDKN2D	0.038695
IRF2	SSR4	0.0386573
YBX1	CYCS	0.0386549
ID2	RPL28	0.0386415
YBX1	LIG1	0.0386391
KLF2	ARHGEF1	0.038638
CENPA	SMC4	0.0386207
YBX1	FAM220A	0.038618
YBX1	MRFAP1	0.0386039
HMGB1	RPS2	0.038593
ID2	RPS25	0.0385261
SUB1	RPL17	0.0385137
YBX1	FBL	0.0385091
KLF9	ST6GAL1	0.0384884
KLF2	CCR1	0.0384667
ID3	UPB1	0.0384544
YBX1	GMNN	0.0384522
SUB1	GNGT2	0.038445
ID2	RPL31	0.0384276
ID3	ITGB7	0.0384205
PLEK	BSG	0.0384164
PLEK	ITGB2	0.0384059
MAFB	PTGS1	0.0383887
YBX1	RPL13A	0.038382
ID2	TUBB2A	0.038379
HMGB1	EIF4A1	0.0383489
YBX1	UNC119	0.0383442
ID2	COX8A	0.0383388
GATA6	TGFB2	0.0383325
KLF2	IGFBP4	0.0382902
KLF2	ELOB	0.0382775
MAFB	TREM2	0.0382733
YBX1	NDUFS7	0.0382697
GATA6	NENF	0.0382558
KLF2	COX7A2L	0.0382511
GATA6	TIMP2	0.0382307
FOS	MED9	0.0381871
RARA	B9D2	0.0381839
PLEK	ALDH2	0.0381788
YBX1	CLIC1	0.0381741
ID2	RPL34	0.0381702
IRF2	CD37	0.0381463
KLF2	NUCB2	0.0381013
IRF2	F5	0.0381009
ID3	ME2	0.0381008
IRF2	TIMP2	0.0380848
HMGB1	RPS15A	0.0380678
MAZ	CCND2	0.0380649
KLF2	CTSZ	0.0380589
HMGB1	RPS6	0.0380582
PLEK	SRGN	0.038032
KLF2	COX7A2	0.0380232
MAFB	THBS1	0.0380172
ID2	RPL32	0.0380105
PLEK	GPX4	0.0380036
HMGB1	RPS5	0.0379952
BAZ2B	DHX36	0.0379778
YBX1	SRSF3	0.0379695
BATF3	CRIP2	0.0379642
YBX1	CYC1	0.037955
KLF2	UQCRH	0.037947
IRF2	CTSD	0.0379437
BATF3	PID1	0.037925
KLF2	COX5B	0.0379216
KLF2	DEGS1	0.0379076
IRF2	EMILIN2	0.0379013
YBX1	PSMA4	0.037896
SUB1	RAC2	0.0378936
CENPA	SELENOH	0.0378836
YBX1	SSBP4	0.037878
GATA6	ICAM2	0.0378572
CENPA	CCDC34	0.0378502
HMGB1	RPS3A	0.0378368
PLEK	NINJ1	0.0378322
POU2F2	STAP1	0.0378252
YBX1	COPE	0.0378195
HMGB1	RPS9	0.0378156
KLF2	NDUFS5	0.0378154
HMGB1	UBE2S	0.0378149
KLF2	SELENOK	0.037792
YBX1	NDUFS3	0.0377745
YBX1	ROMO1	0.0377706
HMGB2	SRSF7	0.0377683
KLF2	ACLY	0.037768
HMGB1	NAP1L1	0.0377675
YBX1	ATP5ME	0.0377514
NR4A1	LST1	0.0377502
HMGB1	CDKN2C	0.0377484
YBX1	MAZ	0.0377455
MAFB	ADAM15	0.0377197
ZMIZ2	KLRD1	0.0377065
BATF3	SLAMF8	0.0376871
KLF2	GPR141	0.0376785
SUB1	EIF3M	0.0376602
IRF2	TF	0.0376487
HMGB1	RPSA	0.0376484
YBX1	ORMDL2	0.0376357
TCF12	TWF1	0.0376334
ID2	RPL29	0.037627
ID2	RPL7A	0.0376259
HMGB1	RPL10	0.037595
YBX1	TIRAP	0.0375763
YBX1	CTSD	0.0375667
YBX1	CCT5	0.0375613
KLF2	NFKBIA	0.0375388
YBX1	SLC25A4	0.0375361
HMGB1	RPS24	0.0375199
KLF2	GLB1	0.0375153
KLF2	SRRM2	0.0374995
YBX1	RBX1	0.0374969
YBX1	AHNAK	0.0374929
TFDP2	CA2	0.0374787
ID2	CD81	0.0374778
HMGB1	SMC1A	0.0374778
KLF2	EIF3K	0.0374681
KLF2	PLBD1	0.0374653
KLF2	SMIM30	0.0374599
YBX1	TMEM147	0.0374307
YBX1	ATOX1	0.037427
KLF2	CR1	0.037425
PLEK	CLEC4D	0.0374236
IRF2	FARS2	0.0374144
KLF2	ATP5MF	0.0374138
KLF2	OSTC	0.0374042
HMGB1	RPLP1	0.0373879
GLMP	MARCO	0.0373657
ID2	RPS24	0.0373614
YBX1	BNIP3L	0.0373598
YBX1	TXN2	0.0373066
TULP4	RAB3D	0.0372974
YBX1	ACSL5	0.037276
KLF2	PSMB4	0.0372753
YBX1	NDUFV3	0.0372739
KLF2	NUCB1	0.0372616
KLF2	LGALS1	0.0372548
HMGB1	RPA3	0.0371971
YBX1	LAMTOR4	0.037195
YBX1	CCDC12	0.03719
MAFB	ANXA3	0.0371778
KLF2	PEAK1	0.0371684
YBX1	PSENEN	0.0371646
PLEK	FGFR1	0.0371542
KLF2	LMNA	0.037152
ID2	RPL10A	0.037151
KLF2	TMEM234	0.0371383
YBX1	TMED9	0.0371366
YBX1	MT-ND2	0.037115
KLF2	AP3S1	0.0371142
TFDP2	GRK3	0.0371115
HMGB1	DCTPP1	0.03711
YBX1	BRD8	0.0370915
YBX1	VCP	0.0370833
YBX1	P4HB	0.0370543
ID2	RPL38	0.0370518
HMGB1	RPL7	0.0370503
YBX1	SHISA5	0.037046
YBX1	IFITM2	0.0370454
IRF2	KLF2	0.0370294
MAFB	HAL	0.0370063
YBX1	SLC1A5	0.0369991
KLF2	PPP1R14B	0.0369983
SUB1	TNNI2	0.0369833
YBX1	TRAPPC1	0.0369454
ZBTB7A	ERBIN	0.0369442
HMGB1	ALYREF	0.0369408
YBX1	IER3IP1	0.036933
IRF8	APOBEC3H	0.0369198
ID2	RPS28	0.0369147
BATF3	RYR1	0.0368999
ID3	IER5	0.0368968
IRF2	C4B	0.0368949
YBX1	TIPIN	0.0368868
YBX1	NDUFB11	0.0368838
MLXIPL	GUCA1A	0.036882
JUND	MRI1	0.0368686
YBX1	AP1S1	0.0368667
GATA6	C1QC	0.0368349
KLF2	F10	0.0368339
HMGB1	RPL41	0.0368332
IRF8	TOMM70	0.0368209
IRF2	PTGS1	0.036799
HMGB2	BANF1	0.0367733
YBX1	UBE2L3	0.0367576
BATF3	ATOX1	0.036755
KLF2	SF3B5	0.0367548
YBX1	NDUFB7	0.0367544
HMGB2	ZC3HAV1	0.0367406
KLF2	JUN	0.0367335
IRF2	LRG1	0.0367266
MAFB	CD14	0.0367153
MAFB	S100A1	0.0367015
SUB1	RPL14	0.0367013
IRF2	PTPN18	0.0366978
HMGB1	NUCKS1	0.0366872
YBX1	HSP90AA1	0.0366761
KLF2	GNGT2	0.0366671
YBX1	YWHAE	0.036663
PLEK	WNT2	0.0366618
MAFB	C3AR1	0.0366551
YBX1	SRSF2	0.0366521
IRF2	RPS19	0.0366413
SUB1	RPS14	0.036634
IRF5	CCR2	0.0366163
KLF2	EEF1D	0.0366098
HMGB1	RBBP7	0.0366042
PLEK	NENF	0.036597
YBX1	NDUFB5	0.0365898
KLF2	IGF1	0.0365769
ID3	PRKX	0.0365636
YBX1	GUSB	0.0365547
SUB1	RPL29	0.03654
HMGB1	CDKN2D	0.0365226
YBX1	C1QA	0.0365192
YBX1	STUB1	0.0364654
YBX1	TMEM167A	0.0364521
CUX1	BTBD9	0.0364476
HMGB1	RPS4X	0.03644
HMGB1	ANAPC5	0.0364303
POU2F2	SPN	0.0364286
CENPA	TUBB	0.0364276
KLF2	TUBB6	0.0364183
YBX1	TUBB6	0.0364123
PLEK	CD14	0.0364012
SUB1	TSPO	0.0363819
YBX1	PFDN5	0.0363746
BATF3	GLTP	0.0363708
IRF2	ADGRE1	0.0363641
HMGB1	RPL37A	0.0363437
KLF2	PRDX1	0.036332
YBX1	TIMP2	0.0363231
GTF2I	RSPRY1	0.0363226
YBX1	TMA7	0.0363084
PLEK	GNGT2	0.0362906
KLF2	NDUFB9	0.0362522
KLF2	UBL4A	0.0362396
KLF2	GPI	0.0362348
HMGB1	ATP5MF	0.0362306
ID2	YBX1	0.0362302
YBX1	ARPP19	0.0362246
GATA6	ECM1	0.0362067
HMGB2	RPA1	0.0362063
YBX1	CAPZA1	0.036203
IRF2	CRYL1	0.0361955
GATA6	FABP4	0.036185
YBX1	ANAPC13	0.0361519
MAFB	ANKH	0.036151
YBX1	H3-5	0.0361437
YBX1	GRPEL1	0.0361355
SUB1	MT-CO2	0.0361237
KLF2	MT-CO1	0.0361195
HMGB1	RPL23	0.0361161
YBX1	PSMD8	0.036113
IRF2	TIMD4	0.036098
YBX1	NDUFS5	0.0360824
ID2	RPL12	0.0360752
KLF2	CRTAP	0.0360722
KLF2	COX7B	0.0360622
ID3	ID2	0.0360531
KLF2	RGCC	0.0360517
KLF2	EIF4A1	0.0360467
KLF2	ALOX5	0.036042
BATF3	JUND	0.0360296
KLF2	CD84	0.036017
JUNB	KLF2	0.036
YBX1	MPC1	0.0359966
HMGB1	ANP32B	0.0359937
YBX1	PSMA6	0.0359431
YBX1	SF3B6	0.0359248
IRF2	TAGLN2	0.0359106
SUB1	COX4I1	0.0359001
KLF2	ATP6AP1	0.0358993
IRF2	CD9	0.0358872
HMGB1	RPL4	0.0358855
SUB1	RPS16	0.0358781
IRF8	BST2	0.0358589
YBX1	MCUB	0.0358586
YBX1	MRPL20	0.0358575
BATF3	ID2	0.0358032
YBX1	ANXA2	0.0358027
YBX1	YWHAQ	0.0357994
SUB1	PLD4	0.0357875
YBX1	NDUFAB1	0.0357745
KLF2	SLC9A3R2	0.0357739
BATF3	TUBA1A	0.035762
YBX1	GTF2H5	0.0357584
ID2	GNG5	0.0357263
KLF2	FABP7	0.0357113
KLF2	PHB2	0.0357107
SUB1	ANXA5	0.0357094
KLF2	NDUFB4	0.0357093
YBX1	TYMS	0.0357057
YBX1	PSMA2	0.0356992
YBX1	ANAPC5	0.0356766
YBX1	PSMB2	0.0356725
IRF2	NDUFA1	0.0356557
YEATS4	EMSY	0.0356411
KLF2	POLR2F	0.0356367
HMGB2	TMEM107	0.0356312
MAFB	TF	0.035624
IRF2	SDHC	0.0356222
MAFB	CLEC4D	0.0355848
SUB1	RBM3	0.0355737
PLEK	PYGL	0.0355549
YBX1	MRPS24	0.0355514
HMGB2	SRSF3	0.0355338
KLF2	SNCA	0.0355186
YBX1	PGLS	0.0355064
SPI1	IP6K1	0.0354863
PLEK	GLUL	0.0354653
KLF2	SNRPD2	0.0354611
KLF2	ATP5PD	0.035454
YBX1	PTBP3	0.0354496
HMGB2	HSPA8	0.0354341
IRF2	GAPDH	0.0354283
SUB1	EEF1A1	0.0354212
SUB1	ATP5F1C	0.0354193
KLF2	PRDX6	0.0354064
ID2	RBPJ	0.035393
SUB1	IFITM3	0.0353865
YBX1	EIF3F	0.0353835
YBX1	TPM4	0.0353831
YBX1	EBP	0.0353761
PLEK	MSR1	0.0353517
YBX1	PRPS1	0.0353492
SUB1	ATP5F1B	0.0353471
YBX1	GYPA	0.0353401
YBX1	DNAJC19	0.0353142
KLF2	CTSA	0.0353112
SUB1	RPS5	0.0353044
KLF2	COX8A	0.0352975
YBX1	DTYMK	0.0352902
KLF2	NDUFS6	0.0352745
KLF2	BCAP31	0.0352641
YBX1	RAP1B	0.0352403
YBX1	COA3	0.035234
YBX1	CENPX	0.0352294
SUB1	SYNGR2	0.0352256
HMGB1	RPL21	0.0352211
HMGB2	SMC1A	0.0352169
KLF2	UBC	0.0352076
SUB1	PRDX1	0.0351952
HMGB1	RPS27L	0.0351594
SUB1	RPS8	0.0351591
PLEK	COMT	0.0351554
HMGB1	EEF2	0.0351529
PLEK	APOE	0.0351451
GATA6	C4B	0.035144
ID2	RPL9	0.0351252
SUB1	S100A10	0.035106
KLF2	TOMM7	0.0350972
HMGB2	LSM2	0.0350941
TP53	SLC1A5	0.0350936
SUB1	NAAA	0.0350891
KLF2	SH3BGRL3	0.0350883
KLF2	NDUFV3	0.0350873
HMGB1	MBD2	0.0350799
GATA6	EVI5	0.0350735
YBX1	SNRPF	0.0350559
YBX1	ATP6V1F	0.0350547
YBX1	NDUFS6	0.0350438
ID3	GLTP	0.0350335
KLF2	KLF9	0.0350322
YBX1	YWHAB	0.0350302
YBX1	PRDX1	0.035023
GATA6	SELP	0.035015
MAFB	CTSB	0.0350112
YBX1	SRSF6	0.0349956
GATA6	BSG	0.0349603
GATA6	CORO1A	0.0349546
KLF2	NPM1	0.034947
KLF2	COA3	0.0349215
KLF2	HNRNPA2B1	0.0349204
ID2	RPL15	0.0349168
HMGB1	UBE2I	0.0349099
KLF2	PROS1	0.034902
YBX1	UQCRH	0.0348945
YBX1	ITGAM	0.0348893
GLMP	MYG1	0.0348835
YBX1	SOD1	0.0348831
IRF2	FABP4	0.0348703
GLMP	KMT2C	0.0348399
MXD4	KLF2	0.0348274
ZNF706	SAC3D1	0.0348169
HMGB2	SNRPD1	0.0348166
GATA6	FN1	0.0348074
YBX1	MRPL28	0.0347876
KLF2	NDUFC1	0.0347795
YBX1	YWHAH	0.0347783
HMGB2	RBBP4	0.0347707
KLF2	COX6A1	0.0347551
KLF2	CYTIP	0.0347531
HMGB1	RAD21	0.0347332
BATF3	BORCS6	0.0347292
KLF2	NSA2	0.0347284
KLF2	RAC1	0.0347261
SUB1	RPS23	0.0347211
HMGB1	LMNB1	0.0347062
SUB1	APOE	0.0347053
KLF2	C4orf3	0.0347047
HMGB1	NPM1	0.0346914
HMGB1	RDX	0.0346865
YBX1	CUTA	0.0346841
HMGB2	NRM	0.0346652
YBX1	SDHB	0.0346597
HMGB1	TPI1	0.034657
MAFB	CRYL1	0.0346469
GATA6	ITGA6	0.0346456
SUB1	CD48	0.0346333
YBX1	SUB1	0.0346065
ID2	SIAH2	0.0345971
KLF2	GNB1	0.0345775
KLF2	NFIA	0.0345703
IRF2	SERPINB2	0.0345679
HMGB1	RPS15	0.0345622
HMGB2	MCM6	0.0345569
YBX1	OSTF1	0.0345564
YBX1	DRAP1	0.0345274
KLF2	HSP90AA1	0.0345212
KLF2	UAP1	0.0345129
HMGB1	TUBB4B	0.0344835
ID2	PDIA3	0.0344805
ID3	PLEKHO1	0.0344779
YBX1	MRPL57	0.0344674
SUB1	RPS28	0.0344615
PLEK	HGSNAT	0.0344557
KLF2	ROMO1	0.0344288
YBX1	ARPC5	0.0344171
YBX1	REEP5	0.03441
YBX1	CTSH	0.0343942
YBX1	POMP	0.0343717
KLF2	CYBB	0.0343593
ID2	RPS2	0.0343516
ID2	AHNAK	0.034349
YBX1	ASH1L	0.0343483
YBX1	PSMB1	0.0343411
ID2	EIF5A	0.0343313
ARID4A	ING2	0.0343284
HMGB1	RPS19	0.0343124
KLF2	CSF1R	0.0343103
YBX1	HADHB	0.0343023
MAFB	SELENOP	0.0342788
ID2	S100A1	0.034252
SUB1	ARPC1B	0.0342338
MAFB	GRN	0.0342301
MAFB	LRG1	0.0342252
YBX1	C1QC	0.034225
IRF2	LTC4S	0.0342179
HMGB2	TIPIN	0.0342112
KLF2	CNIH4	0.0342086
HMGB1	RPS21	0.0342069
YBX1	TCP1	0.0342011
YBX1	PRRC2C	0.0341932
GATA6	EDNRB	0.0341859
YBX1	DNAJC15	0.0341816
KLF2	GNAS	0.034176
ARID1A	ATXN3L	0.0341616
ID2	TEP1	0.034157
SUB1	PSMA7	0.0341502
KLF2	TRMT1	0.0341453
GATA6	C1QB	0.0341389
SUB1	PTMS	0.0341355
HMGB1	RPS14	0.0341272
KLF2	PGLYRP1	0.034127
YBX1	FABP5	0.0341244
SUB1	PPP1CA	0.0341215
STAT3	INPP5D	0.0341183
MAFB	DHRS3	0.0341088
YBX1	CHCHD1	0.0340969
SUB1	PKM	0.0340733
TSC22D1	MMD	0.0340716
YBX1	EIF3K	0.0340616
KLF2	TUBA1B	0.0340611
HMGB1	SERF2	0.0340569
IRF2	FGFR1	0.0340477
YBX1	SF3B2	0.0340369
HMGB2	HNRNPDL	0.0340341
YBX1	SPTSSA	0.0340309
SUB1	SERF2	0.034021
SUB1	SLC35C2	0.0339978
YBX1	EVL	0.0339803
YBX1	RPL27	0.0339764
YBX1	PCBP1	0.0339625
HMGB2	SMC6	0.0339599
SUB1	ACTR3	0.0339399
KLF2	SLC25A37	0.033939
IRF8	PPP1R11	0.033917
KLF2	NOP10	0.0339143
SUB1	PGLYRP1	0.0339123
SUB1	RPS15	0.0339123
KLF2	CCT8	0.0339013
SUB1	NPC2	0.0338797
YBX1	SDC3	0.0338792
HMGB2	DCK	0.0338503
YBX1	UBE2D3	0.0338441
YBX1	NANS	0.0338247
ID2	RPL30	0.0338129
ID2	S100A11	0.0338126
KLF2	PDLIM7	0.0338036
KLF2	RAB14	0.0337982
YBX1	SMC4	0.0337965
YBX1	TOMM7	0.0337937
KLF2	MAN1A1	0.0337935
SUB1	UQCRB	0.0337863
YBX1	TIMM13	0.0337828
KLF2	NDUFA7	0.0337803
SUB1	CHIC2	0.0337727
SUB1	NEDD8	0.0337466
GATA6	PTGIS	0.0337323
MAFB	COMT	0.0337084
KLF2	NDUFA10	0.0337032
ID2	FN1	0.0336999
KLF2	TPD52	0.0336945
ID2	RPS11	0.0336739
YBX1	RSAD2	0.0336688
YBX1	DAP	0.0336461
SUB1	GNG2	0.033644
YBX1	LSM6	0.0336425
SUB1	POMP	0.0336395
SUB1	RPL27A	0.0336361
SUB1	RPL4	0.0336282
KLF2	MYDGF	0.0336184
SUB1	TAP1	0.0336183
ID3	GNG2	0.0336118
YBX1	VKORC1	0.0335982
PLEK	NUCB1	0.0335904
YBX1	FKBP8	0.0335896
SUB1	PRELID1	0.0335894
YBX1	UBL3	0.0335803
KLF2	CA6	0.0335723
TCF25	LAIR1	0.0335719
YBX1	PKM	0.0335706
YBX1	PSMB6	0.033567
ZEB2	ARID5B	0.0335623
IRF2	TXN	0.0335448
SUB1	EIF4A1	0.0335397
KLF2	DRAP1	0.0335251
HMGB1	HMGN2	0.0335202
KLF2	ATP5F1B	0.0335174
HMGB2	CDKN2C	0.0335168
GATA6	WNT2	0.0335066
YBX1	SIVA1	0.0335007
YBX1	HYPK	0.0334968
SUB1	CYCS	0.0334803
RBPJ	FCRL4	0.0334713
KLF2	CD36	0.0334601
YBX1	ID2	0.0334566
YBX1	CCT2	0.0334414
KLF2	EIF5A	0.0334309
KLF9	RHOC	0.0334087
HMGB2	DTYMK	0.0334074
POU2F2	HCK	0.0334047
HMGB1	PPP1CA	0.0333965
HMGB1	RPLP2	0.0333935
KLF2	PCBD2	0.0333859
PLEK	CALD1	0.033378
YBX1	EMILIN2	0.0333703
KLF2	AP2S1	0.0333617
PLEK	BRI3	0.0333563
YBX1	LSM5	0.0333455
ID2	RPL17	0.0333453
KLF2	EIF4A2	0.033337
IRF2	ICAM2	0.0333198
YBX1	RAC2	0.0333037
KLF2	CLTA	0.0333034
YBX1	RBM39	0.0332973
YBX1	DYNLRB1	0.0332953
MBD3	HES6	0.0332828
YBX1	MRPL23	0.0332752
ID2	HLA-DMA	0.0332703
YBX1	COMT	0.0332696
YBX1	IDH1	0.033251
MAFB	SDC3	0.0332472
PLEK	RAB27A	0.0332282
KLF2	GLMP	0.0332272
KLF2	LBP	0.033225
ID2	PTPA	0.0332161
YBX1	MANF	0.0332106
KLF2	B2M	0.033206
IRF2	RAD51B	0.0331935
ID2	KLF6	0.0331911
YY1	MRPL39	0.0331838
FOXN3	HMOX1	0.0331826
MAFB	BLVRB	0.0331799
YBX1	TMEM126A	0.0331791
KLF2	NCOA4	0.0331712
SUB1	CNN2	0.0331558
ELF4	ZNF148	0.0331449
PLEK	PITPNC1	0.0331385
HMGB1	RPL9	0.033133
PLEK	CFP	0.0331149
KLF2	JPT1	0.0330964
YBX1	SERPINB2	0.0330958
YBX1	ATAD2	0.0330953
YBX1	SELPLG	0.0330952
KLF2	TMEM147	0.0330869
BATF3	CDC34	0.0330748
YBX1	STMN1	0.0330698
KLF2	PFKL	0.0330667
YBX1	HIGD1A	0.033065
SUB1	RPL7A	0.0330642
IRF2	RPS8	0.0330557
ZFP91	GPD2	0.0330552
YBX1	FAM104A	0.0330379
SUB1	RPL6	0.033032
MAFG	GBE1	0.0330237
GATA6	THBS1	0.0330191
HMGB1	HNRNPA2B1	0.0330072
ID2	COX4I1	0.0329975
SUB1	TALDO1	0.0329964
BAZ2B	GART	0.0329875
SUB1	H3-5	0.0329781
NFE2L2	SAFB2	0.032976
YBX1	COPS9	0.0329694
BATF3	ORAI1	0.0329683
PLEK	CALML4	0.0329483
IRF2	BRI3	0.0329248
MAF	RAB22A	0.0329204
YBX1	PTGS1	0.0329103
ID2	CYTH4	0.0328992
SUB1	GDI2	0.0328985
YEATS4	MTX1	0.032898
RBCK1	GLE1	0.0328959
YBX1	SNRPD1	0.0328889
YBX1	OST4	0.0328837
KLF2	CHURC1	0.0328737
ID2	RPL23A	0.0328719
YBX1	ANAPC11	0.0328561
KLF2	ASPA	0.0328551
YBX1	IRF2	0.0328524
PLEK	MCEMP1	0.0328425
IRF2	DERL1	0.0328346
KLF2	FAM20C	0.0328334
PLEK	ARG1	0.032832
SUB1	DBNL	0.0328257
KLF2	ARPC2	0.0328184
IRF2	RPS12	0.0328166
SUB1	ATP5F1E	0.032813
ID2	MYL6	0.0328118
KLF2	DAB2	0.0328111
KLF2	TGFBI	0.0327859
IRF7	THAP3	0.0327689
YBX1	TF	0.0327594
HMGB1	ATP5F1E	0.0327529
YBX1	OSTC	0.0327471
HMGB2	USP1	0.0327392
HMGB1	RPS10	0.0327355
ID2	RPL39	0.0327105
ID2	GLTP	0.0327097
IRF5	ID3	0.0327092
KLF2	TMEM176A	0.0327059
YBX1	EMG1	0.0327022
YBX1	LAMTOR5	0.0326925
SUB1	EFHD2	0.0326913
YBX1	CNPY2	0.0326829
KLF2	ATP2B1	0.0326523
KLF2	NDUFA2	0.032651
YBX1	SRRM2	0.0326475
IRF8	IFITM2	0.0326452
HMGB1	RPL6	0.0326434
IRF2	RPL4	0.0326328
BATF3	GNG2	0.0326321
KLF2	OST4	0.0326217
HMGB1	RPL23A	0.0326138
ZMIZ2	FGD2	0.0326133
IRF2	LGALS3BP	0.0326071
YBX1	GRB2	0.0326042
TP53	USP48	0.0325983
ID3	TMEM222	0.0325879
KLF2	DENND4A	0.0325822
YBX1	HMGN1	0.0325667
ID2	CHCHD2	0.0325658
YBX1	BAG1	0.0325601
KLF2	MLXIPL	0.0325505
YBX1	GPX1	0.0325441
KLF2	CYB5A	0.0325361
MAFB	BRI3	0.0325239
MAFB	SMPDL3A	0.0325158
YBX1	C6orf62	0.0325113
ID2	RPS10	0.0324893
KLF2	GABARAP	0.0324754
KLF2	MRPL42	0.0324707
PLEK	SSR4	0.0324692
THAP3	NFKBIL1	0.0324532
MAFB	GLUL	0.0324514
IRF2	CORO1A	0.0324489
IRF7	OAS3	0.0324427
KLF2	CD53	0.0324394
YBX1	MRPL51	0.0324274
KLF2	MRPS33	0.0324095
GATA6	TF	0.0324086
PLEK	CFH	0.0324037
HMGB1	RPL36	0.0323974
SUB1	ITGB7	0.0323971
SUB1	RPL7	0.0323942
SSRP1	MCM7	0.0323939
ID2	NRAS	0.0323845
ID2	RPS6	0.0323791
YBX1	SRP14	0.032369
ID2	RPL5	0.0323657
YBX1	PRDX4	0.0323594
YBX1	EMC8	0.0323566
ID3	HFE	0.0323553
HMGB2	SRPK1	0.0323515
SUB1	SP140	0.0323333
PLEK	TF	0.0323233
HMGB1	SIVA1	0.0323197
KLF2	ANAPC13	0.0323192
YBX1	HSPA8	0.0323175
KLF2	SRP9	0.0322966
ID2	QPCT	0.0322946
MAFB	CALR	0.0322877
MAFB	HGSNAT	0.032279
CENPA	PMF1	0.0322733
ID2	MPP6	0.0322616
YBX1	ERH	0.0322569
YBX1	SEC11A	0.0322101
YBX1	POLR1D	0.0322078
JUND	QPCT	0.0321921
HMGB2	HJURP	0.0321664
KLF2	TSPO	0.032165
IRF2	FLNB	0.03216
HMGB2	IMPDH2	0.0321554
PLEK	LAPTM5	0.0321463
HMGB2	SLBP	0.0321417
ID3	LBH	0.0321378
CENPA	NUCKS1	0.0321284
YBX1	ECM1	0.0321273
ID3	SYNGR2	0.0321257
PLEK	GRN	0.0321239
SUB1	ACTB	0.0321207
SUB1	RPL34	0.0321156
KLF2	EIF3H	0.0321138
KLF2	FAM20A	0.0321138
ID2	EDF1	0.0321109
KLF2	PURA	0.0321002
KLF2	RALBP1	0.0320908
KLF2	LMAN1	0.0320829
[truncated: 54,848 more rows]

## Sheet: 10f.Pigeon
Pigeon_Monocytes_linkList_0.01
regulatoryGene	targetGene	weight
PLEK	F13A1	0.106565
PLEK	TUBB1	0.0896299
PLEK	GP9	0.0859688
PLEK	BOK	0.0845569
PLEK	TPM2	0.083173
PLEK	PDLIM1	0.082849
MEF2C	SYTL3	0.0805846
PLEK	SYTL3	0.0796724
PLEK	ITGA2B	0.0792243
PLEK	PMP22	0.0772497
MEF2C	MPL	0.0767022
PLEK	CPE	0.0764911
PLEK	TECTA	0.0758854
PLEK	MGAT4B	0.0758635
PLEK	TFPI	0.0741315
MEF2C	MGAT4B	0.0724904
MEF2C	PMP22	0.0722923
MEF2C	ITGB3	0.0720549
MEF2C	BOK	0.0711718
MEF2C	TUBB1	0.0708763
MEF2C	GP9	0.070159
MEF2C	TFPI	0.0693283
MEF2C	TIMP3	0.0687124
MEF2C	PDLIM1	0.0687106
PLEK	CHST2	0.0682076
MEF2C	TECTA	0.0675095
PLEK	PTPRCAP	0.0673505
PLEK	RGS18	0.0672331
PLEK	FXYD6	0.0667089
MEF2C	F13A1	0.066111
ZFPM1	RGS18	0.0656747
MEF2C	RGS18	0.0648817
MEF2C	PRKD1	0.0644099
PLEK	ITGAV	0.0638609
MEF2C	PTPRCAP	0.0628777
MEF2C	REEP1	0.0624893
PLEK	CNST	0.061963
PLEK	CALD1	0.0615786
PLEK	MEF2C	0.0613966
PLEK	TLN1	0.0611736
CSDE1	TMEM222	0.0608045
JUN	B2M	0.0605568
JUN	RPL7	0.0604981
PLEK	SEC14L5	0.0600618
JUN	NFKBIA	0.0594764
MEF2C	RAP1B	0.0593366
MEF2C	TGFB2	0.0593187
PLEK	CTSD	0.0589936
PLEK	ZFPM1	0.0589808
PLEK	SUN1	0.0589656
PLEK	BIRC6	0.0588353
PLEK	TIMP3	0.058782
MEF2C	BIRC7	0.0580765
PLEK	ITGA2	0.0579358
PLEK	ATP2A3	0.0578591
JUN	SAT1	0.057733
MEF2C	TBC1D4	0.0574275
PLEK	SHROOM2	0.0574239
MEF2C	TBXAS1	0.0574158
UBP1	LONP2	0.0570183
PLEK	ITGB3	0.0569557
MEF2C	CHST2	0.0566827
PLEK	TESC	0.0564731
ZFPM1	PLS3	0.0564204
SPI1	ACAA2	0.0563857
PLEK	GP1BB	0.05624
KLF10	TNIP1	0.0559746
PLEK	FRYL	0.0558568
PLEK	CMTM4	0.0556037
PLEK	MPL	0.055262
MEF2C	CALD1	0.0551201
PLEK	B3GNT5	0.0550026
PLEK	MAPRE2	0.0548985
PLEK	HPSE	0.0547602
ETS2	SOS2	0.0547396
JUN	RPL23A	0.054651
MEF2C	TPM4	0.0544035
PLEK	ARHGEF7	0.0543141
PLEK	HTR1B	0.0542431
ZFPM1	TFPI	0.0540177
ZEB2	ITGA2	0.0539736
MEF2C	TPM2	0.0536144
PLEK	PLS3	0.053534
PLEK	BIRC7	0.0533221
REST	PITPNA	0.0532486
RUNX1	TBP	0.0529545
ZFPM1	TGFB2	0.0529181
PLEK	ITGB1	0.0529038
MEF2C	GP1BB	0.0528881
PLEK	ARHGEF12	0.0526385
XPA	SETD1B	0.05246
PLEK	NFKBIA	0.0523045
ELF1	NDUFV2	0.0521471
PLEK	F2RL3	0.0521365
ETV6	BTF3	0.0519639
NFE2L1	UBE2I	0.0518655
PLEK	UCKL1	0.0517605
PLEK	CSRP1	0.0516471
MEF2C	UNK	0.0515279
MEF2C	F2RL3	0.051479
ZFPM1	PDLIM1	0.0514411
STAT1	WDR26	0.0512645
PLEK	FHL1	0.0507561
PLEK	CAMK2D	0.0507314
PLEK	TBXA2R	0.050584
SMAD1	DCTN6	0.0503961
PLEK	CASS4	0.0503376
PLEK	MMP9	0.0503266
MEF2C	HACD4	0.0502395
ZNF292	ZCCHC2	0.0501954
ZEB2	TPM4	0.0500263
MEF2C	NOL12	0.0499788
LRRFIP2	SSR3	0.0498321
LRRFIP2	PPP2R2D	0.0492977
FLI1	MRPL47	0.0492508
PLEK	TAL1	0.0491856
PLEK	ACTB	0.0491728
TAX1BP1	UPP1	0.0491613
MEF2C	PRCP	0.0491428
ZFPM1	CALD1	0.0489069
ETV6	NUS1	0.0488359
PLEK	CMIP	0.0487465
MEF2C	DOCK1	0.0487344
PLEK	PRKD1	0.0486349
ARID4A	GLS	0.0486273
MEF2C	HTR1B	0.048555
PLEK	PARVB	0.0484162
PLEK	REEP1	0.0483374
ZFPM1	F13A1	0.0482779
CAPN15	SLC35A1	0.0482733
ADNP	MCM3AP	0.0481577
MEF2C	SSBP3	0.0481049
PLEK	SNX3	0.0480976
ZFPM1	GP9	0.0480471
PLEK	LPP	0.0478573
ATF2	TMCC3	0.0478278
ZEB2	PDLIM1	0.0477456
PLSCR1	GPR155	0.0476527
MEF2C	ZFPM1	0.0476379
SP4	NBEAL1	0.0475575
ZFPM1	CHN2	0.0475324
ZEB2	ASCC2	0.0474905
CSDE1	CLTC	0.0474316
CSRNP1	USO1	0.0473808
PLEK	SLC18A2	0.0472387
ZFP36L1	TM2D1	0.0472016
BAZ2B	RPA1	0.0471386
E2F6	GTPBP1	0.0471069
ETS2	CASZ1	0.0470948
DNAJC1	DNAJA1	0.0468647
JUN	RPS15	0.0467883
ZEB2	TMEM248	0.0467197
MEF2C	DDX1	0.0465956
ETV6	CDC14A	0.0464247
ZFPM1	TRPC3	0.0464192
ARID2	ANXA4	0.0463724
ETS2	RAB35	0.0463318
MEF2C	SYNE3	0.0463258
CAMTA1	ELOC	0.0463068
PLEK	SYK	0.0462364
ELF1	ZCCHC2	0.0462112
PLSCR1	CWC15	0.0461589
SP4	ESCO1	0.0461325
ATF4	EZR	0.0461198
TET2	SDF4	0.0460462
MEF2C	LPP	0.0460263
JUN	RPL27	0.0459472
NFKB2	TACC1	0.0458829
ZFPM1	KIAA1210	0.0457139
NR4A2	USP4	0.0456549
JUN	KDM6A	0.0455243
PLEK	TFB2M	0.0454999
PLEK	HACD4	0.0454139
PLEK	TPM4	0.045389
PLEK	CIRBP	0.0452828
KLF2	NOCT	0.0452286
PLEK	TRPC3	0.0451272
PIAS1	TMCC1	0.0451239
L3MBTL3	KIF13B	0.0450849
CASZ1	LRRC59	0.0450199
PLEK	GFOD1	0.0450111
ETS1	PISD	0.0449109
PLEK	TBCEL	0.0448642
ZEB2	BANP	0.0448451
MEF2C	ITGA2	0.0448302
PLEK	TMEM131	0.0447189
PLEK	F2R	0.044646
ZNFX1	BCL2L1	0.0445574
ID2	ATG12	0.0444884
ARID4A	MAST3	0.0443968
MEF2C	CSRP1	0.0443375
RUNX1	DAPK1	0.044257
CREB3	RNF141	0.0442198
ZNF639	STK40	0.0441017
PLEK	SH3BGRL	0.0440851
RLF	UBP1	0.0440214
PLEK	DSE	0.0439802
MLLT10	BOLA3	0.0439731
MAFK	HS1BP3	0.0437839
JUN	ANGPT1	0.0437146
PLEK	ITPR2	0.0435955
PLEK	DOT1L	0.0435511
ZFPM1	TUBB1	0.0435266
ZFX	SUMO1	0.043442
MEF2C	UCKL1	0.0433491
ZEB2	ITGB1	0.0432912
TAL1	EIF2S2	0.0430366
TET2	PAIP1	0.0430145
ZFPM1	SEC14L5	0.0429789
JUN	TESC	0.0429562
JUN	RPL37	0.0429439
MEF2C	CPE	0.0429287
NCOR1	RDX	0.042915
MEF2C	PLEK	0.0428937
JUN	GADD45B	0.0427982
MEF2C	HTR2A	0.0427069
PLEK	APLF	0.0426883
PAXBP1	DBNL	0.0426732
HIF1A	PFKFB4	0.0424145
HMGB2	LRCH3	0.042349
JUN	DUSP1	0.0422549
GZF1	UGCG	0.0422499
NR1D2	EIF1AX	0.0422175
HIVEP2	RIOK3	0.0422
PLEK	F2RL2	0.0421897
HMGB1	AGPAT2	0.0421845
PLEK	ASCC2	0.0421539
PLEK	ZEB2	0.0421419
ZBTB33	PTPN4	0.0419508
LCORL	TLK1	0.04195
CCDC88A	DDIT4	0.0419402
PLEK	CHD4	0.041927
AKNA	CD58	0.0419187
PLSCR1	ANXA2	0.0418786
FOXO4	CIAPIN1	0.0418782
PLEK	ANO5	0.0418652
MEF2C	VCL	0.0418108
ETV6	CDC23	0.0417714
TAX1BP1	UBE2B	0.0415626
PLEK	PDE4B	0.041479
MEF2C	TBXA2R	0.0413731
PBRM1	ACO2	0.0413283
PLEK	VCL	0.0413283
PLEK	LMO2	0.0412597
STAT1	TMEM120A	0.0412001
ZEB2	CST7	0.0411479
JUN	GLRX2	0.0411452
JUN	RPS15A	0.0411214
NFE2L2	PISD	0.0411075
JUN	RPL13	0.0411036
JUN	PROK2	0.0410981
JUN	CMTM3	0.0410512
BBX	NSA2	0.0410008
SON	PPP6R3	0.0409168
ZFPM1	ITGB3	0.0409119
PLEK	NINJ1	0.0408572
BAZ2B	PI4K2B	0.0408432
IRF1	FAM133B	0.0407287
ZNF622	CAMTA1	0.0406116
PLEK	DOCK1	0.0406019
LRRFIP1	FUT7	0.0405853
MYSM1	ATP6V1E1	0.0405515
RUNX1	GDAP2	0.0405362
MEF2C	ANO5	0.0403963
KMT2C	SVIL	0.040396
FLI1	ZBTB33	0.0403819
MYSM1	PARP11	0.0403329
JUN	PTGS2	0.0402853
ZFP36L1	TMEM248	0.0402182
JUN	GRPEL1	0.0401995
CNBP	MAFF	0.040117
ELF1	TFB2M	0.0401044
MEF2C	ZEB2	0.0400565
JUN	BCL7A	0.0400384
LCORL	PAM	0.0400256
FOXK1	USP14	0.0398428
PLEK	USP47	0.0398421
HMG20B	MAPK8IP3	0.0398237
HMGB1	CAPZA1	0.0398002
FLI1	USP32	0.039785
ZFPM1	CNST	0.0397726
PBRM1	ARIH2	0.0397554
L3MBTL3	SNX29	0.039681
ZFPM1	FLNB	0.0396665
ZNF706	ATP6AP2	0.0396627
SON	CCT3	0.0396608
PLEK	RSU1	0.039649
PLEK	GPX1	0.0396442
PLEK	TBC1D4	0.0396138
ZFPM1	SLC18A2	0.0396104
ZFPM1	GP1BB	0.0395805
HMG20B	SMAD2	0.0395478
KLF6	CCAR1	0.0395343
ZNF706	ESD	0.0395317
PLSCR1	TTC13	0.0394978
FLI1	GTPBP2	0.0394622
ZFP36L1	DHX36	0.0394388
PLEK	LBH	0.0392878
PLEK	TBXAS1	0.0392753
JUN	RPL36	0.0392295
ZFPM1	TPM2	0.0392084
NCOR1	UBP1	0.0391971
JUN	BTG2	0.0391516
ZFPM1	MEF2C	0.0391385
NR4A2	YIPF1	0.0391373
MEF2C	SLC18A2	0.03911
SP3	SNX10	0.0390601
ZEB2	ARL5A	0.0390427
PLEK	YBX3	0.0390305
KLF6	GTPBP1	0.0390163
HIF1A	AIMP1	0.0390123
MEF2C	CNST	0.0389868
ZNFX1	FAM13B	0.0389788
SMAD2	TLK2	0.0388882
NFKB2	ACAP2	0.038849
ELF1	RNASEH2B	0.0388139
KLF6	NUDC	0.0388129
RCOR3	KCMF1	0.0387998
MEF2C	ARHGEF12	0.0387992
JUN	RPL24	0.0387559
SMAD1	BIRC7	0.0387442
ATF4	IQGAP1	0.0387059
CEBPG	DPM1	0.038692
PLEK	ANKRD28	0.038676
JUN	RPS3A	0.038631
PLEK	OAZ2	0.0386304
REST	RABEPK	0.0386281
MLXIP	ATP2C1	0.0386243
NFKB2	STX17	0.0386082
CUX1	ACTR10	0.0385814
ATF4	PTPN11	0.0385698
MEF2C	SUN1	0.038556
CTCF	SAP30BP	0.0385421
YBX1	HNRNPLL	0.0385277
MEF2C	KIAA1210	0.0385118
MEF2C	ITGA2B	0.0385009
MEF2C	OPHN1	0.0384363
MEF2C	USP8	0.0384136
ZNF148	CDC73	0.0383956
PLSCR1	HIF1A	0.0383681
ZHX1	TFRC	0.0383336
CBFB	CPEB4	0.0383073
FOXO4	ZMAT2	0.0382821
ZNFX1	BTF3L4	0.038278
MEF2A	MIF	0.038264
SSRP1	MRPL47	0.0381928
TAX1BP1	GORASP1	0.0381903
SMAD1	DGAT2	0.0381833
SPI1	FAM133B	0.0381831
ZEB2	F13A1	0.0380418
PBX1	NOTCH1	0.0380394
ZFPM1	MPL	0.0380366
NFE2L2	NUP210	0.0380351
PLEK	GNAI3	0.0380211
ZNFX1	RBMX2	0.0379678
JUN	GOT1	0.0379141
ZNFX1	TMEM141	0.0379037
PLEK	C2CD2	0.0378882
JUN	RPS17	0.0378796
PLEK	GAPDH	0.0378343
KLF6	ARFGAP2	0.0378226
PLEK	VAV3	0.0378211
PLSCR1	TRPM7	0.0378122
CASZ1	C1QB	0.0377354
JUN	SP3	0.0377314
PBRM1	NAPEPLD	0.0377281
MEF2C	FRYL	0.0376763
HMGXB4	DRAM2	0.0376656
REST	GAK	0.0375807
JUN	PLD4	0.0375615
JUN	TBP	0.0374923
YY1	CMTR1	0.0374746
MEF2C	ARHGEF7	0.0374705
BBX	LRCH3	0.0374668
ZNF831	BMP2K	0.0374421
CSDE1	AP3M1	0.0374332
TAX1BP1	RELL1	0.0374263
SPI1	CKLF	0.0374031
MEF2C	USP46	0.0373727
CSDE1	C2CD2	0.037354
PRDM15	NANP	0.0373455
RCOR3	PSMA5	0.0373302
TAX1BP1	KDM3B	0.0373197
MAFK	DNAJA4	0.0373159
PAXBP1	CTSL	0.0372473
NFATC3	ANKRD10	0.0372408
KLF2	STAG1	0.0372322
ZNF207	PROK2	0.037231
JUN	TFPI	0.0371893
CTCF	NADK	0.0371707
HMGB1	NUDC	0.0371687
KLF6	TMEM9B	0.0371429
ZHX1	UNC119B	0.0371151
CUX1	PRRC2B	0.0370414
KLF13	IL10RB	0.0370069
ZFP36L1	NFKB1	0.0369635
MXD4	MDM4	0.0369307
PLEK	RPL14	0.0369124
ETV6	ZDHHC7	0.0368705
ARID4A	SMAD1	0.0368526
JUN	RPL31	0.0368507
ZEB2	TECTA	0.0368398
SPI1	BRWD3	0.0368004
KMT2C	SHROOM4	0.0367165
ELF2	ANKRD13C	0.0367134
MAFF	ADCY9	0.0366865
PLEK	PBX1	0.0366673
ARNT	PARP11	0.0366295
ZHX1	NBEAL2	0.0366026
KLF10	KMT2A	0.0365401
HMGXB4	CNOT4	0.0365254
JUN	RPS6KA3	0.0365027
PLEK	CDC42BPB	0.0365008
ARID4B	NADK	0.0364987
ATF4	ATP6V0D1	0.0364645
ZNFX1	GORASP1	0.0363513
ZEB2	MTSS1	0.0363437
SSRP1	NCSTN	0.0362938
CAMTA1	ZCCHC8	0.0362705
PLEK	TDRD6	0.03624
JUN	RPS21	0.036237
JUN	ARID4A	0.0362242
MEF2C	CDC42BPB	0.0362078
ZFPM1	USP46	0.0361838
PIAS1	PKN2	0.0361736
DMTF1	IFT20	0.0361435
ZFPM1	BOK	0.0361422
JUN	EEF1A1	0.0361169
ZFP36L1	PCMTD1	0.0360369
ATF4	RDX	0.0360348
ZFPM1	TECTA	0.0360301
ZEB2	ST3GAL5	0.0360131
HMGB3	P2RX1	0.0359927
FOS	ANTXR2	0.035943
CSDE1	NUFIP2	0.0358812
HHEX	NLRC5	0.0358688
NFE2L2	PFKFB4	0.0358638
NR2C2	TXNL4A	0.0358536
PLEK	SLC12A4	0.0358504
ETV6	CHD7	0.0358139
ZEB2	USP32	0.0358109
JUN	F2RL3	0.0358046
PLEK	RPL4	0.0357957
PLEK	TGFB2	0.0357925
SPI1	ODF2	0.035779
SPI1	PAIP1	0.0357773
MAFB	CCDC93	0.035731
PLEK	JADE1	0.0357209
PLEK	RASA3	0.0357062
JUN	TBL1XR1	0.0357002
YY1	COMMD9	0.0356856
ETS1	CD3D	0.0356843
PAXBP1	CYHR1	0.0356805
MEF2C	ITPR2	0.0356437
PLEK	UNK	0.0356256
YBX3	PPP3CA	0.0356138
SON	CTSC	0.0355902
STAT1	CAPRIN1	0.0355711
MLXIP	DUS2	0.0355687
JUN	NEMF	0.035559
E2F6	PSMD9	0.0355448
L3MBTL3	ILF2	0.0355106
JUN	LPP	0.0354966
RCOR3	LPP	0.0354843
KMT2C	HNRNPA3	0.0354827
ETS2	TBC1D14	0.0354587
ZFPM1	BAG5	0.0354579
CEBPG	VIL1	0.0354304
MEF2C	HPSE	0.035413
ZNF639	SAP30BP	0.0353768
LCORL	IFNGR2	0.0353632
TSC22D3	TAPT1	0.0352638
PLSCR1	ASH1L	0.0352607
ZHX1	GPATCH8	0.0352582
NFKB2	CCT5	0.0352561
PLEK	RPL19	0.0352511
GZF1	CCT5	0.0352485
ETS1	CDC27	0.0352466
MITF	RMDN2	0.0352445
JUN	CSF1R	0.0352256
SPI1	RPS8	0.0352223
MGA	PRDX3	0.0352101
EGR1	USP24	0.0352046
ZHX1	PPP2R5C	0.0351902
BAZ2B	ESCO1	0.0351616
JUN	PRKACB	0.0351337
JUN	ACP2	0.0351283
ADNP	NFKB2	0.0351122
NR4A2	USP16	0.0350825
JUN	OXR1	0.0350803
IRF1	TMX3	0.0350748
JUN	RPL5	0.035071
MEF2C	EXT2	0.0350694
HMGB3	PHACTR2	0.0350575
CASZ1	DUSP7	0.035055
HIVEP2	MTHFD1	0.0350399
PLEK	PRKACB	0.035012
ZFPM1	TESC	0.0349994
BCLAF1	PHACTR2	0.0349775
ZEB1	VAMP7	0.0349726
ATF4	RUFY1	0.0349461
ATF4	PTPRE	0.0349149
BBX	SMAD2	0.0349082
SMAD1	SURF2	0.0348982
PLEK	ARL6IP1	0.0348736
JUN	RPS16	0.0348725
KLF2	SEC16A	0.0348277
ZNF706	GPR155	0.0348254
FOXO4	CHD6	0.0347985
PIAS1	ATP11A	0.0347811
KLF6	CYHR1	0.0347579
YBX1	GNPTG	0.0347392
BCL6	DGCR8	0.0347365
JUN	SUN2	0.0347338
JUN	GMIP	0.0347164
ZNFX1	DIDO1	0.0347101
GZF1	MAPK8IP3	0.0346725
SP4	CELF1	0.0346715
ZFP36L1	SWI5	0.0346666
TSC22D3	PABPC4	0.0346453
ZEB2	PCMT1	0.0346404
ZEB2	ACAT1	0.0346349
ZEB2	ITGB3	0.0346347
TAX1BP1	FBXO33	0.0346047
PLEK	NDUFA4	0.0345809
LCORL	MRPL17	0.0345706
ARNTL2	IRF7	0.0345593
PLEK	CST7	0.0345589
ZEB2	DLG5	0.0345574
ZNFX1	RAB6A	0.0345335
PIAS1	GDI2	0.0345132
JUN	RPL38	0.0345115
PLEK	PLCB4	0.0344983
ATF3	POLDIP3	0.0344889
PLEK	STAT1	0.0344874
PLEK	SREBF1	0.0344628
ZNF76	PPIH	0.0344617
JUN	NAIP	0.0344551
YBX1	RPL32	0.0344496
HBP1	ACAT1	0.0344391
CEBPG	AFF4	0.0344178
CEBPA	RIN3	0.0344126
ARID4B	TRAF3IP2	0.0344099
JUN	PTPRCAP	0.0343835
JUN	CFH	0.0343786
MEF2C	ITGAV	0.034375
FOXK1	ZNF318	0.034371
JUN	RPL7A	0.0343359
JUN	HPSE	0.0343353
MEF2C	NINJ1	0.0343276
EGR1	FUBP1	0.0343183
TET2	RNF216	0.0342945
JUN	GTF2A1	0.0342477
RFXANK	IL17RA	0.0342428
SON	UBE2A	0.0342348
HMG20B	SSR1	0.0341919
TSC22D3	M6PR	0.0341385
MLLT10	SRPK1	0.0341028
ZNF217	MAST3	0.034089
ETS1	RPL3	0.0340723
ETS1	PRELID1	0.0340654
CBFB	ANKFY1	0.0340637
PLEK	FKBP4	0.0340531
SPI1	HDAC2	0.0340426
TSC22D3	ARID5B	0.0340343
ZNFX1	PPP3R1	0.0339848
ATF3	PSMA3	0.0339812
SP4	SENP7	0.0339729
ARID4A	SLC12A7	0.0339593
MEF2C	ACTB	0.0339477
MEF2C	RSU1	0.0339397
ZNFX1	MRPL41	0.0339335
ZNF622	CHAF1A	0.0338974
TSC22D3	GAPVD1	0.033885
NR4A2	HRAS	0.0338803
RFXANK	WBP2NL	0.033868
SPI1	SMPD2	0.0338607
MLLT10	CASP8AP2	0.0338327
PLEK	KIAA1210	0.0338306
RFXANK	EGLN1	0.0337865
ATF2	CUL1	0.0337702
REST	AMMECR1L	0.0337625
STAT1	CUX1	0.0337486
SP3	PSMA4	0.03374
FOS	RHOB	0.0337384
ZEB2	PTK2	0.0337287
ELF1	OCRL	0.0337248
GATA2	SMARCE1	0.0336665
PLEK	UROD	0.0336066
FOS	PIK3R1	0.0336061
NFKB2	LCP1	0.0335934
JUN	AP2A2	0.0335894
PBRM1	RPS6KA5	0.033582
YBX1	PARP11	0.0335792
GPBP1L1	SNX10	0.0335689
CEBPA	GLRX3	0.033568
SP3	KDM5A	0.0335629
JUN	SLC38A2	0.033561
IRF1	BRD1	0.0335465
JUN	RPL4	0.0335437
JUN	GP9	0.0335367
KMT2C	PER2	0.0335165
NFE2L1	MSH2	0.0335045
CAMTA1	PAFAH1B1	0.0335034
ZEB2	ZNF148	0.0334937
ZNFX1	MLEC	0.0334929
JUN	CSRP1	0.0334853
LCORL	UBN1	0.0334794
ATF4	KLC1	0.0334656
ZEB2	LMO2	0.0334626
ARID4B	TRABD	0.0334399
KMT2C	WBP2NL	0.0334304
PLEK	ANO3	0.0334239
CSRNP1	LONRF3	0.0334224
PLEK	TRIM65	0.0334062
FLI1	DLG5	0.0333765
ATF3	CHMP1B	0.0333715
ZEB2	ARHGEF12	0.0333645
CAPN15	NIN	0.033349
CSDE1	CELF2	0.0333261
ZEB2	PLEK	0.0333252
MAFF	TFPI	0.0333227
SMAD1	CHN2	0.0333211
STAT1	SHROOM4	0.0333162
JUN	RPL18A	0.0332992
BAZ2B	RHOF	0.0332837
PLEK	TRIOBP	0.0332667
ATF2	KIAA0232	0.0332639
GPBP1	NCEH1	0.0332594
EGR1	FAM53A	0.033256
TET2	YWHAB	0.0332505
ARNT	RCAN1	0.0332414
BBX	SMC3	0.0332367
PLEK	PLA2G7	0.0331995
YBX1	RSF1	0.0331974
CSDE1	ABCF2	0.0331946
ZFP36L1	SLC15A4	0.0331634
PLEK	LIMS1	0.033157
SP4	HTR1B	0.0331563
CTCF	SPEN	0.0331458
SP4	DOCK1	0.0331384
JUN	UCKL1	0.033102
CARHSP1	CUL2	0.0331014
CAMTA1	ATF6	0.0330744
CEBPA	FH	0.0330699
CUX1	SECISBP2L	0.033068
KMT2C	RAB2A	0.0330553
RLF	ARPP19	0.0330366
JUN	ACTB	0.0330343
HBP1	VPS29	0.0329827
JUN	LCP2	0.0329608
PAXBP1	CASK	0.0329571
PLEK	TBCA	0.0329525
VEZF1	TRA2B	0.0329503
ETS1	FBXO9	0.0329204
ZEB2	MEF2C	0.0329193
SPI1	RPLP0	0.0329178
MEF2C	TINAGL1	0.0329148
JUN	OXSR1	0.0329057
PLEK	CTBP2	0.0329048
PLEK	CLPX	0.0329027
ARID4A	NLRC5	0.0328976
HMGB1	RAB11FIP4	0.0328848
PLEK	AKAP13	0.0328759
MYSM1	COPS8	0.032817
JUN	RPL6	0.0328018
KLF6	RIC1	0.0327664
ZEB2	SYTL3	0.0327495
TAL1	PMP22	0.0327331
PLEK	GATA2	0.0327324
JUN	RPS6	0.0327263
TSC22D3	PCMT1	0.0327227
CNBP	RAB11A	0.0327189
GPBP1L1	MBOAT2	0.0326994
JUN	PPP3CA	0.0326969
CEBPA	CLPX	0.032695
JUN	ATP11C	0.0326941
PBRM1	PRPF38A	0.0326791
JUN	ANXA7	0.0326684
CCDC88A	KCTD10	0.0326549
SPI1	HRAS	0.0326379
JUN	RPL9	0.0326041
ELF1	SHROOM4	0.0326002
PLEK	SAMD9L	0.0325995
HMGB1	MRPL33	0.0325992
ZFPM1	TDRD6	0.032598
JUN	RNF34	0.0325776
JUN	CST7	0.0325724
TET2	CAPN3	0.0325636
PLSCR1	PAIP1	0.0325594
FOXO4	SIN3A	0.0325444
MEF2C	C2CD2	0.0325304
NFE2L2	CNPY3	0.0325144
TSC22D3	PPP1CA	0.0325055
HMGB1	ATXN7	0.0324726
JUN	F13A1	0.0324696
PLEK	TMSB4X	0.0324073
NFATC3	PTBP2	0.0324073
CTCF	BACH1	0.0323981
PLEK	ACTG1	0.0323933
JUN	RPL35	0.0323884
PLEK	EIF3G	0.0323686
NFIL3	RPS27A	0.0323614
MBD3	TNKS2	0.0323533
DMTF1	PDCD6IP	0.032353
SPI1	P2RY8	0.0323309
NFATC3	UFD1	0.0323219
SMARCC1	DCTN6	0.0322985
JUN	TRIB1	0.032289
NFE2L2	MNS1	0.0322852
ELF1	MEF2A	0.0322837
CSDE1	PPP6R2	0.0322685
PLEK	PDK1	0.0322673
JUN	GINM1	0.0322656
NFKB2	NDUFS1	0.0322461
ARID1A	GPCPD1	0.0322447
STAT1	POLK	0.0322443
MEF2C	ACTG1	0.0322427
PLEK	RPL6	0.032238
PLEK	PFDN1	0.0322198
PLEK	RAP1B	0.0322064
ATF4	YBX3	0.0321883
TAX1BP1	ACVR1B	0.032185
MEF2C	APLF	0.0321763
HIF1A	ATP6V1D	0.0321233
HMGB3	ROCK2	0.0321006
FLI1	TSC22D1	0.0320998
SMAD1	WAC	0.0320816
PLSCR1	SASH3	0.0320755
MEF2C	BTK	0.0320724
ZEB2	RAI14	0.0320557
JUN	RUBCNL	0.032047
ZEB2	RBM6	0.0320185
YBX1	NDUFB5	0.0320144
PLEK	CLTB	0.0320045
ELF1	ARHGEF12	0.0320021
ZFPM1	DDX1	0.0319923
ZBTB38	ATF2	0.0319824
JUN	RNF11	0.0319727
ETS2	SDHAF2	0.0319692
ZNF639	RAB6A	0.0319646
NCOR2	SLC2A6	0.0319224
ZFPM1	OPHN1	0.0319206
CEBPA	GRK3	0.0319154
MEF2C	SEC14L5	0.0319074
CBFB	CSRNP1	0.0319059
ARID1B	MBD3	0.0319041
TAL1	ITGA2	0.0318747
L3MBTL3	PIKFYVE	0.0318348
JUN	IL1B	0.0318323
MEF2C	TXNL4A	0.0318301
MEF2C	CMTM4	0.0318224
ELF1	FCHO2	0.031816
MEF2A	FEZ2	0.031816
PLEK	BRD1	0.0318069
NCOR1	CCDC88A	0.0318026
SPI1	TFG	0.0317857
SMAD1	TINAGL1	0.0317606
JUN	CIRBP	0.0317583
JUN	RPL35A	0.0317554
ZEB2	HTR1B	0.0317542
KLF6	BET1L	0.0317499
SREBF1	MTMR12	0.0317487
ZFPM1	JADE1	0.0317464
KLF2	SYNJ1	0.0317406
KMT2C	DDX3X	0.031739
STAT1	CIRBP	0.0317037
SPI1	CLASP2	0.0316939
NR1D2	SEL1L	0.0316848
CEBPA	EIF3L	0.0316764
NFKB1	ERO1A	0.0316711
ID2	AUH	0.0316542
NFE2L2	NDUFB5	0.0316532
BBX	SAMSN1	0.031653
SPI1	RAD17	0.0316522
HMGXB4	OTUD1	0.0316311
RUNX1	TRAPPC8	0.0316228
NFE2L1	RUBCNL	0.0316119
ZFPM1	CPE	0.0315869
MEF2C	F2R	0.0315831
YBX3	DTX3L	0.0315707
ETS2	CRIP1	0.0315595
PLEK	PDE3B	0.0315573
JUN	ABHD13	0.0315567
MEF2C	TRPC3	0.0315531
KLF13	CCDC93	0.0315277
CEBPA	AKNA	0.0315167
NFKB1	ADAR	0.0314948
PLEK	MYH9	0.0314875
HBP1	ASS1	0.0314821
NFE2L2	GGNBP2	0.031481
ZNF318	GSPT1	0.0314759
IKZF1	RAB21	0.0314701
ZFPM1	PTPRCAP	0.0314673
PLEK	QSER1	0.031457
VEZF1	AP2M1	0.031455
MAFF	PAN3	0.0314475
SPI1	TMBIM1	0.0314148
KLF6	RPL21	0.0314064
RFXANK	INTS11	0.0314029
JUN	NHSL2	0.0313733
ZNF639	GHITM	0.0313697
NR4A2	KCTD10	0.0313371
JUN	PARP16	0.0313214
ZNF207	EIF1AX	0.0313213
LRRFIP2	ZEB1	0.0313134
JUN	ACTG1	0.0312783
IKZF1	FKBP11	0.0312751
HMGB1	DAP	0.0312725
ZNF207	MTF2	0.0312637
JUN	CIR1	0.031246
FOXK1	GNPTG	0.0312054
PLEK	TMLHE	0.0311959
ZEB2	CASS4	0.0311957
ETS1	LMAN2	0.0311792
ZFPM1	RIPOR1	0.0311621
ZFPM1	PLEK	0.0311526
PLEK	ZYX	0.0311434
JUN	IL16	0.0311301
SON	ARNT	0.0311185
HIVEP2	ST3GAL5	0.0311164
PLEK	TMEM140	0.031083
CEBPA	ETS2	0.0310677
ZFP36L1	RPS3	0.0310632
JUN	R3HDM4	0.0310626
CARHSP1	HBP1	0.0310599
PLEK	PAIP2	0.031054
JARID2	NBN	0.0310422
ZFPM1	REEP1	0.0310272
NFATC3	MFSD6	0.0310222
FOXO4	BMP2K	0.0310021
FOS	EP400	0.0310014
NR2C2	ERCC4	0.030986
KMT2C	NDE1	0.0309804
JUN	ARID1A	0.0309763
ZFPM1	DCAF5	0.0309682
MEF2C	PLA2G7	0.0309604
KLF6	ATP6AP1	0.0309499
RLF	NIN	0.0309114
KLF6	FOXK2	0.0309105
KLF2	PPP1R13B	0.0309082
MEF2C	DSE	0.0309071
NFE2L1	UBB	0.0309038
JUN	C1QB	0.0308967
ZNF335	BRCC3	0.0308936
MAFF	DSE	0.0308869
FOXO4	IFNAR2	0.0308824
BCL6	ZC3H18	0.03088
RCOR1	SPCS3	0.0308601
PLEK	ACTN1	0.0308569
TAX1BP1	HTATSF1	0.0308565
TSC22D3	ANXA7	0.0308454
PLEK	TCF12	0.0308453
FLI1	POLE4	0.0308449
FOXN3	STRIP2	0.0308364
RCOR1	INTS11	0.030835
JUN	CAMK2D	0.0308276
ZNF706	LONRF3	0.0308245
ZFP36L1	VAMP7	0.0308176
CREB3	AP3S2	0.0307925
CAMTA1	TXNDC9	0.0307921
KLF6	KIAA0513	0.0307882
MEF2C	TLN1	0.0307837
ZEB2	RABEPK	0.0307789
JUN	HERPUD2	0.0307739
SPI1	IQGAP2	0.0307577
ARID1A	NGLY1	0.0307475
ELF1	RNF11	0.0307411
NR2C2	AURKAIP1	0.0307387
MEF2A	CPSF3	0.030722
JUN	NACA	0.030717
TET2	USP46	0.0306893
CAPN15	RNF138	0.030684
YBX3	F2RL2	0.0306762
PLEK	STK4	0.0306746
EGR1	IRF2	0.0306741
HBP1	RNPEP	0.0306658
ETS2	AOX1	0.0306616
PLEK	ABCA5	0.0306601
ZEB2	PARVB	0.0306531
GATA2	CHD4	0.0306501
ARID4B	BCAS2	0.0306494
ZEB2	TGFB2	0.0306437
SP3	EZR	0.0306392
NCOR1	ITGB2	0.0306313
KMT2C	ZFR	0.0306229
ZBTB21	WTAP	0.0306209
FOXO4	SLMAP	0.0306205
SMAD4	RNF10	0.0306084
BCLAF1	PARN	0.0306019
CCDC88A	ANKRD17	0.0305896
ATF3	IL1B	0.0305865
PLEK	JAK2	0.0305609
MEF2A	ELF1	0.0305528
ELF1	USP8	0.0305509
JUN	ZFAND3	0.0305499
MEF2C	JADE1	0.0305478
FOXK2	HES4	0.0305301
RCOR3	CLTC	0.0305131
ID2	TMED5	0.0305089
KLF13	WDR91	0.0304962
ETS2	RNF149	0.0304927
PLEK	ERLIN2	0.0304647
JUN	ABI1	0.030451
HIVEP2	PTPRJ	0.0304459
JUN	FIP1L1	0.0304437
SMAD1	PCMT1	0.0303878
SPI1	MIER1	0.0303876
ZNF644	NELFB	0.0303874
PLEK	FOXK1	0.0303777
ZNF280D	SUPT6H	0.0303775
HMGB2	CRKL	0.0303739
GZF1	IPPK	0.0303724
FOXO4	RPRD1B	0.0303713
NR1D2	FYCO1	0.03037
TAX1BP1	WSB1	0.0303695
PLEK	RPS21	0.0303632
MYSM1	TPD52L2	0.0303532
MAFF	BAZ2B	0.0303465
IKZF1	TTYH3	0.0303464
ARID4B	KLHL13	0.0303349
PLEK	BTK	0.0303252
FOS	MCM3AP	0.0303069
KMT2C	SH3BGRL	0.0303051
IRF2	CHPT1	0.0303028
SUB1	TRERF1	0.0302904
SMAD1	CTBP2	0.030283
CTCF	GRK6	0.0302706
ATF3	IL4R	0.0302685
TSC22D3	SOD1	0.0302679
MAFF	CNST	0.0302627
ETV7	BCOR	0.0302558
ARID1B	TIMP2	0.0302519
JUN	RAC1	0.0302507
TSC22D1	PGGT1B	0.0302427
ZNF639	MRPL1	0.0302418
PLEK	RCOR3	0.0302363
XPA	PRKCD	0.0302346
ZNF318	MMADHC	0.0302311
CREB3	TRIM7	0.0302221
FOXK1	MPC2	0.0302186
SPI1	MFSD14B	0.0302164
JUN	LY86	0.0302145
NFIL3	USP14	0.0302022
MEF2C	TDRD6	0.0301982
JUN	CNST	0.0301973
REST	DNAJB14	0.030196
ZNF326	SLC15A4	0.0301824
ZNF280D	PHAX	0.0301789
PLEK	RNFT1	0.0301744
MGA	IFT20	0.030167
JUN	PRPF6	0.0301494
CREB3	DENND2D	0.0301479
ATF4	IFNAR2	0.0301367
JUN	TUBB1	0.0301309
ZEB2	TBXAS1	0.0301294
ZFPM1	PMP22	0.0301262
ZNFX1	PARVG	0.0301057
REST	ERO1A	0.0300985
FOXK1	ERLIN2	0.0300972
FOS	MRPL3	0.0300969
ADNP	ATL1	0.0300931
PLEK	ITSN2	0.0300731
IRF2	PRPF38A	0.030061
KLF13	CDC27	0.0300576
JUN	CEBPA	0.0300436
REST	CDC5L	0.0300417
EGR1	EWSR1	0.0300348
CUX1	SP4	0.0300248
TET2	AOX1	0.030016
PLEK	SHROOM4	0.0300113
SP3	HTR2A	0.0300113
MEF2C	PTPN11	0.0300048
TSC22D3	PRRC2C	0.0299971
MAFK	HTR2A	0.0299903
TMF1	RAPGEF6	0.0299892
CREBRF	CHERP	0.0299888
PLEK	TXNL4A	0.0299792
MEF2A	TOB2	0.0299742
ID2	MPV17L	0.0299638
TRERF1	COPS8	0.0299626
MAFF	TINAGL1	0.0299616
SPI1	POLR1D	0.0299397
BCLAF1	RCOR1	0.029939
PLEK	PTPN2	0.0299311
HBP1	OTUD1	0.0299273
ZNFX1	SNX10	0.0299248
TSC22D3	ID2	0.0299043
CEBPG	NUDT9	0.0298959
CSDE1	YIPF1	0.0298949
ZNFX1	RBM34	0.0298926
ZEB2	PICALM	0.0298892
MEF2C	METAP2	0.0298868
ZNFX1	ZCCHC2	0.029877
CEBPA	ADAM28	0.0298651
MAFF	GNA11	0.0298645
SP4	BAP1	0.0298444
JUN	RPS27	0.029837
ZHX1	SASH3	0.0298327
KMT2C	MBTD1	0.0298171
JUN	FLI1	0.0298156
JUN	PDLIM1	0.0298046
NR1D2	HIGD2A	0.0298044
JUN	SAP30BP	0.0297917
JUN	EP300	0.0297908
KMT2C	PICALM	0.029788
ZBTB33	PARK7	0.02978
ZEB2	JCAD	0.0297798
ZEB2	PMP22	0.0297796
JUN	DPH5	0.0297763
YBX3	APP	0.0297689
JUN	RPL17	0.0297649
SFPQ	SLC25A5	0.0297635
ZNF706	ATP8A1	0.0297507
MXD4	PRDX1	0.0297356
ZNFX1	KPNA3	0.0297167
ARID1A	IGF2R	0.0297136
TSC22D1	DFFB	0.0297058
SPI1	PTPRC	0.0297035
SFPQ	CREB3	0.0297029
MYSM1	ARHGEF6	0.0297022
SPI1	PIKFYVE	0.0297021
JUN	PER2	0.0296973
PLEK	GPR160	0.029695
SPI1	BLMH	0.0296909
TAL1	MED1	0.0296848
CBFB	HMOX1	0.0296839
IRF7	ESD	0.0296775
SPI1	PIK3R5	0.0296675
HMGB3	KDM7A	0.0296632
ETV6	VDAC3	0.0296624
JUN	COPS4	0.0296621
BCL6	ACAA1	0.0296556
SON	XAF1	0.0296444
RLF	MTMR14	0.02963
PLEK	APLP2	0.0296282
PIAS1	EXOSC9	0.0296254
ELF1	SEC31B	0.0296233
PLEK	YWHAB	0.0295986
CNBP	MED9	0.0295941
JUN	RIPK2	0.029592
ELF1	MIF	0.0295883
TAL1	VIRMA	0.029586
ZNF326	DNTTIP2	0.0295768
NFATC3	RPS19	0.0295649
JUN	RNF146	0.0295546
PLEK	SLA	0.0295418
ARID4B	LUC7L3	0.0295374
ZNF639	ATAD2B	0.0295369
RCOR1	BCLAF1	0.0295365
LRRFIP2	RABGAP1	0.0295226
SP4	GRSF1	0.0295064
RXRA	ADAR	0.0294949
BCL6	RXRA	0.02949
ZNF711	WASHC2C	0.02949
CNBP	STX17	0.0294872
ZBTB21	GRSF1	0.0294839
SP4	EXOSC9	0.0294811
FOXK2	PHF21A	0.0294802
ZEB2	CDC37	0.02948
EGR1	VAMP7	0.0294713
JUN	PDAP1	0.0294601
ELF1	MORF4L1	0.02946
KLF6	LNPK	0.02946
ELF1	KIF13B	0.0294568
MEF2C	TMEM131	0.0294429
YBX1	NUB1	0.0294402
TAX1BP1	DDRGK1	0.029439
SMAD4	SCP2	0.029437
CTCF	RSL24D1	0.0294301
ELF1	BLOC1S6	0.0294256
PLEK	CFAP61	0.0294171
ZFPM1	TINAGL1	0.0294138
ARID1B	FNBP4	0.0294081
JUN	NDUFS2	0.0294019
JUN	PLIN2	0.0293891
PRDM15	FYCO1	0.0293808
REST	NPC2	0.0293644
PLEK	TET2	0.0293586
ZNF207	ING1	0.0293579
JUN	UBE2L3	0.0293538
ARID2	STX2	0.0293506
JUN	RASSF5	0.0293484
PLEK	PPP3CA	0.0293483
STAT1	CHCHD7	0.0293469
STAT1	KIAA0513	0.029339
JUN	LRRFIP1	0.0293264
ZEB2	FHL1	0.0293255
ZNFX1	CEP295	0.0293172
JUN	PKN2	0.029317
RCOR3	EHD4	0.0293141
SP4	LY96	0.0293011
JUN	FYTTD1	0.0293005
REST	DERL1	0.0292949
SPI1	RPL7A	0.0292901
PLEK	PTPN12	0.0292798
PAXBP1	GRPEL1	0.0292773
JUN	MIA3	0.0292762
YY1	FES	0.0292758
ATF4	JCAD	0.0292728
NFKB1	XRN2	0.0292712
NFE2L2	URM1	0.0292693
ZEB2	RAB20	0.0292685
ZFP36L1	ABTB1	0.029265
YBX1	RNF135	0.0292592
SREBF1	FAM160B1	0.0292535
RLF	CHPT1	0.0292453
E2F6	MOSPD1	0.0292452
NR2C2	ATAD2B	0.0292417
JUN	RPL30	0.0292305
NR1D2	PSMA1	0.0292246
ZNF76	RAB5A	0.0292223
PLEK	DLG5	0.0292149
CNBP	USP25	0.0292139
ZNFX1	TOP2B	0.0292064
MAFF	F2RL3	0.0292031
PAXBP1	VPS33B	0.0292018
ZFP36L1	OXR1	0.0291946
MAFK	TGFB2	0.0291696
ELF1	MAST3	0.0291536
CBFB	SMAD2	0.0291259
NFE2L1	ARNTL2	0.029123
CEBPA	RPS27A	0.0291225
TAX1BP1	RNF141	0.029121
PLEK	RPL17	0.0291163
ZNF280D	RMND1	0.0291153
BCL6	PTBP2	0.0291063
ZFPM1	DOCK1	0.0290852
YBX3	NUP210	0.0290798
JUN	RPL23	0.0290788
YBX3	ZNF598	0.0290772
ZFP36L1	R3HDM4	0.029072
ATF4	LAMP1	0.0290714
ZFP36L1	ACAP2	0.0290707
ATF3	PA2G4	0.0290629
ZEB2	GP1BB	0.0290555
TSC22D3	CDV3	0.0290499
CAMTA1	NF1	0.0290365
JUN	MGAT4B	0.0290329
TSC22D3	CLU	0.0290316
ATF3	COPS2	0.0290215
SPI1	CEP350	0.0290209
GZF1	SPTLC2	0.0290117
EGR1	AURKAIP1	0.0290002
KMT2C	ATF7IP	0.0289888
JUN	IL17RA	0.0289857
MEF2A	F2R	0.0289823
FOXK1	FAM160B1	0.0289806
ZEB2	TUBB1	0.0289713
TAX1BP1	VPS13D	0.0289629
JUN	CDC42BPB	0.0289571
CEBPA	UBXN4	0.0289553
HMG20B	S100A10	0.0289357
HMGB1	DTX2	0.0289218
KMT2C	PARP16	0.028915
ZNF207	MAP3K20	0.0289149
ZFPM1	ANKRD13A	0.0289076
KMT2C	SMARCA5	0.0289042
PHB	OXSR1	0.0288917
MAFF	FLNB	0.0288909
XBP1	FGD3	0.0288862
JUN	MAPK8IP3	0.0288859
PLEK	ATF4	0.0288803
BAZ2B	ATF6	0.0288758
HMGB1	MLEC	0.0288757
JUN	ATP6V0C	0.028875
FLI1	RSL24D1	0.0288747
ZFP36L1	CUTC	0.0288736
ZNF76	GTPBP1	0.0288656
LCORL	NATD1	0.028862
ZFX	ERLIN2	0.0288563
JUN	RPS27A	0.0288554
ZNFX1	WDR91	0.0288466
HIVEP2	AREL1	0.0288402
JUN	PLEK	0.0288359
REST	UBE2J1	0.0288332
ZFP36L1	MAML1	0.0288273
CAMTA1	NCF4	0.028813
JUN	SETX	0.0288102
YBX1	RPL36	0.0288054
PIAS1	EML4	0.0288013
PLEK	NOL12	0.0287986
NR2C2	PSMA1	0.0287982
STAT1	MRPL37	0.0287806
JUN	CELF2	0.0287716
JUN	NAPEPLD	0.0287658
SUB1	FRG1	0.0287617
MEF2A	ZFPM1	0.0287597
ARID4B	ERLIN1	0.0287562
ZNF622	TRIM25	0.0287547
CARHSP1	MRPL21	0.0287459
JUN	PTPN2	0.0287457
BCL6	VCP	0.0287452
JUN	ATP6V0B	0.0287411
JUN	SLC35C2	0.0287314
PLEK	DDX1	0.0287301
PBRM1	EIF3M	0.0287247
JUN	P2RY8	0.0287149
ZFPM1	CSRP1	0.0287083
ATF3	CEBPG	0.0287019
PLEK	SQSTM1	0.0286987
YY1	GNPDA2	0.0286981
STAT1	ID2	0.028698
JUN	SSH2	0.0286963
HES4	USP4	0.0286722
CNBP	PLK3	0.0286522
XPA	CXCR4	0.0286394
MIER1	EIF4EBP1	0.0286326
NR2C2	TM9SF3	0.0286215
CAPN15	FBXO9	0.0286177
STAT1	ETV7	0.0286082
ETV6	PPP1CA	0.0286074
RCOR3	CDK2AP1	0.0285981
PLEK	TINAGL1	0.0285851
PLEK	URM1	0.0285768
ZEB2	RMDN2	0.0285728
MEF2C	GNAI2	0.0285454
AFF4	GDI2	0.0285416
E2F6	SMARCC1	0.0285409
STAT1	HACD4	0.0285406
HIF1A	XRN2	0.0285363
ARID4A	SKI	0.0285245
ADNP	HIGD2A	0.0285178
FLI1	PDLIM2	0.0285171
MGA	LMBRD1	0.0285095
SON	RNF34	0.0285031
ZBTB33	CDKN1A	0.0284884
PLEK	TBL1X	0.0284878
ETV7	CD58	0.0284877
ZFP36L1	NDE1	0.0284858
ETS2	XPO6	0.0284758
TMF1	TXNDC9	0.0284735
NR1D2	ATL1	0.0284716
AKNA	MFSD10	0.0284712
MEF2C	VAPB	0.0284676
ZEB2	LCNL1	0.0284613
TET2	ARNTL2	0.0284596
KMT2C	PI4K2B	0.0284554
ZFHX3	RNPEP	0.0284535
PLSCR1	LSM14A	0.0284534
ZNFX1	THRAP3	0.0284505
JUN	REEP5	0.0284487
STAT1	TRPC3	0.0284445
CSDE1	ARFIP1	0.0284435
ZEB2	PIK3CG	0.0284379
CBFB	TPP2	0.0284378
HMGB1	RALB	0.0284339
SON	TMPO	0.0284294
MAFF	CALD1	0.0284262
STAT1	RSAD2	0.0284255
MEF2C	STRIP2	0.0284243
VEZF1	ATAD2B	0.0284229
JUN	ASCC2	0.0284141
KLF10	ZNF318	0.0284056
ZNF318	AP2B1	0.0284035
PAXBP1	CUTC	0.0284009
YBX3	CMTM4	0.0283941
KLF2	STOM	0.0283896
PLEK	PITPNM1	0.028389
PLEK	LCP2	0.0283858
LRRFIP2	MADD	0.0283808
CASZ1	TOR4A	0.0283773
SMAD1	PTPN12	0.0283681
PBRM1	SDHAF2	0.0283556
NFATC3	FBXW7	0.0283515
JUN	SYNE1	0.0283502
PLEK	RAI14	0.0283498
JUN	ITFG1	0.028348
SMAD4	MAP2K2	0.0283451
ZEB2	BOK	0.0283345
PLEK	TRPV2	0.0283299
MEF2C	DCBLD2	0.0283275
JUN	TECTA	0.0283224
CSDE1	XPO1	0.0283194
JUN	USP6NL	0.0283109
MEF2C	SSBP2	0.0283056
NFIL3	ZBTB33	0.0283053
MEF2C	DLG5	0.0283018
SMAD2	TIMM17A	0.0283006
MAFF	CSRP1	0.0282992
ZNF639	HBS1L	0.0282935
KMT2C	UBR2	0.0282935
PLEK	TWF2	0.028291
ZFPM1	CHST2	0.0282891
KMT2C	NDUFS1	0.0282872
ZBTB38	SNX13	0.0282835
ELF2	ARID5B	0.0282688
ATF4	TMSB4X	0.0282683
MYSM1	IP6K2	0.028261
YBX1	MRPL18	0.0282604
ETV7	EPSTI1	0.0282559
MAFK	BORCS7	0.0282533
JUN	AZIN1	0.028253
IKZF1	UBLCP1	0.0282504
PBRM1	ITGA4	0.0282481
ELF1	MOSPD1	0.0282384
KLF13	COPB2	0.0282356
JUN	OARD1	0.0282339
ZFPM1	CMIP	0.0282338
NCOR2	SEC11A	0.028233
NFKB2	ADNP	0.0282221
NR1D2	GPN3	0.0282215
CAPN15	CASP8AP2	0.0282193
ZHX1	SUCLG1	0.0282096
EGR1	MAD1L1	0.0282032
YBX1	ZSWIM6	0.0282003
JUN	TAB2	0.0281986
CEBPG	RAPGEF6	0.0281869
KLF13	SLC35A5	0.0281835
JUN	CTSH	0.028175
ADNP	USP10	0.0281719
RLF	CASZ1	0.0281474
ZFPM1	RASA3	0.0281439
ATF3	RPRD1B	0.0281428
JUN	RPL39	0.0281376
TAX1BP1	BRD7	0.0281291
ELF1	NDUFA2	0.0281281
ZEB2	VCL	0.0281164
MIER1	EIF3M	0.0281152
JUN	RPN1	0.0281059
ZFPM1	DENND2D	0.0280965
ZNFX1	PAFAH1B2	0.0280894
SP3	TMF1	0.0280843
ETV7	DTX3L	0.0280789
ARID4B	TTC33	0.0280661
ZNF622	GUCD1	0.0280618
KLF6	PPDPF	0.0280614
MEF2C	FHL1	0.0280598
MEF2C	ARL6IP1	0.0280565
RXRA	EXOC6	0.0280557
ZFP36L1	VTA1	0.0280532
FOS	RPL35A	0.0280474
ZFP36L1	MRPL27	0.0280408
ELF1	OSER1	0.0280405
MEF2A	TRPC3	0.0280383
HMGB1	NUCB2	0.0280369
PLEK	AMOT	0.0280346
HMG20B	FBXO33	0.0280318
NCOR1	NT5C3B	0.028031
MAFK	RAB5C	0.0280234
ZNF207	ENY2	0.0280199
KMT2C	TRIP12	0.0280179
PAXBP1	SERINC5	0.0280052
ARNT	PRPF4B	0.0280022
ARID1B	AMDHD2	0.0280007
FOXK1	GSPT1	0.0279974
TSC22D3	PRMT9	0.0279964
NFATC3	GZF1	0.0279962
JUN	ATXN7L1	0.0279931
HMGB3	ATAD1	0.0279913
CUX1	IGF1R	0.0279878
SPI1	ARL6IP5	0.0279833
JUN	RAB25	0.0279776
FLI1	ZNF706	0.0279773
STAT1	TBCEL	0.0279742
ELF2	KYNU	0.0279643
ZEB1	PDCL	0.0279633
NFATC3	PTEN	0.0279577
PLSCR1	SDHAF2	0.0279365
NCOR1	TOLLIP	0.027935
NCOR1	SNX2	0.0279198
TAX1BP1	PCSK7	0.0279137
ARID4A	PHB2	0.0279113
PLEK	TRERF1	0.027907
ZNFX1	TBC1D14	0.0279049
TSC22D1	VPS13D	0.0279016
JUN	APLF	0.0279008
CASZ1	ITFG1	0.0278988
ZNFX1	USB1	0.0278981
MAFF	TIMP3	0.0278929
KLF2	RAN	0.0278804
ZFX	CAPN15	0.0278803
ZNF706	FLI1	0.0278797
XPA	KIAA1671	0.0278795
KLF6	RHOA	0.027877
KLF6	NCOA6	0.0278755
ZBTB41	PEX13	0.0278725
GZF1	DAP	0.0278567
JUN	PSMD13	0.0278485
MIER1	ATG2B	0.0278449
ETV6	SSB	0.0278439
MEF2C	AK2	0.0278358
ZEB2	RGS18	0.0278298
JUN	SH3BGRL	0.027827
KLF6	NAMPT	0.0278107
ZFPM1	PARVB	0.0278097
ZEB2	AP1S2	0.0278012
MEF2C	ATP2A3	0.0277921
SPI1	RPL15	0.0277915
ZFPM1	B3GNT5	0.0277854
TAX1BP1	MFSD10	0.0277798
PLEK	CHMP7	0.0277697
TAL1	SUN1	0.0277675
KLF6	FN1	0.0277649
JUN	CALD1	0.0277616
PLEK	DDIAS	0.0277605
ARID2	UROD	0.0277592
PLEK	COMMD7	0.0277566
PRDM15	FAM172A	0.0277456
ZEB2	XPO7	0.0277336
STAT1	RAB6A	0.0277316
ZNF207	PABPC1	0.0277299
PLEK	HELZ	0.027724
SSRP1	PI4KA	0.0277101
JUN	TBXAS1	0.0277065
HMG20B	PFKP	0.0277053
ATF4	CHST2	0.027701
KMT2C	ZMYND8	0.0277007
HMGB1	ARPC5	0.0276923
KLF2	ZMYND11	0.0276877
ZNFX1	STK26	0.0276784
HMGB1	TAB3	0.027669
BCLAF1	PTPRA	0.0276634
PLEK	OPHN1	0.0276606
HMGB1	ERLEC1	0.0276594
ZEB2	DSE	0.0276558
PLEK	EHD4	0.0276551
KMT2C	ITFG2	0.0276464
CEBPG	SLC15A4	0.027643
ZBTB38	MRPS2	0.0276357
MIER1	LCORL	0.0276147
IRF7	TMEM255A	0.0276106
KLF6	RAP2C	0.0275979
JUN	RPL26L1	0.0275956
TAX1BP1	MRPL28	0.0275951
NR1D2	PA2G4	0.0275847
MXD4	PDCD4	0.0275817
MLLT10	DGKD	0.0275803
ZEB2	PNPT1	0.0275712
JUN	TBXA2R	0.02757
GPBP1	USP47	0.0275514
MEF2C	TMEM255A	0.0275498
ETV6	DUS2	0.0275257
ARID1B	SPAG9	0.0275203
HBP1	NR4A2	0.0275101
KLF13	TMEM106B	0.0275035
CREM	WDR47	0.0275021
NFKB2	RMDN2	0.027495
RCOR3	SEC14L5	0.0274868
ATF3	NDUFA6	0.027483
ARID4A	RPL35A	0.0274736
IRF2	PSMA4	0.0274731
NFKB2	ACTR8	0.0274731
NCOR1	GMPPA	0.0274725
STAT1	KIAA1210	0.0274663
FLI1	NOTCH1	0.0274643
ARID1B	ESYT2	0.0274559
LRRFIP1	NFKBIA	0.0274471
JUN	GGPS1	0.0274439
ATF4	TAOK3	0.0274397
STAT1	SSU72	0.0274319
SON	NGLY1	0.0274278
ZNFX1	PCMTD2	0.0274166
BBX	DHX38	0.0274161
MIER1	NATD1	0.027414
ZNF318	GLRX3	0.0274139
JUN	CNBP	0.0274101
JUN	RPS10	0.0274041
HIF1A	SPIN1	0.0274016
LCORL	NELFA	0.0274004
KLF6	RWDD1	0.0273988
MIER1	NDEL1	0.0273966
PLEK	FLNB	0.0273951
PLEK	GCHFR	0.0273928
LCORL	YTHDF1	0.0273901
CSDE1	SOS2	0.0273882
RCOR3	KXD1	0.0273878
JARID2	DYNLRB1	0.027386
EGR1	PHIP	0.0273752
KLF6	NR1D2	0.0273716
RXRA	RNF185	0.0273595
HMG20B	SEC14L1	0.0273565
GZF1	RNF19A	0.0273521
JUN	ITGB3	0.0273487
MXD4	ARHGEF18	0.0273487
HBP1	DOK1	0.0273348
CEBPA	CDYL	0.0273242
JUN	MYO1F	0.027322
HMGB1	STK10	0.0273171
YBX1	CTSC	0.0273146
PLEK	RALBP1	0.0273136
YBX3	SEC14L1	0.0272987
RCOR3	NDUFA8	0.0272979
ARNT	TAGAP	0.027297
CCDC88A	CPEB4	0.0272944
ZNF326	SNRPD1	0.0272934
ETS1	RPS13	0.0272904
HMGB1	PPP2R2A	0.0272841
HBP1	ANKRD10	0.0272794
ZEB2	GP9	0.0272728
ATF4	ARID2	0.0272598
FLI1	RHOB	0.0272505
NFATC3	TTC1	0.0272459
FLI1	CHST2	0.0272459
ATF4	P2RY8	0.027244
STAT1	MANBA	0.0272439
PLEK	HTR2A	0.0272423
HMGB2	SRP54	0.0272416
JUN	RPL11	0.0272413
YBX1	EPB41L2	0.0272404
SMAD1	SDF4	0.0272399
JUN	U2SURP	0.0272381
MAFK	TNFAIP8	0.0272375
PLSCR1	USE1	0.0272361
CREM	PI4KA	0.0272308
JUN	SON	0.0272306
CAPN15	MBOAT1	0.0272286
ZNF292	LMNB2	0.0272274
ZNF622	INTS11	0.0272245
MGA	TAOK3	0.0272185
JUN	UGT8	0.0272093
SMAD1	BTK	0.02719
ZFP36L1	ZC3H15	0.0271875
ZFP36L1	RIPK2	0.0271797
NCOR2	BCL7A	0.0271788
PLSCR1	GSK3B	0.0271722
SP3	TOMM5	0.0271686
JUN	AMFR	0.0271655
ZEB2	APOO	0.0271638
LRRFIP2	EIF2S3	0.0271638
SPI1	MYH9	0.0271599
ARID4A	CASZ1	0.0271549
CAMTA1	TIMM17A	0.0271503
HMGXB4	CIPC	0.0271491
ATF4	TMED10	0.0271469
STAT1	TRIM65	0.0271425
JUN	FRYL	0.0271392
PLEK	TRIM8	0.027136
ID2	YIPF1	0.027135
ZNF644	TMEM120A	0.0271274
ZFPM1	SYTL3	0.0271264
ARID4A	CYHR1	0.0271247
MIER1	ZC3H18	0.0271186
HHEX	USP38	0.0271147
GPBP1L1	RFXANK	0.027114
TAX1BP1	PISD	0.0271036
ZNF831	MRPL51	0.027093
CDC5L	TMEM208	0.0270914
JUN	SVIL	0.0270895
CARHSP1	SMC4	0.0270821
PLEK	SRGN	0.0270736
MEF2C	CASS4	0.0270711
JUN	CD9	0.0270684
HBP1	MED1	0.0270673
GPBP1	SDAD1	0.0270632
TCF12	MYSM1	0.0270586
PLEK	CHN2	0.0270557
STAT1	RIPK1	0.0270542
ARID4B	RNF138	0.0270424
JUN	VAV3	0.0270407
BCL6	PSTPIP1	0.0270394
JUN	ZC3H12A	0.0270361
ZFP36L1	MPC2	0.0270305
JUN	HNRNPDL	0.0270189
ATF3	NIPSNAP2	0.0270154
NR1D2	PPP2R5E	0.0270122
DMTF1	ANKIB1	0.0270069
SP3	CD3D	0.027002
MEF2C	ASCC2	0.0270015
LRRFIP1	NOL9	0.0269975
JUN	AK2	0.0269926
JUN	SNX3	0.0269905
YY1	ATP1B3	0.0269897
ETV6	TMBIM1	0.026985
ARID1A	PIGT	0.0269848
NFIL3	SMG7	0.0269816
STAT1	ANKRD12	0.0269816
TEF	EDRF1	0.0269808
MAFK	CFAP61	0.0269772
CCDC88A	EEF1D	0.0269753
ZNFX1	ATF6	0.0269739
NFATC3	CDC23	0.026965
TRERF1	SSR1	0.0269641
PLEK	DNAJC1	0.0269572
IRF1	MKKS	0.026951
LRRFIP2	HERPUD1	0.0269508
ARID1B	MRPS15	0.0269496
ATF3	IREB2	0.0269446
ARID4A	CACTIN	0.0269445
ZNFX1	CBLL1	0.0269443
IRF1	TRNT1	0.0269402
PLEK	LRRC8B	0.0269369
KMT2C	AK2	0.0269368
RLF	PHF6	0.0269358
MLXIP	BST1	0.0269354
ZEB2	MAP2K5	0.0269329
ATF4	AZIN1	0.0269326
ZNF639	ROCK2	0.0269261
ARID5B	AZI2	0.0269245
JUN	TMED10	0.0269242
SREBF1	MDFIC	0.0269232
ETS1	CEBPG	0.02692
PIAS1	SNX6	0.0269187
CNBP	PTK2	0.0269042
JARID2	BTF3	0.026904
HMGXB4	TSPAN3	0.0269038
CEBPA	ZFR	0.0268948
PLSCR1	SPIN1	0.0268939
ZNFX1	PACSIN2	0.0268871
ZNFX1	GLRX3	0.026886
TAL1	MCUB	0.0268848
PLEK	ANKRD13A	0.0268846
ATF4	PLEKHA1	0.0268842
MEF2C	LMO2	0.0268781
IRF2	COMTD1	0.0268728
HIF1A	CRACR2A	0.0268657
NFATC3	HPS5	0.0268443
DNAJC1	ITCH	0.0268399
JUN	GAPDH	0.0268393
TSC22D3	MOSPD1	0.0268382
SPI1	CRIP1	0.0268367
YBX1	TSPO	0.026822
FLI1	CTBP1	0.0268215
ZNF207	NR4A2	0.0268114
SFPQ	METAP2	0.0268091
TCF12	LAMP2	0.026807
GZF1	YIPF4	0.0268056
MXD4	GAPVD1	0.0268044
JUN	FOS	0.0268042
RUNX1	RAD23B	0.026804
SP3	MAPK8IP3	0.0268003
YBX1	CD3D	0.0267947
ETV7	MBD3	0.0267911
MEF2A	NUCKS1	0.0267856
ZBTB38	PSMA1	0.0267793
TET2	ITCH	0.0267745
ZFP36L1	ZRANB1	0.0267739
JUN	TMEM131	0.0267739
PLEK	ACSL4	0.0267669
STAT1	SPNS3	0.0267621
PLEK	NPC2	0.0267571
IRF1	HADH	0.0267482
JUN	ZC3H18	0.0267443
JUN	SRSF11	0.0267374
ZEB2	TFPI	0.0267368
REST	FUBP1	0.0267351
ZNF831	BCL6	0.0267222
ETV6	BAZ1A	0.0267187
ETS1	NSRP1	0.0267186
NR2C2	SOS1	0.0267173
BACH1	KIF13B	0.0267156
CEBPA	UBE3A	0.0267145
FOXK1	AKNA	0.0267134
KMT2C	KCTD10	0.0267071
PLEK	DIAPH2	0.0267025
SSRP1	ZFR	0.0267005
YBX3	SLC18A2	0.0266923
HMGB2	GNA11	0.0266882
MEF2C	CMIP	0.0266852
JUN	VAPA	0.0266841
JUN	STARD3NL	0.026678
GPBP1L1	EIF2AK3	0.0266779
RUNX1	RANBP9	0.0266776
JUN	BID	0.0266691
JUN	VPS37A	0.0266645
ATF4	ZFAND3	0.0266564
PLEK	HMOX1	0.026651
PLEK	ADCY9	0.0266497
STAT1	HELZ	0.0266487
ZNF292	GZF1	0.0266434
TSC22D1	IL31RA	0.0266403
HBP1	TRPM1	0.0266349
JUN	YWHAB	0.0266312
JUN	ZFP36L1	0.0266166
JUN	ITM2A	0.0266151
MAFB	CLTA	0.0266093
IRF2	DCBLD2	0.0266092
JUN	DDIT4	0.026608
DNAJC1	BRWD3	0.0266032
MAFK	HMGB2	0.026602
PBRM1	PIK3AP1	0.0266016
ZNF326	SEC24C	0.0265985
HMGB1	STAG2	0.0265976
PLEK	SYNE3	0.0265907
PRDM15	SMARCE1	0.0265844
ETS2	VPS4B	0.0265836
ZNF639	NR2C2	0.0265806
CAMTA1	COG2	0.0265745
NFE2L2	SPOPL	0.02657
RLF	ANXA4	0.0265697
SPI1	EBAG9	0.0265687
JUN	CLEC16A	0.0265671
SMAD4	MAP3K1	0.0265619
CSDE1	FEZ2	0.0265617
ZNFX1	PPP6R3	0.0265602
JUN	F5	0.0265563
ARID5B	KDELR2	0.0265543
HMGB1	SLC35A1	0.0265533
ZEB2	TLN1	0.0265523
BCL6	COL9A3	0.026552
JUN	MYH9	0.0265512
JUN	MAP3K2	0.0265491
REST	ARL8B	0.0265477
CTCF	EIF3F	0.0265449
EGR1	ARAP2	0.0265444
GPBP1L1	ABRAXAS2	0.0265441
JUN	AMBRA1	0.0265406
MEF2A	PSMC3	0.026537
ZNF711	AKAP17A	0.0265333
ATF3	PMEPA1	0.0265304
SMAD1	DENND2D	0.0265222
NFATC3	RAF1	0.0265181
HMGB2	ELL	0.0265181
ZFP36L1	DUSP3	0.0265122
NR1D2	FLII	0.0265109
SP3	EXOC2	0.0265096
SUB1	YTHDF1	0.026506
RXRA	NOCT	0.0265027
CEBPA	PHB	0.026502
ZFPM1	FRYL	0.0265012
HHEX	TSPAN14	0.0265005
TAX1BP1	CABIN1	0.026499
ZNF292	EIF1B	0.026499
ZFP36L1	RHOA	0.0264865
CEBPG	RNASEH1	0.0264857
JUN	RIOK1	0.0264806
STAT1	KIAA1109	0.0264783
SPI1	PSMA5	0.0264691
RUNX1	TRAF3IP2	0.0264636
PLEK	EIF4EBP1	0.0264607
KLF6	CHMP5	0.0264604
JUN	KLC1	0.0264589
FLI1	MIA3	0.0264575
JUN	SIPA1L1	0.0264542
JUN	UBB	0.0264463
HMGB1	LLPH	0.0264413
KMT2C	IFNAR1	0.0264412
JUN	FOXO4	0.0264341
CEBPA	GORASP1	0.0264304
JUN	MYCBP2	0.0264295
JUN	RGS18	0.0264274
JUN	SBNO1	0.0264272
MXD4	ISCU	0.0264172
PRDM15	COMMD9	0.0264109
ZNFX1	PLXNC1	0.0264107
ZNFX1	EGLN1	0.0264032
HMGB1	STXBP5	0.0264018
MYSM1	STRN3	0.0263944
JUN	TMBIM1	0.0263826
SON	DCUN1D5	0.0263786
JUN	RNF149	0.0263777
PLSCR1	ANXA4	0.0263672
ARID1B	EVI2A	0.0263653
SON	CDC40	0.0263587
HMGB1	TM6SF1	0.026358
HBP1	ANKRD13C	0.0263542
ETV6	SYNCRIP	0.0263507
ZNF622	RSL24D1	0.0263482
PAXBP1	TBL1XR1	0.026343
SUB1	ZCCHC8	0.0263357
HMGB1	EMC3	0.026335
MYSM1	SYTL1	0.026335
YBX3	KLF13	0.0263335
ATF4	GTPBP1	0.0263332
MEF2C	GSPT1	0.0263305
MAFK	TMSB4X	0.0263266
ZEB2	TBCEL	0.0263244
STAT1	MED13	0.0263208
JUN	ATG12	0.0263187
XBP1	GPR155	0.0263135
JUN	GNB4	0.0263132
ZNF639	TXNL4A	0.0263108
ZFP36L1	FAR1	0.0263016
EGR1	SLC7A6OS	0.0263008
MXD4	MTMR3	0.0262865
ATF4	PDK1	0.0262844
YBX1	DBNL	0.0262816
TEF	TMEM140	0.0262765
CASZ1	ARPP19	0.0262758
ARID4A	CDC20	0.0262724
CDC5L	NAA15	0.0262687
JUN	EVI2B	0.0262685
JARID2	IWS1	0.0262661
CEBPA	PSMD6	0.0262602
ZHX1	PHF21A	0.0262572
HMGB1	RNMT	0.026248
EGR1	PSMB2	0.0262476
YBX3	TXNL1	0.0262473
ETS2	RPL13	0.0262461
ETS1	PAFAH1B1	0.0262449
ZFP36L1	TCOF1	0.0262429
JUN	PTPRE	0.0262417
CARHSP1	APC	0.0262383
HIF1A	ABCA3	0.0262369
JUN	RFXANK	0.0262367
JUN	CARD9	0.0262351
PLEK	ITCH	0.0262346
ATF4	CAB39	0.0262344
MEF2C	ABCA5	0.0262317
ZFPM1	HPSE	0.0262314
YBX1	IFNAR1	0.0262282
FLI1	CMIP	0.0262262
ZFX	MBTD1	0.0262243
ELF2	MAPK9	0.0262115
STAT1	PRCP	0.0262085
PLEK	YME1L1	0.0262045
HMGB1	TRIB1	0.0262016
JUN	SLC25A6	0.0262001
JUN	EIF4A2	0.0261989
JUN	SUMO2	0.026196
ARID5B	SMAD4	0.0261902
ZFP36L1	LCORL	0.0261869
TSC22D3	SYAP1	0.0261851
PLEK	ELOVL7	0.0261791
ZNF639	XRN1	0.0261768
PLEK	MITD1	0.0261738
JUN	EEF1D	0.0261727
IKZF1	CDKN2AIP	0.0261725
HBP1	FIP1L1	0.0261709
ARID5B	ELF2	0.026167
KLF6	RNFT1	0.0261636
E2F6	SCAMP2	0.0261624
SPI1	ARFGAP2	0.0261622
JUN	DSTN	0.0261621
JUN	TSPO	0.0261539
TAX1BP1	ATP2B1	0.0261537
ZBTB38	OPTN	0.0261537
PLEK	EIF2S1	0.0261513
CEBPA	NFIL3	0.0261504
MEF2A	PSPC1	0.0261504
SREBF1	NDUFB3	0.0261501
ZNFX1	PCIF1	0.0261494
ZFP36L1	NUP50	0.0261365
HMGB1	ADD3	0.0261363
MLLT10	AREL1	0.0261301
JUN	LNPK	0.0261297
CCDC88A	PNISR	0.0261294
CNBP	ING1	0.0261247
SUB1	SMPD2	0.026117
JUN	MOSPD1	0.0261159
JUN	TOP2B	0.0261157
JUN	ST3GAL5	0.0261148
NFIL3	EEF1A1	0.0261118
STAT1	TNRC6A	0.0261108
NFIL3	CNOT2	0.0261053
KLF6	GCC2	0.0261019
FOXO4	ING5	0.026094
NR1D2	MRPL21	0.0260932
KMT2C	TLN1	0.0260926
TET2	USP20	0.0260919
CARHSP1	AIMP2	0.0260864
RUNX1	ERGIC1	0.0260856
MEF2C	PRKACB	0.0260854
PLEK	REXO2	0.0260779
JUN	IFRD1	0.0260698
HIF1A	FKBP11	0.0260681
PLEK	SLU7	0.0260661
PIAS1	MBTD1	0.0260641
ZNF644	PIK3CG	0.026064
MIER1	KXD1	0.026062
JUN	IMPA1	0.0260545
MEF2A	CTBP2	0.0260514
ZFP36L1	BAP1	0.0260491
JUN	PMEPA1	0.0260479
PLEK	SSU72	0.0260476
KMT2C	CCDC126	0.0260473
ATF4	PRKACB	0.0260458
TAX1BP1	LMNB2	0.0260436
SMARCC1	CREB3	0.0260392
TAL1	PMM2	0.0260365
ATF4	SMG7	0.0260354
ZFPM1	PDK1	0.0260347
ZFPM1	APLF	0.026029
VEZF1	WDR47	0.0260286
ATF2	PHACTR2	0.0260246
SPI1	RPS27	0.0260204
ARNTL2	TIMP2	0.0260202
ZFPM1	MEF2A	0.0260158
STAT1	COPG2	0.0260138
ARID1B	TMEM70	0.0260067
HMGB1	EIF2B2	0.0260041
RCOR3	CUL2	0.0260038
HMGB2	TPD52L2	0.0259985
BCL6	GPBP1	0.0259896
JUN	RPS14	0.0259864
PRDM15	ZMYND8	0.0259822
MEF2C	SKI	0.0259818
JUN	HMGXB4	0.0259805
JUN	PPDPF	0.0259774
ELF1	MAPKAPK2	0.025973
PLEK	SH3TC1	0.0259712
MIER1	CLPX	0.0259608
ZNF711	SRSF11	0.0259598
JUN	PSMC1	0.0259597
NFKB2	NCOA6	0.0259597
HMGB1	OAT	0.0259594
PLEK	OSTC	0.0259581
MLLT10	STX12	0.0259564
KLF10	CBLL1	0.0259546
ADNP	EDC3	0.0259535
CSDE1	PLEKHF2	0.0259512
TET2	PCSK7	0.0259511
HIF1A	PLSCR1	0.0259509
JUN	SPI1	0.0259496
JUN	RPL22	0.0259481
ARID2	PSME4	0.025942
L3MBTL3	RHEB	0.0259403
JUN	RAD17	0.0259277
KLF6	WIPF1	0.0259262
MAFK	SELENOF	0.0259239
SMAD4	SAP30BP	0.0259222
CNBP	EEPD1	0.0259155
NFE2L1	LTA4H	0.0259153
MAFK	MED13	0.0259138
CNBP	ABCF2	0.0259083
BCL6	AMMECR1L	0.0259039
E2F6	PIK3CG	0.0259025
PAXBP1	WDR82	0.0258993
HMGB1	GSN	0.0258991
JUN	TMED2	0.0258974
TAX1BP1	KLHL6	0.0258963
ZNF644	ABCA3	0.0258927
CSDE1	RAB21	0.0258795
CAPN15	RBM17	0.0258761
JUN	THOC2	0.0258747
ZFPM1	KLHL22	0.0258737
NFKB2	MSH2	0.0258714
LRRFIP2	MOSPD1	0.0258696
KMT2C	RPS6KA6	0.0258679
PLEK	ARID4A	0.0258643
TAX1BP1	MBOAT1	0.0258619
SREBF1	EIF2S3	0.0258558
PIAS1	USE1	0.0258555
ZNF831	ELMO2	0.025853
ATF3	CLTC	0.0258473
GATA2	ZC3H13	0.0258471
ELF1	EIF5A2	0.0258435
NFE2L2	ROCK2	0.0258413
ZEB2	RBM22	0.0258389
KLF13	CAP1	0.0258377
SPI1	EDF1	0.0258374
MEF2C	TFB2M	0.0258278
KLF6	NDUFB1	0.0258245
ETS1	USPL1	0.0258196
TAL1	FGFR1OP2	0.0258189
CUX1	PPM1B	0.0258172
ZFP36L1	CCNI	0.0258138
JUN	MRPL54	0.0258129
ZNFX1	FAM135A	0.0257976
PLSCR1	STRN	0.0257945
KLF6	APIP	0.0257925
JUN	ANTXR2	0.0257909
ELF2	EIF4E2	0.0257896
RUNX1	RCN2	0.0257882
JUN	BIRC6	0.0257842
SPI1	MRPL2	0.0257832
JUN	UGCG	0.0257821
ZNF644	ZNF318	0.0257757
ARID4B	SDHAF2	0.0257725
ZNF711	NTAN1	0.025771
KLF13	DOCK8	0.0257672
SMAD1	ZNF831	0.0257607
SON	GIGYF2	0.0257473
ZHX1	ABRAXAS2	0.0257441
AKNA	DERL3	0.0257408
PLEK	UBE3A	0.0257399
JUN	CTBP1	0.0257373
SFPQ	SEC13	0.0257346
PLEK	CDKN1B	0.025734
PLEK	MACF1	0.0257323
ZNF318	UBL3	0.0257319
ZFHX3	PSMA5	0.0257305
MITF	SCFD1	0.0257296
MEF2C	LIMS1	0.0257285
SSRP1	TXNL4B	0.0257281
BBX	SLTM	0.0257245
SUB1	ATP9B	0.0257242
TEF	AGL	0.025724
NFIL3	ATP8A1	0.0257219
PLEK	ATAD2B	0.0257191
BCL6	EMC2	0.025719
STAT1	SAMD9L	0.0257114
JUN	ADD3	0.0257104
ARID4B	USO1	0.0257068
TET2	PITRM1	0.0257045
ZNFX1	GNA11	0.0257036
ZFP36L1	PRAM1	0.0257021
JUN	DUSP10	0.0257006
PLEK	ZBTB38	0.0256962
KLF2	LARP1B	0.0256904
JUN	TMSB4X	0.0256887
ATF4	DPH5	0.0256843
ATF3	TNIP2	0.0256838
SSRP1	GNPDA2	0.0256831
NFIL3	PLRG1	0.0256794
TSC22D3	LGALSL	0.0256794
ZHX1	COPS5	0.0256774
ADNP	ERH	0.0256768
JUN	PDCL3	0.0256739
JUN	CTCF	0.0256729
FOS	ARHGAP45	0.0256711
ELF1	NDRG3	0.0256709
ARID1B	MORC2	0.0256696
TSC22D3	ZNF831	0.0256679
RCOR3	RAB37	0.0256674
KLF6	GNG2	0.0256584
LRRFIP1	GNB1	0.0256567
ZNF207	TBC1D2B	0.0256517
[truncated: 63,485 more rows]

## Sheet: 10g.Rabbit
Rabbit_Monocytes_linkList_0.01
regulatoryGene	targetGene	weight
RORA	RUNX2	0.154923
EBF1	PAX5	0.152484
RORA	CD226	0.148316
EBF1	DENND5B	0.146893
RORA	INPP4B	0.146206
EBF1	SETBP1	0.14467
RORA	CD96	0.134802
RORA	SKAP1	0.134695
AFF3	EBF1	0.133861
IKZF3	KCNQ5	0.127237
AFF3	KCNQ5	0.127011
PAX5	EBF1	0.12667
EBF1	DHRS7	0.123459
EBF1	AFF3	0.122179
SATB1	ITK	0.11928
EBF1	AFF2	0.116613
SATB1	SKAP1	0.116323
AFF3	IKZF3	0.11457
RUNX2	RORA	0.114333
IKZF3	ARHGEF3	0.114245
IKZF3	LTB	0.114168
TOX	BTBD11	0.113066
SATB1	IL7R	0.110814
RORA	TNIK	0.10875
TOX	INPP4B	0.107337
SATB1	TOX	0.10623
TOX	SKAP1	0.105534
SETBP1	EBF1	0.105202
IKZF3	AFF3	0.104767
EBF1	TCF4	0.104374
AFF3	SETBP1	0.103598
SATB1	THEMIS	0.101252
IKZF3	PDE3B	0.10029
TOX	IL7R	0.0996757
TOX	ITK	0.0984983
AFF3	PAX5	0.0982575
RORA	PDE3B	0.0976019
EBF1	HVCN1	0.0956106
RORA	IL7R	0.0934591
TOX	THEMIS	0.0931804
SATB1	INPP4B	0.0922935
TOX	MLLT3	0.091263
RUNX2	INPP4B	0.0907238
RORA	TOX	0.0906502
RORA	TNFRSF25	0.0906269
SATB1	PDE3B	0.090391
TOX	RORA	0.0900429
TOX	TNIK	0.0899147
EBF1	BLNK	0.0894757
TOX	SATB1	0.0887123
SATB1	RORA	0.0886041
SATB1	RUNX2	0.0885461
IKZF3	TOX	0.087649
AFF3	LTB	0.0875721
RORA	HECTD2	0.087453
TCF4	EBF1	0.086826
TOX	PDE3B	0.0865283
RORA	ARHGEF3	0.0864497
RORA	IL12RB2	0.085667
RORA	THEMIS	0.0852427
RUNX2	CD96	0.0844906
TOX	PLCL1	0.0830694
TOX	CD96	0.0809309
RORA	ITK	0.0801527
IKZF3	SATB1	0.078721
SETBP1	AFF3	0.0783807
IKZF3	TNIK	0.0781853
RUNX2	CD226	0.0764488
EBF1	EPB41L2	0.0763173
RUNX2	SKAP1	0.0757759
IKZF3	RORA	0.0754949
SETBP1	PAX5	0.0754102
IKZF3	RETREG1	0.0752722
PAX5	DENND5B	0.0750546
AFF3	CCND3	0.074381
TOX	ARHGEF3	0.0742501
IKZF3	SEPTIN1	0.074081
TOX	IKZF3	0.0737613
RORA	IKZF3	0.0734113
IKZF3	SKAP1	0.0727562
EBF1	IKZF3	0.0726519
SATB1	TNIK	0.0719744
RORA	SATB1	0.0717214
AFF3	DENND5B	0.0714918
AFF3	DHRS7	0.0714821
RORA	HS3ST3B1	0.0708569
EBF1	CXCR4	0.0708157
PAX5	SETBP1	0.0704743
IKZF3	CCND3	0.0700034
AFF3	RETREG1	0.069974
RORA	LTB	0.0695502
SATB1	CD226	0.0693339
TOX	KCNQ5	0.0689347
PAX5	AFF2	0.0687014
SATB1	ARHGEF3	0.0682266
IKZF3	CYFIP2	0.0679269
PLEK	TNFAIP3	0.0678242
RORA	CRACR2A	0.0674254
SATB1	GRAMD1B	0.066929
TOX	SFMBT2	0.0668966
RORA	SEPTIN1	0.0668478
SATB1	SFMBT2	0.0660816
SATB1	MLLT3	0.0653981
EBF1	KCNQ5	0.064667
REL	RNF19A	0.0645826
TOX	HECTD2	0.0641884
AFF3	RFTN1	0.0637507
REL	CD83	0.0636607
REL	TNFAIP3	0.0628479
RORA	GRAMD1B	0.0625165
BACH1	PICALM	0.062426
IKZF3	CD226	0.0624087
TCF4	PAX5	0.0623133
EBF1	BANK1	0.062184
TOX	CD226	0.0620594
SATB1	KCNQ5	0.061782
AFF3	ARHGEF3	0.0615918
EBF1	MREG	0.0608817
IKZF3	SFMBT2	0.0605739
REL	NFKBIA	0.0600794
IKZF3	IL7R	0.0600635
EBF1	LTB	0.0599952
IKZF3	EBF1	0.059991
RORA	PRF1	0.0593725
IKZF3	THEMIS	0.0593362
PAX5	DHRS7	0.0590348
RORA	IKZF2	0.0589768
PLEK	RNF19A	0.0589448
RORA	BTBD11	0.0589081
AFF3	AFF2	0.0588862
IKZF3	IL12RB2	0.0588143
AFF3	PDE3B	0.0587908
SATB1	BTBD11	0.0584668
PAX5	AFF3	0.0582134
TOX	ATF7IP2	0.0580843
PLEK	OLR1	0.0579073
RUNX2	IL7R	0.0578496
AFF2	EBF1	0.0578416
EBF1	MPP7	0.0575364
RUNX2	TNIK	0.0571489
SETBP1	DENND5B	0.0569107
PLEK	CD83	0.0567685
IKZF3	ITK	0.0567026
AFF3	TCF4	0.0564532
IKZF3	INPP4B	0.0561495
RUNX2	PTPN13	0.0561015
RORA	PRKCQ	0.0555795
TCF7L2	MARCO	0.0555099
RORA	PTPN13	0.0553721
TOX	EPB41	0.054819
RORA	SFMBT2	0.0547794
SATB1	IKZF3	0.0544747
PAX5	BLNK	0.0544326
EBF1	HLA-DOB	0.0543015
IKZF3	SETBP1	0.0541064
IKZF3	EPB41	0.0539485
IKZF3	BTBD11	0.0537156
REL	PLEK	0.0533137
TOX	PRKCQ	0.0529781
TCF4	SETBP1	0.0529768
AFF3	SEPTIN1	0.0522787
RORA	KCNQ5	0.0522718
EBF1	SWAP70	0.0521468
EBF1	CYFIP2	0.0520906
TOX	LTB	0.0520685
EBF1	RFTN1	0.0518913
RUNX2	SATB1	0.0518482
IKZF3	RASGRP1	0.0517989
RORA	STK39	0.0517505
SATB1	ATF7IP2	0.0516245
RORA	ST8SIA1	0.051306
AFF2	PAX5	0.0511397
TCF4	AFF2	0.0511144
IKZF3	CD96	0.0511082
SATB1	CD96	0.0511068
SATB1	PLCL1	0.0510885
PAX5	TCF4	0.0510878
IKZF3	IKZF2	0.0509994
THRB	CABYR	0.0505691
SATB1	PAG1	0.0505266
AFF3	DOCK9	0.0504724
BACH1	IL1RAP	0.0501939
TOX	IKZF2	0.0501572
IKZF3	RFTN1	0.0499909
RUNX2	ITK	0.0495436
IKZF3	PAX5	0.0490794
RUNX2	PDE3B	0.0489395
AFF3	BLNK	0.0487487
KLF12	PTK2	0.0486317
IKZF3	RUNX2	0.0484281
AFF3	EPB41	0.048355
AFF3	CYFIP2	0.048263
AFF3	SATB1	0.0482612
TCF4	AFF3	0.0480554
SETBP1	DHRS7	0.0479691
TCF4	DENND5B	0.0478069
RUNX2	GRAMD1B	0.0476544
REL	RIN2	0.0475648
SATB1	HS3ST3B1	0.047245
RUNX2	TNFRSF25	0.047102
TOX	PTPN13	0.0470898
RUNX2	THEMIS	0.0469193
SATB1	PRKCQ	0.0468559
IRF7	ISG15	0.0467069
IKZF3	DENND5B	0.0466965
SATB1	RETREG1	0.0465425
REL	BIRC3	0.046533
SETBP1	TCF4	0.046407
RUNX2	ARHGEF3	0.0462304
EBF1	DOCK9	0.0460548
EBF1	IL7	0.0460472
IKZF3	DHRS7	0.046006
IKZF3	TNFRSF25	0.0459068
SETBP1	IKZF3	0.0458028
THRB	HMOX1	0.0457511
RUNX2	IL12RB2	0.0454847
REL	MARCKS	0.0454462
SETBP1	KCNQ5	0.0454042
TOX	STK39	0.0452963
PLEK	NFKBIA	0.0450468
TOX	ABLIM1	0.0450044
SATB1	STK39	0.0449816
AFF3	TOX	0.0448091
TOX	RUNX2	0.0446159
EBF1	CCND3	0.0446068
TCF7L2	S100A9	0.0445837
TCF4	SOX5	0.0445726
SATB1	LTB	0.0445277
AFF3	HVCN1	0.0444718
SETBP1	AFF2	0.0444167
EBF1	SNX25	0.0444019
REL	ABTB2	0.0441344
EBF1	RAB30	0.0439906
TOX	TNFRSF25	0.0439383
RUNX2	HS3ST3B1	0.0438502
TOX	IL12RB2	0.0434997
AFF3	NUP210	0.043471
TCF7L2	ARHGAP24	0.0432406
RUNX2	HECTD2	0.0430793
SATB1	CCND3	0.0429304
IKZF3	ABLIM1	0.0426019
IKZF3	HECTD2	0.0421692
TOX	RETREG1	0.0419182
IKZF3	STK39	0.0416634
AFF3	CXCR4	0.0416549
TOX	HS3ST3B1	0.0414791
TOX	SLC9A9	0.041433
AFF3	IL7R	0.0412511
IKZF3	PRKCQ	0.0411921
TCF7L2	EPB41L3	0.0410703
REL	MALT1	0.0409539
PLEK	REL	0.0407394
RORA	LAT	0.0402222
RORA	HCST	0.0402032
SATB1	EPB41	0.0401173
SATB1	RASGRP1	0.0400263
EBF1	GRAP	0.0400025
EGR1	HMOX1	0.0396838
SATB1	AFF3	0.0396143
PAX5	HVCN1	0.0395849
TCF7L2	SELL	0.0395762
SATB1	AKT3	0.0395746
IKZF3	CRACR2A	0.0395035
IKZF2	RORA	0.0391799
SATB1	HECTD2	0.0390723
RORA	CRIM1	0.0389245
TOX	PAG1	0.0388944
TOX	MAP2K6	0.0388785
TCF7L2	PTK2	0.0387309
SATB1	TNFRSF25	0.0385874
RORA	SNTB1	0.0385605
AFF3	SNX25	0.038536
IKZF3	SOX5	0.0382876
TOX	CCND3	0.0382875
TOX	RASGRP1	0.0381618
AFF3	PRKCE	0.0380388
IKZF2	TOX	0.0378278
SATB1	MAGI1	0.0374742
TOX	SEPTIN1	0.0373294
TCF7L2	MERTK	0.0372869
IKZF3	LRBA	0.0371541
TOX	GRAMD1B	0.0371385
RUNX2	PRKCQ	0.0370743
TCF7L2	TBC1D9	0.0370236
AFF3	BANK1	0.0370157
KLF12	CD14	0.0369585
TCF7L2	DOCK4	0.0369219
IKZF3	DOCK9	0.0368293
TOX	AKT3	0.036785
REL	NAT10	0.0366922
RORA	ABLIM1	0.0366296
SETBP1	HVCN1	0.0365324
TCF7L2	DYSF	0.0364633
RUNX2	LTB	0.0363954
SATB1	SEPTIN1	0.0363608
SETBP1	CCND3	0.0363536
RUNX2	TOX	0.0363352
RUNX2	CRACR2A	0.0363123
TCF7L2	OCSTAMP	0.0363046
AFF3	RAB30	0.0362212
RORA	SEMA4D	0.0361634
TCF4	DHRS7	0.0360457
RORA	ATF7IP2	0.0360097
ZNFX1	IFIT3	0.0359917
TOX	SNTB1	0.0358734
BACH1	FNDC3B	0.0358269
MEF2C	EBF1	0.0357843
TCF7L2	FYN	0.0356234
AFF2	SETBP1	0.0355813
PAX5	IKZF3	0.035551
REL	IL1B	0.0354917
PLEK	ANKRD33B	0.0353912
IRF7	B2M	0.0350861
SATB1	SEPTIN6	0.0348953
AFF3	RASGRP1	0.0348142
RORA	MAP2K6	0.0347857
RORA	ABCB1	0.0347123
TOX	AFF3	0.0346561
TOX	IPCEF1	0.0346557
EBF1	RETREG1	0.0346109
SATB1	IL12RB2	0.0345521
SETBP1	LTB	0.0344566
RUNX2	STK39	0.0344428
IKZF3	PAG1	0.0343958
NFKB1	RNF19A	0.0343657
REL	NFKB1	0.0343355
AFF3	TNIK	0.0342665
AFF3	HLA-DOB	0.0341704
BACH1	RTN4	0.0341633
NFAT5	TNFAIP3	0.0341318
RORA	AKT3	0.0341269
EBF1	CEMIP2	0.0339889
REL	PPP1R16B	0.0339429
PAX5	GRAP	0.0339346
RORA	NFATC2	0.0338864
REL	ACO1	0.0338266
RUNX2	SEPTIN1	0.0336207
PAX5	HLA-DOB	0.033608
IKZF3	ATF7IP2	0.0335904
RORA	PAG1	0.0335643
RORA	TTC39C	0.033542
AFF3	ST3GAL6	0.0334625
AFF3	ABLIM1	0.0334306
THRB	NASP	0.0331199
IKZF3	TRAF3IP3	0.0329391
RBPJ	DENND4A	0.032936
TCF7L2	ADAMTS6	0.0329095
AFF3	IKZF2	0.0328924
AFF2	TCF4	0.0328587
EGR1	RHOB	0.0328241
PLEK	BIRC3	0.0327362
RBPJ	RTN4	0.0326739
BACH1	DENND4A	0.0326236
SATB1	STT3B	0.032608
SATB1	CRACR2A	0.032606
TOX	SEPTIN6	0.0325457
TCF7L2	VAV3	0.032484
FOS	HMOX1	0.0324588
IKZF3	SEPTIN6	0.0323735
TCF4	RAB30	0.0322778
AFF3	MREG	0.0322613
AFF3	SWAP70	0.0322468
IRF7	MARCO	0.0321495
EBF1	ST3GAL6	0.0321393
PAX5	CXCR4	0.0321203
IKZF3	CXCR4	0.0320358
AFF3	STRBP	0.0320283
TCF7L2	QKI	0.0320204
EBF1	PHLPP1	0.0320147
SATB1	SNTB1	0.0319916
SATB1	SLC9A9	0.0319471
IRF7	MARCKS	0.0319115
SATB1	SEMA4D	0.0319022
SETBP1	DOCK9	0.0318522
TCF4	BLNK	0.0317991
RORA	LRBA	0.0317756
BACH1	MSR1	0.0317544
REL	NFKBIE	0.0317062
PAX5	SNX25	0.0317029
PLEK	CLEC4E	0.03169
AFF2	DENND5B	0.0316782
TCF7L2	LGALS3	0.0316425
SATB1	TTC39C	0.031421
AFF3	EPB41L2	0.0313367
NFAT5	NFKBIA	0.0312987
EBF1	TMEM131L	0.0312736
IKZF2	IL12RB2	0.0312617
IKZF3	FAM53B	0.0312577
AFF3	TSPAN5	0.031207
AFF3	SFMBT2	0.0311924
KLF10	CABYR	0.0310791
AFF3	MPP7	0.0310609
IKZF3	AKT3	0.0310198
AFF2	SOX5	0.0309402
RUNX2	HCST	0.030904
IKZF3	MLLT3	0.0308409
IKZF3	SLC9A9	0.0307458
AFF2	AFF3	0.0306712
IKZF3	STT3B	0.0306037
BACH1	RBPJ	0.0304
IKZF3	SLC9A7	0.0303945
KLF12	S100A9	0.0303093
PAX5	DOCK9	0.0302285
TCF7L2	ATP1B1	0.0302178
PAX5	BANK1	0.0301944
REL	ANKRD33B	0.0301782
IKZF3	NFATC2	0.0301211
RUNX2	CDC14B	0.0300685
EBF1	PLEKHO1	0.0300623
SATB1	PTPN13	0.03006
AFF3	SLC9A7	0.0300363
EBF1	PRKCE	0.0300285
IKZF2	BTBD11	0.0299892
MITF	DMXL2	0.0298823
EBF1	NUP210	0.0298808
IKZF3	RIPOR2	0.0298661
IKZF3	ACAP1	0.0298012
TCF4	MREG	0.0297872
BACH1	JAK2	0.029786
PAX5	KCNQ5	0.0297798
REL	OLR1	0.0297255
IKZF3	LDLRAD4	0.0297183
RUNX2	IKZF3	0.0297119
NFAT5	RNF19A	0.0295883
AFF2	EPB41L2	0.0295842
REL	RNF19B	0.0295657
TOX	TTC39C	0.0294693
PAX5	SWAP70	0.0294544
REL	ICAM1	0.0293321
RORA	OTUD3	0.0292627
AFF3	TRAF3IP3	0.0291037
PAX5	MREG	0.0290324
BACH1	MYOF	0.0289228
RBPJ	MTSS1	0.0288807
EBF1	STRBP	0.0287889
SETBP1	CXCR4	0.0287718
THRB	SGK1	0.0286826
RORA	EPB41	0.0286691
SATB1	ABLIM1	0.0286312
IKZF3	SNX25	0.0286065
EGR1	CABYR	0.0285905
IKZF3	AFF2	0.028506
SETBP1	BLNK	0.0284882
IKZF3	PRKCE	0.0284778
AFF3	TMEM131L	0.0284574
TCF7L2	JAK2	0.028433
AFF3	LDLRAD4	0.0283926
NR4A3	PKIB	0.0283787
TCF7L2	MARCKS	0.0283715
RBPJ	GPCPD1	0.028282
SATB1	LAT	0.0282742
TOX	ABCB1	0.0282663
IKZF3	TSPAN5	0.0282636
ZNFX1	DDX58	0.0281159
SETBP1	SNX25	0.028088
SATB1	PRF1	0.0280625
SETBP1	HLA-DOB	0.0280525
MEF2C	SETBP1	0.0280124
RORA	FUT8	0.0279997
BACH1	NR3C1	0.0279895
IKZF3	ECE1	0.0279533
NME2	MTRES1	0.0278308
AFF3	SRPK2	0.0277564
FOS	MARCKSL1	0.0277466
TCF7L2	RPL13A	0.027714
IKZF3	NUP210	0.0277076
EBF1	RALGPS2	0.0276566
RUNX2	ST8SIA1	0.0276566
RORA	CCND3	0.0275799
IKZF3	HS3ST3B1	0.0275431
AFF3	SKAP1	0.0275127
PLEK	FPR1	0.0274982
IKZF3	PTPN13	0.0274791
RUNX2	PRF1	0.0274582
BACH1	VAV3	0.0274006
AFF3	EML4	0.027349
EBF1	MEF2C	0.0273311
IRF7	CTSB	0.0273206
IKZF3	LYZ	0.027317
SETBP1	BANK1	0.0272417
TOX	MAGI1	0.027171
AFF3	ITK	0.0271669
RBPJ	BACH1	0.0270731
PLEK	MARCKS	0.0270564
RORA	MLLT3	0.0270088
EBF1	STRADB	0.0269964
EBF1	PRKCB	0.0269556
BACH1	SGMS1	0.0269172
IKZF3	MAML2	0.0268953
TOX	CRACR2A	0.0268491
IKZF3	TCF4	0.0268111
AFF3	FAM53B	0.0268096
TCF7L2	CSF1R	0.0267967
SETBP1	RAB30	0.0267915
PAX5	EPB41L2	0.0267829
IKZF3	BLNK	0.0267354
TOX	NFATC2	0.0266401
PLEK	ABTB2	0.0266212
BACH1	MTSS1	0.0265982
TCF7L2	IYD	0.0265856
RUNX2	KCNQ5	0.026473
IKZF3	CDC42SE2	0.0264711
MEF2C	DENND5B	0.0263627
AFF3	TLK1	0.0263293
SETBP1	MREG	0.0263243
BACH1	LIPA	0.0262186
IKZF3	GRAMD1B	0.0262027
BACH1	SSH2	0.0261866
BACH1	ADAM9	0.0260404
IKZF3	VRK1	0.0260402
ZNFX1	SLC16A12	0.0260324
AFF3	MCTP2	0.0259972
PAX5	CYFIP2	0.0259674
TCF7L2	FYB1	0.0259607
PAX5	RAB30	0.0259465
TOX	STT3B	0.0259249
NR3C1	BACH1	0.0259134
TCF7L2	S100A8	0.0259097
RORA	SLC9A9	0.0258844
SETBP1	EPB41L2	0.0258716
TCF7L2	ABCA1	0.0258556
MITF	ADAMTS6	0.0258527
NFKB1	TNFAIP3	0.0257839
EBF1	MYEF2	0.0257833
EBF1	TRAK2	0.0256916
IKZF3	NFATC3	0.0256356
PAX5	RFTN1	0.0256181
RUNX2	IKZF2	0.0256055
RORA	CYFIP2	0.0255813
IRF7	LGALS3	0.0255349
TOX	ZNF827	0.0254973
KMT2C	RPL14	0.025455
AFF2	DHRS7	0.0254501
SETBP1	RETREG1	0.0254393
NFKB1	REL	0.0253905
SETBP1	RFTN1	0.0253822
AFF3	CENPV	0.0253434
EBF1	FAM76A	0.025343
AFF3	SEPTIN6	0.0253358
RORA	RETREG1	0.0253253
ETV6	SSH2	0.0253204
TCF4	DOCK9	0.0253025
IKZF3	PRF1	0.0252737
AFF3	RORA	0.0252736
TCF7L2	CTSE	0.0252735
TRPS1	ATP8B4	0.0252001
TOX	LRBA	0.0251696
SATB1	SP4	0.0251269
RORA	TMEM163	0.0251156
IKZF3	SEMA4D	0.0251115
TCF7L2	RAPGEF2	0.0250521
IKZF3	KAT6B	0.0250348
RUNX1	TNFRSF21	0.0250083
PLEK	ICAM1	0.0249969
IKZF3	ST3GAL6	0.0249894
SATB1	LDLRAD4	0.0249825
PAX5	TMEM131L	0.0249711
EBF1	SIPA1L1	0.0249679
IKZF2	HECTD2	0.024947
RORA	ZNRF1	0.0249273
MEF2C	PAX5	0.024925
IRF7	FTL	0.0248985
AFF3	GRAP	0.0248871
IRF7	ARHGAP15	0.0248725
TOX	RFTN1	0.0248518
BACH1	CASP10	0.0248172
ETV6	RPL14	0.0248031
TCF7L2	BTF3	0.0247904
RUNX1	MALT1	0.0246665
RUNX2	SFMBT2	0.0246484
IKZF3	ABCB1	0.0246473
EBF1	MYO5A	0.0246424
RORA	ZNF827	0.0245979
NFAT5	IL1B	0.0245624
RORA	STT3B	0.0245515
CEBPB	B2M	0.0244865
TCF7L2	KLF12	0.0244689
IKZF3	RABGAP1L	0.0244651
NFAT5	BIRC3	0.0244206
TCF4	HVCN1	0.0244065
REL	HCK	0.0244059
TCF7L2	RPS21	0.0243742
REL	RASGEF1B	0.0243386
PLEK	NFKBIZ	0.0243368
ETV6	RPL28	0.024333
TCF7L2	RPL14	0.0243221
TCF4	BANK1	0.0243108
IKZF2	IKZF3	0.0243
IKZF3	UTRN	0.0242458
IKZF2	RUNX2	0.0242193
ETV6	ARL15	0.0241577
AFF3	CDC42SE2	0.0241517
BACH1	DENND4C	0.0241077
TOX	PPIP5K2	0.02409
RORA	CDC14B	0.0240248
EBF1	SOX5	0.0239848
AFF3	SIPA1L1	0.0239518
TCF4	IKZF3	0.0239165
IRF7	OCSTAMP	0.0239057
RBPJ	ATP13A3	0.0238495
RORA	SEPTIN6	0.0238298
AFF3	IL7	0.0238095
KLF12	SLC16A3	0.023804
SATB1	FUT8	0.0237696
IKZF3	SNTB1	0.0237615
PAX5	STRADB	0.0236958
AFF3	MAML2	0.0236885
SETBP1	CYFIP2	0.0236274
KMT2C	RPS21	0.0235175
TCF7L2	RPL4	0.0235163
TCF7L2	FPR1	0.0234914
TCF7L2	ENO1	0.0234608
TOX	EZH2	0.0234592
TCF4	HLA-DOB	0.0234476
IRF7	CTSK	0.0234157
AFF3	BTBD11	0.0233898
SETDB2	ZNF263	0.023376
PLEK	IL1B	0.0233347
MITF	JARID2	0.0233167
KLF12	TCF7L2	0.0233015
SATB1	ITGB1	0.0232571
BACH1	CYSTM1	0.0232566
REL	LCP2	0.0232371
SETBP1	IL7	0.0231944
TOX	CYFIP2	0.0231745
SATB1	NFATC2	0.0231672
IKZF2	INPP4B	0.0231439
ZNFX1	SAMD9L	0.0231277
BACH1	ITPRID2	0.023092
TCF7L2	PEA15	0.023084
SATB1	LRBA	0.0230328
TCF4	SWAP70	0.0230156
IKZF3	MAGI1	0.0230102
ETV6	JAK2	0.0230014
KMT2C	RPL28	0.0229979
PAX5	RETREG1	0.0229925
EBF1	AHCYL2	0.0229716
FOS	CABYR	0.0229669
SATB1	PPIP5K2	0.022946
PAX5	CCND3	0.022929
RUNX2	PAG1	0.0229285
BAZ2B	ATP8B4	0.0229215
AFF3	PRKCQ	0.0229177
IKZF2	ECE1	0.0228944
EBF1	SLC9A7	0.0228353
RORA	SOX5	0.022816
AFF3	THEMIS	0.0228132
PAX5	STRBP	0.0227991
RORA	ROCK2	0.0227578
AFF3	INPP4B	0.0227535
REL	MINDY3	0.0227522
CCDC88A	ACOD1	0.0227243
ETV6	VCAN	0.0227213
KLF12	S100A8	0.0227166
TCF7L2	GULP1	0.0226763
BACH1	ATP13A3	0.0226719
TFEC	SIPA1L2	0.0226633
SATB1	ST8SIA1	0.0226539
TOX	LDLRAD4	0.0226497
AFF3	RIPOR2	0.0226133
SATB1	IPCEF1	0.0226046
TRPS1	F5	0.0226004
IRF7	OASL	0.0225823
IKZF3	EPB41L2	0.0225768
MITF	AOAH	0.0225379
SATB1	RFTN1	0.0225229
EBF1	DAPP1	0.0225124
AFF3	LMBR1	0.0225107
RUNX2	BTBD11	0.0225043
NR3C1	PICALM	0.0224884
TCF7L2	COG6	0.0224647
TRPS1	ARHGAP15	0.0224628
IRF7	ARHGAP24	0.0224323
KLF12	PRR5L	0.0224018
REL	CD74	0.0223851
IRF7	CSF1R	0.0223606
ETV6	QKI	0.0223515
IKZF3	PPIP5K2	0.0223419
IKZF3	RAB30	0.02232
AFF3	MYEF2	0.0223155
PAX5	LTB	0.0222829
TCF7L2	PTPRR	0.0222758
ZNFX1	IFI44	0.0222658
ADNP2	DST	0.0222647
KLF12	CCL14	0.0222527
EBF1	TSPAN5	0.0222417
BACH1	TFEC	0.0222338
KLF6	JUN	0.0222244
PAX5	MCTP2	0.0222231
AFF3	SESN3	0.0222073
ETV6	ARHGAP26	0.0221898
EBF1	PLCG2	0.0221822
KLF12	RRAS2	0.0221573
RORA	RASGRP1	0.0221504
TRPS1	VCAN	0.0221238
RORA	TRAF3IP3	0.0221141
PLEK	MARCO	0.0220434
PAX5	MPP7	0.0220322
RORA	ITGB1	0.0220294
IKZF3	EML4	0.0220285
IKZF3	TLK1	0.0220086
NFKB1	BIRC3	0.0219533
AFF3	PAG1	0.0219114
IRF7	RNASE6	0.0219108
EBF1	ZBTB10	0.0218787
TCF7L2	BCL2L15	0.0218201
ETV6	PPM1H	0.0217931
AFF3	LYZ	0.0217894
TOX	SEMA4D	0.0217842
TCF7L2	AXL	0.0217734
PLEK	ATP6V1B2	0.0217707
NR4A3	MALT1	0.0217455
TCF4	IL7	0.0217175
AFF2	BLNK	0.0216965
RUNX2	LAT	0.021652
IKZF3	EZH2	0.0216276
AFF3	CAMK2D	0.0215131
AFF3	PPIP5K2	0.0214855
IKZF2	PDE3B	0.0214816
IKZF3	MYEF2	0.0214804
REL	NFAT5	0.0214791
ZNFX1	RSAD2	0.0214687
TCF7L2	IL1R2	0.0214654
BACH1	EPB41L3	0.0214564
JARID2	MITF	0.021452
TCF4	MPP7	0.0214419
THRB	TSC22D3	0.0214413
REL	NFKBIZ	0.0214369
TOX	OTUD3	0.0214307
IKZF3	FAM78A	0.021408
TCF7L2	FNDC3B	0.021399
ETV6	PICALM	0.0213868
EBF1	MCTP2	0.0213867
AFF3	SOX5	0.0213683
IRF7	RSAD2	0.0213674
TCF7L2	NOTCH2	0.0213658
SETBP1	SWAP70	0.0213652
ETV6	VAV3	0.0213611
NR4A3	CD80	0.0212801
MXD1	S100A9	0.0212335
NFKB1	ABTB2	0.0212334
TCF7L2	LIPA	0.0212125
RUNX2	ZNRF1	0.0211921
AFF3	FTL	0.0211463
TCF4	KCNQ5	0.021097
NFAT5	PLEK	0.0210131
TFEC	PARP8	0.02101
TCF7L2	ELOVL5	0.0210071
TOX	FUT8	0.0209487
TCF7L2	GRK3	0.0209303
EBF1	CDC42SE2	0.0209133
TOX	OPRM1	0.020905
PLAGL2	HIF1AN	0.0208588
EBF1	FAM78A	0.0208405
IKZF2	LTB	0.0208297
SETBP1	MPP7	0.0208153
AFF2	MPP7	0.0208076
RUNX2	MAP2K6	0.0208018
ZNFX1	FBXO33	0.0207847
KMT2C	MED13L	0.0207672
ZNFX1	HERC6	0.0207547
SATB1	TRAF3IP3	0.0207467
PAX5	PLEKHO1	0.0207433
SATB1	ZC3HAV1	0.0207409
REL	ANXA1	0.0207195
AFF3	VRK1	0.0207133
REL	PARP4	0.0206887
IKZF3	TMEM163	0.0206816
RUNX2	LRBA	0.0206512
RBPJ	GPAT3	0.0206339
TCF7L2	CD80	0.0206189
SOX5	IL12RB2	0.0206017
SETBP1	SESN3	0.0205815
IKZF2	CD226	0.0205668
PPARA	TCF7L1	0.0205582
BACH1	ARHGAP26	0.0205387
KMT2C	RPL17-C18orf32	0.020447
BACH1	DUSP6	0.0204338
PLEK	DENND5A	0.0204201
EGR1	TPI1	0.0203969
RORA	PTPN22	0.0203963
IKZF2	MAP2K6	0.0203726
TRPS1	SH3BGRL3	0.0203725
TCF7L2	TRABD2A	0.0203713
ETV6	RPL18	0.0203675
IKZF2	TNFRSF25	0.0203394
ETV6	DIAPH2	0.0203298
EBF1	ITPR2	0.0203148
MEF2C	TCF4	0.0203135
JUN	CABYR	0.0203033
TCF7L2	PTGS1	0.0202889
NR3C1	LYN	0.020285
MXD1	S100A8	0.0202669
IKZF3	EHBP1	0.0202419
SATB1	ABCB1	0.0202334
ZNFX1	OASL	0.0202289
IKZF2	SOX5	0.0202189
TRPS1	ELMO1	0.0202172
IKZF3	PLCL1	0.0202041
EBF1	ARHGAP24	0.0201911
RUNX2	AKT3	0.020183
IKZF2	TNIK	0.0201011
RUNX2	HSD11B1	0.0200779
NFAT5	RNF19B	0.0200577
IKZF2	SKAP1	0.0200458
POU2F2	ZNF821	0.0200438
PLEK	PSTPIP2	0.0200179
BACH1	GPAT3	0.0200063
AFF3	LRBA	0.0199859
TOX	LAT	0.0199771
ZNFX1	IFIH1	0.0199714
TCF4	PHLPP1	0.0199652
AFF3	PLCL1	0.0199453
TFEC	IL1RAP	0.0199428
AFF3	ECE1	0.019924
SATB1	IKZF2	0.0199076
IKZF3	PDCD4	0.0198746
TCF4	CXCR4	0.0198497
AFF3	RUNX2	0.0198317
NFAT5	OLR1	0.0198235
MXD1	EHD4	0.019817
IKZF3	STRBP	0.0198005
BACH1	EED	0.0197784
BACH1	PTPRC	0.0197393
TCF7L2	BST1	0.0197352
KMT2C	RAB8B	0.0197319
RORA	ECE1	0.0196971
RORA	STAT4	0.0196443
TCF4	EPB41L2	0.0196395
TCF7L2	RPL28	0.0196312
REL	TCOF1	0.0196052
AFF2	MREG	0.0195706
SATB1	HCST	0.0195703
BACH1	CEMIP2	0.0195531
IKZF3	ZNF827	0.0195379
BACH1	CD36	0.0194651
EBF1	EPB41	0.0194519
SETBP1	NUP210	0.0194361
TCF7L2	LIMCH1	0.0194357
RBPJ	FOSB	0.0194233
TOX	PTPN22	0.0194051
TCF7L2	SSR2	0.0193946
TCF7L2	CERK	0.0193833
REL	SMURF1	0.0193821
AFF3	XPNPEP2	0.0193737
AFF2	IKZF3	0.0193576
AFF3	PLEKHA2	0.0193463
IKZF3	SMC4	0.0193351
RBPJ	CASP10	0.0193277
SATB1	PRMT7	0.0193167
SATB1	LYZ	0.0193079
TOX	ST8SIA1	0.0193
AFF3	ACAP1	0.0192848
ZKSCAN1	RBSN	0.0192773
TFEC	BACH1	0.0192587
TFEC	DISC1	0.0192548
TRPS1	MRC1	0.0192529
NFAT5	ANKRD33B	0.0192328
TOX	SP4	0.0192292
TCF7L2	ST3GAL3	0.0192016
RORA	ACAP1	0.0191992
SATB1	MAP2K6	0.0191835
AFF3	MAGI1	0.0191793
KLF12	QKI	0.0191641
IRF7	SIPA1L2	0.0191637
IKZF2	CD96	0.0191581
REL	PSTPIP2	0.0191534
TCF7L2	PRKCB	0.0191493
AFF3	ITPR2	0.0191393
ETV6	LYN	0.0191371
PLEK	NFKBIE	0.019136
NFKB1	NFKBIA	0.0191333
SATB1	TES	0.0191292
TCF7L2	NCKAP5	0.0191267
BACH1	EPS8	0.0191162
REL	RNF145	0.0191014
RBPJ	LCP1	0.0190993
RORA	AFF3	0.0190932
RBPJ	ARHGAP26	0.0190889
EBF1	RABEP2	0.0190845
TFEC	SLC8A1	0.0190785
KLF6	GPCPD1	0.0190529
BACH1	PTGER4	0.0190457
ZNFX1	IFI44L	0.0190302
SATB1	OTUD3	0.0190296
TCF7L2	ATP10A	0.0190099
CEBPB	PTPRC	0.0189954
NR4A3	FGD6	0.0189917
KMT2C	ATAD2B	0.0189803
KMT2C	RPL13A	0.018973
KLF12	UST	0.0189693
BACH1	LCP1	0.0189663
AFF3	CEMIP2	0.0189323
MXD1	SMAP2	0.0188948
TCF7L2	ANXA1	0.0188948
RBPJ	NR3C1	0.0188825
TCF7L2	PPM1H	0.0188736
PLEK	RASGEF1B	0.0188545
IRF7	FN1	0.0188492
BACH1	MRC1	0.0188477
REL	GRK3	0.0188415
MITF	KYNU	0.0188376
IKZF3	FTL	0.018828
REL	PKIB	0.0187962
IKZF3	MAP2K6	0.018781
IKZF3	CRLF3	0.0187702
TOX	RIPOR2	0.0187313
IKZF3	SRPK2	0.0187298
EGR1	NUBP1	0.0187237
TCF4	SNX25	0.0187135
REL	NCKAP5	0.0187125
KMT2C	QKI	0.018706
PAX5	SOX5	0.0187052
SATB1	DOCK9	0.0186765
TCF7L2	CHI3L1	0.0186723
IKZF3	LMBR1	0.0186451
IKZF3	SUPT3H	0.0186418
PLEK	MINDY3	0.0186345
RORA	CENPV	0.0186333
AFF3	TNFRSF25	0.0186242
TCF4	CCDC138	0.0186169
IKZF3	SLC39A10	0.0185964
AFF3	STK39	0.0185919
ETV6	MED13L	0.0185868
BACH1	JMJD1C	0.0185496
REL	MARCO	0.0185367
TCF7L2	RNF144B	0.0185167
IRF7	S100A9	0.0185094
SETBP1	PRKCE	0.0184999
NME2	PPIB	0.0184915
BACH1	VCAN	0.0184636
EBF1	EML4	0.0184516
AFF3	MLLT3	0.0184442
MITF	LDLRAD3	0.0184327
AFF3	FAM76A	0.018426
IKZF3	CAMK2G	0.0184157
IKZF2	ARHGEF3	0.0184151
ZEB2	DIAPH2	0.0183899
ZEB2	TRPS1	0.0183869
SATB1	UTRN	0.0183798
NR3C1	RTN4	0.0183655
TFEC	ARID5B	0.0183648
NFAT5	CD83	0.0183528
THRB	BRD2	0.0183523
RORA	NEDD4	0.0183189
PLEK	NFKB2	0.0182903
KMT2C	ZFAND3	0.0182852
EBF1	SYK	0.0182518
IKZF2	ABLIM1	0.0182507
IKZF3	MCTP2	0.0182409
AFF3	PGM2L1	0.0182349
EBF1	IKZF2	0.0182332
HMG20A	TMEM241	0.018221
IKZF3	STAU2	0.0181722
MEF2C	DHRS7	0.0181697
BACH1	DENND5A	0.0181672
AFF3	ATF7IP2	0.0181464
AFF3	FAM78A	0.0181444
RORA	ADAMTS14	0.0181357
BACH1	PLIN2	0.0181324
REL	IRAK2	0.0181153
TOX	STAT4	0.0180891
SATB1	CYFIP2	0.018058
THRB	MARCKSL1	0.0180551
ETV6	LRMDA	0.0180151
TOX	ADAM19	0.0180104
RBPJ	CREB5	0.0180063
EBF1	PDE3B	0.0179934
RORA	CAMK2G	0.0179849
AFF3	EIF2AK3	0.0179838
SRF	TENM2	0.0179691
AFF2	RAB30	0.0179662
ETV6	FYB1	0.0179476
IKZF3	PACS1	0.0179467
BACH1	ADAM17	0.0179442
EBF1	FAM53B	0.0179185
TOX	RABGAP1L	0.0178985
RUNX2	ABCB1	0.0178961
AFF3	PACS1	0.0178953
KMT2C	SIK3	0.0178914
BAZ2B	SKAP2	0.0178894
RUNX1	S100A4	0.0178893
IKZF3	PLCL2	0.0178853
ETV6	FCHO2	0.0178828
BAZ2A	NUP160	0.0178826
RUNX2	STAT4	0.0178804
AFF2	PHLPP1	0.0178683
ETV6	ADAM9	0.0178666
BACH1	TRIB1	0.0178512
IKZF3	SESN3	0.0178446
REL	ID1	0.0178394
CEBPB	ID1	0.0178365
MITF	CASK	0.0178294
KLF12	ACER3	0.017827
TCF7L2	JDP2	0.0178184
KMT2C	PTPRR	0.0177835
PLEK	SQSTM1	0.0177815
TSC22D2	ZNF266	0.0177782
NFAT5	CXCL8	0.0177638
EBF1	LRRC8B	0.0177634
SETBP1	SPATS2L	0.0177522
ETV6	RPL13A	0.0177485
SOX5	IKZF3	0.0177378
PAX5	SLC9A7	0.0177328
RUNX2	ATF7IP2	0.0177322
ZBTB25	SLC25A12	0.0177237
ZEB2	MBOAT1	0.0177236
REL	SLCO4C1	0.0177219
TCF7L2	CMIP	0.0177123
TOX	MAML2	0.0177061
TCF7L2	HCK	0.0177024
IRF7	FPR1	0.0176976
AFF3	PPP2R5E	0.0176882
TCF7L2	EMB	0.0176818
IRF7	CALHM6	0.0176789
AFF3	PLEKHO1	0.017675
IKZF3	CNOT6L	0.0176588
ETS2	ING5	0.0176488
EBF1	SESN3	0.0176338
KMT2C	RPL18	0.0176292
KMT2C	ARL15	0.0176225
TSC22D3	CABYR	0.0175878
KLF12	CXCL8	0.0175787
NFKB1	RIN2	0.0175646
NR3C1	MTSS1	0.0175626
AFF3	HLTF	0.0175597
RUNX1	NR4A3	0.017547
SATB1	ADAM19	0.017538
IKZF3	GTF2I	0.0175326
BACH1	IQGAP1	0.017532
TOX	PRF1	0.0175311
RORA	FAM53B	0.0175223
REL	NFE2L2	0.0175223
KMT2C	ENO1	0.0175183
PIAS1	RPS21	0.0175166
PLEK	HCK	0.0175149
TCF7L2	PYCARD	0.0175129
IKZF3	ITGB1	0.0175102
TCF7L2	CEPT1	0.0175064
SATB1	CRIM1	0.0175036
AFF3	NFATC3	0.0175021
AFF3	STT3B	0.0175006
KMT2C	JARID2	0.0174979
EBF1	ECE1	0.017493
AFF3	ZFP36L2	0.017489
IRF7	PEA15	0.0174889
BACH1	CLEC4D	0.0174772
IKZF3	EAF2	0.0174751
BACH1	RIPK2	0.017459
AFF3	FCHSD2	0.0174508
AFF3	UTRN	0.0174361
TCF7L2	SLC16A3	0.0174118
KLF12	RIPOR2	0.0174116
NFKB1	DMXL2	0.017405
TCF7L2	RPL18	0.0173915
REL	TBC1D8	0.0173887
AFF3	CRLF3	0.0173832
IKZF3	ST8SIA1	0.0173687
PLEK	ACO1	0.0173639
IKZF3	FCHSD2	0.0173609
RBPJ	CD44	0.0173543
AFF3	TRAK2	0.0173528
MAFB	FKBP5	0.0173517
ZEB2	VAV3	0.0173489
PLEK	RIN2	0.0173422
KMT2C	S100A4	0.0173377
EBF1	EIF2AK3	0.0173088
EBF1	SEPTIN1	0.0173086
BACH1	TLR4	0.017297
PLEK	PARP4	0.017288
AFF3	MYO5A	0.0172843
SETBP1	MEF2C	0.0172806
EBF1	PLEKHA2	0.0172749
AFF3	IL12RB2	0.0172709
EBF1	RASGRP1	0.0172671
ZEB2	MBNL1	0.0172652
KLF10	HMOX1	0.0172537
KMT2C	NEDD9	0.0172488
SETBP1	GABRB2	0.0172465
ZEB2	ATP10A	0.0172379
AFF3	ABCB1	0.0172254
IKZF3	BANK1	0.0172249
IKZF3	NLRC5	0.0172229
IKZF2	KCNQ5	0.017215
ETV6	ATAD2B	0.0171923
TOX	CHD7	0.017179
AFF3	ADARB1	0.0171577
CEBPA	TPI1	0.017157
IRF7	OAS2	0.0171509
KLF12	PSEN1	0.0171413
SETBP1	PLEKHA2	0.0171363
TOX	TRAF5	0.0171293
PLEK	PDE4B	0.0171111
TCF12	LYZ	0.0171086
RUNX2	ABLIM1	0.0171049
RBPJ	LIPA	0.0170969
HIF1A	MXD1	0.0170659
TCF7L2	ITGB5	0.0170582
IRF7	SELL	0.0170528
IKZF3	SP4	0.0170511
TCF4	PRKCE	0.0170464
PAX5	RALGPS2	0.0170285
BACH1	LYN	0.0170269
EBF1	SLC39A10	0.0170143
SATB1	CENPV	0.0170098
TFEC	SGMS1	0.0170078
RUNX2	ACSL4	0.0170059
MITF	ARAP2	0.0170041
CEBPB	PHTF2	0.0170038
TRPS1	CBLB	0.0170019
REL	LYZ	0.0169935
PLEK	C21orf91	0.0169812
MEF2C	AFF2	0.0169742
RORA	KAT6B	0.016972
KMT2C	DIAPH2	0.0169706
PLEK	IFNGR2	0.0169621
MGA	MIGA1	0.0169572
REL	RNF144B	0.0169572
PLEK	ID1	0.0169347
TCF7L2	KRAS	0.0169298
THRB	ZC3H12A	0.0169298
TCF7L2	CORO1A	0.0169153
IRF8	TPI1	0.0169147
MITF	S100A9	0.0169053
CEBPB	TRMT13	0.0168929
AFF3	LRRC8B	0.0168906
KMT2C	JAK2	0.0168738
IRF7	MRC1	0.0168311
KLF12	EMB	0.0168299
AFF3	NFATC2	0.0168231
ZEB2	RPL13A	0.0168083
EBF1	ITPR1	0.0168055
BACH1	RPL14	0.0167962
PLEK	NFAT5	0.0167898
TCF7L2	CASK	0.0167888
KMT2C	IYD	0.0167836
ETV6	PTPRR	0.016778
TOX	ADAMTS14	0.0167695
KMT2C	RAPGEF2	0.0167671
NFAT5	NFKB1	0.0167506
TRPS1	BAZ2B	0.0167476
TCF7L2	SLC25A3	0.0167447
SP4	SATB1	0.0167432
ZNFX1	SMCHD1	0.0167286
KLF12	FNDC3B	0.0167224
ETV6	IL1RAP	0.0167142
TOX	SSBP3	0.0167114
MXD1	UBE2H	0.0167095
BACH1	ITSN1	0.016708
AFF3	CD226	0.0167009
IKZF3	TTC39C	0.0166879
TCF4	RETREG1	0.016683
STAT4	PTPN13	0.0166784
PLEK	APOBEC1	0.0166766
IRF7	BCL2L15	0.0166755
SOX5	IKZF2	0.0166754
SETBP1	AHCYL2	0.0166542
TCF4	GRAP	0.0166516
KMT2C	SERF2	0.0166497
ETV6	FNDC3B	0.0166394
TRPS1	ADAM9	0.016622
SATB1	EHBP1	0.0166129
ETV6	RPL17-C18orf32	0.0166043
THRB	RHOB	0.0165997
IKZF2	AFF3	0.0165959
TCF7L2	CERS6	0.0165881
NFKB1	IL1B	0.0165767
AFF2	HLA-DOB	0.0165727
TCF4	RALGPS2	0.0165676
RUNX1	CYLD	0.0165524
IRF7	ANXA1	0.0165455
ZNFX1	USP25	0.016536
TFEC	ARHGAP24	0.0165308
TCF12	ZNF804B	0.0165076
RUNX2	ECE1	0.0165057
MITF	EPB41L3	0.0165022
PLEK	NAT10	0.0164848
REL	CHI3L1	0.0164744
PLEK	ACOD1	0.0164681
SATB1	ACAP1	0.0164669
KLF12	CTSE	0.0164526
RORA	SP4	0.01645
CEBPA	HMOX1	0.016449
NR3C1	LCP1	0.0164462
NR3C1	DENND4A	0.0164423
TCF4	CYFIP2	0.0164372
SATB1	DPAGT1	0.0164309
IKZF3	CAMK2D	0.0164299
KLF12	GRK3	0.0164285
TOX	EHBP1	0.016406
IRF7	TBC1D9	0.0164045
BACH1	RNF19B	0.0164002
PLEK	IRAK2	0.0163891
RUNX1	CD80	0.0163889
AFF2	HVCN1	0.0163523
EBF1	MAP3K5	0.0163402
SETBP1	EPB41	0.0163395
TCF4	ADARB1	0.0163182
TCF7L2	LPP	0.0163118
KMT2C	COX4I1	0.0163044
IKZF3	CMPK1	0.016302
TOX	KAT6B	0.0163008
LRRFIP2	DMXL2	0.0162959
REL	TNFRSF1B	0.0162957
SETBP1	RALGPS2	0.0162938
THRB	PDK4	0.0162912
PLEK	CXCL8	0.0162849
IKZF3	RESF1	0.016275
EBF1	ARHGEF3	0.0162631
EBF1	MYLIP	0.0162602
NR3C2	INTS2	0.0162555
IKZF3	HLTF	0.0162489
ETV6	ENO1	0.0162467
REL	FKBP5	0.016227
RUNX2	SEMA4D	0.016215
ETV6	TCF7L2	0.0162062
TCF7L2	GBP1	0.0162053
TFEC	SAMSN1	0.016195
SETBP1	PDE3B	0.0161948
KMT2C	VAV3	0.0161898
BACH1	KIF6	0.0161883
CEBPA	CABYR	0.0161825
PAX5	ZBTB10	0.0161769
SETBP1	TMEM131L	0.0161747
KMT2C	OXA1L	0.016168
SETBP1	ST3GAL6	0.0161495
SATB1	SLC9A7	0.0161483
RBPJ	CERT1	0.0161468
NR4A3	ERRFI1	0.016142
TOX	GTF2I	0.0161418
SATB1	EZH2	0.0161375
TCF7L2	GNA13	0.0161373
RORA	EAF2	0.0161232
PLEK	ANXA1	0.0161208
IKZF3	IPCEF1	0.0161146
TCF7L2	RAB10	0.016112
ETV6	IYD	0.0161109
AFF2	CXCR4	0.016101
ETV6	CDKAL1	0.0161
TFEC	ATP8B4	0.0160973
MXD1	HIF1A	0.0160939
AFF3	ITGB1	0.0160932
MITF	RPL28	0.0160859
KMT2C	WDR7	0.0160832
MITF	CARD6	0.0160773
KLF12	CERS6	0.0160744
MITF	LRRFIP2	0.0160675
PAX5	NUP210	0.0160459
TOX	TRAF3IP3	0.0160358
RUNX2	OTUD3	0.0160281
TCF7L2	NPC2	0.0160279
IKZF3	FAM3C	0.0160241
TOX	TSPAN5	0.0160085
NFKB1	PLEK	0.0160074
KLF12	EIF4G3	0.0159996
TCF7L2	LRMDA	0.0159746
ETV6	KMT2C	0.0159725
AFF3	SLC9A9	0.0159605
MLX	ALG12	0.0159559
REL	SLC35B2	0.0159543
MEF2C	MREG	0.0159495
IKZF2	SATB1	0.0159477
CCDC88A	DMXL2	0.015924
TCF7L2	ABTB2	0.0159235
ZNF786	GSDME	0.0159233
NR3C1	RBPJ	0.0159203
TOX	VPS54	0.0159109
AFF3	SLC39A10	0.0158846
LRRFIP2	TTC39B	0.0158774
SETBP1	PLEKHO1	0.0158758
KLF12	SPAST	0.015874
AFF3	GTF2I	0.0158687
RORA	S100PBP	0.0158596
TCF7L2	CARD6	0.0158577
TCF4	RAD17	0.0158535
REL	PLA2G7	0.0158452
PAX5	ST3GAL6	0.0158247
NFKB1	LCP2	0.015823
IKZF3	FUT8	0.0158195
REL	NAB1	0.0158095
EBF1	ARMC9	0.0158082
UBP1	SLC24A3	0.0157945
PLEK	PTGER4	0.0157931
NME2	DIS3	0.0157878
MITF	BTF3	0.015786
AFF3	PLCL2	0.015767
JDP2	MERTK	0.0157618
NR4A3	TNFRSF21	0.0157614
ETV6	NRP1	0.0157525
AFF3	AHCYL2	0.0157506
TOX	ACSL4	0.0157496
REL	DMXL2	0.0157481
REL	CNPY4	0.0157478
TRPS1	SERF2	0.0157428
AFF3	PDCD4	0.0157359
TCF7L2	PTPRJ	0.0157359
KLF3	CFAP54	0.0157269
PIAS1	ARPC1B	0.0157239
AFF3	RALGPS2	0.0157221
NFKB1	MINDY3	0.0157188
PAX5	PRKCE	0.0157153
RORA	NUP210	0.0157105
NFKB1	NFKBIE	0.015705
MXD1	SAMSN1	0.0157013
MITF	RPL14	0.0156978
KLF12	TBC1D9	0.0156947
BACH1	XPO6	0.0156944
IKZF3	AHCYL2	0.0156891
TCF7L2	EZR	0.0156878
IKZF2	ABCB1	0.0156828
JDP2	TBC1D9	0.0156825
EBF1	VRK1	0.0156777
TCF7L2	RRAS2	0.0156745
ETV6	BACH1	0.0156611
TFEC	MRC1	0.0156563
TOX	ITGB1	0.0156563
TCF7L2	NT5DC2	0.0156547
TCF7L2	RASGEF1B	0.0156513
BAZ2B	TRPS1	0.0156487
KMT2C	PAN3	0.0156429
ZEB2	CBLB	0.0156419
BAZ2B	MITF	0.0156347
ETV6	RAB8B	0.0156342
BACH1	TMEM164	0.0156296
IRF7	ELMO1	0.0156227
EBF1	RIPOR2	0.0156166
IRF7	NPC2	0.0156125
ZEB2	ARHGAP26	0.0156105
KMT2C	ARPC1B	0.0156088
AFF3	EHBP1	0.0156075
REL	GNA13	0.0156059
IKZF3	DPAGT1	0.0156046
IKZF3	TMEM131L	0.0156035
REL	NFKB2	0.015599
BACH1	ETV6	0.0155854
RORA	OXCT1	0.0155788
ZNF582	SLC25A21	0.0155637
KLF12	EZR	0.0155619
IRF7	EXT1	0.0155497
AFF2	BANK1	0.0155444
TCF7L2	PIK3AP1	0.0155402
TRPS1	FCGRT	0.0155376
IKZF3	HVCN1	0.0155357
KLF12	ADAMTS6	0.0155333
EGR1	MARCKSL1	0.015527
THRB	EGR1	0.0155269
KMT2C	DOCK11	0.0155118
ETV6	FGD4	0.015508
SETBP1	SEPTIN1	0.015504
AFF3	PIKFYVE	0.0155027
ZNF786	ZMAT2	0.0154973
PAX5	PLCG2	0.0154844
IKZF3	ALMS1	0.0154841
RBPJ	PICALM	0.0154829
JARID2	ADAMTS6	0.0154772
TCF7L2	SLC22A23	0.015466
NR4A3	GFOD1	0.0154625
EBF1	EEF1AKMT2	0.0154587
EBF1	SLC44A1	0.0154581
KLF6	TEX14	0.0154511
KMT2C	STAG1	0.0154404
ETV6	PTPRC	0.01543
PARP12	NXT1	0.0154257
AFF3	HECTD2	0.0154249
IKZF3	CENPV	0.0154191
HIVEP1	ZNF804B	0.0154158
REL	FN1	0.0154016
SATB1	CDC14B	0.0154014
BACH1	DIAPH2	0.0153984
TCF7L2	BCL6	0.0153886
ZNFX1	PARP14	0.015378
ARID1B	DSN1	0.0153755
AFF3	RESF1	0.0153665
ETV6	PLEKHM3	0.0153567
SOX5	PAX5	0.0153553
REL	SLC22A23	0.015353
TCF7L2	TPST1	0.0153472
JUN	EGR1	0.0153445
NFATC2	RORA	0.0153418
SATB1	SRPK2	0.0153354
BAZ2B	SLC8A1	0.015333
REL	ADAMTS6	0.0153269
PLEK	RNF19B	0.0153149
RUNX2	SEPTIN6	0.0153118
LRRFIP2	DENND5A	0.0153053
RUNX2	SLC9A9	0.0152973
MITF	NCKAP5	0.0152935
BACH1	HSD17B12	0.0152871
ELF1	GTPBP2	0.015276
REL	S100A9	0.0152741
SATB1	PDCD4	0.0152723
MECP2	GRIK2	0.0152687
BACH1	CLEC4A	0.0152683
RUNX2	TTC39C	0.0152659
NFATC2	CD96	0.0152651
JDP2	MARCO	0.0152643
BLZF1	GPAT4	0.0152641
KMT2C	CASK	0.0152638
IKZF3	SIPA1L1	0.0152548
RBPJ	JMJD1C	0.015253
IKZF2	SEPTIN1	0.01523
TCF7L2	SLC16A7	0.0152285
SATB1	OPRM1	0.0152275
RUNX2	ITGB1	0.0152251
KMT2C	MLLT10	0.0152241
TRPS1	SORL1	0.0152225
TFEC	MEGF9	0.0152206
BACH1	MCUB	0.0152186
AFF3	FAM3C	0.0152169
SETBP1	STRBP	0.0152143
TFEC	DMXL2	0.0152136
KMT2C	ETV6	0.0152112
REL	VIM	0.0152069
REL	HLA-DQB2	0.0152056
ETV6	BTF3	0.0152046
TOX	S100PBP	0.0152015
REL	TBC1D9	0.015198
PLEK	MEFV	0.0151969
NFAT5	DENND5A	0.0151942
ETV6	ATP8B4	0.0151935
ARID5B	TFEC	0.0151818
THYN1	BCOR	0.0151623
NFAT5	ATG3	0.0151622
TFB1M	RBMS3	0.0151519
KMT2C	MBNL1	0.0151391
KMT2C	PPP3CA	0.0151384
TOX	SLC39A10	0.0151368
NR4A3	CHI3L1	0.0151312
IRF7	POGLUT3	0.0151288
REL	RRAS2	0.0151221
MITF	MARCKS	0.0151116
NME2	HSP90B1	0.0151094
AFF3	ITGA4	0.0151091
CEBPA	RHOB	0.0151075
IKZF3	MRTFB	0.0151056
NFAT5	REL	0.0151038
MITF	PLEKHM3	0.0150978
SATB1	TLK1	0.0150964
REL	LIPA	0.0150963
RORA	GTDC1	0.0150948
RUNX2	RETREG1	0.0150898
JUN	DUSP1	0.0150795
MITF	CALHM6	0.0150785
KMT2C	PUM1	0.0150772
TOX	PRKACB	0.0150599
MXD4	PIN4	0.0150585
RORA	ZC3HAV1	0.0150533
PIAS1	PTPRR	0.0150464
TRPS1	PAPSS2	0.0150447
REL	ABI1	0.01504
GPBP1	HHAT	0.015037
RORA	ACSL4	0.0150308
ETV6	PIP4K2A	0.01503
TCF7L2	SAMD9L	0.0150283
TCF7L1	PIGZ	0.0150281
ETV6	GAB2	0.0150144
EBF1	STK3	0.0150143
ZEB2	EPB41L3	0.0150109
RORA	PLAAT3	0.0150015
FOS	RHOB	0.0149685
ETV6	WDFY3	0.0149644
ZEB2	MITF	0.0149622
TRPS1	PARP8	0.0149615
IKZF3	ZFP36L2	0.0149576
KLF12	PIAS1	0.0149509
NR3C1	ITPRID2	0.0149472
TFEC	LYN	0.0149459
PAX5	PRKCB	0.0149409
SATB1	PRKCA	0.0149398
EGR1	NASP	0.0149335
RREB1	NCAPG2	0.0149314
NFKB1	ICAM1	0.01493
TCF7L2	PLBD1	0.014918
ZEB2	VCAN	0.0149168
REL	SQSTM1	0.014911
NFAT5	LCP2	0.0149046
TCF7L2	IFIH1	0.0149034
RORA	LDLRAD4	0.0148999
ZEB2	PAN3	0.0148949
BACH1	GAB2	0.0148945
THRB	TPI1	0.0148913
PLEK	CYBB	0.0148904
TCF4	RFTN1	0.0148902
TOX	SLAIN1	0.0148901
TRPS1	ZEB2	0.0148851
PLEK	TBC1D8	0.0148844
PLEK	RNF144B	0.0148828
PAX5	AHCYL2	0.0148804
ETV6	CASK	0.0148717
NFAT5	SLC25A25	0.0148716
REL	JARID2	0.0148712
IKZF3	NEDD4	0.0148698
SATB1	STAT4	0.0148523
SATB1	ZNF827	0.0148523
TRPS1	TIAM1	0.0148345
TCF7L2	CPED1	0.0148331
SETBP1	MYO5A	0.0148299
HMGB1	AP5B1	0.0148285
TCF7L2	SLC15A3	0.0148278
KLF12	WDSUB1	0.0148225
TCF7L2	FPR2	0.0148212
FOS	DUSP1	0.0148209
TCF7L2	PLEKHM3	0.0148161
IRF7	PARP8	0.01481
CEBPB	CREB5	0.0148076
ZNFX1	DTX3L	0.0147988
AFF3	CRACR2A	0.0147975
JARID2	KMT2C	0.0147973
TRPS1	SIPA1L2	0.0147946
ATF3	NFKBIL1	0.014791
BACH1	CREB5	0.0147887
TCF7L2	PSEN1	0.0147787
TFEC	SAMHD1	0.0147759
BACH1	ATP2B1	0.0147581
REL	NR4A3	0.0147574
SATB1	PACS1	0.0147555
TCF7L2	LY86	0.0147487
RORA	RABGAP1L	0.014729
REL	EYA3	0.0147161
ZNF34	PIGH	0.0147157
ETV6	NOTCH2	0.0146956
TRPS1	ARHGAP26	0.0146928
TOX	FKBP5	0.0146876
MITF	ZEB2	0.0146844
TRPS1	HLA-DQB2	0.0146817
AFF3	PRKCB	0.0146792
NME2	ARPC1B	0.0146731
ETV6	DAPK1	0.0146703
IKZF3	OXCT1	0.0146702
KLF12	ENO1	0.0146691
NFATC2	TOX	0.0146558
TRPS1	DENND4C	0.014651
ETV6	CERS6	0.0146431
RORA	EZH2	0.0146324
BAZ2B	FNDC3B	0.0146224
CREB5	FOSB	0.0146205
BACH1	SPAG9	0.0146157
TFEC	TRPS1	0.0146149
TOX	TES	0.014609
IRF7	DYSF	0.0146
IKZF3	PPP2R5E	0.0145993
PAX5	SIPA1L1	0.0145979
PPARD	SLIT3	0.0145948
IKZF3	VPS13A	0.0145894
IKZF2	EPB41	0.0145686
REL	KDM6B	0.0145625
TOX	HCST	0.0145601
TRPS1	EXT1	0.0145596
TOX	ST3GAL6	0.0145572
KLF12	CAMK1D	0.0145563
TFEC	SPRED1	0.0145382
SETBP1	ZBTB10	0.0145382
NME2	PPP3CA	0.0145303
REL	ELL2	0.0145292
FOS	FUS	0.014527
ETV6	CMIP	0.0145258
REL	APOBEC1	0.014523
HMG20A	TMEM167B	0.0145221
ZNF34	RPL28	0.0145212
EBF1	BMP2K	0.0145196
KLF12	XYLT1	0.0145169
ZSCAN25	ADCY7	0.0145094
NME2	SORL1	0.0145067
CREB5	RBPJ	0.0145061
TRPS1	STEAP4	0.014489
NFKB1	SESTD1	0.0144808
ETV6	ACTG1	0.0144804
JDP2	ANKRD27	0.0144771
NR3C1	ATP13A3	0.0144711
GPBP1	GLE1	0.0144688
IKZF3	ITGA4	0.0144628
TRPS1	PHF21A	0.0144627
BACH1	GPCPD1	0.0144627
ID2	CLUH	0.0144611
NFATC3	SELENOM	0.0144609
MITF	PTPRJ	0.0144541
KLF12	WWC2	0.0144515
TCF7L2	UST	0.0144498
ARNT	WDR47	0.0144489
CEBPB	DST	0.0144485
AFF3	CD96	0.0144473
BACH1	PDLIM5	0.0144373
RORA	NR1D2	0.0144265
NME2	LGALS1	0.0144265
KLF10	NASP	0.0144203
MITF	ATP8B4	0.0144192
AFF3	MAP3K5	0.0144172
SETBP1	CDC42SE2	0.0144059
KMT2C	SOS1	0.0144043
ZNF217	HES1	0.0144037
ZNF207	WDR3	0.0144004
AFF3	PHLPP1	0.0143961
KMT2C	FAM172A	0.0143932
RUNX1	PPARD	0.0143903
RBPJ	CYSTM1	0.0143902
REL	IL10RA	0.0143863
SETBP1	TRAF3IP3	0.0143844
KMT2C	VTI1A	0.0143818
KMT2C	ATP10A	0.014378
TCF7L2	ARAP2	0.0143761
EBF1	ADARB1	0.0143754
AFF2	RFTN1	0.0143752
MTF1	COL8A2	0.0143738
NR2C2	RMC1	0.0143734
TCF7L2	PRR16	0.0143729
RORA	MICAL2	0.0143699
RORA	FYN	0.014369
TRPS1	MBNL1	0.0143515
KMT2C	FYB1	0.0143512
TFEC	EMB	0.0143488
AFF3	IPCEF1	0.0143414
EBF1	CAMK2D	0.0143409
RUNX2	SIMC1	0.0143404
ETV6	ZFAND3	0.0143403
BACH1	LPGAT1	0.0143346
TFEC	ARL15	0.0143274
PLEK	ELL2	0.014321
TCF4	SLC44A1	0.0143179
MITF	BTG1	0.014317
REL	IFNGR2	0.0143094
ZEB2	ADAM9	0.0143052
TOX	SRPK2	0.0143048
ZNF609	NFXL1	0.0142932
NCOA1	PDPR	0.014289
AFF2	SWAP70	0.0142883
TFEC	AR	0.0142869
ETV6	PIK3C2A	0.0142838
TCF7L2	ANXA3	0.014283
EBF1	RAD17	0.0142811
TFEC	VCAN	0.0142797
BACH1	FN1	0.0142776
KLF7	SLC16A10	0.0142753
IKZF3	KIF2A	0.0142723
EBF1	SNX29	0.0142713
ZEB2	FCHO2	0.0142682
SATB1	FAM53B	0.0142566
ETV6	ASAP1	0.0142553
AFF3	CNOT6L	0.0142534
ZEB2	ADAMTS6	0.0142488
NFKB1	IRAK2	0.0142411
JARID2	COX4I1	0.0142385
KLF12	LYZ	0.0142362
IKZF3	OGT	0.0142359
SETBP1	MYEF2	0.0142288
IRF7	CD68	0.0142253
MITF	BAZ2B	0.0142217
IKZF3	SYNE1	0.0142217
ID1	CEBPB	0.0142156
SATB1	LMBR1	0.0142153
REL	QKI	0.0142122
ID1	PLEK	0.0142096
TOX	DPAGT1	0.0142071
REL	EPB41L3	0.0142054
TCF7L2	EEPD1	0.0142051
ETV6	MEGF9	0.0141923
KMT2C	CLTC	0.0141877
L3MBTL3	RBPMS	0.0141783
ETV6	CSNK1A1	0.0141779
ETV6	RAP1B	0.0141646
IKZF3	LGALS1	0.0141569
PIAS1	RPL14	0.0141559
RORA	HLA-DRA	0.0141522
ZEB2	IYD	0.014148
RUNX2	RBL1	0.0141474
TRPS1	RALGAPA2	0.0141425
LRRFIP2	PELI1	0.014133
TCF7L2	APLP2	0.0141309
REL	DYSF	0.01413
THAP1	PUS10	0.0141169
THRB	ARL6IP1	0.0141155
JDP2	FPR1	0.0141109
ZEB2	QKI	0.0140965
BACH1	NET1	0.0140955
SATB1	FKBP5	0.0140937
HIF1A	SMAP2	0.0140932
TRPS1	MXD1	0.0140825
TCF7L2	FAM172A	0.0140791
EBF1	HDAC9	0.014065
ETV6	DOCK11	0.0140633
SATB1	MAML2	0.0140575
BACH1	CERT1	0.0140557
NME2	HERC4	0.0140518
MITF	MSR1	0.0140517
TCF4	LTB	0.0140447
PLEK	NFKB1	0.0140428
SATB1	ST3GAL6	0.0140289
ZNF827	CD226	0.0140272
ZEB2	RPL14	0.0140246
TCF7L2	PRR5L	0.0140236
NR4A3	LPAR6	0.0140223
NFATC2	SKAP1	0.0140197
NFAT5	PARP4	0.0140158
RUNX2	NFATC2	0.014013
NFKB1	NRP2	0.0140108
RORA	ARAP2	0.0140027
KLF12	ZMIZ1	0.0139987
LRRFIP2	SGMS1	0.0139983
ATF6	MBD1	0.013991
TCF7L2	PLD1	0.013986
ZEB2	SSR2	0.0139779
MITF	RPL10	0.0139645
TCF4	ST3GAL6	0.0139628
KMT2C	FNDC3B	0.0139574
KLF12	BCL2L15	0.0139547
L3MBTL3	TRAF5	0.0139536
ZNF410	DMGDH	0.0139386
RORA	STK17A	0.0139343
FOXO3	WNK1	0.0139252
LRRFIP2	NFKB1	0.0139215
ZEB2	RPL17-C18orf32	0.013921
RBPJ	ITPRID2	0.0139144
BACH1	SPATS2L	0.0139141
HIF1A	UBE2H	0.0139102
REL	MAFB	0.0139087
KMT2C	SSH2	0.0139086
FOXJ2	PPP2R5B	0.0139067
FOS	TSC22D3	0.0139034
RUNX2	RASGRP1	0.0139026
KLF12	JAKMIP2	0.0139002
NR3C1	USP3	0.0138998
IKZF2	PRKCQ	0.0138994
ZNF624	CRB1	0.0138951
IKZF1	SLC6A6	0.0138927
TOX	TMEM163	0.013891
ZNF32	MRM3	0.0138908
MXD1	F5	0.0138899
KMT2C	RPS5	0.0138873
MAFB	TPI1	0.0138856
CEBPB	CELF2	0.0138802
TRPS1	GPCPD1	0.0138784
TCF7L2	MSR1	0.0138749
ZEB2	DOCK11	0.0138744
BACH1	ANKS1A	0.0138717
KLF7	RPL14	0.0138655
PAX5	CEMIP2	0.0138621
RUNX2	EZH2	0.0138598
NR3C2	PLCL1	0.013858
KLF12	LGALS3	0.0138565
ARID4B	ZFAND3	0.0138551
SP4	SKAP1	0.0138457
RBPJ	STK17B	0.0138425
TCF7L2	FCHO2	0.0138405
NME2	SH3BGRL3	0.01384
JDP2	TEX30	0.0138392
BACH1	MACF1	0.0138383
TCF4	TMEM131L	0.0138191
REL	ZNF532	0.0138178
PIAS1	KLF12	0.0138074
TOX	DOCK9	0.0137955
NR3C1	C16orf72	0.0137898
CREB5	GPCPD1	0.0137814
IKZF3	SLC66A3	0.0137736
MITF	REL	0.0137725
IKZF3	VCAN	0.0137705
MITF	HSPA13	0.0137696
IRF7	C1QB	0.0137686
KLF12	VCAN	0.0137623
BACH1	ATP8B4	0.0137616
IRF7	VIM	0.013761
LRRFIP2	SAMD8	0.0137566
KLF9	DGUOK	0.0137514
NFKB1	PPP1R16B	0.013743
NME2	GRWD1	0.01374
RUNX2	EPB41	0.0137314
ZNF24	HYPK	0.0137303
RUNX2	CRIM1	0.0137292
BACH1	YWHAZ	0.0137276
RORA	FABP5	0.0137275
TCF7L2	TMEM135	0.0137257
MXD4	ROBO2	0.0137239
BACH1	ARL15	0.013721
MITF	RPL13A	0.0137204
EBF1	TLK1	0.0137148
AFF3	CHD7	0.0137139
EBF1	PGM2L1	0.0137116
ETV6	SKAP2	0.0137093
REL	CCDC88A	0.0136968
REL	EEPD1	0.0136925
TRPS1	IFNGR1	0.0136898
TOX	LYZ	0.0136874
TCF7L2	NLRP12	0.0136851
RBPJ	EPS8	0.0136824
TFEC	ADAM9	0.0136778
TRPS1	TFEC	0.0136758
MITF	ABTB2	0.0136749
SETBP1	TSPAN5	0.0136737
TCF7L2	TRIO	0.0136734
MLLT10	STK38	0.0136687
TCF7L2	TKT	0.0136564
SATB1	RIPOR2	0.0136524
NME2	SDF2L1	0.0136518
KMT2C	TMEM164	0.0136502
IKZF2	SLAIN1	0.0136491
TRPS1	MBNL2	0.0136422
IKZF3	RNASE6	0.013637
PIAS1	ZFAND3	0.0136342
IRF7	PLA2G7	0.013634
BACH1	MCL1	0.0136332
ETV6	COX4I1	0.0136327
IKZF3	PRIM2	0.0136306
SATB1	ACVR2A	0.0136289
RERE	SUSD1	0.0136275
RORA	PPIP5K2	0.0136269
MEF2C	AFF3	0.0136224
NFAT5	ACO1	0.013622
NME2	LAP3	0.0136157
EBF1	RESF1	0.0136108
TCF7L2	NEDD4L	0.0136098
ZEB2	PTPRR	0.0136015
AFF3	TRAF5	0.0135939
KMT2C	CNOT2	0.013592
TOX	ACVR2A	0.0135908
TRPS1	PPP1R12A	0.0135831
KLF12	JAK2	0.0135827
YBX3	DACH2	0.0135817
SATB1	NIPAL3	0.0135762
KLF12	IFNGR1	0.0135758
TOX	CRIM1	0.0135721
REL	EED	0.01357
TFEC	PLA2G4A	0.0135684
RBPJ	SOCS6	0.0135615
TOX	UTRN	0.0135587
LRRFIP2	ABI1	0.0135557
BACH1	VPS36	0.0135535
NCOA1	SLC24A3	0.0135315
IKZF3	NARS2	0.0135293
RORA	CDC42SE2	0.0135271
NFKB1	RNF144B	0.0135226
TCF7L2	MGST3	0.0135214
BACH1	SNX2	0.0135135
RBCK1	NEPRO	0.0135106
REL	TMEM135	0.0135097
SETBP1	SLC9B2	0.0135091
SOX5	CYFIP2	0.0135082
TCF7L2	RPL17-C18orf32	0.0135073
IRF7	AXL	0.0135047
TOX	SOX5	0.0135024
TCF7L2	RIPK2	0.0134995
ETV6	WNK1	0.0134982
ARID4B	GSK3B	0.0134891
EBF1	FCHSD2	0.0134857
IRF7	SAMD9L	0.0134827
REL	S100A4	0.0134796
CEBPB	TFEC	0.0134768
BACH1	QKI	0.0134753
RUNX2	SNTB1	0.0134734
PAX5	SESN3	0.0134641
SATB1	CNOT6L	0.0134638
RORA	TMEM35B	0.0134602
TCF7L2	ETV6	0.0134601
BACH1	FAM126A	0.0134567
ZBTB48	AASDHPPT	0.01345
HMGB1	NDUFAB1	0.0134461
NME2	SERF2	0.013444
TCF7L2	ATXN7L1	0.0134422
TCF7L2	CYBB	0.0134421
SETBP1	SIPA1L1	0.0134404
ZNF212	IDO1	0.0134385
TCF7L2	ZDHHC14	0.0134353
BAZ2B	NUP160	0.0134286
KLF7	MBOAT1	0.0134243
TCF7L2	IRF7	0.0134236
FOXJ3	PRUNE2	0.0134204
MITF	DLG2	0.0134189
SETBP1	IKZF2	0.0134173
KLF6	DUSP1	0.0134161
RUNX2	TMEM163	0.0134143
FOXO3	QKI	0.0134116
SETBP1	FAM76A	0.0134112
KLF12	RAB10	0.0134059
ATF1	THG1L	0.0134044
RORA	RFTN1	0.0134026
MXD4	TSPOAP1	0.0134007
ETV6	ARPC1B	0.0133959
JARID2	RRAS2	0.0133958
TOX	TLK1	0.013394
MAFB	ANXA1	0.013393
KMT2C	FCHO2	0.0133905
PAX5	FAM53B	0.0133896
ZBED1	SRP14	0.0133864
AFF3	SNX29	0.0133859
STAT4	RORA	0.0133853
KMT2C	CBLB	0.0133834
RORA	CMPK1	0.013383
AFF3	AKT3	0.0133821
AFF4	CLEC16A	0.0133749
REL	RAPGEF1	0.0133707
ZEB2	PPM1H	0.0133662
REL	SELL	0.0133658
TRPS1	FGD4	0.0133649
LRRFIP2	MITF	0.0133607
JARID2	STAR	0.0133561
NR4A3	ARG1	0.0133491
KMT2C	CD14	0.0133391
AFF2	KCNQ5	0.0133389
IKZF3	OSBPL6	0.0133384
RORA	XPNPEP2	0.0133374
REL	ZNF200	0.0133368
KMT2C	LYZ	0.0133357
BACH1	APOBEC1	0.0133324
PPARD	UMPS	0.0133284
CREB5	RTN4	0.0133192
RORA	ADAM19	0.0133173
REL	SKIL	0.0133154
SATB1	XPNPEP2	0.0133143
TRPS1	ALPK1	0.0133141
EBF1	PIKFYVE	0.0133132
SMARCAL1	SOCS7	0.013309
TFEC	PSTPIP2	0.0133041
IKZF3	HCST	0.0133032
TRPS1	ADD3	0.0133002
ARID5B	ICE2	0.0132928
TFEC	AOAH	0.0132924
RORA	PAM	0.0132816
RBPJ	MCUB	0.0132809
SETBP1	SLC9A7	0.0132765
IRF7	SLC22A23	0.0132741
RBPJ	PXN	0.013271
MITF	SELL	0.0132628
EBF1	MGMT	0.013262
NFKB1	CD83	0.0132619
JDP2	QKI	0.0132531
TFEC	NLRP12	0.0132512
BACH1	KCNK13	0.0132493
TRPS1	FRY	0.0132459
TCF7L2	CD36	0.0132439
BACH1	RAP1B	0.0132378
REL	DUSP1	0.013234
RUNX1	IL1RN	0.0132326
JARID2	SELL	0.013229
SATB1	KAT6B	0.01322
ARID5B	ACOD1	0.0131988
KMT2C	USP15	0.0131959
ZNFX1	EIF2AK2	0.0131914
SATB1	PAFAH1B3	0.0131887
NFKB1	RNF19B	0.0131863
AFF2	GRAP	0.0131833
RUNX1	FMO5	0.0131811
BAZ2B	ALPK1	0.0131763
ETV6	RBBP5	0.0131671
E2F2	ATRIP	0.0131652
ATF3	WDR75	0.0131628
BACH1	DOCK11	0.013162
ZBTB34	MRPS30	0.0131617
TRPS1	COP1	0.0131538
CCDC88A	RNF19A	0.0131519
TRPS1	PLCB1	0.0131515
ZEB2	DENND5A	0.0131511
RORA	PRMT7	0.0131435
HSF2	CCDC83	0.0131389
TCF7L2	NEURL1	0.0131358
KMT2C	PTPRC	0.0131358
FOXO3	NR4A3	0.0131339
KLF12	SELL	0.013132
TOX	CENPV	0.0131288
REL	CEPT1	0.0131258
RORA	TSPAN5	0.0131218
KMT2C	COP1	0.0131165
TCF7L2	FN1	0.0131149
TCF4	CCND3	0.0130967
NME2	YBX1	0.0130945
SATB1	ARAP2	0.0130903
TCF7L2	SESTD1	0.0130871
NR3C1	LIPA	0.013084
SATB1	FYN	0.0130833
RBPJ	MRC1	0.0130824
STAT5A	WDR53	0.0130785
TCF7L2	ACSL3	0.0130694
PLEK	EYA3	0.0130654
IRF7	CTSE	0.013061
SETBP1	EIF2AK3	0.0130595
ZNF407	PRDX4	0.0130561
TCF7L2	IVNS1ABP	0.0130528
IRF7	FCGRT	0.0130516
ZSCAN20	MAP10	0.0130499
SATB1	CCDC50	0.0130495
IKZF3	IL16	0.0130481
SETBP1	TLK1	0.0130452
PIAS1	RPL18	0.0130442
GATAD2A	AASDHPPT	0.0130441
HIF1A	WNK1	0.0130409
NR3C2	PLEKHA5	0.0130355
HIF1A	ARHGAP24	0.0130341
MXD1	LMNB1	0.0130329
MXD1	MCTP1	0.013032
AFF3	MTF2	0.0130314
PLEK	RPL17-C18orf32	0.0130298
BACH1	SLC16A7	0.013028
TOX	STIM1	0.0130271
NFKB1	ANKRD33B	0.013022
KLF12	PPP1R16B	0.0130163
RORA	MAGI1	0.0130145
REL	NEDD4L	0.0130108
ETV6	SEC24B	0.0130101
ETV6	SYNJ1	0.0130087
KLF12	PDLIM5	0.0130063
ETV6	SIK3	0.0130063
ETV6	HERC1	0.0130062
[truncated: 2,407 more rows]

## Sheet: 10h.Tiger
Tiger_Monocytes_linkList_0.01
regulatoryGene	targetGene	weight
ID2	PUM2	0.066527
HIVEP3	FTH1	0.0653374
AHCTF1	MGAM	0.0602004
FOS	HIVEP3	0.057769
FOS	ANP32B	0.0571516
PLEK	SOD2	0.0564239
FOS	GPI	0.0558775
FOS	GADD45B	0.0556331
ZFP36L1	BASP1	0.0548666
HIVEP3	G0S2	0.0545872
IRF1	NFKBIZ	0.053303
FOS	HSP90AB1	0.0532045
IRF1	CLEC4E	0.0528492
PLEK	IER3	0.050443
FOS	IL1A	0.0501223
PLEK	PTPRJ	0.0498258
ID2	AFF4	0.049811
FOS	HSP90AA1	0.0497577
IRF1	CLEC7A	0.0495868
IRF1	RPL31	0.0494023
ID2	SERPINB10	0.0493582
IRF1	PLEKHO2	0.0493186
ID2	RPS18	0.0492158
ID2	GGNBP2	0.0490545
IRF1	CCL5	0.0490403
IRF1	GADD45B	0.0488089
ID2	CALM3	0.0487901
FOS	DEK	0.0487666
HMGB1	GPI	0.0486512
ID2	LGALS3	0.0484647
FOS	SREK1	0.0483189
CSRNP1	LITAF	0.0481941
IRF1	TAGAP	0.0481452
FOS	RPL13	0.0481041
PLEK	EAF1	0.0477736
HES1	SMIM3	0.0477313
ID2	LDHA	0.0475873
IRF1	TAP1	0.0475451
LITAF	GPR84	0.047339
PLEK	SGK1	0.0473016
PLEK	HEXIM1	0.0472396
PLEK	LTF	0.0472255
CARHSP1	SNCA	0.0470768
NR4A1	CLTA	0.0470717
ID2	MANF	0.0468418
IRF1	TNFSF14	0.0468092
IRF1	PTPRH	0.0467822
LITAF	LTF	0.0466593
ID2	MTSS1	0.0465368
IRF1	IL1A	0.0464686
IRF1	IL23A	0.046434
PLEK	NFKBIA	0.046325
ID2	NCKAP1L	0.0462316
BHLHE40	ROCK2	0.0462195
IRF1	G0S2	0.0461151
PLEK	GPCPD1	0.0459957
TAX1BP1	MYO9B	0.0459807
PLEK	CLEC7A	0.0458417
IRF1	TJP3	0.0457698
ID2	PNPLA8	0.0457592
HES1	DAZAP2	0.0454556
FOS	G0S2	0.0453205
IRF1	RPL10	0.0452265
PLEK	SH2D3C	0.0451667
IRF1	TAGLN2	0.0449127
IRF1	GCNT2	0.0448678
RBPJ	SLA	0.0446819
AHCTF1	CHD7	0.0445949
NR4A1	RALB	0.0445646
ID2	TIPARP	0.0444126
FOS	HSP90B1	0.0443954
IRF1	MAP3K8	0.0443702
PLEK	IL1A	0.044362
IRF1	EEF1A1	0.0443546
IRF1	CDC42	0.0443379
IRF1	PLAU	0.0443252
IRF1	AHCTF1	0.0443245
PLEK	IVNS1ABP	0.0443236
IRF1	SGK1	0.0443173
NR4A1	IGF2R	0.0441613
PLEK	GAPDH	0.0441413
ID2	SSB	0.0440401
NR4A1	CCNYL1	0.0439555
FOS	FTH1	0.043927
PLEK	SUPT6H	0.0439132
IRF1	CLEC12A	0.0438616
ID2	KIF5B	0.0438378
ZEB2	SERPINE1	0.0438064
HES1	CSRNP1	0.0436373
PLEK	POR	0.0435522
HES1	EGR1	0.0434897
NR4A1	ARPC1A	0.0434688
PLEK	NFKBIE	0.0434573
ID2	NAIP	0.0434442
ID2	RPS16	0.0434295
FOS	CD81	0.0433809
ID2	PGK1	0.0432904
IRF1	DHRS3	0.0432715
ID2	RAPGEF6	0.0432409
NR4A1	CCM2	0.0432331
PLEK	PLAU	0.0432073
NR4A1	NFKB2	0.0431954
AHCTF1	GADD45A	0.043179
IRF1	S100A8	0.0430935
ID2	SOAT1	0.0430854
FOS	S100A8	0.0430601
PLEK	SLTM	0.0430335
NR4A1	AHCTF1	0.0430026
NR4A1	SORL1	0.0429143
ID2	ADAM17	0.0429038
ID2	ZFAND5	0.042879
ZFP36L1	TRAF1	0.042848
PLEK	ANKRD22	0.0428071
IRF1	MYL9	0.0427443
ID2	S100A10	0.0427311
LITAF	CSRNP1	0.0426978
ID2	RPL27A	0.042619
IRF1	PGLYRP1	0.0425651
NR4A1	SLC23A2	0.0424699
IRF1	ANTXR2	0.0423951
NR4A1	CSF3R	0.0423577
ID2	HERPUD1	0.0423497
AHCTF1	IFNGR1	0.0423287
PLEK	SLC15A3	0.0422444
PLEK	FGD3	0.042169
PLEK	F11R	0.0421568
PLEK	CYTH1	0.0421311
NR4A1	SLCO4A1	0.0421247
LITAF	NFKBIA	0.0421243
IRF1	ISG15	0.0421196
CSRNP1	TXNIP	0.0421146
IRF1	CD9	0.0420484
HES1	SAFB2	0.0420052
PLEK	CDC42SE2	0.041968
IRF1	POR	0.0419426
ID2	ATP6V0A1	0.0419386
PLEK	EEF1A1	0.0418828
ID2	CWC25	0.0418387
FOS	NAP1L1	0.0418207
NR4A1	SPTBN1	0.041728
PLEK	FTH1	0.0416865
HES1	NCOR1	0.0416642
IRF1	GPR84	0.0416524
FOS	RBM25	0.0416401
ID2	RPL11	0.0416283
FOS	VIM	0.041589
IRF1	EAF1	0.0415582
PLEK	MGAM	0.0415284
ID2	LAPTM4A	0.0414863
NR4A1	ZDHHC18	0.0414753
NR4A1	EDN1	0.041466
ID2	RPS9	0.0414452
ID2	RAB8B	0.0414296
PLEK	XKR8	0.0414233
ID2	IFRD1	0.0413997
ID2	SRRM1	0.0413799
PLEK	RPL23A	0.0413378
FOS	NCL	0.0413276
PLEK	S100A9	0.0412783
IRF1	RPS3A	0.0412712
ID2	EEF1G	0.0412522
IRF1	TMEM140	0.0412163
IRF1	PLAUR	0.0412045
IRF1	CXCL16	0.0411798
AHCTF1	FAS	0.0411642
NR4A1	SLC16A3	0.0411285
ID2	SEC61G	0.0411014
IRF1	IER3	0.0410823
IRF1	MCTP2	0.0410132
NR4A1	NDRG1	0.0409618
IRF1	SNN	0.0409362
IRF1	CD48	0.0409333
ID2	ROMO1	0.0408978
ID2	SLC26A6	0.0408852
IRF1	RPL13	0.0408675
LITAF	STARD10	0.040767
ID2	ARG2	0.040734
AHCTF1	CNTRL	0.0407237
FOS	KIDINS220	0.0406993
PLEK	LAMB3	0.0406817
HES1	CDC42SE2	0.0406678
ID2	BZW1	0.0406663
ZEB2	MCEMP1	0.0406384
IRF1	SF3B6	0.0406117
FOS	ZFP91	0.0406007
ID2	MEFV	0.040592
NR4A1	VASP	0.0405413
NR4A1	LFNG	0.0405373
ID2	RGS2	0.0405288
IRF1	NLRC5	0.0405285
HES1	PICALM	0.0405212
ID2	UBE2L5	0.0405146
IRF1	PDZK1IP1	0.0405126
NR4A1	SQSTM1	0.0405103
ID2	RAB20	0.0404929
ID2	SUSD6	0.040492
FOS	SFPQ	0.0404769
NR4A1	LGALS9	0.0404736
IRF1	NCF4	0.0404692
ID2	PLK3	0.040431
IRF1	ANKRD22	0.0404298
ID2	DDX6	0.0404167
IRF1	SRSF7	0.0403958
IRF1	ITCH	0.0403958
ID2	CD68	0.0403823
ID2	RPL26	0.0403813
NR4A1	PIM1	0.0403646
ZFP36L1	PHLDA1	0.0403555
IRF1	RPL6	0.040298
IRF1	AK3	0.0402876
HIVEP3	S100A9	0.0401922
PLEK	TJP3	0.0401631
NCOR1	CCDC186	0.040154
PLEK	RALB	0.0401363
IRF1	FOS	0.0401344
PLEK	PHACTR1	0.0401308
ZFP36L1	SEC14L1	0.0401215
ATF4	CD37	0.040111
NR4A1	MAP3K8	0.0401107
ID2	ANXA2	0.0401095
ID2	RPL35A	0.0401093
IRF1	CCS	0.0401044
PLEK	BTG2	0.0401023
IRF1	DDX3X	0.0400968
ID2	RPS25	0.0400544
ID2	TIMP1	0.040042
IRF1	ELL	0.0400038
IRF1	TNFAIP3	0.0399664
ID2	SLC11A1	0.0399601
IRF1	SLC2A3	0.0399591
ID2	GRB2	0.0399583
PLEK	FTMT	0.0399352
NR4A1	PTBP3	0.0399326
IRF1	FTH1	0.0399002
TAX1BP1	EPB41	0.0398901
ID2	ARF4	0.0398707
IRF1	ATP1A1	0.0398703
IRF1	CREG1	0.0398548
IRF1	SPI1	0.0398516
ID2	NONO	0.0398495
IRF1	MCPH1	0.0398287
ID2	BTG2	0.0398135
ID2	SEC14L1	0.0398111
ID2	UHRF2	0.0398089
ID2	EIF3I	0.0397711
HES1	STARD10	0.0397699
PLEK	NFKBIZ	0.0397687
IRF1	RPS14	0.0397534
NR4A1	GSE1	0.0397435
HES1	CSF3R	0.0397157
EGR1	F11R	0.039686
IRF1	CCNL1	0.0396347
NR4A1	GMIP	0.0396288
IRF1	GRAMD1A	0.039616
IRF1	FUS	0.0396094
ID2	PSMB8	0.039544
AHCTF1	SNU13	0.0395197
IRF1	LTF	0.0394785
IRF1	FAS	0.0394616
PLEK	NDEL1	0.0394261
ID2	RPL19	0.0394215
NR4A1	RPL27A	0.0393872
AHCTF1	CASS4	0.0393546
NR4A1	ANTXR2	0.0393448
IRF1	ARPC3	0.0393406
IRF1	PDE4B	0.0392812
HES1	ZFP36L1	0.0392646
IRF1	NDEL1	0.0392603
ID2	MAPKAPK2	0.0392568
IRF1	SYNE1	0.0392258
NR4A1	ZFP36	0.0392237
ID2	CD74	0.0392086
ID2	NPC2	0.0391983
IRF1	FAM13B	0.039197
ID2	TUBA4A	0.0391918
ID2	SRSF10	0.0391603
IRF1	SLC43A2	0.0391186
ID2	IL18BP	0.0390961
IRF1	UNC119	0.0390797
PLEK	ARG2	0.0390524
FOS	ARID1B	0.0390369
ID2	EZH2	0.0390209
ID2	SLC25A6	0.0390079
ID2	PPIA	0.039002
IRF1	ECE1	0.0389777
HES1	PTPN6	0.0389595
ID2	PITPNB	0.0389428
IRF1	CARHSP1	0.0389423
NR4A1	PLEK	0.0389379
NR4A1	PELI1	0.0389281
ID2	PDIA6	0.0389276
PLEK	RPL30	0.0389172
IRF1	SH2D1B	0.0389089
ZEB2	S100A9	0.0389047
ID2	RPS12	0.0388977
PLEK	FMNL1	0.0388782
IRF1	S100A11	0.0388727
PLEK	SCNN1A	0.0388489
PLEK	RPL10	0.0388381
ID2	TMBIM1	0.0388355
IRF1	PFKFB4	0.038835
IRF1	CDKN2D	0.038821
SON	CCS	0.0388133
HES1	FBXW7	0.0388055
IRF1	RALB	0.0387896
PLEK	TNFSF14	0.0387843
NR4A1	SVIL	0.0387821
ID2	CFL1	0.0387716
NR4A1	TRIB1	0.0387694
PLEK	IL18RAP	0.0387508
ID2	CD58	0.0387488
SREBF2	LMNB1	0.0387255
IRF1	ITGB3	0.0387042
IRF1	ANXA5	0.0386812
PLEK	ACSL4	0.0386508
PLEK	CD82	0.0386493
TAX1BP1	TMSB4X	0.0386467
HES1	CCNYL1	0.0386363
NR4A1	CNBP	0.0386348
IRF1	SLC5A6	0.0386315
IRF1	STARD10	0.0386313
ID2	BCL2A1	0.0386292
IRF1	TNIP1	0.0386107
IRF1	ATF4	0.0385877
ID2	ATP6V0E1	0.0385791
PLEK	RPL13	0.0385664
SFPQ	G0S2	0.0385587
PLEK	RPS19	0.0385524
EGR1	RNF19B	0.0385476
IRF1	PLEK	0.0385472
IRF1	SELP	0.0385448
ID2	LGALS1	0.0385424
ID2	PFN1	0.0385344
IRF1	F13A1	0.0385168
ID2	ABCF1	0.0384818
HES1	SELP	0.0384621
ID2	FAR1	0.038454
ID2	UAP1	0.0384484
ID2	PGAM1	0.0384479
ID2	VCAN	0.0384461
IRF1	SH3BP2	0.0384403
EGR1	GFI1B	0.0384266
NR4A1	RPL30	0.0384219
ID2	HK2	0.03842
PLEK	CDKN1B	0.0384134
ID2	NT5C2	0.0384121
ID2	FUS	0.0383864
ID2	CYSTM1	0.0383851
ID2	SRP14	0.0383839
IRF1	SVIL	0.0383675
ID2	IRF1	0.0383646
ID2	GBA	0.0383543
ID2	EIF3K	0.0383538
IRF1	RGS18	0.0383339
RBPJ	TGFBI	0.0383307
IRF1	SNRNP35	0.0383264
IRF1	TYROBP	0.0383198
AHCTF1	CRNKL1	0.0383062
LITAF	STIP1	0.0382954
IRF1	ESCO1	0.038295
IRF1	NONO	0.0382944
PLEK	RPL8	0.038283
ID2	LAPTM5	0.0382782
ID2	E2F3	0.0382549
ID2	RPL5	0.0382532
IRF1	RPLP1	0.0382505
IRF1	DDIT4	0.0382443
IRF1	PAFAH1B1	0.0382018
LITAF	BASP1	0.038179
ID2	GNG11	0.0381728
NR4A1	HERC1	0.0381629
IRF1	CCRL2	0.0381569
HES1	GGA1	0.0381371
PLEK	CD48	0.0380978
PLEK	TNF	0.0380487
IRF1	NFKBID	0.0380473
AHCTF1	NDEL1	0.038047
IRF1	PELI1	0.0380323
PLEK	RPS12	0.038011
IRF1	GAPDH	0.0380098
ID2	CREG1	0.0380012
ID2	RPS26	0.037999
ID2	PSMA6	0.0379981
NCOR1	UHRF2	0.0379777
NR4A1	COL7A1	0.0379666
NR4A1	RPL23A	0.0379634
IRF1	PRPF4B	0.03794
ID2	RPL32	0.0379329
CNBP	PCBP1	0.0379223
NR4A1	SEC14L1	0.0379174
ID2	FPR2	0.0379136
ID2	RBBP7	0.0379132
IRF1	RPL26	0.0378896
NR4A1	SHOC2	0.0378874
ID2	SMG1	0.037878
IRF1	UBA52	0.0378523
IRF1	RPS20	0.0378309
IRF1	GABARAP	0.0378303
IRF1	SARAF	0.0378301
IRF1	CYLD	0.0378301
ID2	TKT	0.0378217
IRF1	RPS4X	0.0378177
ID2	RPL34	0.0378
IRF1	LCP2	0.0377935
NR4A1	GALNS	0.0377892
IRF1	IRF2BP2	0.0377751
PLEK	PDZK1IP1	0.0377736
NR4A1	PUM1	0.0377497
IRF1	NT5C2	0.0377448
ID2	RPS6	0.0377394
IRF1	RPL5	0.0377314
IRF1	ACSL1	0.037718
IRF1	SNX10	0.0377093
ID2	ODC1	0.0376908
IRF1	ACSL3	0.0376801
ID2	TOMM6	0.0376634
NR4A1	SNX10	0.0376585
HES1	RPS8	0.037654
ID2	FMNL1	0.0376467
IRF1	RAB31	0.0376461
IRF1	CD69	0.0376325
IRF1	RIOK3	0.0376205
PLEK	CNN2	0.0376116
ZEB2	G0S2	0.0375995
IRF1	ATP6V0A1	0.0375931
ID2	SH3BP2	0.0375889
IRF1	RPL34	0.0375827
IRF1	RPS23	0.0375677
NR4A1	RPL14	0.0375637
IRF1	FAU	0.0375595
NR4A1	NIN	0.0375579
HES1	NECAP2	0.0375246
IRF1	PIK3AP1	0.037505
ID2	WIPF1	0.0374885
NR4A1	NFKBIA	0.0374856
ID2	DIAPH1	0.0374781
IRF1	CASP3	0.0374721
IRF1	ITGB1	0.0374523
FOS	GAPDH	0.0374519
FOS	MCEMP1	0.0374456
IRF1	CNN2	0.0374421
AHCTF1	BCAP31	0.0374415
NR4A1	ELL2	0.0374381
IRF1	FNDC3B	0.037434
NR4A1	CALM3	0.0374274
IRF1	TUBA4A	0.0374228
ZFP36L1	WLS	0.0374143
FOS	RPL22	0.0374131
NR4A1	SBNO1	0.0374095
NR4A1	ITGB7	0.0374071
ID2	NFKBIE	0.0373973
IRF1	RPL8	0.0373971
NR4A1	TOP2B	0.0373931
IRF1	IL1B	0.0373928
FOS	HNRNPH1	0.0373604
ID2	NAMPT	0.0373593
ID2	RPL37A	0.0373494
IRF1	RPS7	0.0373307
IRF1	GNB1	0.0373219
IRF1	MCL1	0.0373193
NCOR1	CCM2	0.0373109
IRF1	SF3B1	0.0372794
NR4A1	AZIN1	0.0372741
IRF1	DNASE1	0.0372718
ID2	PTPRC	0.0372529
IRF1	CD74	0.0372481
ID2	RPL35	0.0372445
AHCTF1	TIMP2	0.0372421
ID2	RPL28	0.0372346
ID2	RPL22L1	0.0372306
PLEK	IL10	0.0372299
PLEK	ALOX5AP	0.0372296
IRF1	NFKBIA	0.037227
FOS	PLEK	0.0372174
HES1	APOBR	0.0371992
IRF1	RBM17	0.037195
FOS	RPL23	0.0371882
IRF1	NACA2	0.0371846
IRF1	RPS12	0.0371808
IRF1	RB1CC1	0.0371703
HES1	LYST	0.0371695
PLEK	PSAP	0.0371615
ID2	MCPH1	0.0371554
IRF1	BNIP3L	0.0371552
NR4A1	EXOC3	0.0371493
ID2	PGLYRP1	0.0371442
NR4A1	IFNGR2	0.0371431
ID2	RPL29	0.0371422
PLEK	MBD2	0.0371323
IRF1	RPIA	0.0371282
NR4A1	LAPTM4A	0.0371269
ID2	MTURN	0.0371244
PLEK	UBR2	0.0371168
IRF1	GNG11	0.0371166
ID2	DDIT4	0.0371141
ID2	UPP1	0.0371076
ID2	TJP3	0.0370839
ARID4B	PUM1	0.0370761
IRF1	RBM39	0.0370679
ID2	ALDOA	0.0370617
PLEK	IL23A	0.037053
NR4A1	CLEC7A	0.0370481
IRF1	B2M	0.0370365
ID2	CTSB	0.0370338
PLEK	RILPL2	0.0370248
ID2	RPL27	0.0370217
NR4A1	RPS2	0.0370189
ID2	RPS29	0.0370185
NR4A1	ANKRD22	0.0370126
HES1	USP15	0.037011
IRF1	CHD7	0.0370021
IRF1	MOB3A	0.0369982
IRF1	RPL29	0.0369873
NR4A1	CHD1	0.0369848
IRF1	FXYD5	0.0369826
PLEK	LITAF	0.0369655
IRF1	RPL11	0.0369531
PLEK	NPM1	0.0369493
ID2	RPL8	0.0369469
ID2	ADGRG3	0.0369375
IRF1	RPL7	0.0369295
IRF1	RPS18	0.0369238
NR4A1	COTL1	0.0369147
IRF1	ICAM3	0.0369133
NR4A1	CCNG2	0.0369005
IRF1	FCER1G	0.0368978
IRF1	ALOX5AP	0.0368936
HES1	MGAM	0.0368904
IRF1	PABPC1	0.0368856
ID2	TRA2B	0.0368846
PLEK	CRNKL1	0.0368783
IRF1	RAP1B	0.0368767
ID2	RPL14	0.036875
IRF1	MAP3K5	0.036872
NR4A1	RPL13A	0.0368719
NR4A1	TNIP1	0.036871
EGR1	SNRNP35	0.036869
ZFP36L1	CSF3R	0.0368635
NR4A1	LIMK2	0.0368535
ID2	OAZ1	0.0368423
ID2	RAB2A	0.0368362
ID2	PXN	0.0368238
PLEK	RPL19	0.0368194
NR4A1	LBR	0.0368191
HES1	ITCH	0.0368132
ID2	ELF1	0.036803
HMGB1	EIF2S2	0.0367948
NR4A1	RPL27	0.0367927
HES1	IL16	0.0367885
IRF1	RPS8	0.036785
IRF1	ROMO1	0.0367763
PLEK	SUSD6	0.0367708
IRF1	RPS26	0.0367704
NR4A1	NFE2L2	0.0367637
ID2	UBL5	0.0367631
ID2	CHCHD2	0.0367577
ID2	ARRB2	0.0367567
PLEK	RPS8	0.0367523
IRF1	SERF2	0.0367505
IRF1	RPS9	0.0367468
IRF1	SORL1	0.0367347
FOS	NCF4	0.0367343
PLEK	ELL	0.0367288
NR4A1	SH2D3C	0.0367246
HES1	RPL23	0.0367206
IRF1	TOMM6	0.0367166
PLEK	RPS17	0.036709
ID2	RGS18	0.0367083
HES1	RPL30	0.0367075
IRF1	BZW1	0.0367045
IRF1	RPL28	0.0366982
ID2	GMFG	0.036696
IRF1	RHOA	0.036687
NR4A1	FAU	0.0366836
ID2	RPL22	0.0366761
IRF1	YY1	0.03667
IRF1	PDLIM1	0.036667
FOS	TGFBI	0.0366608
PLEK	RELA	0.0366498
HES1	CCRL2	0.0366428
NR4A1	NCOR1	0.0366254
NR4A1	GALNT1	0.036618
IRF1	SH2D3C	0.0366179
NR4A1	GGA1	0.0365967
IRF1	CCNG2	0.0365949
ID2	LCP1	0.0365913
ID2	CCL5	0.0365893
ID2	LRRC25	0.0365799
IRF1	ID2	0.0365691
ID2	RPS7	0.0365667
IRF1	SNAP29	0.0365657
ID2	CALR	0.0365637
IRF1	SRSF3	0.0365533
ID2	JUN	0.0365315
PLEK	SRGN	0.0365296
IRF1	GPCPD1	0.0365261
HES1	RILPL2	0.0365238
NR4A1	PDLIM1	0.0365222
HES1	PELI1	0.036521
ID2	CXCR4	0.03652
ID2	NACA2	0.0365199
IRF1	CCNL2	0.0365155
NR4A1	RPS24	0.0365123
PLEK	EHD1	0.0365041
IRF1	RSRC2	0.0364976
ID2	SPAG9	0.0364946
NR4A1	SNF8	0.0364895
IRF1	PPP1R15A	0.0364887
IRF1	S100A10	0.0364872
HES1	LGALS3	0.0364816
PLEK	SMG1	0.0364788
FOS	DYNC1H1	0.0364752
IRF1	LBR	0.0364723
ID2	NFE2L2	0.0364665
IRF1	CCDC90B	0.0364632
ID2	RPL6	0.0364599
PLEK	GCNT2	0.0364547
ID2	RPL15	0.0364417
NR4A1	IFNGR1	0.0364336
ID2	S100A11	0.0364298
PLEK	SORL1	0.0364295
ID2	CFP	0.0364232
ID2	EIF3E	0.0364204
ID2	RPS24	0.0364181
PLEK	TYROBP	0.0364175
ID2	TREM1	0.0364115
PLEK	CCL5	0.0364005
IRF1	RNF10	0.0363996
ID2	SRSF3	0.0363991
ID2	SUB1	0.0363965
PLEK	DUSP16	0.0363955
ID2	NME2	0.0363817
IRF1	TSPAN14	0.036379
PLEK	CCNG2	0.0363764
ID2	RPS23	0.03637
IRF1	ETF1	0.0363678
IRF1	EDN1	0.0363656
IRF1	MYH9	0.0363635
IRF1	BTG2	0.0363587
ZFP36L1	MAP3K5	0.036344
NR4A1	LYST	0.0363407
PLEK	SAT1	0.0363384
IRF1	RGS1	0.0363335
PLEK	ENDOD1	0.0363226
NR4A1	UAP1	0.03632
ID2	SRSF5	0.0363181
NR4A1	CCS	0.0363154
IRF1	CORO1A	0.0363118
PLEK	BBIP1	0.0363078
HES1	PTP4A2	0.0362997
ID2	GNAS	0.03629
ID2	FAU	0.0362889
IRF1	RACK1	0.0362766
NR4A1	NEXN	0.0362672
ID2	RAP1B	0.0362639
IRF1	PHACTR1	0.0362562
IRF1	EID1	0.0362506
NR4A1	THEMIS2	0.0362436
AHCTF1	ANTXR2	0.0362409
NR4A1	PICALM	0.0362301
NR4A1	RPL12	0.0362271
RBPJ	UBN1	0.036224
ID2	TIMP2	0.0362221
IRF1	GOLGA4	0.0362215
NR4A1	TNFSF14	0.0362173
IRF1	CFP	0.0362105
NR4A1	ATF4	0.0362044
IRF1	EHD1	0.0361949
IRF1	CD79B	0.0361873
IRF1	CD44	0.0361864
ID2	MPC1	0.0361851
PLEK	AHCTF1	0.0361838
ID2	RPS8	0.0361804
FOS	MFAP1	0.03618
PLEK	RPL37	0.0361611
IRF1	TUBB4B	0.0361605
RBPJ	NEK6	0.0361593
PLEK	RGS10	0.0361573
IRF1	WLS	0.0361516
IRF1	ARRB2	0.0361403
ID2	ZDHHC18	0.0361313
NR4A1	ITM2B	0.0361268
PLEK	SNAP29	0.0361237
IRF1	EIF3H	0.0361118
ID2	PTPN1	0.0361094
ID2	RPS13	0.0361054
ID2	RPLP1	0.0361034
IRF1	SOD2	0.0361022
IRF1	ZFP36	0.0361018
PLEK	PIM1	0.0360807
IRF1	HNRNPA2B1	0.0360796
IRF1	PICALM	0.0360754
HES1	IL10	0.0360714
NR4A1	CSRNP1	0.0360708
IRF1	GABARAPL2	0.0360667
IRF1	CD63	0.0360591
ID2	RPLP0	0.0360554
ID2	SLC2A3	0.0360507
NR4A1	CCDC186	0.0360392
NR4A1	RPL37A	0.0360361
IRF1	PFN1	0.0360308
NR4A1	SMDT1	0.0360235
IRF1	NUCKS1	0.0360231
ID2	CD48	0.0360221
IRF1	PSAP	0.0360213
ID2	IGF2R	0.0360196
ID2	RACK1	0.0360179
IRF1	CLIC5	0.0360177
ID2	RPL21	0.0360151
PLEK	ANTXR2	0.0359992
NR4A1	ASH1L	0.0359973
RBPJ	ARPC4	0.0359965
HES1	RPS4X	0.0359924
ID2	TPR	0.0359836
HES1	CDKN1B	0.0359831
ID2	SF3B1	0.03597
AHCTF1	PICALM	0.0359615
IRF1	RPSA	0.0359594
ID2	LRRFIP1	0.0359589
ID2	CD79B	0.0359578
ID2	S100A4	0.0359565
IRF1	TKT	0.0359505
FOS	SRGN	0.0359484
IRF1	ITGB7	0.035946
IRF1	RPL27	0.0359364
ZFP36L1	MCTP2	0.0359334
ATF4	RBM3	0.035927
HES1	KLC1	0.0359265
NR4A1	CYLD	0.0359153
ID2	HCK	0.0359147
HES1	SLAMF6	0.0358999
HES1	NFE2L2	0.0358997
NR4A1	SF3B1	0.0358973
NR4A1	ECE1	0.0358883
IRF1	CD36	0.0358765
ID2	CDC42	0.0358719
RBPJ	GPI	0.0358715
IRF1	MAPK13	0.0358508
IRF1	RPL39	0.0358495
IRF1	RBBP7	0.0358379
NR4A1	FFAR2	0.0358306
NR4A1	RPL26	0.0358258
ID2	HSPA8	0.0358207
ID2	PKM	0.0358179
NR4A1	ELL	0.0358169
IRF1	RPL21	0.0358133
NR4A1	KMT2E	0.0358133
HES1	PPP1R2	0.0358127
ID2	RPS3A	0.0357995
IRF1	LIMK2	0.0357987
ID2	MAPK6	0.035796
ID2	RPL7A	0.0357926
EGR1	RPS24	0.0357923
IRF1	CD82	0.0357841
NR4A1	PTPRC	0.0357833
AHCTF1	ATG2A	0.035781
HES1	F11R	0.0357803
PLEK	FAM107B	0.03578
IRF1	RBM22	0.0357633
ID2	TLN1	0.0357571
IRF1	NFKBIE	0.0357559
AHCTF1	GPR84	0.0357417
NR4A1	DUSP1	0.0357408
NR4A1	LRRC75B	0.0357402
IRF1	SETX	0.0357382
HES1	NFKBIA	0.0357286
NR4A1	RPL32	0.0357269
IRF1	CAP1	0.0357232
HES1	EEF1A1	0.0357148
IRF1	AZIN1	0.035712
ID2	RFC1	0.0357118
ID2	MAPRE1	0.0357053
PLEK	RPL23	0.0356982
IRF1	PAPOLA	0.0356901
AHCTF1	THEMIS2	0.035689
IRF1	RNF19B	0.035688
IRF1	TMEM154	0.0356777
ID2	SERF2	0.0356735
ID2	TAOK3	0.0356612
IRF1	FAM107B	0.0356546
FOS	LRRFIP1	0.0356499
HES1	RPL21	0.035647
ID2	PAPOLA	0.035646
IRF1	RPL37	0.0356454
PLEK	TAGAP	0.0356415
IRF1	IVNS1ABP	0.0356394
IRF1	CALD1	0.0356377
HES1	SOD2	0.035637
NR4A1	SMG1	0.035633
IRF1	GSE1	0.0356296
ID2	RPL13A	0.0356295
NR4A1	CHD7	0.0356256
NR4A1	TPM1	0.0356235
IRF1	HSPA8	0.0356225
ID2	NLRC5	0.0356157
NR4A1	PHACTR1	0.0356152
PLEK	RPL28	0.0356035
ID2	SERBP1	0.0356032
ID2	SETD2	0.0355997
IRF1	S100A4	0.0355996
ID2	BNIP3L	0.0355993
IRF1	VMA21	0.0355989
ID2	PTGS2	0.035598
ID2	FGR	0.0355973
ID2	DNM2	0.0355941
IRF1	RPL23	0.0355917
PLEK	SH2D1B	0.0355857
ID2	RAB7A	0.0355814
IRF1	S100A6	0.0355666
IRF1	HSP90AA1	0.035565
IRF1	HNRNPH3	0.0355502
ID2	HBM	0.0355433
IRF1	IL10	0.0355426
NR4A1	RPS3A	0.0355407
ID2	REEP2	0.0355402
PLEK	SPI1	0.0355375
IRF1	RPS16	0.0355297
ID2	WDR1	0.0355228
HES1	NME2	0.0355222
PLEK	PTPN6	0.0355204
IRF1	ITGA2B	0.0355186
HES1	ATP6V0E1	0.0355121
NR4A1	SH3BGRL3	0.0355115
IRF1	EGR1	0.0355001
IRF1	TPM1	0.0354968
IRF1	RPL37A	0.0354945
ID2	CSTB	0.0354929
PLEK	PPP1R12A	0.0354923
ID2	SAT1	0.0354849
FOS	CALR	0.0354755
LITAF	ADGRG3	0.0354648
IRF1	LGALS1	0.0354617
ID2	YWHAQ	0.0354574
ID2	CWC22	0.0354563
IRF1	GRB2	0.0354441
ID2	RGS10	0.0354433
ID2	NR4A1	0.0354395
FOS	JUN	0.0354351
IRF1	ITSN2	0.035425
ID2	RPL9	0.0354208
HES1	VIM	0.0354017
ID2	DUSP1	0.0353986
ID2	NCF4	0.0353972
ID2	SRSF7	0.0353927
IRF1	CD55	0.0353773
ID2	AMD1	0.0353658
NR4A1	MAPK6	0.035364
IRF1	ACTG1	0.0353598
ID2	IL23A	0.0353479
FOS	BZW1	0.0353428
NR4A1	PPDPF	0.035336
IRF1	SDCBP	0.0353345
ID2	DNASE1	0.0353263
ID2	SMDT1	0.035319
ID2	GPX1	0.0353132
IRF1	CD5	0.0353092
PLEK	SNF8	0.0353069
ID2	METRNL	0.0353045
HES1	VASP	0.0353038
IRF1	CARD19	0.0353022
ID2	SSR4	0.0352946
ID2	SLC4A7	0.0352875
PLEK	RPS24	0.0352859
ID2	SLC5A6	0.0352792
IRF1	IK	0.0352784
ID2	XRN1	0.0352767
ID2	BHLHE40	0.0352754
ID2	RPL10	0.0352684
ID2	DSTN	0.0352673
ID2	IL16	0.0352628
HES1	BASP1	0.0352614
ID2	PLK2	0.0352612
ID2	VMA21	0.0352571
IRF1	SEC14L1	0.0352551
IRF1	PTGS2	0.0352536
HES1	RPL14	0.0352501
IRF1	RPS19	0.0352477
IRF1	ARPC1B	0.035247
ID2	DEGS1	0.035244
IRF1	RPLP0	0.0352429
IRF1	RPL24	0.03524
HES1	SPN	0.0352383
AHCTF1	ASAP1	0.03523
ID2	AVIL	0.0352275
ID2	PANK1	0.0352265
NR4A1	RPL24	0.0352243
ID2	SPEN	0.0352183
ID2	HMGB2	0.035216
ID2	RPS14	0.0352075
NCOR1	PFKFB4	0.0352065
ID2	UBXN1	0.0352003
NR4A1	SH3KBP1	0.0351987
IRF1	RPL32	0.0351985
NR4A1	GPR84	0.035194
ID2	ITGB1	0.0351925
NR4A1	RPS6	0.0351907
IRF1	RPS5	0.0351875
PLEK	GPR84	0.0351873
FOS	S100A9	0.0351871
ID2	CCS	0.0351813
PLEK	TNIP1	0.0351803
NR4A1	MYH9	0.0351765
NR4A1	RLF	0.0351761
HES1	TRIB1	0.0351701
IRF1	THEMIS2	0.0351701
IRF1	UAP1	0.0351671
ID2	SF3B6	0.035167
ID2	SLCO4A1	0.0351659
ID2	RPL36AL	0.0351606
ID2	EEF1B2	0.0351538
ID2	TYROBP	0.0351492
ID2	EIF3M	0.0351465
IRF1	RBM7	0.0351465
PLEK	MCTP2	0.035141
PLEK	SUSD3	0.035135
ID2	RPL31	0.0351342
IRF1	RPS6	0.0351322
CARHSP1	NFKBIA	0.0351235
ID2	DUSP26	0.0351201
IRF1	SNW1	0.035118
NR4A1	DNASE1	0.0351177
PLEK	SLCO4A1	0.0351165
IRF1	PTPRC	0.0351146
PLEK	LGALS1	0.0351115
IRF1	ARRDC3	0.0351074
ID2	RPS3	0.0351067
ID2	FAM107B	0.03509
NR4A1	RPL29	0.0350845
IRF1	RPS11	0.035078
IRF1	EEF1G	0.0350726
ID2	MYL9	0.0350627
IRF1	SAMSN1	0.0350612
ID2	PHACTR1	0.0350593
CEBPZ	NKTR	0.0350591
NR4A1	GABARAPL2	0.0350467
HES1	ADORA2A	0.0350361
IRF1	CNTRL	0.0350348
HES1	RPS19	0.0350341
ID2	CHD2	0.035034
FOSL2	PIAS1	0.0350312
IRF1	SPN	0.0350155
TSC22D3	USF1	0.0350107
ID2	FOS	0.0350103
ID2	ARPC3	0.0350088
FOS	LUC7L	0.035005
ID2	MIER1	0.0349951
IRF1	ALDOA	0.0349947
IRF1	FTMT	0.0349934
ID2	FTMT	0.034993
IRF1	SRSF6	0.034992
ID2	CCNL1	0.0349896
NFKB2	GPBP1	0.0349874
ID2	HSPA5	0.0349855
ID2	MYL6	0.034985
NR4A1	ADGRG3	0.0349822
ID2	SLA	0.0349782
IRF1	RPL7A	0.0349682
NR4A1	PANK1	0.0349583
IRF1	TRIB1	0.0349577
HES1	DENND5A	0.0349544
NR4A1	RPS29	0.0349528
ID2	PECAM1	0.034952
IRF1	RHEB	0.034951
IRF1	PTEN	0.0349458
NR4A1	RALGDS	0.0349423
NR4A1	HNRNPDL	0.0349361
BHLHE40	SLU7	0.0349314
EGR1	RPL23A	0.0349308
ID2	GPR84	0.0349293
IRF1	DUSP1	0.0349214
IRF1	S100A9	0.0349202
LITAF	GSE1	0.0349177
TAX1BP1	UTRN	0.034916
IRF1	LYST	0.0349143
AHCTF1	JARID2	0.0349128
ID2	PPP1R15A	0.034908
IRF1	COTL1	0.0349047
IRF1	SRRM2	0.0349045
HES1	RPL23A	0.0348876
ID2	CAPZB	0.0348874
NR4A1	PHACTR2	0.0348832
CARHSP1	EPB41	0.0348809
ID2	RPS2	0.0348802
IRF1	RTN3	0.0348771
IRF1	NDRG1	0.0348606
PLEK	CALM3	0.03486
IRF1	SYNGR2	0.0348591
HES1	WSB1	0.034858
EGR1	CCNG2	0.0348504
IRF1	SERPINB10	0.0348467
NR4A1	SAMSN1	0.0348421
ID2	IL10	0.0348407
ID2	RPS15A	0.0348395
IRF1	VEGFA	0.034833
PLEK	S100A8	0.0348299
ID2	ACTG1	0.0348209
IRF1	RILPL2	0.0348206
ID2	RPL39	0.0348193
DDIT3	GNB2	0.0348166
IRF1	CWC25	0.0347968
IRF1	RPL23A	0.0347963
HES1	CASS4	0.0347942
NR4A1	VEGFA	0.0347925
ID2	SETD5	0.0347884
ID2	RPL37	0.0347877
ID2	RPL23A	0.0347873
PLEK	CBX3	0.0347806
ID2	TPM1	0.0347802
ID2	RPL10A	0.0347792
ID2	YY1	0.0347775
IRF1	RPL4	0.0347765
IRF1	SLCO4A1	0.0347745
ID2	SLC25A3	0.0347736
ATF4	SERBP1	0.0347718
RBPJ	COTL1	0.0347712
IRF1	SRSF5	0.0347696
IRF1	FNBP1	0.0347667
NR4A1	SGK1	0.0347596
AHCTF1	GPCPD1	0.0347517
PLEK	RPS10	0.034746
NR4A1	IL10	0.034744
NR4A1	SH3BP2	0.0347408
ID2	SERPINB2	0.0347404
IRF1	UPP1	0.0347375
ID2	CDKN1B	0.0347349
ID2	ARRDC3	0.0347285
PLEK	BCL2A1	0.0347267
NR4A1	RPS11	0.0347249
IRF1	TRA2B	0.0347233
IRF1	E2F3	0.0347231
ID2	PPP4R1	0.0347164
FOS	YBX1	0.0347119
IRF1	ITM2B	0.0347073
IRF1	PNRC1	0.0347042
IRF1	SH3BGRL3	0.0346975
HES1	RPS27A	0.034696
NFE2L2	SMIM3	0.0346949
IRF1	SKIL	0.0346948
IRF1	FLNA	0.0346936
ID2	ARID1B	0.0346855
IRF1	EEF1D	0.0346839
IRF1	GIT2	0.0346823
IRF1	NR4A1	0.0346784
ID2	MAP1LC3B	0.0346748
IRF1	EIF3K	0.0346728
ID2	KRAS	0.034663
NR4A1	ATG2A	0.0346512
PLEK	ITGB7	0.0346457
EGR1	SP100	0.034644
IRF1	CLK1	0.0346404
HES1	CHI3L1	0.0346391
NR4A1	RPS23	0.0346386
HES1	DENND3	0.0346385
IRF1	RPL18	0.0346366
IRF1	ADGRG3	0.0346283
ID2	RTN3	0.0346268
PLEK	NR4A1	0.0346233
IRF1	ATP2B1	0.0346209
PLEK	CHI3L1	0.0346164
FOS	TSC22D3	0.0346154
PLEK	ECE1	0.0346113
ID2	ITGA2B	0.034608
ID2	SLC43A2	0.0346072
EGR1	APOBR	0.0346049
ID2	AHCTF1	0.0345938
ID2	TOMM20	0.034593
IRF1	NAMPT	0.0345909
PLEK	PIK3AP1	0.0345908
IRF1	IFNGR1	0.0345905
ID2	GOLGA4	0.0345904
IRF1	HES1	0.034589
PLEK	TIMP1	0.0345843
HES1	YWHAH	0.0345841
IRF1	RPL27A	0.0345815
AHCTF1	SP100	0.0345693
ID2	SH3BGRL3	0.0345646
NR4A1	NACA2	0.0345632
NR4A1	TNFRSF1B	0.0345627
ID2	MCTP2	0.034561
IRF1	MAP1LC3B	0.0345602
ID2	ATP6V1G1	0.0345476
IRF1	UBE2L5	0.0345347
IRF1	RPL22	0.0345309
ID2	RBM39	0.0345306
IRF1	OAZ1	0.0345298
ID2	CXCL16	0.0345291
ID2	PLEK	0.0345191
LITAF	TREM1	0.0345127
ID2	PPIB	0.0345119
IRF1	RPL15	0.0345111
ID2	S100A6	0.0345079
IRF1	SMAP2	0.034505
ID2	UBE2D3	0.0345037
NR4A1	ACSL1	0.0345016
IRF1	UBE2D3	0.0345012
IRF1	PUM2	0.0344986
NR4A1	ZFAND5	0.0344971
IRF1	UBL5	0.0344936
NR4A1	ZNF326	0.034492
NR4A1	PIK3AP1	0.0344902
ID2	GRAMD1A	0.0344876
IRF1	ACTB	0.034486
IRF1	CXCR4	0.0344753
NR4A1	SSR4	0.0344746
HES1	IRF1	0.0344713
NR4A1	HSPA9	0.0344702
NR4A1	RPL39	0.0344646
ID2	EDN1	0.0344633
IRF1	RELB	0.0344603
IRF1	RPL36AL	0.0344514
HES1	CSF2RB	0.0344428
ARID4B	THRAP3	0.034435
AHCTF1	MCL1	0.0344342
ID2	SNW1	0.034432
ID2	EIF4A2	0.034431
ID2	TMEM14C	0.0344301
IRF1	MPC1	0.0344238
AHCTF1	LBR	0.0344224
HES1	RPS10	0.034419
IRF1	PLIN2	0.0344169
PLEK	ARHGAP30	0.0344167
ID2	VIM	0.0344123
IRF1	RPL35A	0.0344078
ID2	VEGFA	0.0344052
NR4A1	RPS3	0.0344014
FOS	UAP1	0.0343992
FOS	BAZ1A	0.0343981
HES1	CHD7	0.034393
ID2	RARA	0.0343923
PLEK	CARD19	0.0343821
ID2	LLPH	0.0343757
AHCTF1	XRN1	0.0343721
FOS	SAP18	0.0343678
SUB1	SH3GLB1	0.0343645
FOS	SLAMF7	0.0343637
HES1	RPL28	0.0343631
ID2	SSR2	0.0343625
IRF1	FERMT3	0.0343584
IRF1	RASA3	0.0343516
ID2	RHEB	0.0343413
ID2	PRPF18	0.0343363
IRF1	SKAP2	0.034329
LITAF	SRGN	0.0343206
NR4A1	CD53	0.0343195
ID2	RPS20	0.0343136
NR4A1	GGNBP2	0.0343128
NFKB2	SNRNP35	0.0343128
IRF1	KMT2C	0.0343114
ID2	PTGES	0.0343104
NR4A1	GNAI2	0.0343102
LITAF	LAPTM4A	0.0343041
ID2	PCF11	0.0343034
NR4A1	PLAUR	0.0343032
ID2	ARPC2	0.0343005
ID2	TAP1	0.0342972
LITAF	ICAM3	0.0342922
NCOR1	OFD1	0.0342862
NR4A1	HYPK	0.0342856
ID2	RPL12	0.0342785
FOS	SUB1	0.0342781
IRF1	DEGS1	0.0342772
PLEK	RPL26	0.0342642
NR4A1	RPL7A	0.0342598
ID2	RPS27A	0.0342486
IRF1	RPL19	0.0342485
NR4A1	RPL10	0.0342482
ID2	RASA3	0.0342452
PLEK	S100A4	0.0342434
FOS	CALD1	0.0342424
IRF1	KDM5A	0.0342414
ID2	SLAMF6	0.0342314
ID2	SKIL	0.0342285
IRF1	PLP2	0.0342271
IRF1	RPS25	0.0342254
ID2	CCRL2	0.0342184
ID2	RPL4	0.034213
ID2	CLK4	0.0342111
IRF1	ITGB2	0.0342084
NR4A1	GRB2	0.034203
ZFP36L1	UBN1	0.0342012
ID2	NFKB2	0.0342012
AHCTF1	TRAF1	0.0341864
IRF1	AVIL	0.0341827
AHCTF1	RPS11	0.0341792
ID2	RABGGTB	0.0341776
TAX1BP1	FXYD6	0.0341758
ID2	RPS5	0.0341743
HMGB1	SUPT5H	0.0341709
IRF1	PSME1	0.0341646
IRF1	ARHGAP30	0.0341632
HES1	IVNS1ABP	0.0341626
HES1	RPL15	0.0341561
IRF1	REL	0.0341554
HES1	ECE1	0.0341532
ID2	RGS1	0.0341529
NR4A1	ID2	0.0341528
NR4A1	GPCPD1	0.0341528
IRF1	DNAJB1	0.0341516
ID2	PLEKHO2	0.0341513
HES1	PLAUR	0.034151
PLEK	SNN	0.034151
ID2	ATG2A	0.0341501
PLEK	TLR4	0.0341498
ID2	EEF2	0.0341442
NR4A1	NFKBIE	0.0341436
NR4A1	RPL35A	0.0341393
PLEK	ETF1	0.0341323
HES1	RPL27A	0.0341267
ID2	NUP214	0.0341218
ID2	EMP3	0.0341202
IRF1	FFAR2	0.0341053
IRF1	PPDPF	0.0341045
ID2	RPL18	0.0340971
ID2	KLC1	0.0340938
RBPJ	RASA2	0.0340913
ID2	ETS2	0.0340856
IRF1	SUCO	0.0340849
ID2	HNRNPM	0.0340804
IRF1	LRRC75B	0.0340781
FOS	ZEB2	0.034077
PLEK	TAGLN2	0.0340754
ID2	FNBP1	0.0340634
IRF1	KIF2A	0.0340561
ID2	GM2A	0.0340538
ID2	SNU13	0.0340527
NR4A1	APP	0.0340479
ID2	PAIP2	0.0340464
NR4A1	EIF5A	0.0340457
ID2	RPSA	0.0340451
IRF1	RPL12	0.034041
IRF1	HSPA5	0.034036
IRF1	RPL18A	0.0340355
AHCTF1	DUSP16	0.0340312
HES1	LITAF	0.0340307
IRF1	LAT	0.0340286
PLEK	STIP1	0.0340254
CSRNP1	CNTRL	0.0340234
ID2	RPS17	0.0340231
AHCTF1	DUSP2	0.0340203
NR4A1	ELOVL5	0.0340186
PLEK	HERC1	0.0340128
IRF1	FOXN3	0.0340086
ID2	ACSL1	0.0340081
HES1	KLF10	0.0340035
IRF1	BATF3	0.0339941
ID2	PDLIM1	0.0339904
EGR1	RPS27A	0.0339896
IRF1	RABGEF1	0.0339894
ID2	RPIA	0.0339888
IRF1	RPL9	0.0339887
IRF1	SEC61G	0.0339882
HES1	RPS12	0.0339849
PLEK	LRRC25	0.0339842
ID2	IL1B	0.033983
IRF1	RPS17	0.0339813
IRF1	RPS24	0.0339777
ID2	DENND3	0.0339761
NR4A1	SH2D1B	0.0339755
AHCTF1	MYH9	0.0339725
FOS	ACTG1	0.0339705
NR4A1	EIF3E	0.0339685
ID2	LCP2	0.033966
IRF1	GOLGB1	0.0339542
IRF1	RPS27A	0.0339415
PLEK	RPSA	0.0339368
HES1	TOMM6	0.0339339
ID2	RPL30	0.0339338
ID2	DDX5	0.0339327
RBPJ	TRAF1	0.0339295
IRF1	LYN	0.033929
IRF1	TPT1	0.0339272
NCOR1	SLC16A3	0.0339254
PLEK	RPL21	0.0339237
IRF1	RARA	0.0339207
IRF1	DDX5	0.0339205
FOS	ODC1	0.0339184
IRF1	USP7	0.0339177
ID2	MBNL1	0.033907
HES1	MCL1	0.0339067
IRF1	GADD45A	0.0339066
ID2	LSP1	0.0339065
ID2	RPS4X	0.0339048
IRF1	GPBP1	0.0339035
NR4A1	EZH2	0.0339
ID2	CNN2	0.0338992
NFKB2	CUX1	0.0338987
AHCTF1	ACSL1	0.033897
ID2	RBM25	0.033895
NR4A1	PTEN	0.0338886
ID2	WAC	0.0338868
IRF1	RPL22L1	0.0338752
IRF1	HINT1	0.0338748
ID2	ELL	0.0338728
HES1	IL18BP	0.0338701
PLEK	EAPP	0.0338674
ID2	ZRANB2	0.0338672
ID2	BAZ1A	0.033863
IRF1	CD58	0.033861
LITAF	GFI1B	0.0338554
ID2	PHF20L1	0.0338521
NR4A1	SEC63	0.0338499
IRF1	PXN	0.0338484
IRF1	APP	0.0338452
NR4A1	IL18RAP	0.0338443
ID2	TMBIM6	0.0338441
NR4A1	ATP1A1	0.0338422
IRF1	HNRNPF	0.0338376
IRF1	EEF2	0.0338364
ID2	PABPC1	0.033835
NR4A1	CD82	0.0338331
ID2	CLIC5	0.0338259
ID2	CSDE1	0.0338247
IRF1	RAB7A	0.0338244
HIVEP3	S100A8	0.0338224
ID2	WTAP	0.0338221
AHCTF1	SELL	0.0338216
IRF1	PKM	0.0338204
ID2	EIF3G	0.0338204
IRF1	TLN1	0.0338193
IRF1	EIF4A2	0.0338147
IRF1	RAB20	0.033813
NCOR1	UBE4A	0.0338122
ID2	SORL1	0.0338121
HES1	RPS25	0.0338117
ID2	RPL23	0.0338097
NR4A1	RILPL2	0.0338054
NR4A1	ITSN2	0.0338023
IRF1	SCNN1A	0.0337963
ID2	TANK	0.0337867
IRF1	PPIA	0.0337847
PLEK	PAFAH1B1	0.0337847
IRF1	F11R	0.0337811
IRF1	ST6GALNAC4	0.0337802
IRF1	XKR8	0.0337786
IRF1	RAB2A	0.0337785
IRF1	IFNGR2	0.0337757
NR4A1	RPL19	0.0337744
HES1	LAMB3	0.0337734
NR4A1	ICAM3	0.0337611
IRF1	GNAS	0.0337566
ID2	SRSF11	0.0337564
NR4A1	PTPRE	0.0337551
NR4A1	MAP3K5	0.0337522
NR4A1	MIER1	0.0337491
ID2	SPTBN1	0.033748
NR4A1	RPL18A	0.0337479
NR4A1	RPL31	0.0337442
HES1	PLEK	0.0337432
NR4A1	ESCO1	0.0337398
IRF1	SELL	0.0337397
ID2	SCNN1A	0.0337385
PLEK	G0S2	0.0337374
IRF1	RPL30	0.033732
ID2	CARHSP1	0.0337296
IRF1	CHD2	0.0337292
NR4A1	IL1B	0.0337272
IRF1	CYTH1	0.0337178
PLEK	RPL14	0.0337149
IRF1	DOCK11	0.0337147
HES1	LFNG	0.0337008
FOS	SRRM1	0.0336986
HES1	UBE2B	0.0336976
NR4A1	RPL7	0.0336891
ETS2	EIF1B	0.0336891
NR4A1	RPL3	0.0336888
IRF1	PRRC2C	0.0336876
IRF1	ATP6V0E1	0.033686
PLEK	CAPZB	0.0336859
IRF1	GGH	0.0336845
HES1	RPL26	0.0336842
HES1	RPS20	0.0336803
NR4A1	SLC15A3	0.0336787
IRF1	CHI3L1	0.0336768
ID2	UBE2B	0.0336731
ATF4	CHMP4B	0.0336727
IRF1	PPP1R2	0.033671
ID2	MKRN1	0.0336708
NR4A1	SPI1	0.0336675
IRF1	BIRC2	0.0336667
NR4A1	TPT1	0.0336657
ID2	CAP1	0.0336636
NR4A1	ARPC1B	0.0336633
ID2	CD82	0.0336602
NR4A1	CHIC2	0.0336575
RBPJ	PTPN11	0.0336574
NR4A1	LITAF	0.0336553
NFKB2	B2M	0.0336525
PLEK	RBM7	0.0336464
IRF1	EIF3E	0.0336457
ID2	EHD1	0.0336449
NR4A1	RPL22	0.0336402
NR4A1	GOLGB1	0.0336388
HES1	MAN2B1	0.0336349
IRF1	MYL6	0.0336344
PLEK	RPS29	0.033627
HES1	LRRC25	0.0336222
ID2	THEMIS2	0.0336203
PLEK	PTPRH	0.0336172
LITAF	BTG1	0.0336166
NR4A1	METRNL	0.0336145
ID2	EWSR1	0.0336126
TAX1BP1	DOCK2	0.0336123
ID2	RPL13	0.0336123
LITAF	CD82	0.0336094
IRF1	METRNL	0.0336092
HES1	GTF2F1	0.0336088
HES1	HNRNPA2B1	0.0336065
ID2	TRANK1	0.033606
IRF1	RYBP	0.0335976
IRF1	RPS15A	0.0335972
IRF1	ODC1	0.033597
ID2	GGH	0.0335942
ID2	DNAJB1	0.0335925
FOS	EIF4B	0.0335874
HES1	GNB1	0.0335871
ID2	TSC22D3	0.0335865
IRF1	EIF3G	0.033585
ID2	CD63	0.0335843
NR4A1	PRDX6	0.0335822
NR4A1	GNG11	0.033581
IRF1	BHLHE40	0.0335785
NR4A1	TLR4	0.0335773
ID2	SARAF	0.0335769
IRF1	OLR1	0.0335768
ID2	CYLD	0.0335752
NR4A1	RPL35	0.033574
IRF1	FMNL1	0.0335735
AHCTF1	CAP1	0.0335713
HMGB1	SLAMF7	0.0335687
HES1	RFK	0.0335681
EGR1	BASP1	0.033566
CEBPZ	PIK3CD	0.033563
HES1	POR	0.0335625
ID2	ARPC1B	0.0335505
IRF1	CSF3R	0.0335503
ID2	FERMT3	0.0335453
IRF1	SLTM	0.0335439
IRF1	EZR	0.0335433
BHLHE40	TCF25	0.0335432
NR4A1	LUC7L	0.0335407
IRF1	CD53	0.0335346
ID2	UNC119	0.0335331
IRF1	HMGB2	0.0335326
ID2	RAC1	0.0335313
ID2	ZFP36	0.0335304
CNBP	SNCA	0.0335268
FOS	EIF3F	0.0335232
NR4A1	CAPG	0.0335206
NR4A1	DOCK2	0.033519
IRF1	SAP18	0.033518
ID2	TUBB4B	0.0335085
ZFP36L1	LITAF	0.033503
IRF1	STK17B	0.0335029
HES1	GNG11	0.0335018
HES1	S100A4	0.0335004
ID2	SQSTM1	0.0334999
FOS	RASA3	0.0334968
LITAF	ZFP36L1	0.0334958
HES1	AHCTF1	0.0334953
NR4A1	BTF3	0.0334936
IRF1	RPL10A	0.033493
HMGB1	UPF2	0.0334872
IRF1	SPTBN1	0.0334867
IRF1	NIPBL	0.0334845
IRF1	EWSR1	0.0334835
ID2	ZEB2	0.0334825
ID2	MAP4K4	0.0334793
PLEK	RPL7	0.033477
HES1	MOB3A	0.0334754
EGR1	RPL35	0.0334724
AHCTF1	FGD3	0.0334689
NR4A1	TMEM140	0.0334688
IRF1	TMEM14C	0.0334675
ID2	ANXA5	0.0334668
IRF1	MGAM	0.0334648
IRF1	NAIP	0.0334635
IRF1	ST3GAL1	0.0334615
IRF1	RPS29	0.0334589
PLEK	RPL24	0.0334553
ID2	CSF2RA	0.0334316
IRF1	HBM	0.0334282
ID2	PDE4B	0.0334234
EGR1	CASP3	0.0334233
ID2	DUSP2	0.033422
HES1	TIMP1	0.0334189
HES1	RPL5	0.033415
NR4A1	STK4	0.033414
ID2	RPL18A	0.0334127
IRF1	CUX1	0.0334062
IRF1	PTPRE	0.0334007
IRF1	RPS3	0.0333938
IRF1	RPL14	0.0333869
ZFP36L1	PTBP3	0.0333849
NR4A1	RPL15	0.0333783
ID2	KMT2C	0.0333782
IRF1	YPEL5	0.0333745
ID2	SON	0.0333741
ID2	PLAUR	0.033373
HES1	RARA	0.0333719
ID2	RPS10	0.0333711
IRF1	DUSP16	0.0333701
ID2	SGK1	0.0333681
PLEK	TUBB4B	0.0333653
FOS	TMSB4X	0.0333639
NR4A1	SPN	0.0333592
NR4A1	CXCR4	0.0333571
IRF1	NUP214	0.0333503
NR4A1	SKAP2	0.0333503
ID2	JMJD1C	0.0333487
IRF1	SSR4	0.033346
ID2	B2M	0.0333444
ID2	TOP2B	0.033344
FOS	RPS16	0.0333427
EGR1	TNIP1	0.0333423
FOS	HNRNPK	0.0333375
PLEK	LAPTM4A	0.0333355
NR4A1	ZRANB2	0.0333348
PLEK	EZH2	0.0333331
NR4A1	CORO1A	0.0333323
FOS	PGAM1	0.0333292
IRF1	JMJD1C	0.033319
PLEK	CORO1A	0.0333188
ID2	RPL3	0.0333171
NR4A1	RPS16	0.0333105
ID2	CTSH	0.0333066
PLEK	EGR1	0.0333041
IRF1	ZNF638	0.0333029
ID2	RFK	0.0333018
EGR1	SNAP29	0.0332868
AHCTF1	IRF1	0.0332813
ID2	GPCPD1	0.03328
IRF1	CSTB	0.0332785
ID2	ATP6AP2	0.0332779
ID2	RPL7	0.0332758
ID2	LMNB1	0.0332722
IRF1	GMFG	0.0332662
IRF1	IL18RAP	0.0332631
PLEK	ZFP36	0.0332591
HES1	LBR	0.0332573
IRF1	KLF10	0.0332526
IRF1	YWHAH	0.0332525
NR4A1	SMIM3	0.0332497
ID2	TRIP12	0.0332495
NR4A1	RPS7	0.0332462
ID2	HNRNPR	0.0332438
HES1	RPSA	0.0332432
NR4A1	RELA	0.0332408
NR4A1	PSMB8	0.0332401
ID2	ESCO1	0.0332351
IRF1	VCL	0.0332339
IRF1	SNCA	0.0332335
IRF1	HCK	0.0332326
NR4A1	MOB3A	0.0332302
RBPJ	CIRBP	0.0332286
EGR1	HES1	0.0332282
ARID4B	UPF2	0.0332238
IRF1	CCNYL1	0.0332226
HES1	RPL10	0.0332215
LITAF	XKR8	0.0332202
IRF1	SLC16A3	0.0332202
ID2	CARD19	0.0332183
ID2	HSPA9	0.0332172
IRF1	PSMA6	0.0332157
HES1	TAGAP	0.0332146
NR4A1	TAGAP	0.0332115
IRF1	UBB	0.0332105
HES1	CCM2	0.0332054
NR4A1	DDIT4	0.0331992
IRF1	TNF	0.0331977
HES1	FOSL2	0.033191
ID2	EID1	0.0331901
IRF1	ARPC2	0.0331851
IRF1	EAPP	0.0331829
IRF1	ATP6V1G1	0.0331798
NR4A1	EIF3K	0.0331789
HES1	KIF5B	0.0331783
HES1	ASAP1	0.0331735
IRF1	RPS13	0.0331731
IRF1	VASP	0.0331715
IRF1	DNM2	0.0331686
ID2	PIK3AP1	0.0331636
IRF1	GGNBP2	0.0331631
NR4A1	TREM1	0.0331627
ID2	S100A8	0.0331479
IRF1	EEF1B2	0.0331425
PLEK	NACA2	0.0331424
IRF1	SUSD3	0.0331418
PLEK	RHOA	0.0331272
FOS	EIF1B	0.0331262
HES1	OS9	0.0331252
ID2	ZNF326	0.0331221
PLEK	CD69	0.033119
PLEK	RPL37A	0.0331187
PLEK	NDRG1	0.0331187
IRF1	SLC15A3	0.0331173
ID2	THOC2	0.0331062
ID2	XRN2	0.0331043
IRF1	GPX1	0.0330989
NR4A1	SMARCA5	0.0330953
IRF1	GALNS	0.0330892
NR4A1	CCNL1	0.0330883
IRF1	GLUL	0.0330872
RBPJ	RPS29	0.0330862
ID2	SEC63	0.0330861
IRF1	UTRN	0.0330835
RBPJ	GGA1	0.0330828
ID2	USP47	0.0330816
ID2	ARF1	0.0330801
IRF1	BTF3	0.0330757
NR4A1	CCL5	0.0330739
IRF1	PSMB8	0.033068
IRF1	NAPSA	0.0330645
ID2	HES1	0.0330608
PLEK	BTG1	0.033057
ID2	NFKBID	0.0330559
ID2	SDCBP	0.0330558
NR4A1	PLK2	0.0330528
NR4A1	RPL37	0.0330517
ID2	CD9	0.0330485
HES1	HSPA8	0.0330467
NR4A1	ATP6V0E1	0.0330462
IRF1	TSC22D3	0.0330423
FOS	CEBPZ	0.0330378
FOS	AVIL	0.0330349
NR4A1	PTGS2	0.0330335
IRF1	MTURN	0.0330324
NR4A1	NIPBL	0.0330319
ID2	TPT1	0.0330293
TAX1BP1	DYNC1H1	0.0330284
NR4A1	RPS14	0.0330276
IRF1	PRPF40A	0.033026
ID2	ITGB2	0.0330251
NR4A1	GFI1B	0.0330245
CSRNP1	IFNGR2	0.0330227
ID2	GAPDH	0.0330202
HES1	RBPJ	0.0330158
ID2	RNF10	0.0330155
FOS	CCS	0.0330134
PLEK	DENND3	0.0330122
IRF1	RPL13A	0.0330116
IRF1	CLINT1	0.0330109
ID2	RPL36	0.0330061
ID2	RILPL2	0.0330028
NR4A1	ODC1	0.0330008
FOS	LAT	0.0329974
ATF4	EIF4G2	0.032996
IRF1	PTGES	0.0329953
ID2	SPI1	0.0329949
NR4A1	DDX5	0.0329941
IRF1	TMBIM6	0.0329891
TSC22D3	NAP1L1	0.0329889
PLEK	RPS13	0.0329849
IRF1	TXNIP	0.0329832
ID2	BCL3	0.0329799
ID2	HNRNPDL	0.0329789
IRF1	GOSR2	0.0329684
ID2	GABARAPL2	0.0329681
PLEK	STARD10	0.0329637
NR4A1	NT5C2	0.0329631
HES1	RPL32	0.032963
NR4A1	VIM	0.0329606
EGR1	LFNG	0.0329603
NR4A1	LLPH	0.0329595
ID2	ADGRE5	0.0329591
ID2	LAT	0.0329568
ID2	UBA52	0.0329546
AHCTF1	GSE1	0.0329502
PLEK	GADD45A	0.0329477
ID2	PPP1R2	0.0329424
PLEK	GNB1	0.0329406
HES1	TOB1	0.0329341
NR4A1	ZFAND6	0.032934
IRF1	CSF2RB	0.032932
AHCTF1	TMBIM1	0.0329251
NR4A1	HCK	0.0329245
ID2	CCNL2	0.0329215
IRF1	CSRNP1	0.0329197
ID2	RAB4A	0.0329192
NR4A1	USP8	0.0329163
TSC22D3	USP7	0.0329157
NR4A1	NAMPT	0.0329154
HES1	SETD2	0.0329146
IRF1	RPS2	0.0329136
IRF1	TOMM20	0.0329082
IRF1	DDIT3	0.0329072
NR4A1	RPS17	0.032907
HES1	HERC1	0.0329047
IRF1	SUSD6	0.0328979
IRF1	SLC23A2	0.0328919
HES1	BCOR	0.0328916
NR4A1	CD74	0.0328837
IRF1	LAPTM5	0.0328813
SON	TMEM14C	0.0328651
NR4A1	RGS1	0.0328626
HES1	IFNGR1	0.0328608
FOS	EIF5	0.0328535
NR4A1	IK	0.0328525
PLEK	THEMIS2	0.032849
NR4A1	RPS12	0.0328472
HIVEP3	HSP90AB1	0.0328466
ID2	IRF2BP2	0.0328443
ID2	BTG1	0.0328431
ID2	CSRNP1	0.0328377
ID2	TNFRSF1B	0.0328339
NR4A1	CD9	0.0328331
PLEK	ATP1A1	0.0328305
IRF1	PPP1CB	0.0328255
NR4A1	SUPT6H	0.0328201
HES1	RPS7	0.0328161
NFE2L2	TMSB4X	0.0328133
IRF1	SLC25A6	0.0328088
ID2	PLIN2	0.0328081
ID2	CD53	0.0328057
PLEK	LRRC75B	0.0328057
IRF1	RPL35	0.0328051
IRF1	LAMB3	0.0327991
NR4A1	UNC119	0.0327975
NR4A1	PPP1R12A	0.0327962
ID2	SNRPN	0.0327952
AHCTF1	PLPP3	0.0327936
ID2	SH3GLB1	0.0327911
NR4A1	NFKBID	0.032788
PLEK	CASS4	0.0327878
IRF1	TPD52	0.032787
NR4A1	PLPP3	0.0327785
HES1	NFKBIE	0.0327742
ID2	NAP1L1	0.0327737
IRF1	DUSP26	0.0327726
AHCTF1	MCTP2	0.032765
IRF1	CTSH	0.0327612
PLEK	RPL22L1	0.032761
ETS2	ZEB2	0.0327597
IRF1	TRAF1	0.0327587
NR4A1	SNN	0.0327579
FOS	GRIPAP1	0.0327548
NR4A1	ATP1B1	0.0327488
IRF1	PANK1	0.032744
HES1	ISG15	0.0327396
ID2	ATF4	0.0327378
HES1	ATP1A1	0.0327354
HES1	ATG2A	0.0327339
IRF1	LITAF	0.0327333
ID2	IFNGR2	0.0327303
ID2	TAGAP	0.0327296
PLEK	RPL32	0.032728
ID2	NDRG1	0.0327271
ID2	PTPRJ	0.0327252
FOS	LCP2	0.0327252
NR4A1	RASSF1	0.0327251
AHCTF1	PPP1R2	0.0327249
IRF1	TIMP2	0.0327221
NR4A1	RPS20	0.032719
PLEK	CDS2	0.0327174
ID2	WBP2	0.0327162
ID2	OST4	0.0327156
IRF1	XRN1	0.0327127
IRF1	YWHAZ	0.0327115
NR4A1	OGT	0.0327112
IRF1	LCP1	0.0327101
IRF1	NCOR1	0.0327084
NR4A1	GRIPAP1	0.0327075
NR4A1	ATP11B	0.0327053
BHLHE40	FGD4	0.0327038
ID2	GABARAP	0.0327033
HES1	SFPQ	0.0326979
PLEK	VCL	0.0326947
AHCTF1	NR4A1	0.0326935
IRF1	IL18BP	0.0326925
NCOR1	CNTRL	0.0326925
ID2	TIMM44	0.0326915
ID2	SBNO1	0.0326911
NR4A1	SAT1	0.0326869
ID2	DENND5A	0.0326851
NR4A1	TPM3	0.032684
ID2	RASA2	0.0326836
IRF1	ZRANB2	0.0326821
NR4A1	ALOX5AP	0.032682
NR4A1	CAPZB	0.0326799
PLEK	E2F3	0.0326756
PLEK	RPL10A	0.0326753
ID2	SULF2	0.0326722
IRF1	BCL2A1	0.0326709
IRF1	STK38	0.0326699
IRF1	ARG2	0.0326664
NR4A1	EGR1	0.0326612
PLEK	RPL9	0.0326558
IRF1	TBC1D8	0.0326554
SUB1	CD37	0.0326496
FOS	EID1	0.0326473
HES1	ELOVL5	0.0326433
NR4A1	MCL1	0.0326408
IRF1	RPL3	0.0326374
IRF1	GNB2	0.0326372
AHCTF1	RPS17	0.0326368
PLEK	HES1	0.0326365
ID2	DHRS3	0.0326365
IRF1	CFLAR	0.0326357
NR4A1	SLC2A3	0.0326318
ID2	ETF1	0.0326317
HES1	SGK1	0.0326305
IRF1	SEC63	0.0326297
NR4A1	CCNL2	0.032627
IRF1	DENND3	0.0326262
IRF1	RPL36	0.0326247
IRF1	WAC	0.0326238
IRF1	UBR5	0.0326234
IRF1	FES	0.0326219
ID2	PLAU	0.0326168
ID2	RBM7	0.0326161
NR4A1	GTF2F1	0.032615
HES1	CD48	0.0326125
NR4A1	EWSR1	0.03261
NR4A1	LMNB1	0.0326087
HES1	ELL	0.0326037
ID2	BCAP31	0.0326035
ID2	SOD2	0.0326031
PLEK	ATG2A	0.0325965
NR4A1	CSF2RB	0.0325965
PLEK	PLAUR	0.0325962
IRF1	WIPF1	0.0325938
NR4A1	BCL2A1	0.0325924
PLEK	SET	0.0325833
IRF1	IFNAR2	0.0325813
ID2	MAP3K5	0.0325747
AHCTF1	PIK3AP1	0.0325723
IRF1	TACC1	0.0325721
ID2	SRSF6	0.0325677
ID2	NPM1	0.0325651
ID2	PNRC1	0.0325614
IRF1	GNAI2	0.0325592
IRF1	DOCK2	0.0325586
HES1	TAP1	0.0325578
AHCTF1	FGD4	0.0325578
NR4A1	HES1	0.0325552
PLEK	RPS11	0.0325474
FOS	RPL4	0.0325461
AHCTF1	SORL1	0.0325371
PLEK	FKBP8	0.0325368
IRF1	HNRNPR	0.0325358
ID2	CD5	0.0325345
IRF1	RPS10	0.0325316
NR4A1	PAFAH1B1	0.0325238
IRF1	ANXA11	0.0325225
ID2	RPS19	0.0325185
ID2	HMGB1	0.032518
PLEK	ID2	0.0325161
RBPJ	RPS24	0.0325125
ID2	HNRNPK	0.0325116
PLEK	DDX3X	0.0325109
HMGB1	EIF1B	0.0325093
ID2	EAPP	0.0325068
ID2	ALOX5AP	0.032503
PLEK	CD9	0.0325
HES1	RALB	0.0324942
HES1	PABPC1	0.0324932
IRF1	HERPUD1	0.0324924
IRF1	VIM	0.0324921
NR4A1	BTG1	0.0324891
NR4A1	RPS8	0.0324858
ID2	ZFAND6	0.0324844
HIVEP3	SREK1	0.0324833
ID2	STK38	0.0324795
LITAF	RPS8	0.0324794
ID2	GNB1	0.0324749
PLEK	LILRA5	0.0324685
NR4A1	GNAS	0.032466
ID2	CDKN2D	0.0324635
NR4A1	RPS13	0.0324618
IRF1	LILRA5	0.0324601
NR4A1	RBM22	0.0324584
IRF1	HNRNPD	0.032455
NR4A1	NCF4	0.0324508
NR4A1	TLN1	0.0324496
IRF1	NUB1	0.032444
NR4A1	USP15	0.0324412
ID2	CLEC4E	0.0324405
NR4A1	LCP2	0.0324405
NR4A1	FTMT	0.0324303
PLEK	ITGA5	0.0324235
IRF1	SLA	0.0324215
HES1	RPL35	0.0324214
AHCTF1	CLEC12A	0.0324181
FOS	LFNG	0.0324152
ETS2	TNFRSF1B	0.0324146
IRF1	MIER1	0.0324138
PLEK	RPS7	0.0324137
HES1	BHLHE40	0.0324118
ID2	FAM20C	0.0324093
IRF1	FPR2	0.0324063
IRF1	PAIP2	0.0324023
IRF1	EZH2	0.0323919
ID2	LYST	0.03239
FOS	SRSF11	0.0323842
ID2	FXYD5	0.0323837
AHCTF1	SH3KBP1	0.0323831
NR4A1	FAS	0.032383
LITAF	TMBIM1	0.0323818
ID2	HNRNPA2B1	0.0323805
FOS	CD36	0.0323794
ID2	SLC40A1	0.0323785
IRF1	CNBP	0.032378
NR4A1	IRF1	0.0323737
HES1	FAS	0.0323692
NR4A1	MCPH1	0.0323678
ID2	TMEM140	0.0323674
LITAF	ADORA2A	0.0323673
FOS	MTDH	0.0323665
ID2	TNIP1	0.0323657
PLEK	FUS	0.0323636
HES1	XRN1	0.0323628
NR4A1	RYBP	0.0323596
NR4A1	TIMP1	0.032357
NR4A1	RNF19B	0.0323557
ID2	CACYBP	0.0323553
IRF1	APOBR	0.032355
NR4A1	S100A4	0.0323526
IRF1	CAPG	0.0323486
HES1	OGT	0.032347
IRF1	CDS2	0.0323467
IRF1	SBNO1	0.0323465
HES1	RPL24	0.0323462
HES1	RPL27	0.0323436
NR4A1	ITGB2	0.0323407
ETS2	FOSL2	0.0323401
NR4A1	HNRNPU	0.0323389
PLEK	PTGS2	0.0323384
HES1	TMBIM1	0.0323374
IRF1	KLC1	0.0323362
FOS	CCDC90B	0.032335
NR4A1	ZFC3H1	0.0323339
ID2	HUWE1	0.0323283
FOS	UBE2L5	0.0323277
HES1	ITM2B	0.0323252
PLEK	MAP3K5	0.0323247
AHCTF1	RPL31	0.0323235
NR4A1	SRP14	0.0323227
SFPQ	FTH1	0.0323203
ID2	RPS11	0.0323174
HES1	SAMSN1	0.0323172
ID2	SYNE1	0.032315
IRF1	FGD3	0.0323116
RBPJ	LTF	0.03231
IRF1	DIAPH1	0.032309
NR4A1	KLF6	0.0323069
ID2	RELA	0.0323062
ID2	ACTB	0.0323025
IRF1	TLR4	0.0323016
ID2	IER3	0.0322994
ID2	IVNS1ABP	0.0322984
HES1	CSF2RA	0.0322981
RBPJ	FTH1	0.0322945
IRF1	RGS10	0.03229
CSRNP1	CAMKK1	0.0322891
NR4A1	CXCL16	0.0322866
PLEK	SAMSN1	0.0322855
NR4A1	TYROBP	0.0322832
NR4A1	RPSA	0.0322829
NR4A1	APOBR	0.0322805
NR4A1	MYL6	0.0322795
ID2	BTF3	0.0322736
IRF1	TPM4	0.0322721
IRF1	FGD4	0.0322702
HES1	SNF8	0.0322689
NR4A1	BNIP3L	0.0322688
IRF1	ENO1	0.0322668
NR4A1	ETF1	0.0322652
IRF1	TMBIM1	0.0322551
FOS	MANF	0.032253
HES1	RPL31	0.03225
ID2	CNOT1	0.0322491
PLEK	ZC3H15	0.032249
HES1	CLEC7A	0.0322451
ID2	SEC16A	0.0322443
HES1	CCL5	0.0322413
HES1	NUB1	0.0322355
ID2	SAMSN1	0.0322348
NR4A1	RNF10	0.0322344
IRF1	STIP1	0.0322301
HES1	FEM1C	0.0322283
PLEK	ICAM3	0.0322232
ID2	UTRN	0.0322223
IRF1	ICAM1	0.0322208
NR4A1	RAB20	0.0322147
EGR1	CLK4	0.0322142
HES1	JAK1	0.0322097
PLEK	RPL7A	0.0321995
ID2	ITSN2	0.0321977
ID2	GOSR2	0.0321903
PLEK	SNX10	0.0321898
IRF1	BCOR	0.0321885
NR4A1	PPP4R1	0.0321878
AHCTF1	ASH1L	0.0321862
IRF1	CAMKK1	0.0321835
NR4A1	TNF	0.0321813
HES1	PPP1CB	0.0321801
ID2	FAS	0.0321768
ID2	CNBP	0.0321749
FOS	CAST	0.0321731
[truncated: 42,697 more rows]

## Sheet: 10i
Conserved TF-target pairs (SpeciesNumber ≥ 4 species) in monocytes
regulatoryGene	targetGene	SpeciesNumber
ARID4B	FES	4
ARID4B	LUC7L3	4
BCLAF1	ABI1	4
CNBP	EIF4G2	4
CNBP	RPL4	4
ETS2	LYST	4
ETS2	NFE2L2	4
FOS	HERPUD1	4
FOS	HSPA5	5
FOS	NPC2	4
FOS	TGFBI	5
FOS	G0S2	4
FOS	EGR1	4
FOS	TSC22D3	4
KLF6	ARID4A	4
KLF6	ATP2B1	5
KLF6	B2M	4
KLF6	BTF3	4
KLF6	FOS	5
KLF6	GNAI2	4
KLF6	HNRNPU	4
KLF6	MCL1	4
KLF6	RGS1	4
KLF6	RPL14	4
KLF6	RPL24	4
KLF6	RPL32	4
KLF6	RPL4	4
KLF6	SH3BGRL3	4
KLF6	VIM	4
KLF6	DUSP6	4
KMT2C	ARID4B	4
KMT2C	ATAD2B	4
KMT2C	FGD3	4
KMT2C	GGNBP2	4
KMT2C	GNAS	4
KMT2C	LYN	4
KMT2C	PCF11	4
KMT2C	PDE4B	4
KMT2C	PTPRC	4
KMT2C	RPL14	4
KMT2C	RPL4	4
KMT2C	SBNO1	4
KMT2C	SLC25A3	4
KMT2C	SSR2	4
KMT2C	TOP1	4
KMT2C	TRIP12	4
KMT2C	USP15	4
KMT2C	UTRN	4
MIER1	KIDINS220	4
NCOR1	ARID4A	4
NCOR1	ARPC2	4
NCOR1	CREBRF	4
NCOR1	DOCK10	4
NCOR1	HNRNPH1	4
NCOR1	IQGAP1	4
NCOR1	JMJD1C	4
NCOR1	MBNL1	4
NCOR1	MYH9	4
NCOR1	PAIP2	4
NCOR1	ROCK1	4
NCOR1	SERBP1	4
NCOR1	THRAP3	4
NCOR1	TIPARP	4
NCOR1	UBB	5
NCOR1	UBN1	4
NFE2L2	SKAP2	4
PLEK	ADAM17	4
PLEK	APP	4
PLEK	ATP6V0E1	4
PLEK	B2M	6
PLEK	CANX	4
PLEK	CD74	4
PLEK	CLINT1	4
PLEK	CLTA	6
PLEK	DNAJC3	4
PLEK	EIF3D	5
PLEK	GABARAPL2	4
PLEK	GNAI2	4
PLEK	HMOX1	4
PLEK	HSP90B1	4
PLEK	HSPA5	4
PLEK	ITGB1	4
PLEK	ITM2B	4
PLEK	LBR	4
PLEK	LCP2	4
PLEK	LGALS3	6
PLEK	MGST1	4
PLEK	MTSS1	4
PLEK	NDUFA8	4
PLEK	NFKBIA	4
PLEK	NPC2	4
PLEK	NPM1	4
PLEK	PLIN2	4
PLEK	PSMB4	4
PLEK	RPL12	4
PLEK	RPL14	4
PLEK	RPL32	4
PLEK	RPL4	4
PLEK	SH3GLB1	4
PLEK	SLC25A3	4
PLEK	SSR2	4
PLEK	SYK	5
PLEK	TLN1	4
PLEK	TOP1	5
PLEK	TPM4	4
PLEK	UBB	4
PLEK	VIM	4
PLEK	CORO1C	4
PLEK	CTSB	4
PLEK	HCK	5
PLEK	RGS18	4
PLEK	TMBIM1	4
PLEK	TNFAIP3	4
PLEK	TRIB1	4
RBPJ	CD44	5
RBPJ	TRPM7	4
SFPQ	DDX42	4
SFPQ	TCERG1	4
SUB1	ATP6V0E1	4
SUB1	B2M	4
SUB1	BTF3	4
SUB1	CLTA	4
SUB1	COPB2	4
SUB1	EIF6	4
SUB1	FAM32A	4
SUB1	HSPA5	4
SUB1	LGALS1	4
SUB1	LGALS3	4
SUB1	MCL1	4
SUB1	RPL14	4
SUB1	SEC13	4
SUB1	SF3B6	4
SUB1	SSR2	4
SUB1	UBB	4
SUB1	VDAC2	4
SUB1	VIM	4
SUB1	WDR1	4
SUB1	ANXA5	4
TAX1BP1	DDX5	4
TAX1BP1	DNAJC7	4
TAX1BP1	GGNBP2	4
TAX1BP1	PTPRC	4
TAX1BP1	UTRN	4
ZEB2	ALOX5AP	4
ZEB2	ATP2B1	5
ZEB2	ATRX	4
ZEB2	BACH1	4
ZEB2	BTF3	4
ZEB2	CCNL2	4
ZEB2	CTSS	4
ZEB2	DENND4A	4
ZEB2	EIF3D	4
ZEB2	EIF3F	4
ZEB2	GABARAPL2	4
ZEB2	HECTD1	4
ZEB2	IQGAP1	4
ZEB2	ITCH	4
ZEB2	ITM2B	4
ZEB2	ITSN2	4
ZEB2	LCP2	4
ZEB2	LYN	4
ZEB2	MACF1	4
ZEB2	MANF	4
ZEB2	MTSS1	4
ZEB2	NIPBL	4
ZEB2	NPC2	6
ZEB2	PGD	4
ZEB2	PICALM	5
ZEB2	PLEK	4
ZEB2	PPP1R12A	5
ZEB2	PPP3CA	4
ZEB2	PTPRC	4
ZEB2	QKI	4
ZEB2	RAP1B	5
ZEB2	RPL14	5
ZEB2	SSH2	4
ZEB2	SSR2	4
ZEB2	SUB1	4
ZEB2	SUPT6H	4
ZEB2	SYK	4
ZEB2	TKT	5
ZEB2	TLN1	4
ZEB2	UBB	5
ZEB2	VIM	4
ZEB2	CTSB	5
ZEB2	LFNG	4
ZEB2	TMBIM1	4
ZNF706	ATP6V0E1	4
ZNF706	CCT5	4
ZNF706	EIF2S1	4
ZNF706	MRPL17	4
ZNF706	PARK7	4
MEF2C	COPS3	4
TCF7L2	PECAM1	4

## Sheet: 10j
GO term enrichment analysis predicted target genes functions in monocytes
ID	Description	GeneRatio	BgRatio	pvalue	p.adjust	qvalue	geneID	Count	cluster
GO:0036499	PERK-mediated unfolded protein response	2/7	23/18862	2.97581e-05	0.00507885	0.00210417	HERPUD1/HSPA5	2	FOS
GO:0140467	integrated stress response signaling	2/7	27/18862	4.12557e-05	0.00507885	0.00210417	HERPUD1/HSPA5	2	FOS
GO:0071480	cellular response to gamma radiation	2/7	28/18862	4.44214e-05	0.00507885	0.00210417	HSPA5/EGR1	2	FOS
GO:1903320	regulation of protein modification by small protein conjugation or removal	3/7	237/18862	6.60503e-05	0.00566381	0.00234652	HERPUD1/HSPA5/EGR1	3	FOS
GO:1903573	negative regulation of response to endoplasmic reticulum stress	2/7	44/18862	0.000110857	0.00760478	0.00315067	HERPUD1/HSPA5	2	FOS
GO:0006984	ER-nucleus signaling pathway	2/7	53/18862	0.000161224	0.00789997	0.00327297	HERPUD1/HSPA5	2	FOS
GO:0010332	response to gamma radiation	2/7	53/18862	0.000161224	0.00789997	0.00327297	HSPA5/EGR1	2	FOS
GO:0042698	ovulation cycle	2/7	62/18862	0.000220892	0.00925493	0.00383433	HSPA5/EGR1	2	FOS
GO:0071479	cellular response to ionizing radiation	2/7	65/18862	0.000242841	0.00925493	0.00383433	HSPA5/EGR1	2	FOS
GO:0019216	regulation of lipid metabolic process	3/7	402/18862	0.000315545	0.0107817	0.00446686	NPC2/G0S2/EGR1	3	FOS
GO:0030433	ubiquitin-dependent ERAD pathway	2/7	80/18862	0.000367953	0.0107817	0.00446686	HERPUD1/HSPA5	2	FOS
GO:1905897	regulation of response to endoplasmic reticulum stress	2/7	81/18862	0.000377201	0.0107817	0.00446686	HERPUD1/HSPA5	2	FOS
GO:0036503	ERAD pathway	2/7	102/18862	0.000597455	0.0157636	0.00653089	HERPUD1/HSPA5	2	FOS
GO:0043618	regulation of transcription from RNA polymerase II promoter in response to stress	2/7	109/18862	0.000681861	0.0167056	0.00692114	HSPA5/EGR1	2	FOS
GO:0043620	regulation of DNA-templated transcription in response to stress	2/7	115/18862	0.000758554	0.0173456	0.0071863	HSPA5/EGR1	2	FOS
GO:0045047	protein targeting to ER	2/7	120/18862	0.00082552	0.0176058	0.00729412	HERPUD1/HSPA5	2	FOS
GO:0072599	establishment of protein localization to endoplasmic reticulum	2/7	124/18862	0.000881086	0.0176058	0.00729412	HERPUD1/HSPA5	2	FOS
GO:0030968	endoplasmic reticulum unfolded protein response	2/7	127/18862	0.000923922	0.0176058	0.00729412	HERPUD1/HSPA5	2	FOS
GO:0010212	response to ionizing radiation	2/7	142/18862	0.00115296	0.020814	0.00862324	HSPA5/EGR1	2	FOS
GO:0034620	cellular response to unfolded protein	2/7	149/18862	0.00126828	0.0215493	0.00892788	HERPUD1/HSPA5	2	FOS
GO:0070972	protein localization to endoplasmic reticulum	2/7	152/18862	0.00131934	0.0215493	0.00892788	HERPUD1/HSPA5	2	FOS
GO:0035967	cellular response to topologically incorrect protein	2/7	168/18862	0.00160817	0.0248362	0.0102897	HERPUD1/HSPA5	2	FOS
GO:0001659	temperature homeostasis	2/7	171/18862	0.0016654	0.0248362	0.0102897	G0S2/EGR1	2	FOS
GO:0006986	response to unfolded protein	2/7	185/18862	0.0019453	0.0278015	0.0115182	HERPUD1/HSPA5	2	FOS
GO:0071478	cellular response to radiation	2/7	191/18862	0.00207167	0.0284234	0.0117758	HSPA5/EGR1	2	FOS
GO:0031396	regulation of protein ubiquitination	2/7	205/18862	0.00238144	0.0305443	0.0126545	HERPUD1/HSPA5	2	FOS
GO:0035966	response to topologically incorrect protein	2/7	206/18862	0.00240436	0.0305443	0.0126545	HERPUD1/HSPA5	2	FOS
GO:0061448	connective tissue development	2/7	243/18862	0.00332621	0.034871	0.0144471	TGFBI/EGR1	2	FOS
GO:0036500	ATF6-mediated unfolded protein response	1/7	10/18862	0.00370586	0.034871	0.0144471	HSPA5	1	FOS
GO:0072124	regulation of glomerular mesangial cell proliferation	1/7	10/18862	0.00370586	0.034871	0.0144471	EGR1	1	FOS
GO:0072203	cell proliferation involved in metanephros development	1/7	10/18862	0.00370586	0.034871	0.0144471	EGR1	1	FOS
GO:0034975	protein folding in endoplasmic reticulum	1/7	11/18862	0.00407579	0.034871	0.0144471	HSPA5	1	FOS
GO:0072110	glomerular mesangial cell proliferation	1/7	11/18862	0.00407579	0.034871	0.0144471	EGR1	1	FOS
GO:1903897	regulation of PERK-mediated unfolded protein response	1/7	11/18862	0.00407579	0.034871	0.0144471	HSPA5	1	FOS
GO:1990440	positive regulation of transcription from RNA polymerase II promoter in response to endoplasmic reticulum stress	1/7	11/18862	0.00407579	0.034871	0.0144471	HSPA5	1	FOS
GO:0006620	posttranslational protein targeting to endoplasmic reticulum membrane	1/7	12/18862	0.00444561	0.034871	0.0144471	HSPA5	1	FOS
GO:0006983	ER overload response	1/7	12/18862	0.00444561	0.034871	0.0144471	HSPA5	1	FOS
GO:0032352	positive regulation of hormone metabolic process	1/7	12/18862	0.00444561	0.034871	0.0144471	EGR1	1	FOS
GO:0044849	estrous cycle	1/7	12/18862	0.00444561	0.034871	0.0144471	EGR1	1	FOS
GO:1903332	regulation of protein folding	1/7	12/18862	0.00444561	0.034871	0.0144471	HSPA5	1	FOS
GO:0071236	cellular response to antibiotic	1/7	13/18862	0.00481532	0.034871	0.0144471	HSPA5	1	FOS
GO:0071287	cellular response to manganese ion	1/7	13/18862	0.00481532	0.034871	0.0144471	HSPA5	1	FOS
GO:1902947	regulation of tau-protein kinase activity	1/7	13/18862	0.00481532	0.034871	0.0144471	EGR1	1	FOS
GO:1904294	positive regulation of ERAD pathway	1/7	13/18862	0.00481532	0.034871	0.0144471	HERPUD1	1	FOS
GO:0048511	rhythmic process	2/7	294/18862	0.00482847	0.034871	0.0144471	HSPA5/EGR1	2	FOS
GO:0034976	response to endoplasmic reticulum stress	2/7	296/18862	0.00489276	0.034871	0.0144471	HERPUD1/HSPA5	2	FOS
GO:0035437	maintenance of protein localization in endoplasmic reticulum	1/7	14/18862	0.0051849	0.034871	0.0144471	HSPA5	1	FOS
GO:0045475	locomotor rhythm	1/7	14/18862	0.0051849	0.034871	0.0144471	EGR1	1	FOS
GO:1900102	negative regulation of endoplasmic reticulum unfolded protein response	1/7	14/18862	0.0051849	0.034871	0.0144471	HSPA5	1	FOS
GO:1901722	regulation of cell proliferation involved in kidney development	1/7	14/18862	0.0051849	0.034871	0.0144471	EGR1	1	FOS
GO:1903894	regulation of IRE1-mediated unfolded protein response	1/7	14/18862	0.0051849	0.034871	0.0144471	HSPA5	1	FOS
GO:0042448	progesterone metabolic process	1/7	15/18862	0.00555437	0.0351535	0.0145641	EGR1	1	FOS
GO:0048532	anatomical structure arrangement	1/7	15/18862	0.00555437	0.0351535	0.0145641	HSPA5	1	FOS
GO:0072224	metanephric glomerulus development	1/7	15/18862	0.00555437	0.0351535	0.0145641	EGR1	1	FOS
GO:0072109	glomerular mesangium development	1/7	16/18862	0.00592371	0.0351535	0.0145641	EGR1	1	FOS
GO:1902074	response to salt	1/7	16/18862	0.00592371	0.0351535	0.0145641	HSPA5	1	FOS
GO:0008202	steroid metabolic process	2/7	329/18862	0.00601123	0.0351535	0.0145641	NPC2/EGR1	2	FOS
GO:0071214	cellular response to abiotic stimulus	2/7	330/18862	0.00604681	0.0351535	0.0145641	HSPA5/EGR1	2	FOS
GO:0104004	cellular response to environmental stimulus	2/7	330/18862	0.00604681	0.0351535	0.0145641	HSPA5/EGR1	2	FOS
GO:0010566	regulation of ketone biosynthetic process	1/7	17/18862	0.00629295	0.0359293	0.0148856	EGR1	1	FOS
GO:0070997	neuron death	2/7	342/18862	0.00648142	0.0359293	0.0148856	HSPA5/EGR1	2	FOS
GO:0097501	stress response to metal ion	1/7	18/18862	0.00666206	0.0359293	0.0148856	HSPA5	1	FOS
GO:1902236	negative regulation of endoplasmic reticulum stress-induced intrinsic apoptotic signaling pathway	1/7	18/18862	0.00666206	0.0359293	0.0148856	HERPUD1	1	FOS
GO:2001233	regulation of apoptotic signaling pathway	2/7	348/18862	0.00670402	0.0359293	0.0148856	HERPUD1/G0S2	2	FOS
GO:1904292	regulation of ERAD pathway	1/7	19/18862	0.00703106	0.0367852	0.0152401	HERPUD1	1	FOS
GO:0007178	transmembrane receptor protein serine/threonine kinase signaling pathway	2/7	358/18862	0.0070828	0.0367852	0.0152401	HSPA5/EGR1	2	FOS
GO:0010042	response to manganese ion	1/7	20/18862	0.00739994	0.0367852	0.0152401	HSPA5	1	FOS
GO:0046885	regulation of hormone biosynthetic process	1/7	20/18862	0.00739994	0.0367852	0.0152401	EGR1	1	FOS
GO:0070233	negative regulation of T cell apoptotic process	1/7	20/18862	0.00739994	0.0367852	0.0152401	TSC22D3	1	FOS
GO:0072111	cell proliferation involved in kidney development	1/7	21/18862	0.0077687	0.0380666	0.015771	EGR1	1	FOS
GO:0021680	cerebellar Purkinje cell layer development	1/7	23/18862	0.00850587	0.0399659	0.0165579	HSPA5	1	FOS
GO:0042026	protein refolding	1/7	23/18862	0.00850587	0.0399659	0.0165579	HSPA5	1	FOS
GO:0120255	olefinic compound biosynthetic process	1/7	23/18862	0.00850587	0.0399659	0.0165579	EGR1	1	FOS
GO:0036003	positive regulation of transcription from RNA polymerase II promoter in response to stress	1/7	24/18862	0.00887428	0.0411335	0.0170416	HSPA5	1	FOS
GO:0032469	endoplasmic reticulum calcium ion homeostasis	1/7	25/18862	0.00924257	0.0411714	0.0170574	HERPUD1	1	FOS
GO:0033233	regulation of protein sumoylation	1/7	25/18862	0.00924257	0.0411714	0.0170574	EGR1	1	FOS
GO:0072012	glomerulus vasculature development	1/7	25/18862	0.00924257	0.0411714	0.0170574	EGR1	1	FOS
GO:0006700	C21-steroid hormone biosynthetic process	1/7	26/18862	0.00961074	0.0412061	0.0170717	EGR1	1	FOS
GO:0061437	renal system vasculature development	1/7	26/18862	0.00961074	0.0412061	0.0170717	EGR1	1	FOS
GO:0061440	kidney vasculature development	1/7	26/18862	0.00961074	0.0412061	0.0170717	EGR1	1	FOS
GO:0043161	proteasome-mediated ubiquitin-dependent protein catabolic process	2/7	425/18862	0.00986804	0.0412377	0.0170848	HERPUD1/HSPA5	2	FOS
GO:0032366	intracellular sterol transport	1/7	27/18862	0.0099788	0.0412377	0.0170848	NPC2	1	FOS
GO:0032367	intracellular cholesterol transport	1/7	27/18862	0.0099788	0.0412377	0.0170848	NPC2	1	FOS
GO:0006605	protein targeting	2/7	441/18862	0.0105957	0.0422425	0.0175011	HERPUD1/HSPA5	2	FOS
GO:0030970	retrograde protein transport, ER to cytosol	1/7	29/18862	0.0107146	0.0422425	0.0175011	HERPUD1	1	FOS
GO:1900101	regulation of endoplasmic reticulum unfolded protein response	1/7	29/18862	0.0107146	0.0422425	0.0175011	HSPA5	1	FOS
GO:1903513	endoplasmic reticulum to cytosol transport	1/7	29/18862	0.0107146	0.0422425	0.0175011	HERPUD1	1	FOS
GO:0009314	response to radiation	2/7	447/18862	0.0108747	0.0423866	0.0175608	HSPA5/EGR1	2	FOS
GO:1902235	regulation of endoplasmic reticulum stress-induced intrinsic apoptotic signaling pathway	1/7	30/18862	0.0110823	0.0427103	0.0176949	HERPUD1	1	FOS
GO:0070229	negative regulation of lymphocyte apoptotic process	1/7	31/18862	0.0114499	0.0436367	0.0180787	TSC22D3	1	FOS
GO:0071353	cellular response to interleukin-4	1/7	32/18862	0.0118173	0.0445422	0.0184539	HSPA5	1	FOS
GO:0032350	regulation of hormone metabolic process	1/7	33/18862	0.0121847	0.0454277	0.0188207	EGR1	1	FOS
GO:0051085	chaperone cofactor-dependent protein refolding	1/7	34/18862	0.0125519	0.0455568	0.0188743	HSPA5	1	FOS
GO:0070232	regulation of T cell apoptotic process	1/7	34/18862	0.0125519	0.0455568	0.0188743	TSC22D3	1	FOS
GO:0010498	proteasomal protein catabolic process	2/7	483/18862	0.0126178	0.0455568	0.0188743	HERPUD1/HSPA5	2	FOS
GO:0070670	response to interleukin-4	1/7	35/18862	0.012919	0.0456828	0.0189264	HSPA5	1	FOS
GO:1905898	positive regulation of response to endoplasmic reticulum stress	1/7	35/18862	0.012919	0.0456828	0.0189264	HERPUD1	1	FOS
GO:0043029	T cell homeostasis	1/7	36/18862	0.013286	0.0465011	0.0192655	TSC22D3	1	FOS
GO:0021587	cerebellum morphogenesis	1/7	39/18862	0.0143863	0.0481165	0.0199347	HSPA5	1	FOS
GO:0051084	'de novo' posttranslational protein folding	1/7	39/18862	0.0143863	0.0481165	0.0199347	HSPA5	1	FOS
GO:0072210	metanephric nephron development	1/7	39/18862	0.0143863	0.0481165	0.0199347	EGR1	1	FOS
GO:1901998	toxin transport	1/7	39/18862	0.0143863	0.0481165	0.0199347	HSPA5	1	FOS
GO:0008207	C21-steroid hormone metabolic process	1/7	40/18862	0.0147529	0.0481165	0.0199347	EGR1	1	FOS
GO:1902895	positive regulation of pri-miRNA transcription by RNA polymerase II	1/7	40/18862	0.0147529	0.0481165	0.0199347	EGR1	1	FOS
GO:0034383	low-density lipoprotein particle clearance	1/7	41/18862	0.0151193	0.0481165	0.0199347	NPC2	1	FOS
GO:0021575	hindbrain morphogenesis	1/7	42/18862	0.0154856	0.0481165	0.0199347	HSPA5	1	FOS
GO:0042181	ketone biosynthetic process	1/7	42/18862	0.0154856	0.0481165	0.0199347	EGR1	1	FOS
GO:0072595	maintenance of protein localization in organelle	1/7	42/18862	0.0154856	0.0481165	0.0199347	HSPA5	1	FOS
GO:0006458	'de novo' protein folding	1/7	43/18862	0.0158518	0.0481165	0.0199347	HSPA5	1	FOS
GO:0021762	substantia nigra development	1/7	43/18862	0.0158518	0.0481165	0.0199347	HSPA5	1	FOS
GO:0022602	ovulation cycle process	1/7	43/18862	0.0158518	0.0481165	0.0199347	HSPA5	1	FOS
GO:0042220	response to cocaine	1/7	43/18862	0.0158518	0.0481165	0.0199347	HSPA5	1	FOS
GO:0046677	response to antibiotic	1/7	43/18862	0.0158518	0.0481165	0.0199347	HSPA5	1	FOS
GO:0021695	cerebellar cortex development	1/7	44/18862	0.0162179	0.0487958	0.0202162	HSPA5	1	FOS
GO:0048512	circadian behavior	1/7	45/18862	0.0165838	0.0492689	0.0204121	EGR1	1	FOS
GO:0007622	rhythmic behavior	1/7	46/18862	0.0169496	0.0492689	0.0204121	EGR1	1	FOS
GO:0120009	intermembrane lipid transfer	1/7	46/18862	0.0169496	0.0492689	0.0204121	NPC2	1	FOS
GO:2000107	negative regulation of leukocyte apoptotic process	1/7	46/18862	0.0169496	0.0492689	0.0204121	TSC22D3	1	FOS
GO:0032365	intracellular lipid transport	1/7	47/18862	0.0173154	0.0493055	0.0204273	NPC2	1	FOS
GO:0032527	protein exit from endoplasmic reticulum	1/7	48/18862	0.017681	0.0493055	0.0204273	HERPUD1	1	FOS
GO:0042149	cellular response to glucose starvation	1/7	48/18862	0.017681	0.0493055	0.0204273	HSPA5	1	FOS
GO:1990090	cellular response to nerve growth factor stimulus	1/7	48/18862	0.017681	0.0493055	0.0204273	HSPA5	1	FOS
GO:2001238	positive regulation of extrinsic apoptotic signaling pathway	1/7	48/18862	0.017681	0.0493055	0.0204273	G0S2	1	FOS
GO:0070231	T cell apoptotic process	1/7	49/18862	0.0180464	0.0495195	0.020516	TSC22D3	1	FOS
GO:0120178	steroid hormone biosynthetic process	1/7	49/18862	0.0180464	0.0495195	0.020516	EGR1	1	FOS
GO:0002931	response to ischemia	1/7	50/18862	0.0184118	0.0497264	0.0206017	EGR1	1	FOS
GO:1990089	response to nerve growth factor	1/7	50/18862	0.0184118	0.0497264	0.0206017	HSPA5	1	FOS
GO:0065002	intracellular protein transmembrane transport	1/7	51/18862	0.0187771	0.0499266	0.0206847	HSPA5	1	FOS
GO:1902893	regulation of pri-miRNA transcription by RNA polymerase II	1/7	51/18862	0.0187771	0.0499266	0.0206847	EGR1	1	FOS
GO:0061614	pri-miRNA transcription by RNA polymerase II	1/7	52/18862	0.0191422	0.050506	0.0209247	EGR1	1	FOS
GO:0071320	cellular response to cAMP	1/7	53/18862	0.0195072	0.0510762	0.0211609	HSPA5	1	FOS
GO:0070228	regulation of lymphocyte apoptotic process	1/7	54/18862	0.0198721	0.0516374	0.0213934	TSC22D3	1	FOS
GO:0032731	positive regulation of interleukin-1 beta production	1/7	56/18862	0.0206016	0.0531304	0.022012	EGR1	1	FOS
GO:0002260	lymphocyte homeostasis	1/7	57/18862	0.0209661	0.053667	0.0222343	TSC22D3	1	FOS
GO:0032722	positive regulation of chemokine production	1/7	60/18862	0.0220591	0.0552282	0.0228811	EGR1	1	FOS
GO:0048857	neural nucleus development	1/7	60/18862	0.0220591	0.0552282	0.0228811	HSPA5	1	FOS
GO:0071806	protein transmembrane transport	1/7	60/18862	0.0220591	0.0552282	0.0228811	HSPA5	1	FOS
GO:0070059	intrinsic apoptotic signaling pathway in response to endoplasmic reticulum stress	1/7	61/18862	0.0224232	0.0556246	0.0230453	HERPUD1	1	FOS
GO:0032835	glomerulus development	1/7	62/18862	0.0227872	0.0556246	0.0230453	EGR1	1	FOS
GO:0035690	cellular response to drug	1/7	63/18862	0.023151	0.0556246	0.0230453	HSPA5	1	FOS
GO:0061077	chaperone-mediated protein folding	1/7	63/18862	0.023151	0.0556246	0.0230453	HSPA5	1	FOS
GO:0032507	maintenance of protein location in cell	1/7	64/18862	0.0235148	0.0556246	0.0230453	HSPA5	1	FOS
GO:0032732	positive regulation of interleukin-1 production	1/7	64/18862	0.0235148	0.0556246	0.0230453	EGR1	1	FOS
GO:0033344	cholesterol efflux	1/7	64/18862	0.0235148	0.0556246	0.0230453	NPC2	1	FOS
GO:0035914	skeletal muscle cell differentiation	1/7	64/18862	0.0235148	0.0556246	0.0230453	EGR1	1	FOS
GO:0034381	plasma lipoprotein particle clearance	1/7	65/18862	0.0238784	0.0560978	0.0232414	NPC2	1	FOS
GO:0032922	circadian regulation of gene expression	1/7	67/18862	0.0246053	0.0570244	0.0236253	EGR1	1	FOS
GO:0036498	IRE1-mediated unfolded protein response	1/7	67/18862	0.0246053	0.0570244	0.0236253	HSPA5	1	FOS
GO:0042446	hormone biosynthetic process	1/7	69/18862	0.0253317	0.0583139	0.0241595	EGR1	1	FOS
GO:0070227	lymphocyte apoptotic process	1/7	71/18862	0.0260577	0.0595852	0.0246862	TSC22D3	1	FOS
GO:0043154	negative regulation of cysteine-type endopeptidase activity involved in apoptotic process	1/7	72/18862	0.0264205	0.0600148	0.0248642	HERPUD1	1	FOS
GO:0061418	regulation of transcription from RNA polymerase II promoter in response to hypoxia	1/7	77/18862	0.0282328	0.0637096	0.0263949	EGR1	1	FOS
GO:0001776	leukocyte homeostasis	1/7	79/18862	0.0289569	0.0644031	0.0266823	TSC22D3	1	FOS
GO:2000106	regulation of leukocyte apoptotic process	1/7	80/18862	0.0293188	0.0644031	0.0266823	TSC22D3	1	FOS
GO:2000117	negative regulation of cysteine-type endopeptidase activity	1/7	80/18862	0.0293188	0.0644031	0.0266823	HERPUD1	1	FOS
GO:0016925	protein sumoylation	1/7	81/18862	0.0296806	0.0644031	0.0266823	EGR1	1	FOS
GO:0001656	metanephros development	1/7	82/18862	0.0300422	0.0644031	0.0266823	EGR1	1	FOS
GO:0006970	response to osmotic stress	1/7	82/18862	0.0300422	0.0644031	0.0266823	TSC22D3	1	FOS
GO:0071277	cellular response to calcium ion	1/7	82/18862	0.0300422	0.0644031	0.0266823	HSPA5	1	FOS
GO:1901264	carbohydrate derivative transport	1/7	82/18862	0.0300422	0.0644031	0.0266823	NPC2	1	FOS
GO:0030512	negative regulation of transforming growth factor beta receptor signaling pathway	1/7	86/18862	0.0314877	0.0666684	0.0276208	HSPA5	1	FOS
GO:0030901	midbrain development	1/7	86/18862	0.0314877	0.0666684	0.0276208	HSPA5	1	FOS
GO:0032436	positive regulation of proteasomal ubiquitin-dependent protein catabolic process	1/7	88/18862	0.0322097	0.0676904	0.0280442	HERPUD1	1	FOS
GO:0032642	regulation of chemokine production	1/7	89/18862	0.0325706	0.0676904	0.0280442	EGR1	1	FOS
GO:0050810	regulation of steroid biosynthetic process	1/7	91/18862	0.0332919	0.0676904	0.0280442	EGR1	1	FOS
GO:0045185	maintenance of protein location	1/7	92/18862	0.0336524	0.0676904	0.0280442	HSPA5	1	FOS
GO:1901216	positive regulation of neuron death	1/7	92/18862	0.0336524	0.0676904	0.0280442	EGR1	1	FOS
GO:0008585	female gonad development	1/7	93/18862	0.0340128	0.0676904	0.0280442	HSPA5	1	FOS
GO:0051591	response to cAMP	1/7	93/18862	0.0340128	0.0676904	0.0280442	HSPA5	1	FOS
GO:0015914	phospholipid transport	1/7	94/18862	0.0343731	0.0676904	0.0280442	NPC2	1	FOS
GO:0021549	cerebellum development	1/7	94/18862	0.0343731	0.0676904	0.0280442	HSPA5	1	FOS
GO:0042632	cholesterol homeostasis	1/7	94/18862	0.0343731	0.0676904	0.0280442	NPC2	1	FOS
GO:0032602	chemokine production	1/7	95/18862	0.0347333	0.0676904	0.0280442	EGR1	1	FOS
GO:0055092	sterol homeostasis	1/7	95/18862	0.0347333	0.0676904	0.0280442	NPC2	1	FOS
GO:0060337	type I interferon signaling pathway	1/7	95/18862	0.0347333	0.0676904	0.0280442	EGR1	1	FOS
GO:2001243	negative regulation of intrinsic apoptotic signaling pathway	1/7	95/18862	0.0347333	0.0676904	0.0280442	HERPUD1	1	FOS
GO:0071357	cellular response to type I interferon	1/7	96/18862	0.0350933	0.0679355	0.0281457	EGR1	1	FOS
GO:0046545	development of primary female sexual characteristics	1/7	97/18862	0.0354532	0.0679355	0.0281457	HSPA5	1	FOS
GO:0120162	positive regulation of cold-induced thermogenesis	1/7	97/18862	0.0354532	0.0679355	0.0281457	G0S2	1	FOS
GO:0043279	response to alkaloid	1/7	99/18862	0.0361727	0.0689291	0.0285574	HSPA5	1	FOS
GO:0022037	metencephalon development	1/7	101/18862	0.0368918	0.0689858	0.0285809	HSPA5	1	FOS
GO:0034340	response to type I interferon	1/7	101/18862	0.0368918	0.0689858	0.0285809	EGR1	1	FOS
GO:0097006	regulation of plasma lipoprotein particle levels	1/7	101/18862	0.0368918	0.0689858	0.0285809	NPC2	1	FOS
GO:0071887	leukocyte apoptotic process	1/7	102/18862	0.0372511	0.0689858	0.0285809	TSC22D3	1	FOS
GO:0002062	chondrocyte differentiation	1/7	103/18862	0.0376103	0.0689858	0.0285809	TGFBI	1	FOS
GO:0032651	regulation of interleukin-1 beta production	1/7	103/18862	0.0376103	0.0689858	0.0285809	EGR1	1	FOS
GO:0070498	interleukin-1-mediated signaling pathway	1/7	103/18862	0.0376103	0.0689858	0.0285809	EGR1	1	FOS
GO:2000060	positive regulation of ubiquitin-dependent protein catabolic process	1/7	104/18862	0.0379695	0.0692741	0.0287003	HERPUD1	1	FOS
GO:0032611	interleukin-1 beta production	1/7	108/18862	0.0394048	0.0714075	0.0295842	EGR1	1	FOS
GO:0030301	cholesterol transport	1/7	109/18862	0.0397633	0.0714075	0.0295842	NPC2	1	FOS
GO:1901800	positive regulation of proteasomal protein catabolic process	1/7	109/18862	0.0397633	0.0714075	0.0295842	HERPUD1	1	FOS
GO:0046660	female sex differentiation	1/7	111/18862	0.0404801	0.072316	0.0299606	HSPA5	1	FOS
GO:0031398	positive regulation of protein ubiquitination	1/7	118/18862	0.0429851	0.0762383	0.0315856	HSPA5	1	FOS
GO:0032652	regulation of interleukin-1 production	1/7	119/18862	0.0433425	0.0762383	0.0315856	EGR1	1	FOS
GO:0120254	olefinic compound metabolic process	1/7	119/18862	0.0433425	0.0762383	0.0315856	EGR1	1	FOS
GO:0015918	sterol transport	1/7	122/18862	0.044414	0.07733	0.0320379	NPC2	1	FOS
GO:0019218	regulation of steroid metabolic process	1/7	122/18862	0.044414	0.07733	0.0320379	EGR1	1	FOS
GO:0032612	interleukin-1 production	1/7	126/18862	0.0458411	0.0788347	0.0326613	EGR1	1	FOS
GO:2001235	positive regulation of apoptotic signaling pathway	1/7	126/18862	0.0458411	0.0788347	0.0326613	G0S2	1	FOS
GO:0017015	regulation of transforming growth factor beta receptor signaling pathway	1/7	127/18862	0.0461976	0.0788347	0.0326613	HSPA5	1	FOS
GO:1903052	positive regulation of proteolysis involved in cellular protein catabolic process	1/7	127/18862	0.0461976	0.0788347	0.0326613	HERPUD1	1	FOS
GO:0046683	response to organophosphorus	1/7	130/18862	0.0472664	0.0798638	0.0330877	HSPA5	1	FOS
GO:1903844	regulation of cellular response to transforming growth factor beta stimulus	1/7	130/18862	0.0472664	0.0798638	0.0330877	HSPA5	1	FOS
GO:0032434	regulation of proteasomal ubiquitin-dependent protein catabolic process	1/7	132/18862	0.0479783	0.0806694	0.0334214	HERPUD1	1	FOS
GO:0015748	organophosphate ester transport	1/7	133/18862	0.0483341	0.0808712	0.033505	NPC2	1	FOS
GO:0090101	negative regulation of transmembrane receptor protein serine/threonine kinase signaling pathway	1/7	134/18862	0.0486898	0.0810709	0.0335877	HSPA5	1	FOS
GO:0034754	cellular hormone metabolic process	1/7	136/18862	0.0494008	0.0818574	0.0339136	EGR1	1	FOS
GO:1903322	positive regulation of protein modification by small protein conjugation or removal	1/7	137/18862	0.0497562	0.082038	0.0339884	HSPA5	1	FOS
GO:0072006	nephron development	1/7	138/18862	0.0501114	0.082038	0.0339884	EGR1	1	FOS
GO:0030902	hindbrain development	1/7	139/18862	0.0504665	0.082038	0.0339884	HSPA5	1	FOS
GO:0031333	negative regulation of protein-containing complex assembly	1/7	139/18862	0.0504665	0.082038	0.0339884	HSPA5	1	FOS
GO:0006720	isoprenoid metabolic process	1/7	143/18862	0.0518858	0.0833416	0.0345285	NPC2	1	FOS
GO:0014074	response to purine-containing compound	1/7	144/18862	0.0522404	0.0833416	0.0345285	HSPA5	1	FOS
GO:0106106	cold-induced thermogenesis	1/7	144/18862	0.0522404	0.0833416	0.0345285	G0S2	1	FOS
GO:0120161	regulation of cold-induced thermogenesis	1/7	144/18862	0.0522404	0.0833416	0.0345285	G0S2	1	FOS
GO:0051592	response to calcium ion	1/7	145/18862	0.0525948	0.0835186	0.0346019	HSPA5	1	FOS
GO:0007519	skeletal muscle tissue development	1/7	147/18862	0.0533034	0.0842537	0.0349064	EGR1	1	FOS
GO:0008203	cholesterol metabolic process	1/7	149/18862	0.0540114	0.0849813	0.0352078	NPC2	1	FOS
GO:1903364	positive regulation of cellular protein catabolic process	1/7	150/18862	0.0543653	0.0851475	0.0352767	HERPUD1	1	FOS
GO:0010976	positive regulation of neuron projection development	1/7	153/18862	0.0554262	0.0857956	0.0355452	HSPA5	1	FOS
GO:1990845	adaptive thermogenesis	1/7	153/18862	0.0554262	0.0857956	0.0355452	G0S2	1	FOS
GO:0030509	BMP signaling pathway	1/7	154/18862	0.0557796	0.0857956	0.0355452	EGR1	1	FOS
GO:2001236	regulation of extrinsic apoptotic signaling pathway	1/7	154/18862	0.0557796	0.0857956	0.0355452	G0S2	1	FOS
GO:0009267	cellular response to starvation	1/7	157/18862	0.0568392	0.0866482	0.0358984	HSPA5	1	FOS
GO:0060538	skeletal muscle organ development	1/7	157/18862	0.0568392	0.0866482	0.0358984	EGR1	1	FOS
GO:1902652	secondary alcohol metabolic process	1/7	158/18862	0.0571922	0.0868005	0.0359615	NPC2	1	FOS
GO:2001242	regulation of intrinsic apoptotic signaling pathway	1/7	160/18862	0.0578977	0.0872484	0.0361471	HERPUD1	1	FOS
GO:0007626	locomotory behavior	1/7	161/18862	0.0582504	0.0872484	0.0361471	EGR1	1	FOS
GO:2000058	regulation of ubiquitin-dependent protein catabolic process	1/7	161/18862	0.0582504	0.0872484	0.0361471	HERPUD1	1	FOS
GO:0055088	lipid homeostasis	1/7	162/18862	0.0586029	0.0873947	0.0362077	NPC2	1	FOS
GO:0016125	sterol metabolic process	1/7	165/18862	0.0596597	0.0885856	0.0367011	NPC2	1	FOS
GO:0071772	response to BMP	1/7	167/18862	0.0603637	0.0888616	0.0368155	EGR1	1	FOS
GO:0071773	cellular response to BMP stimulus	1/7	167/18862	0.0603637	0.0888616	0.0368155	EGR1	1	FOS
GO:0090090	negative regulation of canonical Wnt signaling pathway	1/7	179/18862	0.0645782	0.0946595	0.0392175	EGR1	1	FOS
GO:0071347	cellular response to interleukin-1	1/7	180/18862	0.0649287	0.0947683	0.0392626	EGR1	1	FOS
GO:0061136	regulation of proteasomal protein catabolic process	1/7	182/18862	0.0656293	0.095385	0.0395181	HERPUD1	1	FOS
GO:0009749	response to glucose	1/7	185/18862	0.0666794	0.0956947	0.0396464	EGR1	1	FOS
GO:0010565	regulation of cellular ketone metabolic process	1/7	185/18862	0.0666794	0.0956947	0.0396464	EGR1	1	FOS
GO:0051216	cartilage development	1/7	185/18862	0.0666794	0.0956947	0.0396464	TGFBI	1	FOS
GO:0071248	cellular response to metal ion	1/7	189/18862	0.0680779	0.0969858	0.0401813	HSPA5	1	FOS
GO:0006694	steroid biosynthetic process	1/7	190/18862	0.0684273	0.0969858	0.0401813	EGR1	1	FOS
GO:0009746	response to hexose	1/7	190/18862	0.0684273	0.0969858	0.0401813	EGR1	1	FOS
GO:0034284	response to monosaccharide	1/7	196/18862	0.070521	0.0991341	0.0410713	EGR1	1	FOS
GO:0042594	response to starvation	1/7	196/18862	0.070521	0.0991341	0.0410713	HSPA5	1	FOS
GO:0007179	transforming growth factor beta receptor signaling pathway	1/7	202/18862	0.0726108	0.101655	0.0421158	HSPA5	1	FOS
GO:0046890	regulation of lipid biosynthetic process	1/7	203/18862	0.0729586	0.101727	0.0421456	EGR1	1	FOS
GO:0043281	regulation of cysteine-type endopeptidase activity involved in apoptotic process	1/7	205/18862	0.0736541	0.101938	0.042233	HERPUD1	1	FOS
GO:0070555	response to interleukin-1	1/7	206/18862	0.0740017	0.101938	0.042233	EGR1	1	FOS
GO:0071456	cellular response to hypoxia	1/7	206/18862	0.0740017	0.101938	0.042233	EGR1	1	FOS
GO:0051651	maintenance of location in cell	1/7	209/18862	0.0750437	0.102266	0.0423688	HSPA5	1	FOS
GO:0031669	cellular response to nutrient levels	1/7	210/18862	0.0753908	0.102266	0.0423688	HSPA5	1	FOS
GO:0006612	protein targeting to membrane	1/7	211/18862	0.0757378	0.102266	0.0423688	HSPA5	1	FOS
GO:0007623	circadian rhythm	1/7	212/18862	0.0760847	0.102266	0.0423688	EGR1	1	FOS
GO:0008406	gonad development	1/7	212/18862	0.0760847	0.102266	0.0423688	HSPA5	1	FOS
GO:0030178	negative regulation of Wnt signaling pathway	1/7	212/18862	0.0760847	0.102266	0.0423688	EGR1	1	FOS
GO:0036294	cellular response to decreased oxygen levels	1/7	214/18862	0.0767781	0.102266	0.0423688	EGR1	1	FOS
GO:0007601	visual perception	1/7	215/18862	0.0771247	0.102266	0.0423688	TGFBI	1	FOS
GO:1903050	regulation of proteolysis involved in cellular protein catabolic process	1/7	215/18862	0.0771247	0.102266	0.0423688	HERPUD1	1	FOS
GO:0071241	cellular response to inorganic substance	1/7	216/18862	0.0774711	0.102266	0.0423688	HSPA5	1	FOS
GO:0045137	development of primary sexual characteristics	1/7	217/18862	0.0778174	0.102266	0.0423688	HSPA5	1	FOS
GO:0097191	extrinsic apoptotic signaling pathway	1/7	217/18862	0.0778174	0.102266	0.0423688	G0S2	1	FOS
GO:0042445	hormone metabolic process	1/7	218/18862	0.0781637	0.102329	0.0423949	EGR1	1	FOS
GO:0050953	sensory perception of light stimulus	1/7	219/18862	0.0785098	0.102391	0.0424207	TGFBI	1	FOS
GO:0009743	response to carbohydrate	1/7	221/18862	0.0792017	0.102902	0.0426325	EGR1	1	FOS
GO:2001234	negative regulation of apoptotic signaling pathway	1/7	224/18862	0.0802387	0.103856	0.0430277	HERPUD1	1	FOS
GO:0045732	positive regulation of protein catabolic process	1/7	225/18862	0.0805841	0.103911	0.0430505	HERPUD1	1	FOS
GO:0051402	neuron apoptotic process	1/7	230/18862	0.0823096	0.105344	0.0436441	HSPA5	1	FOS
GO:2000116	regulation of cysteine-type endopeptidase activity	1/7	230/18862	0.0823096	0.105344	0.0436441	HERPUD1	1	FOS
GO:0071453	cellular response to oxygen levels	1/7	231/18862	0.0826544	0.105392	0.043664	EGR1	1	FOS
GO:0006457	protein folding	1/7	233/18862	0.0833436	0.105487	0.0437032	HSPA5	1	FOS
GO:0071216	cellular response to biotic stimulus	1/7	233/18862	0.0833436	0.105487	0.0437032	HSPA5	1	FOS
GO:0031668	cellular response to extracellular stimulus	1/7	235/18862	0.0840324	0.105967	0.0439024	HSPA5	1	FOS
GO:0010951	negative regulation of endopeptidase activity	1/7	245/18862	0.0874696	0.109898	0.0455307	HERPUD1	1	FOS
GO:0030217	T cell differentiation	1/7	246/18862	0.0878127	0.109926	0.0455425	EGR1	1	FOS
GO:0048872	homeostasis of number of cells	1/7	249/18862	0.0888414	0.110459	0.0457633	TSC22D3	1	FOS
GO:0071560	cellular response to transforming growth factor beta stimulus	1/7	251/18862	0.0895266	0.110459	0.0457633	HSPA5	1	FOS
GO:0090092	regulation of transmembrane receptor protein serine/threonine kinase signaling pathway	1/7	251/18862	0.0895266	0.110459	0.0457633	HSPA5	1	FOS
GO:1903362	regulation of cellular protein catabolic process	1/7	251/18862	0.0895266	0.110459	0.0457633	HERPUD1	1	FOS
GO:0042180	cellular ketone metabolic process	1/7	254/18862	0.0905536	0.111326	0.0461224	EGR1	1	FOS
GO:0010466	negative regulation of peptidase activity	1/7	257/18862	0.0915796	0.111786	0.046313	HERPUD1	1	FOS
GO:0071559	response to transforming growth factor beta	1/7	257/18862	0.0915796	0.111786	0.046313	HSPA5	1	FOS
GO:0007548	sex differentiation	1/7	262/18862	0.0932875	0.113467	0.0470094	HSPA5	1	FOS
GO:0015850	organic hydroxy compound transport	1/7	271/18862	0.0963546	0.116783	0.0483834	NPC2	1	FOS
GO:0032868	response to insulin	1/7	278/18862	0.0987341	0.119246	0.0494036	EGR1	1	FOS
GO:0001822	kidney development	1/7	280/18862	0.0994129	0.119644	0.0495688	EGR1	1	FOS
GO:0097193	intrinsic apoptotic signaling pathway	1/7	283/18862	0.10043	0.120446	0.049901	HERPUD1	1	FOS
GO:0060828	regulation of canonical Wnt signaling pathway	1/7	287/18862	0.101785	0.121627	0.0503901	EGR1	1	FOS
GO:0072001	renal system development	1/7	288/18862	0.102124	0.121627	0.0503901	EGR1	1	FOS
GO:0007162	negative regulation of cell adhesion	1/7	295/18862	0.10449	0.123986	0.0513676	TGFBI	1	FOS
GO:0090287	regulation of cellular response to growth factor stimulus	1/7	296/18862	0.104828	0.123986	0.0513676	HSPA5	1	FOS
GO:1901214	regulation of neuron death	1/7	302/18862	0.106851	0.125909	0.0521644	EGR1	1	FOS
GO:0071496	cellular response to external stimulus	1/7	303/18862	0.107188	0.125909	0.0521644	HSPA5	1	FOS
GO:0007517	muscle organ development	1/7	317/18862	0.111893	0.130987	0.0542681	EGR1	1	FOS
GO:0051235	maintenance of location	1/7	319/18862	0.112563	0.131268	0.0543845	HSPA5	1	FOS
GO:0001655	urogenital system development	1/7	320/18862	0.112898	0.131268	0.0543845	EGR1	1	FOS
GO:0060070	canonical Wnt signaling pathway	1/7	333/18862	0.117243	0.13586	0.0562868	EGR1	1	FOS
GO:0031346	positive regulation of cell projection organization	1/7	344/18862	0.120906	0.139632	0.0578497	HSPA5	1	FOS
GO:0045861	negative regulation of proteolysis	1/7	346/18862	0.12157	0.139928	0.0579724	HERPUD1	1	FOS
GO:0001666	response to hypoxia	1/7	348/18862	0.122234	0.140222	0.0580942	EGR1	1	FOS
GO:0014706	striated muscle tissue development	1/7	351/18862	0.12323	0.140802	0.0583346	EGR1	1	FOS
GO:0010038	response to metal ion	1/7	352/18862	0.123561	0.140802	0.0583346	HSPA5	1	FOS
GO:0090150	establishment of protein localization to membrane	1/7	354/18862	0.124224	0.141089	0.0584533	HSPA5	1	FOS
GO:0030098	lymphocyte differentiation	1/7	358/18862	0.125548	0.141471	0.0586114	EGR1	1	FOS
GO:0009615	response to virus	1/7	359/18862	0.125879	0.141471	0.0586114	NPC2	1	FOS
GO:0042493	response to drug	1/7	359/18862	0.125879	0.141471	0.0586114	HSPA5	1	FOS
GO:0036293	response to decreased oxygen levels	1/7	360/18862	0.12621	0.141471	0.0586114	EGR1	1	FOS
GO:0030111	regulation of Wnt signaling pathway	1/7	365/18862	0.127862	0.142855	0.0591851	EGR1	1	FOS
GO:0045862	positive regulation of proteolysis	1/7	367/18862	0.128522	0.143126	0.0592974	HERPUD1	1	FOS
GO:0060537	muscle tissue development	1/7	371/18862	0.12984	0.144127	0.059712	EGR1	1	FOS
GO:0006066	alcohol metabolic process	1/7	373/18862	0.130499	0.144391	0.0598213	NPC2	1	FOS
GO:0042176	regulation of protein catabolic process	1/7	383/18862	0.133786	0.147328	0.0610383	HERPUD1	1	FOS
GO:0031331	positive regulation of cellular catabolic process	1/7	384/18862	0.134114	0.147328	0.0610383	HERPUD1	1	FOS
GO:0070482	response to oxygen levels	1/7	385/18862	0.134442	0.147328	0.0610383	EGR1	1	FOS
GO:0018205	peptidyl-lysine modification	1/7	391/18862	0.136408	0.149007	0.0617336	EGR1	1	FOS
GO:0030198	extracellular matrix organization	1/7	393/18862	0.137063	0.149129	0.0617842	TGFBI	1	FOS
GO:0043062	extracellular structure organization	1/7	394/18862	0.13739	0.149129	0.0617842	TGFBI	1	FOS
GO:0045229	external encapsulating structure organization	1/7	396/18862	0.138044	0.149366	0.0618824	TGFBI	1	FOS
GO:0002683	negative regulation of immune system process	1/7	403/18862	0.140329	0.151361	0.0627089	TSC22D3	1	FOS
GO:0048608	reproductive structure development	1/7	405/18862	0.140981	0.151587	0.0628028	HSPA5	1	FOS
GO:0061458	reproductive system development	1/7	408/18862	0.141958	0.152161	0.0630404	HSPA5	1	FOS
GO:1903131	mononuclear cell differentiation	1/7	411/18862	0.142934	0.15273	0.0632761	EGR1	1	FOS
GO:0052548	regulation of endopeptidase activity	1/7	426/18862	0.1478	0.157439	0.0652272	HERPUD1	1	FOS
GO:0010975	regulation of neuron projection development	1/7	428/18862	0.148447	0.157639	0.0653099	HSPA5	1	FOS
GO:0043434	response to peptide hormone	1/7	435/18862	0.150708	0.159246	0.0659759	EGR1	1	FOS
GO:0001819	positive regulation of cytokine production	1/7	437/18862	0.151354	0.159246	0.0659759	EGR1	1	FOS
GO:0062012	regulation of small molecule metabolic process	1/7	437/18862	0.151354	0.159246	0.0659759	EGR1	1	FOS
GO:0006874	cellular calcium ion homeostasis	1/7	442/18862	0.152965	0.160449	0.0664742	HERPUD1	1	FOS
GO:0043254	regulation of protein-containing complex assembly	1/7	446/18862	0.154251	0.161306	0.0668291	HSPA5	1	FOS
GO:0009896	positive regulation of catabolic process	1/7	450/18862	0.155537	0.161998	0.0671158	HERPUD1	1	FOS
GO:0031667	response to nutrient levels	1/7	451/18862	0.155858	0.161998	0.0671158	HSPA5	1	FOS
GO:0055074	calcium ion homeostasis	1/7	454/18862	0.15682	0.16219	0.0671955	HERPUD1	1	FOS
GO:0052547	regulation of peptidase activity	1/7	455/18862	0.157141	0.16219	0.0671955	HERPUD1	1	FOS
GO:0051346	negative regulation of hydrolase activity	1/7	456/18862	0.157461	0.16219	0.0671955	HERPUD1	1	FOS
GO:0006869	lipid transport	1/7	461/18862	0.159063	0.163349	0.0676755	NPC2	1	FOS
GO:0042110	T cell activation	1/7	474/18862	0.163213	0.167111	0.0692342	EGR1	1	FOS
GO:0009991	response to extracellular stimulus	1/7	477/18862	0.164169	0.167589	0.0694322	HSPA5	1	FOS
GO:0072503	cellular divalent inorganic cation homeostasis	1/7	480/18862	0.165123	0.168063	0.0696286	HERPUD1	1	FOS
GO:0043312	neutrophil degranulation	1/7	485/18862	0.166712	0.169	0.0700168	NPC2	1	FOS
GO:0001501	skeletal system development	1/7	486/18862	0.167029	0.169	0.0700168	TGFBI	1	FOS
GO:0002283	neutrophil activation involved in immune response	1/7	488/18862	0.167663	0.169143	0.0700761	NPC2	1	FOS
GO:0002446	neutrophil mediated immunity	1/7	499/18862	0.171146	0.171462	0.0710368	NPC2	1	FOS
GO:0072507	divalent inorganic cation homeostasis	1/7	499/18862	0.171146	0.171462	0.0710368	HERPUD1	1	FOS
GO:0042119	neutrophil activation	1/7	500/18862	0.171462	0.171462	0.0710368	NPC2	1	FOS
GO:0006402	mRNA catabolic process	6/15	375/18862	2.55222e-07	0.000150385	8.45551e-05	HNRNPU/RPL14/RPL24/RPL32/RPL4/VIM	6	KLF6
GO:0006401	RNA catabolic process	6/15	414/18862	4.56405e-07	0.000150385	8.45551e-05	HNRNPU/RPL14/RPL24/RPL32/RPL4/VIM	6	KLF6
GO:0006614	SRP-dependent cotranslational protein targeting to membrane	4/15	105/18862	1.18054e-06	0.000216181	0.000121549	RPL14/RPL24/RPL32/RPL4	4	KLF6
GO:0006613	cotranslational protein targeting to membrane	4/15	110/18862	1.42243e-06	0.000216181	0.000121549	RPL14/RPL24/RPL32/RPL4	4	KLF6
GO:0000184	nuclear-transcribed mRNA catabolic process, nonsense-mediated decay	4/15	120/18862	2.01451e-06	0.000216181	0.000121549	RPL14/RPL24/RPL32/RPL4	4	KLF6
GO:0045047	protein targeting to ER	4/15	120/18862	2.01451e-06	0.000216181	0.000121549	RPL14/RPL24/RPL32/RPL4	4	KLF6
GO:0072599	establishment of protein localization to endoplasmic reticulum	4/15	124/18862	2.29631e-06	0.000216181	0.000121549	RPL14/RPL24/RPL32/RPL4	4	KLF6
GO:0070972	protein localization to endoplasmic reticulum	4/15	152/18862	5.16372e-06	0.000425361	0.000239162	RPL14/RPL24/RPL32/RPL4	4	KLF6
GO:0019083	viral transcription	4/15	180/18862	1.00852e-05	0.000738462	0.000415204	RPL14/RPL24/RPL32/RPL4	4	KLF6
GO:0006413	translational initiation	4/15	193/18862	1.3279e-05	0.000875085	0.000492021	RPL14/RPL24/RPL32/RPL4	4	KLF6
GO:0019080	viral gene expression	4/15	198/18862	1.46867e-05	0.000879865	0.000494709	RPL14/RPL24/RPL32/RPL4	4	KLF6
GO:0000956	nuclear-transcribed mRNA catabolic process	4/15	208/18862	1.78287e-05	0.000956107	0.000537576	RPL14/RPL24/RPL32/RPL4	4	KLF6
GO:0006612	protein targeting to membrane	4/15	211/18862	1.8861e-05	0.000956107	0.000537576	RPL14/RPL24/RPL32/RPL4	4	KLF6
GO:0051412	response to corticosterone	2/15	20/18862	0.000111232	0.00523583	0.00294387	ATP2B1/FOS	2	KLF6
GO:0090150	establishment of protein localization to membrane	4/15	354/18862	0.00014135	0.00620999	0.0034916	RPL14/RPL24/RPL32/RPL4	4	KLF6
GO:0051384	response to glucocorticoid	3/15	135/18862	0.000153188	0.00630943	0.00354751	ATP2B1/FOS/HNRNPU	3	KLF6
GO:0031960	response to corticosteroid	3/15	152/18862	0.000217429	0.00842856	0.004739	ATP2B1/FOS/HNRNPU	3	KLF6
GO:0051385	response to mineralocorticoid	2/15	32/18862	0.000288776	0.0105724	0.0059444	ATP2B1/FOS	2	KLF6
GO:0006605	protein targeting	4/15	441/18862	0.000327865	0.0113717	0.00639382	RPL14/RPL24/RPL32/RPL4	4	KLF6
GO:0009409	response to cold	2/15	47/18862	0.000625048	0.0205953	0.0115798	ATP2B1/FOS	2	KLF6
GO:0071385	cellular response to glucocorticoid stimulus	2/15	55/18862	0.000855497	0.0268463	0.0150945	ATP2B1/HNRNPU	2	KLF6
GO:0071384	cellular response to corticosteroid stimulus	2/15	60/18862	0.00101735	0.0301234	0.0169371	ATP2B1/HNRNPU	2	KLF6
GO:0046686	response to cadmium ion	2/15	61/18862	0.00105135	0.0301234	0.0169371	B2M/FOS	2	KLF6
GO:1900076	regulation of cellular response to insulin stimulus	2/15	66/18862	0.00122949	0.0337598	0.0189816	ATP2B1/GNAI2	2	KLF6
GO:0042273	ribosomal large subunit biogenesis	2/15	72/18862	0.00146104	0.0385131	0.0216542	RPL14/RPL24	2	KLF6
GO:0060395	SMAD protein signal transduction	2/15	76/18862	0.00162611	0.0398722	0.0224183	FOS/VIM	2	KLF6
GO:0007568	aging	3/15	304/18862	0.00163361	0.0398722	0.0224183	ATP2B1/B2M/FOS	3	KLF6
GO:0043010	camera-type eye development	3/15	310/18862	0.00172762	0.0406608	0.0228618	ATP2B1/RPL24/VIM	3	KLF6
GO:0007193	adenylate cyclase-inhibiting G protein-coupled receptor signaling pathway	2/15	85/18862	0.00202852	0.0453698	0.0255094	GNAI2/RGS1	2	KLF6
GO:0048545	response to steroid hormone	3/15	330/18862	0.00206539	0.0453698	0.0255094	ATP2B1/FOS/HNRNPU	3	KLF6
GO:0002237	response to molecule of bacterial origin	3/15	346/18862	0.00236344	0.0488259	0.0274526	B2M/FOS/VIM	3	KLF6
GO:1901216	positive regulation of neuron death	2/15	92/18862	0.00237091	0.0488259	0.0274526	FOS/MCL1	2	KLF6
GO:0001654	eye development	3/15	359/18862	0.00262442	0.0508675	0.0286005	ATP2B1/RPL24/VIM	3	KLF6
GO:0042493	response to drug	3/15	359/18862	0.00262442	0.0508675	0.0286005	B2M/FOS/DUSP6	3	KLF6
GO:0150063	visual system development	3/15	363/18862	0.00270818	0.0509912	0.0286701	ATP2B1/RPL24/VIM	3	KLF6
GO:0048880	sensory system development	3/15	369/18862	0.00283693	0.0517248	0.0290825	ATP2B1/RPL24/VIM	3	KLF6
GO:0002181	cytoplasmic translation	2/15	102/18862	0.00290412	0.0517248	0.0290825	RPL24/RPL32	2	KLF6
GO:1901653	cellular response to peptide	3/15	391/18862	0.00334135	0.057946	0.0325805	ATP2B1/GNAI2/VIM	3	KLF6
GO:0030218	erythrocyte differentiation	2/15	115/18862	0.00367372	0.0620764	0.0349028	ARID4A/B2M	2	KLF6
GO:0034101	erythrocyte homeostasis	2/15	121/18862	0.00405765	0.0652428	0.0366831	ARID4A/B2M	2	KLF6
GO:0030099	myeloid cell differentiation	3/15	419/18862	0.00405911	0.0652428	0.0366831	ARID4A/B2M/FOS	3	KLF6
GO:0010977	negative regulation of neuron projection development	2/15	132/18862	0.00480798	0.0754395	0.0424163	B2M/VIM	2	KLF6
GO:0060249	anatomical structure homeostasis	3/15	466/18862	0.0054636	0.0817408	0.0459592	ATP2B1/B2M/HNRNPU	3	KLF6
GO:0008277	regulation of G protein-coupled receptor signaling pathway	2/15	144/18862	0.00569412	0.0817408	0.0459592	GNAI2/RGS1	2	KLF6
GO:0002262	myeloid cell homeostasis	2/15	145/18862	0.00577111	0.0817408	0.0459592	ARID4A/B2M	2	KLF6
GO:0060041	retina development in camera-type eye	2/15	145/18862	0.00577111	0.0817408	0.0459592	ATP2B1/RPL24	2	KLF6
GO:0009991	response to extracellular stimulus	3/15	477/18862	0.00582977	0.0817408	0.0459592	ATP2B1/FOS/GNAI2	3	KLF6
GO:0007584	response to nutrient	2/15	165/18862	0.00741098	0.0875437	0.0492219	ATP2B1/GNAI2	2	KLF6
GO:0009629	response to gravity	1/15	10/18862	0.00792598	0.0875437	0.0492219	FOS	1	KLF6
GO:0033860	regulation of NAD(P)H oxidase activity	1/15	10/18862	0.00792598	0.0875437	0.0492219	GNAI2	1	KLF6
GO:0106072	negative regulation of adenylate cyclase-activating G protein-coupled receptor signaling pathway	1/15	10/18862	0.00792598	0.0875437	0.0492219	GNAI2	1	KLF6
GO:0071346	cellular response to interferon-gamma	2/15	177/18862	0.00848489	0.0875437	0.0492219	B2M/VIM	2	KLF6
GO:0021554	optic nerve development	1/15	11/18862	0.00871535	0.0875437	0.0492219	RPL24	1	KLF6
GO:0051481	negative regulation of cytosolic calcium ion concentration	1/15	11/18862	0.00871535	0.0875437	0.0492219	ATP2B1	1	KLF6
GO:0060009	Sertoli cell development	1/15	11/18862	0.00871535	0.0875437	0.0492219	ARID4A	1	KLF6
GO:1901660	calcium ion export	1/15	11/18862	0.00871535	0.0875437	0.0492219	ATP2B1	1	KLF6
GO:0031345	negative regulation of cell projection organization	2/15	180/18862	0.00876373	0.0875437	0.0492219	B2M/VIM	2	KLF6
GO:0001973	G protein-coupled adenosine receptor signaling pathway	1/15	12/18862	0.00950413	0.0875437	0.0492219	GNAI2	1	KLF6
GO:0035588	G protein-coupled purinergic receptor signaling pathway	1/15	12/18862	0.00950413	0.0875437	0.0492219	GNAI2	1	KLF6
GO:0036124	histone H3-K9 trimethylation	1/15	12/18862	0.00950413	0.0875437	0.0492219	ARID4A	1	KLF6
GO:0106070	regulation of adenylate cyclase-activating G protein-coupled receptor signaling pathway	1/15	12/18862	0.00950413	0.0875437	0.0492219	GNAI2	1	KLF6
GO:0043488	regulation of mRNA stability	2/15	188/18862	0.00952733	0.0875437	0.0492219	HNRNPU/VIM	2	KLF6
GO:0071248	cellular response to metal ion	2/15	189/18862	0.00962482	0.0875437	0.0492219	B2M/FOS	2	KLF6
GO:1901654	response to ketone	2/15	193/18862	0.0100193	0.0875437	0.0492219	ATP2B1/FOS	2	KLF6
GO:0035810	positive regulation of urine volume	1/15	13/18862	0.0102923	0.0875437	0.0492219	GNAI2	1	KLF6
GO:0035815	positive regulation of renal sodium excretion	1/15	13/18862	0.0102923	0.0875437	0.0492219	GNAI2	1	KLF6
GO:0051984	positive regulation of chromosome segregation	1/15	13/18862	0.0102923	0.0875437	0.0492219	HNRNPU	1	KLF6
GO:0051988	regulation of attachment of spindle microtubules to kinetochore	1/15	13/18862	0.0102923	0.0875437	0.0492219	HNRNPU	1	KLF6
GO:0070307	lens fiber cell development	1/15	13/18862	0.0102923	0.0875437	0.0492219	VIM	1	KLF6
GO:0099640	axo-dendritic protein transport	1/15	13/18862	0.0102923	0.0875437	0.0492219	HNRNPU	1	KLF6
GO:0034341	response to interferon-gamma	2/15	197/18862	0.0104209	0.0875437	0.0492219	B2M/VIM	2	KLF6
GO:0043487	regulation of RNA stability	2/15	198/18862	0.0105224	0.0875437	0.0492219	HNRNPU/VIM	2	KLF6
GO:0071383	cellular response to steroid hormone stimulus	2/15	201/18862	0.0108296	0.0875437	0.0492219	ATP2B1/HNRNPU	2	KLF6
GO:0002475	antigen processing and presentation via MHC class Ib	1/15	14/18862	0.0110799	0.0875437	0.0492219	B2M	1	KLF6
GO:0086103	G protein-coupled receptor signaling pathway involved in heart process	1/15	14/18862	0.0110799	0.0875437	0.0492219	GNAI2	1	KLF6
GO:0040029	regulation of gene expression, epigenetic	2/15	205/18862	0.0112454	0.0875437	0.0492219	ARID4A/HNRNPU	2	KLF6
GO:0002064	epithelial cell development	2/15	207/18862	0.0114559	0.0875437	0.0492219	ARID4A/VIM	2	KLF6
GO:0061013	regulation of mRNA catabolic process	2/15	210/18862	0.011775	0.0875437	0.0492219	HNRNPU/VIM	2	KLF6
GO:0051315	attachment of mitotic spindle microtubules to kinetochore	1/15	15/18862	0.0118669	0.0875437	0.0492219	HNRNPU	1	KLF6
GO:0060008	Sertoli cell differentiation	1/15	15/18862	0.0118669	0.0875437	0.0492219	ARID4A	1	KLF6
GO:1900121	negative regulation of receptor binding	1/15	15/18862	0.0118669	0.0875437	0.0492219	B2M	1	KLF6
GO:0071241	cellular response to inorganic substance	2/15	216/18862	0.012425	0.0875437	0.0492219	B2M/FOS	2	KLF6
GO:0006349	regulation of gene expression by genetic imprinting	1/15	16/18862	0.0126534	0.0875437	0.0492219	ARID4A	1	KLF6
GO:0009048	dosage compensation by inactivation of X chromosome	1/15	16/18862	0.0126534	0.0875437	0.0492219	HNRNPU	1	KLF6
GO:0034244	negative regulation of transcription elongation from RNA polymerase II promoter	1/15	16/18862	0.0126534	0.0875437	0.0492219	HNRNPU	1	KLF6
GO:0090336	positive regulation of brown fat cell differentiation	1/15	16/18862	0.0126534	0.0875437	0.0492219	HNRNPU	1	KLF6
GO:0099509	regulation of presynaptic cytosolic calcium ion concentration	1/15	16/18862	0.0126534	0.0875437	0.0492219	ATP2B1	1	KLF6
GO:1903209	positive regulation of oxidative stress-induced cell death	1/15	16/18862	0.0126534	0.0875437	0.0492219	MCL1	1	KLF6
GO:2001234	negative regulation of apoptotic signaling pathway	2/15	224/18862	0.0133158	0.0875437	0.0492219	GNAI2/MCL1	2	KLF6
GO:0019885	antigen processing and presentation of endogenous peptide antigen via MHC class I	1/15	17/18862	0.0134392	0.0875437	0.0492219	B2M	1	KLF6
GO:0080182	histone H3-K4 trimethylation	1/15	17/18862	0.0134392	0.0875437	0.0492219	ARID4A	1	KLF6
GO:2000811	negative regulation of anoikis	1/15	17/18862	0.0134392	0.0875437	0.0492219	MCL1	1	KLF6
GO:0032869	cellular response to insulin stimulus	2/15	226/18862	0.0135428	0.0875437	0.0492219	ATP2B1/GNAI2	2	KLF6
GO:0009266	response to temperature stimulus	2/15	228/18862	0.0137714	0.0875437	0.0492219	ATP2B1/FOS	2	KLF6
GO:0007188	adenylate cyclase-modulating G protein-coupled receptor signaling pathway	2/15	230/18862	0.0140018	0.0875437	0.0492219	GNAI2/RGS1	2	KLF6
GO:0007549	dosage compensation	1/15	18/18862	0.0142245	0.0875437	0.0492219	HNRNPU	1	KLF6
GO:0032785	negative regulation of DNA-templated transcription, elongation	1/15	18/18862	0.0142245	0.0875437	0.0492219	HNRNPU	1	KLF6
GO:0032930	positive regulation of superoxide anion generation	1/15	18/18862	0.0142245	0.0875437	0.0492219	GNAI2	1	KLF6
GO:0035372	protein localization to microtubule	1/15	18/18862	0.0142245	0.0875437	0.0492219	HNRNPU	1	KLF6
GO:1901673	regulation of mitotic spindle assembly	1/15	18/18862	0.0142245	0.0875437	0.0492219	HNRNPU	1	KLF6
GO:0006457	protein folding	2/15	233/18862	0.0143506	0.0875437	0.0492219	B2M/GNAI2	2	KLF6
GO:0097305	response to alcohol	2/15	233/18862	0.0143506	0.0875437	0.0492219	ATP2B1/FOS	2	KLF6
GO:0007611	learning or memory	2/15	235/18862	0.0145852	0.0875437	0.0492219	B2M/FOS	2	KLF6
GO:0031668	cellular response to extracellular stimulus	2/15	235/18862	0.0145852	0.0875437	0.0492219	ATP2B1/FOS	2	KLF6
GO:0051924	regulation of calcium ion transport	2/15	238/18862	0.0149402	0.0875437	0.0492219	ATP2B1/GNAI2	2	KLF6
GO:0002483	antigen processing and presentation of endogenous peptide antigen	1/15	19/18862	0.0150092	0.0875437	0.0492219	B2M	1	KLF6
GO:0007194	negative regulation of adenylate cyclase activity	1/15	19/18862	0.0150092	0.0875437	0.0492219	GNAI2	1	KLF6
[truncated: 6,255 more rows]
